# Supplementary material for: Optogenetic Stimulation Using Anion Channelrhodopsin (GtACR1) Facilitates Termination of Reentrant Arrhythmias With Low Light Energy Requirements: A Computational Study
Source: Front Physiol. 2021 Aug 30;12:718622. doi: 10.3389/fphys.2021.718622 (PMC8435849; doi:10.3389/fphys.2021.718622)
Supplement: Supplementary file 1 [file Data_Sheet_1.ZIP]

Archive with 42 entries (39 files):
- DemoCodeIGtACR1/
- __MACOSX/._DemoCodeIGtACR1
- DemoCodeIGtACR1/Attenuation-files/
- __MACOSX/DemoCodeIGtACR1/._Attenuation-files
- DemoCodeIGtACR1/.DS_Store
- __MACOSX/DemoCodeIGtACR1/._.DS_Store
- DemoCodeIGtACR1/Optogx_Example-Case-Sim_ChR2.par
- __MACOSX/DemoCodeIGtACR1/._Optogx_Example-Case-Sim_ChR2.par
- DemoCodeIGtACR1/vtk2carp_KCL-uvc.awk
- __MACOSX/DemoCodeIGtACR1/._vtk2carp_KCL-uvc.awk
- DemoCodeIGtACR1/11-mesh-uvc/
- __MACOSX/DemoCodeIGtACR1/._11-mesh-uvc
- DemoCodeIGtACR1/illum-log10.mshz
- __MACOSX/DemoCodeIGtACR1/._illum-log10.mshz
- DemoCodeIGtACR1/Optogx_Example-Case-Sim_ChR2-RED.par
- __MACOSX/DemoCodeIGtACR1/._Optogx_Example-Case-Sim_ChR2-RED.par
- DemoCodeIGtACR1/Optogx_Example-Case-Sim_GtACR1.par
- __MACOSX/DemoCodeIGtACR1/._Optogx_Example-Case-Sim_GtACR1.par
- DemoCodeIGtACR1/README
- __MACOSX/DemoCodeIGtACR1/._README
- DemoCodeIGtACR1/IGtACR1.model
- __MACOSX/DemoCodeIGtACR1/._IGtACR1.model
- DemoCodeIGtACR1/vm.mshz
- __MACOSX/DemoCodeIGtACR1/._vm.mshz
- DemoCodeIGtACR1/Attenuation-files/11-mesh-uvc_r0-EndoIllum-1844um-RED-log10.dat
- __MACOSX/DemoCodeIGtACR1/Attenuation-files/._11-mesh-uvc_r0-EndoIllum-1844um-RED-log10.dat
- DemoCodeIGtACR1/Attenuation-files/11-mesh-uvc_r0-gChR2_D0.582_0.11.adj
- __MACOSX/DemoCodeIGtACR1/Attenuation-files/._11-mesh-uvc_r0-gChR2_D0.582_0.11.adj
- DemoCodeIGtACR1/Attenuation-files/11-mesh-uvc_r0-EndoIllum-0520um-GREEN-log10.dat
- __MACOSX/DemoCodeIGtACR1/Attenuation-files/._11-mesh-uvc_r0-EndoIllum-0520um-GREEN-log10.dat
- DemoCodeIGtACR1/Attenuation-files/11-mesh-uvc_r0-EndoIllum-0593um-BLUE.adj
- __MACOSX/DemoCodeIGtACR1/Attenuation-files/._11-mesh-uvc_r0-EndoIllum-0593um-BLUE.adj
- DemoCodeIGtACR1/Attenuation-files/11-mesh-uvc_r0-EndoIllum-0593um-BLUE-log10.dat
- __MACOSX/DemoCodeIGtACR1/Attenuation-files/._11-mesh-uvc_r0-EndoIllum-0593um-BLUE-log10.dat
- DemoCodeIGtACR1/Attenuation-files/11-mesh-uvc_r0-gGtACR1_D0.582_1.4.adj
- __MACOSX/DemoCodeIGtACR1/Attenuation-files/._11-mesh-uvc_r0-gGtACR1_D0.582_1.4.adj
- DemoCodeIGtACR1/Attenuation-files/11-mesh-uvc_r0-EndoIllum-1844um-RED.adj
- __MACOSX/DemoCodeIGtACR1/Attenuation-files/._11-mesh-uvc_r0-EndoIllum-1844um-RED.adj
- DemoCodeIGtACR1/Attenuation-files/11-mesh-uvc_r0-EndoIllum-0520um-GREEN.adj
- __MACOSX/DemoCodeIGtACR1/Attenuation-files/._11-mesh-uvc_r0-EndoIllum-0520um-GREEN.adj
- DemoCodeIGtACR1/11-mesh-uvc/11-mesh-uvc_r0.surf
- __MACOSX/DemoCodeIGtACR1/11-mesh-uvc/._11-mesh-uvc_r0.surf
