# Supplementary material for: Optogenetic Stimulation Using Anion Channelrhodopsin (GtACR1) Facilitates Termination of Reentrant Arrhythmias With Low Light Energy Requirements: A Computational Study
Source: Front Physiol. 2021 Aug 30;12:718622. doi: 10.3389/fphys.2021.718622 (PMC8435849; doi:10.3389/fphys.2021.718622)
Supplement: Supplementary file 1 [file Data_Sheet_1.ZIP › DemoCodeIGtACR1/vtk2carp_KCL-uvc.awk]

BEGIN{
  if( fn == "" ) {
    print "error: must specify base filename (use -v fn=[...])" > "/dev/stderr";
    exit;
  }
  print sprintf("output all data to %s/%s_r0.*", fn, fn) > "/dev/stderr";
}
{
  if( /POINTS/ ) {
    outf = sprintf("%s/%s_r0.pts", fn, fn);
    n_pts = $2;
    print $2 > outf;
    print sprintf("output points data to %s", outf) > "/dev/stderr";
    next;
  } 

  if( /CELL_TYPES/ ) {
    outf = "";
    next;
  }

  if( /CELLS/ ) {
    outf = sprintf("%s/%s_r0.elem_readmode", fn, fn);
    n_elems = $2;
    print sprintf("read index data for %d elements", $2) > "/dev/stderr";
    ei = 0;
    next;
  }

  if( /CELL_DATA/ ) {
    if( ei != n_elems ) {
      print sprintf("error: mismatch between expected and actual n_elems: %d vs. %d",
                    n_elems, ei) > "/dev/stderr";
      exit;
    }
    outf = sprintf("%s/%s_r0.elem", fn, fn);
    print n_elems > outf;
    print sprintf("output elements data to %s (read tags)", outf) > "/dev/stderr";
    tag_i = 0;
    next;
  }

  if( /VECTORS fibres/ ) {
    outf = sprintf("%s/%s_r0.lon_readmode", fn, fn);
    print sprintf("read fiber vector data for %d elements", n_elems) > "/dev/stderr";
    vlon_i = 0;
    next;
  }
  
  if( /VECTORS sheets/ ) {
    outf = sprintf("%s/%s_r0.lon", fn, fn);
    print sprintf("output fiber/sheet vector data to %s", outf) > "/dev/stderr";
    print "2" > outf;
    vsh_i = 0;
    next;
  }

  if( /POINT_DATA/ ) {
    if( (n_elems != vsh_i) || (n_elems != vlon_i) ) {
      print sprintf("error: mismatched n_lons / n_vlon / n_vsh: %d vs. %d vs. %d",
                    n_elems, vlon_i, vsh_i) > "/dev/stderr";
      exit;
    }
    outf = "";
    n_pdata = $2;
    if( n_pdata != n_pts ) {
      print sprintf("error: mismatched n_pts / n_pdata : %d vs. %d",
                    n_pts, n_pdata) > "/dev/stderr";
      exit;
    }
    next;
  }   
  
  if( /SCALARS/ && /float/ ) {
    gsub(/.*\//,"",$2);
    outf = sprintf("%s/%s_r0-%s", fn, fn, $2);
    print sprintf("output %d point data items to %s", n_pdata, outf) > "/dev/stderr";
  }
  
  if( outf ~ /pts$/  && NF == 3 ) {
    print $1, $2, $3 > outf;
  }

  if( outf ~ /elem_readmode$/  && NF >= 5 ) {
    if( $1 != 4 ) {
      print sprintf("error: el[%d] is non-Tt: [ %s ]",ei, $0) > "/dev/stderr";
      exit;
    }
    el[ei,0] = $2;
    el[ei,1] = $3;
    el[ei,2] = $4;
    el[ei,3] = $5;
    ei++;
  }

  if( outf ~ /elem$/  && NF == 1 ) {
    print "Tt", el[tag_i,0], el[tag_i,1], el[tag_i,2], el[tag_i,3], $1 > outf;
    tag_i++;
  }

  if( outf ~ /lon_readmode$/  && NF == 3 ) {
    lon[vlon_i,0] = $1;
    lon[vlon_i,1] = $2;
    lon[vlon_i,2] = $3;
    vlon_i++;
  }

  if( outf ~ /lon$/  && NF == 3 ) {
    print lon[vsh_i,0], lon[vsh_i,1], lon[vsh_i,2], $1, $2, $3 > outf;
    vsh_i++;
  }

  if( outf ~ /dat$/  && NF == 1 ) {
    print $1 > outf;
  }
}
