# Supplementary material for: Optogenetic Stimulation Using Anion Channelrhodopsin (GtACR1) Facilitates Termination of Reentrant Arrhythmias With Low Light Energy Requirements: A Computational Study
Source: Front Physiol. 2021 Aug 30;12:718622. doi: 10.3389/fphys.2021.718622 (PMC8435849; doi:10.3389/fphys.2021.718622)
Supplement: Supplementary file 1 [file Data_Sheet_1.ZIP › DemoCodeIGtACR1/illum-log10.mshz]

TRACKBALL ======
1.1435
-1707.32 12693.9 0
-50352.9 57531.5 -32622.1
0.999997 0.00246809 3.1953e-05 6.28949e-05
0.384868 -0.380548 0.837835 0.0713384
CLIPPING ======
0.651115 -0.166509 0.740489 0 4
0 1 0 0 0
0 0 1 0 0
-1 0 0 0 0
0 -1 0 0 0
0 0 -1 0 0
0.651115 -0.166509 0.740489 -66521.4 1
0 1 0 57531.5 0
0 0 1 -32622.1 0
-1 0 0 50352.9 0
0 -1 0 -57531.5 0
0 0 -1 32622.1 0
DATA_OPACITY ======
0 0 0 1 0
0 0 0 1 0
0 0 0 1 0
0 0 0 1 0
0 0 0 1 0
0 0 0 1 0
0 0 0 1 0
read_recalibrate = 0
revdraworder = 0
norot = 0
transBgd = 0
brcutNone = 4
brcutPM1 = 0
brcut01 = 0
brcutPMpi = 0
brcut02pi = 0
vertdisp = 0
vertDispAll = 0
cnnxdisp = 0
surfedgedisp = 0
surfdisp = 4
voldisp = 0
draw_axes = 0
dispAsSurf = 1
dispAsVol = 0
vertbut = 0
cnnxbut = 0
hilighton = 0
hitettype = 0
tethi = 0
elehi = 0
verthi = 0
cnnxhi = 0
verthi = 0
cabhi = 0
attachtype = 0
veconbut = 1
veccstype = 1
veclength = 1
vecautocal = 0
vecstride = 1
vecstoch = 0
vecheads = 1
veclenmag = 4
veclenscalar = 0
veclenfix = 0
veccolmag = 4
veccolscalar = 0
veccolfix = 0
veccolmin = 0
veccolmax = 0
vecambient = 0.35
vecdiffuse = 0.5
vecspecular = 0.7
lightorient = 0 0 1 0
ambientslide = 0.56
specularslide = 0.31
diffuseslide = 0.57
facetshadBut = 1
illBut = 1
lightCordSys = 0
backface = 0
surfvisbut = 1
surfoutlinebut = 0
surffillbut = 1
auxgriddispbut = 1
auxcstype = 1
auxclip = 0
auxhivert = 0
auxmincolval = 0
auxmaxcolval = 0
auxnumcolev = 64
auxautocalibratebut = 0
auxptdat = 0
auxptsize = 50
auxptstyle = 2
auxlinedat = 0
auxlinewidth = 100
auxlinestyle = 2
auxsurfdat = 0
auxsurfline = 5
auxsurfstyle = 2
auxvoldat = 0
auxvolline = 5
auxvolstyle = 1
hiAuxVert = 0
autocalibratebut = 0
mincolval = 0
maxcolval = -6
numcolev = 12
cstype = 3
tmslider = 0
frameskip = 1
animdelay = 10
SURFACE_COLOURS = 3
1 0.5 0.1 1 0.125 0.8 0.7 1 1 1 0 0.6 0.75 80 0.5
1 0.5 0.1 1 0.125 0.8 0.7 1 1 1 0 0.6 0.75 80 0.5
1 0.5 0.1 1 0.125 0.8 0.7 1 1 1 0 0.6 0.75 80 0.5
REGION_SIZE = 3
1 1 1
1 1 1
1 1 1
stride = 1 1 1
REGION_3D = 3
0 0 0
0 0 0
0 0 0
REGION_COLOURS = 3
0 1 0 1 0 0 0 1 1 0 1 0 1 1 0 1
0 1 0 1 0 0 0 1 1 0 1 0 1 1 0 1
0 1 0 1 0 0 0 1 1 0 1 0 1 1 0 1
BGD_COLOUR = 1
ISOLINE_COLOUR = 0 0 0 1
mwtb->isosurfwin->isolineVal0 = 0
mwtb->isosurfwin->isolineVal1 = -6
mwtb->isosurfwin->isoNumLines = 13
mwtb->isosurfwin->isolineThick = 1
mwtb->isosurfwin->islDatify = 0
mwtb->isosurfwin->isl3D = 0
mwtb->isosurfwin->isolineOn = 1
mwtb->isosurfwin->isoOn0 = 0
mwtb->isosurfwin->isoval0 = 0
mwtb->isosurfwin->opacity0 = 1
mwtb->isosurfwin->isoOn1 = 0
mwtb->isosurfwin->isoval1 = 0
mwtb->isosurfwin->opacity1 = 1
mwtb->isosurfwin->isoLineRestrict = 0
mwtb->isosurfwin->isoptclose = 0
ISOSURF_COLOUR 0 = 1 0 0 1
ISOSURF_COLOUR 1 = 0 0.8 0 1
mwtb->deadData->minValid = 0
mwtb->deadData->minValidVal = 0
mwtb->deadData->maxValid = 0
mwtb->deadData->maxValidVal = 1
mwtb->deadData->deadopac = 1
mwtb->deadData->nan = 0
mwtb->deadData->showDeadData = 0
DEAD_COLOUR = 0 0 0 1
REF_SYNC_ROTATION = 1 0 0 0
FLYBY_STATES = 0
flyby->fb_delay = 100
flyby->fb_tmadv = 0
