# Supplementary material for: Optogenetic Stimulation Using Anion Channelrhodopsin (GtACR1) Facilitates Termination of Reentrant Arrhythmias With Low Light Energy Requirements: A Computational Study
Source: Front Physiol. 2021 Aug 30;12:718622. doi: 10.3389/fphys.2021.718622 (PMC8435849; doi:10.3389/fphys.2021.718622)
Supplement: Supplementary file 1 [file Data_Sheet_1.ZIP › DemoCodeIGtACR1/Optogx_Example-Case-Sim_GtACR1.par]

meshname                  =  11-mesh-uvc/11-mesh-uvc_r0
simID                     =  Optogx_Example-Case-Sim_GtACR1

##########################################################################################
# Ionic model setup ######################################################################
##########################################################################################
# - control/normal tissue tags:  1 (.elem) / Reg 0 (meshalyzer)
# - infarct zone tag:            3 (.elem) / Reg 1 (meshalyzer)
# - peri-infarct/gray zone tag:  4 (.elem) / Reg 2 (meshalyzer)
##########################################################################################
num_phys_regions          =  1
phys_region[0].ptype      =  0
phys_region[0].num_IDs    =  3
phys_region[0].ID         =  1 3 4

##########################################################################################
# Important! The path to IGtACR1.so must be provided explicitly on the command-line
##########################################################################################
num_external_imp          =  1
external_imp[0]           =  /fake/path/do/not/use/IGtACR1.so

num_imp_regions           =  3

imp_region[0].im          =  TT2
imp_region[0].num_IDs     =  1
imp_region[0].ID          =  1
imp_region[0].plugins     =  IGtACR1

imp_region[1].im          =  PASSIVE
imp_region[1].num_IDs     =  1
imp_region[1].ID          =  3
imp_region[1].im_param    =  "Vrest=-85"

imp_region[2].im          =  TT2
imp_region[2].num_IDs     =  1
imp_region[2].ID          =  4
imp_region[2].im_param    =  "GNa*0.38,GCaL*0.31,Gks*0.20,Gkr*0.30"
imp_region[2].plugins     =  IGtACR1

# Adjustment files for Green light (515nm; 520um exp. decay coef.), and modeled 58.2%
# opsin transfection using an GtACR1 conductance of 1.4 mS/cm^2

num_adjustments           =  2
adjustment[0].file        =  Attenuation-files/11-mesh-uvc_r0-EndoIllum-0520um_GREEN.adj
adjustment[0].variable    =  IGtACR1.attenuation
adjustment[1].file        =  Attenuation-files/11-mesh-uvc_r0-gGtACR1_D0.582_1.4.adj
adjustment[1].variable    =  IGtACR1.gGtACR1

##########################################################################################
# Conductivity setup #####################################################################
##########################################################################################
num_gregions              =  3

gregion[0].g_il           =  0.255
gregion[0].g_it           =  0.0775
gregion[0].g_in           =  0.0775
gregion[0].num_IDs        =  1
gregion[0].ID[0]          =  1

gregion[1].g_il           =  0
gregion[1].g_it           =  0
gregion[1].g_in           =  0
gregion[1].num_IDs        =  1
gregion[1].ID[0]          =  3

gregion[2].g_il           =  0.255
gregion[2].g_it           =  0.00775
gregion[2].g_in           =  0.00775
gregion[2].num_IDs        =  1
gregion[2].ID[0]          =  4

##########################################################################################
# Stimulus settings ######################################################################
##########################################################################################
num_stim                   =  2

# Initial electrical stimulus occurs near the LV apex
stim[0].crct.type          =  0
stim[0].pulse.strength     =  60
stim[0].ptcl.start         =  0
stim[0].ptcl.duration      =  5
stim[0].elec.geom_type     =  1
stim[0].elec.p0            =  61776.800781 -105301.000000 24159.500000
# Approx. Epi apex coord.:    59366.101562 -108633.000000 24873.099609
stim[0].elec.radius        =  2500
stim[0].elec.dump_vtx_file =  1

# LV Endocardial Optogx stimulus shortly (50ms) after the Apex stimulus
stim[1].crct.type          =  6
stim[1].pulse.strength     =  10.0
stim[1].ptcl.start         =  50
stim[1].ptcl.duration      =  300
stim[1].elec.p0            =  -600000 -600000 -600000
stim[1].elec.p1            =  600000 600000 600000
stim[1].elec.dump_vtx_file =  1
#### Optogx stim bounds intentionally set to exceed bounds of mesh (xyz coord)

##########################################################################################
# openCARP settings ######################################################################
##########################################################################################
tend                      =  600
timedt                    =  10
spacedt                   =  1
dt                        =  25

num_LATs                  =  1
lats[0].measurand         =  0
lats[0].all               =  1
lats[0].threshold         =  0.0
lats[0].method            =  1

experiment                =  0
mat_entries_per_row       =  60
bidomain                  =  0
mass_lumping              =  0
parab_solve               =  1
