# Supplementary material for: Optogenetic Stimulation Using Anion Channelrhodopsin (GtACR1) Facilitates Termination of Reentrant Arrhythmias With Low Light Energy Requirements: A Computational Study
Source: Front Physiol. 2021 Aug 30;12:718622. doi: 10.3389/fphys.2021.718622 (PMC8435849; doi:10.3389/fphys.2021.718622)
Supplement: Supplementary file 1 [file Data_Sheet_1.ZIP › DemoCodeIGtACR1/IGtACR1.model]

///////////////////////////////////////////////////////////////////////////////////////////
// GtACR1 model in openCARP EasyML format prepared by Patrick Boyle, 2021-05-31
// Please treat as CONFIDENTIAL until manuscript is published
///////////////////////////////////////////////////////////////////////////////////////////
//
// Supplemental material for manuscript under peer review by Front Physiol:
// Ochs*, Karathanos*, Trayanova, and Boyle
// Corresponding author: PM Boyle (pmjboyle@uw.edu)
//                       Asst Prof Bioengineering
//                       University of Washington, Seattle WA
//
// Instructions for use:
// 1) compile openCARP from source with support for dynamically compiled ionic models
// 2) create platform-specific IGtACR1.so from .model file using make_dynamic_model.sh
// 3) load IGtACR1 model in parallel to other ionic models at runtime (e.g., in openCARP)
// 
//
// NOTE: Do not use irradiance input values >10 mW/mm^2 with this model, as they will be
//       ignored. The model parameterization is inappropriate for such irradiance values.
//       Do not remove the conditional check on irradiance limit, since it will create a 
//       situation where there is a singularity (div zero) in the kCOGtACR1 equation.
//
///////////////////////////////////////////////////////////////////////////////////////////

Vm;    .external(); .nodal(); .lookup(-800,800,0.05); 
Iion;  .external(); .nodal(); Iion = Iion;
illum; .external(); .nodal(); .trace(); // illumination flux (mW/mm^2)

Iion += IGtACR1;

group {   
      attenuation      = 1.;        .nodal();   // scaling factor due to attenuation.
      gGtACR1          = 1.4;       .nodal();   //.units(mS/cm^2);  // channel conductance
      EGtACR1          = -40.0; 	  .units(mV); // channel reversal potential

      tau_off          =  119.00;   .units(ms);
      tau_on           = 1110.07;   .units(ms);
} .param();

// Constants related to light-dependence of GtACR1 activation; do not change
pmax_k1 = 0.0028; // units mW/mm^2 (bench has no .units() for this)
pmax_k2 = 5.8781; // units mW/mm^2 (bench has no .units() for this)
pmax_k3 = 0.1072; .units(unitless);

// DO NOT REMOVE OR MODIFY THIS SECTION
// This model cannot be used for irradiance input values >10 mW/mm^2
illum_capped = (illum > 10) ? (10) : illum;
ThGtACR1 = ( illum_capped * attenuation );
if (ThGtACR1<0.000000001) {
  illumGtACR1 = 0;
} else {
  illumGtACR1 = ThGtACR1;
}

IGtACR1      = gGtACR1 * OGtACR1 * (Vm - EGtACR1);

OGtACR1_init = 0;
diff_OGtACR1 = kCOGtACR1 * (1.0-OGtACR1) - kOCGtACR1 * OGtACR1;

pmaxGtACR1   = (log(illumGtACR1 + pmax_k1) + pmax_k2);
kCOGtACR1    = (1 / tau_on) * pmaxGtACR1 / ( 1 - pmax_k3 * pmaxGtACR1);
kOCGtACR1    = (1 / tau_off);

group {
  pmaxGtACR1;      
} .lb(0); .ub(1);

group { IGtACR1; OGtACR1; } .trace();
