# Supplementary material for: Optogenetic Stimulation Using Anion Channelrhodopsin (GtACR1) Facilitates Termination of Reentrant Arrhythmias With Low Light Energy Requirements: A Computational Study
Source: Front Physiol. 2021 Aug 30;12:718622. doi: 10.3389/fphys.2021.718622 (PMC8435849; doi:10.3389/fphys.2021.718622)
Supplement: Supplementary file 1 [file Data_Sheet_1.ZIP › DemoCodeIGtACR1/Attenuation-files/11-mesh-uvc_r0-EndoIllum-1844um-RED-log10.dat]

-1.15758
-1.33795
-1.36879
-1.16759
-1.21993
-1.46118
-1.46715
-1.29905
-1.22651
-1.34603
-1.40702
-1.35465
-0.901762
-0.832607
-0.709103
-0.982291
0
0
-0.229534
0
-0.478948
-0.439697
-0.668085
-0.662831
-1.12559
-0.914127
-0.938392
-0.971356
-0.865069
-0.818922
-1.01824
-0.873455
-1.37748
-1.37929
-1.20247
-1.15553
-0.276521
-0.420875
-0.192296
-0.206847
-1.24536
-1.0632
-1.04778
-1.04598
-1.01597
-0.946139
-0.795444
-0.847483
-1.26049
-1.28128
-1.12597
-1.34607
-0.752826
-0.748281
-0.552282
-0.526818
-0.38688
-0.290594
-0.407409
-0.57872
-1.28342
-1.48161
-1.29697
-1.47585
0
-0.214503
0
0
-0.45218
-0.443885
-0.389491
-0.343466
-0.253765
-0.269602
0
-0.1868
-0.44273
-0.383196
-0.376806
-0.22201
0
-0.196681
0
0
-1.27968
-1.11482
-1.2741
-1.17241
-0.955849
-0.720953
-0.839815
-0.830916
-1.33346
-1.30756
-1.07739
-1.22548
-0.699239
-0.687776
-0.711344
-0.892589
-0.51971
-0.672235
-0.450972
-0.60669
-0.985269
-1.00877
-1.0168
-1.12927
-1.14989
-0.986358
-1.18414
-0.92889
-1.04563
-1.16257
-0.976698
-1.21906
-0.227053
-0.170983
-0.361379
-0.253254
-0.683212
-0.6387
-0.493009
-0.665159
-1.11549
-1.28999
-1.11057
-1.28958
-1.55705
-1.56278
-1.57027
-1.37803
-0.359994
-0.412237
-0.203994
-0.252936
-0.194311
0
0
-0.846121
-0.670285
-0.843894
-0.849851
-0.899787
-0.973768
-1.0737
-1.08259
-0.940357
-1.17501
-0.941669
-1.07399
0
0
-0.177012
0
-1.53728
-1.76804
-1.57156
-1.58336
-0.764037
-0.577428
-0.747739
-0.837897
-1.21751
-1.06807
-1.01495
-1.23
-0.443579
-0.628225
-0.626743
-0.434158
-0.217621
-0.201711
0
0
-0.796454
-0.733618
-0.941001
-0.951957
-0.880504
-0.723186
-0.892324
-0.690991
-1.36833
-1.16882
-1.16543
-1.22828
-1.64094
-1.55773
-1.66088
-1.76819
-0.819664
-1.02017
-1.09638
-1.00856
-0.209331
-0.210755
0
-0.217259
-1.02175
-1.03368
-0.838383
-0.886943
-0.214955
0
-0.216875
-0.226268
-0.206858
-0.201458
-0.378723
-0.352872
-0.743397
-0.648902
-0.766259
-0.551186
-0.910463
-0.770194
-0.685169
-0.773658
-1.40661
-1.33575
-1.11136
-1.19895
-0.791181
-0.790654
-0.86528
-0.637416
-0.176841
-0.211856
0
0
-0.258929
0
0
0
-0.697188
-0.94589
-0.777593
-0.743305
-0.22171
0
-0.222698
-0.206674
-0.630419
-0.800223
-0.839604
-0.840651
-1.23198
-1.04864
-1.1078
-1.24265
0
0
-0.188978
-0.227246
-1.51752
-1.69393
-1.58466
-1.58191
-0.373231
-0.242157
-0.364612
-0.516357
-0.606082
-0.629778
-0.585572
-0.803305
-1.04483
-1.24756
-1.22669
-1.20047
-1.27756
-1.36933
-1.14018
-1.17614
-0.952878
-1.0429
-0.799106
-0.810278
-1.34111
-1.28653
-1.20353
-1.17488
-1.30375
-1.31776
-1.13988
-1.30832
-0.894071
-0.776317
-0.723812
-0.640266
-0.864289
-0.768211
-0.968419
-0.853379
-1.2349
-1.07712
-1.19007
-1.02398
-0.856626
-0.657477
-0.872474
-0.796752
-0.576779
-0.748493
-0.66168
-0.781289
-1.16128
-1.07826
-0.977829
-0.960165
-0.744476
-0.573195
-0.695884
-0.833006
-0.669178
-0.701253
-0.726933
-0.893763
-1.48068
-1.46253
-1.48709
-1.29344
-0.732523
-0.516424
-0.698271
-0.657018
-0.399385
-0.6141
-0.576776
-0.614117
-0.425276
-0.621737
-0.411318
-0.631188
0
0
0
-0.222051
-0.607349
-0.468364
-0.394444
-0.45255
-0.244327
-0.437036
-0.23393
-0.273628
-0.185294
0
0
0
0
-0.205707
0
0
-0.58888
-0.6222
-0.515692
-0.724222
-0.207395
-0.191643
-0.196659
-0.327969
-0.964287
-0.93623
-1.05581
-0.841231
-0.592731
-0.54226
-0.513367
-0.680507
-1.00369
-1.14928
-0.859725
-1.02873
-0.988325
-0.94496
-1.12925
-1.11029
-1.55722
-1.39083
-1.51327
-1.41406
-1.40294
-1.21067
-1.21413
-1.20805
-0.862879
-0.914248
-0.800951
-0.683226
-0.42471
-0.238759
-0.427376
-0.221079
-0.933064
-0.869149
-0.880237
-0.728458
-1.04468
-0.901167
-0.808691
-0.965667
-0.195356
0
-0.302153
-0.179199
-0.26563
-0.187839
0
-0.205171
-0.197529
0
0
0
-0.540629
-0.397206
-0.397202
-0.346934
-0.225663
-0.217754
-0.353368
-0.194174
-0.424196
-0.52103
-0.382727
-0.649312
-0.552635
-0.449401
-0.568232
-0.369555
-1.36515
-1.24002
-1.38297
-1.14856
-0.386191
-0.526754
-0.399397
-0.306877
-1.36728
-1.15941
-1.39682
-1.3369
0
0
-0.241941
-0.245665
-0.223492
-0.218846
0
0
-0.7098
-0.569999
-0.59873
-0.746691
-0.891538
-1.07903
-0.861052
-0.82549
-0.790577
-0.86212
-0.77273
-1.01461
-0.399214
-0.226681
-0.187074
-0.198939
-0.190258
-0.337947
-0.391418
-0.198419
-0.678636
-0.900877
-0.668354
-0.761236
-0.396459
-0.602983
-0.382222
-0.408921
-1.05411
-0.83645
-0.891892
-1.06695
-0.217528
-0.447985
-0.250452
-0.425402
-0.864688
-0.896697
-0.952187
-0.729214
-0.864324
-0.862222
-0.695361
-0.813863
-1.55995
-1.39028
-1.56249
-1.37642
-0.381314
-0.543448
-0.394191
-0.354307
-0.203555
0
-0.21593
0
-0.338679
-0.46712
-0.397815
-0.251147
-0.259417
-0.429752
-0.196388
-0.352965
-0.718399
-0.772218
-0.701403
-0.950016
-0.400571
-0.245426
-0.225244
-0.38492
-0.736208
-0.530209
-0.676
-0.734048
-0.518376
-0.490307
-0.458935
-0.64667
-0.414431
-0.471125
-0.511112
-0.601754
-0.885946
-0.703706
-0.706708
-0.698816
-0.532981
-0.352101
-0.352644
-0.514038
-1.25663
-1.17764
-1.36794
-1.31257
-0.549649
-0.310721
-0.350774
-0.433274
-1.7247
-1.55443
-1.76058
-1.74864
-0.904931
-0.761918
-0.782574
-0.663005
-0.19927
-0.347859
-0.212609
-0.207791
-0.214731
-0.186256
0
-0.231834
-1.64911
-1.63973
-1.46783
-1.65193
-0.345171
-0.46182
-0.528078
-0.385619
-1.19148
-1.3999
-1.20674
-1.3539
-0.429204
-0.206901
-0.234979
-0.215168
-0.26862
-0.222078
-0.39288
-0.216205
-0.199295
-0.339475
-0.410579
-0.221333
-0.688522
-0.528194
-0.714436
-0.471297
-0.377973
-0.450575
-0.519017
-0.312426
-0.746959
-0.752181
-0.878121
-0.903771
-0.812539
-0.966465
-0.783294
-0.88903
-1.36291
-1.36885
-1.34906
-1.18921
-1.34905
-1.30387
-1.11681
-1.13607
-1.41382
-1.42928
-1.19542
-1.19811
-0.632446
-0.650931
-0.629325
-0.454087
-0.422174
-0.200212
-0.259272
-0.344227
-0.463755
-0.252311
-0.48118
-0.357472
-1.20044
-1.22136
-1.00748
-1.23326
-1.08357
-0.884872
-1.09931
-0.897518
-1.50492
-1.66774
-1.66282
-1.67806
-1.3502
-1.51527
-1.52853
-1.37272
-1.3245
-1.12867
-1.16651
-1.3022
-0.852783
-0.875724
-0.959509
-0.708063
-1.6582
-1.56907
-1.73266
-1.71637
-0.486047
-0.603661
-0.667764
-0.732908
-1.28545
-1.12621
-1.28251
-1.29074
-1.40396
-1.22462
-1.41904
-1.21182
-1.30494
-1.47593
-1.31124
-1.21176
-0.831831
-0.954363
-0.726747
-0.881634
-0.403446
-0.1993
-0.331888
-0.404318
0
0
0
-0.195956
-0.389585
-0.59493
-0.488589
-0.380771
-1.1587
-1.08611
-1.24105
-1.36737
-1.04421
-1.15484
-0.976024
-0.935653
-0.749126
-0.580775
-0.741512
-0.792477
-0.246594
-0.459023
-0.258442
-0.47111
-1.13577
-1.28502
-1.13141
-1.12218
-0.192219
-0.202555
0
0
-1.07804
-1.00275
-1.15343
-1.07616
-1.1123
-0.991594
-0.957745
-1.00398
-1.14278
-0.925214
-1.105
-1.02095
-0.464974
-0.415736
-0.217077
-0.316367
-0.407133
-0.217003
-0.390635
-0.411162
-0.269651
-0.188628
-0.337179
-0.248634
-1.05058
-1.21756
-1.05551
-1.06621
-1.24357
-1.24697
-1.14242
-1.0473
-0.94249
-0.890182
-0.874789
-0.752786
-0.906604
-0.790943
-0.976335
-0.76014
-1.75066
-1.722
-1.54642
-1.72422
-0.589372
-0.660832
-0.649921
-0.489793
-0.719405
-0.688385
-0.686681
-0.914576
-0.672485
-0.757286
-0.634414
-0.509157
-0.404273
-0.524609
-0.360793
-0.369291
-1.4664
-1.47077
-1.31814
-1.46952
-0.733507
-0.897421
-0.732964
-0.703904
-0.397568
-0.239598
-0.213485
-0.199153
-1.48586
-1.51387
-1.50852
-1.69517
-0.592352
-0.656672
-0.871468
-0.705486
-0.578819
-0.383436
-0.65471
-0.504897
-0.478121
-0.358214
-0.250873
-0.449098
0
0
-0.226114
0
-0.785216
-0.836798
-0.635901
-0.669525
-0.353432
-0.457967
-0.573187
-0.584884
-0.233525
-0.449971
-0.366164
-0.392691
-0.710895
-0.651217
-0.588667
-0.474555
-0.75515
-0.648292
-0.756991
-0.613909
-1.37304
-1.24466
-1.16318
-1.2596
-1.55254
-1.56348
-1.56403
-1.38363
-0.720529
-0.933766
-0.663064
-0.85966
-0.242565
-0.384891
-0.300176
-0.218816
-1.10815
-1.27896
-1.31806
-1.29065
-1.67672
-1.68125
-1.677
-1.49718
-1.37849
-1.3223
-1.17725
-1.33917
-0.237715
0
-0.239398
0
-1.45972
-1.21328
-1.45304
-1.39679
-0.900661
-1.0665
-1.1683
-1.01625
-1.19823
-1.00261
-1.19779
-1.18494
-0.635897
-0.779951
-0.712348
-0.827659
-0.585716
-0.650504
-0.600502
-0.416916
-0.62675
-0.452687
-0.674343
-0.465355
-0.801352
-1.03027
-0.866266
-0.897598
-1.02283
-1.18661
-0.978229
-0.947047
-1.44637
-1.48427
-1.67689
-1.66434
-0.445157
-0.213973
-0.360204
-0.331046
-1.04435
-0.884856
-0.808892
-1.02767
-0.383683
-0.436816
-0.419217
-0.597716
-1.89028
-1.7424
-1.7263
-1.90717
0
-0.246044
0
0
-1.05054
-1.15923
-1.28842
-1.10999
-1.1784
-1.23571
-1.42505
-1.42187
-0.392261
-0.522679
-0.636855
-0.567721
-1.42611
-1.47275
-1.5854
-1.64791
-1.83449
-1.81491
-1.78701
-2.00482
-1.23358
-1.0536
-1.28158
-1.35328
-1.19135
-1.35192
-1.34784
-1.31418
-0.790811
-0.654029
-0.588264
-0.747094
-0.732275
-0.783641
-0.824219
-0.919273
-1.36407
-1.40908
-1.57146
-1.56553
-0.49978
-0.310723
-0.529252
-0.386635
-1.14117
-1.20535
-1.06366
-0.987043
-0.386555
-0.584032
-0.402503
-0.563244
-0.207564
-0.406475
-0.246354
-0.281306
-0.208797
0
-0.261336
-0.198416
-0.362868
-0.484367
-0.553503
-0.529417
-1.42724
-1.43019
-1.45924
-1.61506
-1.73548
-1.72548
-1.52802
-1.7487
0
-0.194601
0
0
-1.05746
-0.948768
-0.86624
-0.945634
-0.209856
0
0
0
-0.255091
0
0
-0.18507
-1.56378
-1.3533
-1.32633
-1.37142
-1.38806
-1.17828
-1.24175
-1.41681
-0.218833
0
-0.215727
0
-1.01642
-0.828336
-0.937056
-1.03754
0
-0.203824
-0.25574
-1.93761
-1.72875
-1.92731
-1.73173
-1.08428
-1.09253
-1.04502
-0.909387
-1.26467
-1.12142
-1.16433
-1.03328
-0.931665
-0.726127
-0.674937
-0.73362
-0.22494
-0.369956
-0.404343
-0.385678
-0.504505
-0.478017
-0.600408
-0.363455
-0.838142
-0.989705
-0.876219
-0.770271
-1.26483
-1.18223
-1.21449
-1.05622
-0.450833
-0.284503
-0.426237
-0.378515
-1.2807
-1.29995
-1.48162
-1.33499
-0.294119
-0.249067
0
-0.202625
-1.1565
-1.21292
-1.39149
-1.37368
-1.4877
-1.48123
-1.69124
-1.57596
-0.699129
-0.601535
-0.690405
-0.46711
-1.01727
-1.09282
-0.906232
-1.1188
-0.381276
-0.219061
-0.209334
-0.255458
-1.03613
-1.03046
-1.21478
-1.02997
-0.220183
-0.383833
-0.370078
-0.201393
-1.35902
-1.42758
-1.28715
-1.14173
-1.08939
-1.12998
-0.955878
-1.44758
-1.39369
-1.47802
-1.26614
-1.15203
-1.04387
-1.13351
-0.944679
-1.24459
-1.40106
-1.43282
-1.41298
-0.225082
-0.378267
-0.37591
-0.215411
-1.63215
-1.61465
-1.41398
-1.52069
-0.922717
-0.789357
-0.975081
-0.99556
-0.19451
0
-0.234482
0
-0.41988
-0.198455
-0.25059
-1.11621
-0.965609
-1.00468
-1.02368
-0.211369
-0.266437
-0.32925
-0.207722
0
-0.209932
0
0
-0.959702
-1.14718
-1.11868
-0.969368
-0.5516
-0.467151
-0.690832
-0.638063
-1.15846
-1.2244
-1.04943
-1.27724
0
-0.216188
0
0
-0.856509
-1.09964
-0.827155
-0.948141
-0.232308
-0.233285
-0.401076
-0.306574
-1.54826
-1.32079
-1.42078
-1.31069
-1.30413
-1.34785
-1.23474
-1.45006
-1.23783
-1.20142
-1.20036
-1.39634
0
0
0
-0.216995
-1.0144
-0.987002
-0.790959
-0.813547
-0.582169
-0.399152
-0.581209
-0.398229
-0.98346
-0.932386
-1.12342
-1.10116
-0.279657
-0.426861
-0.367064
-0.193259
0
0
-0.206602
0
-0.902427
-0.773186
-0.988655
-1.01967
-0.275385
-0.365134
-0.215518
-0.222898
-0.88103
-0.65297
-0.773187
-0.827544
-0.741343
-0.77985
-0.581664
-0.819576
-0.306853
-0.40923
-0.569685
-0.55408
-1.38996
-1.25849
-1.19502
-1.24441
-0.723436
-0.570416
-0.738046
-0.544732
-0.558206
-0.459465
-0.633938
-0.499681
-1.0116
-0.847424
-0.959638
-1.10213
-0.571841
-0.794284
-0.711616
-0.679833
-1.10239
-0.928263
-1.11797
-1.14295
0
-0.189251
-0.223538
0
-0.643603
-0.560758
-0.734968
-0.741492
-1.1447
-1.315
-1.5483
-1.5253
-1.38395
0
-0.279556
-0.2221
-0.273851
-0.200542
-0.295172
-0.940559
-1.14549
-1.14092
-1.14132
-0.257313
0
-0.213653
0
0
0
-0.206139
0
-1.48351
-1.48421
-1.48206
-1.25246
-0.888966
-0.916496
-0.911963
-0.705682
-0.640165
-0.489533
-0.351753
-0.618937
-0.360009
-0.429296
-0.217442
-0.40451
-1.74592
-1.74926
-1.54944
-1.75084
-1.51108
-1.72551
-1.57734
-1.53885
-1.35225
-1.24802
-1.12765
-1.135
-0.304031
0
-0.208117
-0.215112
-0.50221
-0.312679
-0.348202
-0.362363
-0.202249
-0.362887
-0.213865
-0.183667
-0.972971
-0.911315
-1.01304
-0.796811
-0.920175
-0.80322
-0.763129
-0.986175
-0.714347
-0.72188
-0.892466
-0.681151
-0.247384
0
-0.243365
0
-1.1644
-1.27345
-1.33086
-1.33809
-0.748065
-0.924133
-0.93366
-0.952249
-0.214483
-0.20509
-0.216989
0
-0.394865
-0.372006
-0.609914
-0.575182
-0.697243
-0.749637
-0.882689
-0.740791
-1.00001
-1.14493
-0.974467
-0.942237
-0.495512
-0.721054
-0.594625
-0.657189
-0.634724
-0.670308
-0.431545
-0.539151
-0.639536
-0.778443
-0.801115
-0.901729
-0.559443
-0.721552
-0.492435
-0.716869
-0.81271
-0.786225
-0.164008
-0.206439
0
0
-0.616338
-0.36607
-0.535014
-0.512126
-0.517087
-0.711567
-0.670285
-0.768511
-1.58207
-1.39552
-1.56632
-1.57128
-0.423608
-0.427425
-0.257945
-0.559133
-0.75092
-0.500867
-0.666192
-0.374001
-0.210635
-0.407242
-0.381375
-1.04345
-1.27506
-1.15368
-1.19004
-1.21808
-1.25892
-1.08645
-1.28536
-0.972524
-0.848218
-0.754509
-0.874822
-1.12322
-1.09598
-1.1288
-0.918074
-1.45821
-1.26179
-1.45992
-1.44826
-0.766897
-0.71558
-0.875398
-0.632909
-1.25947
-1.19888
-1.36846
-1.42478
-0.648728
-0.621741
-0.428413
-0.690148
-1.1787
-1.36204
-1.12983
-1.15047
-0.40831
-0.526735
-0.35958
-0.581427
-0.56327
-0.657851
-0.689072
-0.452865
-0.890422
-0.896337
-0.88516
-1.08047
-0.863801
-0.772638
-0.739986
-0.672511
-0.668124
-0.664553
-0.848699
-0.570067
-0.592259
-0.602035
-0.564967
-0.758422
-1.24166
-1.07471
-1.26958
-1.24062
-0.196349
0
0
0
-0.536423
-0.742379
-0.731945
-0.701967
-0.378305
-0.604005
-0.426736
-0.461485
0
0
-0.190064
0
-0.668049
-0.690107
-0.482137
-0.523184
-0.880142
-0.933833
-1.08359
-1.0707
-0.888838
-1.13064
-1.10253
-1.10336
-1.2522
-1.04764
-1.14343
-1.04612
-0.793258
-0.995929
-0.974973
-0.972238
-0.748959
-0.901814
-0.674319
-0.898475
-1.26447
-1.35988
-1.14798
-1.45912
-1.11906
-1.17741
-1.00732
-1.21763
-0.183039
-0.209018
0
-0.183422
-0.925349
-0.914951
-0.70242
-0.882313
-0.39775
-0.586711
-0.569692
-0.371032
-0.218627
0
0
-0.226524
-0.68045
-0.813031
-0.62182
-0.600755
-0.562684
-0.74992
-0.742634
-0.705975
-0.252773
-0.264147
0
-0.195375
-1.5928
-1.63751
-1.60309
-1.77855
-1.30421
-1.34418
-1.14896
-1.35314
-1.58139
-1.39574
-1.60079
-1.58999
-0.486307
-0.536286
-0.699996
-0.554444
-0.826671
-0.770723
-0.737792
-0.612552
-0.192371
-0.240249
-0.244136
0
-0.361954
-0.45395
-0.432625
-0.584374
-1.11971
-1.26051
-1.05595
-1.19677
-0.972046
-0.840259
-0.771939
-0.910754
-0.912581
-0.943848
-0.863886
-1.11572
-0.377434
-0.382194
-0.219282
-0.215165
-0.638752
-0.439069
-0.598208
-0.5541
-0.851622
-0.639319
-0.847662
-0.863833
-1.37089
-1.56051
-1.56618
-1.39964
-0.585631
-0.749912
-0.899038
-0.732696
-1.12735
-1.33148
-1.30587
-1.28209
-1.27119
-1.43535
-1.2248
-1.18484
-0.889676
-1.13801
-1.03413
-1.11149
-1.13156
-1.06583
-0.988839
-1.16025
0
0
-0.198024
0
-1.30478
-1.3307
-1.22129
-1.12947
-0.370089
-0.368959
-0.221899
-0.221013
-0.973122
-0.826571
-0.94626
-0.766386
-1.21881
-1.27839
-1.13731
-1.4455
-0.370373
-0.289505
-0.431707
-0.186739
-0.175208
-0.213339
-0.335916
-0.302543
-0.638576
-0.665048
-0.735568
-0.444689
-1.96446
-1.75676
-1.75403
-1.73146
-0.684283
-0.728643
-0.480362
-0.56863
-0.832083
-0.930605
-1.05559
-0.816865
-1.53667
-1.28146
-1.33375
-1.31921
-0.189503
-0.307688
-0.197869
-0.353712
-1.05874
-1.17412
-0.920532
-0.950654
-0.606786
-0.699084
-0.718065
-0.890277
-1.25955
-1.31653
-1.26941
-1.14593
-0.351426
-0.400345
-0.284416
-0.207384
-1.10945
-1.03626
-0.930273
-0.888975
-0.913253
-0.746437
-0.73603
-0.746662
0
-0.194047
-0.19251
-0.263033
-0.979584
-0.747727
-0.935821
-0.952301
-0.562892
-0.538866
-0.422818
-0.344238
-0.27526
-0.434931
-0.195843
-0.388731
-1.57149
-1.63116
-1.60133
-1.45178
-0.392775
-0.236943
-0.443633
-0.401874
-1.05843
-1.23881
-1.23486
-1.25346
-0.204934
0
-0.233114
0
-0.421034
-0.222977
-0.235275
-0.212642
0
-0.177924
0
0
-0.853913
-0.751048
-0.751241
-0.964657
-0.799415
-0.590016
-0.716039
-0.666273
-0.616576
-0.38244
-0.387954
-0.380976
-1.28757
-1.03027
-1.2084
-1.18263
-0.21213
-0.38712
-0.338496
-0.396345
-1.08488
-1.27897
-1.11509
0
-0.238754
0
0
-0.695417
-0.707215
-0.549443
-0.773241
-1.3301
-1.53399
-1.39301
-1.51903
-1.0866
-1.1545
-0.945852
-1.01278
-0.652715
-0.601484
-0.516805
-0.460131
-0.560498
-0.579469
-0.678676
-0.738795
-1.99235
-2.00368
-1.999
-1.77855
-0.466689
-0.225076
-0.352966
-0.262171
-0.563903
-0.584609
-0.373671
-0.575913
-0.912169
-1.13537
-0.954364
-1.11249
-1.16261
-1.18529
-0.985319
-1.1509
-1.52338
-1.34599
-1.35069
-1.292
-1.22505
-1.23144
-1.20771
-1.01973
0
-0.231565
0
0
-0.847236
-0.834689
-1.003
-0.818036
-1.01203
-1.13728
-0.890909
-0.9006
-0.8982
-0.818216
-0.69866
-0.768547
-1.42836
-1.60185
-1.605
-1.6078
-1.46525
-1.61228
-1.44432
-1.63013
-0.599549
-0.578264
-0.395464
-0.518851
-0.908534
-0.941384
-1.12234
-1.09995
-0.810556
-1.01755
-1.04467
-0.846695
0
0
-0.22127
-0.222763
-0.698748
-0.65096
-0.762786
-0.83043
-0.376428
-0.342464
-0.51712
-0.386066
-0.953079
-0.958461
-0.878376
-1.06941
-0.823646
-0.86328
-0.894524
-1.05714
-0.837768
-0.912357
-0.642419
-0.688781
-0.211478
0
0
-0.231624
-0.557961
-0.664316
-0.494539
-0.424594
-1.24622
-1.07029
-0.514261
-0.444901
-0.424421
-0.63877
-1.23938
-1.43311
-1.21492
-1.23247
-0.984619
-1.19068
-1.0755
-1.18892
-1.97449
-1.98355
-2.03618
-1.8501
-0.619299
-0.428919
-0.412436
-0.587138
-1.40425
-1.53073
-1.38598
-1.24229
-1.01218
-1.15357
-0.97493
-1.16299
-0.85
-0.623173
-0.663249
-0.647811
-0.627539
-0.606772
-0.418024
-0.452993
-0.398215
-0.192803
-0.357819
-0.230589
-0.222057
0
-0.220271
-0.216385
-1.40168
-1.18091
-1.17041
-1.31014
-0.21129
-0.216479
0
0
-0.599643
-0.558457
-0.450626
-0.37453
-0.840638
-0.614379
-0.774873
-0.702384
-0.789518
-0.849985
-0.690272
-0.958457
-1.40101
-1.23469
-1.4589
-1.46024
-0.98252
-1.0287
-1.20016
-1.00047
-0.726659
-0.818272
-0.936343
-0.656228
-1.02326
-0.827423
-0.799873
-0.875948
0
-0.209517
-0.229484
-0.240465
-1.89652
-1.75182
-1.71633
-1.69301
-1.32946
-1.48275
-1.30483
-1.30141
-0.781056
-0.871861
-0.725494
-0.869178
-1.2134
-1.31432
-1.42311
-1.35869
-0.20902
-0.360546
-0.213038
-0.217909
-0.192536
-0.19173
-0.351393
-0.193725
-0.69035
-0.700461
-0.798621
-0.56419
-0.898967
-0.808541
-1.06998
-1.01298
-1.3157
-1.45566
-1.29716
-1.47117
-0.773857
-0.954405
-0.784183
-0.739163
-0.205328
0
0
0
-1.60411
-1.61393
-1.59993
-1.42009
-0.423013
-0.41997
-0.602866
-0.462489
-0.974031
-1.00152
-1.15802
-0.948997
-1.35368
-1.23885
-1.51664
-1.36936
-0.690563
-0.84115
-0.878197
-0.819135
-0.578049
-0.762106
-0.563417
-0.704597
-1.92983
-1.72336
-1.9233
-1.92673
-0.213042
0
-0.211503
-0.21087
-0.892306
-0.978445
-0.737978
-0.871727
-1.65462
-1.63996
-1.58226
-1.76483
-0.210944
0
-0.210531
0
-1.53684
-1.54741
-1.36115
-1.57902
-0.674796
-0.697214
-0.565134
-0.758449
-1.0529
-1.2903
-1.11403
-1.22371
-1.12582
-0.917026
-1.19533
-1.02062
-0.905667
-0.902094
-0.913332
-0.733472
-1.08674
-1.25363
-1.25648
-1.27458
-0.615111
-0.540851
-0.752191
-0.576059
-0.576222
-0.799874
-0.678124
-0.827094
-0.412215
-0.233191
-0.261817
-0.22673
-0.313785
-0.202803
-0.225549
0
-0.739048
-0.864286
-0.920778
-0.986331
-1.76733
-1.58174
-1.74971
-1.58036
-1.04929
-1.20764
-1.14781
-1.01079
-0.892351
-1.07124
-0.910074
-0.888181
-0.173976
0
0
-0.188664
-1.22568
-1.21089
-1.10108
-1.30128
-0.95113
-0.863978
-0.845348
-1.03979
-0.453562
-0.626402
-0.672237
-0.570659
-0.525642
-0.395411
-0.481346
-0.628461
-1.6108
-1.43466
-1.63141
-1.59455
-0.419945
-0.412733
-0.238207
-0.249427
-0.33817
-0.251995
-0.252295
-0.224212
-0.659171
-0.796034
-0.858329
-0.659838
-0.881584
-0.718294
-0.898897
-0.940831
-0.486322
-0.231822
-0.227823
-0.228661
-1.34802
-1.17301
-1.36188
-1.31686
-0.908109
-0.940212
-1.09446
-1.09528
-1.4839
-1.65097
-1.51638
-1.60541
-0.60199
-0.797177
-0.812967
-0.787157
-1.57357
-1.80463
-1.58413
-1.65095
-1.03845
-1.09072
-1.05063
-1.18998
-0.753949
-0.699688
-0.670883
-0.560633
-0.53654
-0.724706
-0.577332
-0.560085
-0.427922
-0.626231
-0.630239
-0.409242
-0.241834
-0.215747
0
-0.193559
-1.58349
-1.5772
-1.59499
-1.30988
-1.32957
-1.33063
-1.14347
-1.33913
-1.09851
-0.942889
-1.17509
-1.14667
-1.08985
-1.25435
-1.26429
-1.07454
-0.454973
-0.433516
-0.51721
-0.652203
-0.507119
-0.500474
-0.721938
-0.663647
-0.440058
-0.344496
-0.344532
-0.472342
-1.29645
-1.10572
-1.14532
-1.1335
-1.2581
-1.359
-1.09088
-1.25064
-1.37875
-1.21214
-1.37768
-0.749631
-0.708103
-0.733791
-0.573587
-0.37404
-0.393613
-0.355812
-0.535222
-0.846854
-0.866833
-1.08262
-0.902524
-0.354701
-0.498721
-0.435796
-0.623631
0
0
0
-0.189981
0
-0.226249
0
0
-0.400947
-0.211659
-0.246301
-0.207704
0
-0.192232
0
-0.865228
-0.971645
-1.1523
-0.955888
0
0
-0.276307
0
-0.649414
-0.892996
-0.666122
-0.878785
-0.45025
-0.567529
-0.616789
-0.229838
-0.210797
-0.215227
-0.375101
-0.642788
-0.498866
-0.747714
-0.546195
-0.999769
-1.15933
-0.993865
-0.995157
-0.560802
-0.370419
-0.420163
-0.372806
-1.29561
-1.32741
-1.35604
-1.43867
0
-0.218505
-0.216833
0
0
0
0
-0.234175
-0.987139
-0.913134
-1.1325
-0.941646
-1.32516
-1.34907
-1.28309
-1.50741
-0.679112
-0.584228
-0.545479
-0.793282
-0.376828
-0.217241
-0.194398
-0.201803
0
0
-0.238751
0
-0.934281
-0.997283
-1.06338
-1.14971
-0.190311
0
0
0
-1.13397
-0.95933
-0.890863
-0.960827
-0.821127
-0.608384
-0.692868
-0.663949
-1.12988
-0.890967
-1.0884
-1.0846
-0.317537
-0.350608
-0.491121
-0.909715
-1.07641
-0.906652
-0.756367
-0.540896
-0.732568
-0.776677
-1.42038
-1.37496
-1.35039
-1.52648
-1.56602
-1.54554
-1.30338
-1.13334
-1.31818
-1.346
-0.245864
-0.257552
-0.372304
-0.203359
-1.05044
-1.19017
-1.06612
-0.98653
-1.49977
-1.23047
-1.27187
-1.24183
-1.34276
-1.18491
-1.08073
0
0
-0.19281
-0.181138
-0.508185
-0.354508
-0.370239
-0.356615
-0.68754
-0.758118
-0.558972
-0.601015
-0.225594
0
-0.211032
0
-0.219845
-0.208072
-0.219557
-0.360173
-0.38474
-0.348914
-0.222698
-0.351675
-0.239419
-0.463363
-0.374387
-0.419427
-0.407109
-0.372709
-0.509318
-0.610138
-0.946862
-1.07471
-1.13321
-1.024
-0.387362
-0.526744
-0.544155
-0.370804
-0.972025
-1.19001
-1.04814
-0.945918
-1.56643
-1.56671
-0.537189
-0.680164
-0.765721
-0.547431
-0.738283
-0.698436
-0.84624
-0.85526
-1.58332
-1.35006
-1.50002
-1.57032
-0.519204
-0.519051
-0.493561
-0.335661
-0.192655
-0.207101
0
-0.258244
-1.17941
-1.37869
-1.35101
-1.38253
-1.03822
-1.09844
-1.23208
-1.39614
-1.18074
-1.37702
-0.36651
-0.362351
-0.216328
-0.204769
-0.205833
-0.223197
0
0
-0.586494
-0.61978
-0.725802
-0.517384
-0.574972
-0.366006
-0.452553
-0.55305
-0.536158
-0.718249
-0.525762
-0.448318
-1.14872
-0.966307
-1.1989
-0.992593
-0.3961
-0.405911
-0.449904
-0.627749
-0.380937
-0.404816
-0.56072
-0.588672
-0.483612
-0.620586
-0.559515
-0.385398
-0.776641
-0.726346
-0.906565
-0.747672
-1.73624
-1.90798
-1.75825
-1.69931
0
0
0
-0.22655
-0.209716
-0.185858
0
0
-0.751254
-0.97731
-0.966577
-0.864922
-0.223616
-0.267923
0
0
-0.222062
-0.237442
-0.21375
0
-0.700136
-0.58211
-0.793108
-0.756994
-1.15086
-1.18309
-1.08314
-0.982612
-0.694149
-0.927566
-0.781754
-1.3556
-1.36541
-1.29182
-1.52933
-0.194522
-0.208964
-0.342105
-0.192814
0
-0.235424
-0.225821
-0.211445
-1.17204
-1.21106
-1.37088
-1.30915
0
0
0
-0.258233
-0.350374
-0.3881
-0.468373
-0.251717
-0.743438
-0.45363
-0.683117
-0.725541
-1.25492
-1.28804
-1.37002
-1.46429
-1.57609
-1.55155
-1.55868
-1.3816
-0.540039
-0.70573
-0.67962
-0.721459
0
-0.954448
-0.942448
-0.9303
-0.746933
-0.216225
-0.206721
-0.365499
-0.272782
-1.30004
-1.10109
-1.14944
-1.31877
-1.25459
-1.20115
-1.21147
-1.40948
-1.13249
-1.18048
-0.971367
-1.04898
-0.929827
-0.780606
-1.00973
-0.817808
-0.904506
-0.968603
-0.938219
-1.12656
-0.186871
0
-0.270994
-0.259821
-0.206934
-0.391891
-0.205727
-0.261226
-0.384915
-0.577674
-0.580435
-0.476326
-0.30862
-0.494011
-0.49528
-1.50078
-1.54848
-1.71826
-1.57652
-0.966855
-1.02934
-0.775916
-0.811481
0
-0.243593
-0.193553
-0.180333
-0.698503
-0.439681
-0.679449
-0.508527
-0.227918
0
0
-0.198546
-1.23527
-1.0641
-0.999476
-1.04396
-0.578601
-0.384429
-0.412281
-0.37257
-1.10072
-1.29175
-1.18852
-1.08464
-0.48621
-0.579477
-0.411574
-0.62146
-1.04327
-1.25492
-1.22568
-1.20034
-0.90735
-0.849482
-1.00744
-1.54993
-1.38718
-1.56737
-1.53404
-0.717496
-0.645023
-0.641238
-0.851785
-1.25555
-1.26375
-1.36915
-1.42462
-1.01321
-1.03763
-0.843532
-1.03608
-1.56322
-1.56541
-1.41113
-1.55808
0
0
0
-0.192286
-0.844374
-1.05647
-0.883734
-0.954796
-1.10623
-1.10883
-1.09343
-1.26933
0
0
-0.21757
0
-0.200186
-0.1932
-0.280387
-1.43738
-1.28711
-1.51023
-1.38298
-0.567515
-0.420811
-0.554945
-0.70297
0
0
0
-0.216249
-0.210996
-0.207272
0
-0.215647
-0.513717
-0.3523
-0.508587
-0.525172
-1.45176
-1.45161
-1.49851
-1.65427
-0.47494
-0.27532
-0.244467
-0.243413
-0.365471
-1.21743
-1.33631
-1.45391
-1.41541
-1.59393
-1.49448
-1.40177
-1.60789
-1.04408
-1.06905
-1.22988
-1.23805
-0.678895
-0.518524
-0.738692
-0.71857
-1.13134
-1.38169
-1.33023
-1.35497
-0.704562
-0.70404
-0.518213
-0.64402
-1.27054
-1.47231
-1.46836
-1.47591
-0.266759
0
0
-0.183833
-0.717071
-0.876739
-0.895689
-0.702449
-0.449745
-0.540695
-0.588567
-0.713908
-1.38001
-1.17739
-1.36251
-1.36585
-0.259383
-0.350551
-0.220895
-0.239219
-1.04041
-1.09851
-1.15078
-1.26707
-1.05597
-0.897895
-0.88666
-0.865992
-0.484209
-0.483871
-0.442855
-0.616998
-1.59033
-1.36124
-1.37462
-1.5678
-0.202251
-0.229786
-0.219522
-0.386217
-0.711858
-0.575856
-0.58247
-0.53874
-0.497815
-0.711512
-0.710473
-0.529311
-0.650912
-0.416222
-0.578031
-0.46835
0
0
0
-0.215782
-1.66412
-1.6485
-1.65473
-1.44044
-0.388544
-0.484396
-0.616005
-0.456992
-0.336548
-0.188637
-0.165658
-0.19951
-0.658259
-0.866726
-0.679333
-0.806294
-0.396888
-0.221467
-0.390474
-0.371747
-0.428528
-0.305217
-0.395615
-0.502717
-1.10208
-1.11082
-1.23951
-1.12125
-0.83473
-0.739225
-0.6535
-0.856354
0
-0.226286
0
-0.219854
-0.741978
-0.719508
-0.602558
-0.554898
-1.07788
-0.992272
-1.25841
-1.11628
-0.34179
-0.327265
-0.230123
-0.215586
-1.03108
-1.01143
-0.517448
-0.99393
-0.695133
-0.821156
-0.82526
-1.09806
-1.26903
-1.07329
-1.1095
-0.594782
-0.541191
-0.421677
-0.681235
-1.36868
-1.07418
-1.24214
-1.24201
-1.26728
-0.673164
-0.714894
-0.527079
-0.6323
-1.19519
-1.0739
-1.15811
-0.955227
-0.944385
-0.781309
-0.979226
-1.06132
-0.745682
-0.862443
-0.62372
-0.64933
-1.13138
-1.3338
-1.16674
-1.35438
-0.807999
-0.634959
-0.553105
-0.583872
-1.32363
-1.14571
-1.31949
-1.10914
-0.822069
-0.80776
-0.630126
-0.807031
-1.37851
-1.41659
-1.59239
-1.41768
-1.31208
-1.49635
-0.204363
0
-0.224534
-0.240398
-0.593037
-0.648405
-0.474967
-0.701221
-0.471929
-0.475856
-0.24581
-0.369237
-0.678188
-0.65802
-0.476773
-1.2598
-1.41799
-1.23035
-1.39604
-0.947773
-1.08814
-1.14269
-1.11647
-1.0945
-1.12406
-1.31355
-0.589624
-0.592101
-0.613431
-0.410771
-0.721251
-0.590008
-0.735944
-0.852007
-0.18288
-0.301275
-0.174701
-0.339521
-0.429217
-0.498349
-0.439031
-0.272122
-0.387111
-0.281226
-0.202412
-0.23613
-0.890353
-1.12083
-0.95654
-1.0118
-1.5534
-1.55543
-1.54197
-1.39213
-0.296861
-0.390177
-0.367748
-0.526156
0
-0.209479
-0.21797
-0.196014
-0.414724
-0.419076
-0.230526
-0.412413
-1.3081
-1.51718
-1.39363
-1.33321
-0.889627
-0.982797
-0.962603
-1.16312
-0.349943
-0.201615
-0.294131
-0.223977
-1.92388
-1.74103
-1.9552
-1.9237
-1.90619
-1.88993
-1.68971
-1.75363
-0.695607
-0.895781
-0.865109
-0.823889
-1.49309
-1.39579
-1.21642
-1.30899
0
-0.233915
-0.199518
0
-1.29176
-1.24828
-1.40131
-1.42479
-0.79454
-0.746751
-0.913349
-0.983805
-0.389654
-0.461717
-0.330679
0
-0.196985
-0.177732
0
-0.226181
-0.455709
-0.270841
-0.463702
-1.30706
-1.25559
-1.22938
-1.108
-0.389318
-0.225428
-0.416553
-0.384457
-0.984504
-1.05657
-0.858855
-0.884006
0
0
-0.184062
0
-1.26786
-1.3551
-1.12372
-1.22707
-1.43365
-1.22891
-1.2081
-1.2752
-0.668731
-0.907575
-0.940739
-0.734617
-0.29251
-0.396571
-0.215043
-0.22808
-1.41314
-1.62721
-1.64044
-1.44691
-1.31253
-1.13473
-1.13941
-1.12782
-1.64458
-1.72578
-1.56495
-1.66101
-0.999585
-1.1075
-0.987062
-1.17471
-1.11104
-1.28213
-1.2962
-1.30608
-0.216362
0
-0.226938
0
-0.560172
-0.474182
-0.526698
-0.389557
0
-0.180045
0
-0.184125
-1.03806
-1.17493
-1.22849
-1.18702
-0.180909
0
0
0
-0.340994
-0.510706
-0.519043
-0.504368
-1.58836
-1.80633
-1.62991
-1.78891
-1.20146
-1.01775
-1.2012
-1.0281
-0.810895
-0.989507
-0.888068
-0.975478
-1.14421
-1.10091
-1.23737
-0.525516
-0.345258
-0.518008
-0.518211
-1.50957
-1.55705
-1.37625
-1.35783
0
0
-0.192917
0
-1.17583
-1.20481
-1.30601
-1.31541
-1.91293
-1.93136
-1.7508
-1.75761
-0.314106
-0.455656
-0.220794
-0.366737
-1.49252
-1.66109
-1.59719
-1.68166
-1.0995
-1.2712
-1.23662
-1.10453
-0.961497
-0.981079
-0.768647
-0.801373
-0.862502
-1.05044
-0.899
-0.89127
-0.414498
-0.415873
-0.233769
-0.411169
-0.824746
-0.859562
-0.683467
-0.881444
-1.01676
-1.06783
-0.828549
-0.948457
-1.81105
-1.81214
-1.79436
-1.62903
-1.78083
-1.60771
-1.80501
-1.81259
-1.33901
-1.48724
-1.55541
-1.53412
-1.62859
-1.67587
-1.48153
-1.62604
-0.214704
-0.19567
-0.217301
0
-0.323567
-0.382153
-0.550396
-0.381401
-0.594171
-0.371979
-0.550358
-0.581304
-1.17569
-1.23339
-1.39388
-1.35217
-1.28495
-1.47927
-1.33045
-1.48771
-1.79452
-1.62471
-1.8263
-1.79451
-1.41027
-1.57346
-1.57005
-1.38411
-0.442955
-0.528935
-0.415549
-0.681685
-0.518688
-0.535717
-0.353141
-0.525574
-0.3858
-0.42914
-0.258837
-0.233327
-0.692768
-0.494811
-0.706168
-0.534171
0
0
0
-0.210136
-0.47543
-0.374675
-0.541247
-0.574728
-0.246543
-0.20743
-0.229965
0
-0.385848
-0.431732
-0.489116
-0.262088
-0.224122
-0.374521
-0.230655
-0.365624
-0.677335
-0.726357
-0.915872
-0.733793
-0.648021
-0.537333
-0.726977
-0.672734
-1.97809
-1.80194
-1.90188
-1.77428
-0.432206
-0.240539
-0.227155
-0.246935
-0.202545
-0.20444
-0.35804
-0.364237
-1.51896
-1.54182
-1.32912
-1.25411
-1.10652
-1.2737
-1.09956
-0.603463
-0.439954
-0.645815
-0.431079
-1.31295
-1.23719
-1.11495
-1.25708
-1.41551
-1.5951
-0.258815
-0.196072
-0.289693
0
-0.484576
-0.305429
-0.210964
-0.367378
-1.4922
-1.275
-1.31845
-1.49883
-0.246061
-0.202793
0
-0.21737
-0.879784
-0.951924
-1.02531
-1.0843
-0.765997
-0.757457
-0.967156
-0.723366
-0.978956
-0.97373
-0.956929
-0.808909
0
0
0
-0.206966
-1.16468
-1.06008
-0.945044
-1.16755
-0.560161
-0.419219
-0.425551
-0.261818
-0.348749
-0.338059
-0.18935
-0.345125
-0.878706
-1.01769
-0.773386
-0.853546
-0.742428
-0.533228
-0.498548
-0.610519
-0.592812
-0.829729
-0.734704
-0.687842
-0.445259
-0.704329
-0.629076
-0.439563
-0.360192
-0.45897
-0.242754
-0.253982
-0.401071
-0.378699
-0.392109
-0.42943
-0.260928
-0.228323
-0.246294
-0.621159
-0.422895
-0.49624
-0.513478
0
0
0
-0.403929
-0.421342
-0.400635
-0.217951
-0.702352
-0.596922
-0.689114
-0.857264
-0.648285
-0.959444
-0.890322
-0.878269
-0.770861
-1.62882
-1.45002
-1.62959
-1.62644
-1.06819
-0.815996
-0.958031
-1.01447
-0.979598
-0.793184
-1.03892
-0.924153
-0.370356
-0.188043
-0.369012
-0.298395
-0.827832
-0.688062
-0.820147
-0.835167
-0.788976
-0.804313
-0.624811
-0.610831
0
0
-0.212305
-0.180068
-0.179533
-0.238355
-0.34496
-0.368413
-0.610137
-0.41847
-0.640694
-0.635159
-0.890233
-0.887507
-0.887918
-0.726321
-0.204708
-0.394661
-0.397412
-0.221496
-0.886702
-0.820676
-0.648854
-0.841826
-1.28809
-1.14303
-1.18717
-1.07126
-1.37938
-1.16178
-1.22678
-1.17811
-0.299201
-0.203061
-0.3557
-0.16859
-0.523593
-0.730218
-0.692834
-0.732459
-0.818292
-0.599077
-0.808571
-0.695465
-0.353209
-0.217112
-0.403694
-0.21031
-0.231817
0
0
-0.217998
-0.978449
-0.891651
-0.720672
-0.946614
-0.706027
-0.825109
-0.902785
-0.716883
-0.695527
-0.869307
-0.66694
-0.650791
-1.18524
-1.20754
-0.984432
-1.19612
-1.33962
-1.38123
-1.562
-1.53772
-0.516001
-0.683547
-0.606004
-0.474742
-0.580687
-0.400642
-0.650395
-0.579905
0
-0.23138
0
0
-0.911767
-0.758659
-0.973915
-0.818053
-1.58075
-1.36917
-1.56053
-1.58331
-0.211093
-0.408325
-0.368212
-0.383834
-1.04487
-1.22617
-1.24234
-1.23177
-1.63822
-1.65613
-1.67043
-1.47905
-0.211
-0.259811
-0.239227
-0.37797
-0.226325
-0.172106
-0.338968
-0.425936
-1.78716
-1.8385
-1.63522
-1.76696
0
-0.211369
0
0
-0.71507
-0.889901
-0.614949
-0.821672
-0.763945
-0.816965
-0.599716
-0.944041
-0.842558
-0.909217
-1.0629
-0.632036
-0.757159
-0.679219
-0.83845
-1.33612
-1.53256
-1.53913
-1.4942
-0.23691
0
0
-0.223265
-0.203077
-0.423915
-0.400152
-0.22275
-1.00645
-0.838237
-0.756369
-0.913523
-1.04313
-0.978584
-1.00661
-1.2086
-0.75604
-0.522674
-0.660145
-0.685925
-0.351394
-0.20869
-0.237824
-0.199236
-0.576618
-0.484109
-0.609089
-0.760881
-1.27664
-1.11722
-1.29852
-1.09541
-0.726758
-0.572731
-0.746841
-0.81044
-0.630075
-0.831973
-0.835172
-0.616134
-1.82798
-1.64429
-1.79182
-1.79517
0
0
-0.256524
-0.213246
0
0
-0.295789
-0.20844
-0.220762
-0.357614
-0.216868
-0.240653
-0.938988
-1.113
-1.02278
-1.14317
-1.08087
-1.21684
-1.04877
-1.23841
-0.877351
-0.898647
-0.99692
-1.08795
-0.290128
-0.457933
-0.284114
-0.240403
-0.498489
-0.657655
-0.412472
-0.564057
-0.858925
-0.779058
-0.646752
-0.65218
0
-0.250916
0
-0.197817
-0.816053
-0.685075
-0.647682
-0.845994
-0.831044
-0.791907
-0.984387
-0.994375
-1.40349
-1.58428
-1.46442
-1.60257
-1.82332
-1.53699
-1.81567
-1.61612
-1.52052
-1.51092
-1.50127
-1.28871
-0.88187
-0.893303
-0.674821
-0.713479
-0.62851
-0.591221
-0.665372
-0.519736
-1.02727
-1.03113
-1.22763
-1.20934
-0.42716
-0.229232
-0.214258
-0.247183
-1.48085
-1.48215
-1.48021
-1.29694
-0.407179
-0.498831
-0.327099
-0.251623
-1.65726
-1.44844
-1.44838
-1.40741
-1.27186
-1.44014
-1.44521
-1.44076
-1.28069
-1.28994
-1.15344
-1.34005
-0.52753
-0.345301
-0.359571
-0.390563
-0.516094
-0.365902
-0.355395
-0.550907
-1.40725
-1.56187
-1.38604
-1.35978
-0.414589
-0.211195
-0.386609
-0.406474
-0.606073
-0.793818
-0.79241
-0.768245
-0.418676
-0.54202
-0.280781
-0.398355
-0.211184
0
0
0
-0.588077
-0.759374
-0.562211
-0.517383
-0.267051
-0.418702
-0.366576
-0.713164
-0.552082
-0.560627
-0.758481
-1.08898
-1.08501
-1.20911
-1.04686
-0.220055
0
-0.275825
-0.235933
-1.58852
-1.59515
-1.56474
-1.40474
-0.75507
-0.737316
-0.618581
-0.529573
-0.551885
-0.736784
-0.751535
-0.764481
-1.40073
-1.29683
-1.24377
-1.39048
-1.63006
-1.40266
-1.47522
-1.62949
-0.42372
-0.29761
-0.498936
-0.464565
-0.62328
-0.698829
-0.753615
-0.558177
-1.16047
-1.06558
-1.25579
-1.25166
-0.790516
-0.76308
-0.984544
-0.854579
-1.3918
-1.19537
-1.20372
-1.19537
-1.30926
-1.50738
-1.36319
-1.33718
-0.794863
-0.596459
-0.82807
-0.766468
-0.84916
-0.893121
-0.81196
-0.689679
-0.772157
-0.60596
-0.551586
-0.583565
-0.745495
-0.752205
-0.590706
-0.50335
-0.89481
-0.994624
-1.01269
-0.828785
-1.72678
-1.75929
-1.79978
-1.24008
-1.07299
-1.30879
-0.362894
-0.444081
-0.477013
-0.556495
-0.873248
-0.63701
-0.841909
-0.734859
-0.442166
-0.486429
-0.592939
-0.364464
-1.10536
-1.12782
-1.30735
-1.3026
-0.604207
-0.577345
-0.40006
-0.586858
-1.01817
-0.893282
-1.09468
-1.30187
-1.4633
-1.45278
-1.4496
-0.570932
-0.643255
-0.764541
-0.764239
-1.00582
-1.16264
-1.07731
-0.893407
-0.309334
-0.36352
-0.203162
-0.367991
-1.82471
-2.0371
-1.86304
-1.86988
-1.37866
-1.37961
-1.38058
-1.56265
-0.181511
-0.34132
-0.300653
-0.207631
-1.03592
-0.836373
-0.855578
-0.941504
-0.992653
-0.977572
-0.874263
-0.73637
-0.429924
-0.227844
-0.243001
-0.248915
-1.11818
-1.32871
-1.16823
-1.11418
-0.428431
-0.393636
-0.35694
-0.276179
-0.195881
-0.380068
-0.205498
0
-0.203834
0
-0.2473
-0.392137
-0.404901
-0.526347
-0.254291
-1.76154
-1.91995
-1.88074
-1.67749
-1.2864
-1.31813
-1.09583
-1.25943
-1.06832
-1.0201
-1.19586
-0.904534
-0.945114
-0.917448
-1.22509
-1.02564
-0.209658
0
0
0
-1.01785
-0.7714
-1.0148
-0.814734
-0.694858
-0.914335
-0.863175
-0.892905
-1.32614
-1.35882
-1.21388
-1.28275
-1.09263
-1.18285
-1.33841
-1.34541
-1.11741
-0.262705
0
-0.234112
0
-1.28129
-1.47752
-1.30507
-1.48086
-0.495242
-0.435226
-0.647067
-0.492189
-0.362744
-0.357305
-0.227653
-0.359492
-0.222725
-0.223852
-0.223434
0
-0.231384
-1.27201
-1.21389
-1.29056
-1.10762
-0.22492
-0.216343
-0.27671
0
-0.3612
-0.399746
-0.551075
-0.377219
0
-0.229065
-0.204679
0
-0.37769
-0.206044
-0.276931
-0.944106
-1.18652
-1.14334
-1.17953
-0.774555
-0.969432
-0.762711
-0.951486
0
0
0
-0.179066
-0.979952
-0.931833
-0.813985
-0.976885
-0.466068
-0.502236
-0.257144
-0.398782
-1.35457
-1.52768
-1.22922
-1.29931
0
0
0
-0.21051
-0.433438
-0.231475
-0.197551
-0.247683
-0.211213
-0.383476
-0.388694
-0.354149
-0.349385
-0.601412
-0.432874
-0.424392
-1.25825
-1.30446
-1.47824
-1.47999
-1.49162
-1.47291
-1.30054
-1.27266
-1.11242
-1.09375
-0.869649
-1.04326
-1.10058
-1.13415
-0.907682
-1.22841
-1.24303
-1.25834
-1.434
0
-0.216822
0
0
-0.712286
-0.792257
-0.579205
-0.817406
-0.281309
-0.206024
-0.368166
-0.35938
-0.388385
-0.548646
-0.601377
-0.402861
-0.757455
-0.58242
-0.681098
-0.541575
-1.38495
-1.61708
-1.60863
-1.59189
-0.459443
-0.276132
-0.356814
-0.234353
-1.34346
-1.24801
-1.27129
-1.51383
-0.417749
-0.240416
-0.425043
-0.430395
-1.05254
-1.25791
-1.01542
-1.13399
-1.11259
-1.11243
-1.18953
-0.987643
-0.440158
-0.449933
-0.275297
-0.431639
-0.368342
-0.333156
-0.209535
-0.347304
-0.343126
-0.231639
-0.398156
-0.401873
-0.509043
-0.394186
-0.410379
-0.769658
-0.927552
-1.01674
-1.1459
-0.896365
-0.84643
0
-0.193531
-0.267358
0
-0.216019
0
0
0
-0.717076
-0.51458
-0.644025
-0.555452
-0.59148
-0.436791
-0.632949
-0.413241
-0.22196
-0.21614
0
-0.219704
-0.242798
0
0
-0.194934
-1.00321
-1.12163
-1.22437
-0.208793
-0.465239
-0.232197
-0.362904
-0.547714
-0.714852
-0.641406
-0.743722
-0.604437
-0.8078
-0.611348
-0.633484
-0.600223
-0.531976
-0.409512
-0.495339
-0.436064
-0.300826
-0.28421
-0.475571
-0.512489
-0.498816
-0.169899
0
-0.19606
0
-1.29554
-1.4814
-1.48273
-1.26679
-1.26222
-1.48768
-1.25954
-1.31849
-1.08974
-1.17656
-0.932124
-1.16501
0
0
-0.204599
0
-0.867999
-0.759332
-0.957949
-0.93362
-1.07269
-1.36027
-1.16938
-1.21426
-1.31718
-1.11827
-1.33644
-1.2294
-0.187918
-0.358159
-0.336189
-0.237154
-1.0447
-1.05852
-1.24237
-1.23003
-1.22484
-1.42308
-1.40138
-1.43616
-1.82339
-1.5446
-1.6033
-1.65465
-1.24048
-1.34443
-1.14155
-1.3085
-0.892464
-0.853397
-0.976755
-0.753191
-0.875677
-0.990396
-0.977141
0
0
-0.181988
0
-0.301317
0
0
-0.182736
-0.25908
-0.433035
-0.188646
-0.332724
-0.791807
-0.569759
-0.606971
-0.801478
-0.790857
-0.653986
-0.880487
-0.830687
-0.701416
-0.628947
-0.657806
-0.528114
-1.11633
-1.02175
-1.17763
-1.18464
-1.43573
-1.42001
-1.21728
-1.40898
-0.546416
-0.671756
-0.506409
-0.465268
-1.37282
-1.37403
-1.2224
-1.47497
-0.258576
-0.255662
-0.251047
0
-0.375944
-0.597899
-0.374338
-0.415738
-1.42742
-1.32117
-1.33957
-1.52719
-0.213279
-0.216934
-0.238166
0
-0.800424
-0.890293
-0.41263
-0.515116
-0.351646
-0.528874
-0.388462
-0.4235
-0.387995
-0.542163
-0.64351
-0.587743
-0.399904
-0.499552
-1.29135
-1.29556
-1.24092
-1.42462
-0.961172
-0.835648
-0.994189
-1.00241
-0.374184
-0.242684
-0.488599
-0.411619
-1.28889
-1.48786
-1.25323
-1.25636
-1.14145
-1.30279
-1.30027
-1.32656
-0.563899
-0.587027
-0.71511
-0.68805
-0.243569
0
0
0
-0.370764
-0.281916
-0.20391
-0.411721
-0.430439
-0.418809
-0.374161
-0.500059
-0.443807
-0.579914
-0.729731
-0.916203
-0.910585
-0.90854
0
0
-0.234869
-0.255705
-0.211843
-0.2298
-0.415005
-0.423124
-0.986663
-0.998495
-0.87429
-0.812854
-0.936719
-0.692949
-0.791758
-0.748967
-1.42219
-1.44187
-1.44968
-1.21752
-1.08248
-1.19168
-1.24676
-1.36488
-1.49693
-1.33615
-1.51433
-1.52186
-0.81796
-0.863301
-1.05187
-0.951581
-0.749412
-0.597646
-0.595772
-0.584964
-1.29153
-1.47745
-1.47852
-1.31053
-1.05857
-0.951538
-1.00913
-0.8143
-0.242998
-0.23319
-0.2418
0
-1.6298
-1.62881
-1.61646
-1.41483
-0.582271
-0.626012
-0.485323
-0.670378
-0.483468
-0.665943
-0.520353
-0.449052
-0.395243
-0.226987
-0.351923
-0.465225
-0.267339
-0.529026
-0.436032
-1.05516
-1.24531
-1.13017
-1.03379
0
0
-0.23357
0
0
0
0
-0.188244
-0.454541
-0.412376
-0.252327
-0.272486
-0.593254
-0.67086
-0.803924
-0.611485
-0.299733
-0.384036
-0.222743
-0.208038
-0.389815
-0.195353
-0.238888
-0.222513
-1.05841
-1.06442
-1.0843
-0.367716
-0.387787
-0.2391
-0.377742
-1.57822
-1.57651
-1.76626
-1.5909
-0.824186
-0.967075
-0.712193
-0.861545
-0.220548
-0.371634
-0.408743
-0.443238
-0.20048
0
0
-0.723786
-0.680723
-0.901094
-0.836153
-1.13195
-1.21014
-1.30818
-1.00705
-0.941483
-0.809375
-0.896487
-0.764267
-0.759343
-0.797504
-0.559427
-0.659845
-0.671155
-0.481815
-0.620472
-0.60444
-1.6236
-1.45437
-1.45493
-1.41785
-1.16213
-1.11725
-1.27093
-1.29677
-0.406219
-0.441457
-0.609006
-0.644077
-0.869032
-1.0286
-1.0934
-1.00542
-1.34905
-1.35814
-1.36987
-1.10176
-0.597
-0.538277
-0.605768
-0.733241
-1.34001
-1.48213
-1.37475
-1.5491
-0.214224
0
-0.193952
-0.246017
0
-0.2053
0
-0.216833
-1.30172
-1.31982
-1.51841
-1.35707
-0.555281
-0.46681
-0.315126
-0.601098
-0.595404
-0.743372
-0.742561
-0.817911
-0.615118
-0.684581
-0.436872
-0.558579
-0.593472
-0.367856
-0.465786
-0.565175
-1.01211
-1.04407
-1.1445
-1.22511
0
0
0
-0.185763
-1.40374
-1.28307
-1.18979
-1.1688
-1.16073
-1.1466
-1.34863
-1.15171
-0.198149
-0.368473
-0.386659
-0.335871
-0.183531
0
0
-0.202275
-0.396147
-0.547078
-0.660479
-0.388002
-0.907886
-1.13552
-0.917634
-1.09723
-1.98323
-1.93113
-1.9741
-1.79064
-0.224805
-0.218351
0
-0.24059
-0.645623
-0.80653
-0.627565
-0.627701
-1.75424
-1.75698
-1.76415
-1.60815
-0.194758
-0.356925
-0.388279
-0.22767
-0.321433
-0.273609
0
-0.211921
-0.981549
-1.09039
-0.87802
-0.854777
-0.779621
-0.515668
-0.603623
-0.619015
-0.642232
-0.37015
-0.492371
-0.449868
-0.704703
-0.738054
-0.585247
-0.831821
-0.518616
-0.490477
-0.48489
-0.350773
-0.264999
-0.405392
-0.406107
-0.196957
-0.800281
-0.623091
-1.23248
-1.26812
-1.30928
-1.47825
-0.956517
-0.946245
-0.788418
-0.717323
-0.797503
-0.838843
-1.02546
-0.80454
-1.29572
-1.23026
-1.25045
-1.44626
-0.767819
-0.767465
0
0
-0.200824
0
-0.77195
-0.964818
-1.04119
-0.21635
-0.225026
-0.446651
-0.405273
-1.42271
-1.44714
-1.3901
-1.2362
-1.03625
-1.17163
-1.21722
-1.25533
-0.660455
-0.688791
-0.912151
-0.874644
-1.49605
-1.31908
-1.3011
-1.50364
-0.874957
-0.775304
-0.957945
-0.742725
-0.955399
-0.771067
-0.971801
-0.95954
-1.02244
-1.01815
-0.841888
-1.75351
-1.58737
-1.75381
-1.52452
-0.46841
-0.341625
-0.227564
-0.20092
-0.349858
-0.205146
-0.349829
-0.250712
-0.237178
0
0
0
-0.210577
0
0
0
-1.05661
-1.14494
-1.24229
-1.16392
-1.48734
-1.50882
-1.65259
-1.69316
-0.345413
-0.25489
-0.179819
-0.213037
-1.35159
-1.54887
-1.5523
-1.55187
-0.941489
-0.764584
-0.738497
-0.924215
-0.238252
-0.19484
-0.365075
-1.36271
-1.40055
-1.42096
-1.56138
-0.412115
-0.204945
-0.348061
-0.20652
-0.524126
-0.515557
-0.684955
-0.594802
-1.28969
-1.31156
-1.24696
-1.50222
-1.08492
-1.02861
-0.889522
-1.08382
-0.594282
-0.575094
-0.69147
-0.747991
-0.602762
-0.374766
-0.479062
-0.515011
-1.51746
-1.32077
-1.52688
-1.30181
-0.552555
-0.478611
-0.359737
-0.520813
-1.70308
-1.69487
-1.50199
-1.26351
-1.23517
-1.05701
-1.27005
-0.423153
-0.291262
-0.185561
-0.254975
-0.799795
-0.617819
-0.729261
-0.569192
0
0
-0.206119
-0.201314
-1.33972
-1.55867
-1.37533
-1.29735
-1.43702
-1.66104
-1.48831
-1.46511
-0.761562
-0.737407
-0.735688
-0.546809
-1.13435
-1.36066
-1.1355
-1.17358
-1.30354
-1.50882
-1.34093
-1.27838
-0.958225
-1.12562
-1.25338
-1.09406
-0.605446
-0.423365
-0.650146
-0.504472
-0.727191
-0.88272
-0.626963
-0.732833
-0.640382
-0.641369
-0.493315
-0.673183
0
-0.176653
0
0
-1.71777
-1.56491
-1.73266
-1.76345
-0.250944
-0.421926
-0.236299
-0.369915
-1.40186
-1.23707
-1.37667
-1.41317
-1.52005
-1.53886
-1.30174
-1.49015
-1.20089
-1.32997
-1.40226
-1.33289
-1.45929
-1.48246
-1.4225
-1.67442
-0.628515
-0.804266
-0.702378
-0.831743
-0.859542
-0.830486
-1.00582
-0.932772
-0.388538
-0.213115
-0.295332
-0.4116
-0.325105
-0.187408
-0.237543
-0.439916
-0.392059
-0.937428
-1.08346
-1.09835
-0.895485
-1.04927
-1.24686
-1.03538
-1.14246
-1.37067
-1.57667
-1.37781
-1.3577
-0.199115
-0.385497
-0.181009
-0.256842
-0.896496
-0.82662
-0.948566
-0.797287
-0.679075
-1.09464
-1.02775
-0.908498
-1.12465
-0.688829
-0.701019
-0.505097
-0.657459
-0.461796
-0.528938
-0.377515
-0.578656
-0.702962
-0.466655
-0.654642
-0.636655
0
-0.204776
0
-0.17673
-0.645742
-0.877526
-0.737014
-0.789827
-0.566055
-0.546227
-0.615927
-0.396878
-0.795931
-0.847517
-0.577318
-1.76125
-1.96156
-1.7784
-1.96254
-0.380711
-0.562632
-0.398557
-0.572224
-1.43995
-1.42849
-1.28053
-1.22081
-0.218822
0
-0.223581
0
-0.300262
-0.22282
-0.430947
-0.490926
-0.559771
-0.37196
-0.555665
-1.30498
-1.45536
-1.48213
-1.23607
-0.20256
-0.19069
0
-0.200302
-1.46754
-1.43134
-1.29127
-1.27277
-0.210741
-0.212379
-0.191571
0
-1.16832
-1.29312
-1.37632
-1.25969
-1.48197
-1.65748
-1.45986
-1.46448
-0.600498
-0.593885
0
0
0
-0.192236
-1.37988
-1.37647
-1.41715
-1.56276
-0.720448
-0.696392
-0.515045
-0.606886
-1.12864
-0.919852
-0.970259
-1.33233
-1.26407
-1.29108
-1.47223
-1.54452
-1.54936
-1.71099
-1.6854
0
0
-0.226729
0
-0.204438
-1.09036
-0.921508
-1.10558
-1.08646
-0.641878
-0.572092
-0.444221
-0.415486
-0.229882
0
0
-0.189897
-0.55297
-0.346097
-0.549219
-0.373414
-0.874693
-0.889667
-1.07315
-0.882559
-0.553883
-0.440474
-0.317855
-0.322131
-0.484589
-0.494551
-0.571765
-0.525769
-0.780362
-0.633401
-0.397048
-0.410519
-0.631538
-0.564365
-0.19717
0
0
-0.20018
-0.191326
-0.336975
-0.39381
-0.245093
-0.494731
-0.564625
-0.594135
-1.32472
-1.49784
-1.4759
-1.30499
-0.937959
-0.85439
-0.862892
-0.742514
-0.201895
-0.231199
0
0
-0.534462
-0.442116
-0.5991
0
0
-0.203821
-0.249888
-0.682819
-0.506871
-0.476239
-0.505728
-1.51611
-1.33305
-1.51321
-0.23931
0
-0.208423
-0.219963
-0.628866
-0.701457
-0.608237
-0.48401
-1.20126
-1.16283
-1.35713
-1.36848
-1.30003
-1.17968
-1.11211
-1.05355
-0.792941
-0.600144
-0.805539
-0.82202
-1.8113
-1.80057
-1.60645
-1.63889
-0.382256
-0.395329
-0.424841
-0.21258
-0.83067
-0.86827
-0.857671
-1.04888
0
-0.187751
0
-0.929319
-0.893369
-1.04684
-0.758115
-1.04282
-1.10999
-1.25024
-1.0321
-1.11938
-0.935378
-0.974301
-0.974382
-0.409689
-0.257951
-0.200784
-0.417638
-1.91496
-1.95262
-1.74809
-1.91579
-1.16563
-1.06213
-1.09474
-0.900302
-0.850203
-1.01191
-0.789885
-1.45006
-1.44735
-1.44144
-1.19416
-1.42912
-1.42712
-1.24495
-1.23675
-0.685988
-0.573258
-0.611784
-0.396074
-0.20875
-0.184248
-0.208168
-0.744406
-0.651683
-0.544727
-0.561376
-0.200805
0
-0.18306
0
-0.329862
-0.424294
-0.378016
-0.237956
-1.66768
-1.6688
-1.44722
-1.4609
0
0
-0.221055
0
-1.42058
-1.24169
-1.42144
-0.593926
-0.791204
-0.815078
-0.563262
-0.631074
-0.646679
-0.617881
-0.406136
-0.574717
-0.920089
-0.893657
-1.00606
-0.875372
-1.58069
-1.40917
-1.68569
-0.722258
-0.718445
-0.88949
-0.709447
-1.43102
-1.65295
-1.62737
-1.63906
-0.68992
-0.747926
-0.723214
-0.912742
-0.378113
-0.42867
-0.338752
-0.229711
-0.25342
0
0
0
-1.33318
-1.61327
-1.41397
-1.5952
-0.665694
-0.446469
-0.638988
-0.452953
-0.252134
-0.212231
-0.251905
0
-0.556531
-0.711944
-0.582069
-0.489553
-1.52247
-1.51792
-1.32893
-1.35379
-0.779338
-0.744821
-0.661995
-0.560863
-1.59189
-1.58177
-1.57615
-1.40782
-0.376116
-0.225956
-0.224627
-0.238816
-0.246857
0
-0.242745
-0.168768
-0.235031
-0.197883
-0.383277
-0.386381
-0.834962
-0.832889
-0.66512
-0.637228
-1.39811
-1.29621
-1.57752
-1.49951
-0.983
-1.10565
-1.19511
-1.15498
-0.818258
-0.747898
-0.854742
-0.751425
-1.20557
-1.00035
-1.06551
-0.924533
-1.24225
-1.21078
-1.38523
-1.36679
-0.569378
-0.739651
-0.547148
-0.562651
-0.75767
-0.569496
-0.65425
-0.786421
-0.214523
-0.194446
-0.231486
0
-0.688372
-0.755395
-0.892143
-0.788797
-0.240758
0
0
0
-0.234182
-0.242731
0
-0.216607
-0.846719
-0.84542
-0.908308
-0.658973
-0.928672
-1.11843
-1.00601
-0.838875
-0.84748
-0.946324
-0.708627
0
-0.198603
-0.228708
0
-0.584209
-0.577102
-0.756454
-0.709073
-1.36039
-1.30094
-1.29355
-0.754106
-0.600979
-0.468771
-1.75764
-1.80272
-1.79036
-1.63757
-0.230498
-0.192261
-0.351137
-0.172255
-1.17934
-1.15881
-1.17626
-1.35527
-0.968501
-0.914074
-0.261325
-0.472705
-0.209476
-0.389148
0
-0.198345
0
0
-0.620732
-0.614465
-0.688079
-0.484043
-0.704171
-0.745943
-0.860866
-0.616988
-0.358988
-0.274571
-0.35236
-0.201915
-1.38568
-1.34999
-1.2016
-1.3234
-0.370475
-0.437431
-0.234788
-0.256718
-0.853972
-0.840496
-0.994671
-1.07654
0
0
-0.162573
0
-0.984564
-1.06927
-1.04698
-0.211532
0
0
0
0
0
0
-0.193451
-0.923408
-0.855588
-0.730488
-0.984343
-1.32964
-1.2984
-1.08615
-1.20349
-0.387765
-0.526935
-0.338579
-0.325284
0
0
-0.23429
0
-0.506556
-0.444577
-0.433577
0
0
0
-0.239762
-0.881419
-0.755063
-0.928256
-0.652632
-1.49714
-1.46137
-1.61563
-1.31956
-0.704233
-0.896211
-0.921244
-0.851174
-1.24674
-1.32064
-1.45347
-1.22791
-0.62881
-0.416744
-0.610557
-0.467255
-0.809446
-1.02606
-0.898905
-0.919741
-0.222358
-0.385971
-0.230992
-0.339839
-1.20214
-1.21718
-1.05133
-1.23257
-0.509743
-0.63049
-0.799456
-0.679802
-0.640399
-0.821506
-0.753257
-0.586229
-1.09621
-1.07859
-1.27489
-1.10585
-0.583649
-0.732452
-0.659017
-1.24195
-1.11233
-1.39495
-1.27855
-0.96117
-0.863713
-1.09018
0
0
0
-0.210695
-0.238155
-0.25569
0
-0.231529
-0.576579
-0.776419
-0.679483
-0.598633
-0.616738
-0.352105
-0.42455
-0.442739
-0.21694
-0.239335
-0.188535
0
-0.231514
-0.216389
-0.398172
-0.380774
-0.622768
-0.46538
-0.683981
-0.75278
-0.613508
-0.53669
-0.7426
-0.687598
-0.4153
-0.604918
-0.502675
-1.50625
-0.462202
-0.243797
-0.424382
-0.359343
-1.51031
-1.28548
-1.38222
-1.49788
-1.36351
-1.54771
-1.48647
-1.30217
0
0
-0.188869
-1.58131
-1.59525
-1.40945
-1.60426
-1.35268
-1.15299
-0.619612
-0.701587
-0.545894
-0.711883
-0.781662
-0.612488
-0.77711
-0.871755
-0.406413
-0.586487
-0.448257
-0.409602
-0.452804
-0.549589
-0.631139
-1.05709
-1.29035
-1.12597
-1.2415
-0.964144
-1.18066
-1.16634
-1.12262
-0.529006
-0.358025
-0.356863
-0.548731
-1.90103
-2.08588
-2.03388
-2.02713
0
-0.24913
-0.178713
0
-0.626467
-0.470491
-0.537816
-0.383941
-1.45707
-1.36061
-1.25892
-1.23219
-1.51829
-0.379585
-0.551351
-0.369443
-0.516506
-1.63501
-1.46732
-1.46978
-1.37628
-0.583756
-0.425389
-0.371656
-0.402297
-1.33288
-1.3728
-1.28248
-1.1493
-0.226102
-0.222695
-0.22747
-0.373746
-1.52354
-1.50492
-1.50469
-1.29548
-0.431374
-0.61686
-0.400524
-0.602511
-1.04684
-1.02269
-0.994656
-1.21734
0
-0.20105
-0.253422
0
-0.1943
-0.203864
-0.389094
-0.369336
-1.19259
-0.990939
-1.15497
-0.988239
-0.262039
-0.20779
-0.329024
-0.395719
0
-0.232053
0
0
-1.36352
-1.33105
-1.51833
-1.53154
-1.24381
-1.04801
-1.05305
-1.16374
-1.42381
-1.23807
-1.41946
-1.21908
-0.71109
-0.538908
-0.599027
-0.707222
-1.35973
-1.36514
-1.51839
-1.31182
-1.10093
-1.30073
-0.878248
-0.853351
-0.848099
-0.700003
-0.37842
-0.216218
-0.206255
-0.335042
-0.886093
-0.99246
-1.15499
-1.03594
-1.06245
-1.15458
-1.18959
-1.27079
-1.00541
-0.804004
-0.876572
-0.896722
-0.931647
-0.952922
-1.1134
-1.11596
-1.54086
-1.4049
-1.34162
-1.37392
0
-0.187511
0
0
-0.257184
-0.232562
-1.25954
-1.07962
-1.04227
-1.01178
-1.51876
-1.32649
-1.43802
-1.53138
-1.24668
-0.24711
-0.330549
-0.290331
-0.473704
-0.789418
-0.57331
-0.645989
-0.761797
-1.21074
-1.07693
-1.25801
-1.35074
-1.41667
-1.30776
-1.24329
-1.14589
-1.33015
-1.33074
-1.30878
-1.52104
-1.45872
-1.45857
-1.45102
-1.25655
-1.05723
-1.08378
-1.22552
-1.20887
-1.38712
-1.4096
-1.35814
-1.57166
-0.519506
-0.622877
-0.740686
-0.663073
-1.09537
-1.00015
-1.06721
-0.967526
-0.424052
-0.630496
-0.567628
-1.00768
-1.01891
-1.02223
-1.21355
-0.959061
-0.94016
-0.926771
-0.746348
-0.960348
-0.950716
-1.17132
-1.08294
-1.85606
-1.65929
-1.67696
-1.83491
-0.537044
-0.402024
-0.358329
-0.555607
-1.50618
-1.1894
-1.32945
-1.35204
-0.936229
-0.658101
-0.790726
-0.825138
-1.24243
-1.25488
-1.4311
-1.1989
-1.3116
-1.31366
-1.45878
-1.54724
-1.74605
-1.69669
-1.71967
-0.637177
-0.536902
-0.565833
-0.378065
-0.622736
-0.542883
-0.615798
-0.767977
-0.189473
-0.229612
0
-0.869971
-0.833442
-0.637362
-0.174882
0
0
-0.187516
0
-0.21736
0
0
-0.935464
-1.04615
-0.786812
-0.970057
-0.202081
0
-0.224041
-0.211693
-0.964146
-1.10316
-1.02533
-1.20823
-1.55165
-1.35857
-1.55434
-1.56117
-0.40039
-0.292754
-0.234534
-0.211281
-0.764586
-0.71045
-0.729883
-0.904402
0
0
-0.24379
0
-0.363396
-0.218543
-0.230127
-0.390858
-1.24755
-1.43909
-1.24285
-1.44548
-1.36733
-1.15012
-1.1633
-1.11023
-1.13363
-0.941498
-0.974548
-1.14117
0
-0.271959
-0.225417
-0.178
-0.357667
-0.362969
-0.54641
-0.362185
-0.762593
-0.869358
-0.748565
-0.602067
-1.39871
-1.52252
-1.52071
-1.5599
0
-0.202379
0
0
-0.94948
-0.932644
-1.03998
-1.11004
-1.5291
-1.70811
-1.52043
-1.57712
-0.283324
0
0
-0.867799
-1.04709
-0.919557
-1.11103
-0.877168
-0.804414
-1.04419
-0.848215
-0.92849
-1.14098
-0.949868
-1.15666
-0.835672
-1.01883
-1.05336
-1.13121
-0.944967
-1.13426
-0.940069
-1.28082
-1.0218
-1.09962
-1.24505
-1.14908
-1.05389
-1.23399
-0.952892
-0.177769
0
-0.212298
-1.11167
-1.32182
-1.30926
-1.31789
-1.17643
-1.23699
-1.42078
-1.34793
-0.272716
-0.214081
0
-0.181934
-0.96035
-1.02223
-1.01723
-0.660693
-0.895734
-0.738279
-0.787657
-0.227029
-0.414685
-0.407037
-0.229411
-0.212027
-0.216116
-0.105996
-0.281726
-1.70307
-1.53814
-1.73169
-1.73464
-0.825076
-0.64009
-0.820094
-0.832326
-0.409966
-0.335481
-0.437544
-0.226245
-1.32177
-1.32694
-1.30752
-1.1581
-1.1497
-1.09617
-1.19047
-1.00001
-0.385546
-0.432096
-0.513323
-0.236247
-0.538513
-0.675038
-0.662171
-0.818434
-1.37653
-1.1396
-1.27978
-1.35014
-1.21336
-1.38942
-1.18512
-1.19856
-1.66801
-1.69539
-1.47175
-1.53886
0
0
0
-0.194595
-0.251762
-0.434116
-0.234756
-0.236765
-1.52105
-1.50197
-1.26353
-1.49599
-1.28759
-1.07834
-1.17935
-1.35768
-0.555234
-0.550955
-0.601754
-0.747403
-1.23635
-1.26433
-1.42885
-1.42651
-0.369519
-0.383048
-0.441386
-0.213724
-1.47495
-1.5209
-1.70529
-1.49675
-0.209645
-0.195935
-0.209854
0
-1.49478
-1.5101
-1.48578
-0.671772
-0.841198
-0.662769
-0.612368
-1.19392
-1.32102
-1.15364
-1.06657
-0.188757
-0.27091
-0.344005
-0.429973
-0.354845
-0.243358
-0.24377
-0.565224
-0.532389
-0.676602
-0.719524
-0.496017
-0.651335
-1.26472
-1.22199
-1.43241
-1.44234
-1.10177
-1.26528
-1.26269
-1.28312
0
0
-0.212467
0
0
-0.249563
0
-0.224769
-0.258436
-0.220337
0
0
-0.199472
0
0
-0.203256
0
0
0
-0.198204
-1.8364
-1.75307
-1.60703
-1.78312
-1.68608
-1.68696
-1.72549
-1.5577
-0.838807
-0.96664
-0.845827
-0.700446
-0.394035
-0.425416
-0.230196
-0.368281
-1.50762
-1.51347
-1.52159
-1.30951
-0.49067
-0.238812
-0.400907
-0.374534
-0.979975
-1.12809
-1.13141
-0.953218
-1.43574
-1.43659
-1.64565
-1.46441
-0.639435
-0.692061
-0.591977
-0.479708
-0.738978
-0.818158
-0.970159
-0.342726
-0.29954
-0.258873
-0.197122
-1.45029
-1.28027
-1.17912
-1.27343
0
-0.257092
-0.222734
-0.213795
-0.968235
-0.903703
-1.12747
-1.05472
-0.76127
-0.932257
-0.967549
-0.777152
-0.947427
-1.06887
-1.09243
-1.19006
-0.316353
-0.199264
-0.390523
-0.365596
-0.539251
-0.597071
-0.736282
-0.935278
-0.830096
-0.656579
-0.852916
-1.00672
-0.957118
-1.21568
-1.04608
-1.63483
-1.84368
-1.8307
-1.67571
-0.808496
-0.789256
-1.00266
-0.8908
-1.2574
-1.43899
-1.41935
-0.19852
-0.417933
-0.24478
-0.266567
-0.543247
-0.5908
-0.447642
-0.835786
-0.96692
-1.01282
-0.825218
-0.178347
0
0
-0.824214
-0.77848
-0.736748
-0.97171
-1.52682
-1.34769
-1.43131
-1.45947
-0.244107
-0.437894
-0.261551
-0.221403
-0.95793
-0.955412
-1.1415
-1.10844
-0.413014
-0.550251
-0.395969
-0.36061
-0.686945
-0.560061
-0.803666
-0.82579
-1.32345
-1.54448
-1.41407
-1.55278
-0.44079
-0.554339
-0.63735
-0.672455
0
-0.206637
0
-0.261679
-0.828139
-0.633822
-0.919529
-0.915101
-0.469795
-0.421912
-0.232852
-0.448744
0
-0.179269
-0.223299
0
-1.37464
-1.35978
-1.37063
-1.21084
0
-0.203184
0
0
-1.27071
-1.44864
-1.43737
-1.3652
-1.19995
-1.38323
-1.36304
0
-0.241122
0
-0.205285
0
-0.217596
0
-1.44241
-1.37223
-1.19969
-1.17263
-0.398393
-0.360477
-0.522118
-0.277369
-0.666022
-0.68977
-0.495237
-0.523287
-0.219282
0
-0.241723
-0.231123
-0.889087
-0.785467
-0.620188
-0.612477
-1.09335
-1.01894
-1.06372
-0.886674
-0.216668
0
0
0
-0.220898
-0.255707
0
-1.15894
-1.17772
-1.16789
-0.960723
-1.38223
-1.25072
-1.42419
-1.21133
-0.467169
-0.358
-0.986386
-0.889634
-0.760088
-0.929048
-1.10058
-1.28714
-1.3014
-1.26261
-0.247313
0
0
0
0
0
0
-0.198939
-0.630241
-0.43342
-0.656193
-0.35467
-0.523917
-0.363915
-0.44989
-0.792152
-0.694208
-0.715229
-0.504959
-0.425332
-0.357973
-0.35558
-0.487607
-0.581714
-0.748807
-0.772725
-0.568502
-0.931014
-0.786048
-0.708121
-0.892818
-1.05005
-0.909609
-1.12928
-0.970504
-1.03685
-1.07632
-0.397213
-0.375174
-0.202376
-0.355732
-0.228503
-0.180071
-0.31975
-0.376397
-0.212888
-0.214921
-0.397985
-0.207035
-1.45774
-1.45219
-1.63676
-1.60068
-1.06018
-0.870253
-1.04587
-0.851248
-0.342879
-0.506039
-0.473615
-0.417474
-1.01705
-1.1615
-1.13749
-0.970276
-0.458902
-0.75713
-0.709028
-0.66351
-0.204323
0
0
0
-0.189304
0
0
0
-0.370381
-0.547771
-0.490679
-0.551972
-1.125
-1.10437
-0.958164
-0.880787
-0.189563
-0.197376
-0.392151
-0.191564
-0.469996
-0.470744
-0.365865
-0.541457
-0.278092
-0.33222
-0.340005
-0.244905
-0.574662
-0.571585
-0.469234
-0.383499
-1.556
-1.7509
-1.77193
-1.76193
0
0
0
-0.196796
-0.18043
-0.223952
-0.188485
0
-0.381341
-0.556469
-0.587568
-0.445065
-0.743805
-0.871309
-0.74783
-0.709816
-1.34932
-1.29961
-1.13129
-1.32056
-0.252064
-0.451329
-0.485975
-0.262601
-0.613235
-0.764423
-0.586098
-0.810229
-1.29688
-1.49264
-1.3187
-1.49607
0
0
-0.226519
0
-0.964587
-0.940929
-0.738251
-0.791352
0
0
0
-0.18253
-1.02222
-1.16304
-1.00181
-1.20187
-0.403152
-0.237047
-0.359429
-0.479294
-0.393456
-0.560787
-0.349431
-0.564934
-0.778864
-0.697366
-0.884197
-0.655529
-0.644266
-0.819959
-0.590497
-0.845261
-1.74476
-1.75519
-0.62451
-0.842434
-0.74205
-0.830026
-0.346825
-0.255684
-0.357257
-0.426923
-0.778069
-0.99327
-1.04989
-0.870408
-0.729663
-0.581945
-0.69238
-0.843044
-1.12986
-1.25855
-1.03895
-1.11735
-0.877207
-0.882514
-0.70594
-0.815218
-0.500867
-0.631447
-0.727278
-0.56148
-0.212721
-0.196519
-0.359532
-0.197358
-0.209058
-0.361462
-0.234649
-0.403127
-1.42132
-1.32091
-1.34638
-1.20092
-0.347847
-0.226956
-0.380379
-0.190005
-0.837437
-0.838581
-0.611661
-0.743121
-1.62395
-1.54156
-1.76641
-0.665732
-0.94375
-0.777151
-0.730426
-0.189469
-0.222635
0
-0.258041
-1.43205
-1.61685
-1.59802
-1.41884
-1.07872
-0.973401
-1.06618
-1.19369
-0.578082
-0.612773
-0.670568
-0.663467
-0.470626
-0.645774
-0.598813
-0.219334
0
0
0
-0.279244
0
-1.00194
-1.14331
-1.013
-0.953464
-1.46358
-1.4602
-1.28469
-1.47466
-1.10306
-1.10861
-1.33025
-1.17334
-0.648427
-0.856734
-0.861144
-0.85622
-1.2512
-1.45395
-1.24868
-0.570616
-0.371099
-0.37662
-0.423991
-0.475018
-0.661958
-0.713958
-0.539879
-0.413915
-0.23081
-0.295235
-0.209213
-0.329015
-0.404024
-0.454177
-0.209514
-1.1692
-1.0755
-1.13341
-1.3228
-1.06783
-1.06542
-1.25529
-1.07523
-0.927272
-0.910103
-0.760951
-0.775398
-1.22162
-1.23415
-1.2421
-1.07511
0
-0.219351
-0.217974
-0.249407
-1.41962
-1.34452
-1.24699
-1.32565
-1.26778
-1.43126
-1.4276
-1.25129
-1.49265
-1.3094
-1.47414
-1.27073
-0.19664
-0.220344
0
-0.203993
-0.631844
-0.62096
-0.664006
-0.472362
-0.821301
-0.976358
-0.880605
-0.762238
-0.693268
-0.66745
-0.571335
-0.467735
-0.910535
-0.976142
-0.801675
-1.38532
-1.20904
-1.36784
-0.610532
-0.682453
-0.744456
-0.813256
-0.367596
-0.399813
-0.40431
-0.212148
-0.192998
-0.210907
0
0
-0.856026
-0.797823
-0.85322
-0.65611
-0.238825
-0.251468
0
-0.777889
-0.977257
-0.96553
-0.894464
-0.810362
-0.93135
-0.737022
-0.967409
-0.186063
-0.202349
-0.264494
-0.357016
-1.15944
-1.2026
-1.20102
-1.37023
-0.776309
-0.835787
-0.764964
-0.998475
-1.10695
-1.14448
-1.30449
-1.30877
-0.21135
-0.37313
-0.218832
-0.379175
-0.885078
-1.01499
-0.749933
-0.915675
-0.663597
-0.781513
-0.830203
-0.591553
-0.368808
-0.561774
-0.371662
-0.35178
-0.876789
-0.847911
-0.87925
-0.694008
-1.30455
-1.13896
-1.07637
-1.09529
-0.415421
-0.349965
-0.611441
-0.482951
-1.41828
-1.32594
-1.57281
-1.45648
-1.24041
-1.44855
-1.31133
-0.232828
-0.223594
-0.258532
-0.584895
-0.785216
-0.514642
-0.596903
-0.571392
-0.398871
-0.589976
-0.573052
0
0
0
-0.195182
-1.44262
-0.68939
-0.942995
-0.873642
-0.823778
-0.57381
-0.441149
-0.555861
-0.521076
-1.23156
-1.23319
-1.18694
-1.05615
-0.568368
-0.70952
-0.504386
-0.407577
-0.226437
-0.474597
-0.344411
-0.348826
-0.298382
-0.355992
-0.21183
-0.186884
-0.801342
-0.921928
-0.959553
-0.739258
-0.749758
-0.748664
-0.78825
-0.904898
-1.14368
-1.11984
-0.977418
-1.12925
-0.48701
-0.635272
-0.713039
-0.347791
-0.375954
-0.482929
-0.519664
-1.49985
-1.46011
-1.44844
-1.67188
-1.22184
-1.20834
-1.40228
-1.39978
-1.35483
-1.37466
-1.16548
-1.36803
-1.31364
-1.25641
-1.24368
-1.47268
-1.00212
-0.945452
-0.793832
-1.00711
-0.702756
-0.875201
-0.886889
0
0
0
-0.214624
-1.17584
-1.02277
-1.19576
-1.00715
-1.28373
-1.09621
-1.21506
-1.27647
-0.501423
-0.44124
-0.388533
-0.424884
-0.210049
-0.193505
0
-0.220428
-1.60281
-1.61018
-1.62007
-1.44805
0
-0.186551
-0.191584
-0.187334
-0.884022
-1.02547
-1.06343
-1.04229
-0.243797
-0.222847
-0.42305
-1.17773
-0.980419
-1.18727
-0.984366
-1.06937
-1.03172
-1.08262
-1.24919
-0.196679
-0.188706
0
0
-0.993659
-1.20022
-0.968846
-1.19555
-0.901919
-0.901988
-0.733572
-0.909175
-1.0201
-1.04782
-0.832495
-0.849795
-0.652743
-0.835648
-0.851762
-0.720476
-1.42712
-1.42991
-1.42735
-1.24666
-0.372209
-0.195448
-0.232726
-0.194117
-0.184971
-0.348197
-0.364897
-0.823595
-1.04682
-0.888873
-1.00651
-0.775582
-0.900805
-0.728419
-0.652796
-1.5309
-1.4047
-0.406119
-0.487779
-0.238472
-0.372239
-0.469223
-0.361169
-0.655968
-0.462662
-0.435144
-0.397927
-0.431816
-0.241373
-1.08956
-0.925095
-1.02602
-1.04264
-0.71843
-0.6849
-0.869002
-0.7103
-0.958483
-1.03641
-0.802689
-0.851366
-0.925243
-1.0041
-1.15008
-0.885313
-0.934804
-0.741689
-0.767303
-0.954795
-0.320762
-0.236948
-0.268615
-0.19826
-1.09616
-1.18559
-1.12351
-0.945187
-0.562567
-0.418161
-0.656544
-1.11736
-0.90634
-1.10093
-0.977499
-0.391542
-0.206432
-0.370105
-0.234589
-1.22524
-1.22145
-1.01829
-1.21048
-0.44913
-0.645909
-0.658497
-0.650863
-0.603453
-0.580319
-0.402041
-0.377978
-0.208356
-0.19113
-0.344367
-1.53832
-1.3251
-1.54326
-1.54336
0
-0.278351
-0.226725
-0.617377
-0.399582
-0.438369
-0.429444
-0.929091
-0.987986
-0.764765
-0.944065
-0.352621
-0.50473
-0.472614
-0.542343
-1.14591
-1.11217
-0.998513
0
-0.217242
0
-0.251722
-0.975439
-0.903166
-1.00634
-0.794555
-1.19736
-1.48402
-1.42845
-1.31248
-0.417683
-0.559817
-0.60828
-0.602512
0
-0.228561
-0.201242
-0.21938
-1.19601
-1.01145
-1.22907
-1.1584
-0.484156
-0.221541
-0.356345
-0.294507
-1.45335
-1.38886
-1.33265
-1.25587
-0.17447
0
0
0
-0.596405
-0.408485
-0.440132
-0.395172
-0.389954
-0.236224
-0.217387
-0.431182
-1.71018
-1.64378
-1.91994
-1.7013
-0.394632
-0.199515
-0.215006
-0.217208
-0.639628
-0.518859
-0.765948
-0.726511
-0.553132
-0.427512
-0.551584
-0.376178
-0.234762
-0.350769
-0.195848
-0.20658
-0.380125
-0.493911
-0.366057
-0.221632
-0.653352
-0.798664
-0.610071
-0.271718
0
0
0
-0.327802
-0.272159
-0.185754
-0.195735
0
-0.228789
0
0
-0.224163
0
-0.210492
-0.182898
-0.672226
-0.533754
-0.756367
-0.702299
-0.2187
-0.365703
-0.203651
-0.200335
-0.860524
-0.896177
-0.781221
-1.02751
-0.466985
-0.59201
-0.576031
-0.737978
-0.609756
-0.532471
-0.712042
-0.832297
-1.13512
-1.33178
-1.32443
-1.31444
-0.924034
-0.750828
-0.707707
-0.730311
-0.241448
0
0
0
-0.222786
0
0
0
-1.04366
-0.911494
-0.903163
-1.09514
-1.83468
-1.65845
-1.61252
-1.659
-0.39871
-0.445808
-0.439685
-0.627348
-0.663131
-0.457196
-0.614105
-0.532617
-0.965925
-1.12889
-0.972045
-1.16674
-0.588072
-0.665549
-0.368847
-0.553834
-0.430131
-0.53844
-0.409893
-0.346471
-0.71532
-0.607725
-0.71512
-0.470168
-1.36463
-1.188
-1.38764
-1.16908
-0.708157
-0.810542
-0.826386
-0.957441
-0.375844
-0.243277
-0.374627
-0.203636
-1.29578
-1.28667
-1.1201
-1.29436
-1.1294
-1.27315
-1.33017
-1.17808
-0.6355
-0.485063
-0.681977
-0.433288
0
0
0
-0.197181
-0.543616
-0.433419
-0.260146
-0.396338
-0.771948
-0.642464
-0.796547
-0.892058
0
0
-0.23208
-0.220665
-1.724
-1.69397
-1.70995
-1.53498
-1.70936
-1.69885
-1.48772
-1.48949
-0.430016
-0.242917
-0.242922
-0.249933
0
0
0
-0.204915
-0.439911
-0.509325
-0.559091
-0.365265
-1.1958
-1.20362
-1.40276
-1.37453
-1.27605
-1.18813
-1.02303
-1.18956
-0.619371
-0.416491
-0.436636
-0.438651
-0.963553
-0.963875
-1.06911
-1.27447
-1.27743
-1.07364
-1.21996
-1.12261
-1.1917
-1.33407
-0.703941
-0.603695
-0.779944
-0.730045
-1.3929
-1.44514
-1.45266
-1.2609
-1.12093
-1.17994
-1.08553
-1.29707
-0.509312
-0.569086
-0.549444
-0.696217
-0.594102
-0.391201
-0.647042
-0.442788
-0.573546
-0.669402
-0.476986
-0.751229
-0.776353
-0.879232
-0.904357
-0.691869
-0.924033
-0.897948
-0.968382
-0.790029
-0.220913
0
0
0
-0.429801
-0.454296
-0.364864
-0.547611
-1.30605
-1.32199
-1.31929
-1.47676
-1.63922
-1.44827
-1.46033
-0.428196
-0.274961
-0.250369
-0.365198
-0.172806
-0.205499
-0.370388
-0.202687
-0.929654
-0.89063
-0.932833
-0.754719
-0.210738
0
0
0
-1.82818
-1.6818
-1.62176
-1.75717
-0.46346
-0.354568
-0.524401
-0.546421
-0.348892
-0.337612
-0.237699
-0.204891
-0.352604
-0.235219
-0.663542
-0.46509
-0.401983
-0.393847
-0.926388
-0.796849
-0.839419
-0.668927
-0.551163
-0.403168
-0.64908
-0.525538
0
-0.261868
0
0
-0.392012
-0.389333
-0.216694
-0.416736
-1.13422
-1.11272
-1.12965
-0.897942
0
0
-0.233304
0
-0.849088
-0.964939
-0.780132
-0.668731
-0.624757
-0.803935
-0.691831
-0.235739
0
0
-0.175738
-1.07078
-0.880081
-0.93609
-0.891299
-0.861372
-1.10934
-1.11683
-0.957357
-0.688153
-0.576657
-0.773494
-0.589617
-1.1747
-1.15489
-1.01449
-0.968265
-1.22108
-1.23889
-1.11997
-1.30811
-0.836646
-0.92006
-0.712512
-0.828825
-0.847814
-0.783052
-0.630277
-0.972205
-1.1941
-1.10798
-1.15503
-0.369181
-0.579343
-0.382883
-0.543042
-1.42421
-1.26027
-1.37114
-1.38522
-0.981539
-1.02224
-0.779454
-0.840722
-0.184936
-0.234655
-0.205957
-0.264126
-0.423788
-0.246153
-0.380966
-0.229901
-0.407267
-0.397564
-0.385069
-0.820655
-0.712338
-0.929758
-0.915125
-0.999508
-0.777793
-1.01009
-0.825136
-0.754223
-0.931755
-0.874678
-1.10029
-1.31013
-1.28685
-1.15726
-1.60886
-1.76756
-1.51146
-1.62
-0.500032
-0.636025
-0.35575
-0.425016
-0.567808
-0.536417
-0.73928
-0.767229
-0.227446
-0.444323
-0.421843
-0.241369
-0.934331
-0.809166
-0.877517
-0.627119
0
0
0
-0.20694
-0.674958
-0.770032
-0.548401
-0.803866
-0.535148
-0.633287
-0.756441
-1.3116
-1.48551
-1.48534
-1.18616
-0.52045
-0.649265
-0.618438
-0.76515
-0.725043
-0.899207
-0.913167
-0.895069
-1.21419
-1.0472
-1.21705
-1.85569
-1.8924
-1.73339
-1.63642
-0.18685
0
0
0
-0.432464
-0.417679
-0.389432
-0.601436
-1.44223
-1.61157
-1.62844
-1.60554
-1.35955
-1.15256
-1.23071
-0.706484
-0.676989
-0.639391
-0.48899
-1.50812
-1.31522
-1.35227
-1.24589
-1.48229
-1.30106
-1.44279
-1.03641
-1.31812
-1.18573
-1.1632
-0.197809
-0.245613
-0.210344
-0.400288
-0.656769
-0.830857
-0.537043
-0.65881
-0.2653
-0.400555
-0.437177
-0.223177
-0.232625
-0.227157
0
0
-0.547706
-0.653949
-0.705824
-0.520634
-1.26836
-1.53573
-1.55586
-1.3618
-1.54874
-1.21947
-1.27926
-1.29213
-1.12314
-1.42012
-1.23879
-1.21858
-1.22288
-0.587068
-0.316326
-0.491323
-0.431
-1.32555
-1.1143
-1.28556
-1.21426
-0.389382
-0.264882
-0.488077
-0.365732
-1.12087
-1.00496
-1.20289
-1.01722
-1.48587
-1.57872
-1.39528
-1.3497
-1.09812
-1.08556
-1.04202
-1.26785
-1.55916
-1.5517
-1.38529
-1.338
-1.21029
-1.43667
-1.25326
-1.25397
-0.772978
-0.746221
-0.819646
-0.94303
-0.190857
-0.227938
0
0
-0.578938
-0.364556
-0.41522
-0.6238
-1.01336
-1.01241
-1.06279
-0.483489
-0.37316
-0.358898
-0.452699
-0.525654
-0.509105
-0.3637
-0.422089
-0.404205
-0.373901
-0.599335
-1.30508
-1.33382
-1.26644
-1.49626
-0.224987
-0.408023
-1.4917
-1.69953
-1.64235
-1.66634
-0.867593
-1.13282
-1.14258
-0.919987
-0.337885
-0.331166
-0.334762
-0.18659
-1.36696
-1.15148
-1.26404
-1.21217
-1.12989
-0.977981
-0.953038
-1.161
-0.603312
-1.17758
-1.19713
-1.03783
-1.02674
-1.87308
-2.01231
-2.02224
-2.01934
-1.08943
-1.13678
-1.04194
-1.23236
-0.35316
-0.230682
-0.364565
-0.462101
-0.718181
-0.708867
-0.544103
-0.62255
-0.502149
-0.529683
-0.37348
-0.182055
-0.341515
0
-0.406689
-0.388405
-0.299999
-0.503625
-1.24675
-1.04234
-1.24588
-1.26533
-1.23599
-1.37061
-1.20276
-0.541971
-0.728621
-0.713904
-0.639281
-0.948079
-0.8553
-0.940816
-0.713247
0
0
-0.241486
-1.41903
-1.31448
-1.46239
-1.39112
-0.415872
-0.564645
-0.60194
-0.603736
-1.22918
-1.17811
-1.10937
-1.10396
-0.850009
-1.09474
-0.888969
-0.623241
-0.466973
-0.458059
-0.42319
-1.27137
-1.26313
-1.26186
-1.45694
-0.182726
-0.170323
0
0
-0.249336
-0.334879
-0.436065
-0.438139
-0.589872
-0.452913
-0.470724
-0.221402
-0.3847
-0.437849
-0.439749
-0.208345
-0.3415
-0.382947
-0.264322
-0.225701
-0.473047
-0.341615
-0.188388
-0.194454
-0.419072
-0.201015
-0.406488
-0.397535
-0.182371
0
-0.222516
-0.196626
-0.536965
-0.659689
-0.581081
-0.536417
-0.501012
-0.632431
-0.648691
-0.665044
-0.990115
-0.847967
-0.995854
-0.78523
-0.743863
-0.567383
-0.772213
-0.771834
-0.354405
-0.267974
-0.285121
-0.185509
-0.523677
-0.370396
-0.53306
-0.525219
-0.229122
0
-0.178386
0
-0.212005
0
-0.167883
-0.308353
0
0
-0.832632
-0.973681
-0.752567
-0.860166
0
0
0
-1.26971
-1.04128
-1.08149
-1.0738
-0.405058
-0.274681
-0.455593
-0.44412
-1.36414
-1.1777
-1.19802
-1.38499
-0.71979
-0.889298
-0.768773
-0.683372
-1.44531
-1.43166
-1.43633
-1.24289
-0.60448
-0.584293
-0.593108
-0.405827
0
-0.215717
0
-0.243713
-0.80573
-0.911262
-0.969573
-0.924876
-1.53423
-1.28876
-1.47749
-1.31053
-0.747158
-0.889334
-0.950498
-0.922918
-1.04293
-1.29134
-1.05413
-1.06788
-0.777633
-0.645663
-0.728538
-0.581305
-0.226468
-0.45078
-0.246035
-0.388622
0
-0.231077
0
0
-0.365411
-0.531834
-0.369877
-0.358572
-0.240437
-0.210499
-0.264461
-0.174719
-0.974913
-1.13278
-1.03773
-0.928199
-0.667054
-0.593796
-0.491952
-0.412903
-0.195239
-0.350503
-0.260379
-0.20834
-0.377272
-0.485591
-0.356904
-0.553034
-0.22482
0
-0.20739
-1.08473
-1.01097
-1.05944
-0.811763
-1.02861
-0.893754
-1.04821
-1.00143
-1.40153
-1.29012
-1.13156
-1.22425
-1.05001
-0.849563
-1.11553
-1.01717
-0.650849
-0.710223
-0.557819
-0.694945
-1.24458
-1.42299
-1.13169
-1.22039
0
-0.217853
-0.251615
-0.18979
-1.25476
-1.08305
-1.14825
-1.10506
-1.31972
-1.12907
-0.691623
-0.574187
-0.758727
-1.12175
-1.185
-1.03861
-1.02338
-0.750393
-0.699415
-0.620204
0
-0.264079
-0.224273
-0.235586
0
-0.215088
0
0
0
-0.21309
0
-0.186312
-0.194996
-0.181692
-0.260708
-0.348067
-0.356908
-0.239282
-0.215139
-0.164702
-1.85247
0
-0.259664
0
0
-0.371082
-0.44492
-0.456175
-0.643578
0
-0.245494
0
-0.20741
-1.19354
-1.21993
-1.19848
-1.37077
-1.61031
-1.4758
-1.57745
-1.78309
-0.746142
-0.580422
-0.615669
-0.476086
-1.37187
-1.55373
-1.54505
-1.34401
-0.307479
-0.208435
-0.207593
-0.360237
0
-0.204104
0
0
-0.570002
-0.500328
-0.553633
-0.358049
-0.396713
-0.394968
-0.574546
-0.421084
-0.202125
0
-0.232499
-0.570196
-0.53609
-0.735784
-0.572655
0
-0.200757
-0.210645
0
-0.731247
-0.913271
-0.659513
-0.752947
-1.16899
-1.00941
-1.10471
-1.04386
0
0
0
-0.897646
-0.710934
-0.963111
-0.889179
-0.207938
-0.277096
-0.337331
-0.485434
-0.900598
-0.782333
-0.935519
-0.978051
-0.786035
-0.911498
-0.690537
-0.971506
-0.599244
-0.512679
-0.397941
-0.614608
-0.745466
-0.772538
-0.747199
-0.542884
-1.32297
-0.743051
-0.754467
-0.936058
-0.822224
-0.723489
-0.729033
-0.909058
-0.825414
-1.22826
-1.24691
-1.40536
-1.19976
-0.654011
-0.853065
-0.88233
-0.890422
-0.619297
-0.417287
-0.426506
-0.629488
0
-0.208708
0
0
-0.219253
0
-0.21692
-0.291478
-0.209245
-0.19698
-0.207657
0
-1.04865
-1.08632
-0.864726
-1.05839
-0.994913
-0.803224
-0.743885
-0.961766
-0.849809
-0.877493
-0.865601
-0.657265
-0.244342
-0.464996
-0.324411
-0.918004
-0.744389
-0.66996
-0.851955
-1.4235
-1.63881
-1.64963
-1.46239
-0.610086
-0.569064
-0.731266
-0.554778
-1.30061
-1.08515
-1.06641
-1.2387
0
0
-0.25666
-0.252453
-0.373212
-0.228959
-0.194902
-0.243082
-0.633403
-0.40033
-0.533669
-0.947694
-1.03213
-1.17943
-1.07661
-0.505025
-0.432131
-0.277885
-0.457588
-0.216632
-0.209648
-0.811931
-0.601295
-0.82191
-0.679225
0
0
-0.223964
-0.208623
0
-0.177758
0
-0.187541
-0.979533
-0.830936
-1.05791
-0.884756
-0.337221
-0.215828
-0.40579
-0.403469
-1.20421
-1.14891
-1.05079
-1.32807
-0.561546
-0.650337
-0.533259
-0.408271
-0.549354
-0.380227
-0.324489
-0.38275
-0.7306
-0.728402
-0.660023
-0.536887
-1.50722
-1.44338
-1.52952
-1.64874
-0.199845
0
-0.211581
0
-0.957037
-0.942176
-0.80578
-1.77158
-1.81136
-1.60775
-1.59841
-0.216683
0
-0.25303
-0.207953
-0.601801
-0.422237
-0.631573
-0.459763
-0.254936
0
-0.213308
-0.191959
-0.82798
-0.780901
-1.01718
-0.219813
-0.361521
-1.35146
-1.46395
-1.26695
-1.40927
-1.2903
-1.2693
-1.10254
-1.2938
-0.595277
-0.387117
-0.450585
-0.344416
0
-0.197047
0
-1.38014
-1.38134
-1.39795
-1.2349
-0.364873
-0.461371
-0.218495
-1.41338
-1.23676
-1.22464
-1.20853
-0.186631
-0.282473
-0.232984
0
0
-0.198019
-0.197952
0
0
0
-0.228066
-0.269893
-0.42433
-0.580369
-0.390617
-0.504288
-0.717941
-0.670092
-0.736868
-1.02223
-1.20698
-1.22231
-1.2297
-0.913903
-0.874098
-0.739033
-0.37616
-0.36901
-0.563658
-0.406126
-1.44262
-1.27458
-1.44679
-1.41792
-1.1339
-1.13205
-0.994226
-1.2411
-0.870449
-0.667454
-0.84427
-0.868192
0
0
0
-0.199629
-1.06594
-1.24735
-1.1698
-1.02458
-0.909792
-1.00674
-0.851238
-1.09889
-1.35547
-1.56374
-1.33161
-1.55222
-0.81737
-0.623515
-0.67282
-1.59119
-1.38156
-1.3904
-1.3699
-1.63301
-1.62459
-1.6254
-1.43477
-1.17583
-1.35492
-1.16085
-1.36075
-0.574796
-0.462225
-0.544032
-0.359308
-0.569956
-0.449814
-0.503135
-0.376408
-0.979935
-1.22869
-1.12817
-1.15732
-0.482013
-0.253416
-0.366898
-0.336748
-0.224255
0
0
0
-1.41808
-1.29017
-1.29403
-0.993849
-1.00659
-1.02586
-0.836054
-0.213996
-0.2113
-0.37245
-0.487195
-0.591372
-0.475544
-0.851715
-0.768081
-0.842905
-0.61083
-1.30743
-1.21987
-1.17015
-1.11811
-0.199765
-0.201515
-0.367071
-0.380327
-0.459504
-0.36849
-0.258526
-0.214668
0
-0.211955
-0.224379
-1.09856
-0.908528
-0.529815
-0.750273
-0.603374
-0.571244
-0.948739
-0.944518
-0.925357
-0.737383
-1.43902
-1.63812
-1.46626
-1.41273
-0.393763
-0.52948
-0.255055
-0.363659
-0.723323
-0.699462
-0.895244
-0.729672
-1.26154
-1.22473
-1.17666
-1.39695
-0.850174
-0.995307
-1.08303
-1.04386
-1.00305
-1.16251
-1.25274
-1.08266
-1.27226
-1.478
-1.29846
-1.48292
-1.19749
-1.10361
-1.22778
-1.05787
-0.889613
-1.09347
-0.950196
-0.882157
-0.21233
-0.201866
-0.194169
-0.348295
-1.27148
-1.34753
-1.21015
-1.15086
-0.846412
-0.970125
-1.10549
-0.998052
-0.610204
-0.632115
-0.442029
-1.61978
-1.63346
-1.64758
-1.44283
-1.50147
-1.50276
-1.50384
-1.26579
-1.27168
-1.26833
-1.46892
-1.28488
-1.16975
-1.19226
-1.38482
-1.61547
-1.44143
-1.44747
-1.66993
-1.49193
-1.73017
-1.55032
-0.978371
-0.372568
-0.202077
-0.238524
-0.319552
-0.85223
-1.02379
-0.832449
-0.363394
-0.353459
-0.544321
-0.486431
-1.21503
-1.02976
-1.20747
-1.15888
0
0
0
-0.205569
0
0
-0.230366
0
-0.456776
-0.64695
-0.386952
-0.612118
0
0
-0.194911
-0.218435
-0.232214
-0.401723
-0.358875
-0.468697
-1.20219
-1.04619
-1.04327
-0.894639
-0.915939
-1.63135
-1.41321
-1.39026
-1.47087
-1.49884
-1.58168
-1.36521
-1.48367
-0.754499
-0.803544
-0.736431
-0.970015
-0.206624
-0.200834
-0.18383
-0.353496
-1.54945
-1.37262
-1.54892
-1.3894
-1.37615
-1.37641
-1.54283
-1.32638
-0.756208
-0.773324
-0.583862
-0.658792
-0.345253
-0.212273
-0.217093
-0.213282
-0.579114
-0.349979
-0.351381
-0.77507
-0.989492
-0.795382
-1.02807
-0.916819
-0.877562
-1.09804
-0.639919
-0.803717
-0.750127
-0.832607
-0.203573
-0.376221
-0.226404
-0.185515
-1.23042
-1.14094
-1.33641
0
-0.246332
0
0
-1.49997
-1.52242
-1.30791
-1.32188
-1.09245
-1.0908
-1.25511
-1.24075
-0.88364
-1.05153
-0.976425
-1.11186
-0.369588
-0.545417
-0.542235
-0.548928
-0.234363
0
0
0
-0.98146
-1.04338
-1.23983
-0.598579
-0.37205
-0.538267
-0.390522
-1.06897
-1.02087
-1.08117
-1.24951
-0.405723
-0.568964
-0.62537
-0.407168
0
0
0
-0.200616
-0.435107
-0.233371
-0.214612
-0.2497
0
-0.211523
-0.209642
-0.252182
0
0
-0.284309
-0.232566
-0.233354
-0.393186
-0.414215
-0.400775
-0.784033
-0.960659
-0.959463
-0.785111
-0.931483
-0.819054
-1.006
-0.790185
-1.42185
-0.246701
-0.182252
0
-0.187388
-0.696581
-0.846683
-0.63032
-0.847125
-0.216423
-0.232227
-0.193463
-0.350715
0
-0.208023
-0.207908
-0.235552
0
-0.194188
0
-0.477303
-0.336968
-0.274093
-0.525363
-1.48117
-1.49171
-1.48853
-1.3136
-0.461325
-0.462458
-0.241048
-0.468673
-0.721803
-0.566015
-0.510349
-0.550986
-1.77077
-1.78315
-1.7795
-1.56881
-0.208222
-0.202747
-0.36511
-1.08751
-0.94942
-1.17981
-0.970314
-0.696582
-0.471797
-0.62036
-0.60675
-0.538794
-0.575434
-0.580002
-0.374705
-1.49029
-1.36626
-1.55353
-1.39508
-0.895702
-0.812777
-0.724394
-0.701352
-0.818126
-0.660427
-0.888164
-1.2506
-1.44212
-1.44256
-1.43327
-0.238121
-0.302814
-0.313995
0
-1.1245
-1.10775
-1.06559
-0.91362
-0.23684
-0.192339
0
-0.194778
-0.569311
-0.524316
-0.728324
-0.64269
0
0
-0.251559
0
-0.369482
-0.202382
-0.193079
-0.22215
-0.572073
-0.389504
-0.349987
-0.437016
-1.19905
-0.992699
-1.01675
-1.04732
-0.378609
-0.378416
-0.481306
-0.548549
-0.738215
-0.957307
-0.827167
-0.952712
-0.372609
-0.203679
-0.240994
-0.211445
-0.826147
-0.941158
-0.837448
-0.727081
-0.659067
-0.867334
-0.177561
-0.213282
-1.07236
-1.20479
-1.24411
-1.02417
-1.22085
-1.21082
-1.23511
-1.02229
-0.883959
-0.774673
-0.762014
-0.966652
-0.393044
-0.422327
-0.587941
-0.575535
-1.06079
-1.22401
-1.23408
-0.775416
-0.660289
-0.594826
-0.575754
-0.436601
-0.65773
-0.538474
-0.582971
-0.204224
-0.204859
-0.204311
0
-0.204409
-0.207071
-0.342726
-0.214987
-0.747718
-0.950571
-0.937005
-1.2023
-1.38811
-1.25492
-0.399824
-0.377951
-0.495688
-0.589979
-0.528804
-0.409693
-0.58732
-0.40898
-1.41924
-1.42901
-1.60667
-1.46986
-0.650378
-0.657071
-0.418301
-0.660303
-0.696062
-0.55308
-0.651763
-0.806119
-0.930172
-0.978952
-0.802096
-0.671862
-0.489795
-0.704067
-0.636962
-0.832037
-0.976997
-0.747366
-0.815955
-1.03699
-0.971581
-0.830504
-1.05917
-0.204208
0
0
-0.187288
0
-0.161679
-0.197363
-0.233359
-0.222071
-0.226082
-0.855244
-1.00517
-1.04282
-0.227752
0
0
0
-0.672437
-0.900436
-0.897287
-0.890921
-0.937917
-0.743111
-0.740435
-0.80586
-0.989972
-0.9496
-1.15157
-1.00733
-0.624567
-0.652002
-0.742187
-0.837372
-0.203811
0
-0.212813
-0.226522
-0.490326
-0.602076
-0.409243
-0.384112
-0.772234
-1.00899
-0.923424
-0.87117
-1.11711
-1.06277
-1.06265
-1.2643
-0.216777
0
0
0
-0.556749
-0.613998
-0.385465
-0.38671
-1.16389
-1.24096
-1.40455
-1.22713
-1.51422
-1.3156
-1.50941
-1.33738
-0.78153
-0.955454
-0.758195
-0.816853
-1.86934
-1.60785
-1.64819
-1.83076
-0.567022
-0.651524
-0.675713
-0.508849
-1.16058
-0.932473
-0.961465
-0.19115
-0.208797
0
-0.237832
-0.472168
-0.553825
-0.36132
-0.558323
-0.392554
-0.348453
-0.274695
-0.194907
-0.938953
-0.722255
-0.782423
-0.751088
-0.719654
-0.646227
-0.599091
-0.525641
-0.425114
-0.302997
-0.220546
-0.434828
-0.88084
-0.937445
-1.10898
-0.985083
-0.30427
-0.465329
-0.499163
-0.459247
-0.40072
-0.490985
-0.452471
-0.642564
-1.27277
-1.32582
-0.203528
-0.203711
-0.256081
0
-0.613308
-0.88161
-0.701654
-0.770632
-1.68647
-1.51463
-1.64122
-1.74899
-1.2386
-1.1547
-1.38845
-1.20411
-1.11762
-1.10512
-1.10615
-0.927804
-0.183794
0
-0.180905
-0.241755
-0.206918
-0.361488
-0.313047
-0.248763
-1.22728
-1.32991
-1.30541
-1.12262
-1.07825
-0.805707
-0.886914
-1.09388
-0.761096
-0.649456
-1.12398
-1.0762
-0.93604
-0.991876
-1.65761
-1.84716
-1.83389
-1.64003
-1.87078
-1.69079
-1.88877
-1.86574
0
-0.212633
0
0
-1.0104
-1.20116
-1.08102
-1.17641
-0.263621
-0.348743
-0.255864
-0.184403
0
0
0
-0.192643
-0.43589
-0.525806
-0.537273
0
-0.190505
0
-0.21039
-0.545523
-0.537832
-0.361469
-0.533298
-0.874825
-0.904988
-0.938095
-1.08066
-0.347236
-0.40767
-0.237055
-0.363735
-0.245409
-0.181251
-0.240349
0
-1.13879
-1.18067
-0.967854
-1.15332
-0.776694
-0.772538
-0.56384
-0.58728
-1.23686
-1.11176
-0.981151
-1.03135
-1.03756
-1.2388
-1.05682
-1.23439
0
-0.192426
0
0
-0.562405
-0.537524
-0.558923
-0.769585
-0.622359
-0.841834
-0.803945
-0.59623
-0.68982
-0.775731
-0.824364
-1.47404
-1.4564
-1.47284
-1.24238
-0.219756
-0.403802
-0.224867
-0.471012
-0.608176
-0.676392
-0.664007
-0.384196
-0.35146
-0.40551
-0.55717
-0.694073
-0.612356
-0.478902
-0.572264
-1.56099
-1.77353
-1.52404
-1.65002
-0.94236
-0.769847
-0.94492
-0.95921
-1.34215
-1.58591
-1.47918
-1.47583
0
0
-0.209121
-0.251281
-0.228029
-0.219378
-0.197144
0
-1.28543
-1.41796
-1.31342
-1.211
-0.704168
-0.833404
-0.925697
-0.721968
-1.22203
-1.12003
-1.05818
-1.22045
-0.561706
-0.513519
-0.39904
-0.661459
-0.91017
-0.681362
-0.840635
-0.864372
-0.487077
-0.593315
-0.366515
-0.583277
-1.74547
-1.53899
-1.53356
-1.51225
-1.2846
-1.28422
-1.26943
-1.47528
-0.370598
-0.20674
-0.207543
-0.380665
-1.32447
-1.43667
-1.37486
-1.54175
-1.06326
-0.905278
-0.842138
-0.846642
-0.550731
-0.330495
-0.344916
-0.530337
-0.376177
-0.374239
-0.541141
-0.387836
-0.344162
-0.174642
-0.249798
-0.261095
-0.381929
-0.347475
-0.380193
-0.522537
-0.627077
-0.441889
-0.387926
-0.420829
-0.633736
-0.85627
-0.710001
-0.637712
-0.477985
-0.249125
-0.461378
-0.293354
-0.366977
-0.607166
-0.613758
-0.583916
-0.225794
-0.189787
-0.194201
0
-1.037
-0.970255
-0.839402
-1.83825
-1.86236
-1.87142
-1.21922
-1.26651
-1.37509
-1.18042
-0.221173
-0.365308
-0.396079
-0.202033
-0.168138
0
-0.209213
-0.273864
-0.623274
-0.495761
-0.400756
-0.399884
-0.746556
-0.59348
-0.596272
-0.689115
-1.18179
-1.38902
-1.37912
-1.40501
-0.235858
-0.221037
-0.396788
-0.196661
-0.199684
-0.421427
-0.259299
-0.188503
0
-0.232105
-0.196391
-0.653776
-0.413725
-0.55758
-0.661577
-0.555218
-0.303789
-0.517095
-0.493782
-1.02303
-1.01883
-1.08484
-1.26943
-0.597923
-0.508169
-0.403804
-0.529709
-0.169779
-0.211473
-0.241947
-0.394501
-0.33601
-0.399618
-0.222617
-0.393187
-0.402265
-0.42766
-0.438677
-0.592059
-1.07443
-0.896241
-1.15957
-0.964561
0
-0.220802
0
-0.270115
-0.813856
-0.975629
-0.686582
-0.743403
-0.866908
-0.648558
-1.202
-1.2082
-1.09551
-1.39397
-1.28918
-1.40597
-1.40684
-1.23166
-0.372065
-0.391088
-0.368849
-0.1971
-0.217542
0
0
-0.959262
-1.18543
-1.02763
-1.13425
0
-0.254286
-0.212391
-0.192221
-0.379675
-0.359012
-0.297159
-1.1395
-1.07215
-1.01727
-0.883754
-0.215207
-0.199882
0
-0.314144
-0.188286
-0.170854
-0.184593
0
-0.234304
0
-0.258645
-1.11045
-1.01439
-0.927813
-0.951685
-0.245761
-0.23494
-0.370585
-1.26604
-1.2877
-1.07947
-1.28776
-1.20507
-1.1999
-0.996908
-1.17682
-0.640638
-0.807452
-0.818041
-0.788144
-0.215724
0
-0.249904
0
-0.247563
0
-0.189656
0
-0.907202
-0.758386
-0.736689
-0.711129
-0.209691
-0.229331
-0.202035
0
0
-0.203389
-0.196503
0
-0.298817
-0.400253
-0.202117
-0.204851
-0.227064
0
-0.220757
-0.855342
-0.875882
-0.664801
-0.640332
-0.727393
-0.747992
-0.740753
-0.576878
-0.433748
-0.363962
-0.358357
-0.546458
-1.22216
-1.23001
-1.05195
-1.21061
-0.183897
-0.312905
0
-0.2079
-1.03895
-0.931842
-0.877901
-0.774804
-0.965619
-0.648538
-0.613015
-0.426993
-0.456833
-0.436804
-0.522691
-0.309426
-0.68886
-0.773786
-0.580184
-0.840531
-0.205572
0
-0.230031
-0.203753
-0.233729
-0.228693
0
-0.585094
-0.827095
-0.701233
-1.22151
-1.03565
-1.09778
-0.948482
-1.78988
-1.60757
-1.80934
-1.58915
-1.40485
-1.29888
-1.47362
-1.17774
-0.733148
-0.764526
-0.740528
-0.560341
-0.336541
-0.250775
-0.491258
-0.426977
-1.30042
-1.14599
-1.28664
-1.11115
-0.23095
-0.338178
-0.39342
-0.446732
-0.771783
-0.755625
-0.599247
-0.793403
-1.24197
-0.209924
0
-0.218213
-0.207411
-0.763888
-0.52826
-0.779498
-0.605768
-0.338967
-0.454654
-0.305917
-0.199006
0
-0.249173
-0.194173
0
-1.52446
-1.51446
-1.34626
-1.51607
0
-0.179396
-0.195171
0
-1.06059
-1.23801
-0.996317
-1.02649
-1.00825
-0.929463
-1.06332
-0.912052
-0.835883
-1.04414
-0.904753
-0.837767
-0.27686
-0.22797
-0.434258
-0.392526
-0.837223
-1.11693
-0.907705
-1.001
-1.25611
-1.41329
-1.1856
-1.18654
-0.2257
-0.487842
-0.263302
-0.261541
-0.411929
-0.390167
-0.645493
-0.569275
-0.951541
-1.11267
-0.90491
-0.969452
-0.975668
-0.780045
-0.962818
-0.705298
-0.599403
-0.496303
-0.537113
-0.911348
-0.223496
0
-0.202509
-0.216014
0
0
-0.196787
0
-0.210194
0
-0.203373
-0.199327
-0.236422
-0.466901
-0.376549
-0.395163
-1.34772
-1.51414
-1.52181
-1.52216
0
0
0
-0.24543
0
0
0
-1.05292
-1.18939
-1.04246
-1.31228
-0.467087
-0.225623
-0.222652
-0.253923
0
-0.179116
0
0
-0.96913
-0.796164
-0.987901
-0.798427
-0.261888
0
0
0
-0.973208
-0.767663
-0.993566
-0.86202
-0.892846
-0.855883
-1.41394
-1.35573
-1.35667
-1.56361
-1.2989
-1.11845
-1.32043
-1.34914
-1.52447
-1.712
-1.47863
-1.56426
-1.03069
-0.969657
-0.968275
-1.16758
-1.23652
-1.23891
-1.172
-1.03976
0
0
0
-0.197597
-1.10645
-0.86526
-0.911983
-1.09205
-1.20566
-1.14418
-1.18512
-1.34978
-0.483024
-0.361703
-0.55522
-0.546098
0
-0.187069
0
-0.205515
-0.536419
-0.776453
-0.837384
-0.741076
-0.915364
-1.77167
-1.62064
-1.57771
-1.62496
-1.05018
-0.870025
-0.892558
-0.816183
-1.55514
-1.3944
-1.33964
-1.28993
-0.213385
-0.215423
0
-1.69533
-1.68309
-1.65824
-1.47088
0
0
-0.21965
-0.809717
-1.03066
-1.0241
-1.01122
-1.48212
-1.69727
-1.50405
-1.43185
-0.40861
-0.580807
-0.319852
-0.445607
-1.52009
-1.43444
-1.63317
-1.61711
-0.821213
-0.965872
-0.778049
-1.40881
-1.24605
-1.23786
-0.9718
-1.14527
-1.20652
-1.08051
-1.29853
-1.51702
-1.47911
-1.4262
-1.13776
-1.30368
-1.23918
-1.05381
0
-0.226715
0
0
-0.686347
-0.630034
-0.455846
-0.708273
-0.675919
-0.400811
-0.497617
-0.588319
-1.01395
-1.03233
-1.18558
-0.99894
-1.07484
-1.28935
-1.09319
-1.08133
-1.10896
-0.937907
-1.14673
-1.10968
-1.00491
-1.12572
-0.887661
-1.30205
-1.05756
-1.29972
-0.807178
-0.791327
-0.60867
-0.772477
-1.06889
-1.09141
-1.07895
-1.24781
-1.01061
-0.826736
-0.835065
-1.01604
-0.418166
-0.218425
0
-0.210451
-0.225098
-0.217932
0
0
-0.221156
0
-0.214453
-0.224068
0
-0.197213
-0.860754
-0.176325
0
0
-0.257773
-0.214385
-0.231342
0
-0.213383
-1.33217
-1.2393
-1.30355
-1.15847
-1.51236
-1.71743
-1.47288
-1.5677
-0.635787
-0.524282
-0.690327
-0.460712
-0.559738
-0.573953
-0.405917
-0.228796
-0.202903
0
0
-1.26186
-1.46089
-1.26632
-0.427503
-0.586683
-0.610602
-0.376729
-0.898107
-0.996139
-0.792099
-0.96781
-0.787954
-0.601181
-0.639975
-0.710199
-0.803183
0
0
0
-0.224648
-1.01469
-1.07075
-1.12366
-0.865927
-0.687928
-0.708221
-0.590001
-0.465808
-0.865117
-0.767956
-1.02639
-0.973597
-0.620195
-0.839644
-0.55897
-0.751241
-1.51588
-1.77501
-1.60388
-1.54167
-0.843575
-0.810329
-0.850079
-0.585156
-0.712908
-0.864305
-0.77885
-0.606987
-1.19931
-1.20925
-1.23146
-1.07761
-1.23975
-1.33175
-1.05763
-1.216
-1.26028
-1.01078
-1.2488
-1.25946
-0.203582
-0.217801
-0.215797
-0.375309
-0.650386
-0.577413
-0.426938
-0.579514
-1.41203
-1.19264
-1.37581
-1.38072
-0.836192
-1.02519
-0.799251
-0.959534
-0.970214
-1.10065
-1.17215
-1.11902
-1.012
-0.95237
-1.0469
-1.14979
-1.55899
-1.37606
-1.38892
-1.36154
-1.17121
-1.12102
-0.965292
-1.20632
-1.15198
-1.33975
-1.15719
-1.17174
-0.240278
0
-0.254645
-0.99475
-1.08783
-1.26467
-1.14654
0
0
-0.252538
-0.204418
-1.3926
-1.40815
-1.19677
-1.43848
-0.466397
-0.247995
-0.245637
-0.27219
-0.248129
0
0
0
-0.658128
-0.499851
-0.437972
-0.671414
-0.772801
-0.530662
-0.641721
-1.24422
-1.46306
-1.12984
-1.40492
-0.211976
-0.196516
-0.26691
-0.383175
-0.496628
-0.601151
-0.663865
-0.837235
-0.635888
-0.67231
-0.524619
-0.78148
-0.704738
-1.00097
-1.16306
-1.00822
-0.846803
-1.18559
-1.4287
-1.30973
-1.33934
-1.17245
-1.18445
-1.12265
-1.33656
-0.496399
-0.592691
-0.38749
-0.578356
-0.503816
0
-0.188751
0
0
-0.754324
-0.736424
-0.566024
-0.766793
-0.45832
-0.636936
-0.534405
-0.817362
-1.01921
-0.79235
-0.403711
-0.220952
-0.267775
-0.215558
-0.980009
-0.887807
-1.17461
-1.36775
-1.38525
-1.37334
-0.35843
-1.22118
-1.01368
-1.14294
-1.14948
-0.719535
-0.481218
-0.55701
-0.62036
-0.440838
-0.626276
-0.363542
-0.441016
0
-0.223036
-0.174557
0
-0.208984
-0.250896
-0.410615
-0.219144
-0.382574
-0.342238
-0.546358
-0.352682
-0.691062
-0.91347
-0.791686
-0.917596
-1.37308
-1.16535
-1.15702
-1.33398
-1.40263
-1.19775
-1.38583
-1.19107
-1.52833
-1.70902
-1.52755
-1.71362
0
0
-0.186586
0
-1.55333
-1.47105
-1.705
-0.673827
-0.596246
-0.786553
-0.794988
-0.673223
-0.81278
-0.588447
-0.822277
-0.278467
-0.387829
-0.463426
-0.222495
-1.11111
-1.09281
-0.853165
-1.05303
-0.838702
-0.926925
-0.190659
-0.221579
-0.528259
-0.550417
-0.614573
-0.384812
-1.21425
-1.01344
-0.998972
-1.50467
-1.5057
-1.47489
-1.29899
-1.61125
-1.40703
-1.45852
-1.37272
-0.239429
0
0
0
-0.106087
-0.183434
0
-0.183856
-0.184157
-0.228801
0
-0.207394
-0.559119
-0.808701
-0.733289
-0.658869
-0.474222
-0.574815
-0.703654
-0.485492
-0.507904
-1.08294
-0.966548
-1.17887
-1.11074
-1.02137
-1.04058
-1.22623
-1.21775
-0.244211
-0.251619
0
-0.745848
-0.792549
-0.573878
-0.740892
-0.206399
0
0
0
-0.352126
-0.225183
-0.351434
-0.444142
-0.692778
-0.703144
-0.558428
-0.212572
0
-0.201357
0
-1.53578
-1.78195
-1.59034
-1.57741
-0.553302
-0.492491
-0.400773
-0.554465
-0.935662
-0.974918
-1.10078
-0.880671
-0.524308
-0.742228
-0.5705
-0.510787
-0.399416
-0.381308
-0.526029
-0.43745
-2.06795
-1.89841
-2.06732
-1.90936
-0.99336
-0.863263
-0.98367
-1.15834
-0.997406
-0.99013
-0.910545
-0.8011
-0.818993
-0.678727
-0.519528
-0.452476
-0.696627
-0.5185
-0.968433
-0.91982
-0.753261
-0.767426
-0.915762
-1.06525
-0.845868
-1.02512
-1.00729
-1.00369
-0.452095
-0.433024
-0.599198
-0.489279
-0.987347
-1.21947
-1.08249
-1.03142
-1.02828
-1.16366
-0.957092
-1.06652
0
-0.200219
0
0
0
-0.20783
-0.199322
-0.311871
-0.394179
-0.210035
-0.224214
-0.223766
-0.957536
-0.844225
-1.03651
0
-0.223664
0
-1.14525
-1.22191
-1.38391
-1.2099
-0.364959
-0.231297
-0.192569
-0.374011
-0.258302
-0.461334
-0.489601
-0.395858
-0.234472
-0.305227
-0.219477
-0.444147
-0.440916
-0.459125
-0.374842
-0.237198
-0.908675
-1.01721
-1.1828
-0.986796
-0.373488
-0.207768
-0.367315
-0.228988
-0.237623
-0.436863
-0.427017
-0.681778
-0.620225
-0.82112
-0.2488
-0.344518
-0.399517
-0.199975
-0.396929
-0.235069
-0.498665
-0.484461
-1.33341
-1.49104
-1.29842
-1.49181
-0.968331
-0.230614
0
0
-0.222882
-1.37069
-1.35244
-1.36095
-1.1831
-0.91743
-0.654491
-0.6973
-0.726942
-0.853834
-1.06314
-0.788598
-0.804005
-0.781637
-0.621431
-0.831562
-0.614617
-0.778092
-0.848352
-0.562726
-0.538912
-0.654269
-0.384445
0
0
-0.25333
0
-0.36725
-0.327133
-0.198308
-0.799255
-0.684932
-0.780357
-0.699317
-0.523021
-0.718579
-0.56033
-1.57381
-1.62513
-1.44036
-1.48865
-1.12287
-1.32676
-1.17577
-0.470727
-0.363184
-0.542645
-0.224852
0
0
0
-0.196771
-0.376819
-0.254523
-0.3921
-0.792757
-0.717286
-0.859803
-0.626217
-0.806386
-0.915225
-0.888292
-0.7754
-1.20273
-0.904442
-1.04424
-1.43519
-1.432
-1.39609
-1.61705
-1.14996
-1.17451
-1.34728
-1.1589
-0.213393
0
-0.203193
-0.231575
-0.70549
-1.41193
-1.39615
-1.60231
-1.4189
-0.859785
-1.02462
-0.940547
-0.81812
0
-0.23107
0
-0.183933
-1.16027
-1.19931
-1.34826
0
0
0
-0.240116
0
-0.217395
0
0
-0.886373
-0.808491
-0.782043
-1.00777
-0.568613
-0.575232
-0.375577
-0.564827
-0.949986
-0.775859
-1.24327
-1.44243
-1.44818
-1.24656
-0.413211
-0.391471
-0.402875
-0.228703
-1.12227
-1.16429
-1.14689
-1.32943
-1.62194
-1.59048
-1.80475
-1.56931
-0.549646
-0.383975
-0.405478
-0.551107
-0.73876
-0.909682
-0.932235
-0.913569
-1.15419
-1.21814
-1.16653
-1.34232
-1.11863
-1.1751
-1.07585
0
-0.227526
0
0
-0.246658
-0.241959
-0.418775
-0.469041
-1.18509
-1.23613
-1.33302
-1.10209
-1.17187
-0.949839
-1.1304
-1.11819
-0.257152
-0.221899
0
-0.256904
-0.266316
-0.383482
-1.18174
-1.16163
-1.23224
-1.38241
-0.519596
-0.705265
-0.570064
-0.709487
-0.552332
-0.450754
-0.699446
-0.318681
-0.210558
-0.210144
0
-1.25887
-1.4344
-1.35713
-0.638697
-0.83254
-0.620672
-0.825968
-0.923099
-1.07539
-0.887595
-1.01375
-1.12953
-1.29089
-1.10962
-1.07526
-0.820363
-1.0881
-1.03324
-0.958401
-1.08776
-1.28474
-1.29065
-1.30446
-1.29197
-1.267
-1.08743
-1.17291
-0.212216
0
-0.249879
-0.402866
-0.50656
-0.391209
0
-0.211217
0
-1.51881
-1.51285
-1.60147
-1.745
0
0
0
-0.197876
-1.33064
-1.02237
-1.27057
-1.12114
-0.58891
-0.744315
-0.645713
-0.532175
0
0
0
-0.149673
-0.425392
-0.22515
-0.364249
-0.444581
-1.50359
-1.29795
-1.51833
-1.48998
-0.192682
0
-0.231251
0
-1.24794
-1.18719
-1.05121
-0.965972
-1.31806
-1.30515
-1.32048
-1.16068
-0.651639
-0.669516
-0.467363
-0.541131
-0.233993
-0.292962
-0.106106
-1.23877
-1.37569
-1.38822
-1.17415
-0.210173
-0.358772
-0.174117
-0.229129
-1.22678
-1.29718
-1.45844
-1.13783
-0.521947
-0.682044
-0.894522
-0.75853
-0.853439
-0.672399
0
-0.244683
0
-0.593863
-0.753191
-0.783601
-0.710235
-1.03821
-0.875891
-0.881744
-1.10626
-1.35329
-1.54726
-1.38236
-1.33734
-1.20158
-1.19474
-1.02747
-0.21496
0
-0.206254
-1.22724
-1.12572
-1.25796
-1.32957
-1.45034
-1.31735
-1.24623
-0.834027
-1.06963
-0.660122
-0.489114
-0.672726
-0.475637
-0.362578
-0.54748
-0.392177
-0.39829
-0.45956
-0.632384
-0.488969
-1.39731
-1.14057
-1.32503
-1.30427
-1.37079
-1.3602
-1.22593
-1.44865
-0.377938
-0.459196
-0.646778
-0.503263
-0.50582
-0.451484
-0.928934
-1.07191
-0.875791
-0.895002
-1.73916
-1.54666
-1.6992
-1.72734
-0.260465
0
0
-0.19748
-0.206227
-0.349704
-0.370011
-0.556982
-0.842289
-0.720309
-0.675157
-1.21202
-0.980009
-1.14881
-0.781586
-0.775021
-0.991523
-0.857938
-1.12158
-1.11621
-1.14152
-1.29919
0
0
-0.197594
-0.199683
-0.492888
-0.429831
-0.532776
-0.671422
-1.39036
-1.22356
-1.20429
-1.40604
-1.25936
-1.46905
-1.31862
-1.47122
-0.252513
-0.243283
-0.233909
0
-1.16456
-1.31896
-1.20061
-1.20246
-0.941742
-1.06994
-0.866514
-1.04989
-1.34355
-1.28117
-1.48586
-1.39647
-0.650753
-0.840208
-0.628534
-0.788347
-1.18065
-1.33408
-1.2679
-0.974116
-1.02556
-0.844002
-1.07691
-0.648226
-0.422333
-0.62514
-0.429657
-0.698113
-0.655523
-0.818193
-0.591072
-0.814409
-0.799713
-0.777171
-0.607434
-0.77278
-0.553656
-0.862524
-0.762841
-0.624023
-0.792737
0
-0.182372
0
-0.182606
0
-0.290739
-0.310896
-0.396804
-0.527067
-0.355628
-0.579192
-0.352309
-0.199187
-0.230675
-0.397192
-0.210643
0
0
0
0
-0.254055
-0.185667
-0.911832
-1.11719
-0.959277
-1.0812
-0.494295
-0.575216
-1.22618
-1.36919
-1.17953
0
0
-0.898741
-0.90438
-0.873841
-0.727773
0
0
0
-0.225862
-0.785649
-0.819447
-0.592581
-0.776311
-0.468127
-0.645443
-0.475767
-0.577457
-0.397613
-0.683467
-0.552038
-0.494649
-0.417935
-0.625316
-0.613156
-0.241818
-0.423335
-0.424786
-0.222946
-0.555791
-0.561978
-0.757082
-0.936572
-0.754167
-0.667755
-0.716933
-0.507043
-0.688814
-0.662073
-1.09068
-1.09285
-1.2403
-0.959551
-0.84257
-0.868029
-1.02091
-0.962502
-0.231679
-0.253648
0
0
-0.803991
-0.981365
-0.854073
-1.02225
-0.990248
-1.12574
-1.01136
-1.29303
-1.1379
-1.06131
-1.17107
-0.793906
-0.959326
-0.822427
-0.993544
-1.31205
-1.48347
-1.22529
-1.48169
-0.503419
-0.501863
-0.256768
-0.358138
-0.209992
-0.25942
0
-0.185131
-0.894994
-0.888233
-0.755014
-1.0682
-0.800051
-0.59209
-0.8282
-0.813923
-1.63623
-1.61779
-1.79534
-0.427405
-0.545036
-0.389552
0
0
-0.970864
-0.909981
-0.7875
-1.03591
-1.93827
-1.73776
-1.94495
-1.92398
-0.967436
-0.941095
-0.77732
-0.89233
-1.22141
-1.43503
-1.41498
-1.43978
-0.743438
-0.653427
-0.862396
-0.636235
-1.54124
-1.38183
-1.54362
-1.34236
-0.216979
-0.205143
-0.37859
-0.351427
0
-0.190001
0
-0.188233
-1.62317
-1.83721
-1.51848
-1.83844
-0.871636
-0.714981
-0.872572
-0.866144
-1.4852
-1.30274
-1.48975
-1.30151
-0.372977
-0.605921
-0.487928
-0.474926
-1.59064
-1.42432
-1.43014
-1.39233
-1.4007
-1.38499
-1.56757
-1.42039
-0.785102
-0.640768
-0.871487
-0.824364
-0.679231
-0.796798
-0.633688
-0.775067
-1.32748
-1.10411
-1.13029
-1.21984
-1.07206
-1.30498
-1.11922
-1.14214
-1.00249
-1.02792
-1.20607
-1.20846
-1.13437
-1.03615
-1.15873
-1.28991
-1.46586
-1.32268
-1.46007
-1.26463
-0.482009
-0.374979
-0.320522
-0.395587
-0.449826
-0.253231
-0.473308
-0.374404
-0.21581
-0.24551
-0.182773
0
-0.283149
-0.219399
0
-0.203573
-1.02101
-0.979143
-0.965884
-1.18085
-0.470586
-0.562464
-0.695889
-0.653829
-0.598367
-0.779055
-0.87815
-1.06533
-1.09079
-0.959292
-1.33661
-1.53764
-1.34796
-1.54704
-1.50454
-1.51358
-1.5263
-1.34026
-0.760784
-0.867849
-1.06273
0
-0.209997
0
0
-0.514993
-0.74477
-0.675327
-0.693493
-0.878941
-0.833418
-0.683863
-0.319027
0
-0.304394
-0.361947
-0.419503
-0.560003
-0.502251
-0.253734
-0.220425
0
0
-0.427687
-0.351461
-0.336385
-0.494425
-0.818741
-0.637401
-0.828867
-0.566188
-0.191122
0
0
0
-0.599508
-0.382331
-0.902331
-1.04054
-0.818615
-1.00738
-0.342368
-0.257655
-0.432767
-1.50194
-1.43994
-1.6548
-1.50114
0
0
0
-0.226462
-1.42183
-1.59
-1.42053
-1.60925
-1.56909
-1.6113
-1.53067
-1.73481
-0.618294
-0.581352
-0.762949
-0.954833
-0.823229
-0.801773
-0.723434
-0.279862
-0.253147
-0.367431
-0.635751
-0.82526
-0.825383
-0.621821
-0.869307
-0.742207
-0.649333
-1.35592
-1.34901
-1.54882
-1.53857
-0.19841
-0.356554
-0.19145
-0.220037
-1.26088
-1.27409
-1.06711
-1.28784
-1.30251
-1.15372
-1.30933
-1.31117
-1.33263
-1.16648
-1.15228
-1.33366
-0.240774
0
-0.258399
-0.234054
-1.37063
-1.51824
-1.36621
-1.52464
-0.817346
-0.952612
-0.740025
-0.867039
-1.2604
-1.03547
-1.08692
-1.1938
-1.23267
-1.45896
-1.45682
-1.46697
-0.212154
-0.214286
0
-0.266125
-0.880368
-1.00235
-0.831585
-1.22115
-1.3681
-1.20072
-1.08624
-1.81264
-1.80205
-1.75565
-1.58497
-1.04245
-1.72485
-1.71989
-1.56278
-1.71968
-0.997698
-1.11048
-1.28587
-1.12956
-0.210843
-0.229848
0
-0.204431
-0.62127
-0.636323
-0.767706
-0.594757
-0.849842
-1.08067
-0.968997
-0.81975
-0.991663
-0.932846
-0.777355
0
0
-1.11784
-1.14709
-1.25702
-0.24635
-0.21321
-0.3689
-0.185352
-1.03409
-0.855446
-1.03901
-0.83138
-0.427634
-0.637316
-0.537565
-0.463561
-0.778572
-0.569928
-1.23821
-1.42712
-1.43327
-1.06704
-1.25596
-1.11081
-1.23741
-0.433921
-0.467405
-0.351023
-0.739218
-0.592173
-0.797304
-0.729661
-0.578024
-0.710447
-0.660384
-0.245618
0
-0.274843
-0.221634
-0.22126
-0.710543
-0.458895
-0.674745
-0.586147
-0.919092
-1.103
-0.862157
-0.925845
-0.200973
-0.559944
-0.552332
-0.755529
-0.584916
-0.514886
-0.384033
-0.345306
-0.375046
0
-0.230261
0
0
-0.709476
-0.888667
-0.649022
-0.878037
-0.192222
-0.233726
-0.21594
0
-0.672916
-0.791171
-0.752399
-0.577985
-0.768264
-0.926833
-0.670725
-0.883062
-0.244391
-0.222189
-0.391464
-0.468027
-0.38458
-0.553341
-0.192275
-0.344298
-0.371224
-0.383762
-1.15975
-1.32016
-1.3285
-0.80663
-0.991012
-0.940585
-0.989182
-0.375478
-0.36465
-0.199357
-0.235722
-0.336834
-0.425341
-0.437734
-1.0811
-1.09133
-1.02187
-0.367327
-0.257726
-0.212941
-0.18455
-1.0032
-1.0559
-0.917823
-0.838255
0
0
0
-0.223217
-0.665973
-0.492016
-0.57086
-0.38017
-0.38262
-0.427823
-0.208875
-0.214737
-0.241116
-0.562737
-0.390524
-0.603993
-0.48215
-0.398562
-0.366082
-0.362355
-0.483797
-0.255867
-1.03251
-1.22659
-1.22127
-1.21552
-1.13671
-1.0985
-1.33161
-1.31015
-0.259286
0
-0.194308
-0.200595
-1.15534
-1.32563
-1.23406
-1.13207
-1.09917
-1.11597
-1.06984
-1.28121
-0.790633
-0.841572
-1.02768
-0.874655
-0.992715
-0.768275
-0.802178
-0.206454
-0.217918
-0.204608
-0.356174
-1.16831
-0.970541
-1.1779
-1.16614
-1.39747
-1.52969
-1.37857
-1.58897
-0.540588
-0.757198
-0.746785
-0.734571
-1.00186
-1.1469
-1.12357
-1.28823
-1.29075
-1.16981
-1.03014
-1.12815
-0.593472
-0.796648
-1.00994
-1.05472
-1.06344
-0.870857
-1.34919
-1.55067
-1.54829
-1.35796
-1.23595
-1.38197
-1.31796
-1.35431
-0.390555
-0.759149
-0.978862
-0.835923
-0.785607
-1.58306
-1.70209
-1.52945
-1.08728
-1.21123
-1.35921
-1.27111
-1.02366
-1.03275
-1.04799
-0.843681
0
0
0
-0.194718
-0.750282
-0.733894
-0.842478
-0.690905
-0.531549
-0.720951
-0.713894
-1.42932
-1.65716
-1.49669
-1.45372
-0.459252
-0.605338
-0.370793
-0.583239
-0.405879
-0.405856
-0.456695
-0.526244
-0.545756
-0.365695
-0.542567
-0.682014
-0.280227
-0.66402
-0.710994
-0.764845
-0.215912
-0.337908
-0.430899
-0.239547
-1.40838
-1.5941
-1.38166
-1.37365
-1.12633
-1.3217
-1.11267
-1.05164
-0.40416
-0.409857
-0.420515
-0.231302
-1.37595
-1.52815
-1.51008
-0.189073
-0.292468
0
-0.22515
0
0
-0.196567
-0.336815
-0.197477
-0.206818
-1.44807
-1.2307
-1.41892
-1.40592
-0.616143
-0.765838
-0.807988
-0.682946
-0.893015
-0.95019
-0.722393
0
0
-0.164457
-0.238108
-1.36031
-1.37164
-1.34752
-1.55233
-0.858479
-0.749443
-0.781421
-0.914394
0
0
0
-0.266242
-0.530639
-0.541958
-0.344195
-0.448672
0
-0.208285
-0.37685
-0.420313
-0.400877
-0.622809
-0.674562
-0.771019
-0.600981
-1.31465
-1.32369
-1.50368
-1.27418
-0.536614
-0.725927
-0.485903
-0.579384
-0.516743
-0.320065
-0.380592
-0.553265
-0.776733
-0.958889
-0.972174
-0.827309
0
-0.197516
-0.214313
-0.211309
-1.83351
-1.88128
-1.84291
-1.67216
-0.212535
-0.249261
-0.254903
-1.12995
-1.30814
-1.11303
-0.296197
-0.199171
-1.76263
-1.56382
-1.77604
-1.7351
-1.24546
-1.28291
-1.09037
-1.1185
-1.47537
-1.42276
-1.30355
-1.271
-1.35485
-1.18825
-1.20279
-1.41476
-1.40886
-0.386064
-0.45262
-0.353207
-0.371508
-0.220148
-0.831588
-1.07343
-0.971147
-0.778342
-0.432558
-0.418308
-0.489224
-0.49112
-0.417436
-1.53336
-1.37663
-1.55408
-1.55359
-0.79609
-0.674279
-0.568644
-0.624343
-0.353457
-0.462425
-0.445327
-0.835422
-0.680215
-0.758529
-0.918877
-0.669845
-0.891545
-0.858233
-0.852199
-0.540623
-0.361487
-0.356849
-0.721597
-0.551663
-0.553641
-0.732355
-0.397692
-0.214183
-0.425529
-0.361258
-0.707197
-0.612128
-0.848535
-0.67538
-0.638932
-0.63253
-0.398075
-0.616835
-0.595248
-0.603807
-0.776163
-0.577939
0
0
-0.199823
0
-0.406016
-0.470056
-0.247273
-0.373142
-1.32096
-1.30189
-1.2934
-1.12569
-0.247312
-0.216119
-0.4426
-1.00074
-0.804973
-0.917931
-0.992419
-0.543851
-0.3789
-0.358464
-0.523121
-0.540592
-0.552966
-0.536382
-0.717204
-1.34827
-1.53393
-1.53019
-1.35695
-0.800093
-0.693788
-0.741067
-0.565241
-0.59344
-0.774671
-0.748078
-0.832426
-1.38281
-1.19929
-1.41173
-1.22104
-0.71162
-0.488781
-0.533244
-0.6031
-0.213848
-0.412667
-0.287886
-0.184112
0
0
0
-0.20821
-0.337685
-0.201858
-0.192101
-0.560056
-0.370754
-0.509405
-0.585077
-0.673126
-0.766399
-0.63924
-0.828307
-0.822231
-0.952412
-0.252653
0
0
0
-1.30057
-1.29976
-1.4823
-1.26852
-0.748842
-0.533279
-0.71369
-0.605629
-0.957352
-1.07432
-1.24037
-1.01407
-1.06288
-0.202676
0
0
-0.220081
-1.27006
-1.28712
-0.71698
-0.839537
-0.552369
-0.631398
-1.15321
-1.1318
-1.34652
-1.17927
-1.53156
-1.72159
-1.50305
-1.57676
-0.614612
-0.51842
-0.687495
-0.535107
-0.831118
-0.974789
-1.10339
-0.966287
-0.804832
-0.77128
-0.574554
-0.746465
-0.910564
-1.20748
-1.06388
-1.2039
-1.0327
-1.22523
-1.24667
-1.1038
-0.368973
-0.602492
-0.341708
-0.443351
-0.89851
-0.963299
-1.03043
-1.07207
-1.17251
-1.32288
-1.34332
-1.16117
-0.912896
-1.08721
-1.02472
-0.870529
-1.16753
-1.16945
-0.969171
-1.0057
-0.673215
-0.630309
-0.629711
-0.82701
-0.216177
-0.423468
0
0
-0.233363
0
-0.813042
-0.946231
-0.894973
-0.690451
0
-0.211393
0
0
-1.23531
-1.30183
-1.43844
-1.48184
-1.47302
-1.29761
-1.3014
-1.25554
-0.690726
-0.441106
-0.607081
-0.559141
-0.567996
-0.766074
-0.655858
-1.12703
-1.1386
-1.11295
-1.30816
-1.06314
-1.02646
-1.18974
-0.975309
-0.745796
-0.993743
-0.874664
-0.823286
-0.754347
-0.794626
-0.610363
-0.600475
-0.599958
-0.77347
-0.783427
-0.367377
-0.38617
-0.234372
-0.509102
-1.7649
-1.52255
-0.534004
-0.59302
-0.428903
-0.231036
-0.223112
-0.430444
-0.386766
-0.354486
-0.20864
0
-0.220632
0
0
-1.12514
-1.21559
-1.03959
-1.04877
-0.735992
-0.589623
-0.543226
-0.708347
-0.870771
-1.02003
-0.992162
-0.755465
-0.777018
-0.752641
-0.862865
-0.884991
-0.390218
-0.37391
-0.511616
-0.541693
-0.225635
-0.391674
-0.337879
-0.422581
-0.386075
-0.242214
-0.195852
-0.212619
-1.43174
-1.42249
-1.41493
-1.24351
-1.52177
-1.61328
-1.72404
-1.73407
-0.498429
-0.471751
-0.43086
-0.730908
-0.999872
-0.768946
-0.873065
-1.47087
-1.59488
-1.44189
-1.38859
-1.04292
-0.991909
-0.828476
-0.806864
-1.12752
-1.00018
-1.12403
-0.412601
-0.384079
-0.205661
-0.233679
0
-0.355435
-0.215722
-0.20765
-0.355727
-0.613114
-0.786709
-0.374224
-0.26256
-0.475956
-0.23742
-1.15818
-1.08249
-1.27307
-0.515495
-0.509489
-0.57488
-0.640463
-0.764442
-0.595608
-0.228184
-0.192321
-0.264401
-0.381272
-0.362099
-0.430469
-0.493089
-0.530771
-1.66441
-1.44888
-1.42416
-1.6664
-0.956087
-1.03321
-0.827592
-0.921077
-0.733979
-0.867607
-0.928931
-0.723001
-1.10419
-0.968166
-1.18409
-1.07583
-0.560825
-0.555521
-0.349518
-1.08548
-1.29302
-1.1628
-1.17601
-0.691826
-0.419508
-0.463657
-0.430887
-0.201517
-0.388896
-0.224257
-0.373621
-0.667263
-0.651755
-1.46627
-1.47061
-1.48226
-1.24147
-1.13231
-1.00619
-1.21771
-0.199968
-0.309081
-0.365135
-1.44437
-1.44092
-0.683678
-0.855483
-0.453161
-0.53772
-0.634421
-0.199486
-0.374579
-0.221979
-0.331752
-1.10945
-1.19825
-0.95656
-0.986041
-0.845329
-0.649713
-0.853364
-0.679193
-1.50975
-1.31291
-1.50634
-1.50715
-0.210374
-0.366326
-0.356108
-0.183343
-1.61738
-1.63601
-1.63226
-1.43811
-0.370799
-0.443591
-0.377893
-0.563717
-1.581
-1.5872
-1.78632
-1.59125
-0.599432
-0.663601
-0.474047
-1.44893
-1.43349
-1.63903
0
0
-0.266782
0
-0.203296
0
-1.38056
-1.61046
-1.40927
-1.61444
-1.25023
-1.19871
-1.12143
-1.30743
-0.377736
-0.578006
-0.574409
-0.592175
-0.922622
-0.780358
-0.858394
-0.635688
-0.783095
-0.910749
-0.922267
-0.985164
-0.880207
-0.958402
-0.777694
-0.978694
-1.45072
-1.61376
-1.61805
-1.60792
-0.846787
-0.790884
-0.845267
-0.637922
-0.261678
-0.410692
-0.309095
-0.196497
-1.3889
-1.39514
-1.58521
-0.582141
-0.431317
-0.420876
-0.360114
-1.55485
-1.53025
-0.510147
-0.287303
-0.335204
-1.35272
-1.13663
-1.36035
-1.36383
-1.24351
-1.16021
-1.08098
-0.992977
-1.02727
-0.797348
-0.897463
-1.01765
-0.996211
-1.43676
-1.40803
-1.62723
-1.01536
-1.09262
-0.890121
-1.13554
-0.320015
-0.528246
-0.357414
-0.425528
-0.850223
-0.73109
-0.635142
-1.52832
-1.33836
-1.55878
-1.3844
-0.792229
-1.07401
-0.84952
-0.546147
-0.708276
-0.674482
-0.767935
-1.07143
-1.0832
-1.29065
-1.24379
-0.81343
-0.797153
-0.997694
-0.81081
-0.245846
-0.215505
0
-0.243432
-0.780188
-0.57808
-1.73939
-1.75564
-1.61974
-1.48336
-1.48084
-1.26641
-1.49218
-0.69357
-0.818588
-0.573043
-0.74977
-0.643597
-0.587373
-0.783628
-0.630169
-0.657756
-0.378593
-0.457259
-0.599617
-0.452769
-0.519628
-0.624442
-0.38394
-1.32936
-1.49624
-1.54812
-1.29183
-0.269092
-0.219925
-0.22963
0
-1.33397
-0.213169
-0.226743
-0.212786
0
-0.969661
-0.759216
-0.894613
-0.828042
-0.733196
-1.01254
-0.906572
-0.83913
-0.366348
-0.296961
-0.482491
-0.410009
-0.570499
-0.679317
-0.67213
-0.816532
-0.970844
-0.736291
-0.834698
-0.820128
-0.217505
-0.184667
0
-0.194608
-1.85714
-1.70125
-1.86127
-1.69291
-0.216106
-0.455853
-0.448911
-0.256093
-1.23405
-1.08985
-1.03186
-0.859628
-0.590313
-0.666254
-0.868678
0
-0.226692
0
0
-0.538021
-0.210864
0
-0.225552
-0.490372
-0.362397
-0.374037
-0.566147
-1.47084
-1.41055
-1.50396
-0.683923
-0.636495
-0.834547
-0.84242
-1.06092
-1.21916
-1.26127
-1.45929
-1.45463
-1.44803
-1.17633
-0.801786
-0.807865
-0.977753
-0.84914
-0.682264
-0.775149
-0.605791
-0.624566
-0.823219
0
-0.223905
0
0
-0.368811
-0.262287
-0.169244
-0.225185
-1.33144
-1.34303
-0.771171
-0.606405
-0.672581
-0.800241
-1.33929
-1.2241
-0.200396
-0.301651
-0.397095
-0.468998
0
-0.196292
-0.253969
0
-1.22128
-1.21218
-0.92041
-0.74334
-0.983237
-0.952224
-0.249356
-0.179317
-0.425898
-0.238214
-0.829032
-0.793548
-0.945869
-0.757452
-0.25923
-1.35839
-1.52372
-0.448702
-0.632817
-0.385161
-0.397994
-0.191774
-0.366565
-0.333826
-0.194121
-1.32529
-1.32544
-1.50138
-1.32895
-0.931562
-1.07984
-0.996747
-0.86964
-0.321417
-0.230668
0
0
-0.51673
-0.577515
-0.546647
-0.732064
-0.407625
-0.226087
-0.749814
-0.840601
-0.927496
-1.0179
-0.916815
-1.05477
-1.0661
-1.23169
-0.70419
-0.777524
-0.707674
-0.570159
-0.749594
-0.762296
-0.602573
-0.546011
-0.399513
-0.192043
-0.328378
-0.336547
-1.23936
-1.19876
-1.17881
-0.766584
-0.92606
-0.832852
-0.94269
-1.22368
-0.208527
0
-0.20151
0
-0.325463
-0.210977
-0.182322
0
-0.178739
0
0
-0.470563
-0.614741
-0.586069
-0.672025
-0.720723
-0.854232
-0.59863
-0.419098
-0.389722
-0.235732
-0.250057
-0.394934
-0.482554
-0.403184
-0.419585
-0.56011
-1.16658
-1.04395
-1.01608
-1.55538
-1.34818
-1.35034
-1.38085
-0.880962
-0.980018
-0.988311
-0.769407
-0.94928
-0.724295
-0.957374
-0.200313
0
0
0
-0.814552
-0.745746
-0.760655
-0.760689
-0.730541
-0.970983
-0.848364
-0.813559
-1.1767
-1.00578
-1.22737
-1.23223
-0.21917
-0.365102
-0.193595
-0.848237
-0.614971
-0.798318
-0.598996
-1.34997
-1.12744
-1.31566
-1.20479
-0.510303
-0.366547
-0.236394
-0.657671
-0.546704
-0.743226
-0.741083
-1.07549
-1.0607
-0.900782
-0.913845
-0.722799
-0.669971
-0.693949
-0.485961
-1.43413
-1.43251
-1.56285
-1.40261
-0.946529
-0.968764
-1.015
-0.784277
-0.837821
-0.696205
-0.927836
-0.786921
-1.54957
-1.53183
-1.54123
-1.73979
-1.07142
-1.31944
-1.17877
-1.13172
-0.88265
-1.10055
-0.896518
-1.01068
-1.44602
-1.57758
-1.43462
-1.64169
-0.232334
-0.402624
-0.234222
0
-0.182595
-0.764353
-0.681605
-0.56661
-0.583942
-1.7368
-1.49581
-1.69445
-0.957704
-0.924751
0
0
-0.220386
0
0
0
0
-0.228083
-0.913822
-0.918362
-0.844099
-1.13242
-1.12232
-1.22572
-0.843288
-0.99869
-0.997102
-1.01938
-0.263796
0
-0.258024
-0.25504
-0.794405
-0.986817
-0.77561
-0.838925
-0.841546
-0.639551
-0.839444
0
-0.352288
-0.203782
-0.357942
-0.363811
-0.234233
0
0
-0.208585
0
0
-0.260386
-0.413248
-0.224384
-0.371
-0.560356
-0.57524
-0.529999
-0.715801
-0.202124
-0.221043
0
-0.225447
-0.788957
-0.981262
-0.950797
-0.90425
-0.902572
-1.08758
-1.0275
-0.886287
-1.12365
-1.17844
-1.1402
-1.31117
-0.572707
-0.428449
-0.359396
-0.409386
-1.62436
-1.61769
-1.42697
-1.61519
-0.797785
-0.87174
-0.637527
-0.770377
-1.29658
-1.23548
-1.10742
-0.327683
-0.231572
-0.5578
-0.574815
-0.359078
-0.401246
-0.262518
-0.216756
-0.210695
-1.28371
-1.26843
-1.46575
-1.46154
-1.60334
-1.76796
-1.55425
-1.47887
-1.00159
-1.03219
-1.04504
-0.899709
-1.54787
-1.33668
-1.53662
-1.35169
-0.232323
-0.221579
-0.786149
-0.591035
-0.841636
-0.647399
-1.37202
-1.19528
-1.38772
-1.38815
-0.358318
-0.363686
-0.491215
-0.606422
-0.226516
-0.337367
-0.225353
-0.18925
-1.65465
-1.72999
-1.85488
-1.25398
-1.26229
-1.47514
-1.30991
-1.04386
-1.31776
-1.16494
-1.1467
-0.457339
-0.522729
-0.634032
-0.634107
-0.442659
-0.313158
-0.520765
-0.263177
-0.240152
-0.193061
-0.226296
-0.706656
-0.644154
-0.507437
-0.651461
0
0
-0.198414
-0.193439
-0.339239
-0.415602
-0.238105
-0.97728
-1.1014
-1.18286
-1.11389
-0.60773
-0.718212
-0.613466
-0.512173
-0.22975
-0.206584
-0.364763
-0.412363
-0.638584
-0.725391
-0.200352
-0.219836
-0.188405
-0.800879
-0.414522
-0.386566
-0.592711
-0.57447
-0.894709
-0.904754
-0.737791
-0.581176
-0.790367
-0.565728
-0.851212
-0.790797
-0.570856
-0.698214
-0.673284
0
0
-0.219974
0
0
0
-1.61505
-1.60002
-1.46424
-0.760492
-0.8907
-0.908706
-1.01104
-0.968971
-0.710778
-0.788377
-0.53094
-0.400837
-0.541651
-1.23696
-1.01695
-1.19825
-1.07864
-1.37714
-1.48251
-1.562
-1.33673
-1.26511
-0.551104
-0.361091
-0.495684
-0.579343
-0.193082
0
-0.181728
-0.262344
-0.573814
-0.701656
-0.217603
-0.228137
-0.227357
0
-1.29576
-1.29672
-1.47949
-1.34207
-1.15312
-1.16347
-1.00431
-1.15782
-0.792254
-0.986838
-0.847035
-0.736845
-0.52326
-0.455313
-0.367906
-0.60303
-1.01473
-1.00837
-1.12584
-1.40257
-1.50558
-1.50344
-1.67715
-1.09641
-0.874787
-0.329438
-0.397833
-0.224049
-0.200085
-0.91026
-0.993759
-0.799305
-0.850903
-0.227077
-0.246407
0
0
-0.776378
-0.681012
-0.913383
0
0
-0.207993
-0.24364
0
0
-0.204247
0
-0.597318
-0.433948
-0.446725
-0.360893
-0.607493
-0.478657
-0.403871
-0.448145
-0.844089
-0.84299
-0.594309
-0.52851
-0.61205
-0.730196
-0.606664
-0.802261
-0.619993
-0.753531
-0.448233
-0.497093
-0.353901
-0.602225
-0.706231
-0.649947
-0.855778
-0.995206
-0.962895
-0.783569
-0.825615
-0.574582
-0.465188
-0.409333
-0.568169
0
-0.542038
-0.808057
-0.622062
-0.592607
-0.973659
-0.95909
-0.903606
-0.77337
-1.13374
-0.244668
-0.445783
-0.214368
0
-0.215546
0
0
-1.10616
-0.942366
-1.06899
-0.921085
0
0
0
-0.219758
-1.56318
-1.38844
-1.55917
-1.5697
-0.352275
-0.196996
-0.371085
-0.192156
-0.195957
-0.29915
-0.22507
-0.349966
-0.288276
-0.534022
-0.391294
-0.92493
-1.12135
-1.1268
-1.02158
-0.237105
0
0
0
-1.23008
-1.18863
-1.02451
-0.665043
-0.412157
-0.611811
-0.456755
-1.53377
-1.69437
-1.70958
-1.66585
-1.45013
-1.27152
-1.27118
-1.27468
-0.722219
-0.666351
-0.651231
-0.873767
-0.698151
-0.714571
-0.505967
-0.537437
-0.848821
-0.845859
0
0
-0.227042
0
-0.806322
-0.599157
-0.63829
-0.64572
-1.33322
-1.38613
-1.19145
-0.793996
-0.869746
-1.02022
-0.819052
-1.13526
-1.30432
-1.10371
-0.654199
-0.728399
-0.804388
-1.36744
-1.52583
-1.54946
-1.31829
-0.511713
-0.590796
-0.659897
-0.699864
-0.719462
-0.672003
-0.889292
-0.873033
-0.337755
-0.19795
-0.937168
-0.853866
-0.913737
-1.09783
-1.15004
-1.14348
-0.973007
-1.10638
-1.10371
-1.13295
-1.243
-1.32678
-0.223681
-0.210917
-0.198001
-0.367674
-0.456514
-0.430011
-0.655118
-0.597889
0
-0.215477
-0.204109
-0.224773
-1.17722
-1.10902
-1.04338
-0.965328
-0.888098
-0.956394
-1.02937
-1.17079
-1.13262
-0.97281
-1.12418
-1.16096
-1.16742
-0.189637
0
-0.247713
-0.199176
-0.228737
0
-0.195893
0
-0.389248
-0.223018
-0.349406
-0.365319
-1.02207
-1.06164
-1.23352
-1.18089
-0.232298
-0.209809
-0.218231
-0.376168
-0.417175
-0.200616
-0.270033
-0.399521
-1.7372
-1.73752
-1.54193
-1.73423
-1.33086
-1.18526
-1.37224
-1.4085
-1.33792
-1.20414
-1.36205
-1.23834
-1.40306
-1.17095
-1.1678
-0.636339
-0.492598
-0.421609
-0.502534
-0.240827
-0.433866
-0.470081
-0.217867
-1.11905
-0.984024
-1.20408
-1.27738
-1.94556
-1.76241
-1.95377
-1.96088
-0.73952
-0.642715
-0.746589
-0.510931
-0.388701
-0.211892
-0.352616
-0.44438
-1.18703
-0.987601
-1.17649
-1.18186
-0.352667
-0.454777
-0.217685
-0.384058
-0.970121
-0.806985
-0.718418
-0.842825
-0.216851
-0.355737
-0.441431
-0.358481
-0.348262
-0.395279
-0.528058
-1.01046
-0.8658
-0.899562
-0.843406
-0.612109
-0.712416
-0.62275
-0.223412
-0.228327
-0.35951
-0.202244
-0.74447
-0.487372
-0.431191
-0.331378
-0.520626
-0.511921
-0.708093
-0.71838
-0.752968
-0.74517
-0.700009
-0.560129
-0.742311
-0.282511
0
-0.275114
-0.231319
-1.13713
-0.921858
-1.13082
-1.15146
-0.804677
-0.900635
-0.971206
-1.05659
-0.988793
-1.23611
-1.03758
-1.0433
-1.18474
-1.0415
-1.21204
-1.17783
-0.958543
-1.09007
-1.18917
-1.05727
-0.519899
-0.499431
-0.605274
-1.11918
-0.899361
-0.942727
-0.204227
-0.318118
-0.74513
-0.764716
-0.538947
-0.73277
-0.781416
-0.574591
-0.67386
-0.753801
-1.4894
-1.49419
-1.31748
-1.49108
-1.10378
-1.11198
-1.11499
-0.894914
-1.72955
-1.48491
-1.54705
-1.52401
-1.19332
-1.00168
-1.12391
-1.00314
-0.733658
-0.729879
-0.549074
-0.621655
-0.212627
-0.226368
0
-0.216736
-1.59875
-1.61759
-1.46491
-1.40058
-0.46403
-0.675025
-0.659015
-0.896744
-0.850942
-0.897779
-0.868422
-0.887766
-1.07066
-1.0662
-0.240232
0
0
0
-0.204738
-0.274466
0
0
-1.35182
-1.35057
-1.54494
-1.53794
-0.204438
-0.30244
0
-0.2093
-0.597562
-0.579486
-0.408549
-0.394755
-0.581299
-0.785429
-0.619121
-0.587854
-0.61544
-0.799819
-0.706436
-0.171781
-0.256614
-0.276748
-0.360603
-1.44049
-1.18006
-1.4299
-1.27349
-1.04983
-1.25925
-1.15144
-1.48337
-1.25979
-1.40078
-1.6873
-1.65475
-1.67686
-1.4778
-0.658712
-0.896303
-0.727847
-0.423462
-0.388692
-0.585604
-0.230324
-0.221699
0
-0.259979
-0.549898
-0.7064
-0.725063
-0.552288
-1.09967
-1.03443
-0.887071
-1.10751
-0.202554
0
-0.256812
-0.212184
-1.19946
-1.30265
-1.1375
-0.389826
-0.264649
-0.429522
-0.365991
-0.967885
-0.898376
-0.782429
-1.05249
-0.358563
-0.213063
-0.383308
-0.201608
-0.241129
0
0
0
-0.845497
-0.657046
-0.831707
-0.656569
-0.532217
-0.762295
-0.746672
-1.52728
-1.4464
-1.54002
-1.70677
0
0
-0.218219
0
-0.363198
-0.21633
-0.204864
-0.205947
-0.416189
-0.4366
-0.237986
-0.265352
-0.206848
-0.205281
-0.342699
-0.187173
-0.553567
-1.16508
-1.70509
-1.6206
-1.81201
-1.75603
-0.778013
-0.624942
-0.610162
-0.592705
-0.252534
0
-0.181056
0
0
-0.418175
-0.567976
-0.361491
-0.205494
-0.19722
-0.208393
-0.358565
-0.424444
-0.438277
-0.565172
-0.27658
-1.4208
-1.46807
-1.45946
-1.64529
0
-0.21662
-0.210126
0
-1.44175
-1.61141
-1.58114
-1.59417
-0.189935
-0.3605
-0.377523
-0.349535
-0.297443
-0.503638
-0.355831
-0.470861
-0.896593
-0.983951
-0.849895
-1.1246
-0.439042
-0.435914
-0.52836
-0.687969
0
0
-0.228149
0
-1.56811
-1.57367
-1.571
-1.40971
0
0
-0.233814
0
-1.41532
-1.62289
-1.63286
-1.46718
-0.926219
-0.935522
-1.10265
-0.949489
-1.01028
-0.987061
-1.06092
-1.23198
-1.31233
-1.30095
-1.49587
-1.50699
-1.58059
-1.61614
-1.77916
-1.61014
-0.984575
-1.14462
-0.96472
-0.585866
-0.565614
-0.407992
-0.341981
-0.439768
-1.55084
-1.70933
-1.52813
-1.52453
-1.30267
-1.30473
0
0
-0.219041
0
-1.469
-0.350953
-0.535021
-0.363468
-0.526269
-0.215353
0
-0.213958
0
-0.470366
-0.359478
-0.407435
-0.223755
-0.991803
-0.928552
-0.968124
-0.72986
-0.722937
-0.936298
-0.755331
0
0
0
-0.207525
0
0
-0.191628
-0.199217
-0.705811
-0.851459
-0.828265
-0.809078
-0.416909
-0.418884
0
0
-0.416107
-0.462946
-0.334796
-0.487402
-0.866687
-1.07833
-0.937004
-0.844839
-0.382488
-0.585642
-0.453211
-0.368791
-0.528464
-0.341465
-0.395686
-0.369453
-0.886504
-0.983529
-0.530675
-0.59533
-0.765845
-0.745945
-0.219565
-0.207012
-0.201356
-0.342758
-1.4634
-1.27021
-1.45107
-1.26878
-0.613209
-0.614325
-0.601142
-0.390287
0
-0.222737
0
0
-0.644312
-0.809229
-0.595597
-0.439217
-0.394562
-0.597549
-0.441783
-0.228176
-0.204825
-0.286976
-0.411857
-0.232171
-0.256887
0
-0.196004
-0.220738
-0.279892
0
-1.2426
-1.16309
-1.39706
-1.35127
-1.75041
-1.54956
-1.718
-1.48817
-0.301909
-0.472985
-0.203103
-0.466576
-0.915724
-0.76152
-0.980351
-0.857177
-0.817689
-1.0597
-0.817055
-0.897442
-0.915507
-0.548774
-0.538253
-0.555689
-0.375613
-0.757092
-0.59683
-0.808441
-0.814483
-0.988317
-0.775936
-1.45629
-1.32172
-1.4893
-1.47908
-0.600235
-0.668822
-0.48897
-0.818581
-0.85233
-0.773494
0
-0.196962
0
0
-1.13395
-0.942372
-1.12262
-1.11428
-0.988872
-0.907327
-0.95265
-1.11601
-0.356707
-0.194749
-0.235026
-0.373991
-1.0448
-1.23533
-1.21842
-0.18903
-0.275748
0
0
0
0
-0.235204
0
-0.392033
-0.66653
-0.535317
-0.560415
-1.10258
-0.361962
-0.252244
-0.397517
-0.457491
-0.547377
-0.396238
-0.605447
-0.588822
-0.910885
-0.714767
-0.824826
-1.47106
-1.47595
-1.46885
-1.29742
-1.26926
-1.47277
-1.31302
-1.24798
-0.40821
-0.252105
-0.503247
-0.23978
-0.241455
-0.327714
-0.235281
-0.239485
0
-0.233033
0
0
-0.208634
0
-0.600575
-0.592902
-0.836648
-0.61195
-1.18239
-1.37518
-1.38043
-1.24068
-0.342053
-0.22876
-0.249664
-0.406727
-0.238622
-0.442583
-0.428101
-0.25752
-0.49961
-0.382705
-0.263617
0
0
-0.223066
0
-0.802613
-1.00626
-0.993851
-0.963177
-1.11876
-1.21026
-1.35179
-1.19784
-1.13436
-0.959243
-0.942862
-0.860466
-0.863855
-0.675332
-0.864586
-0.985213
-1.15722
-0.895959
-0.982947
-0.884483
-0.783908
-0.731364
-0.627569
-0.725783
-0.79137
-0.900605
-0.903967
-0.202877
0
-0.20799
0
-1.32586
-1.13018
-1.14039
-1.25343
-1.09173
-1.19632
-1.26352
-1.29717
-0.702824
-0.675858
-0.52415
-0.686724
-1.55742
-1.48835
-1.39275
-1.56665
-0.977148
-0.938513
-1.12905
-0.806782
-1.00853
-0.99701
-0.820328
-0.416218
-0.539013
-0.499885
-0.456458
-1.46284
-1.39344
-1.59235
-1.47098
-0.335005
-0.453454
-0.219813
-0.432863
-1.36489
-1.2903
-1.19355
-1.42125
-0.261856
-0.900821
-1.02859
-0.968443
-0.710971
-0.561305
-0.710889
-0.524229
-0.660128
-0.866532
-0.715122
-0.757999
-1.44922
-1.28362
-1.44681
-1.46069
-1.47748
-1.6569
-1.43576
-1.59128
-0.508153
-0.33927
-0.384464
-0.44747
-0.751235
-0.724462
-0.729509
-0.917951
-0.202795
0
-0.219874
0
-0.978177
-0.834572
-0.949683
0
-0.220216
0
0
-0.591427
-0.730727
-0.637035
-0.522979
-0.603666
0
0
-0.176498
-0.224966
-0.891331
-0.725679
-0.786051
-0.618093
-0.744137
-0.474114
-0.686059
-0.992714
-0.773457
-0.70853
-0.840219
-1.30129
-1.27818
-1.5244
-1.32967
-0.23808
0
-0.192005
-0.223949
-0.944274
-1.01219
-0.872397
-1.41344
-1.56331
-1.57176
-1.57129
-0.374953
-0.500262
-0.294373
-0.787156
-0.560879
-0.526491
-0.639107
-0.207255
0
0
0
-0.712267
-0.985127
-0.879137
-0.948006
-0.553337
-0.689151
-0.53095
-0.449967
-1.25572
-1.05821
-1.09546
-1.16099
-0.227455
-0.388018
-0.191468
-0.450495
-0.616156
-0.45792
-1.42331
-1.28361
-1.43641
-1.4542
-1.12021
-0.935417
-0.946154
-0.880946
-1.43168
-1.56365
-1.38451
0
-0.545216
-0.728232
-0.537183
-0.672761
-1.49847
-1.36108
-1.44659
-1.55291
-1.25502
-1.31791
-1.3846
0
0
0
-0.581893
-0.747452
-0.759105
-0.538663
-0.925673
-1.10954
-1.10146
-1.12448
-1.00094
-1.16541
-0.891067
-0.666184
-0.755981
-0.537863
-1.41262
-1.58022
-1.58773
-1.37974
-0.423117
-0.455511
-0.413103
-0.653721
-1.31695
-1.38407
-1.32106
-1.52722
0
-0.20412
0
0
-0.474765
-0.697484
-0.544199
-0.513508
-1.07458
-1.24899
-1.07184
-1.22471
-1.41211
-1.52939
-1.58318
-1.59006
-0.364
-0.214387
-0.37257
-0.294695
-1.62041
-1.62797
-1.44005
-1.62512
-1.43072
-1.63806
-1.64755
-1.64788
-1.31338
-1.46423
-1.2916
-1.38264
-1.57023
-1.56524
-1.57641
-1.71629
-1.67845
-1.54225
-1.71795
-0.341813
-0.531145
-0.499643
-0.605922
-1.18382
-1.40221
-0.254677
-0.471259
-0.241102
-0.296918
-1.25868
-1.31539
-1.20486
-1.10338
-0.378855
-0.231491
-1.27224
-1.54704
-1.35836
-1.33671
-1.38907
-1.23354
-1.22311
-1.44102
-1.16661
-1.28359
-1.40581
-1.00278
-1.18125
-1.19626
-1.17437
-0.449958
-0.246883
-0.222916
-0.47221
0
-0.189381
0
-0.250698
-0.349072
-0.204426
-0.374455
-0.2121
-0.254876
-0.185699
-0.195007
0
0
-0.233514
-0.23001
0
-0.191276
-0.831064
-0.674519
-0.752375
-0.23408
-0.290019
-0.427684
-0.230281
-0.226998
0
-0.211846
-0.211519
-0.983842
-0.795391
-0.776765
-0.735633
-0.648979
-0.441452
-0.589394
-0.551618
-1.17514
-0.989253
-1.16616
-1.15054
-1.39614
-1.3294
-1.31909
-1.53938
-0.953123
-0.918365
-1.45048
-1.63645
-1.44882
-1.63794
-0.700477
-0.794878
-1.16163
-1.36793
-1.167
-1.37167
0
-0.209315
-1.10067
-1.14289
-0.956821
-0.977368
-0.49745
-0.574552
-0.535974
-0.742496
0
0
-0.191231
-0.213964
-0.597166
-0.530964
-0.748148
-0.558664
-1.78925
-1.60095
-1.78149
-1.78011
-1.23848
-1.09024
-1.01109
-1.0627
-0.365878
-0.23143
-0.463139
-0.229636
-0.6891
-0.709287
-0.609244
-0.48615
-0.190772
-0.211284
-0.354344
-0.401507
-0.411106
-0.372257
-0.604966
-0.37584
-0.209175
-0.27004
-0.364636
-0.258605
-0.867379
-0.763332
-0.639797
-0.714258
-0.639258
-0.770002
-0.736679
-0.85561
-1.32567
-1.30776
-1.33245
-1.04874
-0.605115
-0.805507
-0.608535
-0.770874
-0.997936
-1.16819
-1.23806
-0.375948
-0.54438
-0.580452
-0.419821
0
0
-0.805512
-0.917167
-1.02798
-0.826822
-1.25036
-1.06495
-1.309
-1.07663
-0.491837
-0.632512
-0.413844
-0.556338
-0.459642
-0.637742
-0.370791
-0.246074
-0.470421
-0.369698
-0.467462
-0.673596
-0.55983
-0.694958
-0.797231
-1.06415
-1.02639
-1.24241
-1.05362
-1.21544
-0.959368
-1.06317
-1.07047
-0.917439
-1.01024
-0.99389
-0.836682
-1.43985
-1.42367
-1.66178
-1.47908
0
0
0
-1.22031
-1.1791
-1.41358
-1.22897
-0.208573
-0.19187
-0.201828
0
-0.562304
-0.405733
-0.58528
-0.527787
-1.16449
-1.37124
-1.37036
-0.22888
0
0
0
-1.48046
-1.49055
-1.4695
-1.27907
-1.02424
-0.980449
-1.0909
-1.32441
-1.3187
-1.23488
-1.48603
-0.283097
-0.39926
-0.416593
-0.533383
-1.44779
-1.1945
-1.25664
-1.25206
-0.6538
-0.800562
-0.655565
-0.558656
-0.718946
-0.743804
-1.02408
-1.21025
-1.04702
-0.563616
-0.767898
-0.680245
-0.652741
-0.851625
-1.0009
-0.785392
-0.858081
0
0
-0.232395
-0.218465
-0.227133
-0.230326
0
-0.219364
-0.758533
-0.7868
-0.92029
-0.519821
-0.654926
-0.419272
-1.46528
-1.6087
-1.66693
-0.469912
-0.41591
-0.336821
-2.03175
-1.99452
-2.02725
-1.81894
-0.218185
-0.23782
-0.493059
-0.388673
-0.631606
-0.810761
-0.59448
-0.716714
-0.188067
-0.273273
-0.239645
-0.410657
-0.405175
-0.658783
-0.733682
-0.522252
-0.528008
-1.12874
-1.14974
-1.32878
-1.30669
-0.809909
-0.680275
-0.553407
-0.608081
-0.425567
-0.629887
-0.63347
-0.617157
-0.570135
-0.536887
-0.380452
-0.232763
-0.233301
-0.251041
0
-0.333144
-0.189995
-1.85582
-1.86772
-0.360134
-0.228265
-0.3766
-0.221433
-1.29414
-1.46652
-1.47137
-1.4641
0
0
0
-0.208034
-0.840171
-1.02388
-1.01212
-1.01623
-0.355638
-0.19691
-0.375799
-0.641272
-0.402773
-0.433393
-0.545092
-0.859852
-1.04104
-0.874243
-0.828542
-0.923585
-0.641566
-0.717768
-0.76007
-0.216789
-0.435483
-0.400629
-0.221516
-0.229591
0
0
0
0
-0.213494
-1.71836
-1.52374
-1.52382
-1.69654
-0.756968
-0.904394
-0.67675
-0.724046
0
-0.265373
-0.241448
0
-0.378625
-0.23702
-0.210596
-0.737738
-0.907162
-0.932389
-0.254229
-0.455563
-0.218569
-0.333886
-0.769695
-0.575754
-0.663455
-0.575215
-0.646829
-0.602384
-0.500551
-0.392958
0
0
-0.214865
-0.207224
-0.72492
-0.810877
-0.556746
-0.757771
-1.12947
-1.35863
-1.14987
-1.16541
-1.01784
-0.919421
-1.11827
-1.00031
-1.2995
-1.11287
-1.26558
-1.03532
-0.204223
0
-0.198571
-0.219752
-0.235772
-0.224787
-0.421111
-0.421565
-0.234148
-1.22867
-1.16385
-1.39433
-1.0548
-0.927638
-1.11674
0
0
0
-0.921783
-1.02136
-0.792349
-0.875147
-0.346098
-0.204831
-0.454153
-0.331441
-0.903446
-0.927694
-1.03809
-0.797816
-0.958324
-0.763093
-0.91936
-1.07931
-1.24364
-1.0524
-1.26395
-0.376626
-0.195019
-0.181365
-0.225393
-0.437754
-0.515068
-0.379867
-0.587264
-0.578874
-0.657569
-0.586068
-0.807523
-0.697572
-0.747053
-0.66937
-0.577724
-0.583462
-0.46083
-0.323496
-0.392765
-0.550379
-0.437598
-0.516498
-0.538284
-0.909877
-0.726099
-0.829769
-0.685969
-0.292497
-0.317935
-0.260956
-1.42463
-1.43018
-1.59384
-1.61035
-0.396077
-0.320114
-0.382994
-0.210371
-0.653008
-0.458906
-0.568499
-0.598003
-1.41894
-1.43724
-1.43814
-1.27249
-1.40749
-1.22233
-1.407
-0.223908
-0.2067
0
-0.20813
-0.953083
-0.93181
-1.00824
-0.823301
-1.2829
-1.41534
-1.27898
-0.404791
-0.259196
-0.195802
-0.649818
-0.638951
-0.471438
-0.401511
-0.498636
-0.534968
-0.373884
-0.974003
-0.869325
-1.08237
-0.380717
-0.400671
-0.216787
-0.331765
-1.37084
-1.1372
-1.2671
-0.205755
-0.232288
0
0
-1.042
-0.992885
-1.18459
-0.43762
-0.271227
-0.394796
-0.229081
-0.377268
-0.218593
-0.367537
-0.43614
-0.758813
-0.674008
-1.78398
-1.0002
-1.18148
-1.18737
-1.18299
-0.660283
-0.578803
-0.703703
-0.472635
-1.00776
-0.798442
-0.85482
-0.428097
-0.403644
-0.371965
-0.940243
-0.171243
0
0
-0.843317
-0.660768
-0.672518
-0.814864
-0.907375
-0.806733
-0.720576
-0.66284
-0.957005
-0.998127
-0.539198
-0.39739
-0.569164
-0.673887
-0.71797
-0.491044
-0.667895
-0.571782
-0.369457
-0.483363
-0.445379
-0.860686
-1.06306
-0.85655
-0.844402
-1.35104
-1.1312
-1.22049
-0.220121
0
-0.211272
-0.244393
-1.05185
-1.19589
-1.05848
-0.944707
-0.203189
0
-0.195035
-0.214835
0
-0.222123
-0.23154
0
0
0
-0.189259
0
-1.15985
-1.34564
-1.32368
-1.12421
-0.608021
-0.61736
-0.432937
-0.400445
-0.20213
0
-0.17411
-0.313343
-0.18834
0
0
0
-0.437337
-0.223976
-0.236158
-0.275085
-0.282375
0
-0.177855
0
-0.740215
-0.592986
-0.685095
-0.822021
-0.795906
-0.906493
-0.690936
-0.772448
-1.09623
-1.04361
-0.886139
-1.09541
-1.21165
-1.19525
-1.02213
-1.7792
-1.97028
-1.79213
-1.99027
0
0
-0.192412
0
-0.22724
-0.473947
-0.584822
-0.724222
-0.479324
-0.641571
-0.930191
-1.09186
-1.02906
-0.86263
-0.78006
-0.86609
-0.920254
-0.720676
-1.5253
-1.34509
-1.34903
-1.52718
-1.31335
-1.33739
-1.10035
-1.3374
-0.575862
-1.00639
-0.921839
-0.852889
-0.228226
-0.232469
-0.358406
-0.395219
-1.51015
-1.49543
-1.36039
-1.46717
-0.363697
-0.414541
-0.235069
-0.396383
-0.212601
-0.411505
-0.235713
-0.362256
-0.218558
-0.405721
-1.17796
-1.02146
-1.08605
-1.00721
-0.808315
-0.984589
-0.99268
0
0
-0.219008
-0.263
-1.05361
-0.984489
-1.17007
-1.15217
-0.208446
-0.224017
0
0
-1.12458
-1.29881
-1.32775
-1.32204
-0.670125
-0.655668
-0.373115
-0.371525
-0.218591
-1.4923
-1.47651
-1.316
-1.4475
-0.21732
-0.203773
-0.196319
0
-0.866565
-1.05427
-1.02843
-0.583791
-0.572999
-0.776442
-0.757134
-0.196739
0
0
0
-1.10886
-1.1573
-1.39959
-1.20915
-0.238163
0
0
0
-0.556664
-0.373955
-0.432163
-0.390323
-0.998557
-0.356646
-0.287281
-0.388815
-0.193806
0
-0.207818
-0.211333
-0.267221
-0.227185
0
-0.225803
-0.194553
-0.551916
-0.610295
-0.598678
-0.775936
-0.532408
-0.522324
-0.379955
-0.414935
-0.353165
-0.526386
-0.624484
-0.484567
-1.16368
-1.31002
-1.48206
-1.30282
-1.21643
-1.27431
-1.32639
-0.596357
-0.368197
-0.57217
-0.836342
-0.664028
-0.634268
-0.710152
-1.14974
-1.2023
-1.47857
-1.46804
-1.63414
-1.62785
-1.10062
-1.10303
-0.948431
-0.917781
-1.18619
-1.01561
-1.01518
-0.971784
0
0
0
-0.220923
-0.602873
-0.850995
-0.600763
-0.772931
-1.18381
-1.05047
-1.20896
-1.26598
-0.88142
-0.777625
-0.753658
-0.628959
-0.883131
-0.972471
-0.873937
-0.36478
-0.291658
0
-0.224668
0
-0.353794
-0.236618
-0.197054
-0.221034
-0.555927
-0.799859
-0.717245
-1.02376
-0.955183
-0.871449
-0.438995
-0.435488
-0.638829
-0.479235
-0.657885
-0.769955
-0.852283
-0.812115
0
0
-0.25755
0
-0.601235
-0.406748
-0.594689
-0.448216
-0.221379
-0.400164
-0.233172
0
0
0
-1.12276
-1.36948
-1.26023
-1.1264
-0.870869
-0.688054
-0.697664
-1.01846
-1.19361
-1.02674
-1.15024
-0.221572
-0.24272
0
-0.248889
-0.26125
-0.264577
-0.331492
-0.473922
-0.190236
-0.317931
-0.207894
0
-0.428594
-0.394391
-0.404926
-0.221657
-0.206051
0
0
-1.01718
-1.09445
-1.19239
-1.22732
-0.940056
-1.0245
-0.912373
-1.1443
-0.390552
-0.21165
-0.377857
-0.23101
0
-0.211674
-0.69999
-0.667813
-0.538155
-1.17296
-1.31521
-1.08844
-1.09091
-0.484607
-0.288669
-0.216628
-1.58284
-1.58551
-1.76353
-1.78567
-1.19104
-1.18229
-1.36842
-1.14294
-0.540448
-0.40992
-0.437099
-0.607229
-0.189354
-0.218663
0
0
-1.04
-0.839261
-1.53353
-1.27268
-1.34055
-1.35743
-1.28308
-1.20826
-1.07668
-1.07052
-0.242059
-0.442411
-0.400824
-0.328311
-0.532653
-0.368242
-0.556632
-0.48443
-1.03368
-1.00338
-1.19778
-0.613971
-0.850797
-0.843577
-0.550722
-0.870947
-0.658269
-0.687187
-0.874552
-0.383581
-0.573017
-0.412159
-0.387848
-0.963594
-0.770284
-0.97505
-0.953547
-0.330328
-0.467547
-0.238811
-0.35837
-1.11806
-1.15838
-1.53694
-1.38115
-1.54373
-0.469869
-0.352395
-0.402071
-0.586202
-1.15629
-1.25458
-1.08167
-0.985533
-1.38361
-1.39484
-1.59739
-1.5896
-0.714284
-0.911244
-0.721012
-0.722194
-0.343127
-0.363544
-0.361184
-0.208409
-0.389252
-1.46508
-1.62497
-1.45929
-1.43867
-1.05207
-1.0988
-1.06346
-0.886052
-0.875118
-0.726132
-0.77917
-0.371844
-0.346563
-0.341398
-0.201084
0
-0.229814
-0.19421
-1.04218
-0.957635
-1.089
-1.33562
-1.34458
-1.17231
-1.39903
-1.57723
-1.58198
-1.59203
-0.224638
0
0
-0.246528
-0.929978
-0.806852
-0.693649
-0.938652
-0.428983
-0.68034
-0.508966
-0.659426
-0.210434
-0.212215
-0.193674
0
-0.242969
-0.206087
0
-0.205372
-0.366751
-0.198668
-0.345793
-0.205047
-1.16268
-1.32106
-1.44264
-0.64904
-0.899807
-1.37947
-1.4051
-1.22768
-1.20518
-0.71376
-0.864985
-0.882627
-0.882738
-1.30094
-1.12881
-1.17277
-1.12984
-1.06239
-1.11689
-1.00785
-0.216922
0
-0.936038
-0.838982
-0.952428
-0.946722
-1.11239
-0.91525
-0.442031
-0.470168
-0.344932
-0.51797
-1.5203
-1.25986
-1.50537
-0.560758
-0.5008
-0.755481
-0.743321
-1.34897
-1.24631
-1.10108
-1.27204
-1.24832
-1.39484
-1.4534
-0.61827
-0.797197
-0.659815
-0.592904
-0.791671
-0.940039
-1.00909
-0.998501
-0.706901
-0.887859
-0.726274
-0.699934
-1.14595
-0.95474
-1.06797
-0.911325
-0.23169
0
-0.19483
0
-0.216379
0
0
-1.00475
-0.816739
-1.11961
-1.03054
-0.39022
-0.568297
-0.62512
-0.581621
0
0
-0.231862
0
-0.206642
-0.202442
0
-0.187008
-0.654626
-0.438331
-0.644004
-0.382313
-0.367177
-0.533683
-0.454956
-0.54972
-0.551572
-0.839047
-1.52767
-1.31898
-1.4845
-1.52006
-1.5276
-1.32751
-1.31787
-1.33892
-1.41638
-1.18865
-1.40601
-1.3945
0
-0.193383
0
-0.18479
-0.411184
-0.610757
-0.55003
-0.613644
0
-0.195816
0
-0.230675
-0.833418
-0.660906
-0.555549
-0.385977
-0.517775
-0.418607
-0.619055
-0.262549
-0.194109
-0.34538
-0.198153
-1.18119
-1.19443
-1.17302
-1.01951
-1.39035
-1.19038
-1.41253
-1.39609
-0.944782
-0.830049
-0.746577
-0.96479
0
-0.195161
0
0
-0.766345
-0.552082
-0.854099
-0.658033
-0.502136
-0.461948
-0.256991
-0.381387
-0.329441
-0.200465
0
-1.26336
-1.47063
-1.45556
-0.331374
-0.378703
-0.197131
-0.355735
-1.34383
-1.30711
-1.32946
-1.09057
-0.635163
-0.696825
-0.688299
-0.887547
-1.47017
-1.47067
-1.29988
-1.67826
-1.6934
-1.70339
-1.50392
-1.25336
-1.0633
-1.18849
-1.04193
-0.418107
-0.36271
-0.427863
-0.232999
0
0
-0.224075
-0.225382
-0.750033
-0.78437
-0.714822
-0.610509
-0.583883
-0.782554
-0.623478
-0.632373
-0.217316
-0.223204
-0.680003
-0.732529
-0.721659
-0.893937
-0.613781
-0.769714
-0.707427
0
0
0
-0.210103
-0.260479
0
-0.227876
-0.224801
-0.744303
-0.864168
-0.636501
-1.26632
-1.40963
-1.44686
-1.26882
-1.19512
-1.3422
-1.36411
-1.40433
0
-0.239986
-0.225412
-1.94462
-1.92442
-0.943983
-0.762711
-0.828519
-0.822185
-1.02021
-0.893648
-0.801535
-0.741843
-0.732126
-0.534695
-0.74736
-0.413152
-1.41705
-1.49618
-1.27426
-1.47139
-1.5978
-1.60606
-1.43174
-1.60232
-0.42865
-0.219626
-1.04606
0
-0.219349
-0.178296
-0.222635
-1.39175
-1.28416
-1.432
-1.21596
-0.77184
-0.391947
-0.282728
-0.193591
-0.255407
-0.858012
-1.06846
-0.957015
-0.966737
-1.33772
-1.33903
-1.34676
-1.16692
-0.630219
-0.657227
-0.502428
-0.616911
-0.496761
-0.365256
-0.393745
-0.360391
-0.425234
-0.225778
-0.218884
-1.51754
-1.32155
-1.51186
-1.51403
-1.59007
-0.227596
0
0
0
-0.106096
-0.226631
-0.10611
-0.178179
-0.855998
-0.820841
-1.02547
-0.832911
-0.359707
-0.380367
-0.580987
-0.419318
-0.677083
-0.645456
-0.737995
-0.53999
-1.48203
-1.67617
-1.70125
-1.55788
-0.546056
-0.411061
-0.407034
-0.561548
-0.210549
-0.64381
-0.683003
-0.714099
-0.518325
-1.23539
-1.23137
-1.45351
-1.25179
-0.785036
-0.627069
-0.751087
-0.247253
-0.23599
-0.223435
-0.795086
-0.917567
-1.04638
-1.04891
-0.180121
-0.418742
-0.590999
-0.397823
-0.381572
-1.38817
-1.1934
-1.29958
-1.15191
-0.974373
-1.1227
-1.07187
-0.780605
-0.783077
-0.984422
-0.733299
-1.09661
-1.29265
-1.02012
-1.22961
-1.53741
-1.36104
-1.33759
-1.53608
-0.955403
-0.632583
-0.854005
-0.85722
-0.66218
-0.698541
-0.522584
-0.536458
-1.47811
-1.77067
-1.58879
-1.62072
-0.409467
-0.410723
-0.601163
-0.584605
-0.383813
-0.586773
-0.419318
-0.197901
-0.189692
0
-0.203818
-1.40339
-1.35472
-1.2774
-1.22207
-2.00885
-1.78187
-0.378106
-0.167133
-0.216201
-0.21326
0
-0.233073
-0.198221
-0.439257
-0.585505
-0.46082
-0.720612
-1.52742
-1.41972
-1.40966
-1.256
-1.27378
-1.17265
-0.3587
-0.734273
-0.977423
-0.764334
-0.967201
-1.06024
-1.2653
-0.390263
-0.642786
-0.741033
-0.204108
-0.360344
-0.219124
-0.338192
-0.561883
-0.371879
-0.358896
-0.507932
-1.48983
-1.73555
-1.74783
-1.56846
-0.271359
-0.216424
-0.22787
-0.208925
0
0
0
-1.42194
-1.26814
-1.06182
-0.969074
-1.20261
-1.18956
-1.40884
-1.22218
-1.40159
-1.35914
-0.34771
-0.34191
-0.182352
-0.200544
-1.17109
-1.20656
-1.23602
-1.41018
-1.01005
-1.00912
-1.20622
-1.01567
-1.14382
-0.946182
-1.08334
-0.191334
-0.192988
0
-0.302247
-0.568065
-0.420737
-0.438016
-0.320383
-1.13144
-1.03407
-1.15705
-1.23977
-1.34656
-1.16448
-1.36754
-1.19965
-0.244245
-0.183017
-0.284726
-0.996779
-0.892399
-0.773881
-0.978526
-0.663486
-0.596783
-0.746587
-0.564818
-1.60011
-1.6001
-1.81104
-1.79582
-1.00897
-0.859147
-0.903028
-1.06377
-0.929828
-0.712361
-0.69118
-0.899569
-1.07005
-0.896307
-1.09319
-0.398595
-0.35158
-0.396215
-0.53259
-0.633658
-0.408554
-0.517335
-1.38192
-1.17938
-1.29826
-1.25099
-0.874686
-1.05234
-0.974792
-1.10417
0
0
-0.1948
0
-0.345974
-0.566015
-0.406525
-1.78217
-1.79257
-1.61197
-1.77905
-1.02852
-1.02315
-1.20913
-1.21428
-0.73149
-0.865155
-0.656801
-0.213087
0
-0.213968
-0.22264
0
0
-0.539458
-0.373611
-0.564858
-0.360748
-0.445108
-0.559806
-0.592787
-0.719581
-1.74216
-1.92161
-1.8792
-1.92813
-0.691812
-0.674527
-0.623261
-0.465138
-0.424463
-0.412459
-0.238015
-0.395228
-0.225706
-0.398974
-0.360773
-0.619961
-0.810382
-0.637475
0
0
-0.218186
-0.2432
-0.398531
-0.204633
-0.400068
-0.262009
-0.252977
-0.191666
-0.57159
-0.624293
-0.797136
-0.629513
-0.375634
-0.378167
-0.265759
-0.233739
0
0
0
-0.574699
-0.434058
-0.692257
-0.531719
-1.26798
-1.31001
-1.47912
-1.48858
-0.838404
-0.842851
-0.954772
-1.11811
-1.06943
-1.14227
-1.03098
-0.801214
-0.968694
-0.855033
0
-0.229946
0
-0.209365
-1.44677
-1.43851
-1.41837
-1.2359
-1.66816
-1.59406
-1.69856
-1.72259
-1.55345
-1.50896
-0.510603
-0.626626
-0.452905
-0.429699
-1.18761
-1.38969
-1.3662
-1.36328
-1.52088
-1.34714
-1.53565
-0.650576
-0.737793
-0.713737
-0.568784
-0.482611
-0.330831
-0.398228
-0.205584
-0.434064
-0.376964
-0.483312
-1.74317
-1.55268
-1.44583
-1.5718
0
-0.470956
-0.553399
-0.358256
-0.59289
-0.948891
-0.923288
-1.06414
-1.08242
-0.398425
-0.415222
-0.597787
-0.542912
-0.414021
-0.381838
-0.226545
-0.261065
-0.241801
0
0
0
-0.70673
-0.90652
-0.417545
-0.590147
-0.57837
-0.588459
0
-0.215436
0
-0.551725
-0.564215
-1.37206
-1.19385
-1.36898
-1.32187
-0.375982
-0.2926
-0.549398
-0.421475
-0.380239
-0.214775
-0.367699
-0.359793
-1.52239
-1.34101
-1.51143
-0.954047
-1.13922
-1.02393
-0.775245
-0.986624
-0.826454
-0.78026
-1.53356
-1.47637
-1.64364
-1.58159
0
0
-0.24909
-1.16507
-0.974376
-1.13736
-1.12323
-0.999687
-0.995573
-1.19416
-0.203837
0
0
-0.227231
-1.09577
-1.18253
-1.33148
-1.19766
-0.678133
-0.677869
-0.473506
-0.612309
-0.621064
-0.781101
-0.831385
-0.796029
-0.675829
-0.674618
-0.575687
-1.31078
-1.52552
-1.37472
-1.32465
-0.450935
-0.667005
-0.595612
-0.447455
-1.71418
-1.72166
-1.72404
-1.45242
-1.22372
-1.26392
-1.39836
-1.4489
-1.45039
-1.41865
-1.28456
-0.512928
-0.441325
-0.55185
-0.373996
-0.619406
-0.630767
-0.452464
-0.619567
-0.807937
-0.800523
-0.834009
-0.767845
-0.633841
-1.48234
-0.583796
-0.73071
-0.511603
-1.63555
-1.46181
-1.63017
-1.46061
-1.47348
-1.37679
-1.46816
-0.593444
-0.675119
-0.605516
-0.780504
0
-0.200804
-0.235277
0
-0.567146
-0.414091
-0.598817
-0.61179
-0.281714
0
-0.210314
-0.220528
-1.33356
-1.24225
-1.17425
-1.20733
-1.18514
-1.01669
-1.04009
-0.507898
-0.787876
-0.591602
-0.623184
-0.570994
-0.767927
-0.679645
-0.95667
-0.765776
-0.756317
-0.937195
-0.233326
-0.542311
-0.36094
-0.456658
-0.587085
-0.975696
-0.857923
-0.848161
-0.74873
-1.31128
-1.5505
-1.37412
-1.54624
-0.466201
-0.652381
-0.736584
-0.615905
-0.857418
-0.810975
-0.850585
-0.629438
-0.377929
-0.450923
-0.188561
-0.24288
-1.1556
-1.07623
-0.946004
-0.984349
0
-0.208711
0
0
0
-0.22169
0
0
-0.965517
-0.901352
-0.260651
0
-0.179841
0
-1.48806
-1.43228
-1.45215
-1.14289
-1.14056
-0.941478
-0.969999
-0.982681
-1.11741
-1.14585
-0.997039
-0.790333
-0.754701
-0.933431
-0.866878
-0.323711
-0.547365
-0.487883
-0.446239
0
-0.238754
-0.213265
-0.206389
-0.224712
-0.520408
-0.21615
-0.217614
-0.205853
-0.382533
-0.995052
-1.01916
-1.19571
-1.0094
-0.67445
-0.624817
-0.429228
-0.572827
-0.876477
-0.747127
-0.930479
-0.755744
-0.734926
-0.639368
-0.586594
-0.827863
-0.682233
-0.525136
-0.971232
-0.902534
-0.845693
-0.624399
-0.692171
-0.576313
-0.457076
-0.767366
-0.621109
-0.581564
-0.564928
-1.21908
-1.22068
-0.614428
-0.508004
-0.362543
-0.512651
-0.771589
-0.592229
-0.607684
-1.60689
-1.57997
-1.61869
-1.41926
-0.244649
-0.410115
-0.386212
-0.425345
-0.196027
-0.207541
-0.353299
-0.555928
-0.712447
-0.550046
-0.633683
-1.40481
-1.44664
-1.20099
-0.376744
-0.614695
-0.491797
-0.421478
-0.869416
-1.01671
-1.16355
-1.10001
-0.417745
-0.389368
-0.546937
-0.618482
-0.656258
0
0
-0.20637
-0.837507
-0.92626
-0.915009
-0.931756
-1.02944
-1.14879
-0.957498
-0.238547
-0.407376
-0.219842
-0.424262
-1.18883
-1.37663
-1.35386
-0.3699
-0.379692
-0.235769
-0.223499
-0.732186
-0.635123
-0.710111
-0.854146
-1.72123
-1.93176
-1.88697
-1.86233
-1.39033
-1.26391
-1.29361
-0.601636
-0.376419
-0.459883
-0.426564
-0.901542
-1.02044
-1.06721
-0.916959
-1.10866
-1.01502
-1.13832
-1.21334
-0.452023
-0.402969
-0.63384
-0.650992
-0.657474
-0.882623
-0.868381
-1.2445
-1.17657
-1.41676
-1.30871
-0.94487
-1.03784
-0.837149
-1.12614
-0.878663
-0.784335
-0.846433
-0.856789
-0.856989
-0.647372
-0.212893
-0.194277
0
-0.207903
0
-0.190964
0
-0.215158
-0.858764
-0.979229
-0.936805
-1.08447
-1.83313
-1.81673
-1.8223
-1.67175
-1.10026
-1.26909
-1.07523
-1.27861
-1.45668
-1.43918
-1.26056
-1.44585
-0.730931
-0.888812
-0.7813
-0.645638
-1.0961
-0.933767
-0.898581
-0.216582
-0.257271
-0.386896
-0.357446
-0.549314
-0.552393
-0.335862
-0.412059
-1.23982
-0.967151
-1.07639
-1.07851
0
0
0
-0.206385
-0.902998
-1.07111
-0.903514
0
0
0
-0.208937
-0.861092
-1.00151
-1.01769
-0.799506
-0.637509
-0.532633
-0.417451
-1.06008
-1.0841
-1.26983
-1.12349
-0.235712
0
-1.41086
-1.63963
-1.47425
-0.731285
-0.695556
-0.900876
-0.732176
-1.00471
-1.03105
-1.05638
-1.24453
-1.35694
-1.13785
-1.13494
-1.22375
-1.07386
-1.15659
-1.02145
-0.955503
-0.53244
-0.629072
-1.13788
-0.925525
-1.04581
-1.15444
-0.608769
-0.520825
-0.708047
-0.623472
-0.460523
-0.369143
-0.362343
-0.184665
-0.507633
-0.416341
-0.6757
-0.542805
-0.609783
-0.580757
-0.524262
-0.431961
-1.25681
-1.27032
-1.47271
-1.27437
0
-0.188764
0
0
-1.53541
-1.50157
-1.71382
-1.70445
0
-0.25091
0
0
-0.863144
-1.01077
-0.883157
-0.865814
-0.861277
-1.08667
-0.233957
-0.21515
-0.383747
-0.375627
-0.203364
-0.230316
0
0
0
-0.226588
-0.379013
-0.204756
-0.216601
-0.24989
-0.20579
-1.45211
-1.32036
-1.34739
-1.33219
0
-0.221588
0
-0.206793
-0.792531
-0.990112
-1.00497
-0.652837
-0.872172
-0.860637
-0.613462
-0.395433
-0.492433
-0.340456
-0.187268
-0.402675
-0.38282
-0.312115
-0.550768
-0.51403
-0.750691
-0.593159
-1.06863
-0.883011
-0.660866
-0.395072
-0.520197
-0.527461
-0.557855
-0.427587
-0.643204
-0.48023
-0.813029
-0.630465
-0.807506
-0.71587
-0.255395
0
0
-0.258783
0
-0.24041
-0.172805
-0.188487
-0.865218
-0.444623
-0.258904
-0.51626
-0.465898
-0.192111
-0.236428
-0.394367
-0.211096
-0.402226
-0.39884
-0.546143
-0.501861
-0.95132
-1.31455
-1.38599
-1.3709
-1.25547
-1.1386
-1.13459
-0.984204
-0.214995
-0.36961
-0.213492
-0.210169
-1.12768
-0.94244
-1.09196
-1.03586
-0.224885
0
-0.902609
-1.13378
-0.960302
-0.933784
-0.976496
-1.12314
-0.896377
-0.509425
-0.772829
-0.601614
-0.649025
-1.32593
-1.29949
-1.50706
-1.48652
-1.46877
-1.6286
-1.61615
-1.52256
-1.68095
-1.73363
-1.72716
-1.05101
-1.08454
-1.18718
-1.22978
-1.3068
-1.45593
-0.78106
-0.544181
-0.738906
-0.604657
-0.199881
-0.211937
-0.363158
-0.186185
-0.793755
-0.763691
-0.97347
-0.925929
-0.658755
-0.588235
-0.436786
-0.660328
-0.884916
-0.886385
-0.912097
-1.09523
-0.775989
-0.947954
-0.931894
-0.958108
-0.609267
-0.631729
-0.805093
-0.63503
-1.01236
-1.20615
-1.18526
-0.984168
-2.03781
-1.82701
-1.82821
-1.83112
-0.218737
-0.18712
0
-0.202811
-0.497452
-0.345369
-0.381816
-0.532277
-0.826928
-1.02368
-0.98144
-1.01603
0
0
-1.46053
-1.39871
-1.63961
-1.44315
-0.20998
0
0
0
-1.17057
-0.962105
-0.973054
-1.17664
-0.381411
-0.375699
-0.522882
-0.196923
-0.382476
-0.368157
-0.385477
-0.345009
-0.500553
-0.537646
-0.526675
-0.414353
-0.631289
-0.600108
-0.258707
-0.24095
0
0
-1.07578
-1.15382
-1.34561
-1.25316
-0.387823
-0.578005
-0.479119
-0.545978
-0.371695
-0.545496
-0.58228
-0.708407
-0.613939
-0.509521
-0.749709
-0.384768
-0.32385
-0.21838
-0.521033
-0.526844
-0.539661
-0.376263
-1.44178
-1.49584
-1.68424
-1.48286
-0.27845
-1.04466
-0.916819
-0.833315
-1.04215
-1.59073
-1.56595
-1.42047
-1.65552
0
0
0
-0.245956
-0.259783
0
-0.208507
-0.219303
-0.601933
-0.76119
-0.753171
-0.197738
-0.210907
-0.233971
0
-0.311339
-0.453953
-0.48025
-0.387512
0
-0.263053
0
-0.22352
-0.968085
-1.2695
-1.10389
-1.11744
-0.220782
-0.346292
-0.492383
-0.328237
-0.988402
-0.233532
-0.21228
-0.263004
0
-0.303693
0
-0.206323
-0.235124
-1.07509
-1.23965
-1.07165
-1.08334
-0.189039
-0.280909
-0.230083
-0.34956
-0.419051
-0.500895
-0.317086
-0.35913
-0.535223
-0.50198
-0.330046
-1.27875
-1.28177
-1.11487
-1.07828
0
0
0
-0.170714
-0.983364
-0.761783
-0.811279
-0.762335
-0.826029
-0.682748
-0.556951
-1.08641
-0.887152
-1.13099
-0.488377
-0.433489
-0.290826
-0.204093
0
0
-0.238099
0
0
0
-0.235244
-0.233084
-0.245546
-0.240889
-0.442291
-0.442971
-1.67716
-1.45914
-1.68264
-1.46913
-0.26608
0
-0.193209
-0.194182
-1.21537
-1.24459
-1.0426
-0.241551
0
-0.205372
0
-0.182676
-0.250152
-1.41881
-1.63101
-1.62591
-0.951101
-0.902958
-0.922792
-0.754905
-1.1469
-1.34204
-1.23297
-1.25524
-0.197746
0
0
0
-0.810817
-0.974694
-0.529859
-0.528599
-0.447501
-0.356261
-1.63208
-1.49051
-0.843407
-0.946662
-1.01813
-0.79939
-1.51384
-1.70549
-1.4413
-1.49268
-1.40244
-1.39207
-1.56488
-0.193837
0
-0.199347
-1.32219
-1.1194
-1.31219
-1.12143
-1.28343
-1.32694
-0.613905
-0.781486
-0.854587
-0.712198
-1.3156
-0.424895
-0.546589
-0.391717
-0.399284
-0.934298
-0.738545
-1.52168
-1.47915
-1.40541
-1.64419
-1.55641
-1.57604
-1.37679
-1.54056
-0.63524
-0.45479
-0.411461
-0.594864
-0.647841
-0.636975
-0.816282
-0.856371
-0.627892
-0.761687
-0.806439
-0.500736
-0.354825
-0.189589
-0.419834
-0.437561
-0.307617
-0.757127
-0.784745
-0.535589
-0.624228
-0.568907
-0.515039
-0.587901
-0.395329
-0.201919
-0.296319
0
0
-0.263153
-0.349745
-0.306315
-0.179475
-0.688953
-0.535834
-0.589289
-0.566347
-0.576149
-0.487888
-0.425145
-0.372867
-0.240088
-0.418848
-1.08321
-1.08579
-0.885408
-1.07989
-0.582911
-0.767622
-0.861701
-1.2923
-1.48941
-1.34442
-1.30639
-0.705991
-0.603154
-0.501877
-0.822125
-0.934984
-0.720425
-0.888404
-0.270118
-0.18769
-0.341218
0
-0.242973
0
-0.227072
-1.03314
-0.865441
-0.773912
-1.07625
-1.28292
-1.07092
-1.10488
-0.386949
-0.597986
-0.524056
-0.838238
-1.03475
-0.971285
-1.07573
-0.390579
-0.602754
-0.405868
-0.59728
-1.53486
-1.52851
-1.57237
-1.35175
-0.214461
0
0
0
-1.58195
-1.76207
-1.55594
-1.57153
-1.03887
-0.67775
-0.806116
-0.67624
-0.591368
-1.71616
-1.70889
-1.71697
-0.250116
0
-0.216982
-0.200485
-1.01761
-1.04093
-1.2119
-1.2287
-0.710754
-0.698417
-0.542001
-0.547766
-1.3881
-1.38369
-1.47359
-1.60122
-1.44322
-1.27046
-1.30551
-1.44752
-0.370925
-0.225223
-0.342894
-0.196944
-0.982933
-1.07345
-1.31382
-1.36231
-1.3339
-1.51204
-1.61257
-1.3662
-1.46533
-0.787797
-0.616662
-0.420363
-0.675344
-0.525642
-0.50194
-0.51681
-0.732525
-0.672413
-0.649359
-0.556615
-0.437346
-0.711599
-1.53089
-1.69063
-1.69293
-1.49635
-0.227838
0
0
0
-0.21236
-1.0468
-1.13303
-1.22467
-1.23344
-1.40194
-1.43141
-0.576383
-0.517978
-0.489231
-1.18079
-1.2078
-1.22233
-0.978456
-1.29951
-1.15478
-1.31894
-1.27272
-0.468733
-0.545386
-0.350396
-0.366776
0
-0.202263
-0.196215
-0.99068
-1.12322
-0.947569
-0.866991
-0.58216
-0.370807
-0.376992
-0.392715
-1.73706
-1.53441
-1.51923
-1.70542
-0.795391
-0.690404
-0.892811
-0.2167
-0.392902
-0.399931
-0.372722
-1.16717
-1.33628
-0.591476
-0.4574
-0.560231
-0.374122
-0.244595
-0.239706
0
-0.173601
-0.481506
-0.595727
-0.426836
-0.630362
-0.214644
0
-0.177063
-0.220221
0
0
-0.208316
0
0
-0.238502
-0.213995
-0.220216
-0.237495
-0.256838
-0.213742
0
-0.807361
-0.777829
-0.966605
-0.711636
-0.426965
-0.655521
-0.619315
-0.498785
-0.528145
-0.815794
-0.596651
-0.71104
-0.687384
-0.836041
-0.877385
-0.90222
-0.900139
-1.1317
-1.13403
-0.22209
-0.230316
-0.347943
-0.452142
-0.414702
-0.205192
-0.380608
-0.236825
-0.454383
-0.372831
-0.38659
-0.344077
-0.473121
-1.33037
-1.46683
-1.43114
-1.32343
-1.47215
-1.4696
-1.26245
-1.47735
-1.46651
0
-0.302858
-0.244192
-0.246
-0.730644
-0.942364
-0.795576
-0.973571
-0.430383
-0.447609
-0.634714
-0.471901
-0.219534
-0.19648
-0.347263
-0.232911
-0.397732
-0.232513
-0.419824
-0.233616
-0.524189
-0.373842
-0.227008
-0.63412
-0.830407
-0.624155
-0.815572
0
0
0
-1.02141
-1.20824
-1.04602
-0.221987
-0.404891
-0.243291
-0.22221
-0.210033
0
0
0
-0.625331
-0.889359
-0.851078
-0.716771
-1.45078
-1.26449
-1.39118
-1.56608
-1.5223
-1.54731
-1.35709
-0.361726
-0.658656
-0.475534
-0.658045
-0.35319
-0.229882
-0.189349
-0.203164
-0.443578
-0.242136
-1.41246
-1.61747
-1.59594
-1.48105
-0.848782
-0.93794
-0.812843
-0.674156
-0.3776
-0.345264
-0.663784
-0.439198
-0.518721
-0.469586
-1.35708
-1.58813
-1.37769
-1.44971
-1.5402
-1.31946
-1.43706
-1.22592
-1.28811
-1.34777
-0.484977
-0.3963
-0.376915
-0.276929
-1.3633
-1.16128
-0.462742
-0.24051
-0.328175
-0.363854
-0.310922
-0.207257
-0.186852
0
-0.491368
-0.648335
-0.517513
-0.367949
-0.379807
-0.542226
-0.561764
-0.352557
-0.523006
-0.183389
-0.208487
0
-1.6843
-1.67317
-1.66741
-1.46878
-1.5644
-1.503
-1.3328
-0.261673
-0.392963
-1.56469
-1.74224
-0.235241
-0.34894
-0.418741
-0.352126
-1.37764
-1.25184
-1.48057
-1.3168
-0.436119
-0.40567
-0.412345
-0.579159
-1.77987
-1.78974
-1.64997
-1.60518
0
0
0
-0.192515
-0.919304
-0.989987
-0.911209
-0.336512
-0.44247
-0.593068
-0.391777
-1.08457
-1.23304
-1.22305
-1.32092
-0.873255
-0.882588
-0.708883
-0.699932
-1.50004
-1.33772
-1.48152
-0.225337
-0.413358
-0.365772
-1.45816
-1.45873
-1.28757
-1.28374
0
-0.21723
0
0
-0.513354
-0.562457
-0.517429
-0.30492
0
-0.210047
0
-0.205758
-0.196552
0
-0.153484
-0.178954
-0.750839
-0.584078
-0.835334
-0.381409
-0.210779
-0.231041
-0.207674
-1.45202
-1.29682
-1.20835
-1.45253
-0.568937
-0.437087
-0.363374
-0.585317
-0.676734
-0.538392
-0.552622
-0.481323
-0.650706
-0.811772
-0.836914
-0.857739
-1.02669
-1.04383
-1.21917
0
0
0
-1.14198
-0.942037
-1.11438
-0.933608
-1.08151
-1.03227
-1.26026
-1.13316
-0.706975
-0.508333
-0.538325
-0.922572
-0.887442
-1.14868
-1.2839
-1.08309
-1.12452
-1.05498
-1.28945
-1.11692
-1.12522
-0.560428
-0.57765
-0.622418
-0.394968
-1.39532
-1.17889
-1.33841
-1.33176
-1.47045
-1.44284
-1.6264
-1.43574
0
0
-0.197527
0
-1.08645
-1.08137
-1.29547
-1.13344
-0.989171
-1.00004
-0.788547
-0.751322
-0.384403
-0.22611
-0.195597
-0.21629
-1.62358
-1.4479
-1.56848
-1.74605
-1.58278
0
-0.225579
0
0
-0.443114
-0.222561
-0.238072
-0.237335
0
-0.225649
-0.203727
-0.256917
-1.42239
-0.670564
-0.439786
-0.574206
-0.465658
-0.391405
-0.207158
-0.19092
-0.197164
0
0
-0.188476
0
-1.3439
-1.22099
-1.18847
-1.39485
-0.78415
-0.680312
-0.782525
-1.4492
-1.14039
-1.30736
-1.28691
-1.12393
-0.232669
-0.18814
0
0
-1.49803
-1.29552
-1.47918
-1.5042
-0.313609
-0.228635
-0.379517
-0.184269
-0.781821
-0.745725
-0.641738
-0.55501
-0.85694
-0.905706
-0.882681
-1.05889
-0.887164
-1.06063
-1.08311
-0.756267
-0.616229
-0.498786
-0.74399
-0.617314
-0.612311
-0.383252
-0.521644
-0.382006
-0.568348
-0.517176
-0.371026
-0.496562
-0.290582
-0.227721
-0.290945
0
0
0
-0.236842
-0.218166
-0.181299
-0.225753
0
-0.283039
0
-1.05396
-0.923497
-0.890415
-0.857697
-0.509047
-0.641674
-0.637152
-0.449429
-0.52625
-0.405694
-0.574276
-0.380455
-1.46507
-1.313
-1.48368
-1.47078
-0.651042
-0.803103
-0.583422
-0.724568
-1.55322
-1.75685
-1.55583
-0.230691
-0.470388
-0.282563
-0.382565
-0.592428
-0.799138
-0.784073
-0.632162
-0.203137
0
-0.236049
-0.252497
-0.218929
0
0
0
-0.527746
-0.437604
0
-0.241078
-0.27784
0
-0.334201
-0.496259
-0.457547
-0.2585
0
-0.176808
-0.221706
-0.196222
0
0
-0.198065
-0.587491
-0.730674
-0.709824
-1.01052
-0.814423
-0.909435
-0.895771
0
-0.180606
0
0
-0.400029
-0.403317
-0.398722
-0.21867
-0.377289
-0.584495
-0.675724
-0.528935
-0.936762
-0.824665
-0.845202
-0.760919
-0.963619
-1.00319
-1.05535
-0.838929
-0.75894
-0.871785
-0.699593
-1.04652
-0.96075
-1.43642
-1.61127
-1.41548
-1.6487
-1.16294
-1.28221
-1.14206
-1.34153
-0.236128
-0.201238
0
-1.10009
-1.20895
-1.02238
-1.22731
-1.84498
-1.85689
-0.205049
-0.198864
-0.21441
-0.371718
-0.759036
-0.96873
-0.82839
-0.827104
-0.412563
-0.222637
-0.229457
-0.370131
-0.3783
-0.539496
-1.25446
-1.45293
-1.2291
-1.43963
-1.71783
-1.8582
-1.68485
-1.68141
-0.799273
-0.944973
-0.932765
-0.950212
-0.354405
-0.290968
-0.186892
-0.418144
-0.550375
-0.375242
-0.586535
0
0
-0.18413
-0.415105
-0.438276
-0.402273
-0.61917
-0.392096
-0.393388
-0.406815
-0.22069
-0.941546
-0.74587
-1.01484
-1.08606
-0.959985
-0.951078
-0.859496
-0.485954
-0.378127
-0.473555
-0.591152
-0.620697
-0.786848
-0.722237
-1.12662
-1.09218
-0.971237
-1.14071
-0.878946
-1.04878
-0.828409
-0.847939
-1.1879
-1.31194
-1.37513
-0.404324
-0.585801
-0.449176
-0.633368
0
-0.231424
0
-0.213201
-0.451782
-0.267549
-0.327922
-0.362795
0
-0.206471
0
-0.439007
-0.236075
-0.195099
-0.29308
-0.783913
-0.899931
-1.06467
-0.922504
-0.384811
-0.352631
-0.216451
-0.202329
-0.401592
-0.320305
-1.69466
-1.6969
-1.70397
-0.414352
-0.543943
-0.685123
-1.24743
-1.1534
-1.05061
-1.27548
-1.40076
-1.5884
-1.39431
-1.37295
0
0
0
0
-0.200696
0
0
-0.174317
-0.404405
-0.207337
-0.228725
-0.35215
-0.481165
-0.360572
0
-0.258989
-0.207817
0
-0.71105
-0.573594
-0.83225
-0.394942
-0.463199
-1.52774
-1.33696
-1.32148
-1.5459
0
-0.251386
-1.1772
-1.22282
-1.00745
-1.01648
-0.211806
-0.20277
0
0
-1.11595
-1.09683
-1.26662
-1.15149
-0.370476
-0.353274
-0.566816
-0.427252
0
0
-0.206809
0
-0.357531
-0.396484
-0.202844
-0.24161
-0.39871
-0.381035
-0.492508
-1.07287
-1.27628
-1.11007
-1.30409
-0.723148
-0.864773
-0.7082
-0.630024
-0.775896
-0.953814
-0.882489
-0.924926
-0.531725
-0.4098
-0.40878
-0.294996
-0.409184
-0.4004
-0.223538
-1.56858
-1.58144
-1.52891
-1.43888
-1.4284
-1.3899
-1.23727
-1.2223
0
0
0
-0.20041
-0.457313
-0.706583
-0.526577
-0.573097
-1.43576
-0.363582
-0.199793
-0.213554
-0.192154
-0.751253
-0.803538
-0.925293
-0.966885
-0.208584
-0.398664
-0.416051
-0.391685
-0.367267
-0.470898
-0.313062
-0.34334
-0.266265
-0.241117
-0.282136
0
-1.17763
-1.33143
-1.27788
-1.17438
-0.461985
-0.690647
-0.506825
0
-0.251609
-1.54495
-1.72223
-1.69056
-1.48563
-1.53135
-1.58214
-1.37529
-0.567934
-0.370194
-0.447445
-0.366281
-1.03374
-0.985233
-1.11018
-1.08181
-0.947794
-0.874028
-0.978496
-1.02579
-1.21328
-1.222
-0.730864
-0.728423
-0.493871
-0.19787
-0.216438
0
-0.369303
-0.527239
-0.364566
-0.538368
-0.520799
-0.369083
-0.315109
-0.439984
-0.255562
-0.213395
-0.417961
-0.838017
-0.817255
-0.81253
-1.02062
-0.87093
-0.810848
-0.883781
-1.2933
-1.11465
-1.25601
-1.29989
-0.545727
-0.711794
-0.559993
-0.501624
-0.528633
-0.525377
-0.349467
-1.41173
-1.58263
-1.58488
-1.57157
0
0
0
-0.215032
-0.213935
-0.265747
-0.382483
-1.03579
-1.14069
-0.985305
-0.940163
-0.996597
-1.15811
-1.40086
-1.19554
-1.43334
-1.41372
-1.12901
-1.10133
-0.951522
-1.14224
-0.47066
-0.660563
-0.540055
-0.64057
-0.498362
-0.37857
-0.513498
-0.552895
-0.56544
-0.408174
-0.622322
-0.518021
-0.514989
0
-0.21786
0
-0.210772
-0.198485
0
0
0
-0.937229
-1.05224
0
-0.214132
0
0
-0.603579
-0.400583
-0.44628
-0.241841
-0.407968
-0.619924
-0.366998
-0.438088
-0.578154
-1.87452
-1.85382
-1.9135
-1.72798
0
0
-0.251138
0
-0.654961
-0.477613
0
-0.206714
-1.30615
-1.29914
-1.31654
-1.58531
-1.57856
-1.39825
-1.58269
-0.386899
-0.628652
-0.552236
-0.550267
-1.68914
-1.52335
-1.70961
-1.26401
-1.08269
-1.27852
-1.29445
-1.3673
-1.57085
-1.57486
-1.56834
-1.48361
-1.48193
-1.30897
-1.47802
-1.47861
-1.31233
-1.47935
-1.48326
-0.505625
-0.367772
-0.245429
-0.356168
0
-0.200753
0
0
0
-0.185548
-0.212742
-1.42669
-1.39273
-1.39131
-1.23597
-0.567105
-0.654158
-0.624025
-0.572118
-0.636492
-0.633606
-0.531401
-0.790725
-0.59614
-0.908241
-0.900464
-1.0985
-0.971284
-1.27737
-1.28735
-1.08978
-1.32587
-1.50459
-1.51994
-1.52632
-0.572033
-0.483029
-0.414044
-0.678504
-1.05136
-1.28525
-1.08243
-1.17927
-1.39214
-1.60848
-1.54459
-1.56934
-1.38148
-1.63698
-1.45218
-1.40542
-1.08072
-1.04491
-0.911027
-0.896928
-1.92466
-1.8801
-1.63808
-0.210578
0
-0.249909
-0.199063
-0.410738
-0.221197
-0.217135
-1.30331
-1.49207
-1.29927
-1.50047
-1.49858
-1.51891
-1.69595
-0.210118
-0.410143
-0.199375
-0.22368
-1.01089
-0.970521
-1.43567
-1.60349
-1.47746
-0.345135
-0.935377
-0.838866
-0.420748
-0.223951
-0.211077
-0.339353
-0.691143
-0.695657
-0.880728
-0.676435
-0.59638
-0.425834
-0.369274
-0.613708
-0.36998
-0.496055
-0.264628
-0.246604
-0.390678
-0.516905
-0.427816
-0.679563
-1.66888
-1.46787
-1.65216
-1.6279
-0.202522
-0.340693
-0.263727
-0.187006
-1.52441
-1.77529
-1.59634
-1.60961
-0.998271
-0.934281
-1.01839
-0.809545
-0.352766
-0.494706
-0.530624
-0.539428
-0.311393
-0.48557
-0.355437
-0.363812
-0.692204
-0.684242
-0.689459
-0.535141
-0.757743
-0.584579
-0.634325
-0.328769
-0.499119
0
0
-0.204468
0
-0.839359
-0.619307
-0.786288
-0.867054
-0.964176
-0.199516
-0.202256
0
0
-1.18713
-0.918925
-0.983246
-0.362237
-0.47496
-0.582712
-0.449517
0
0
-0.203026
0
-0.676146
-0.692225
-0.914995
-0.578834
-0.390205
-0.571103
-0.564036
-0.534541
0
0
-0.259066
0
-0.225238
-0.367391
-0.193823
-0.262508
-0.217356
-0.198323
-0.213059
0
-0.553127
-0.529339
-0.601318
-0.766483
-0.203085
0
-0.212886
-0.19586
-0.713205
-0.624701
-0.529192
0
-1.04732
-0.901016
-1.09099
-0.794489
-0.851573
-0.962176
-0.812137
-1.49793
-1.47001
-1.48047
-1.3146
-1.34098
-1.56634
-1.36185
-1.42411
-0.801321
-0.755183
-0.796139
-0.798676
-0.584418
-0.225885
-0.375701
-0.344533
-0.512797
-1.11149
-1.12186
-1.07133
-0.912903
-0.984832
-0.889128
-0.533911
-0.66831
-0.638044
-0.66983
-0.855558
-1.05864
-1.06281
-0.971841
-0.828679
-0.198088
-0.213382
-0.211339
-0.409014
-0.4162
-0.534528
-0.460242
-0.424735
-0.398384
-0.220769
-0.391152
-0.837479
-0.633814
-0.859205
-0.4549
-0.210825
-0.425643
-0.351691
-0.768458
-0.900349
-0.734697
-0.893117
0
0
0
-0.226232
-0.854418
-1.00999
-0.726881
-0.605885
-0.644557
-0.470961
-0.249054
0
0
-1.01169
-0.734194
-1.00765
-0.806024
0
-0.218599
0
0
-1.2161
-1.44297
-1.275
-1.44798
-0.628022
-0.590524
-0.534233
-0.44804
-1.399
-1.18006
-1.34578
-1.21241
-0.778533
-0.989775
-1.00885
-0.8305
-1.0151
-1.03122
-1.19703
-1.15315
-1.52679
-1.46833
-0.417307
-0.390385
-0.596678
-0.442834
-0.903919
-0.672086
-0.723723
-0.711483
0
-0.229901
0
0
-0.557324
-0.686942
-0.807174
-0.618763
-0.212772
-0.201251
-1.47158
-1.27618
-0.563974
-0.57196
-0.585924
-0.395936
-0.380383
-0.397163
-0.425662
-0.222554
0
-0.229454
-1.11149
-1.28663
-1.28733
-1.05427
-0.730344
-0.546835
-0.574478
-0.542852
-1.04777
-1.13071
0
0
0
-0.248269
-0.895098
-0.909357
-0.724868
-0.886644
-1.71828
-1.69817
-1.70741
-1.53732
0
-0.222689
0
0
-0.201996
-0.403513
-1.35767
-0.432093
-0.584994
-0.655776
-1.11549
-1.30181
-1.20795
-1.09906
-0.427951
-0.266265
-0.378688
-1.22089
-1.17324
-1.31105
-1.06623
-0.343088
-0.306279
-0.395435
-0.532606
-0.236462
0
0
0
-0.421356
-0.614662
-0.510783
-0.633603
-0.223799
-0.26731
0
-0.343356
-1.39027
-1.3565
-1.567
-1.56383
-1.48098
-1.44075
-1.25919
-0.549128
-0.358952
-0.280754
-0.449093
-0.936695
-0.692263
-0.582646
-0.767997
-0.778036
-0.761341
-0.713495
-0.887262
-0.894021
-0.821689
-0.196815
-0.240062
-0.425605
-0.219317
-0.309279
0
-0.243127
-0.385626
-0.423619
-0.216441
-1.26022
-1.16746
-1.03763
-1.16749
-0.196129
-0.30617
-0.322023
-0.411798
-0.995433
-0.9684
-0.580808
-0.610521
-0.757932
-0.52294
-0.592823
-0.500185
-0.607146
-0.254932
0
-1.35689
-1.26461
-1.45761
-1.29573
-0.666266
-0.624303
-0.834022
-0.600296
-0.205892
0
0
0
-1.26233
-1.11872
-1.2265
-1.02542
-1.56396
-1.37912
-1.55135
-0.585985
-0.410819
-0.312588
-0.359211
-1.19836
-1.20225
-1.02373
-1.19622
-0.18535
-0.351626
-0.383915
-0.429259
-0.99304
-1.01937
-0.78455
-0.923221
-0.839919
-1.31403
-1.35808
-1.35537
-1.53418
-0.365297
-0.515052
-0.59759
-0.331574
-1.1632
-1.13171
-1.25657
-1.25339
-1.2369
-1.4208
-1.41491
-0.647828
-0.227528
-0.19224
0
-0.359833
-0.383975
-0.529784
-0.449706
-0.201134
0
0
-0.189098
-0.863198
-0.629148
-0.698563
-0.872221
-0.90694
-0.965714
-1.09677
-0.388634
-0.232977
-0.24211
-0.359671
-1.38105
-1.36199
-1.21093
-1.37888
0
0
0
-0.187166
-0.206862
-0.419317
-0.40879
-0.412758
-0.864699
-0.864352
-0.871147
-0.690467
-1.29201
-1.4184
-1.46771
-1.48461
-0.926983
-0.770841
-0.968596
-0.836016
-1.09394
-1.04435
-1.0924
-0.87171
-1.49989
-1.50866
-1.71788
-1.52922
-0.363197
-0.284202
-0.200007
-0.194871
-1.31051
-1.06834
-1.15763
-0.27577
0
-0.197999
0
-0.176594
0
-0.218209
0
0
0
-0.356198
-0.186869
-0.229765
-1.32243
-1.16823
-1.18344
-1.34786
-1.33862
-1.21631
-1.17871
-1.57591
-1.58231
-1.48189
-1.71438
-1.21448
-1.35287
-1.07548
-1.1857
-0.213884
0
0
0
0
-0.221629
0
-1.06858
-1.27279
-1.17021
0
-0.200326
0
0
-1.56906
-1.55692
-1.37837
-1.55916
-1.01776
-0.828444
-0.792968
-0.863724
-1.40268
-0.603441
-0.590109
-0.775534
-0.585061
-0.218442
0
0
-0.1723
-0.202657
-0.229504
-0.345206
-0.18884
-0.379401
-0.441527
-0.627883
-0.443679
-0.554469
-0.271555
-0.374756
-1.56013
-1.36227
-1.36981
-1.44812
0
-0.217602
0
-1.19211
-1.37343
-1.2398
-1.36445
-0.177211
-0.265989
-0.190145
-0.741281
-0.742314
-0.556718
-0.519339
-1.07496
-1.02745
-1.22426
-1.26765
-1.55792
-1.56148
-1.47306
-0.571063
-0.560221
-0.735011
-0.561702
-0.652905
-0.718631
-0.860674
-0.792363
-0.210692
0
0
0
-1.38856
-0.795107
-1.06577
-0.974359
-0.890798
-0.668773
-0.644563
-0.812537
-0.83833
-0.508688
-1.35963
-1.52888
-1.46044
-1.31349
-0.773404
-0.604445
-0.780453
-0.68956
-0.627676
-0.563229
-0.714769
-0.500336
-0.194934
0
-0.269612
-0.619849
-0.614196
-0.764906
-0.740744
-0.912003
-0.949201
-0.746283
-0.556393
-0.564427
-1.62199
-1.62215
-1.61414
-1.4525
-1.00942
-1.15103
-1.02524
-1.14856
-0.51311
-0.528669
-0.680287
-0.610871
-0.393073
-0.705038
-0.579897
-1.62097
-1.62578
-0.463492
-0.302623
-0.213075
-1.47151
-1.27479
-1.48961
-0.671849
-0.824619
-0.892522
-0.925925
-0.205154
0
0
0
-1.27606
-1.43511
-1.43081
-1.43898
-0.224601
0
-0.211702
0
-0.361948
-0.252099
-1.16115
-1.33726
-1.16868
-0.791751
-0.791708
-0.902508
-0.616255
-0.613086
-0.837645
-0.696697
-1.16794
-1.33957
-1.1135
-1.24822
-0.636024
-0.661512
-0.507827
-0.681129
-1.56858
-1.32388
-1.39168
-1.52025
-1.19336
-1.19441
-1.208
-1.19201
-1.18292
-1.02422
-0.477069
-0.310402
-0.615612
-0.378026
-0.448163
-1.38482
-1.39298
-1.13686
-1.36498
-0.400335
-0.565505
-0.330347
-0.244303
-1.60316
-1.39261
-1.46463
-1.40732
-0.635845
-0.843923
-0.827757
-0.232863
-0.402345
-0.234681
-1.08947
-1.03771
-1.18835
-1.21391
-1.36068
-1.61772
-1.51175
-1.45429
-1.49765
-1.50337
-1.51197
-1.3541
-1.56121
-1.71723
-1.71262
-1.60017
-1.53056
-1.73629
-1.57757
-1.51763
-0.620562
-0.776254
-0.528571
-0.670689
-0.478043
-0.452211
-0.396801
-0.270207
-0.753552
-0.875703
-0.673812
-0.88936
-0.216947
0
0
-0.968257
-0.900175
-0.357196
-0.518481
-0.341765
-0.289818
-1.95557
-1.77784
-0.811952
-0.615016
-0.630977
-0.609259
-0.846194
-1.05037
-0.442168
-0.423445
-0.348453
-0.200114
-0.868479
-1.08555
-0.980294
-0.979904
-0.879247
-1.03604
-1.13981
-1.03454
-0.367099
-0.498334
-0.557709
-0.398024
-1.21539
-1.04948
-1.25372
-1.06165
-1.70832
-1.92961
-1.71532
-1.91964
-0.720723
-0.66058
-0.856176
-0.845666
-0.912285
-0.684429
-0.742806
-0.801419
-0.34328
-0.325055
-0.461944
-0.2279
-0.194237
0
0
0
-0.192822
0
0
0
-0.760757
-0.799216
-0.924704
-0.803591
0
-0.177478
0
-0.219394
-1.58632
-1.59433
-1.61127
-1.39609
-1.41315
-1.58257
-1.58013
-1.35213
-0.532965
0
-0.237246
-0.1858
-0.220968
-0.715506
-0.666838
-0.550087
-0.805831
-1.01591
-1.03683
-0.774848
-0.818415
-0.701796
-1.08503
-0.953457
-1.1167
-0.92311
-0.207205
-0.254748
-0.380321
-0.390871
-0.714682
-0.77119
-0.806409
-0.529902
-0.191178
-0.337728
-0.270969
-0.227717
-0.189061
0
0
-0.228003
-0.602062
-0.798788
-0.801023
-0.839434
-0.508523
-0.30436
-0.36979
-1.61485
-1.513
-1.7077
-1.66621
-1.28175
-1.49462
-1.31826
-1.49089
-0.381148
-0.217603
-0.429033
-0.337607
-1.36402
-1.372
-1.56774
-1.38676
-0.853009
-0.867127
-0.864271
-0.627578
-0.363329
-0.405558
-0.440569
-1.73312
-1.74255
-1.73902
-1.5704
-0.616156
-0.554407
-0.652255
-0.513106
-0.855931
-0.998001
-0.845035
-1.03523
-0.958398
-0.949508
-1.12584
-0.980035
-1.13115
-0.969775
-1.11585
-1.16548
-1.24983
-1.42568
-1.23191
-1.0472
-1.25011
-1.17128
-1.04891
-1.13749
-1.33374
-1.17191
-1.34012
-0.443408
-0.600061
-0.526158
-0.437429
-0.988898
-1.10691
-1.27268
-0.506507
-0.51245
-0.350351
-0.484714
-0.544517
-0.604932
-0.754673
-0.638856
-1.70283
-1.69921
-1.87779
-1.90008
-0.400052
-0.221841
-0.376993
-0.21805
-0.86257
-0.833473
-1.05912
-0.935405
-0.20395
-0.385266
-0.437287
-0.346197
0
0
0
-0.206611
-0.920685
-0.785696
-0.966107
-0.954072
-0.468559
-0.706572
-0.616264
-0.544893
-1.63804
-1.63565
-1.11073
-1.12939
-0.95036
-0.927632
-1.14085
-1.14145
-0.983216
-0.957205
-0.799957
-0.857561
-0.976801
-0.916385
-0.197534
-0.202183
0
-0.217632
-0.451928
-0.608113
-0.681059
-0.537877
-1.32015
-1.14745
-1.30992
-0.245241
-0.224947
0
-0.214982
-0.731567
-0.715118
-0.919901
-0.250377
-0.458424
-0.359749
-0.23067
-0.686953
-0.49539
-0.554011
-0.563988
-0.747235
-0.580188
-0.2128
-0.359432
-0.850673
-0.957867
-1.02393
-0.93711
-0.464103
-0.422846
-0.697598
-0.232087
-0.207616
-0.412785
-0.30134
-0.216717
-0.364641
-0.39697
-0.209454
-0.244321
-0.399081
-1.03588
-0.860976
-1.07936
-0.783568
-0.592793
-0.59458
-1.20198
-1.02657
-1.15596
-1.14436
-0.943418
-0.949268
-0.867402
-0.851269
-0.771903
-0.813602
-0.864877
-0.211941
-0.211225
-0.364613
-1.39041
-1.18874
-1.21001
-0.718178
-0.376934
-0.23004
-0.370343
-0.212089
-0.791822
-1.02721
-0.890393
-0.906916
-0.816064
-0.941616
-0.814986
-0.988366
-1.00126
-0.759598
-0.822585
-0.819316
-0.811857
-0.695043
-0.495398
-0.715566
-0.604623
-0.654575
-1.69007
-1.51089
-1.50093
-0.898104
-0.931147
-0.701205
-0.693675
-1.37165
-1.55351
-1.36494
-1.33345
-0.531466
-0.521832
-0.665029
-0.469712
-0.688863
-0.710985
-0.540929
-1.70999
-1.72372
-1.57035
-1.6889
-1.15897
-1.33689
-1.13715
-0.80721
-0.76306
-1.44561
-1.46391
-1.46923
-1.26077
-0.680252
-0.442931
-0.678981
-0.685591
-1.33301
-1.30218
-1.14116
-1.296
-0.724776
-0.657948
-0.914696
-0.819015
-0.227843
-0.281156
0
-1.25295
-1.28033
-1.03724
-1.26696
-1.10494
-1.26288
-1.29538
-1.28279
-1.43362
-1.5526
-1.57816
-1.44642
-1.35075
0
0
-1.14132
-0.914104
-1.16288
-0.992196
-0.388433
-0.226193
-0.221542
-0.195418
-1.17859
-1.07822
-1.11844
-1.30818
-1.07728
-0.909345
-1.0724
-0.989214
-0.905349
-0.771938
-0.676988
-0.713303
-0.655155
-0.521692
-0.432175
-0.62502
0
-0.186962
0
0
-0.779306
-1.00427
-0.799556
-0.833535
-0.53614
-0.550306
-0.572605
-0.738237
-0.557165
-0.578948
-0.215455
0
0
0
0
0
0
-0.23739
-0.778469
-0.578485
-0.794075
-0.735489
-0.368721
-0.223176
-0.233978
-0.384088
-0.464979
-0.247557
-0.205831
0
-0.218467
0
0
-0.543074
-0.496063
-0.535064
-0.715148
0
-0.217764
-0.226228
0
-0.532829
-0.372304
-0.401535
-0.374054
-0.506701
-0.41439
-0.540027
-0.724899
-0.548023
-0.624355
-0.973034
-0.982633
-0.945497
-0.773061
-0.915499
-0.715605
-0.920892
-0.745386
0
-1.2382
-1.13633
-0.792029
-1.1103
-0.917933
-1.0794
-1.19099
-0.766389
-0.700286
-0.92779
-1.00049
-0.926293
-1.11851
-0.502137
-0.826348
-0.674532
-1.03222
-1.06011
-1.19132
-0.980291
-0.441987
-0.341136
-0.380724
-0.513674
-0.396995
-1.40693
-1.21262
-1.21365
-1.22395
-0.918761
-1.04396
-0.701389
-0.546824
-0.522348
-0.615243
-1.13999
-1.19447
-0.952507
-1.04832
-0.914865
-0.226223
-1.03341
-0.850955
-0.83035
-0.858739
-0.888659
-0.847551
-0.982437
-1.03917
-1.4224
-1.59907
-1.58788
-1.38896
0
0
0
-0.235835
-0.199178
0
0
-0.229684
-0.839527
-0.837913
-0.660489
-0.657905
-0.979604
-1.1796
-0.919745
-1.17948
-0.850127
-0.713905
-0.77616
-0.628626
-0.504603
-0.466025
-0.745726
-0.935609
-0.871076
-0.497409
-0.528772
-0.520092
-0.324579
-0.819656
-0.842382
-0.855941
-1.03335
-0.251575
-0.208917
-0.401488
-0.968005
-0.776328
-0.94089
-0.876928
-0.629676
-0.39278
-0.647892
-1.25868
-1.39715
-1.23425
-1.11274
-1.01075
-1.26757
-1.17795
-1.19032
-1.19911
-1.27408
-1.05475
-1.7428
-1.74466
-1.74564
-1.57696
-0.596277
-0.648799
-0.800744
-0.327641
-0.348922
-0.195623
-1.30128
-1.30015
-1.48171
0
-0.191598
0
0
-1.19079
-1.24457
-1.40665
-1.17218
-0.224498
-0.375855
-0.467784
-0.232082
-1.70055
-1.51447
-1.58029
0
0
0
-0.560935
-0.680308
-0.502464
-0.462964
-0.422367
-0.488375
-0.588763
-0.485189
-1.46733
-1.47458
-0.860164
-1.32936
-1.48548
-1.06556
-1.25439
-1.24281
-1.09783
-0.633527
-0.788984
-0.550336
-0.588683
-0.182979
-0.202586
-0.230563
-0.361855
-0.301693
-0.161989
-0.615367
-0.50328
-0.404858
-0.651202
-0.846895
-0.774128
-0.919545
-0.552115
-0.4121
-0.612283
-0.544151
-0.464401
-0.301856
-0.892993
-0.728424
-0.912456
-0.820149
-1.66765
-1.51009
-1.39401
-1.56763
-0.759075
-0.81422
-0.638378
-0.632353
-0.868704
-1.06104
-0.978729
-1.01055
-1.097
-1.29288
-1.22128
-0.5105
-0.311733
-0.416549
-0.345863
-1.38131
-1.58901
-1.58864
-1.37005
-0.872525
-0.647144
-0.91251
-0.753504
-1.77033
-1.69809
-1.66162
-1.58368
-0.992803
-1.15548
-1.1635
-1.2293
-1.47547
-1.51883
-1.51726
-1.31205
0
0
-0.228406
-1.35893
-0.802888
-0.724485
-1.38118
-1.57798
-1.55398
-1.57242
-0.946009
-0.966756
-1.17062
-0.986914
-1.26188
-0.989052
-0.954957
-1.07477
-1.00988
-1.15464
-0.477037
-0.38646
-0.393761
-0.245326
-0.50686
-0.675248
-0.557778
-0.725262
-0.192177
-0.245601
-1.22033
-1.26866
-1.09521
-1.28066
0
0
0
-0.215802
-0.932493
-0.991245
-1.06299
-0.838766
-1.38097
-1.18505
-1.36027
-1.38607
-1.52808
-1.54342
-1.53662
-1.31853
-0.219945
-0.660732
-0.450531
-0.551485
-0.377099
-0.473634
-0.563106
-0.666506
-0.424984
-1.29559
-1.14212
-0.362394
-0.213259
-0.246515
-0.22811
-0.743889
-0.72882
-0.800739
-1.09831
-1.24848
-1.20812
-0.420137
-0.653158
-0.608299
-0.559949
-0.192066
0
0
-0.264067
-0.75228
-0.695943
-0.91372
-0.604958
-0.515734
-0.75381
-0.601675
-1.45957
-1.28424
-1.48043
-1.47046
-0.359168
-0.226853
-0.383676
-0.373348
-0.357299
-0.378807
-0.196548
-1.05826
-1.03738
-0.941506
-0.878055
-1.35117
-1.32904
-1.17644
-1.22011
-1.73978
-1.76571
-1.5552
-1.77045
-0.435403
-0.520392
-0.589785
-0.370243
-1.02318
-1.44292
-1.4525
-1.43837
-1.28258
-1.24405
-1.40349
-1.4238
-1.11593
-0.26202
-0.203363
0
-0.210404
-1.30134
-1.14211
-1.00181
-1.13721
-0.920478
-0.854593
-0.90667
-1.10367
-0.707875
-0.54336
-0.652155
-0.435197
-1.49488
-1.41869
-1.44646
-1.32319
-1.52551
-1.38222
-0.812253
-0.619366
-0.683392
-1.33361
-1.58014
-1.52079
-1.3546
-0.362271
-0.398867
-0.587459
-0.438472
-0.411252
-0.444929
-0.806607
-1.01883
-0.757476
-0.840661
-1.38779
-1.3174
-1.468
-1.02367
-0.858578
-0.876625
-0.794336
-0.719459
-0.748676
-0.902221
-0.910172
-1.42196
-1.3878
-1.61377
-1.40458
-0.405274
-0.488105
-0.562901
-0.223023
0
0
0
-0.222265
-0.411675
-0.39772
-0.223198
-0.280673
0
0
0
-0.260448
-0.639457
-0.539385
-0.394218
-0.689866
-0.489277
-0.599485
-0.381599
-0.465966
-1.28995
-1.28725
-1.45867
-1.24112
-0.647571
-0.816949
-0.861249
-0.820131
-0.897607
-0.891594
-0.696006
-0.839575
-0.545209
-0.592973
0
-0.180435
-1.71553
-1.6967
-1.67118
-1.53559
-1.66018
-1.66514
-1.47614
-1.69521
0
-0.202063
-0.236444
-0.203879
-0.338533
-0.401833
-0.227162
-0.351545
-0.279514
-1.56474
-1.53976
-1.37508
-1.5658
-0.799921
-0.632195
-0.628213
-0.535731
-0.449184
-0.630264
-0.361483
-0.459583
-0.457703
-1.22322
-1.45847
-1.4434
-1.26206
-1.8927
-1.73308
-1.68058
-1.9253
-0.763014
-0.745669
-0.929805
-0.721464
0
0
-0.24545
-0.204266
-1.13449
-0.358105
-0.268737
-1.64765
-1.64369
-0.768061
-0.773932
-0.771363
0
0
0
-0.180693
0
-0.177112
0
0
-0.189943
-0.245706
-0.215267
-0.355078
-0.561118
-0.734536
-0.385233
-0.342966
-0.530962
-0.54586
-0.543006
-0.364664
-0.365422
-0.558167
-0.722439
-0.750984
-0.711126
-0.933019
-1.66482
-1.45204
-1.44906
-0.192414
0
-0.194852
-0.275709
0
-0.585931
-0.672942
-0.689747
-0.798529
-0.635359
-0.624778
-0.827653
-0.523782
-0.86654
-1.02474
-0.854328
-0.213851
0
-0.315372
-0.200684
-0.683178
-0.67997
0
0
-0.20879
0
0
-0.186481
0
-0.634967
-0.714538
-0.856263
0
-0.189581
-0.277682
0
-0.516218
-0.513713
-0.363291
-0.404908
-0.863774
-0.750832
-0.7092
-0.74654
-0.690276
-0.528767
-1.62194
-1.44241
-1.62333
-1.62238
-0.472953
-0.679197
-0.433919
-0.536602
-0.189847
-0.258045
-0.21276
0
-1.53616
-1.28479
-1.4145
-1.43777
-0.558466
-0.58078
-0.640205
-0.353497
-0.459866
-0.236455
-1.43458
-1.44551
-1.43665
-1.23153
-0.395286
-0.399723
-0.521608
-1.60733
-1.61716
-1.61743
-1.79358
-0.892094
-1.03998
-1.08065
-1.09735
-1.38595
-1.22313
-1.38584
-1.27521
-0.812064
-0.684066
-0.865279
-0.359351
-0.523994
-0.373068
-0.385756
-0.209072
0
-0.226093
0
-0.830494
-0.704337
-0.608159
-0.807176
-0.593401
-0.601149
-0.39369
-0.400449
-1.49683
-1.69023
-1.67006
-1.65461
-0.492718
-0.361908
-0.457371
-0.27461
-0.258259
-0.211025
-0.198441
-0.228629
-0.360073
-0.731512
-0.837285
-0.324164
-0.663451
-0.664586
-0.926074
-0.727549
-0.7913
-0.662549
-0.58088
-0.791142
-0.545667
-0.693893
-0.357591
-0.356871
-0.233767
-0.192055
-1.57528
-1.78299
-1.58521
-1.59206
-0.376638
-0.431094
-0.334214
-0.990142
-0.815643
-0.770901
-0.986531
-1.07939
-0.878629
-0.227301
0
-0.236314
0
-1.1852
-1.05254
-0.991201
-0.98488
-0.849144
-0.991377
-0.772225
-1.18287
-1.15888
-1.15137
-0.996752
-1.60499
-1.58669
-1.60521
-1.42816
-0.376255
-0.631957
-0.548189
-0.495846
-0.714169
-0.860418
-1.01648
-0.842172
-1.00605
-1.10101
-1.18134
-1.09785
-0.95494
-0.979305
-0.247073
-0.406499
-0.323821
-0.217465
-0.69645
-0.487126
-0.509951
-0.505165
-0.236593
-0.183673
-1.79295
-1.6448
-1.8188
-1.7905
-0.210885
-0.372142
-0.220974
-0.219719
-0.66189
-0.506063
-0.400614
-0.528879
-0.6807
-0.896718
-0.898968
-0.365943
-0.196704
-0.209207
-0.193245
-1.35957
-1.31083
-1.34664
-1.5417
-0.710783
-0.732946
-0.755019
-0.952586
-1.6393
-1.65112
-1.59983
-1.46036
-0.448791
-0.624127
-0.518081
-0.384259
-1.25125
-1.05147
-0.751129
-0.739478
-0.555888
-0.73434
-0.546806
-0.586346
-0.534192
-0.713657
-1.10126
-1.20539
-1.10542
-1.32396
-0.724266
-0.703071
-0.850887
-0.818768
-1.05925
-1.24198
-1.02463
-1.06477
-0.190026
-0.35521
-0.324499
-0.21135
-0.771526
-0.656466
-0.773018
-0.915296
-1.22798
-0.990453
-1.26248
-1.46368
-1.27125
-1.45824
-1.44136
-1.44776
-1.25946
-0.562779
-0.709431
-0.513961
-0.481328
-0.238122
-0.2042
0
-0.239443
-1.07665
-1.33688
-1.07151
-1.2529
-1.19135
-1.18192
-0.815245
-0.731793
-0.654012
-0.556138
-0.901396
-0.445431
-0.454259
-0.226565
-0.24047
-0.488727
-0.491443
-0.707746
-0.695807
-0.559639
-0.365231
-0.592733
-0.55588
-0.252985
-0.471374
-0.454068
-1.16091
-1.27392
-0.202798
-0.231055
-0.357884
-0.363407
-0.417781
-0.486917
0
-0.245893
0
0
-0.885546
-0.87953
-0.716199
-0.878944
-0.243527
0
0
0
-0.390806
-0.338659
-0.242139
-0.182766
-0.170212
-0.357226
-0.249967
-0.204896
0
0
0
-0.446451
-0.625954
-0.717552
-0.562631
-0.926366
-0.382066
-0.526057
-0.570766
-0.332435
-1.40793
-0.216395
-0.461633
-0.261951
-0.411818
-0.867583
-0.905119
-1.09902
-1.06258
-1.32756
-1.51674
-1.52565
-1.28618
-1.00798
-1.26843
-1.13299
-1.12706
-0.934332
-0.921177
-1.03764
-1.15294
-1.14388
-1.12027
-1.32745
-1.17807
-0.228692
0
0
0
-1.14992
-1.26045
-1.36961
-0.38497
-0.201526
-0.22862
-0.185175
-1.01694
-0.708357
-0.867404
-0.890661
-0.73849
-0.971052
-1.15024
-1.08937
-1.36218
-1.39163
-1.30626
-1.15009
-1.30152
-1.29227
-1.4846
-1.28054
-1.29432
0
-0.21361
0
-0.204635
-0.99123
-0.854109
-1.09991
-0.964252
-0.606065
-0.493624
-0.594371
-0.39326
-0.689666
-0.836939
-0.596668
-0.722462
-0.363121
-0.281478
-0.387236
-0.212866
-0.48048
-0.672283
-0.587278
-1.13063
-1.0753
-1.14844
-0.946905
-0.96326
-1.15107
-1.14387
-0.223297
-0.2253
-0.235159
0
-0.41008
-0.230531
-0.380728
-0.216558
-0.790868
-0.783096
-0.784452
-0.651494
-1.38817
-1.31079
-0.196791
-0.354441
-0.214786
-0.690706
-0.810848
-0.841571
-0.997088
-1.5677
-0.363991
-0.228486
-0.342952
-0.261543
-1.32059
-0.878973
-0.944145
-0.798806
-1.00335
-0.786641
-0.989211
-0.865116
-0.881479
-1.2498
-1.4387
-1.19263
-1.21654
-0.797148
-0.746534
-0.578749
-0.519758
-0.565397
-0.693342
-0.935603
-0.620815
-0.721105
-0.59955
-0.749214
-0.762481
-0.562889
-1.16806
-1.18265
-1.18993
-0.964156
-0.611884
-0.571403
-1.50711
-1.55916
-1.36365
-1.57117
-1.11131
-0.995073
-0.903604
-0.175473
0
0
-1.33936
-1.34735
-1.54011
-1.38403
-0.754825
-0.900582
-0.942472
-0.935113
-1.62021
-1.4379
-1.42887
-1.32684
-1.15897
-1.32026
-1.48214
-1.64396
-1.65053
-1.64365
-0.216302
0
0
-0.57752
-0.75423
-0.771235
-0.721495
-0.828309
-0.883338
-1.00978
-0.974814
-1.01716
-0.929602
-1.13646
-0.190683
0
-0.3562
-0.198555
-0.201456
-0.215098
-1.75738
-1.55194
-1.57892
-1.60809
-0.356415
-0.225205
-0.371021
-0.429507
-1.65902
-1.771
-1.80715
-1.68653
-1.38128
-1.60481
-1.4039
-1.58152
-1.3853
-1.36088
-1.15926
-1.15382
-1.06622
-0.846222
-0.600863
-0.673961
-0.785771
0
0
0
-0.215668
-0.883169
-0.89679
-0.886699
-0.736989
-0.701886
-0.522704
-0.6498
-0.661495
-1.08846
-1.33667
-1.28093
-0.237836
-0.186597
-0.361002
-1.84894
-1.86333
-1.66944
-0.67275
-0.59616
-0.680994
-0.822204
-0.621962
-0.515393
-0.718665
-0.519093
-1.29582
-1.30243
-1.20055
-1.46747
-1.16622
-0.92306
-1.04272
-1.12462
-0.505731
-0.607173
-1.07367
-1.0877
-1.00281
-1.2519
-1.05062
-0.968216
-1.18639
-0.978725
-1.18158
-1.17555
-0.997717
-0.902487
-0.737352
-0.901697
-0.909496
-0.961339
-0.852921
-0.365303
-0.188043
-0.288412
-0.187578
-0.206147
-0.188096
-0.482095
-0.258192
-0.392299
-0.335804
-0.488108
-0.428588
-0.258052
-0.469115
-0.236084
0
-0.20581
0
-0.234184
-1.39067
0
0
-0.219476
-0.219058
0
0
0
-0.380021
-0.208873
-0.260783
-0.618577
-0.510196
-0.785719
-0.460676
-0.355187
-0.194978
0
-0.205052
-0.248227
-0.235504
-0.213502
0
-0.200342
-1.08709
-0.957154
-0.898818
-0.811044
-1.20678
-1.08231
-1.03246
-1.02038
-0.440054
-0.40892
-0.591135
-0.369749
-1.22343
-1.0862
-1.04723
-1.01043
-1.44731
-1.63789
-1.46143
-0.402371
-0.237534
-0.673258
-0.894956
-0.753441
-0.773929
-0.869463
-1.00195
-1.0948
-1.08146
-0.209782
0
-0.209925
0
-1.04746
-1.01371
-1.02369
-0.859673
-0.994214
-0.984381
-0.861029
-0.971468
-0.539716
-0.658789
-0.749132
-0.674346
-1.61244
-1.43571
0
0
0
-1.40253
-1.39049
-1.4278
-1.58297
-0.380716
-0.255163
-0.370321
-0.805079
-1.01681
-0.886721
-0.86314
-1.77545
-1.97068
-0.895031
-0.702613
-0.901744
-0.722013
0
0
0
-0.248292
-0.263325
-0.207353
-0.866617
-1.04474
-1.05072
-0.97819
-1.60263
-1.41126
-1.48942
-1.48029
-1.28911
-1.04014
-0.988963
-1.0318
-0.83263
-0.846921
-0.749614
-1.05576
-1.1352
-1.13925
-1.32128
-0.636111
-0.72947
-0.728926
-0.857233
-0.270747
0
-0.212081
-0.243686
-0.865119
-0.660337
-0.762001
-0.729938
-0.523791
-0.656059
-1.38701
-1.59317
-0.585988
-0.380415
-0.473245
-0.512735
-1.47986
-1.26433
-1.2571
-1.30484
-1.18752
-0.847782
-0.7386
-0.67923
-0.6187
-0.625197
-0.691045
-0.630718
-0.475015
-0.610389
-0.480078
-0.721043
-0.465224
-0.670779
-0.683835
-0.465497
-0.676121
-0.485122
-0.361701
-0.482047
-0.241072
-0.736137
-0.905871
-0.877799
-0.710516
-0.396897
-0.476664
-0.592931
-0.566393
-0.896934
-0.946472
-0.75537
-1.49847
-1.30514
-1.51429
-1.50504
-0.243884
-0.192203
-0.269527
0
-0.6041
-0.40717
-0.56886
-0.54624
-0.582577
-0.460225
-0.371954
-0.913802
-0.886406
-0.862036
-1.06761
-0.424482
-0.392582
-1.48881
-1.29791
-1.4921
-1.29411
-0.235657
-0.221411
0
-0.1905
0
0
-0.231577
-0.392866
-0.390859
-0.229548
-0.870652
-0.918099
-0.96905
-1.07905
-0.220672
0
-0.254381
-0.188627
-0.696442
-1.45803
-1.46328
-1.44594
-1.04855
-1.00045
-0.833705
-1.05827
-0.914669
-1.0227
0
-0.192893
0
0
-0.434215
-0.48248
-0.483154
-0.352542
-0.670089
-0.880314
-1.41584
-1.40943
-1.28423
-1.5616
0
-0.231714
0
0
-0.164413
-0.34477
-0.204409
-0.73911
-0.73202
-0.545161
-0.577409
-1.39788
-1.6244
-1.45966
-1.05432
-0.926734
-0.957342
-0.850321
-0.688056
-0.467337
-0.496494
-0.634858
-0.615583
-0.526025
-0.784664
-0.740481
-0.64814
-1.33867
-1.3668
-1.53511
-1.32303
-1.59113
-1.32632
-1.39518
-1.82806
-1.8122
-1.63271
-1.64641
-1.51719
-1.69964
-1.72128
-0.611502
-0.772007
-0.579097
-0.552358
-0.934006
-0.749413
-0.931726
-1.0505
-0.732054
-0.63901
-0.613773
-0.887043
-1.67741
-1.67463
-1.51718
0
0
0
-0.232858
-0.67623
-0.758696
-0.832544
-0.600538
-0.598963
-0.461268
-0.620452
-0.464323
-0.634635
-0.851614
-0.210058
0
0
0
-0.810417
-1.00514
-0.891379
-0.79972
-0.955866
-1.20176
-1.16946
-1.21009
0
-0.205141
-0.209434
-0.196161
-1.1838
-1.17359
-1.0652
0
-0.213451
-0.233125
0
-1.1598
-1.08324
-1.31305
-1.32115
-0.698795
-0.831463
-0.905239
-0.222697
0
0
0
-0.702177
-0.529922
-0.586516
-0.520993
-0.227923
0
0
-0.397005
-0.224468
-0.388606
-1.00888
-1.20252
-1.00671
-1.04656
-0.585053
-0.890123
-1.52875
-1.36567
-1.43502
-1.56368
-1.07352
-1.10237
-0.942681
-0.880843
-0.920651
-1.35428
-1.34297
-0.468142
-0.558498
-0.67131
-0.642907
-1.17114
-1.27176
-1.29365
-1.35133
-1.30828
-1.52076
-1.52219
-1.56841
-1.75705
-1.5752
-1.57467
0
0
-0.239562
0
-0.199676
-0.244603
-0.446553
-0.233352
-0.472168
-0.428851
-0.255923
-0.735433
-0.779743
-0.715852
-0.893401
-1.86144
-1.86631
-1.66842
-1.7106
-1.68924
-1.67706
-1.49361
-1.67707
-0.991211
-0.87352
-0.91912
-0.797842
-0.950158
0
0
-0.239795
0
-0.801955
-0.781986
-0.651655
-1.34314
-0.711487
-0.530392
-0.672167
-0.776783
-0.80625
-0.598817
-0.677129
-0.63392
-0.27032
-0.230261
-0.194296
0
-0.192593
-0.19961
0
-1.26552
-1.08901
-1.00906
-1.04247
-0.232438
-0.435214
-0.217335
-0.209381
-0.387935
-0.211606
-0.38671
-0.370958
0
-0.195797
-0.380078
-0.452909
-0.963622
-0.723894
-0.828466
-1.03588
-1.00807
-0.892718
-1.42415
-1.66405
-0.199653
-0.221397
-0.387189
-0.727213
-0.487101
-0.830488
-1.03799
-1.04785
-0.745141
-0.190488
-0.267116
-0.373243
-0.292996
-0.419626
-0.531151
-0.482224
-0.410917
-0.253319
-0.512757
-0.722536
-0.760074
-0.662974
-0.606322
-0.579429
-0.765303
-0.365984
-0.373814
-0.262108
-1.20609
-1.4554
-0.210367
0
0
-0.215163
-0.82168
-0.808801
-0.836428
-0.611474
-0.806857
-0.215964
-0.307122
-0.205356
-0.216238
-1.03416
-0.87534
-0.822238
-0.869569
-0.658976
-0.970072
-0.908653
-0.773356
0
0
-0.20285
-0.263893
-0.640762
-0.688947
-0.59186
-0.689122
-0.695482
-1.26515
-1.08904
-1.10624
-1.30393
-0.511391
-0.528344
-0.43824
-0.359656
-1.15191
-1.10657
-1.33683
-1.25036
-1.36403
-1.56022
-1.39896
-1.39006
-0.567548
-0.778065
-1.09724
-1.12306
-1.31573
-1.53499
-1.52958
-1.36078
-0.98592
-0.817845
-0.789157
-0.395953
-0.226283
-1.3507
-1.59698
-1.45565
-1.57318
-1.27149
-0.209866
-0.359001
-0.17705
-0.348152
-0.857273
-0.767014
-0.69729
-0.73866
-0.99047
-1.1938
-1.01862
-0.98803
-0.504112
-0.763655
-0.69849
-0.340939
-0.517867
-0.490524
-0.523223
-0.630345
-0.544151
-0.550647
-0.399706
-0.18351
0
-0.214907
-0.366572
-0.575777
-0.379981
-0.369341
-1.40733
-1.42161
-1.21252
-1.4258
-1.10653
-1.16362
-0.882385
-0.835746
-0.938648
-1.06546
-0.775432
-0.577755
-0.63349
-1.06907
-0.936076
-0.798142
-0.981791
0
-0.823619
-0.651265
-0.789749
-0.78063
-0.553697
-0.673533
-0.62973
-0.402473
-0.201215
-0.448957
-0.222359
-0.965518
-0.701633
-0.895323
-0.730193
-0.773608
-0.613931
-0.523841
-0.58038
-1.43936
-1.27038
-1.26459
-1.29126
0
0
0
-0.218774
-1.0576
-1.24282
-1.07362
-1.27812
-1.28677
-1.48349
-1.34234
-0.779207
-0.786546
-0.573126
-0.762265
-0.242733
-0.220343
0
0
-1.68651
-1.68946
-1.68085
-1.50807
-0.55884
-0.414731
-0.671112
-0.635967
-0.690223
-0.644921
-0.519841
-1.53688
-1.5577
-1.54883
-1.73566
0
-0.231916
0
-0.235524
-0.825783
-0.88767
-0.652635
-0.679163
-1.15975
-1.37005
-1.18308
-1.34294
-0.214088
-0.234228
-0.24611
0
-0.783141
-0.968074
-0.827311
-0.936229
0
-0.977667
-0.850517
-0.788671
-0.815133
0
0
0
-0.242947
-0.94408
-1.14197
-0.962969
-1.10881
-0.459318
-0.436164
-0.659676
-0.627234
-0.668661
-0.539424
-0.213061
-0.224323
0
0
-0.348659
-0.221538
-0.200066
-0.22827
-0.736069
-0.555767
-0.588558
-0.568839
-0.821569
-0.808979
-0.817733
-0.622693
0
0
-0.243242
0
-0.220678
-0.18598
-0.231761
-0.376752
-0.354186
-0.426499
-0.556269
-0.493659
-0.384017
-0.600492
-0.448036
-0.544393
-0.355077
-0.476795
0
-0.207694
-0.199374
-0.224453
-0.256342
0
-0.206976
-0.239241
-1.5088
-1.48741
-1.25684
-0.636962
-0.442554
-0.648387
-0.644666
-0.198315
-0.217102
0
-0.216105
-1.48191
-1.26468
-1.46415
-0.549722
-0.409649
-0.669893
-0.470168
-1.21289
-0.993855
-1.11112
-1.05589
-0.401716
-0.56396
-0.56775
-0.572491
-0.356007
-0.387804
-0.201486
-0.57965
-0.742466
-1.00855
-0.927502
-0.871705
-0.773198
-0.63453
-0.813496
-0.810796
-0.614307
0
0
0
-0.222267
-0.915912
0
0
0
-0.256345
-0.777261
-0.710833
-0.831465
-0.921673
-0.730506
-0.95908
-0.215195
-0.182239
0
-0.195536
0
0
-0.214076
-0.255716
-0.195929
-0.592351
-0.816369
-0.635897
-0.668107
-0.965734
-0.732504
-0.881873
-0.849963
-1.11713
-1.11451
-0.212765
-0.209566
-0.220074
0
-1.52972
-1.1177
-1.23126
-1.33411
-1.24109
-1.31483
-1.45554
-1.49776
-1.27581
-1.28571
-1.55051
-1.54112
-1.34741
-1.53578
-0.823554
-0.603654
-0.736221
-0.83098
-0.19483
0
-0.196359
-0.363197
-0.34789
-0.304171
-0.95198
-0.922271
-1.09355
-0.913085
-1.50845
-1.34802
-1.51312
-1.56189
-0.170489
-0.346745
-0.399238
-0.250958
-0.257775
0
-0.213897
0
0
-0.603117
-0.678203
-0.818494
-0.612339
-1.53192
-1.54721
-1.54436
-1.35476
-0.585906
-0.457172
-0.644526
-0.551733
-0.47626
-1.48921
-1.45265
-1.45206
-1.28117
-0.224982
0
0
-0.185834
0
0
-0.196405
0
0
0
-0.203145
-1.55286
-0.485091
-0.378551
-0.340515
-0.260198
-1.26029
-1.16773
-1.28641
-1.16485
-1.34285
-1.15351
0
-0.975087
-0.96253
-1.14115
-1.12617
-0.790673
-0.70842
-0.734958
-0.937183
-1.37861
-1.04426
-0.839447
-0.908589
-1.02528
-0.786164
-0.965647
-0.742231
-1.0085
-0.488156
-0.803462
-0.582299
-0.592226
-0.506723
-0.380991
-0.243028
-0.418709
-1.3388
-1.27594
-1.25582
-1.11626
0
-0.211777
0
0
-0.594917
-0.664813
-0.432136
-0.613583
-0.878866
-0.930367
-0.958497
-0.762913
-0.191259
0
-0.193796
0
-1.1995
-0.228887
-0.281552
-0.199726
0
-0.17765
0
-0.207366
0
-0.192161
0
-0.270155
-0.228811
-0.389604
-0.202809
-0.180674
-1.61446
-1.69696
-1.50292
-1.59909
-0.631293
-0.673511
-0.493343
-0.655209
-1.46529
-1.3064
-1.31341
-1.27706
-0.210984
-0.407217
-0.330954
-0.435606
-0.64919
-0.582187
-0.455877
-0.410074
-0.441369
-0.623295
-0.196439
-0.230093
-0.199811
-0.320208
-0.234708
0
0
-0.187074
-1.48449
-1.47588
-1.31453
-1.47751
-1.25163
-1.05127
-1.07755
-1.16913
-0.711899
-0.655233
-0.569062
-0.193173
0
0
-1.39852
-1.18416
-1.27912
-0.843447
-1.0573
-1.03779
-0.98532
-0.234519
-0.540404
-0.651984
-0.737732
-0.651724
0
-0.251884
-0.263782
-0.388283
-0.571364
-0.397528
-0.382262
-0.732351
-0.628953
-0.580615
-0.779836
-1.08256
-0.982735
-1.18497
-1.09672
-1.35332
-1.35298
-1.13344
-1.31706
-1.60025
-1.40927
-1.5779
-1.57978
-1.06627
-1.07588
-1.08741
-1.24813
-1.59096
-1.84758
-1.64351
-1.64684
-1.4584
-1.43866
-1.65078
-1.59526
-1.28486
-0.71617
-0.761085
-0.714957
-0.535727
0
0
-0.199482
-0.224068
-0.369425
-0.599004
-0.387949
-0.542955
-0.727451
-0.594246
-0.696462
-0.493088
0
-0.656432
-0.665811
-0.671539
-0.475436
-0.910804
-0.925858
-1.07148
-0.869426
-0.541413
-0.39264
-0.36949
-0.589358
-1.84933
-1.64815
-1.86778
-1.85481
-1.3137
-1.34858
-0.668003
-0.669047
-0.83766
-0.612323
-0.228891
-0.436779
-1.5884
-1.40988
-1.57919
-1.58437
-1.30661
-1.1356
-1.20029
-1.05881
-0.959066
-0.93346
-1.11183
-0.382564
-0.520197
-2.0065
-1.83021
-2.03125
-0.220734
-0.64182
-0.588139
-1.00461
-1.06022
-1.14334
-0.913308
-1.45521
-1.44014
-1.44764
-1.72517
-1.53047
-1.72515
-1.73111
-0.199874
-0.222505
-0.24955
0
0
0
-0.224245
-0.635727
-0.47872
-0.42545
-0.429607
-1.24925
-1.10225
-1.09334
-1.24551
0
0
0
-0.187685
-1.29214
-1.28928
-1.50088
-1.49156
-0.601712
-0.528866
-0.566526
-0.761205
-0.251357
-0.318892
-0.178484
-0.334132
-0.203264
-0.176392
-0.351157
-0.857965
-0.643807
-0.729769
-0.435534
-0.454671
-0.319971
0
0
-0.186683
-0.275567
0
-0.170768
-0.411922
-0.34215
-0.38107
0
0
-0.272162
-0.192698
-0.648847
-0.611931
-0.72871
-0.421897
-0.450008
-0.469986
-0.692317
-0.619698
-0.185035
0
0
0
-0.437235
-0.534898
-0.398215
-0.189909
-0.387355
-0.392277
-0.269703
-0.235365
-0.37969
-0.199046
-0.181895
-0.64296
-0.841094
-0.819936
-0.714245
-0.293948
-0.527663
-0.393766
-0.366032
-0.60231
-0.715903
-0.819596
-0.855559
-1.19228
-0.988835
-1.18078
-1.15671
-0.393705
-0.594649
-0.607806
-1.04344
-0.785179
-0.889075
-0.789777
-0.74258
-0.62266
-0.604327
-0.192831
-0.227243
-0.377298
-0.632731
-0.673973
-0.629464
-0.450728
-0.724374
-0.628763
-0.568394
-0.803645
-1.02593
-0.846943
-1.0328
-0.54956
-0.488177
-0.557384
-0.369571
-0.513255
-0.533223
-0.560773
-0.755835
-0.459978
-0.464293
-0.650477
-0.669463
-1.10648
-0.997163
-0.910427
-0.870241
-0.900528
-0.7513
-0.249464
-0.351478
-0.204603
-0.46533
-1.37945
-1.3018
-1.35414
-1.53526
-1.82941
-1.65993
-1.65007
-0.396014
-0.429331
-0.221517
-0.468052
-0.885816
-1.06307
-0.490287
-0.211478
-0.428002
-0.452266
-0.245464
-0.465471
-0.459516
-1.04459
-0.807721
-0.868084
-0.936374
-0.686745
-0.796121
-0.205013
-0.210275
-0.360692
-0.231176
-1.01545
-1.24429
-1.04264
-1.06187
-1.05007
-1.23002
-1.12863
-1.02932
-1.43386
-0.525593
-0.336241
-0.3746
-0.487749
-0.894617
-0.690868
-0.785385
-0.81654
-0.935128
-1.12656
-0.972563
-1.31411
-1.48852
-1.45787
-0.176831
-0.363758
-0.278475
-0.450383
-0.592281
-0.394116
-0.398337
-0.585845
-1.28206
-1.22563
-1.79587
-1.98972
-2.01919
-1.84581
-0.614995
-0.818038
-0.581839
-0.834572
-1.80841
-1.60318
-1.79141
-1.79205
-2.04428
-1.89028
-2.12339
-2.04846
-1.69857
-1.70066
-1.69646
-0.580409
-0.807599
-0.637942
-0.782841
-0.30265
-0.200268
-0.376588
-1.65154
-1.65045
-1.84418
-1.6815
-0.202205
-0.204574
-0.212693
-0.3668
-0.762201
-0.982639
-0.759992
-0.886114
-0.882291
-1.06151
-1.07163
-1.08294
-0.851655
-0.916545
-0.689304
-0.195195
-0.196605
-0.348297
-0.232613
-0.177147
-0.217378
-0.332782
-0.361416
-1.40119
-1.21835
-1.42487
-1.39922
-0.914301
-0.923671
0
-0.197606
0
0
-1.57126
-0.904775
-0.80344
-0.690777
-0.696078
-0.399161
-0.420376
-0.238007
-0.222691
-0.283402
-0.354482
-0.424742
-0.484921
-0.518017
0
0
-0.215257
0
-0.595934
-0.747154
-0.198854
0
0
0
-0.180703
-0.221929
-0.322255
-0.348015
-0.426002
-0.363202
-0.519453
-0.756551
-0.865066
-0.795696
-0.624595
-0.849975
-0.624854
-1.6437
-1.79089
-1.69988
-1.62665
-1.40241
-1.23043
-1.36533
-1.40248
-0.227921
-0.188674
-0.39254
-0.837185
-0.801619
-0.936334
-1.01058
-0.911036
-1.02538
-0.769653
-0.977102
-1.65011
-1.47233
-1.68847
-1.58688
-0.99018
-1.02305
-0.876614
-0.877971
-1.62798
-1.47368
-1.64212
-1.62171
-0.970528
-0.902751
-1.026
-0.822655
-1.29641
-1.30346
-1.47112
-1.48609
-0.743328
-0.657794
-0.833044
-1.34498
-1.30194
-1.10727
-1.30026
-1.29046
-1.23938
-1.22869
-1.43181
-0.849286
-0.678501
-0.771887
-0.705407
-0.965176
-1.18494
-1.25753
-1.06925
-1.22295
0
0
-0.192892
-0.198862
-0.17969
0
0
0
-1.00688
-1.01079
-0.785164
-0.872008
0
0
-0.238299
-0.207073
-0.214766
0
-0.196617
0
-0.688282
-0.468783
-0.768362
-0.634651
-0.223243
-0.249679
-0.699824
-0.659876
-0.87169
-0.399569
-0.597832
-1.30361
-1.27546
-1.0959
-1.27107
0
0
0
-0.168525
-1.14349
-0.986796
-1.20325
-1.01706
-1.27211
-0.378034
-0.540973
-0.592598
-0.571644
-0.656515
-0.633496
-0.676994
-1.40474
-1.37042
-1.38933
-1.10612
-1.09689
-1.19639
-1.28608
-0.915145
-1.13115
-0.984619
-1.02583
-0.548559
-0.382187
-0.566769
-0.57477
-0.747316
-0.839642
-0.705191
-0.923794
-0.4212
-0.220182
-0.406887
-0.226968
-1.14642
-1.28711
-0.403253
-0.464313
-0.333435
-0.545622
-1.29223
-1.09503
-0.996717
-0.81996
-0.905234
-1.05277
-1.51581
-1.70248
-1.52849
-1.7072
-0.546581
-0.754211
-0.588815
-1.51703
-1.51153
-1.50217
0
0
-0.189132
-0.791833
-0.578198
-0.746642
-0.790619
-0.925912
-0.777543
-0.745575
-0.967518
-0.949343
-1.19847
-1.07074
-0.811574
-0.734672
-0.561617
-0.691618
-0.969849
-0.94197
-0.729732
-0.760458
-1.06534
-0.933902
-0.948608
-1.12927
-0.900795
-1.09912
-1.09314
-0.984989
-0.984477
-1.09822
-0.890028
-1.06132
-1.47477
-1.44137
-1.47083
-1.25292
-0.558856
-0.708324
-0.580437
-0.548339
-0.602658
-0.535012
-0.540472
-0.621571
-0.370076
-0.493858
-1.19443
-1.0473
-1.17991
-1.34881
-1.31445
-1.29485
-1.46703
-1.17289
-0.480706
-0.623386
-0.375414
-0.570689
0
-0.234339
0
-0.235233
-1.00675
-1.01334
-1.02891
-0.283967
0
-0.235673
0
-0.828017
-0.803861
-0.601037
-0.767041
-0.910092
-1.036
-0.856537
-0.715633
-0.531344
-0.601188
-0.568155
-0.99066
-0.892021
-0.816223
-0.788644
-1.29149
-1.09388
-1.24545
-0.200619
-0.386033
-0.208216
-0.220056
-0.888957
-0.823083
-1.00896
-1.06581
-0.534642
-0.34238
-1.43535
-1.44167
-1.44197
-1.24574
-0.209943
-0.352051
-0.270979
-0.407926
-0.612978
-0.776714
-1.34285
-1.48411
-1.56036
-1.41046
0
0
-0.239178
0
-0.456627
-0.362135
-0.578409
-0.616292
-1.10999
-0.908332
-1.15932
-1.01651
-1.11065
-1.04188
-1.08242
-0.989198
-0.638651
-0.617994
-0.808697
-1.03367
-0.880945
-1.11642
-1.03151
-1.23941
-1.17865
-1.22972
-1.3548
-1.46855
-1.28683
-1.41182
-1.03253
-1.02573
-1.28811
-0.487647
-0.485525
-0.50393
-0.330743
-0.537937
0
0
-0.203441
0
-1.48435
-1.31649
-1.48497
-1.47946
-0.856355
-0.851935
-0.656362
-0.716445
-0.378403
-0.215135
-0.367002
-0.210887
-0.865297
-0.817341
-0.967094
-1.04853
-0.786208
-0.662411
-1.1061
-1.16632
-1.16499
-1.3331
0
-0.189658
0
0
-0.479606
-0.403262
-0.406639
-0.23108
-1.4354
-1.23932
-0.254648
-0.453182
-1.11202
-1.28634
-1.29396
-1.07208
-0.206607
0
-0.224704
-0.334567
-0.917836
-1.04808
-0.960024
-0.845531
-0.229736
-0.259523
-0.257592
-0.490036
-0.339866
-0.243228
-0.501926
-0.39896
-0.358132
-1.42111
-1.54584
-1.61854
-1.56404
-1.0749
-1.0895
-1.27143
-1.18893
-1.18917
-1.37985
-1.60576
-1.60681
-1.43461
-1.61722
-1.23958
-0.218869
0
-0.209152
-0.230348
-0.834608
-0.747597
-0.792384
-0.624976
-0.964512
-0.765527
-0.869697
-0.701084
-0.575311
-0.682741
-0.775148
-0.568222
-0.243633
-0.219847
0
-0.247382
-1.45811
-1.46921
-0.224532
0
0
-0.230456
0
-0.247884
-0.211428
-0.360778
-0.183067
-0.309807
-0.176457
0
-0.180007
-0.222798
-0.23446
-0.450765
-1.56104
-1.40082
-0.661725
-0.676483
-0.4533
-0.675776
-0.393815
-0.354739
-0.358073
-0.212929
-0.236914
-0.199279
-0.654843
-0.23248
-0.215344
-0.203689
0
-1.5945
-0.73781
-0.716079
-1.34808
-1.15732
-1.17006
-1.31994
-1.29123
-1.09354
-0.916852
-0.978586
-1.21137
-0.6191
-0.845001
-0.874856
-0.712778
-0.829078
-0.635044
-0.819972
-0.24242
0
-0.191995
0
-0.240574
-0.325344
-0.470586
-0.982789
-0.967796
-0.801508
0
0
0
-0.375484
-1.16591
-0.417892
-0.654344
-0.641385
-0.210758
0
0
-1.33418
-1.38397
-1.25265
-1.15164
-0.245542
-0.248205
-0.249388
-0.449943
-0.491869
-0.546434
-0.671346
-0.591006
-0.690254
-0.650142
-0.669483
-0.640108
-0.511696
-0.744598
0
0
0
-0.452376
-0.609963
-0.350368
-0.495194
-1.23616
-1.39858
-1.13267
-1.36299
-0.410819
-0.325653
-0.185128
-0.351
-0.213437
-0.209917
-0.587717
-0.738534
-0.378041
-0.591499
-0.585533
-0.499717
-0.583999
-0.43231
-0.378518
-0.577868
-0.207224
-0.202485
0
-0.25717
-0.390226
-0.539924
-0.632002
-0.453398
-0.555164
-0.797814
-0.567978
-0.560425
-0.605024
-0.437259
-0.223927
-0.231448
-0.398443
-0.481556
-0.510178
-0.236445
-1.68443
-1.61996
-1.68204
-1.87115
-0.429482
-0.388301
-0.473744
-0.229094
-1.02839
-0.936875
-0.817618
-0.582964
-0.806789
-0.71594
-0.571152
-0.766505
-0.772575
-0.954893
-0.888278
-0.183928
-0.197345
0
-0.285075
-0.70829
-0.624815
-1.42286
-1.42621
-1.59464
-1.37026
-0.698301
-0.42085
-0.489564
-0.620352
-1.49004
-1.29261
-0.246321
-0.250054
-0.392432
-0.372203
-0.480968
-0.236294
-0.274382
-0.220413
0
-0.540507
-0.36917
-0.632843
-0.581667
-0.649867
-0.819517
-0.485657
-0.720001
-0.559039
-0.804876
-0.787724
-0.76453
-0.962296
-1.20863
-1.22016
-1.01001
-1.01092
-1.01424
-0.721726
-0.797438
-0.988971
-1.05789
-1.06169
-1.39714
-1.21318
-0.212637
0
-0.222239
-1.17979
-1.09758
-0.966048
-0.708266
-0.952216
-1.19066
-1.14003
-0.668681
-0.515611
-0.764115
-0.718448
-0.253031
-0.437153
-0.392205
-0.231438
0
0
-0.196522
-1.401
-1.38021
-1.20633
-1.2169
-0.664599
-0.218483
0
-0.307687
0
-1.29458
-1.50289
-1.53044
-1.50407
0
-0.190881
0
0
-1.10609
-1.19524
-1.15268
-0.997142
-0.874924
-0.811971
-1.00104
-0.845341
-0.448099
-0.661531
-0.425787
-0.335306
-0.405497
-0.423202
-0.208689
-1.24265
-1.25983
-1.23016
-1.44559
-1.50645
-0.228389
0
0
0
-1.1059
-1.24075
-1.06727
-0.976078
-1.05621
-0.842437
-0.84178
-0.85537
-0.450439
-0.44
-0.435011
-0.227867
-0.5586
-0.731147
-0.51381
-0.414168
-0.198162
0
0
-1.18988
-1.09879
-1.02003
-1.20441
-1.73117
-1.72934
-1.55032
-1.78081
-0.450375
-0.364108
-0.429594
-0.22487
-0.636157
-0.446985
-0.41207
-0.426093
-0.717316
-0.83211
-1.4258
-1.42478
-1.24883
-1.21443
0
0
-0.207091
0
-0.402503
-0.395436
-0.536016
-0.359528
-0.256812
-0.464414
-0.368125
-0.58178
-0.758746
-0.778019
-0.756108
-0.584651
-1.51847
-1.34766
-1.50888
-1.54892
-0.242585
0
-0.200076
-0.243943
-0.805935
-0.647055
-0.852486
-0.659815
-0.49646
-0.702408
-0.900756
-0.751205
-1.44864
-1.41513
-1.26671
-1.23524
-1.5322
-1.70348
-1.49098
-1.47868
-0.206153
-0.260428
-0.463509
-0.367908
0
-0.221033
-0.215505
-0.219028
-0.602463
-0.571473
-0.383677
-0.399279
-0.19568
-0.248748
-0.238749
-0.937264
-1.1134
-1.05168
-1.21365
-1.36466
-1.4247
-1.38271
-1.26155
-1.21324
0
0
-0.294297
0
-0.271658
0
0
0
-0.532803
-0.559006
-0.400368
-0.383831
-0.829193
-0.605755
-0.730935
-0.762768
-0.466428
-0.23788
-0.379248
-1.34615
-1.56446
-0.819225
-0.352192
-0.220639
-0.423531
-1.32324
-1.42246
-1.45697
-0.991887
-0.8344
-0.683388
-0.634479
-0.384484
-0.938135
-0.852636
-0.735428
-0.903619
-0.223316
-0.817445
-0.850254
-0.977891
-0.75042
-1.40803
-1.46017
-1.26181
-1.42173
-0.796203
-0.741418
-0.932428
0
0
-0.219155
-0.185435
-1.33925
-1.3069
-1.18542
-1.15045
-0.2749
0
-0.190733
0
-0.860721
-0.878352
-0.665024
-1.6623
-1.65349
-1.45365
0
-0.227298
-0.21688
0
-0.611036
-0.378046
-0.388881
-0.391043
-0.317829
-0.410752
-0.222853
-0.211444
-0.199662
-0.374877
-0.361267
-1.09217
-0.417694
-0.60847
-0.3792
-0.452998
-1.24042
-1.19859
-1.0363
-1.24421
-0.809695
-0.615204
-0.585332
-0.759685
-1.31483
-1.1482
-1.32699
-1.31817
-1.04839
-0.943757
-0.925876
-1.14343
-1.04023
-1.32607
-1.10986
-1.19435
-1.12999
-0.896082
-1.10895
-1.04331
-1.09355
-1.69001
-1.53297
-1.2399
-1.12596
-1.0108
-1.2144
-1.60051
-1.6324
-1.44042
-1.43336
0
-0.235797
0
-0.387825
-0.709906
-0.558768
-0.791206
-0.674687
-0.174573
-0.208867
-0.236346
0
-0.208864
-0.205072
-1.50933
-1.36528
-1.22747
-1.09381
-0.395046
-1.88385
-1.8667
-1.71198
-1.85592
-0.710628
-0.696476
-0.705256
-0.536842
-0.595887
-0.791844
-0.617593
-0.800372
-0.426156
-0.426175
-0.528256
-0.184927
-0.297767
-0.384608
-0.225466
-0.280865
0
-0.849036
-0.797407
-0.617607
-1.40174
-1.45803
-1.58151
-1.38044
-0.266515
-0.504907
-0.410055
-0.441049
-0.731386
-0.571389
-1.03719
-1.23714
-0.20723
-0.359513
-0.405464
-0.364281
-1.04827
-1.06399
-1.24085
-1.08297
-0.221014
-0.180258
-0.249217
0
-0.74402
-0.630056
-0.198284
-0.202212
-0.345616
-0.228284
-0.214399
-0.188511
-0.376145
-0.193527
-0.249695
-0.205229
-0.769723
-0.765362
-0.957445
-0.891325
-0.929122
-0.925292
-1.09423
-0.844288
-0.533209
-0.279815
-0.419306
-0.466819
-0.214721
0
0
-0.27372
-0.676935
-0.776751
-0.618234
-0.511582
-1.54788
-1.55063
-1.54055
-1.37317
-0.581837
-0.726295
-1.54738
-0.237114
-0.360493
-0.463394
-0.406143
-0.511098
-0.395975
-0.371125
-0.54633
-1.05707
-0.934405
-0.593572
-0.583391
-0.793114
-0.238782
0
-0.254943
0
-1.30909
-1.33043
-1.52333
-1.37076
-0.235589
-0.329945
-0.212323
-0.655002
-0.736953
-0.736517
-0.53725
-0.62643
-0.676951
-0.557437
-0.435481
0
0
-0.195678
0
-1.07801
-0.993628
-0.866334
-0.79631
-0.662907
-0.455884
-0.605942
-0.588397
-0.559004
-0.468668
-0.466119
-0.710104
-1.59687
-1.59035
-1.76357
-1.7944
-0.993281
-0.22906
-0.414799
-0.413644
-0.245487
0
0
-0.21754
0
0
-0.203041
0
0
-1.22165
-1.42335
-1.2644
-1.24226
-0.338162
-0.210804
-0.23709
-0.224402
-1.51813
-1.56416
-1.47019
-1.68352
-0.903739
-0.574893
-0.609204
-1.05689
-1.24996
-1.26057
-1.08284
-0.919126
-1.0875
-0.872641
-1.59512
-1.57831
-1.59198
-1.40744
-1.12696
-1.38588
-1.39015
-1.26841
-1.13511
-1.20795
-1.19603
-0.46257
-0.723308
-0.629606
-0.753853
-0.845805
-1.35342
-1.32546
-1.12049
-1.15319
-1.00512
-0.846328
-0.762136
-0.968301
-1.41468
-1.301
-1.41073
-1.57654
-1.04194
-1.01288
-1.01805
-0.3686
-0.194185
-0.294887
-0.370556
-0.203474
-0.401576
-0.370079
-0.402232
-1.49674
-1.49655
-1.29733
-1.49705
-0.394538
-0.290254
-0.502591
-0.408846
-0.774032
-0.830763
-0.177903
-1.42996
-1.64958
-1.64978
-1.46892
-0.19514
-0.38441
-0.177135
-0.275088
0
0
0
-0.613719
-0.386913
-0.466121
-0.532042
-0.370567
-0.388558
-0.547474
-0.573751
-0.400364
-0.256094
-0.521634
-0.580785
-0.48979
-0.564939
-0.652895
-1.15443
-1.00013
-0.946124
-0.983327
-1.74748
-1.91672
-1.9728
-1.74316
-1.49908
-1.24038
-1.44429
-1.46205
-0.94052
-0.931116
-0.68094
-0.476508
-0.607002
-0.698972
-1.0451
-1.07278
-1.2149
-1.22174
-1.38724
-1.21853
-1.22999
-0.281521
-0.222816
0
-0.189092
-0.608797
-0.502343
-0.890792
-0.900879
-0.903623
-1.08856
-0.561075
-0.516052
-0.653739
-0.653033
-0.517568
-1.38343
-1.19204
-1.40202
-1.38915
-1.58829
-1.38114
-1.28078
-1.34021
-1.57225
-1.39217
-0.548988
-0.63148
-0.240968
0
0
0
-0.622359
-0.763579
-0.730235
-0.85962
-0.348666
-0.206371
-0.197627
-0.209661
0
-0.196286
-0.217925
-0.418899
-0.476717
-1.60017
-1.37718
-1.6205
-1.63232
-0.635442
-0.669074
-0.439266
-0.563822
-0.676081
-1.04602
-0.899395
-0.909265
-0.804943
-0.89983
-0.806811
-0.698394
-0.961201
-1.48714
-0.986585
-1.04827
-0.832352
-0.886998
0
-0.222217
-1.0282
-0.916993
-0.829629
-1.05197
-0.701653
-0.531142
-0.434316
-0.488795
-0.242028
-0.216279
-0.351931
-0.276475
-0.2356
-0.2603
0
-0.22503
-1.0862
-1.0834
-0.918899
-1.06272
0
0
-0.221622
0
-0.447992
-0.420257
-0.587752
-0.554595
-0.714573
-0.851843
-0.837424
-0.764174
-0.867746
-0.229113
-0.204323
-0.237821
-0.421208
-0.435177
-0.601321
-0.377543
-0.32934
-0.215113
-0.191529
-0.962641
-1.09383
-1.08979
-0.954672
-0.436561
-0.36962
-0.569243
-0.368834
-1.55901
-1.55222
-1.5544
-1.37484
-0.404063
-0.872088
-0.924535
-0.879372
-0.801596
0
0
-0.218597
-0.195254
-1.12082
-1.1243
-0.95431
-1.17265
0
0
0
-0.210696
0
-0.54231
-0.950148
-0.93123
-0.95625
-1.12607
-0.699378
-0.451475
-0.617591
-0.625643
-0.248601
-0.249602
-0.242264
0
-0.215535
-0.723799
-0.683935
-0.882326
-1.3643
-1.25995
-1.17831
-0.875842
-1.10001
-0.943891
-0.95555
-1.49415
-1.43623
-1.66022
-1.66409
0
-0.236653
0
-0.215998
-1.37548
-1.42937
-1.5813
0
0
-0.208577
0
-0.412677
-0.456363
-0.253881
-1.45152
-1.05515
-0.881235
-0.778255
-0.919575
-0.692965
-0.842229
-1.20752
-1.25676
-1.43768
0
-0.20146
0
-0.260694
-1.66188
-1.94703
-1.80355
-1.76378
0
-0.205623
0
-0.18597
-0.223981
0
0
0
-0.209459
-0.93579
-0.762088
-0.866778
-0.446953
-0.19405
-0.227453
-0.241217
0
-0.38381
-0.37391
-0.34243
-0.212218
-0.499283
-0.384814
-0.373905
-0.180027
-0.227752
0
-1.31106
-1.21846
-1.11245
-0.610587
-0.72163
-0.501793
-0.611129
-1.62609
-1.61393
-1.61545
-1.41606
0
-0.26233
0
-0.18461
-0.436769
-0.378811
-0.478404
-0.23961
-0.227781
0
0
0
0
-0.218423
-0.209436
-0.779871
-0.653548
-0.715819
-0.390856
-0.634648
-0.527884
-0.579714
-1.5886
-1.41561
-1.59451
-1.59412
-0.66677
-0.678786
-0.647444
-0.874644
0
-0.183961
0
-0.283462
-0.688838
-0.618795
-0.511762
-0.236082
0
0
0
-0.227953
0
0
0
-0.199138
-0.375663
-0.218216
-0.274544
-0.578925
-0.383218
-0.475894
-0.954876
-0.935862
-0.960499
-1.14592
0
-0.214378
0
0
0
-0.184334
0
-0.232545
-0.230522
-0.204636
-0.206374
0
-0.586435
-0.382266
-0.566352
-0.497198
-0.235578
-0.238929
-0.237168
0
-0.723565
-0.594878
-0.802344
-0.639834
-0.738096
-0.862449
-0.632427
-0.757394
-0.618738
-0.610998
-0.412094
-0.607614
-0.445595
-0.410482
-0.370174
-0.218731
-0.775744
-0.678821
-0.724396
-0.400972
-0.546064
-0.382189
-0.723837
-0.821973
-0.990735
-0.876427
-0.988646
-1.1471
-0.942101
-0.98739
-1.84386
-2.00118
-2.02908
-1.1198
-0.931611
-0.988577
-1.18064
-0.246962
0
-0.218459
-0.224912
-0.462775
-0.203459
-0.351982
-0.44874
-0.338524
-0.417812
-0.56113
-0.174629
0
0
-0.204682
-0.889818
-0.922978
-1.28204
-1.05286
-1.4247
-1.42538
-1.42051
-1.243
-0.430233
-0.524497
-0.603723
-0.573397
-0.638053
-0.768164
-0.353219
-0.199644
-0.37492
-0.324769
-0.467093
-0.478933
0
-0.199944
0
-0.199538
-0.733051
-0.914657
-0.912854
-0.917698
-0.590745
-0.539535
-0.690854
-0.768418
-0.858375
-0.991596
-0.82339
-1.03575
0
-0.993242
-0.913876
-1.01996
-1.14419
-0.364653
-0.254583
-0.199592
-0.205881
-1.35775
-1.37223
-1.35577
-1.18059
-1.59248
-1.58044
-1.5699
-1.39978
-1.33039
-1.38197
-1.35344
-1.53836
-0.362642
-0.565222
-0.391737
-0.421261
-1.0105
-0.804702
-0.817962
-0.974926
-0.578817
-0.451781
-0.355324
-0.558088
0
-0.196335
-0.106091
0
-0.401469
-0.304575
-0.44604
-0.210443
0
-0.207376
0
-0.261894
0
0
-0.184415
-1.55292
-1.36934
-1.36382
-0.443837
-0.461147
-0.65554
-0.523941
-0.937086
-0.889428
-0.853994
-1.66105
-1.54774
-1.53885
-1.32197
-1.2721
-1.22873
-0.182123
0
-0.288918
0
-0.562366
-0.564035
-0.408874
-0.616668
-0.684731
-0.611254
-0.803146
-0.426873
-0.504029
-1.4088
-1.6333
0
-0.210264
-0.221739
-0.222334
0
-0.251283
0
-0.216577
-0.259168
-0.34727
-0.413725
0
-0.237726
-0.252418
-1.06203
-0.241945
-0.437988
-0.231635
-0.241417
-0.934216
-1.15981
-1.13425
-1.10542
-0.242605
-0.249881
0
-0.203461
-1.14369
-1.10707
-0.667778
-0.779059
-0.768032
-0.917216
-1.05822
-1.05829
-1.10105
-0.874656
-0.388656
-0.457357
-0.651937
-0.471438
-0.206651
-0.196663
-0.381908
-0.239163
-0.235567
-0.214275
0
0
-0.204998
-0.294401
-0.197932
-0.200896
-0.503112
-0.290244
-0.420167
-0.313472
-0.282432
-0.283614
-0.500226
-0.53175
-0.429867
-0.318197
-1.35085
-1.49167
-1.45697
-0.517932
-0.979046
-1.14401
-1.1397
-0.974923
-1.20354
-1.06681
-0.420308
-0.232322
-0.384443
-0.847919
-0.993281
-1.00886
-1.01568
-1.0372
-1.11133
-1.04082
-0.517062
-0.537728
-0.288412
-0.446972
-0.904724
-0.906341
-0.911987
-0.670831
-0.556435
-0.424113
-0.442899
-0.668085
-0.719658
-0.88487
-0.822985
-0.209121
-0.201663
0
-0.224777
-0.399773
-1.29091
-1.33117
-1.5035
-1.2428
-0.85782
-0.80466
-0.938287
-0.624067
-0.425612
-0.529655
-0.60829
-1.35445
-1.14434
-0.822528
-0.72285
-0.616482
-0.228354
-0.210076
-0.207825
-0.214976
-0.323509
-0.206557
0
0
-1.35497
-1.49316
-1.51921
-1.53704
-0.649591
-0.474471
-0.659183
-0.411919
-0.715899
-0.883934
-0.881269
-0.721246
-0.87843
-0.236701
0
-0.206637
-0.190455
-0.597151
-0.588068
-0.554492
-0.747963
-0.637709
-0.403765
-0.395946
-0.4422
-0.24544
-0.36361
-0.729144
-0.774114
-0.593989
-0.3677
-0.206082
-0.252676
-0.357783
-0.430369
-1.03231
-1.16451
-1.19778
0
-0.198627
-0.229846
0
0
-1.42141
-1.42581
-1.61205
-1.3726
-0.974606
-0.979054
-0.955211
-0.802697
-0.479787
-0.26438
-0.204603
-0.387231
-1.8142
-1.70279
-1.82866
-1.87866
-0.236011
-0.195395
-0.235632
0
-0.81004
-0.84209
-0.696555
-0.528053
-0.770448
-0.568923
-0.723506
-0.22453
-0.251904
-0.407031
-0.393378
-0.859068
-0.675201
-0.664005
-0.430568
-0.624254
-0.449909
-0.439922
-1.10379
-1.30213
-1.09337
-1.14318
0
0
-0.223456
0
-0.758719
-0.635638
-0.607785
-0.547687
-0.89324
-0.774046
-0.937684
-1.06553
-0.453375
-0.253676
-0.382633
-0.227803
-0.23653
-0.432611
-0.388595
-0.472443
-0.462122
-0.24135
0
-0.227293
-0.460994
-0.423263
-0.65334
-0.403661
-1.59095
-1.591
-1.40084
-1.57378
-1.12982
-0.969341
-0.96518
-1.11744
-0.33385
-0.369639
-0.533985
-0.926494
-0.992038
-1.12665
-1.12522
-1.07435
-0.739661
-0.709419
-0.807443
-0.725154
-0.508846
-0.23583
-0.462706
-0.356964
-0.543387
-0.823924
-0.772476
-0.687836
-0.893172
-1.11844
-1.17691
-1.22623
-0.942483
-0.779782
-0.984822
-1.06484
-1.24102
-1.31384
-1.11253
-1.13143
0
-0.22711
-0.225463
-0.809345
-0.760214
-0.74557
-0.595644
-0.244867
-0.209159
-0.20036
0
-0.198926
-0.218683
0
0
-0.543345
-0.645732
-0.789648
-0.629293
-1.6316
-1.65647
-1.65643
-1.47855
-0.222884
-0.222598
0
-0.585313
-0.574071
-1.20419
-1.17696
-1.14587
-1.35604
-0.69426
-0.620244
-0.419571
-0.58827
-1.37546
-1.55728
-1.37789
-1.54982
-1.41022
-1.59361
-0.211636
0
0
-0.192453
-0.383357
-0.609698
-0.54779
-0.586586
-0.394532
-0.375398
-0.440037
-1.06858
-1.08945
-0.227885
-0.397984
0
-0.220224
0
-0.21843
0
-0.254144
-0.234417
0
-0.825201
-0.592486
-0.45497
-0.389135
-0.601175
-0.562791
-0.680754
-0.534139
-0.639591
0
-0.200569
-0.541887
-0.583801
-0.360288
-0.421434
-0.793164
-0.433391
-0.55334
-0.586303
-0.344636
-0.184069
-0.224462
-0.219825
-0.690858
-0.620099
-0.574728
-0.728814
-0.889661
-0.869684
-1.01789
-0.24108
0
-0.229486
0
-0.768239
-0.646955
-0.580123
0
0
-0.224884
0
-0.218742
0
-1.01861
-0.23888
0
-0.62526
-0.734812
-0.860792
-0.741634
-0.633987
-0.425159
-0.400323
-0.360908
-0.593634
-0.462832
-1.3595
-1.3648
-1.17755
-1.38581
-1.53642
-1.30392
-0.220718
0
-0.172451
0
-0.585231
-0.441443
-0.507552
-0.493941
-0.22493
0
-0.210192
-0.240445
0
0
0
-1.34886
-1.46566
-1.32403
-1.15399
-0.952293
-1.16051
-1.12128
-0.616155
-0.5511
-0.359044
-0.501992
-0.582842
-0.464181
-0.700912
-0.505393
-0.695093
-0.663284
-0.356902
-0.569937
-0.417324
-0.363233
-0.551108
-0.604804
-0.587915
-1.64429
-1.44944
-1.45973
-1.48968
-0.495785
-0.5778
-0.737439
-1.46387
-1.25347
-1.28471
-1.29622
0
0
0
-1.13016
-1.27154
-1.29977
-1.07843
-0.613133
-0.408002
-0.484549
-0.391628
-0.251491
-0.965201
-1.05787
-0.230614
-0.221605
-0.458459
-0.232511
-1.39408
-1.21115
-1.40015
-1.17871
-0.55356
-0.56187
-0.545576
-0.377298
0
-0.280317
0
-0.218604
-0.271877
-0.381373
-0.406189
-1.2234
-1.18594
-1.07088
-0.986859
-1.38482
-1.5687
-1.55588
-0.913372
-0.739434
-0.672398
-0.888464
-0.891997
-0.76908
-0.383256
-0.419415
-0.430032
-0.519606
-0.199221
-0.213067
-0.500516
-0.78434
-0.605613
-0.765423
-0.89351
-1.03828
-0.897388
-0.824623
-0.68296
-0.717436
-0.496272
0
0
0
-0.953213
-0.821164
-0.922652
-0.595131
-0.713919
-0.592961
-0.698056
-0.805791
-0.979591
-0.888511
-0.877365
-0.611107
-0.779888
-0.731443
-0.642241
-0.983311
-0.933635
-0.754564
-0.940964
-0.710561
-0.616854
-0.861949
-0.699769
-0.926006
-0.761247
-0.93613
-0.92415
-0.349354
-0.18182
-0.181177
-1.60037
-1.42478
-1.37792
-1.60921
-1.19469
-1.37563
-1.40061
-1.12832
-0.884427
-0.691644
-1.48761
-1.27499
-1.41277
-1.43645
-1.61914
-1.43072
-1.19292
-1.13976
-1.01785
-0.401956
-0.366469
-0.223232
-0.37976
-0.382877
-1.72154
-1.7117
-1.50987
-1.72092
-1.10139
-1.03241
-1.08081
-0.878817
0
0
-0.202379
-0.245088
-0.6848
-0.845333
-0.732949
-0.762576
-0.564797
0
-0.192111
-0.304456
0
-0.933692
-0.756664
-0.878021
-1.0734
-0.388878
-0.565222
-0.386219
-0.36587
-1.08865
-1.13811
-0.974932
-0.660007
-0.711229
-0.676609
-0.876727
-0.283531
-0.361721
-0.207877
-0.207497
-0.334185
-0.400028
-0.17788
-0.205208
-1.22961
-1.46725
-0.986714
-1.00099
-0.946313
-1.0698
-0.870999
-1.00734
-0.847072
-0.838641
-0.641585
-1.28962
-1.33151
-1.41934
-0.74622
-0.70363
-0.762595
-1.63242
-1.42644
-1.44657
-1.47075
-0.454173
-0.381543
-0.21645
-0.410411
-0.461352
0
0
-0.205306
0
-0.912628
-0.762419
0
0
-0.202078
0
-1.01121
-1.25983
-1.07207
-1.06862
-1.18867
-0.362701
-0.182339
-0.240108
0
-0.193107
-0.220084
-0.657329
-0.226003
-0.364032
-0.19851
-0.206265
-0.670056
-0.906946
-0.866931
-0.871974
-1.04689
-1.02507
-0.779318
-0.862984
-1.4344
-1.35879
-1.43392
-1.23496
-0.416127
-0.210534
0
0
-0.233724
-0.21582
-0.248329
-0.212477
0
-0.396554
-0.370356
-0.36918
-0.224067
-0.353417
-0.198298
-0.413677
-0.228792
-0.461556
-0.403372
-0.446047
-1.10363
-1.23593
-1.24992
-1.41645
-1.36474
-1.44632
-1.59362
-1.40362
-0.366038
-0.884685
-1.01713
-0.97026
-0.21127
0
-0.224891
0
0
-0.222551
-0.653171
-0.605358
-0.499184
-1.25491
-1.27257
-1.08253
-1.28106
-0.620373
-0.562541
-0.787847
-0.664648
-0.239367
-1.44913
-1.45625
-1.43755
-0.392557
-0.970874
-1.18838
-0.99601
-1.0329
-0.922929
-0.777407
-0.889472
-0.212498
-0.462537
-0.417848
-0.443597
-0.216852
-0.360746
0
-0.250247
-0.252458
-0.254123
-0.203127
-0.220391
-0.402992
0
0
0
-0.727925
-0.500641
-0.553142
-0.733215
-0.381632
-0.404114
-0.213967
-0.381878
-0.844636
-1.10006
-0.593168
-0.611919
-0.61628
-0.638979
-0.713466
-0.542206
-0.64055
-0.69358
-0.219625
0
0
0
-0.811204
-0.975948
-0.722683
-0.826638
-0.208052
-0.323191
-0.225036
-0.547266
-1.49482
-1.49436
-1.2689
-1.49703
-0.85979
-0.861656
-0.852231
-0.687375
0
-0.478785
-0.365239
-0.390853
-0.208794
-0.763776
-0.716637
-0.872126
-1.54506
-1.35596
-1.48388
-1.4336
-0.700877
-0.655841
-0.872745
-0.65696
0
0
-0.195699
-0.724204
-0.734205
-0.853851
-0.233181
-0.408211
-0.213306
-0.311372
-0.853417
-0.908205
-0.850133
-0.670085
-0.517495
-0.599957
-0.63455
-0.712112
-0.791125
-0.748005
-0.599085
-0.488128
-0.4446
-0.571632
-0.680379
-0.395178
-0.246198
-0.352127
-0.475944
-1.53418
-1.37142
-1.50161
-1.42881
-1.49115
-1.52684
-1.34922
-1.73654
-0.733625
-0.83798
-0.846692
-0.832503
-0.534857
-0.348971
-0.60712
-0.485017
-0.191646
-0.207224
-0.216645
0
-1.45888
-1.45012
-1.2989
-1.28983
-0.549703
-0.401493
-0.371329
0
-0.216672
0
0
-0.626997
-0.723007
-1.44214
-1.26195
-1.24345
-1.27339
-0.784723
-0.55506
-0.701435
-0.5898
-1.55987
-1.38394
-1.30799
-0.224671
-0.469656
-0.413336
-0.416695
-0.207048
-0.411711
-0.335594
-0.411446
-0.807286
-0.823199
-1.0001
-1.01366
-0.783331
-0.812761
-0.983227
-0.415439
-0.381944
-0.2279
-0.404725
-1.08948
-1.25392
-1.25663
-0.385907
-0.201113
-0.202147
-0.235061
-0.22388
-1.25188
-1.17621
-1.34474
-1.40842
-1.10416
-1.27599
-1.29088
-0.468493
-0.523426
-0.709135
-0.678599
-0.939595
-0.968513
0
0
0
-0.868624
-0.883813
-0.896668
-0.714535
-0.244201
-0.360399
-0.230124
-0.202307
-0.364921
-0.549235
-0.383987
-0.36667
-0.195751
-0.276045
-0.587315
-0.632665
-1.51502
-1.36252
-1.54936
-1.37248
-1.52746
-1.55303
-1.24666
-0.767647
-1.1315
-0.88673
-0.959298
-1.10255
-1.12742
-1.1178
-0.626079
-0.710519
-0.50958
-0.477716
-0.202157
-0.418736
-0.205276
-0.418721
-0.770981
-0.692502
-0.556109
-0.72443
-0.830089
-0.648251
-0.669914
-0.83099
0
0
-0.222371
-0.268223
0
-0.849804
-0.752363
-0.922461
-0.933302
-0.778377
-0.623632
-1.58769
-0.217652
-0.401414
-0.193908
-0.199877
-0.216568
-0.185749
0
-0.232631
-0.226218
0
0
0
0
0
-0.214764
-0.206868
-0.202187
-0.393745
-0.225523
-0.177617
-0.594191
-0.536201
-0.43816
-1.53254
-1.34359
-1.52312
0
0
-0.193915
-0.278135
-1.36664
-1.54286
-1.49291
-1.38101
-0.316149
-0.188756
-0.252702
-0.380953
-1.20552
-1.39361
-1.19409
-1.36197
-1.1463
-1.36034
-1.34059
-0.442523
-0.541123
-0.477511
-1.16003
-1.22357
-0.356171
-0.365187
-0.490875
-1.54392
-1.51014
-1.35318
-1.52453
-0.814842
-0.400766
-0.634354
-0.568914
-0.551462
-0.975936
-1.0958
-1.13885
-0.912246
-0.554191
-0.741855
-0.669739
-0.663385
-1.85941
-1.82786
-1.8299
-1.46873
-1.33017
-1.25905
-1.47906
-1.82548
-1.81911
-1.5761
-1.788
-0.384015
-1.26319
-1.25603
-1.2583
-1.05956
-0.198493
-0.414965
-0.407722
-0.387897
-1.00629
-0.894412
-0.180492
-0.23037
-0.23828
0
-1.08199
-0.820627
-0.923789
-0.929858
-0.930752
-1.0175
-0.778487
-0.970756
-0.995316
-0.839039
-0.90247
-0.984734
-0.85995
-0.828231
-0.805501
-0.799122
-0.432257
-0.379754
-0.66154
-0.57425
-0.876563
0
0
-0.220877
0
-1.4301
-1.45381
-0.167384
-0.190527
0
0
-0.307209
-0.375309
-0.235924
-0.183316
-1.3445
-1.28479
-1.16879
-1.30632
-1.37107
-0.420834
-0.23926
-0.418594
-0.423688
-1.23411
-1.41311
-1.43644
-1.19349
-1.08897
-0.862537
-1.03782
-0.196258
0
-0.219936
-0.195705
-0.235978
-0.211102
-0.229023
-0.429436
-0.636116
-0.459236
-0.616563
-0.407117
-0.210365
-0.283129
-0.210509
-0.189781
-0.21345
-0.191969
-0.383751
-1.21301
-1.4412
-1.41674
-0.86107
-0.79621
-1.0036
-1.0102
-0.292905
0
-0.208702
-0.265292
-0.199802
-0.233157
-1.02159
-1.06344
-0.940298
-0.829552
-1.01023
-1.00462
-0.398915
-0.462308
-0.595266
-0.608048
-0.619936
-0.506533
-0.371389
-0.457849
-0.866923
-0.654404
-0.732124
-0.898728
0
-0.200994
0
-1.71349
-1.69622
-1.69123
-1.53151
-0.883178
-1.10372
-1.06925
-0.929144
-1.59866
-1.8441
-1.67788
-1.83652
-1.76515
-1.75251
-1.79883
-1.62436
-0.364922
-0.222265
-0.211061
0
-0.181597
-1.60435
-1.65151
-1.65823
-1.44624
-1.29452
-1.2735
-1.11507
-0.290238
-0.189951
-0.376758
-0.199124
-0.950094
-1.13667
-1.05181
-1.10711
-1.48386
-1.61183
-1.39658
-1.60761
-0.216274
-0.813574
-0.836493
-0.633777
-0.652061
-0.46565
-0.256637
-0.513542
-0.515921
0
0
-0.267218
-0.159494
-0.214028
-0.252439
0
-1.48329
-1.71245
0
-1.42574
-1.57573
-1.53989
-1.30442
-1.76388
-1.92311
-1.77708
-1.74644
-0.359892
-0.39654
0
-0.252236
-0.213492
0
0
-0.217057
-1.36418
-1.28608
-0.627555
-0.702775
-0.553572
-0.70984
-0.648318
-0.901134
-0.939321
-0.731531
-0.983994
-1.18066
-1.35039
-1.36479
-1.32088
-0.254688
0
0
0
-0.224154
-0.364056
-0.412574
-0.492582
0
-0.225184
-0.801835
-0.795568
-0.603121
-0.796062
-0.21793
0
0
0
-0.240091
0
-1.01981
-0.874795
-0.917442
-1.08252
-1.08157
-0.388232
-0.385808
-0.382664
-0.219259
-0.938556
-1.2677
-1.26644
-1.61337
-1.45069
-0.411963
-0.376435
-0.209176
-0.365982
-0.916317
-0.765074
-0.892876
-1.00046
-1.38736
-1.19186
-1.38884
-1.40648
-0.443958
-0.405383
-0.233855
-0.606529
-0.792305
-0.814473
-0.637736
-1.23375
-1.40903
-1.25441
-1.24197
-1.56928
-1.58352
-1.57201
-1.40945
-1.56598
-1.54673
-1.55628
-1.38225
-0.47661
-0.390846
-0.680425
-0.466031
-0.204158
-0.315336
-0.205724
0
-1.21081
-0.988096
-1.04806
-1.0429
-0.201814
-0.205135
0
0
-1.12594
-0.91609
-1.1119
-1.09562
0
-0.20344
0
-0.248003
-0.657763
-0.60507
-0.794791
-0.552051
-1.53035
-1.61598
-1.45945
-1.51908
-0.930546
-0.822279
-0.973295
-1.02709
-0.333995
-0.421907
-0.503564
-0.386813
-1.75215
-1.7701
-1.61261
-1.56347
-1.38049
-1.18613
-1.38407
-0.224848
0
-0.184811
-0.321291
-0.203755
-0.339414
-0.216594
-0.988803
-1.12016
-1.00938
-0.397891
-0.588774
-0.404751
-0.389292
-1.3176
-1.1731
-1.14178
-1.10097
-0.179509
-0.336237
-0.407441
-0.202702
-0.540361
-0.69811
-0.558487
-0.444755
-0.588948
-0.798156
-0.723548
-0.5919
-0.279098
-0.346791
-0.384249
-0.515315
-1.02231
-0.915089
-1.13188
-1.29265
-1.28507
-1.28854
-1.05536
-1.06682
-1.05782
0
-0.236938
-0.201386
-0.189202
0
-0.217316
-0.200585
0
-0.302009
-0.420856
-0.580711
-1.14301
-1.13432
-0.195519
0
-0.220523
-0.203127
-1.31056
-1.24574
-1.12976
-0.792061
-0.72153
-0.900139
-0.958761
-1.03473
-0.945506
-0.841433
-1.80986
-1.64814
-1.7915
-1.85066
-1.41989
-1.28153
-1.5831
-1.42161
-0.98007
-1.05382
-0.903764
-0.82847
-1.23677
-1.03511
-1.19866
-1.12304
-0.193062
-0.196652
0
-1.75599
-1.47626
-1.74163
-1.02837
-1.26376
-1.26944
-1.28424
0
0
-0.188615
-1.3307
-1.31973
-1.51301
-0.188463
0
-0.204301
-0.212631
-0.668068
-0.43451
-0.403963
-0.538163
-0.398161
-0.53743
-1.13659
-1.09045
-1.2735
-1.25162
-0.206348
-0.38223
-0.242134
-0.894557
-1.26852
-1.34928
-1.06069
-1.26314
-1.66726
-1.51587
-1.70436
-1.72968
-0.362141
-0.420806
-0.216381
-0.377848
-1.79632
-1.66688
-1.86889
-1.93594
-1.20286
-1.1639
-1.37004
-1.34213
-1.72694
-1.5218
-1.74985
-1.73165
-0.406587
-0.907235
-1.10946
-0.433062
-0.450877
-0.240352
-1.6023
-1.7886
-1.5122
0
0
-0.24537
0
-1.61347
-1.43061
-1.60425
-0.818451
-0.249255
-0.387294
-0.382806
-0.225684
-0.238017
-0.366549
-0.193751
0
-0.225246
0
-0.197872
0
-0.230601
-1.25655
-1.07395
-1.28594
0
-0.246349
0
0
-0.683704
-0.56722
-0.623019
-0.437854
0
0
-0.271519
-0.232054
-0.483035
-0.452256
-1.60105
-1.58969
-1.41224
-1.59031
-1.11764
-1.14567
-1.34693
-1.14375
-0.705403
-0.654268
-0.83258
-0.858317
-1.04172
-0.583128
-0.611759
-0.598116
-0.211395
-0.223987
-0.212083
-0.39141
0
-0.217874
0
0
-1.46324
-1.5365
-1.64238
-1.57327
-0.639641
-0.677313
-0.813305
-0.819885
-1.14878
-1.13649
-1.26811
-1.26083
-1.36265
-1.20561
-1.33376
-0.573092
-0.670994
-0.775036
-0.699355
-0.183152
0
-1.09112
-1.11932
-1.07649
-0.932652
-0.565692
-0.759603
-0.684396
-0.649637
-0.402438
-0.46465
-0.386015
-0.231565
-0.42527
-0.226712
-0.456998
-0.371534
-1.4444
-1.46076
-0.40003
-0.499499
-0.282294
-0.770458
-0.912552
-0.719631
-0.905393
-0.877125
-1.13177
-0.97799
-1.30637
-1.28435
-1.13758
-1.31816
-1.20584
-1.18441
-0.965792
-0.838267
-0.921813
-0.946494
-1.22324
-1.10765
-1.00354
-1.01994
-1.15059
-1.1415
-0.954163
-0.977414
-0.614194
-0.448394
-0.411013
-0.372697
-0.215708
-0.189841
-0.243408
-0.552631
-0.533583
-0.350692
-0.352148
-1.47049
-1.50961
-1.67773
-1.51874
-1.26013
-1.05746
-1.26113
-1.32057
-1.18219
-1.19191
-1.39537
-1.1688
-0.400449
-0.602048
-0.404385
-0.506033
0
-0.220234
0
0
-0.225749
0
0
-0.758918
-0.695115
-0.579953
-1.2175
-1.42115
-1.1538
-0.413614
-0.642571
-0.574996
-0.603935
-0.694304
-0.48
-0.671938
-1.211
-0.217846
-1.07679
-1.1661
-0.868455
-1.28159
-1.2467
-1.24636
-1.47823
-0.714415
-0.84744
-0.724321
0
-0.239228
0
0
-0.197763
-0.365951
-0.491267
-0.288135
-0.500526
-1.62308
-1.64185
-1.75025
-1.53704
-0.227424
0
0
0
0
-0.207866
0
-1.56612
-1.57471
-1.34377
-0.835995
-0.767252
-0.832932
-0.640517
-1.28569
-1.2284
-1.2459
-1.05371
-1.74219
-1.51134
-1.74773
-1.73222
-0.826394
-0.599413
-0.640723
-0.684301
-0.479015
-0.627474
-0.664402
-0.902865
-0.805966
-0.862093
-1.2107
-1.02288
-1.11257
-1.21598
-0.427492
-0.60244
-0.458436
-0.395156
-0.618961
-0.830439
-0.845244
-1.15988
-1.17899
-1.2284
-1.04418
-0.827899
-0.640601
-0.61209
-1.23698
-1.30222
-1.18743
-1.40671
-0.870711
-0.664415
-0.584274
-0.880827
-0.482281
-0.402657
-0.559065
-0.359467
-1.12908
-1.31934
-0.889911
-0.90068
-0.675887
-0.832802
-1.64884
-1.56262
-1.57163
-1.46626
-1.3876
-1.26337
-1.41529
-1.14072
-1.31836
-1.26511
0
0
0
-0.482602
-0.397068
-0.458581
-0.255247
-0.230809
-0.359365
-0.299476
-1.11122
-1.28154
-1.30992
-1.27637
-0.521252
-0.60879
-0.697642
-0.496869
-1.07161
-1.01546
-0.845647
-0.730788
-0.702926
-0.504057
-0.629173
-0.96235
-1.13688
-1.15705
-0.97466
-1.14743
-0.971241
-1.06553
-1.09691
0
-0.214378
-0.191622
0
-0.612277
-0.784595
-1.29837
-1.0785
-1.33454
-1.25039
-0.835692
-0.841976
-0.649048
-0.514937
-0.505434
-0.293034
-0.453145
-0.669429
-0.590796
-0.569549
-0.422817
-0.744283
-0.952224
-0.793176
0
0
-0.325774
-0.480852
-0.337119
-0.440286
-0.223773
-0.375572
-1.02922
-1.03229
-1.06248
-0.872378
-1.0954
-1.29261
-1.28877
-1.28921
-1.18882
-1.16789
-1.18367
-0.986714
0
-0.623773
-0.577763
-0.747052
-0.53708
-0.216662
0
-0.237498
-0.205446
0
-1.6002
-1.60373
-1.43795
-1.43807
-1.27505
-1.49815
-1.51446
-1.46297
-0.452858
-0.45262
-0.191262
-0.201699
-0.262423
0
-0.205808
0
-0.256496
-0.611742
-0.402268
-0.567437
-0.420491
-0.533342
-0.38038
-0.263468
-0.235322
0
-0.969875
-1.19109
-1.03859
-0.189863
-0.224267
-0.397102
-0.242234
0
0
-0.20917
-1.38503
-1.13385
-1.34701
-1.19083
-1.75001
-1.55015
-1.77563
-0.214403
-0.243742
-0.215355
0
-0.952719
-0.950912
-0.968236
-0.786414
-0.626838
-0.83644
-0.718279
-0.647131
-0.573056
-0.547458
-0.495865
-0.392264
-1.01787
-1.22994
-1.20799
-0.567558
-0.384629
-0.50803
-1.16053
-0.955263
-0.980193
-1.00376
-1.18258
-1.008
-0.2056
-0.298064
0
-0.255059
0
0
0
-0.269452
-0.192531
-1.21395
-1.41739
-1.24464
-1.02472
-1.00776
-1.23031
-1.14099
-1.38548
-0.24566
-0.36878
-0.442367
-0.245409
-0.204833
-0.372596
-0.354222
-0.365279
-1.53216
-1.46441
-1.59316
-1.33854
-0.225389
-0.217689
-0.894206
-0.706024
-0.214269
-0.2343
-0.234813
-1.04173
-0.935531
-0.85969
-0.850213
-1.46342
-1.44187
-1.47477
-1.64579
-1.59141
-1.74695
-1.76067
-1.02351
-0.98468
-1.63043
-1.74125
-1.81171
-1.59639
-0.259333
0
-0.188309
-0.247254
-0.813554
-0.983213
-0.918899
-0.793501
-1.97675
-1.76708
-1.95803
-1.98226
-0.242743
-0.450545
-0.380529
-1.00152
-0.844944
-0.8009
-0.901545
-0.247783
0
0
0
-0.723913
-0.699396
-0.642758
-0.866795
-1.54014
-1.33173
-1.54108
-1.38463
-0.602172
-0.586253
-0.590038
-0.402398
-0.946917
-1.15439
-1.00267
-0.947063
-0.895282
-0.762446
0
-0.217871
0
-0.195727
-0.272961
-0.240488
0
-0.209917
-1.7898
-1.79358
-1.62971
-1.78775
-0.183785
-1.24612
-1.43744
0
0
-0.194256
-0.177796
0
-0.189274
-0.204466
-1.09061
-1.26143
-1.25243
-0.750769
-0.897057
-0.691717
-0.753446
0
-0.234704
-1.24412
-1.38546
-1.43231
-1.48335
-1.48002
-1.32018
-1.33077
-1.51537
-0.199952
0
0
-0.302979
-0.916391
-1.10859
-0.921645
-1.00704
-0.22927
-0.674153
-0.69048
-0.498829
-0.233623
-0.261392
0
-0.218165
-0.375353
-0.240368
-0.185938
-0.196648
-0.539838
-0.369649
-0.291507
-0.371391
-1.30569
-1.28126
-1.28804
-1.46156
-1.19229
-1.46318
-1.31359
-1.51458
-1.58996
-1.60007
-1.40301
-1.42122
-0.646933
-0.405592
-0.519635
-0.994865
-1.42317
-1.40955
-1.22083
-1.38222
-1.38454
-1.30581
0
-0.629489
-1.5717
-1.74264
-1.7243
-1.56829
-0.522387
-0.442086
-0.715186
-0.569925
-0.643135
-0.426224
-0.446041
0
-0.198021
-0.200135
-0.194001
0
-0.208197
0
-0.630838
-0.596971
-0.467285
-1.15796
-1.14492
-0.368541
-0.391864
-0.241425
-0.197678
-1.17561
-1.02968
-1.09379
-1.31381
-1.45694
-1.28778
-1.17113
-1.35913
-1.10386
-1.18097
-1.22622
0
-0.435566
-0.581445
-0.549557
-0.665484
-0.865846
-0.964859
-0.796134
-0.995925
-0.94298
-0.237078
-0.358345
-0.385377
-1.28126
-1.0819
-1.22872
-0.8912
-0.877961
-0.817492
-0.393918
-0.232987
-0.40913
-0.766958
-0.827408
-0.86879
-0.85812
-0.620177
-0.824861
-0.735977
-0.609636
-0.76786
-0.627531
-0.561632
-1.25635
-1.42885
-1.46219
-1.42702
-1.22892
-1.40664
-0.198847
-0.245004
-0.43816
0
0
-0.216003
0
-1.20947
-0.197417
-0.221131
-0.223357
-0.343396
-1.10291
-1.16796
-1.19683
-1.3444
-0.808724
-0.59599
-0.777507
-0.583299
-0.704465
-0.892336
-0.883487
-0.904934
-0.587902
-0.732319
-0.771387
-0.678906
-1.03937
-1.24659
-1.23996
-1.05035
-1.82104
-1.98496
-1.96964
-1.77844
-1.3847
-1.3689
-1.39403
-1.22845
0
-0.19738
-0.285408
-1.13648
-1.13229
-1.03365
-1.01492
-1.21076
-0.731261
-0.727238
-0.611137
-0.83148
-1.13781
-1.08574
-1.2814
-1.22119
-0.270097
-0.352792
-0.20211
-0.179751
-0.618692
-0.403934
-0.605043
-0.424975
-0.99842
-1.13456
-0.905836
-1.12385
-0.905676
-0.888843
-1.76396
-1.77835
-2.00243
-1.69993
-0.940525
-0.844267
-0.881485
-0.718961
-0.600796
-0.636639
-0.588491
-0.784569
0
0
-0.2503
-0.743831
-0.704059
-0.879886
-1.10666
-0.907283
-0.893505
-0.693511
-0.483143
-0.644698
-0.660724
-1.48844
-1.27862
-1.41954
-0.373545
-0.233652
-0.51505
-0.731349
-1.18302
-1.22536
-1.62461
-1.61389
-1.38761
-0.455078
-0.233275
-0.409778
-0.329999
-0.207677
0
0
0
-0.726044
-0.536854
-0.563944
-0.72172
-1.60995
-1.78216
-1.77172
-1.50613
-0.19466
-0.238461
-0.25452
-1.53196
-0.199283
-0.213418
0
-0.326488
-0.420744
-0.561758
-0.561986
-0.37855
-0.200392
-0.183481
-0.346465
-0.35673
-1.02004
-0.370029
-0.215891
-0.417762
-0.201921
-1.51416
-1.48504
-1.26028
-1.51701
-1.33488
-1.34644
-0.446031
-0.289709
-0.232166
-0.19381
0
0
0
-0.951761
-0.88208
-1.0788
-0.204708
-0.257364
0
0
-0.91666
-0.825689
-0.88452
-1.00812
-0.539747
-0.41411
-0.569144
-0.221974
-0.269435
-0.225407
-0.422007
-0.231195
-0.467001
-0.454724
-0.292962
-0.902098
-1.02019
-0.85662
-1.29323
-1.413
-1.22287
-1.11164
-0.207177
-0.753172
-0.762831
-0.987078
-0.757909
-0.763124
-0.583182
-0.592687
-0.54496
-1.34621
-1.33261
-1.34439
-1.52084
-0.181214
-0.19704
-0.351326
-0.280795
-1.26272
-1.21601
-1.4301
-1.44081
-0.23639
-0.430976
-0.36659
-1.22254
-0.225917
-0.407698
-0.438726
-1.16983
-1.21604
-0.91079
-1.03816
-1.53531
-1.37811
-1.34046
-1.54215
-0.43733
-0.375117
-0.178334
-0.239493
-0.271859
-0.246676
-0.423791
-0.603346
-0.607682
-0.753187
-0.794047
-0.678409
-0.667885
-0.662611
-0.469746
-0.222874
-0.209401
-0.384131
-0.237891
0
0
-0.203825
0
-0.944729
-0.854918
-0.666263
-0.767622
-1.23004
-0.927009
-1.03123
-1.1226
-0.745766
-0.986762
-0.578193
-0.717787
-0.4951
-0.626099
-0.847306
-0.785276
-0.85985
-0.973077
-0.370605
-0.579119
-0.529351
-0.578153
-0.377085
-0.437473
-0.37424
-0.243736
-0.910331
-0.85301
-0.910837
-0.703913
-1.30371
-1.40867
-1.3282
0
-0.876633
-0.493069
-0.489074
-0.492211
-0.210485
0
0
-0.223205
-1.09185
-1.28002
-1.26435
-0.201442
-0.21035
0
0
-0.819678
-0.979629
-1.066
-0.215271
-0.473767
-0.634398
-0.51914
-0.725845
-1.64649
-1.48198
-1.65104
-0.367718
-0.336824
-1.46687
-1.48408
-1.29845
-1.47303
-0.76597
-0.903645
-0.851261
-1.0669
-1.09832
-0.90313
-0.218128
-0.913844
-1.03084
-0.772946
-0.857026
-1.10774
-1.15946
-1.22454
-0.88617
-0.238237
-0.409466
-0.361169
-0.458419
-0.38429
0
-0.203501
0
-0.175778
-0.753507
-0.875157
-0.830955
-1.0126
-0.42938
-0.406266
-0.235702
-0.403053
0
-0.217084
-0.201125
0
-1.34225
-1.30148
-0.230201
0
-0.207768
-1.3108
-0.231385
-0.390999
-0.362673
-0.455055
0
0
-0.230503
-0.620144
-0.569109
-0.58192
-0.400354
-0.804459
-1.00501
-0.375381
-0.230641
-0.192999
-1.31036
-1.46968
-1.30294
-1.46379
-0.978529
-0.859991
-0.966584
-1.02966
-0.710694
-0.990719
-0.856699
-0.849443
-0.677309
-0.718323
-0.582904
0
-0.273309
0
0
0
0
0
-0.210441
0
-1.76397
-1.58669
-0.785179
-0.666025
-0.563761
-0.964003
-1.21367
-1.0462
-0.217978
-0.285523
0
-0.268267
-1.46678
-1.43284
-1.27927
-1.44087
-1.00746
-0.975779
-1.14145
-0.887741
-0.913989
-0.775624
-0.789833
0
0
-0.206749
0
-0.533912
-0.772589
-0.575067
-0.582002
-1.29568
-1.33439
-1.50605
-1.29017
0
0
-0.159411
0
-1.20521
-1.3264
-1.4301
-0.896285
-0.677356
-0.841434
-0.832569
-0.651058
-0.840917
-0.803291
-0.995736
-0.968559
-0.806375
-1.04066
-0.812944
-1.30168
-1.27452
-1.2242
-1.11769
-0.75058
-0.565314
-0.584026
-0.664205
-0.56652
-0.646077
-0.405617
-0.654512
-1.47019
-1.28959
-1.27799
-1.48607
-0.403772
-0.372122
-0.572478
-1.43378
-0.612255
-0.643806
-0.649216
-0.449641
-0.622143
-0.608573
-0.957538
-1.07285
-1.16076
-0.968438
-0.672996
-0.510859
-0.526633
-0.695822
-0.76649
-0.572696
-0.773034
-0.224415
-0.206794
0
0
-1.20443
-1.39146
-1.40422
-1.39027
-0.624395
-0.556542
-0.225125
0
-0.220448
-0.287201
-0.243688
-0.434616
-0.232973
-0.24112
0
0
0
-0.452531
-0.378041
-0.212737
-0.250796
0
0
-0.233057
-0.184495
-0.382737
-0.382618
-0.214051
-0.36093
-0.813907
-0.993856
-0.815062
-0.801311
-0.733877
-0.694247
-1.00688
-0.923
-0.955294
-0.825632
-0.434397
-0.58293
-0.620767
-0.482027
-0.187605
-0.194718
-0.418178
-0.37001
-0.697704
-0.756527
-0.592587
-0.765582
0
0
-0.202319
-0.248828
-0.221053
0
-0.222986
-1.15054
-0.96423
-1.17639
-1.07172
-1.06448
-0.956109
-1.11805
-0.952562
-1.99193
-1.84416
-1.33977
-1.29413
-1.48174
-1.67313
-1.44627
-1.65658
-1.64462
-1.12689
-1.33386
-1.1293
-1.14481
-0.93695
-1.0886
-1.07481
-1.09641
-0.179076
0
0
-1.12672
-0.921495
-0.926569
0
0
0
-1.46835
-1.51284
-1.33184
-1.33983
-0.205499
0
-1.20697
-1.20556
-0.221647
-0.235718
-0.205217
0
-1.74244
-1.74114
-1.75732
-1.55932
-1.23172
-1.27406
-1.46091
-0.718304
-0.550568
-0.74946
-1.27382
-1.25571
-1.49652
-0.371008
-0.453405
-0.369803
-0.583041
-0.997269
-1.18577
-1.08882
-0.359001
-0.333244
-0.50842
-1.33116
-1.16554
-1.38896
-1.26801
-1.62544
-0.870627
-0.856734
-0.685438
-0.63933
0
0
0
-1.25079
-1.21395
-1.26125
-1.03388
-0.219347
0
-1.79429
-1.58614
-1.61127
-1.79144
0
-0.225989
-0.201302
0
-1.25489
-1.29042
-1.32529
-1.49032
-1.50203
-1.4931
-1.0982
-1.06186
-1.19646
-1.04567
-0.998533
-0.865447
-0.953299
-1.00389
-1.00233
-1.21553
-1.33784
-1.17201
-1.39508
-1.23291
-1.09377
-0.926665
-0.361372
-0.48507
-0.392573
-0.24072
-0.189319
-0.806036
-0.692065
-0.639745
-1.35973
-1.44108
-1.63277
-1.57012
-0.363627
-0.456598
-0.28935
-0.39886
-0.404688
-0.29216
-0.821754
-0.570149
-0.743577
-0.62157
-0.580589
-0.637943
-0.398214
-1.49493
-1.54842
-1.74021
-1.56294
-1.13777
-1.16708
-0.558533
-0.396857
-0.462766
-0.56433
-0.620628
-0.699881
-0.480833
-0.708595
-0.918873
-0.96278
0
0
0
-0.215911
-1.44786
-1.5839
-1.32399
-1.35435
-0.993304
-0.979315
-0.976092
-1.58966
-1.03379
-1.0505
-0.997705
-0.831075
-0.22754
-0.188028
-0.22417
-0.21242
-0.38974
-0.428482
-0.209969
-0.846062
-1.09033
-0.93473
-1.00517
0
0
-0.170945
-0.568519
-0.47234
-0.677932
-0.429611
-0.434644
-0.49172
-1.12068
-1.0822
0
0
-0.265809
-0.192091
-0.773457
-0.890113
-0.971165
-0.879177
-0.959055
-0.755467
-0.854735
-0.536767
-0.367894
0
-0.199439
0
0
0
-0.202632
0
0
-0.254138
-0.452427
-0.242372
-0.445986
-0.994241
-0.216882
-0.922373
-1.09833
-1.12088
-1.04335
-1.39664
-1.22955
-1.43339
-0.805284
-0.595877
-0.774775
-0.634395
-0.20185
-0.198441
-0.243132
0
-0.218864
0
0
-0.208255
-0.236317
-1.22065
-1.00116
-1.02248
-1.02073
-0.634228
-0.407191
-0.458667
-0.518791
-0.618516
-0.404372
-0.561268
-0.611659
-0.725422
-0.576075
-0.539514
-0.967765
-0.967039
-0.793248
-1.06241
-0.950944
-0.855226
-0.928015
-1.07024
-0.926562
-0.808442
-1.02144
-0.874843
-1.07245
-0.875828
-0.423851
-0.268604
-0.426523
-0.380332
-0.488418
-0.444047
-0.472797
-0.355502
-0.549107
-0.353369
-0.559107
-1.62022
-1.60403
-1.44175
-1.64915
-1.19111
-1.00556
-1.13088
-1.19581
-0.40008
-0.544254
-0.439796
0
-0.194983
-0.250354
-0.235484
-0.941816
-0.998531
-1.1603
-0.597701
-0.451163
-1.13375
-0.976188
-1.06254
-0.989023
-0.969179
-0.876912
-0.818315
-0.944325
-0.938215
-1.05684
-0.749442
-0.938952
-0.935864
-0.912462
-0.594407
-0.690249
-1.16856
-1.13163
-0.94579
-1.05216
0
0
-0.185962
0
0
-0.235377
0
-0.212733
-0.453423
-0.261753
-0.495434
-0.459434
-1.71299
-1.81687
-1.80937
-0.514959
-0.714469
-0.679895
-0.725306
-1.57361
-1.57462
-1.39037
-0.360288
-0.373154
-0.517633
-1.36845
-1.50151
-1.55645
-1.38218
-1.33444
-1.49726
-1.50936
-1.51666
-0.763778
-0.604164
-0.557561
-0.667072
-1.32749
-1.34463
-1.34935
-0.961264
-0.721633
-0.942558
-0.908106
0
0
-0.832576
-0.866015
-0.708147
-0.779491
-0.38046
-0.362642
-0.591763
-0.486409
-0.589439
-0.400748
-0.599102
-1.46894
-1.30447
-1.46282
-1.24001
-0.557256
-0.753531
-0.548127
-0.732771
-0.625731
-0.835343
-0.766207
-0.745763
-0.207177
-1.19186
-1.20722
-1.212
-1.01423
-0.558787
-0.763707
-0.826584
-1.01324
-0.992206
-1.00235
-0.853127
-0.69748
-0.877674
-0.713187
-0.372358
-0.255576
-0.390367
-0.219589
-0.290464
0
-0.339302
-0.535843
-0.376131
-0.364487
-1.24139
-1.10374
-0.578644
-0.491614
-0.665169
-0.426402
0
-0.206779
0
0
-0.202538
-0.183079
0
0
-0.703707
-0.720538
-0.880049
-0.718532
0
0
0
-0.233896
-0.54623
-0.683516
-0.493695
-0.551274
-0.516255
-0.550497
-1.1513
-1.15056
-1.34417
-1.05966
-1.00194
-1.22205
-1.02214
-1.08994
-1.0492
-1.23876
-1.24129
-1.33965
-1.33422
-1.14934
-1.36453
-0.769043
-0.956474
-0.97495
-0.94566
-0.240105
-0.252493
0
-0.219525
-0.978923
-1.16541
-1.16916
-1.16557
-1.60124
-1.43547
-1.39691
-1.01111
-0.746389
-0.86964
-0.953148
0
-0.210914
-0.258852
0
-0.251698
-0.191054
-1.41906
-1.58797
-1.40491
-1.60948
-1.26991
-1.48325
-0.787461
-0.998703
-0.897589
-0.839757
-1.06057
-1.03021
-0.551118
-0.458121
-0.618091
-0.624524
-0.429986
-0.636103
-0.412446
-0.595047
-0.598339
-0.824037
-0.774236
-0.822182
-1.16164
-1.01049
-1.02227
-1.43638
-1.6009
-0.508535
-0.379094
-0.516108
-0.418485
-0.363827
-0.563233
-0.514408
-0.364164
-0.906045
-0.821625
-1.06667
-0.939766
0
0
0
-0.200183
-1.8354
-1.62168
-1.81957
-1.63583
-0.404497
-0.565152
-0.578905
-0.598485
-0.921747
-0.93708
-1.13709
-1.00521
-1.91631
0
-0.197816
0
0
-0.513444
-0.585718
-0.547423
-0.518864
-0.698736
-0.729741
-1.24004
-1.22893
-1.44636
-1.45123
-0.551716
-0.459986
-0.822841
-0.959732
-0.891831
-0.767578
-0.650998
-0.807041
-0.643486
-0.865617
-0.852294
-0.709743
0
-0.205415
-0.191755
0
-1.27858
-1.25236
-1.27615
-1.10824
-0.850249
-0.740308
-0.649983
-0.756606
-0.854222
-0.852576
-0.997589
-1.05096
-0.223028
-0.257467
-0.243749
0
-0.69217
-0.66502
-0.491613
-0.633432
0
-0.226427
-0.208648
0
0
-0.251704
-0.214459
-0.217559
0
-0.214548
-0.534565
-0.381606
-1.38264
-1.37769
-1.55341
-1.375
-1.56578
-1.48962
-1.44341
-1.42476
-0.359227
-0.578473
-0.364385
-0.45421
-0.72341
-0.715526
-0.525097
-0.529112
-0.672839
-0.748979
-0.724993
-0.589065
-0.511565
-0.197007
0
0
-0.215461
-0.970322
-0.779206
-0.773315
-0.796413
-0.685843
-0.785515
-0.770566
-0.566447
0
-0.389618
-0.389341
-0.527149
-0.237927
-0.211143
0
-0.182036
-1.15384
-1.02098
-1.13917
-1.08949
-1.29807
-1.4183
-1.16371
-1.29666
-0.758371
-0.768792
-0.714828
-0.386396
-0.488579
-1.03504
-1.20941
-1.06748
-1.19363
-0.606317
-0.591361
-0.402989
-0.598132
-1.3308
-1.40456
-1.6113
-1.59298
0
0
-0.206805
0
-0.19452
0
0
0
-1.48942
-1.43317
-1.45272
-1.64472
-0.880016
-0.756485
-0.938946
-0.817047
-0.929963
-0.760845
-0.909548
-0.707662
0
0
0
-0.224467
0
-0.869887
-0.682373
-0.702358
0
-0.190995
-0.234136
-1.09607
-1.29578
-1.13696
-0.259445
-0.217166
-0.859847
-0.6706
-0.829872
-0.658646
-0.640517
-0.433784
-0.664941
-0.609032
0
0
-0.207676
0
-0.778438
-0.771242
-0.578438
-1.07973
-1.18659
-0.955955
-1.10044
-0.857883
-1.05741
-1.02412
-0.928143
-1.26317
-1.95529
-2.13624
-1.93016
-2.06989
-0.570358
-0.601219
-0.752842
-0.589565
-0.438233
-0.593638
-0.635674
-0.982187
-1.09208
-1.02373
-1.15121
-0.419179
-0.213597
-0.385981
-0.183509
-0.195678
0
-0.207288
-1.72224
-1.88192
-1.9304
-0.639834
-0.606513
-0.810827
-0.767214
-0.631568
-0.429956
-0.431909
-0.633197
-1.61225
-1.18952
-1.31691
-1.12484
-1.11243
0
0
-0.526369
-0.481024
-0.352487
-0.859624
-0.819197
-0.861628
-0.668684
-1.24048
-1.06198
-0.217665
-0.369208
-0.208305
-1.6183
-1.62146
-1.8392
-1.65658
-1.03089
-0.821095
-1.01264
-1.37825
-1.14522
-1.26084
-1.35824
-0.810774
-0.692477
-1.34874
-1.21128
-1.24544
-1.16644
-1.96281
-1.97463
-1.88534
-1.77328
-1.40716
-1.41583
-1.24618
-1.46946
-0.356558
-0.405136
-0.542809
-0.383094
-0.953731
-0.997392
-0.79563
-0.811156
-0.539296
-0.636183
-0.779825
-0.668016
-1.74277
-1.75613
-1.73314
-1.59186
-1.04836
-1.19984
-0.903413
-1.03641
-0.367224
-0.235056
-0.194337
-0.208371
0
0
0
-0.899965
-0.853763
-1.03508
-1.08349
-0.242495
-0.237141
-0.417142
-0.237907
0
0
0
-0.217128
-1.6208
-1.69381
-1.67412
-1.53882
-1.32959
-0.856921
-1.09603
-1.0979
-0.937366
-0.979767
-1.21124
-0.990221
-1.02043
-1.06849
-1.24321
-1.22982
-1.23711
-0.805977
-0.577252
-0.607899
-0.748581
-1.12239
-1.02423
-0.974338
-0.859586
-1.78247
-1.57992
-1.57238
-1.3908
-1.28589
-1.1817
-0.387068
-0.367066
-0.525278
-0.576081
-0.660116
-1.01169
-0.985079
-1.02754
-0.816412
-1.19212
-1.17342
-1.368
-0.241651
-0.246452
0
-0.249062
-1.34565
-1.15346
-1.24646
-0.432276
-0.399434
-0.606928
-0.391882
-0.711929
-0.666555
-0.880219
-0.875817
-0.183437
0
-0.239563
-0.209109
-0.974628
-0.955235
-1.14101
-1.06563
-1.22418
-1.16081
-1.60862
-1.60452
-1.42347
-1.61665
-1.09841
-0.877886
-0.980546
0
0
0
-0.33979
-0.204497
-0.210116
-0.220956
-0.905438
-0.880515
-0.75477
-1.32318
-1.35841
-1.17898
-1.34429
-1.13403
-1.22987
-1.24495
-1.19786
-1.45409
-1.45399
-0.59804
-0.439958
-0.367574
-0.347997
-0.349686
-1.61591
-1.60651
-1.40412
-1.63557
-0.187851
-0.36259
-0.212053
-0.326175
-0.45087
-0.441077
-1.14009
-1.32682
-1.32283
-1.31227
-1.09595
-1.27384
-1.02833
-1.09671
-1.75778
-1.72124
-1.94157
-1.7169
-0.582363
-0.57936
-0.662182
-0.819412
-1.01348
-1.02953
-1.07864
-0.954689
-1.10422
-1.01988
-1.02218
-0.900895
-1.28938
-1.30161
-1.4567
-0.623753
-0.849225
-0.79176
-0.986468
-1.10838
-1.23131
-1.04812
-1.25431
-1.21908
-1.40605
-1.18574
-0.215416
0
-0.29417
0
-1.04663
-0.96564
-1.224
-1.08234
-0.721919
-0.899759
-0.9222
-1.64046
-1.67483
-1.64256
-1.4892
-1.01425
-0.652254
-0.523354
-0.56415
-0.421451
-1.54827
-1.5482
-1.55631
-0.585806
-0.870424
-0.662469
-0.741741
-0.811081
-1.23876
-1.03653
-1.07054
-0.702526
-0.630936
-0.627022
-0.513678
-1.15659
-1.00921
-1.18636
0
-0.208339
-0.207118
-1.8121
-1.57582
-1.58326
-1.66376
-1.49293
-1.43787
-1.58777
-0.866691
-0.658802
-0.866241
-0.857618
-0.587752
-0.765148
-0.783888
-0.259411
-0.301145
-0.220889
0
0
-0.273558
-0.175317
-0.187445
0
-0.235725
0
-0.527358
-0.41969
-0.342722
-0.450115
-1.14271
-1.08255
-1.30182
-1.21974
-0.332635
-0.411562
-0.282163
0
0
-0.244904
-1.16902
-1.17908
-0.980276
-1.0139
-0.429813
-0.196295
-0.369551
-0.422462
-0.42363
-0.35723
-0.230589
-0.413463
-1.28734
-1.3342
-1.12702
-1.18291
-0.535076
-0.546378
-0.360736
-0.511683
-0.990103
-0.852478
-1.03826
-0.926381
-1.05811
-0.984904
-1.0491
-1.18619
-0.396219
-0.617219
-0.394406
-0.481778
-0.76372
-0.9695
-0.94622
-0.964721
-0.636092
-0.684343
-0.466813
-0.477754
-0.250353
-0.453353
-0.97296
-0.930267
-0.757185
-0.804886
-0.783313
-0.812495
-0.954062
-1.13638
-1.16723
-0.975949
-0.973343
-1.12416
-1.3914
-1.58505
-1.58448
-0.580334
-0.630397
-0.58811
-0.798582
-0.199639
0
-0.265282
-0.664189
-0.843127
-0.916872
-0.867386
-0.167999
-0.383323
-0.316928
-0.35486
-0.652765
-0.637123
-0.650642
-0.481346
-0.603575
-0.422051
-0.433764
-0.576952
-1.04248
-0.987543
-1.17551
-1.14925
0
0
-0.213027
0
-0.783238
-0.652868
-0.587409
-0.800283
-0.7467
-1.58564
-1.4713
-1.45837
-1.39826
-1.06319
-1.23291
-1.22075
-1.23699
-1.36761
-1.5382
-1.53908
-1.35026
-0.374278
-0.233318
-0.246634
-0.23069
-1.86742
-1.63197
-1.70439
-1.70669
-0.212168
0
-0.220169
0
-0.664063
-0.664204
-0.535448
-0.75884
-1.65679
-1.66985
-1.47865
-1.47674
-1.06572
-1.10973
-1.50732
-1.3077
-1.52295
-0.984486
-0.877855
-0.734572
-0.818352
-1.69726
-1.7082
-0.653237
-0.762862
-0.841448
-0.629135
-0.362495
-0.416477
-0.221174
-0.782409
-0.829131
-0.656119
-1.54077
-1.52764
-1.30278
-1.34537
-1.05588
-1.08587
-1.27624
0
0
-0.20083
-0.194822
-1.27129
-1.15797
-1.1401
-1.35528
-1.27003
-0.254138
-0.38054
-0.540478
-0.389515
-1.11159
-1.29339
-1.28402
-1.27113
-0.373596
-0.380125
-0.222459
-0.39409
-0.841017
-1.05507
-0.952369
-0.836966
-1.60628
0
0
-0.196811
0
-0.991704
-0.61828
-0.386452
-0.455176
-0.963888
-0.888296
-0.783584
-0.366869
-0.562268
-0.395536
-1.36658
-1.46828
-1.62382
-0.60991
-0.821777
-0.812945
-0.789415
-0.795067
-0.861732
-1.61343
-1.62239
-1.58427
-0.962541
-1.05878
-1.08689
-1.28298
-1.48936
-1.49499
-1.50775
-0.442543
-0.286356
-0.447009
-0.567848
-0.998139
-1.15546
-0.958412
-1.18788
-0.382816
-0.456133
-0.559844
-0.594777
-0.66997
-0.831944
-0.781119
-0.618184
-1.39187
-1.41235
-1.35251
-1.20071
-1.29808
-1.48428
-1.49274
-1.26756
-0.236943
0
-0.233641
0
-1.65545
-1.83482
-1.81822
-1.855
-0.8877
-0.859598
-0.866616
-1.49133
-1.35052
-1.54278
-0.54537
-0.384496
-0.257268
-0.407684
-0.668009
-0.718768
-0.948457
-0.837348
-0.748557
-1.04304
-0.991671
-0.676863
-0.625223
-0.550846
-0.788023
-0.362294
-0.240789
-0.456996
-0.437105
-0.381204
-0.427177
-0.244567
-1.02935
-1.26314
-1.09744
-1.19207
-1.31818
-1.13156
-1.37016
-1.24824
-1.43239
-1.28394
-1.41466
-0.3471
-0.363145
-0.483939
-0.259629
-0.431784
-0.370354
-0.53143
-0.415069
-0.39346
-1.45984
-1.63202
-1.64872
-0.526302
-0.382105
-0.515843
-0.556647
-0.204983
-0.191891
-0.374899
-0.211801
-1.35404
-1.28455
-1.32627
-1.12593
-0.243219
-1.24581
-1.50979
-1.32531
-1.29812
-0.941811
-0.782031
-0.937986
-0.944265
-0.580537
-0.45096
-0.639273
-0.644834
-0.366559
-0.396626
-0.194591
-0.217633
-0.447524
-0.562068
-0.340389
-0.494087
-0.330098
-0.379605
-0.324072
-0.521039
-0.219282
-0.368768
-0.419725
-0.212789
-0.902162
-0.797875
-0.86448
-0.665739
-0.694315
-0.504037
-0.639746
-1.18005
-1.15883
-1.36836
-1.34896
-1.37309
-1.14202
-0.575773
-0.683499
-0.726485
-1.24451
-1.0816
-0.682519
-0.633916
-0.690449
-1.02487
-1.18686
-1.26354
-1.30989
-1.20271
-1.20389
-1.2828
-1.44361
-1.42997
-1.32038
-1.38663
-1.40954
-1.3919
-1.40468
-1.58724
-0.226777
-0.404405
-0.442583
-0.414466
-0.191258
-0.246726
-0.433045
-0.351658
-0.466746
-0.532132
-0.329213
-0.438865
-0.407394
-0.639294
-0.598429
-0.390998
-0.537253
-0.388635
-0.351573
-0.975792
-0.905909
-0.909451
-0.584718
-0.557594
-0.379634
-0.612427
-0.420604
-0.208977
-0.295168
-0.562928
-0.632351
-0.438253
-0.580796
-0.565035
-0.719803
-0.529518
-0.581886
-0.827652
-1.06026
-1.05748
-0.87454
-1.30309
-1.1522
-1.38439
-0.512706
-0.663769
-0.514897
-0.526808
-1.67082
-1.60853
-0.586567
0
0
0
-0.265194
-0.230521
0
0
-0.427605
-0.362496
-0.355819
-0.607506
-0.497344
-0.691227
-0.664783
-0.343492
-0.193425
-0.421855
-0.233769
-0.230787
0
-1.41884
-1.38556
-1.3261
-1.59758
-0.258484
0
0
-0.10608
-0.21042
-0.22945
-1.23718
-1.22121
-1.03987
-1.21938
-0.943451
-0.992957
-1.17547
-1.1544
-1.1003
-1.27901
-0.1937
-0.625646
-0.589978
-0.422107
-0.232793
-1.49928
-1.42828
-1.66945
-0.910507
-0.876502
-0.667795
-0.905143
-1.25378
-0.68378
-0.448448
-0.417892
-0.372287
-0.732923
-0.75291
-0.650308
-0.822323
-0.646346
0
-0.232465
-1.28946
-1.11391
-1.27678
-1.305
-1.42749
-1.38262
-1.19531
-1.43329
-0.553937
-0.525319
-0.444976
-0.672442
-1.18336
-0.990144
-1.10763
-0.985092
-0.78135
-0.958538
-0.74066
-1.6303
-1.34227
-1.61995
-1.62739
-1.48596
-1.30568
-1.45876
-1.47997
-0.972382
0
-0.178561
-1.03177
-1.13817
0
-0.204273
-0.200925
0
-1.18798
-1.12325
-0.982541
-0.259234
-0.353982
-0.441088
-0.488676
-0.431542
-0.295762
-0.564376
-0.386759
-0.539931
-0.628439
-0.662854
-0.245068
0
0
-0.201549
-0.63845
-0.458433
-0.519807
-0.400769
-0.397217
-0.198735
-0.805323
-0.970298
-0.794328
-0.768779
-0.351369
-1.30259
-1.4927
-1.24329
-0.925116
-0.821073
-0.997651
-1.02382
-0.391899
-0.413744
-0.227849
-0.375349
-1.21532
-1.21952
-1.20509
-0.99079
-1.79257
-1.7892
-1.80606
-1.62344
-0.385039
-0.575533
-0.56566
-0.456141
-0.541732
-0.698733
-0.664091
-0.763654
-0.717572
-0.880756
-1.05191
-0.825095
-0.96643
-0.909583
-0.232137
-0.433522
-0.239259
-0.46453
-0.245877
-0.261314
-0.242459
-0.786621
-0.741909
-0.940143
-0.948198
-0.591981
-0.689726
-0.66316
-1.43356
-0.333837
0
0
-0.232559
-0.963843
-1.24251
-1.08439
-1.06347
-1.38808
-1.22741
-1.39644
-1.56592
-0.708887
-0.754145
-0.599352
-0.573796
-0.223696
-0.380443
-0.215053
-0.337176
-0.362246
-0.465314
-0.43555
-0.257905
-0.327216
-0.311379
-0.170765
-0.241722
0
-0.208058
-1.22714
-1.38485
-1.40175
-1.18204
-0.214602
0
-0.356451
-0.222662
-0.381241
-0.189731
-1.02247
-0.813766
-0.925781
-1.55674
-1.50405
-1.38385
-0.855128
-0.838039
-0.906222
-0.742812
-0.751802
-0.954838
-0.821692
-0.854426
-0.715218
-1.02507
-0.850399
-0.868892
-0.752222
-1.39472
-1.43116
-1.5834
-1.61254
-0.854287
-0.625764
-0.696109
-0.735304
-0.366132
-0.532355
-0.381107
-0.558407
-0.207605
-0.410199
-0.359051
-0.529899
-0.353946
-0.827509
-0.665158
-0.910039
-0.916378
-2.05417
-1.99373
-1.84878
-1.27172
-1.3782
-1.36839
-1.19387
-1.05005
-0.9008
-0.739092
-0.579142
-0.701199
-0.746127
-0.412569
-0.496269
-0.51264
-0.682691
0
0
0
-0.202275
0
-0.224213
-0.208491
0
0
-0.218587
0
0
0
-0.190502
0
-0.223686
-0.98596
-1.16095
-1.01872
-1.1278
-0.197871
0
0
-0.22372
-1.03346
-1.22105
-1.22603
-0.799519
-0.796156
-0.790401
-1.59667
-1.5908
-1.78716
-1.71373
-0.535113
-0.380142
-0.552007
-1.63283
-1.46284
-1.22851
-1.31194
-0.359789
-0.381218
-0.261356
-0.236034
-0.986485
-1.08537
-0.881245
-0.804043
-0.510121
-0.44909
-0.429457
-0.263834
-0.204375
-0.255016
0
0
-0.220044
-0.219479
-0.207548
-1.45213
-1.50086
-1.55004
-1.70017
-1.37846
-1.38801
-1.22261
-1.37382
-1.79493
-1.19363
-1.20629
-0.999954
-1.20391
-0.478292
-0.43168
-0.260608
-1.53374
-1.27974
-1.47374
-1.42747
-1.40855
-1.25344
-1.08278
-0.240752
-0.424158
-0.349087
-0.246194
-0.68792
-0.474597
-0.600716
-0.734326
-0.202332
0
0
0
0
0
-0.21429
0
-0.385415
-0.576094
-0.56167
-0.360613
-0.448691
-0.199154
-0.218109
-0.349832
-1.00172
-0.790606
-0.811147
-0.764081
-0.580601
-0.597586
-0.782927
-1.19703
-1.20973
-1.05758
-1.2995
-1.53799
-1.55252
-1.5166
-1.89223
-1.91154
-1.92583
-1.73276
-1.43223
-1.43619
-1.45346
-1.28468
-0.209923
0
-0.278688
-0.624608
-0.45354
-0.519287
-0.365636
-0.915111
-1.06282
-0.876587
0
-0.238328
-0.18492
-0.207407
-0.674835
-0.808583
-0.595109
-0.428257
-0.677884
-0.597498
-0.802904
-1.03775
-0.918425
-0.938306
-0.423691
-0.436012
-0.416397
-0.229197
-0.257114
-0.373588
0
0
-0.227061
0
0
-0.223601
0
0
-1.0935
-1.07649
-0.907022
-1.10313
-1.00147
-1.2528
-1.07431
-1.26601
-0.316643
0
-0.214025
0
0
0
-0.215407
-0.407274
-0.391574
-0.370141
-0.469831
-0.298343
-0.372223
-0.220059
-0.217074
-0.22754
0
-0.211502
0
-0.176172
-0.236583
0
-0.167548
0
-0.232418
0
-0.197082
-0.2231
-1.18223
-1.33517
-1.33966
-1.31151
-0.446953
-0.464147
-0.597262
-0.840964
-1.11243
-1.00277
-1.0627
-0.805543
-0.758876
-0.894755
-1.00975
-1.18308
-1.20396
-1.0134
-0.400684
-0.366943
-0.375917
-0.578266
0
-0.227871
0
0
-0.687115
-0.606384
-0.697026
-0.375628
-0.436409
-0.356612
-0.235915
-0.773919
-0.666083
-0.731384
-0.578401
-0.375512
-0.483712
-0.392852
-0.248982
-0.916258
-0.930326
-0.797526
-0.901113
-0.954002
-1.03518
-1.80362
-1.75908
-2.00034
-0.524369
-0.719569
-0.604241
-1.64358
-1.70474
-1.67397
-0.225703
-0.208062
-0.366111
-0.223269
-0.333258
-0.539805
-0.378269
-0.477623
-0.832531
-0.979949
-0.876732
-1.04096
-0.241565
-0.403385
-0.455623
-1.27014
-1.17519
-1.14848
-0.454853
-0.257616
-0.4296
-0.223878
-0.999235
-0.850974
-0.867274
-1.03539
-1.01855
-1.65962
-1.47565
-0.375422
-0.213745
-0.211293
-0.214158
0
-0.225332
0
0
0
-1.58376
-1.77708
-1.77576
-1.58859
-0.220828
0
0
-0.275378
-1.19478
-1.25356
-1.07967
-0.450583
-0.404335
-0.355711
-1.31389
-1.22094
-1.46416
-1.23514
-0.711537
-0.851186
-0.727266
-0.641167
-0.796147
-0.729011
0
-0.228788
-0.203728
0
-1.17161
-0.870061
-0.976173
-1.14048
-1.07331
-1.25191
-1.02452
-1.21418
-1.22255
-0.871293
-0.695777
-0.883518
-0.712475
-0.691017
-0.671415
-0.874287
-0.690935
-1.48026
-1.34643
-1.46534
-1.28933
-1.25169
-1.0537
-0.947012
-0.628398
-0.628021
-0.820623
-0.538517
-0.803572
-0.58726
-1.44998
-1.2949
-1.64556
-1.47368
-1.587
-1.61636
-1.58152
-1.18469
-1.22169
-1.44557
-1.45754
-1.21802
-1.4696
-1.54218
-1.54493
-1.35346
-1.5682
-0.539215
-0.414903
-0.670668
-0.605643
-0.439438
-0.578508
-1.70382
-1.78143
-1.71804
-1.93176
-1.08908
-1.10623
-0.881033
-0.930535
-1.28277
-1.5081
-1.52304
-1.50943
-1.33561
-0.460348
-0.354329
-0.644552
-0.479044
-1.27102
-1.41431
-1.22437
-1.32779
-0.241046
-0.206477
0
0
-0.549867
-0.38322
-0.87376
-0.872895
-0.662125
-0.626746
-0.211147
-0.279743
-0.438888
-1.75881
-0.641967
-0.857691
-1.62183
-1.6096
-1.42384
-1.06846
-1.10982
-0.849796
-1.07637
-0.866704
-1.0351
-1.0349
-0.881241
-0.938684
-0.855321
-0.223522
-0.213956
0
-0.253926
-0.827957
-0.732078
-1.02291
-0.652589
-0.467074
-0.95846
-1.13754
-1.03475
-1.21862
-0.499739
-0.612304
-0.618349
-0.434715
-0.682257
-0.592912
-0.538918
-0.184914
-0.33473
-0.215828
-0.223958
0
0
-0.82078
-0.982861
-0.91526
-0.219914
-0.252494
-0.470847
-1.69842
-0.289921
-0.501692
-0.390564
-0.418477
-0.619157
-0.713837
-0.614264
-0.668789
-0.675695
-0.855132
-1.25825
-1.07409
-1.25874
-1.23974
-1.33606
-1.48971
-1.48818
-0.895604
-0.63037
-0.833662
-0.798208
-0.845468
-0.981463
-1.05666
-0.85725
-1.69238
-1.5181
-1.68073
-1.49673
-0.410854
-0.50089
-0.677956
-0.555125
-1.24378
-1.00856
-1.0318
-1.30706
-1.12161
-1.2182
-1.30931
-1.01283
-0.640283
-0.735758
-0.669602
-0.41267
-0.507678
-0.639355
-1.00523
-1.08442
-0.403002
-0.218265
-0.242108
-0.370708
-0.841882
-1.09256
-0.890742
-1.50302
-1.70483
-1.53844
0
0
-0.189054
0
-0.425114
-0.377463
-0.596019
-0.380592
-0.934311
-1.00231
-1.11325
0
0
-0.239653
-0.183603
-0.6415
-0.716441
-0.843099
-0.654051
-0.821003
-0.825519
-0.894623
-1.04427
0
-0.374635
-0.374838
-0.347219
-0.209797
-1.00291
-1.19503
-0.898546
-0.969704
-1.02607
-1.00634
-1.07813
-1.13351
-1.22952
0
0
-0.200651
0
-0.734757
-0.883019
-0.680003
-0.370883
-0.375724
-0.399605
-0.514391
-0.870264
-1.13305
-0.89921
-0.912411
-0.98222
-0.706512
-0.757852
-0.9209
-0.579974
-0.604474
-0.629521
-1.11032
-1.82196
-1.62323
-0.588033
-0.609515
-0.454846
-0.639759
-1.88082
-1.87786
-1.81941
-1.70173
-0.394678
-0.580113
-0.385153
-0.407535
-1.39443
-1.47786
-1.4661
-1.28569
-1.23095
-1.45232
-0.365138
-0.344866
-0.52442
-0.379053
-1.50257
-1.42507
-1.55647
-1.72661
0
-0.187102
0
-0.203246
-0.925024
-0.947213
-0.96081
-1.33725
-1.26695
-0.186937
-0.350647
-0.195184
-0.204489
-0.679285
-0.627963
-0.855176
-0.764221
-1.04066
-0.824282
-0.666776
-0.622404
-0.882933
-0.801185
0
0
0
-0.235532
0
0
-0.220614
0
-0.378122
-1.37339
-1.41872
-1.23731
-0.451567
-0.404509
-0.625444
-0.823858
-0.743219
-0.811963
-1.05362
-0.863896
-1.00501
-0.941085
-1.25906
-1.31488
-1.32521
-1.13793
-1.23656
-1.40434
-1.33837
-1.2022
-1.18531
0
-0.197087
0
-0.219257
-0.232033
-0.412962
-0.479033
-0.353028
-0.241834
-1.03011
-1.00976
-0.84229
-1.14862
-1.32349
-1.53923
-1.11509
-1.22002
-1.02796
-0.188232
0
-0.248042
-0.244477
0
-0.239625
-0.786445
-0.749662
-0.818007
-0.621567
0
-0.23003
-0.421793
-0.370722
-0.23914
-0.202702
-0.889599
-0.67788
-0.867403
-1.15988
-1.46476
-1.54786
-1.75967
-0.269768
-0.361741
-0.371256
-0.222432
-0.968117
-1.00506
-0.829033
-0.821979
-0.515348
-1.06322
-1.24452
-1.34309
-0.536297
-0.481968
-0.658666
-1.08924
-1.33826
-1.2163
-0.353097
-1.00291
-0.745528
-0.894249
-0.887446
0
0
0
-0.230203
-0.367767
-0.190794
-0.415297
-1.18719
-1.54397
-1.54144
-1.36411
-1.76257
-0.94953
-0.966799
-1.15135
-0.5441
-0.583331
-0.392582
-0.384512
-0.944018
-0.88706
-0.77024
-1.04599
0
0
-0.22757
-1.21552
-1.51402
-1.512
-1.514
-1.34284
-0.244177
0
0
-1.07356
-0.893216
-0.905454
-0.945242
0
-0.189351
-1.59846
-1.59359
-1.13442
-1.22734
-1.31612
-1.14587
-0.203509
0
-0.38772
-0.197529
-1.57645
-1.58606
-1.38605
-1.58844
-0.555785
-0.452516
-0.384536
-0.589906
-1.09367
-1.09504
-1.11037
-1.28967
-0.206562
-0.385614
-0.21317
-1.04493
-0.628781
-0.580802
-0.728574
0
0
-0.20727
-0.217139
-0.594308
-0.777082
-0.773479
-1.0266
-0.919941
-0.219979
-0.196443
-0.225063
-0.356372
-1.41143
-1.45179
-1.27571
-1.42809
-1.12949
-1.07137
-1.09523
-0.910946
-0.904221
-0.896312
-1.70984
-1.52867
-1.70126
-1.66609
-0.24961
0
0
-0.193801
0
-0.242378
0
0
-0.758885
-0.853924
-0.670762
-0.920085
-0.761558
-0.222312
-0.246107
-0.449309
-0.438401
-0.22403
-0.187686
-0.197131
0
-1.31084
-1.26549
-1.18565
-1.41998
-1.78372
-0.776324
-0.825136
-0.62489
-0.859426
-0.922299
-0.654566
-0.214991
0
-0.219623
-0.212722
-0.305364
-0.361328
-0.517301
-0.224935
-0.432318
-0.509335
-0.401377
-0.362627
-0.408332
-0.37552
-0.200104
0
0
0
-0.257527
-0.391636
-0.430793
-1.10638
-1.28605
-1.03953
-0.987971
-0.878962
-0.389101
-0.398575
-0.404595
-0.230505
-0.517759
-0.587217
-0.416656
-0.394585
-0.533235
-0.381778
-0.409192
-0.357031
-1.24514
-1.25726
-0.972272
-1.05372
-0.230897
-0.271691
-0.239902
-0.157885
-1.21939
-1.17841
-0.483069
-0.348455
-0.514549
-0.587659
-1.5856
-1.63862
-1.64654
-1.47859
-1.81853
-1.82537
-1.81491
-0.419944
-0.482168
-0.605667
-0.993482
-0.861917
-0.976231
-0.770216
-0.934732
-0.961925
-0.737828
-0.233114
-0.386957
-0.2041
-0.235641
-0.201969
0
0
-0.254697
-0.584461
-0.541489
-0.53471
-0.359926
-1.21259
-1.06611
-1.14108
-1.2841
-0.896842
-0.874584
-0.752108
-0.71527
0
0
-0.238593
0
-1.43228
-0.504498
-0.409426
-0.256667
-1.36474
-1.1211
-1.19355
-0.966779
-1.08419
-1.16085
-1.74602
-1.56334
-1.74538
-1.58614
-0.255616
-0.434624
-0.2488
-1.35359
-1.54348
-1.4525
-0.239595
-0.445337
-0.245271
-1.70355
-1.54769
-1.72332
-1.70598
-0.886919
-0.937767
-0.221261
0
-0.258089
-0.18383
-1.26065
-1.21106
-1.45619
0
-0.364185
-0.592973
-0.355727
0
-0.270304
0
0
-0.361461
-0.21294
-0.188867
-0.765948
-0.902863
-0.973715
-1.00145
-0.762256
-1.64954
-1.81888
-1.53363
-1.79039
-0.254669
-0.195467
0
-0.223258
-0.752566
-1.5588
-1.56953
-0.402046
-0.573084
-0.650378
-0.69638
-0.84182
-0.677778
-0.60052
-0.192967
-0.256286
-0.365967
-0.201001
0
-0.189815
-0.259708
-0.236676
0
0
-1.08019
-1.06524
-1.0957
-1.15707
0
-0.185973
-0.606434
-0.579445
-0.843774
-0.655809
-0.856722
-0.838991
-0.625971
-0.73405
-0.574565
-0.638911
-0.613884
-0.518759
-0.385489
-0.551329
-0.895719
-0.985658
-0.969856
-1.12173
-0.230641
-1.56107
-1.69698
-1.70655
-1.49682
0
-0.221582
0
0
0
-0.184883
-0.231909
-0.26122
-0.563351
-0.529853
-0.554144
-0.369345
-0.372941
-0.26046
0
-0.227131
0
-0.812044
-0.606428
-0.694537
-0.952244
-0.760641
-0.801879
-0.942351
-0.579106
-0.412287
-0.51079
-0.599051
-0.964973
-0.831805
-0.291914
-0.228902
-1.30055
-1.08139
-1.27093
-1.65399
-1.76604
-1.97712
-0.586602
-0.56152
-0.689233
-0.434073
-0.413336
-0.642989
-0.479367
-0.468394
-0.459127
-0.283581
-0.225191
-0.402533
-0.224962
-0.200041
-1.16438
-1.08638
-1.2165
-1.12959
-1.13697
-1.60105
-1.78959
-1.75714
-1.56374
-0.33989
-0.382367
-0.218738
0
-0.228782
0
0
-0.258718
-0.222071
-0.206888
-0.333747
-0.198222
-0.354993
-0.303546
-0.344075
-0.854044
-0.85096
-0.842354
-0.411257
-0.242694
-0.362977
-0.39664
-0.753574
-0.649494
-0.75206
-0.550471
-0.205862
-0.352772
-1.04014
-1.09161
-1.22232
-1.18056
-1.02032
-0.996623
-1.18089
-1.18429
-0.374722
-0.556208
-0.554506
-0.512379
-0.205323
-0.419381
-0.208464
-0.196313
-0.250443
-0.398559
-0.206135
-0.894996
-1.02119
-0.902213
-0.690094
-0.840156
-1.83446
-1.61902
-1.86625
-1.84246
0
0
-0.21188
0
-0.866032
-0.869384
-0.88864
-0.688897
-1.42252
-1.43414
-1.05216
-1.02826
-1.08975
-1.23153
-0.660944
-0.447135
-0.672914
-0.49325
-1.2576
-1.26646
-1.11554
-0.543915
-0.71071
-0.575891
-0.496193
-0.596901
-0.624296
-0.757337
-0.579336
-0.582884
-0.510552
0
-0.212425
-0.207858
-0.387015
-0.284182
-0.369845
-0.830085
-0.976962
-0.279066
-0.24727
-0.213226
0
-1.52002
-1.3523
-1.32308
-0.835128
-0.668707
-0.930871
-0.557321
-0.779761
-0.832575
-0.916102
-0.681964
-0.714051
-0.24618
-0.266378
-0.434095
-0.254647
-1.35031
-1.54252
-1.30134
-1.17733
-1.38661
-0.533219
-0.683504
-0.867913
-0.856154
-0.841289
-0.182493
0
0
-0.226483
-1.2189
-1.31055
-1.04152
-1.12573
-0.962346
-0.880902
-1.12683
-1.11925
-1.4547
-1.62394
-1.61811
-0.403357
-0.19818
-1.13264
-1.13913
-0.360205
-0.48591
-0.347073
-0.261763
-0.209385
0
-0.475117
-1.45993
-1.65318
-1.62934
-1.63595
-1.84441
-1.62827
-0.720873
-0.857638
-0.878512
-1.66777
-1.83134
-0.575561
-0.740937
-0.758378
-0.56315
-0.853676
-0.810527
-0.223324
-1.20791
-1.00903
-1.02772
-1.20263
-0.200582
-0.879502
-0.752518
-0.717307
-0.24383
0
0
0
-1.57726
-1.44666
-1.45095
-1.7654
-1.55996
-0.827203
-0.764391
-0.809243
-0.573877
-1.71079
-1.88911
-1.6962
-1.65516
0
0
-0.197937
-0.214429
-0.371531
-0.204207
-0.467183
-0.366426
-1.2584
-1.45856
-1.46442
-1.20194
-1.24346
-1.40555
-1.24708
-1.4172
-1.72773
-1.8917
-1.85501
-1.92534
-1.35341
-1.51921
-1.5327
-1.33587
-0.152825
-0.23749
-0.333207
-0.234269
0
-0.225381
-0.223336
-0.22567
-0.350548
-0.199067
-0.38256
-0.355272
-0.402985
-0.392941
-0.65097
-0.454792
-0.439908
-0.450916
-0.233709
-0.99662
-0.780374
-0.835364
-0.626989
-1.13725
-1.09223
-0.96931
-0.883132
-0.966466
-1.10908
-1.03264
0
0
-0.210043
0
-1.33632
-1.31506
-1.12761
-1.17327
-0.341024
-0.202385
-0.206778
-0.423812
-0.574213
-0.478626
-0.417506
-0.311272
-0.364584
-1.24507
-0.977188
-1.01099
-0.215232
0
-0.185155
-0.291422
-1.78825
-1.94683
-1.81304
-1.76647
-0.205232
0
-0.207142
0
-1.44876
-1.48564
-1.31823
-0.219623
-0.351438
-0.359817
-0.43307
0
0
0
-0.215613
-1.07778
-1.14438
-1.1041
-1.6169
-0.39407
-0.247019
-0.192484
-0.419136
-0.392644
-0.512484
-0.630001
-0.449984
-0.200639
-0.283984
-0.418146
-0.269169
-0.526522
-0.494147
-0.259172
-0.43612
-0.334876
-0.596285
-0.567772
-0.519891
-0.458296
-0.599753
-0.385963
-0.40084
-0.533943
-0.488385
-0.710296
-0.502391
-1.25186
-0.767579
-0.676275
-0.81381
-0.426265
-0.286558
-0.215985
0
0
-0.963404
-1.03091
-1.16275
-1.04357
-0.358684
-0.205452
-0.260352
-0.369026
-0.186412
0
-0.217043
0
-0.371775
-0.186903
-0.223229
-0.203855
-0.925861
-0.964923
-0.780489
-1.12974
-1.03072
-0.983781
-1.25476
-0.222883
-0.340338
-0.234305
-0.44378
-1.17419
-1.24802
-0.888548
-1.11014
-0.910446
-0.964011
-0.567243
-0.854287
-0.902995
-0.282485
-0.173958
-0.2524
-0.37722
0
-0.286894
0
0
-1.20968
-1.09559
-1.20008
-1.02356
-0.303636
-0.215535
0
-0.19559
-0.229942
-0.395173
-0.388537
-0.230635
-0.616058
-0.823015
-0.600876
-0.810435
-0.217259
-0.231065
-0.378522
-0.217764
-1.61172
-1.60374
-1.40281
-1.44078
-0.574443
-0.571031
-0.550744
-0.765262
-0.911883
-0.928451
0
-0.21505
0
-1.24077
-1.22002
-1.41973
-0.675723
-0.749748
-0.823133
-0.379904
-0.380575
-0.213238
-0.392001
-0.860968
-0.663439
-0.858037
-0.672012
-1.01211
-1.23405
-1.05098
-0.435826
-0.248708
-0.425511
-0.380966
0
0
-0.210499
0
-0.767003
-0.738259
-0.836703
-0.961671
-0.81571
-0.708505
-0.787904
-0.804116
-0.894134
-0.978675
-1.03658
-1.06239
0
-1.65867
-1.49965
-1.6574
-1.4706
-1.19579
-1.39691
-1.20923
-1.13081
-1.19449
-1.25556
-0.96182
-0.86331
-0.665229
-0.872904
-0.775496
-0.644328
-0.691696
-0.533694
-0.948368
-0.909239
-0.93162
-0.715396
-2.04595
-1.67763
-1.50313
-1.64745
-1.69523
-0.503263
-0.369065
-0.285674
-0.366416
-0.713004
-0.630865
-0.573727
-0.555513
-0.57918
-0.390306
-1.03538
-1.73974
-1.90059
-0.763044
-0.56073
-0.673942
-1.35682
-1.36903
-1.18094
-1.34767
-0.254361
-0.323929
0
0
-0.766331
-0.724563
-0.603744
-0.917406
-0.899076
-0.679018
-0.858107
-0.855897
-1.15189
-1.34039
-1.33211
-1.65553
-1.65822
-1.63455
-1.30511
-0.596004
-0.715187
-0.547351
-0.757476
-0.194419
0
0
0
-1.35815
-1.35554
-1.18695
-1.36946
-1.14685
-0.992197
-1.00527
-1.17947
-1.16373
-0.412638
-0.668185
-0.657533
-0.498789
-0.265426
-0.588338
-0.597418
-0.542759
-0.741156
-0.169795
0
0
0
-0.854573
-1.04655
-0.542555
-0.51652
-0.553734
-0.72742
-0.796358
-0.560741
-0.722659
-0.596211
-0.227096
-0.20895
0
-0.106085
-0.240601
-1.16218
-1.37679
-1.2081
0
0
0
-1.29926
-1.30136
-1.10074
-1.10618
-1.01648
-1.16545
-1.20209
-1.2282
-1.12182
-0.96125
-1.20222
-1.70668
-1.66454
0
-1.02146
-1.09912
-1.13847
-0.467839
-0.269259
-0.385
-0.203333
-1.58861
-1.86216
-1.68087
-1.82452
-1.04411
-1.26253
-0.99002
-1.26779
-1.43315
-1.79416
-1.59547
-1.7866
-1.59879
-0.402327
-0.365921
-0.234079
-0.238624
0
-0.199455
0
0
-1.14495
-1.09769
-1.25213
-0.989567
0
0
0
-0.199868
-1.41086
-1.26189
-1.19153
-1.42008
-0.313991
-0.62014
-0.862876
-0.73739
-0.905247
-0.404187
-1.68323
-1.46623
-1.67499
-1.64111
-0.371809
-0.368415
-0.340857
-0.35312
-0.195129
-0.201132
-0.766359
-0.89183
0
0
-0.209198
-0.313251
-0.279517
0
-0.189145
-0.247039
-1.27984
-1.09239
-1.25593
-1.294
-0.248745
-0.176325
-0.400996
-1.20956
-1.37092
-1.26325
-0.215528
-0.41428
-0.349655
-0.366005
0
-1.15536
-1.34433
-1.12187
-0.646456
-0.633067
-0.547606
-0.743237
-0.535017
-0.543964
-0.375928
-0.553306
-0.376006
-0.369918
-0.241547
-0.207535
-1.38162
-1.47819
-1.25336
-0.869904
-0.886548
-0.746602
-0.933544
-0.562459
-0.379033
-0.97339
-0.744548
-0.983957
-0.988936
-0.244968
-0.434952
-0.423735
-1.16803
-0.950045
-0.808032
-0.754921
-0.954417
-0.203167
0
0
-1.30216
-1.49352
-1.342
-1.32557
-1.47988
-1.47653
-1.45823
-1.26339
-0.630354
-0.660396
-0.662299
-0.416653
-0.216995
-0.247438
-0.273735
0
-0.688144
-0.700766
-0.665795
-0.549517
-0.219502
-0.174993
0
-0.261031
-1.19509
-1.37682
-1.27705
-1.37615
-0.649382
-1.84779
-1.63067
-1.80513
-1.83237
-0.709083
-0.525863
-0.450648
-0.437044
-0.413568
-0.259291
-1.12764
-1.3193
-1.17739
-1.3339
-1.84015
-1.84163
-1.62992
-1.80804
0
0
-0.232904
-0.357515
-0.405309
-0.378166
-0.585863
-1.36461
-0.226749
-0.222923
-0.22143
-0.416964
-1.56574
-0.986983
-0.924259
-0.431677
-0.390532
-0.22297
-1.36473
-1.35235
-1.17165
-1.37225
-1.08888
-0.942182
-1.07892
-0.856386
-0.915999
-0.884125
-0.782412
-1.50854
-1.30353
-1.34294
-1.20032
-1.08287
-0.206784
-0.197457
-1.86534
-0.37424
-0.581223
-0.511176
-0.263559
-0.415093
-0.40553
-1.71059
-0.362283
-0.485221
-0.338961
-0.389383
-1.05883
-1.07951
-0.383402
-0.417938
-0.551118
-0.629049
-0.884413
-0.926952
-0.710632
-0.890256
-1.20336
-1.22752
-1.34563
-1.0701
-1.13608
-1.20668
-0.726868
-0.653798
-0.536025
-0.321786
-0.430501
-0.247478
-0.327149
-0.539941
-0.317136
-1.16227
-1.0051
-0.941858
-1.14742
-1.4276
-1.62456
-1.6357
-0.995205
-0.840439
-0.845363
-0.746986
-0.891738
-0.914417
-1.23035
-0.237521
-0.504297
-0.552381
-0.367314
-0.525928
-1.04032
-1.19717
-1.03674
-0.903741
-0.815614
-1.00221
-0.750679
-0.777363
-0.928117
-0.904249
-1.00896
-0.540809
-0.487549
-0.371675
-0.288681
-0.208505
0
0
-0.727183
-0.898906
-0.837005
-0.909082
-0.22955
-0.198321
-0.224035
-0.21067
-0.330036
-0.350612
-0.409354
-1.24174
-1.30862
-1.45985
-1.25685
-1.29712
-1.29364
-0.211105
-0.340253
-0.227204
-0.209116
0
-0.220932
0
-0.228066
-0.206965
-0.379411
-0.44965
-1.20553
-1.3254
-0.386531
-0.231233
-1.15632
-1.15608
-0.962295
-0.976724
0
0
0
-0.193037
-1.37033
-1.3654
-1.55294
-0.757264
-0.62124
-0.649006
-0.606824
-0.33668
-0.345786
-0.194466
-0.397534
0
0
0
-0.90636
-0.838177
-0.84746
-1.43019
-1.2038
-1.43066
-1.20329
-0.862475
-0.781931
-0.588399
-0.850092
-0.445768
-0.670514
-0.700409
-0.705708
-0.728791
-0.58928
-0.639754
-0.462067
-1.03291
-0.829881
-1.32038
-1.10862
-1.11618
-1.1628
0
-0.238863
0
-0.834148
-0.819613
-0.726383
-1.00077
-0.666888
-0.728206
-0.862334
-0.646424
-1.23945
-1.48686
-1.48513
-0.286283
-0.927077
-1.05527
-0.917153
-0.761149
-0.184246
-0.232936
0
-0.791645
-0.70377
-0.861838
-0.185285
-0.226079
0
-0.201187
-1.2665
0
-0.584895
-0.681264
-0.729656
-0.872899
-0.418112
-0.227978
-0.384351
-0.219648
-1.97911
-1.98439
-1.97156
-1.78435
-1.60365
-1.38991
-1.63
-1.37713
-1.34651
-0.952649
-1.03377
-0.810981
-1.10532
-0.468877
-0.40722
-0.299388
-1.61998
-1.74847
-1.80205
-1.33036
-1.50618
-1.53207
-1.57848
-0.426642
-0.571082
-0.527954
-0.370237
-0.536628
-0.745733
-0.79374
-1.08113
-1.07346
-0.963661
-0.943122
-1.06038
-1.15046
-1.77413
-1.76967
-1.58044
-1.57808
-1.15456
-1.04829
-1.24877
-0.939229
-0.720618
-0.751624
-0.747208
-0.464523
-0.527452
-1.07035
-0.847299
-1.44004
-1.36598
-1.29794
-0.747514
-0.548099
-0.60383
-0.558628
-0.379218
-0.373951
-0.340239
-0.223188
-0.597221
-0.403645
-0.394226
-0.608727
-0.213356
-0.241084
-0.241843
-0.178076
-0.36398
-0.505286
-0.397607
-0.931503
-1.17396
-1.29109
-1.59309
-0.380296
-0.206019
-0.511473
-0.603485
-0.587259
-1.46771
-1.36761
-1.56708
-1.55726
-0.893329
-0.982122
-0.69821
-0.808619
-0.682564
-0.836118
-0.83488
-0.620068
-1.03825
-1.205
-1.22377
-1.16872
-1.25259
-1.443
-1.39555
-1.39973
-0.893842
-0.453918
-1.33039
-1.33966
-1.35092
0
0
-0.74561
-0.871135
-0.716426
-0.974145
-1.60436
-1.59394
-1.44452
-1.63283
-1.14924
-1.11536
-1.09703
-0.984687
-0.441984
-0.622664
-0.45453
-0.673084
-0.848477
-0.851077
-1.02088
-0.662486
-0.638871
-0.806284
-0.626166
-0.246756
-0.465761
-0.381453
-1.15327
-1.13376
-1.06814
-1.30435
-0.807397
-0.963285
-0.579226
-0.56488
-0.386183
-0.376676
-1.42515
-1.23911
-1.32343
-0.21668
-0.212545
0
-0.183954
-0.178522
-0.205392
-0.283056
0
-0.773637
-0.681983
-0.667613
-0.923429
-1.15954
-1.21694
-1.45271
-1.26295
-1.24575
-1.54065
-1.40603
-1.41486
-1.53623
0
-0.250255
-0.246133
-1.43098
-1.50646
-1.44185
-1.42353
-0.653012
-0.840752
-0.850146
-0.733742
-1.24349
-1.26577
-1.25619
-0.18875
-0.904551
-1.00095
-1.09089
-0.828309
-0.98667
-1.09908
-1.09384
-0.399474
-0.408624
-0.272504
-0.205219
-1.14128
-0.949007
-1.13378
-1.12157
-0.279983
-0.224479
-0.455897
-0.362567
-0.384191
-1.6541
-1.42681
-1.64096
-1.37963
-1.16505
-1.20291
-1.18759
-0.59029
-0.557496
-0.707785
-0.659367
-1.55824
-1.5475
-1.3608
-1.56404
-0.631333
-0.846767
-0.87254
-0.855275
-0.297343
-0.444409
-0.212898
-0.214149
-0.413517
-0.795194
-0.837379
-0.647111
-0.946018
-0.937494
-0.709582
-0.828486
-1.06987
-1.04822
-1.1038
-0.574797
-0.558624
-0.76428
-0.710028
-0.219281
-0.22433
-0.372985
-0.371243
-0.698585
-0.769074
-0.940023
-0.855005
-0.740915
-0.562641
-0.746673
-0.726655
-0.43797
-0.403237
-0.225391
-0.961743
-0.936658
-1.02352
-0.804497
-0.951387
-0.764659
-1.03992
-0.907233
-0.662533
-0.74742
-0.749453
-0.482819
-0.21785
-0.391742
-0.394294
-0.558617
-0.363643
-0.697388
-0.660386
-0.88763
-0.781108
-0.908287
-0.747162
-0.787547
-0.662775
-0.525616
-0.5477
-0.617653
-0.396775
-0.985755
-0.956198
-0.762385
-0.562049
-0.571427
-0.668943
0
-0.463133
-0.589245
-0.615604
-1.7495
-1.93225
-1.28949
-1.55113
-1.35552
-1.40024
-0.203178
-0.212452
-0.193859
-0.376441
-0.703891
-0.581678
-0.310282
-0.235666
-0.386214
-0.44051
0
-0.401222
-1.14209
-1.17452
-1.14431
-0.951756
-1.06927
-1.27347
-1.07405
-1.28587
-0.956019
-0.853453
-0.241749
-1.65898
-1.53115
-0.845498
-0.841309
-0.855604
-1.66326
-1.60713
-1.62369
-1.44473
0
-0.231147
0
0
-0.438311
-0.326907
-0.398657
-1.67252
-1.66508
0
-0.204686
0
-0.260236
-0.748001
-0.514746
-0.653669
-0.600152
-0.453483
-0.732047
-0.868906
-0.949508
-1.08124
0
-0.234248
0
0
-1.21842
-1.17192
-1.25269
-1.06527
-0.456576
-0.666428
-0.59893
-0.431182
-0.645148
-0.595085
-0.885933
-0.86834
-0.917153
-1.02316
-1.02262
-1.14302
-1.17182
-0.946153
-0.732685
-0.578146
-0.787763
-0.567998
-0.890002
-1.47765
-1.47911
-1.47867
-1.56261
-1.56219
-1.37506
-1.55992
-1.11722
-0.931674
0
0
0
-0.193546
0
0
-0.194945
0
-1.43438
-1.33367
-1.59311
-0.398913
-0.376986
-0.904939
-0.893377
-0.864888
-0.683407
-1.82461
-1.84326
-1.68709
-1.84488
-1.29068
-1.28317
-1.22459
-1.19545
-1.34592
-1.13538
0
-0.825034
-1.03896
-0.955485
-0.9995
-1.26822
-1.4535
-1.55334
-1.38835
-1.55926
-0.781832
-0.850215
-0.933947
-1.3868
-1.55464
-1.40206
-1.29503
-0.41233
-0.250055
-1.79099
-1.80731
-1.80182
-1.20171
-1.19732
-0.965429
-1.00551
-0.862359
-1.09543
-1.02838
-1.01265
-0.832328
-0.187452
0
-0.227215
-1.61357
-1.78216
-1.58676
-1.57475
0
-0.20075
-0.254508
-0.289328
-1.38095
-1.36778
-0.39026
-0.226278
-0.237147
-0.978877
-0.833557
-1.07613
-0.888206
0
-0.862041
-0.723759
-0.672346
-0.602742
-0.631935
-0.64179
-0.687502
-0.496319
-1.59216
-1.39931
-1.5555
-1.52355
-0.487823
-0.352345
-0.597528
-0.939265
-1.12922
-0.858079
-0.928288
-1.43299
-1.2153
-1.22778
-1.29143
-1.05455
-1.22644
-0.374491
-0.219389
-1.30713
-1.09759
-1.1641
-1.14822
-0.333797
-0.426389
-0.471807
-0.2555
-0.568447
-0.527389
-0.373096
-0.668472
-0.373209
-0.389009
-0.380388
-1.27038
-1.14796
-1.33053
-1.34267
-0.553242
-0.457118
-0.531196
-0.393241
-0.407147
-0.280376
-0.232313
0
0
-0.59948
-0.221875
-1.30983
-1.33918
0
-0.189315
0
-1.4185
-1.34371
-1.33169
-1.19025
-0.992711
-1.23707
-1.02142
-0.500024
-0.249845
-0.73163
-0.761331
-0.677728
-1.19192
-1.33239
-1.13991
-1.11173
-0.223949
-0.196718
-0.368809
-0.278073
-1.57638
-1.79962
-1.69115
-1.75015
-0.286452
-0.417782
-0.555286
-0.644496
-1.51771
-1.51534
-1.35113
-1.31516
-0.681592
-0.467617
-0.637395
-0.724568
-0.747734
-0.630664
-0.783309
-0.581598
-1.20571
-1.14123
-1.01683
-1.24962
-1.56336
-1.36335
-1.37255
-1.31657
-1.52718
-1.52771
-1.54569
-1.35869
-0.842315
-0.835623
-0.730084
-0.749609
-0.389933
-0.949089
-0.954105
-0.775431
-0.780279
-0.693185
-0.516525
-0.428246
-1.5334
-1.7445
-1.73946
-1.56668
-0.19416
0
-0.276429
-0.339408
-0.241038
-0.189338
-0.374344
-0.20271
0
0
-0.214606
-1.67973
-0.458361
-0.415562
-0.647484
-0.631527
-0.790137
-0.821064
-0.211958
0
-0.222761
-1.27483
-0.671157
-0.546008
-1.24004
-1.21807
-1.05943
-1.04403
-0.230626
-0.202711
0
0
-0.731457
-0.8914
-0.73989
-0.401633
-0.396306
-0.264658
-0.410946
0
-0.23517
0
0
-0.681485
-0.47983
-0.575832
-0.654237
-1.16055
-1.41812
-1.26968
-1.2911
-1.49087
-1.48833
-1.28043
-1.49087
-0.996011
-0.21446
-0.375889
-0.390716
-0.397054
-0.2197
-0.239871
-0.396657
-0.420674
-1.39098
-1.44065
-1.59316
-1.41136
-1.2498
-1.03437
-1.05992
-1.19179
-0.961034
-1.03449
-1.21222
-1.06257
-0.414559
-1.19418
-1.37872
-1.40544
-1.17392
-0.237247
-0.442844
-0.648987
-0.774398
-0.714208
-0.740942
-0.686801
-0.87615
-0.687556
-1.49929
-1.30802
-1.38351
-0.669413
-0.798902
-0.780755
-0.922375
-0.84508
-0.884079
-1.10245
-0.756728
-0.704053
-0.83695
-0.429163
-0.214017
-0.236539
-0.399041
-0.224984
-0.204947
-1.48775
-1.62976
-1.44291
-0.594622
-0.40496
-0.455213
-0.654838
-1.54309
-1.61558
-0.523704
0
-1.69074
-1.4953
-0.729965
-0.588633
-0.778502
-0.221763
-0.367122
-0.500293
-0.396497
-1.35446
-1.18179
-0.943335
-1.05691
-1.04912
-0.748234
-0.873207
-0.9611
-0.90696
-1.79063
-1.6043
-1.55206
-1.63753
-0.183861
-0.284977
-0.248411
-0.359622
-0.645526
-0.413612
-1.44464
-1.5581
-1.57194
-1.60066
-1.62202
-1.41237
-1.44488
-1.53787
-1.54996
-1.54486
-1.0823
-0.403519
-0.205455
-0.212837
0
0
-1.06722
-1.03991
0
0
-0.857421
-0.861621
-0.68813
-0.864443
0
0
0
0
-0.240335
-0.22779
-1.38706
-1.55101
-1.55194
-1.54873
-1.42836
-1.38643
-1.57968
-1.36999
-1.27805
-1.26873
-1.09165
-1.06603
-1.0833
-1.19199
-1.1707
-1.25709
-1.0162
-0.406799
-0.482785
-0.408192
-0.491744
-0.611721
-0.382508
-0.556335
-0.473877
-0.694565
-0.813592
-0.743016
-0.688224
-0.5935
-1.24595
-1.4282
-1.42479
-1.25829
-0.296032
-0.224744
-0.420988
-0.352951
-0.721705
-1.58884
-1.59515
-1.61689
-1.43664
-1.7697
-1.48843
-1.75186
-0.218542
-0.361824
-0.197393
-0.921932
-1.1238
-1.10834
-1.16692
-0.471737
-0.22118
-0.224659
-0.391941
-0.384608
-1.17015
-1.25195
-1.23169
-0.592907
-0.751118
-0.793576
-0.785544
-0.518637
-0.237605
-0.374402
-0.541249
-0.359859
-0.376131
-0.628569
-0.449388
-0.385026
-0.390942
-0.517234
-0.724537
-0.704773
-0.570719
-0.987406
-1.04526
0
-0.260307
0
-0.231688
-1.33545
-1.49786
-1.33864
-0.473839
-0.305024
-0.495416
-0.479299
-1.02037
-0.855246
-0.920495
-0.891005
-1.8679
-1.60777
-1.85736
-0.540875
-0.452482
-0.708784
-0.719825
-0.554842
-0.660364
-0.480914
-1.01009
-1.21154
-0.947772
-1.61479
-1.42151
-1.38859
-0.204551
-0.201194
0
0
-0.756753
-0.622004
-0.748527
-0.565193
-0.183926
-0.197323
0
-0.256362
-0.353603
-0.185657
-0.192388
-0.704484
-0.685976
-0.25254
-0.225213
-0.29996
-0.58231
-0.40333
-0.893018
-0.778025
-0.990315
-0.92311
-0.680778
-0.869144
-0.772549
-0.653407
-1.1304
-1.13327
-1.12416
-1.33507
-0.362042
-0.499228
-0.567874
-0.1971
-0.245043
-0.202977
0
-1.70966
-1.91683
-1.75272
-0.654374
-0.472294
-0.39414
-1.48568
-1.42716
-1.25407
-1.50411
-0.897567
-0.897461
-0.925037
-0.994831
-0.201189
-0.200288
-0.207847
0
-0.426575
-0.417761
-0.411735
-0.212029
-0.645048
-0.807055
-0.577337
-0.217375
-0.183419
-0.286543
-0.290485
-1.63923
-1.70864
-1.5219
-0.210551
-0.358807
-0.187391
-0.218839
-0.626624
-0.863343
-0.677312
-0.846843
-0.926165
-0.699993
-0.555915
-0.529039
-0.616304
-0.619417
-0.814806
-1.13354
0
0
-0.200445
-1.31976
-1.21965
-1.05965
-1.15646
-0.68791
-0.59592
-0.838532
-0.912867
-1.04808
-0.390685
-0.226582
-0.208504
-0.298516
-0.199412
-1.22559
-1.24972
-1.41749
-1.2677
-0.809043
-0.187324
0
0
-1.11519
-1.09801
-1.01523
-1.24962
-1.29959
-0.224812
-0.179105
-0.228615
-0.315732
-1.95361
-1.78496
-1.97463
-1.96074
-1.30888
-1.38005
-1.56104
-0.555933
-0.747373
-0.582023
-0.720318
-1.19974
-1.01749
-1.01079
-0.726722
-0.499323
-0.553197
-0.379809
-0.493722
-0.336501
-1.16528
-0.770176
0
0
-0.486186
-0.417943
-0.260479
-0.527102
-0.549297
-0.367033
-0.848712
-1.04667
-1.18459
-1.18218
-1.09689
-0.972742
-1.56236
-1.49355
-0.5781
-0.377789
-0.538791
-1.75467
-1.96061
-1.9751
-1.7631
-0.267902
-0.20177
-0.429248
-0.296883
-0.487065
-0.354516
-0.388302
-0.183842
0
-0.194785
-0.169546
0
-0.23469
-0.238667
0
-1.34672
-1.4916
-1.35047
-1.34293
-0.604902
-0.430796
-0.659326
-0.447974
-0.410482
-0.580684
-0.636263
-0.199387
-0.35025
-0.240294
-0.356735
-0.236684
0
-0.214758
0
-0.720046
-0.807772
-0.800054
-0.899389
-1.04968
-0.901523
-1.02046
-0.971349
-1.08748
-1.16347
-1.63864
-1.66477
-0.505699
-0.448292
-0.348893
-0.242773
-0.390264
-0.486442
-0.279418
-0.41386
-0.377857
-0.193186
-0.33179
-0.997132
-0.775721
-0.94497
-0.781446
-0.86756
-0.664264
-0.755128
-0.60792
-0.688355
-0.444517
-0.576077
-0.463815
-1.52663
-1.34466
0
-0.204152
0
0
-0.562218
-0.441593
-0.331657
-0.367474
-1.11767
-1.11043
-0.229516
-0.191399
-0.212405
-1.81112
-0.239635
-0.207126
0
-0.186894
0
-0.576432
-0.389553
-0.595236
-0.41512
-0.211086
0
-0.237281
0
-0.767579
-0.881039
-0.738405
-1.40922
-1.39733
-0.830677
-1.07892
-1.09464
-0.919766
-1.57102
-1.61916
-1.78721
-1.59959
-0.691437
-0.708332
-0.535603
-0.390541
-0.385409
-0.259782
-0.569549
-0.44389
-0.5417
-0.666123
-1.17528
-0.756411
-0.593019
-0.797749
-0.515193
-0.678082
-0.209457
0
0
0
-0.394748
-0.413733
-0.381604
-0.582788
-1.13985
-0.941608
-0.514488
-0.569715
-0.737048
-0.575136
-0.322296
-1.88706
-1.89909
-1.70836
-1.86166
-0.607544
-0.505026
-0.37762
-0.568195
-0.748366
-0.665193
-0.5885
-0.385939
-0.399843
-0.405632
-1.76879
-1.97107
-1.95138
-1.27229
-1.07342
-1.25696
-0.221035
0
-0.209284
-0.214446
-1.15658
-1.19005
-1.01741
-0.979488
-0.827173
-1.00975
-0.448457
-0.640104
0
-0.183971
-0.172264
-0.395339
-0.324522
-0.323767
-0.77378
-0.76579
-0.850211
-0.607888
-0.203867
0
0
-0.232817
0
0
-0.202338
-0.61296
-0.574616
-0.788691
-0.841224
-0.77027
-0.609025
-0.788984
-0.624439
-0.490872
-0.562159
-0.713336
-0.376462
-0.202072
-0.364969
-0.184175
0
0
0
-1.24789
-1.18525
-1.42356
-1.23245
-1.17097
-0.984726
-0.975205
-1.01637
-1.33081
-1.24317
-1.13524
-1.36526
-0.617357
-0.495976
-0.644052
-0.702244
-0.89011
-0.586091
-0.740605
-0.621069
-0.708215
-1.3946
-1.22993
-1.30768
-1.38937
-1.10906
-0.931655
-1.17617
-0.524058
-0.374011
-0.382819
-0.535842
-0.36369
-0.200567
0
0
-0.193455
-0.66379
-0.521883
-0.666589
-0.771722
-1.53948
-1.52184
-0.768158
-0.735509
-0.787004
-0.804487
-1.46905
-1.46376
-1.28636
-1.26789
0
-0.22096
0
-0.603982
-0.585017
-0.59054
-1.35489
-1.19326
-0.440271
-0.395065
-1.15456
-1.12495
-1.15662
-1.34146
-0.215005
0
0
0
-1.09553
-1.17498
-1.09958
-0.940934
-1.34773
-1.55018
-1.5392
-0.46698
-0.536427
-0.603874
-1.5473
-1.73437
-1.52611
0
-0.781897
-1.04611
-0.885099
-1.00982
-0.225358
0
-0.225026
-0.211428
-0.39507
-0.199011
-0.229839
-1.17843
-0.972537
-1.08971
-1.19251
-0.239354
-0.426389
-0.396356
-0.429593
-0.204981
-0.234762
-0.411017
-0.164657
-0.200375
-0.334179
-0.227317
-1.30052
-1.07778
-1.22075
-1.25605
-0.992598
-0.83924
-1.05049
-0.215929
0
0
-1.06132
-0.84118
-0.983402
-1.03687
-0.239929
0
-0.192455
-0.206369
-0.351
-0.265173
-0.222255
-0.210694
-0.557046
-0.593626
-0.575305
-0.404949
-1.25021
-1.10402
-0.676463
-0.843915
-1.55101
-1.78042
-1.75649
-1.72128
-0.349205
-0.380258
-0.522327
-0.615525
-0.461432
0
0
0
-0.228853
-0.738289
-1.8971
-1.87225
-1.71596
-1.90137
-0.304826
-0.203221
-0.212032
-0.265378
-1.74662
-1.49041
-0.210034
-0.210807
0
-1.80768
-1.58818
-1.6477
-1.31023
-1.13081
-1.30857
-1.23282
-1.04187
-1.2262
0
0
-0.491625
-0.363499
-0.567184
-0.440431
-1.74283
-1.92761
-1.75433
-1.94333
-0.987733
-1.09786
-0.833263
-0.958645
-0.898257
0
0
-0.194269
-0.214494
-0.761264
-0.939601
-0.765713
-1.44396
-1.68478
-1.67531
-0.898745
-0.334904
-0.435975
-0.401751
-0.226708
-0.252337
-0.44195
-0.617589
-0.766387
-0.84325
-0.658058
-0.563141
-0.636885
-0.801554
-1.19242
-1.08867
-0.490626
-0.633282
-0.416725
-0.632035
-0.711093
-0.540742
-0.945627
-0.798161
-0.778381
-1.0097
-0.451903
-0.219202
-0.270433
-1.22754
-1.25705
-1.23664
-0.398091
-0.636387
-1.39275
-1.51998
-1.34123
-1.86659
-1.9039
-1.88437
-1.69397
-0.844957
-0.647605
-0.846902
-1.2369
-1.40347
-1.41474
-0.868122
-0.741858
-0.986729
-1.32479
-1.14134
-1.12959
-1.62621
-1.671
-0.799845
-1.50301
-1.49793
-1.49314
-0.321163
-0.224048
-1.54296
-1.67236
-1.7358
-1.12145
-1.21555
-1.27621
-1.29837
-0.52332
-0.515007
-0.625647
-0.683832
-1.38464
-1.58577
-1.54968
-1.44829
-0.975375
-0.784598
-0.84482
-0.931319
-0.89054
-0.926628
-1.10483
-0.281049
-0.191264
-0.391071
0
0
-0.222153
-1.15223
-0.908173
-1.5143
-1.49988
-1.50187
-0.911301
-1.00639
-1.11223
-0.917685
-0.21744
0
-0.55044
-0.384421
-0.581547
-0.855293
-0.845002
-0.854628
-0.235232
-0.241299
-0.192182
-0.893103
-0.930339
-0.901541
-1.14141
-1.08408
-0.37417
-0.228151
-0.20701
-0.353896
0
0
0
-0.229968
-0.571841
-0.990729
-1.03093
-1.01743
-0.49864
-0.345254
-0.517327
-0.421167
-0.631144
-0.443871
-0.566174
-0.619189
-0.373867
-0.401061
-0.400707
-1.40786
-1.22622
-1.42322
-1.42895
-1.1968
-1.25381
-1.40112
-1.42792
-0.48253
-0.252123
-0.410501
-1.06301
-0.830061
-0.966477
-0.893997
-0.205315
-0.207761
-0.199885
0
-0.241099
-1.59867
-1.58392
-1.58599
-1.51404
-1.5273
-1.4903
-0.252917
0
0
0
-1.18351
-1.34165
-1.23334
-0.818444
-0.723609
-0.631265
-0.241441
-0.23383
-0.216913
-0.478141
-0.272832
-0.487936
-0.350059
-0.197753
0
-0.199377
-0.210371
-1.38875
-1.33789
-1.17947
-0.997712
-0.861481
-0.99413
-1.11399
0
-0.198878
0
0
-0.360788
-0.232776
-1.29913
-1.29988
-1.33326
-0.600443
-0.85594
-0.660171
-0.725366
-1.70273
-0.180511
0
-0.64126
-0.468373
-0.673989
-0.680306
-1.28738
-1.32804
-1.29219
-1.10058
-1.07349
-1.23425
-0.572302
-0.587036
-0.388787
-0.585962
-0.486982
-0.487972
-0.26594
-0.457597
-1.81482
-1.87894
-1.6599
-1.70684
-0.231661
0
0
0
-1.68106
-1.85798
-1.62471
-1.67059
-1.36717
-0.639126
-0.769218
-1.3198
-1.2946
-1.30351
0
0
0
-0.213879
-1.08203
-1.15642
-1.33159
-1.15495
-1.1694
-0.942097
-1.16754
-1.1516
-1.47953
-1.43712
-1.24741
-1.25346
-1.43494
-1.10953
-0.523729
-0.295107
-0.379517
-1.48937
-1.37427
-1.29023
-1.31661
-0.7867
-1.01345
-0.827433
-0.240147
-0.215932
-0.943608
-0.223863
0
0
-0.668009
-0.385307
-0.506425
-0.530572
-1.04198
-0.898316
-0.849301
-1.01716
-0.568531
-0.389698
0
-0.972424
-0.919894
-0.20772
0
0
0
-0.698622
-0.900639
-0.653652
-0.700227
-0.482347
-0.702273
-0.570428
-0.563853
-0.404154
-0.612267
-0.557948
-0.602369
-0.974145
-0.987199
-1.19819
-1.0409
-1.1695
-1.38352
-1.12973
-0.292733
-0.42685
-0.430116
-0.928155
-0.930928
-0.920607
-0.668841
-0.22406
-0.205031
-0.352744
-1.80127
-1.64398
-1.86463
-1.64872
-0.380296
-0.207795
-0.401751
-0.345138
-0.419574
-0.453395
-1.19065
-1.18572
-1.19616
-0.224131
0
-0.190914
-0.176134
-1.16342
-1.06996
-1.20555
-1.34982
-0.98228
-1.19694
-0.200959
0
0
-0.305403
-0.407447
-0.524579
-1.17797
-1.34986
-1.36771
-0.214404
0
-0.227804
0
-0.184372
-0.393791
-0.526603
-0.364023
-0.362226
-0.382159
-0.378916
-0.218914
-1.0404
-1.03583
-0.972962
-0.835388
-0.421184
-0.519277
-0.563057
-0.710164
-0.77735
-0.879846
-1.18895
-1.32463
-0.414676
-0.49528
-1.49997
-1.31049
-1.49455
-1.49135
-0.756776
-0.550915
0
-0.201877
0
0
-1.33837
-1.32015
0
0
-0.194006
-0.189886
0
-0.202699
0
-1.00009
-0.920238
-0.931716
-0.423125
-0.23127
-0.404138
0
-0.193415
-0.193171
0
-1.16641
-1.12638
-0.921586
-1.15673
-1.08112
-1.14187
-0.406618
-0.363499
-0.200924
-0.37899
-0.817275
-0.669142
-0.807204
-0.366461
-0.555496
-0.586156
0
0
0
-0.24132
-1.24456
-1.24217
-1.07428
-1.2819
-0.171381
0
0
-0.208999
0
-0.186974
-0.215021
-0.887521
-0.651624
-0.920002
-2.07288
-0.530758
-0.696263
-0.520156
-0.736942
-0.757375
-0.600948
-1.21435
-1.088
-1.32352
-1.32255
-0.20114
-0.197959
0
0
-0.973774
-1.00702
-1.15476
0
-0.205254
0
0
-1.11915
-1.18489
-1.36943
-1.2471
-0.723377
-0.659587
-0.450917
-0.58761
-0.631437
-0.639136
-0.21706
-0.205227
0
0
-1.17587
-0.951103
-1.16089
-0.994318
-0.798764
-0.887993
-1.14651
-1.1413
-1.29872
-1.32845
-0.240706
0
-1.7172
-1.60558
-1.7402
-1.52295
-1.64387
-1.65838
-1.64768
-0.199415
-0.212005
0
-1.14971
-1.14499
0
-0.202025
0
-0.249356
-0.171767
0
-0.214836
-0.208941
-0.370578
-0.414617
-0.226554
-1.27924
-1.05709
-1.23966
-1.15324
-0.870919
-1.07752
-0.943506
-0.385568
-0.483214
-1.17373
-0.995658
-1.18913
-1.15612
-0.223862
-0.441042
-0.241894
-1.16561
-0.962688
-0.921311
-1.08829
-1.01367
-1.00107
-1.01465
-0.170068
0
-0.272034
-0.194022
-0.898119
-1.04425
-1.02965
-0.934335
0
-0.241094
-0.202935
-0.210633
-0.888949
-1.05819
-1.00582
-0.255323
-0.225382
-0.231889
-0.43926
-1.42269
-1.2803
-1.34614
-1.48366
-1.97098
-1.94748
-1.96694
-0.639216
-0.817123
-0.823212
-0.709016
-0.55149
-0.671945
-0.807012
-0.559869
-0.356634
0
-0.219196
-0.239801
0
-0.217225
0
-0.18175
0
-0.296483
-0.210672
-0.362363
-0.571652
-0.509575
-0.725622
-0.87011
-0.655044
-0.793061
0
-1.06522
-1.07104
-1.23246
-0.837545
-0.890827
-0.927009
-0.720542
-0.709723
-0.734693
-0.782675
-0.948323
-0.950343
-1.73898
-1.74239
-1.52163
-1.70997
-1.7365
-1.92747
-1.73574
-1.67306
-0.614458
-0.57772
-0.576607
-0.190804
0
-0.209901
-0.185366
-0.380543
-0.505691
-0.268316
-0.424943
-0.371448
-0.199349
-0.197899
-0.763076
-0.748785
-0.656221
-0.545643
-1.5407
-1.53334
-1.53374
-1.11723
-1.27369
-1.09536
-0.55948
-0.565316
-0.611618
-0.452995
-0.338339
-0.378403
-0.78442
-0.778462
-1.01724
-0.822275
-0.988512
-0.70937
-0.523741
-0.550928
-0.602952
-1.03326
-1.28318
-1.28784
-1.06596
-0.383456
-0.387832
-0.518964
-0.35334
-0.810293
-1.31457
-1.3392
-1.14884
-0.347256
-0.212649
-0.196315
-1.06482
-1.19667
-1.26329
-1.1064
-1.11903
-1.21661
-0.385075
-0.610146
-0.562266
-0.191945
-0.939176
-1.07005
-1.03482
-0.373967
-0.659389
-0.610292
-0.61549
-0.647148
-0.185905
-0.730202
-0.992366
-0.813776
-0.875432
-0.570995
-0.426823
-0.596836
-0.6357
-0.226902
-0.241599
-0.404867
-0.205649
-0.531787
-0.804572
-0.567123
-0.523773
-0.364813
-0.565688
-0.437965
-0.92318
-1.16576
-0.912674
-0.562944
-0.702283
-0.914797
-0.782775
-0.70528
-0.945203
-0.974498
-1.15799
-0.965928
-0.84504
-0.730398
-0.624124
-1.38216
-1.39057
-0.790656
-0.622061
-0.839232
-0.720588
-0.33802
-0.222341
-0.441913
-0.865923
-0.877356
-0.773221
-1.09487
-0.194306
-1.4499
-1.48695
-0.86265
-0.848081
-0.684555
0
0
0
-0.196502
-0.234928
0
-0.223353
-0.811407
-0.804241
-0.776143
-0.604488
-0.987483
-0.875829
-0.790174
-1.0041
-1.32008
-1.19943
-1.16461
-1.12427
-0.402679
-0.621584
-0.622081
-0.708385
-0.543617
-0.472899
-0.533702
-0.694515
-0.364812
-0.411757
-0.222365
-0.464437
-1.77539
-1.8935
-1.90927
-1.94433
-0.97845
-0.79993
-0.792288
-1.07662
-0.363465
-0.586998
-0.557863
-0.897637
-1.05036
-0.821813
-0.833074
-0.543353
-0.760069
-0.701601
-0.67985
-1.57115
-1.5164
-1.59477
-0.533192
0
0
-0.19332
0
-0.926727
-0.789399
-0.430666
-1.09879
-0.917249
-1.16216
-1.83434
-1.81776
-1.65
-1.83092
-1.02091
-1.26018
-1.09034
-1.31699
-1.16074
-1.36408
-1.36028
-1.4109
-1.22399
-0.746489
-0.581535
-0.551685
-0.651347
-0.584957
-0.750414
-0.780943
-0.191841
-0.238126
0
-0.523472
-0.398811
-0.63804
-0.204684
-0.222795
-0.434598
-0.209201
-0.65922
-0.590345
-0.739119
-0.816354
-0.215255
-0.363667
-0.668091
-0.821772
-0.799087
-0.210186
-0.356195
-0.378499
-0.422275
-0.214693
-0.181441
-0.221692
0
0
0
-0.185691
-1.31303
-1.04339
-1.19368
-1.07472
-0.787997
-1.73555
-1.75579
-1.73214
-1.20145
-1.0992
-1.03065
-0.429653
-0.354523
-0.226373
-0.223689
-0.207478
0
-0.185154
-0.27485
-0.726003
-0.809533
-0.831086
-0.653433
-0.972653
-1.01741
-0.998432
-1.18336
-1.48615
-1.30645
-1.34032
-1.13259
-1.02098
-0.803452
-0.61091
-0.627494
-0.603563
-0.675158
-0.567702
-0.504953
-0.57122
-1.75801
-1.78224
-1.77714
-1.59196
-0.744419
-0.670166
-0.831809
-0.658513
-0.575387
-0.742296
-1.93143
-1.70616
-1.93806
-1.07985
-1.24512
-1.27842
-1.22209
-0.224693
-0.32398
-0.177726
-0.314625
-1.19061
-1.00997
-1.16882
-0.466268
-0.228589
-0.895841
-1.13858
-0.9829
-1.03021
-0.210869
0
0
-0.237434
0
-0.188414
-0.181476
0
-1.07137
-0.927026
-1.12789
-0.976502
-1.05689
-1.23204
-1.22886
-1.354
-1.54709
-1.34304
-1.53925
-0.823289
-0.874818
-0.63073
0
0
0
-0.207643
-0.213541
-0.20971
-0.351597
-1.55627
-1.31782
-1.5407
-1.55622
-0.651443
-0.406973
0
0
-0.695593
-0.54442
-0.702618
-0.726424
-0.536909
-0.522804
-0.664407
-1.0105
0
0
-0.219628
0
-0.702396
-0.672509
-0.566235
-0.487874
-1.05632
-0.835516
-0.802658
-0.864724
0
0
-0.253634
0
-0.599567
0
0
-0.2206
0
-0.41998
-0.232568
-0.391014
-0.481834
-0.660962
-0.842043
-0.838195
-0.642239
-0.230675
-0.266468
-0.215054
-0.213938
-0.277244
-0.447599
-0.387279
-0.525991
-0.503746
-0.334395
-0.352828
-0.545908
-0.359477
-0.352542
-0.367911
-0.37463
-0.202791
-0.221844
-0.793886
-0.61517
-0.613359
-0.82182
-0.867366
-0.902108
-1.08662
-0.197387
-0.277074
0
-0.233792
-0.806459
-0.690475
-0.834903
-0.172793
0
-0.289598
-0.232261
-0.564481
-0.428068
-0.425192
-0.354472
-0.629114
-0.682771
-0.538701
-0.1844
0
-0.992625
-1.01379
-0.818087
-0.819276
-1.6001
-1.58257
-1.59791
-1.37718
-0.847274
-0.904675
-1.015
-0.990274
-1.04043
-1.15656
-1.01982
-1.23465
-0.530097
-0.416075
0
-0.183745
-0.258404
-0.230359
-1.30725
-1.07155
-1.18507
-1.09613
-1.04884
-1.16338
-1.71997
-1.72335
-1.71744
-1.54744
-0.579501
-0.969153
-1.06077
-1.025
-1.16572
-0.917784
-1.05676
-0.861341
-1.08607
-0.679011
-0.752069
-0.755315
0
-0.215739
0
-0.286271
-0.909404
-0.954964
-1.65659
-1.47596
-1.35812
-1.54633
-1.76573
-1.7367
-1.61801
-1.42726
-1.6079
-1.60525
-0.944586
-0.84442
-0.742875
-0.772066
-1.70642
-1.65692
-1.68078
-1.51281
-0.386695
-0.566276
-0.574252
-1.03641
-0.927863
-0.895086
-0.733529
-0.618871
-0.629298
-0.576885
-0.574792
-0.580606
-0.721007
-0.671394
-0.776911
-0.825909
-0.880512
-0.391008
-0.611523
-0.581391
-0.774986
-0.607782
-0.614099
-1.33197
-1.35482
-1.14616
-1.2234
-0.372179
-0.554891
-0.417372
-0.634282
0
0
-0.204776
-0.380212
-0.438413
-0.323062
-0.375859
-0.205296
-0.389666
-0.229472
-1.30072
-1.4778
-0.769802
-1.07483
-0.856171
-1.37297
-1.37214
-1.54884
-1.55812
-0.608602
-0.828609
-0.749147
-0.628326
-0.540977
-0.676871
-0.762727
-0.540719
-0.203163
-0.19776
-0.233958
-0.380534
-0.388699
-0.229945
-0.359201
-0.467071
-1.65775
-1.49104
-1.66659
-1.66286
-0.722846
-0.794502
-0.548997
-0.581365
-1.46782
-1.46429
-1.22233
-1.19788
-1.00028
-0.433022
-0.346006
-0.210475
-0.312049
-1.51058
-1.43965
-1.59588
-1.62541
0
0
-0.201185
0
-0.824085
-0.729165
0
-0.217349
-0.219237
0
-1.41773
-1.51461
-1.28358
-1.46696
-0.193891
-0.182935
-0.261744
-0.837539
-0.88154
-0.957432
-1.33552
-1.35092
-1.18292
-1.32857
-0.487971
-0.417138
-0.443621
-0.287588
-0.572939
-0.385928
-0.582396
-0.587083
-0.816282
-0.720359
0
-0.216946
-0.478457
-0.262347
0
-0.41496
-0.497761
-0.491667
-0.210613
-0.392137
-0.213443
-0.325865
-0.423797
-0.360013
-0.333449
-0.240511
-0.21646
0
-1.40811
-1.5907
-1.42234
-1.57971
-0.79479
-1.00809
-0.863518
-0.975626
-0.639662
-0.463043
-0.344115
-0.557027
-0.751686
-0.546488
-0.722794
-0.602764
-0.176962
0
-0.190038
-0.250213
-0.744994
-0.84608
-0.829662
-0.677992
-0.876507
-0.911359
-0.908665
-1.06323
-1.70677
-1.51119
-1.70333
-1.71827
-1.38338
-1.37032
-1.382
-1.19836
-0.420016
-0.39234
-0.39746
-0.384491
-0.555934
-0.565174
-0.569434
-0.511656
-0.980704
-0.80394
-1.04674
-1.65697
-1.85154
-1.62786
-1.8305
-1.16986
-1.16394
-1.17177
-0.974263
-0.429658
-0.199621
0
0
-0.21366
0
-1.33138
-1.51708
-1.50906
-1.51199
0
-0.204639
-0.282941
0
-0.197534
0
-0.203395
0
-0.517296
-0.527874
-0.341965
-1.02424
-0.9083
-1.07513
0
0
-0.194914
-0.226014
-1.18072
-1.02978
-0.397756
-0.535046
-0.6345
-0.555122
-1.11609
-0.802424
-0.784509
-0.620656
-0.593264
-0.941235
-0.763572
-0.876464
-0.75259
-0.681043
-0.900272
-0.913918
-1.04598
-0.842984
-0.872768
-1.02268
-0.6917
-0.826171
-0.626795
-0.684924
-0.506726
-0.567386
-0.332446
-0.475851
-1.00933
-0.92563
-1.02647
-1.45954
-1.23272
0
0
-0.227791
-1.0162
-1.03791
-0.857207
-0.213474
0
-0.192347
-0.234474
-0.292565
-0.250541
-0.246708
-0.402611
-0.248977
-1.27176
-1.44052
-1.44924
-1.44319
-0.197733
0
0
-0.256913
0
-0.160901
0
-1.31556
-1.35915
-1.15658
-1.11498
-0.899875
-0.915032
-1.07937
-0.72078
-0.949879
-0.835033
-0.434545
-0.473499
-0.439955
-0.380025
-1.39251
-1.65604
-1.61142
-1.5506
-0.885994
-1.01721
-1.04748
-0.381929
-0.342534
-0.45391
-0.237199
-0.224309
-0.804308
-0.95138
-0.222864
-0.204745
0
-0.511035
-0.554919
-0.371423
-1.24015
-1.13686
-1.17628
-1.3934
-1.57325
-1.59403
-1.75473
-1.75636
-0.192287
-0.222965
0
0
-1.11198
-1.12636
-1.27013
-1.28234
-0.451326
-0.428081
-0.626944
-0.199325
-0.380993
-0.19177
-0.434137
-0.645394
-0.587669
-0.68081
-0.663533
-0.182828
-0.188637
0
-0.209656
-0.574868
-0.787011
-0.55236
-0.386194
-0.375349
-0.423169
-1.47413
-1.31141
-1.48626
-1.47288
-0.187975
0
-0.179759
-0.289048
-0.239198
-0.208043
-0.378362
-0.218893
-1.88277
-1.91569
-1.66092
-1.86916
-0.701505
-0.646326
-0.709305
-0.83875
-0.639317
-0.844543
-0.829536
-0.810281
-0.519279
-0.57989
-0.645916
-0.562642
-0.389973
-0.562356
-1.82543
-1.78482
-0.353444
-0.186175
-0.263015
-0.349494
-0.462699
-0.656146
-0.559419
-0.469582
-0.750429
-1.05698
-0.876503
-1.10256
-0.982008
-1.03687
0
0
-0.212781
-0.22576
-1.00212
-0.804363
-0.940806
-0.937222
-0.78575
-0.842965
-0.644706
-0.620662
-0.7158
-1.17002
-1.04814
-0.955779
-1.14634
0
0
-0.18559
0
-1.43084
-1.43504
-1.4244
-1.61969
-0.787945
-0.972144
-0.980391
-1.11597
0
0
0
-0.212788
-0.355005
-0.194346
-0.176841
-1.49493
-1.49322
-1.28854
-0.57663
-0.615734
-0.682926
-0.74729
0
-0.210113
-1.56218
-1.58776
-1.55417
-1.41579
0
-0.229296
-1.11924
-1.08662
-0.876775
-0.976197
-0.214801
0
0
0
-0.166118
-0.227523
-0.212575
-0.237349
-0.992902
-0.82863
-1.00459
-0.801297
-0.741143
-0.686736
-0.87081
-0.855984
-0.885054
-0.92478
-0.795718
-0.731852
-1.44127
-1.42784
-1.20311
-1.3314
-0.35782
-0.464859
-0.206164
-0.319166
-0.923714
-0.806585
-0.848003
-0.983477
-0.985246
-1.19052
-1.15151
-0.501863
-0.419515
-1.1012
-0.933643
-0.893879
-1.41903
-1.41112
-1.23396
-1.28257
-0.823783
-0.82322
-1.00249
-1.01991
-0.218013
0
-0.299397
-0.205988
-0.910192
-0.923588
-0.776492
-0.624349
-0.764611
-0.592764
0
-0.223032
-0.201472
0
-0.804293
-0.680529
-0.69323
-1.19194
-1.35537
-1.16058
-1.71922
-1.71987
-1.71114
-0.208703
0
-0.178924
-0.366449
-0.567821
-0.413254
-0.443099
-0.656324
-0.538588
-0.722206
-0.775931
-0.809374
-0.664427
-0.613703
-1.16094
-0.622906
-0.425707
-0.236181
-0.421091
-0.371877
-0.748737
-0.565078
-0.609727
-0.44599
-0.606968
-0.390723
-0.508666
-0.283979
0
-0.416
-0.204096
-0.386311
0
0
-0.207362
0
0
-0.219135
-0.646107
-0.563027
-0.767732
-0.59318
-1.22474
-0.218384
-0.246874
0
-0.36856
-0.2086
-1.18977
-1.36821
-1.38518
-1.29687
-1.47245
-1.28306
-1.25493
-0.340093
-0.341464
-0.520735
-1.79954
-1.81505
-1.78579
-1.61275
-0.267596
-0.212787
-1.44514
-1.33361
-1.56375
-1.53757
-0.698494
-0.826234
0
-0.2003
-0.225981
-0.415097
-0.24568
-0.389333
-0.2161
-0.77609
-0.731603
-0.771129
-0.935132
-1.07686
0
0
-0.205769
-0.343065
-0.332502
-0.344624
-0.358215
-0.388388
-0.435067
-0.220195
-0.800234
-0.754429
-0.948488
-0.550473
-0.738548
-0.793087
-1.78912
-1.55436
-1.72356
-0.832878
-0.823237
-0.952342
-1.26817
-1.48648
-1.31412
-1.78384
-1.78111
-1.58619
-1.77526
-1.20852
-1.41246
-1.45586
-1.28786
-0.762912
-0.879864
-1.03537
-0.409736
-1.57992
-1.4281
-1.44384
-0.186408
0
0
0
-0.681851
-0.510411
-0.534183
-0.760857
-0.369988
-0.543297
-0.71341
-0.823477
-0.853608
-0.953662
-1.06994
-1.10916
-0.909413
-1.40786
-1.42166
-1.5928
-0.273788
-0.391516
-0.35824
-1.1668
-1.15464
-1.1646
-1.35609
-1.29479
-1.1082
-1.29107
-1.29625
-0.775442
-0.690647
-0.699877
-0.882104
-1.0132
-0.937759
-1.12098
-0.968626
-1.24796
-1.05559
-1.2407
-1.6024
-1.60782
-1.41364
-0.402432
-0.570701
-0.385022
0
-0.176605
-0.268001
0
-0.196601
0
-0.186852
-0.19523
-0.367579
-0.479411
-0.34973
-0.777203
-0.678921
-0.502615
-0.443342
-0.291795
-0.268002
-1.44455
-1.27753
-1.43266
-0.500189
-0.441144
-0.214948
-0.380473
-0.220181
0
-0.938837
-0.765409
-0.775444
-1.44513
-1.4481
-0.379343
-0.214441
-0.396702
-0.387444
-0.368397
-0.561822
-0.47433
-0.597336
-0.737557
-1.03434
-0.846531
-0.880372
-0.787115
-0.701334
-0.932878
-0.721762
-0.732623
-0.775113
0
0
-0.207587
-0.202952
0
-0.239887
-0.394929
-0.518648
-0.396436
-0.952272
-1.20672
-0.213815
-0.213133
0
0
-0.195551
-1.24047
-1.2696
-0.575193
-0.720772
-0.565129
0
0
-0.436919
-0.538154
-0.515951
-0.640449
-0.725672
-0.44037
0
0
0
-0.413734
-0.575105
-0.602358
-0.596116
-0.550302
-0.463516
-0.313313
-0.17482
-1.2034
-1.17213
-0.977365
-1.16295
-1.24601
-1.48033
-1.49264
-1.28905
-0.270014
-0.501275
-0.353796
-0.520074
-1.36283
-1.13581
-1.05661
-1.03587
-1.24506
0
-0.225454
0
0
-1.31981
-1.37426
-1.26408
-1.16047
-1.1674
-1.34617
-1.16009
-1.24226
-0.533022
-0.75718
-0.716012
-0.66892
-1.49829
-1.27452
-1.04961
-1.14211
-1.1077
-0.211768
0
-0.308121
-0.206618
0
0
-0.373522
-0.544164
-0.270978
-0.38153
-0.860389
-0.862488
-0.666722
-0.660749
-0.776882
-0.607302
-0.602766
-0.740566
-0.526865
-0.368969
-1.40749
-1.66818
-1.52883
-1.68488
-0.340592
-0.486082
-0.27991
-0.401448
-0.223941
-0.215652
-0.255248
-0.19436
-0.243153
-0.379748
-0.240981
-0.722073
-0.789217
-0.657888
-0.571771
-0.598579
-0.493924
-1.61976
-1.62714
-1.49712
-1.65538
-1.63355
-1.67533
-0.406188
0
-0.201308
-0.232142
0
-0.394524
-0.587769
-0.338281
-0.45343
-0.234882
-0.333825
-0.461944
-0.368057
-1.23988
-1.10376
-1.26208
-1.22709
-1.46684
-1.30199
-1.25717
-1.461
-0.979434
-1.00264
-0.903536
-1.39335
-1.25957
-1.36856
-0.899452
-1.09813
-1.06273
-1.03266
-1.13533
-1.2111
-1.00211
-1.00699
-0.380642
-0.469739
-0.588393
-0.772061
-0.772404
-0.772548
-0.920057
-0.742097
-0.955734
-1.03699
-1.0677
-1.10798
-1.63971
-1.38941
-1.42655
-1.51817
-1.28964
-1.38574
-1.01015
-0.953356
-0.798478
-1.20032
-1.27029
-1.39112
-1.41075
-0.532029
-0.432946
-0.607942
-0.472266
0
0
-0.251444
-0.218806
-0.405897
-0.237943
-0.285724
-1.50398
-1.31093
-1.49704
-1.31215
-0.24516
-0.450233
-0.244799
-1.2328
-1.20931
-1.02819
-1.21924
-1.68264
-1.46677
0
-0.208164
0
-1.10729
-1.09115
-0.92011
-1.22055
-1.25391
-1.14236
-0.906701
-1.05944
-0.942249
0
0
-0.396731
-0.585048
-0.375003
-0.525857
-0.230323
0
0
-0.899826
-0.810728
-0.66248
-0.841154
-0.411681
-0.268192
-0.226506
-0.226668
-0.412364
-0.204798
-0.26028
-0.21205
-0.393553
-0.355246
-0.344631
-0.484932
-0.434447
-0.351936
-0.244718
-1.00841
-0.987917
-1.10399
-0.853939
-1.17438
-1.2202
-1.4052
-1.40845
-0.639343
-0.75406
-0.5253
-0.658224
-0.953783
-1.13356
-0.751819
-0.564086
-0.605793
-0.437468
-0.674753
-1.59882
-1.59989
-1.55904
-1.40771
-0.631997
-0.675153
-0.457644
-1.02414
-0.430718
-0.506832
-0.532865
-1.05187
-1.24261
-1.23295
-1.05974
-1.38777
-1.23214
-1.4057
-1.38069
-0.424187
0
-0.931993
-1.43573
-1.18581
-1.40758
-1.26894
-0.897388
-1.05609
-0.795218
-1.47656
-1.45597
-1.65942
-1.19177
-1.07704
-1.29929
-0.201028
0
-0.291911
-0.255128
-1.49473
-1.33301
-1.49288
-1.25641
-0.512244
-0.765014
-0.979777
-0.85301
-0.837645
-1.03815
-1.15167
-1.21691
-0.404644
-0.619541
-0.466333
-0.636806
-0.661693
-0.869678
-0.70188
-0.636838
-0.781594
-0.50049
-0.346115
-0.345323
-1.16795
-1.0705
-1.25767
-0.194443
-0.393034
-0.374439
-0.278733
-0.235117
0
0
-0.522562
-0.41676
-0.387896
-0.555097
-0.222512
-0.25111
0
-0.554164
-0.783008
-0.728979
-0.228073
-1.39691
-1.41502
-1.22377
-1.36477
-0.215934
-0.24586
-0.208165
-0.33887
-0.379323
-0.465654
-0.598225
-0.410134
-0.537435
-0.369132
-0.33528
-1.27337
-1.56918
-1.38855
0
-0.19473
0
-0.372042
-0.216003
-0.18426
-0.322081
-1.66874
-1.83285
-1.58799
-1.8159
-0.656583
-0.860368
-0.612622
-0.485926
-0.370482
-0.385093
-0.40803
-0.404329
-0.400668
-0.49883
-0.389488
0
-0.208031
-0.206612
0
-0.243397
-0.201438
0
-0.182785
-0.286654
-0.254747
-0.227797
0
-0.266887
-0.659472
-0.62333
-0.688194
-0.871818
-0.764541
-0.85216
-0.949069
-0.88824
-0.199793
-0.252341
-0.341421
-0.201448
-1.23831
-1.73106
-1.92657
-1.74659
-1.66792
-1.10254
-0.56153
-0.355851
-0.451927
-0.567974
0
0
-0.225906
-1.42955
-1.13886
-1.31106
-1.18972
-1.0121
-1.05661
-0.542524
-1.37513
-1.41964
-0.209294
-1.56724
-1.40861
-0.694046
-0.68059
0
0
-0.213098
-0.538252
-0.578291
-0.392239
0
-0.257153
0
-0.245794
0
-0.222283
-0.182697
-0.336582
-0.229117
-0.422911
-0.251088
-0.219522
-0.231996
-1.07241
-1.13573
-1.11223
-1.055
-0.708632
-0.585226
-0.631643
-0.763546
-0.732797
-1.33313
-1.35058
-1.52079
-1.52049
-1.55636
-1.40726
-1.05163
-0.941228
-0.941181
-1.1055
-1.37857
-1.3971
-1.37112
-1.18592
0
-0.228443
0
-0.177156
-0.637326
-0.581834
-0.449629
-0.41769
-0.547809
-0.808408
-0.74284
-0.710139
-0.492684
-0.609179
-0.547579
-0.741822
-1.35075
-1.32969
-1.27625
-1.32466
-0.991824
-0.822174
-1.01771
-1.01768
-0.696234
-0.680093
-0.350156
-0.357501
-0.403355
-0.235626
-0.629793
-0.688179
-0.243198
-0.198545
-0.377867
-0.211809
-0.778774
-0.915045
-1.04574
-1.35732
-1.12185
-1.09077
-1.31119
-1.17184
-1.00804
-0.994123
-0.187446
0
0
0
-0.433784
-0.343907
-0.456056
-0.515002
-0.610299
-0.595331
-0.416176
-0.195033
-0.236567
-0.391992
-1.25874
-1.4947
-1.50302
-1.33937
-0.929461
-0.790526
-0.997881
-1.00138
-0.43146
-0.380847
-0.360827
-0.361594
-0.270893
-0.477567
-0.460017
-0.249428
-0.428615
-1.05447
-1.16773
-1.23105
-0.451205
-0.504502
-0.38006
-0.579981
-1.09594
-1.18228
-1.20651
-0.657881
-0.716781
-0.508853
-0.699559
-0.394161
-0.594033
-0.434609
-0.395376
-0.878797
-0.816168
-1.00612
-1.32134
-1.40464
-1.18944
-0.225685
0
-0.217381
-0.761858
-0.768314
-0.761808
0
-0.283591
0
-1.02401
-1.21627
-1.13061
-1.12196
-0.831292
-0.719046
-1.29861
-1.48763
-1.4958
-1.31676
-1.26478
-1.46995
-1.47305
-0.701163
-0.741701
-0.496884
-0.202659
0
-1.10654
-1.13389
-0.305772
-0.71529
-0.78831
-0.683534
-0.563421
-1.36612
-1.41519
-1.22846
-0.472683
-0.476679
-0.72826
-0.806769
-0.768333
-0.554706
-0.431775
-0.374827
-0.189041
0
-1.41341
-1.3677
-1.60324
-1.4338
-0.908924
-0.980782
-1.04987
0
-0.204981
0
-1.21096
-1.24158
-1.31095
-1.08967
-1.10496
-0.732339
-0.760417
-0.561533
-0.439062
-0.229593
-1.41242
-1.39322
-1.25114
-1.1794
-0.82729
-1.01543
-0.987863
-1.36145
-1.3167
-1.16383
-0.415946
-0.61832
-0.229271
0
0
-0.613224
-0.67754
-0.791187
-0.613579
-0.60307
-0.795684
-0.789998
-0.934802
-0.759624
-0.361915
-0.387239
-0.526813
-0.83068
-1.02479
-0.87469
-0.8193
-1.47942
-1.47818
-1.47676
-1.2679
-1.62599
-1.63542
-1.4562
-1.40924
-1.05535
-0.964511
-1.01346
-1.20485
-0.5528
-0.527761
-0.298487
-0.373611
-0.888626
-1.40188
-0.79408
-0.667579
-0.786253
-0.403375
-0.377704
-0.390099
-0.59345
-1.507
-1.50458
-0.616536
-0.454115
-0.406279
-0.462051
-0.427895
-1.15028
-1.17943
-1.37476
-1.23641
-1.2676
-1.09845
-1.26839
-1.36278
-1.20293
-1.39386
-0.561298
-0.403485
-0.651314
-0.584279
-1.67823
-1.56482
-1.54333
-1.5343
-0.670333
-0.510224
-0.493804
-0.556832
-0.368657
-0.364611
-0.535183
-0.450449
-0.255872
-0.525418
-0.432274
0
0
-0.179897
-0.219931
0
0
0
-0.992252
-0.905436
-0.986153
0
-0.206451
-0.204065
-0.21345
-0.797898
-0.935743
-0.986478
0
0
-1.60612
-1.84554
-1.66255
-1.66231
-0.213727
-0.34243
-0.760489
-0.863212
-0.982354
-0.869888
-1.22868
-1.0164
-1.0311
-0.222355
-0.7852
-0.984892
-0.817755
-0.35236
-0.209751
-0.360946
-0.2075
-1.14597
-1.27947
-1.16052
-1.09172
-0.899297
-0.693415
-0.753828
-0.977171
-1.04385
-0.914696
-0.752583
-0.605174
-0.622405
-0.464805
-0.644253
-0.66828
-0.646995
-0.418062
-1.37897
-1.21397
-1.20396
-1.19117
0
0
-0.204228
0
-1.69818
-1.53267
-1.36305
-1.571
-1.38329
-1.54467
-1.38032
-1.59907
-1.42779
-1.41566
-0.913003
-0.737529
-0.373335
-0.659844
-0.448083
-0.682594
-0.633256
-1.08929
-1.11031
-1.24933
-0.46424
-0.242221
-0.33596
-0.822154
-0.836564
-1.00266
-1.23688
-1.25111
-0.795297
-0.78406
-0.583203
0
0
0
-1.11675
-1.22334
-1.30246
-1.0418
0
0
-0.177107
0
-0.195361
0
-0.234175
-0.237358
-0.212424
-0.207122
-1.56836
-1.36543
-1.39973
-1.35248
-1.64662
-1.61425
-1.45701
-1.62467
-1.05088
-0.952618
-0.621146
-0.695575
-0.470325
-0.691212
-1.05234
-1.04215
-0.820777
-0.865717
-1.06247
-1.15966
-1.1906
-0.183733
-0.210378
-0.285156
0
-0.939389
-0.772617
-1.2902
-1.09115
-1.26942
-1.2674
-0.219823
-0.22515
-0.410644
-0.401259
-1.09553
-0.850148
0
0
-0.190591
-0.846901
-1.04008
-1.03071
-1.02316
-0.62158
-0.81185
-0.809657
-0.76515
-0.396127
-0.23096
-0.249425
-0.6757
-0.490385
-0.645421
-1.09957
-1.28556
-1.72444
-1.5434
-1.5094
-1.47638
-1.1386
-0.982939
-1.18592
0
0
0
-0.751019
-0.90258
-0.928931
-0.93891
-0.401784
-0.557317
-0.562247
-0.198808
-0.17389
-0.248902
0
-1.43099
-1.5281
-1.51844
-0.685758
-0.793546
-0.964015
-0.732437
-0.876548
-0.605082
-0.790476
-0.648223
-0.819197
-0.732381
-0.564734
-0.555873
-0.706828
-0.881038
-0.711996
-0.884784
-0.661714
-0.828295
-0.927551
-1.01814
-1.19607
-1.15451
-1.01106
-0.376066
-0.601555
-0.51833
-1.73352
-1.7628
-1.55885
-1.54018
-0.203688
0
0
-0.181761
-1.5821
-1.2533
-1.47496
-1.32019
-0.207069
-0.203673
-0.680447
-0.710614
-0.655905
-0.824564
-0.165355
-0.325371
-0.196936
-0.192971
-0.953976
-1.11107
-1.13
-0.595405
-1.82088
-1.74122
-1.62815
-1.77568
-0.832965
-1.01497
-0.943888
-0.990112
-0.788646
-0.556166
-0.691587
-0.772538
-0.734226
-0.44004
-0.236498
-0.269191
-0.702719
-0.700579
-0.738988
-0.556819
-1.23308
-1.24777
-1.04738
-1.31501
-1.38893
-1.39606
-1.57219
-0.530059
-0.648086
0
0
-0.248611
-0.183166
-0.57675
-0.873075
-0.736856
-0.829645
-0.706993
0
0
-0.226937
0
-0.247169
-0.207249
-0.360263
-0.189548
-1.04494
-0.923738
-1.11737
-1.16839
-1.57202
-1.58733
-1.58136
-1.39732
-0.67246
-0.830587
-0.688884
-1.1165
-1.19683
-1.33306
0
-0.194524
0
-0.251938
-0.197208
0
0
-0.361869
-0.191871
-0.413243
-0.524538
-0.558051
-0.648112
-0.685933
-0.583648
-0.400655
-0.639894
-0.595683
0
-0.202056
-0.20452
-0.813147
-1.0246
-0.969556
-0.917291
-0.233065
-0.235694
-0.425372
-0.245026
0
0
0
-0.182642
-0.777533
-0.652359
-0.615324
-1.36512
-1.32522
-1.12469
-1.34674
-1.19617
-0.991587
-1.09577
-0.71421
-0.601556
-0.679198
-0.687145
-0.802248
-0.649081
-0.918672
-0.776447
-0.797482
-0.836944
-1.04783
-0.942513
-0.389431
-1.31038
-1.14068
-1.30559
-1.30907
-0.877486
-0.670276
-1.02907
-1.58205
-1.56471
-1.40653
-1.55733
-1.72336
-1.71605
-0.673893
-0.520622
-0.513019
-0.556326
-1.24763
-1.45304
-1.21343
-1.28428
-0.637861
-0.820469
-0.608298
-0.652715
-1.31603
-1.5066
-1.52002
-1.33071
-1.62777
-1.43545
-1.60827
-1.60013
-0.906277
-0.962439
-0.748525
-0.749845
-0.790567
-0.580365
-0.453525
-0.582591
-0.386225
0
-0.239102
-0.396973
-0.386885
-0.480864
0
0
-0.192501
0
-0.398518
-0.618199
-0.607619
-0.414582
-0.229546
-0.40023
-0.171288
0
-0.201788
0
-0.339345
-0.173411
-0.235458
-0.215247
-0.552235
-0.59819
-0.703189
-1.44312
-1.28324
-1.34815
-1.27442
-1.46373
-1.2529
-0.201372
-0.27048
-0.21969
0
-0.210942
-0.370497
-0.223762
-1.87609
-1.6866
-1.87519
-1.4512
-1.49452
-1.2923
-1.48744
-1.05001
-1.23135
-0.839344
-0.999869
-0.759694
-0.370538
-0.43446
-0.264132
-0.459622
-1.52124
-1.56582
-1.75156
0
0
0
-0.642635
-0.534404
-0.440289
-1.09806
-1.08657
0
0
-1.04345
-1.1311
-1.0789
-0.989704
-0.9447
-0.996778
-0.220273
0
-0.190445
-0.44035
-0.556482
-0.382998
-0.609439
-0.403715
-0.458754
-0.333971
-0.523248
-0.513565
-0.534663
-0.611852
-1.21049
-1.00052
-1.12817
-1.15815
-1.72511
-1.84322
-1.36274
-1.57659
-1.56293
0
0
-0.225469
-0.639644
-0.433781
-0.502383
-0.70873
-0.577039
-0.481232
-0.57863
-0.425042
-0.375826
-0.379286
-0.516253
-0.591976
-0.751841
-0.67872
-0.782034
-0.234191
-0.201917
-1.34975
-1.21609
-1.21314
-1.07037
-0.713584
-0.728735
-0.542003
-0.786456
-0.888006
-0.88827
-0.802927
-1.61875
-1.42177
-1.46522
-1.55527
-0.399176
-0.449022
-0.265526
0
0
0
-0.228112
-0.75546
-0.886258
-0.960537
-0.544734
-0.591722
-0.39343
-0.496868
-1.14384
-1.10469
-0.49007
-0.522122
-0.39406
-0.599312
-0.159814
0
-0.195221
-0.579379
-0.765979
-0.612723
-0.798829
-0.816397
-0.750417
-0.626728
-0.646345
-0.352001
-0.5526
-0.544169
-0.458451
-1.43874
-1.22149
-1.41131
-0.372016
-0.54768
-0.551833
-0.572103
-1.49629
-1.72126
-1.68576
-1.53144
-0.677064
-0.675489
-0.496294
-0.607204
-0.819566
-0.615276
-0.781207
-0.956169
-0.781392
-0.898323
-0.803812
-1.55541
-0.823915
-0.626537
-0.673135
-0.641158
-0.941985
-0.895871
-0.706907
-1.55564
-1.63633
-0.71881
-0.892518
-1.11054
-1.31176
-1.30243
-0.90414
-0.97728
-0.899392
-0.223757
0
-0.225397
-0.230849
-0.356247
-0.217647
-0.186973
-0.365187
-1.3476
-1.23055
-1.42156
-1.24563
-0.175164
-0.196114
-0.182448
0
-1.98001
-1.91734
-1.88913
-1.80138
-0.776101
-0.995055
-1.33559
-1.3031
-1.50559
-1.30338
-0.743751
-0.674257
-0.805921
-0.937015
-0.683089
-0.409422
-0.648721
-1.33891
-1.13542
-1.30869
-1.30946
-0.554346
-0.546612
-0.62856
-0.488434
-1.31014
-1.3856
-1.20757
-0.360903
-0.49199
-0.383117
-0.365914
-0.208479
-0.244952
-0.690442
-0.752756
-0.878497
-0.8417
-1.00889
-0.873971
-1.15317
-1.1675
-0.986927
-0.977366
-1.32232
-1.11314
-1.29949
-1.19175
-1.2977
-1.29739
-1.33203
-1.01443
-0.263186
-0.397847
-0.198076
-0.207427
-1.39877
-1.36803
-1.35716
-0.609842
-0.414094
-0.199856
-0.319682
-1.0916
-1.14048
-1.28781
-1.09527
-1.01855
-1.06438
-1.04033
-0.969517
-0.873707
-1.03085
-0.762954
-0.227027
0
-0.226832
-0.596951
-0.594543
-0.757756
-0.513155
-0.703641
0
-0.220875
-0.217781
-0.849029
-0.681848
-0.757779
-0.607023
-0.377333
-0.539469
-0.342744
-0.387983
-0.428811
-0.361678
-0.25673
-0.349821
-0.422426
-0.366836
-0.37973
-1.10682
-0.700377
-0.689212
-0.894187
-0.893947
-1.1446
-0.991393
-0.970771
-1.10987
-0.805983
-0.917737
-1.02678
-0.945228
-0.841331
-1.4853
0
-0.263356
-0.178521
-0.377806
-0.567805
-0.538475
-0.683863
-0.984886
-1.12197
-1.17003
-1.03568
-1.03446
-1.01922
-0.646443
-0.577843
-0.807819
-0.602342
-0.632166
-0.659095
-0.852397
-0.348774
-0.351117
-0.197038
-0.348361
-0.341434
-0.28574
-0.232867
-1.59731
-1.40245
-0.507649
-0.393693
-0.297973
-0.76768
-0.816117
-0.909946
-0.639464
-0.697245
-1.64766
-1.655
-1.45456
-1.18796
-1.33775
-1.27476
-0.693367
-0.694708
-0.670056
-0.839054
-0.809757
0
-0.228692
0
-0.236365
-0.359039
-1.08247
-1.28538
-1.14564
0
-0.213877
-0.259866
-0.225455
-0.373022
-0.232376
-0.444967
-0.223944
-0.42968
-0.419092
-0.439493
-0.561095
-0.364505
-0.561973
-0.397819
-0.588842
-0.579205
-0.607626
-0.448692
-0.597145
-0.554408
-0.358572
-0.492691
-1.24884
0
-0.816687
-0.984512
-0.819952
-0.798115
-0.727961
-0.937121
-0.78212
-1.41148
-1.1973
-1.30532
-1.47331
-0.941561
-1.01022
-0.995158
-0.201448
-0.375257
-0.24623
-0.337468
-1.34423
-1.14329
-1.2291
-0.183685
0
0
-0.223547
-0.209158
-0.383033
-0.367144
-1.10229
-1.25339
-1.28981
-1.39141
-1.35897
-1.38541
-1.35218
-0.412368
-0.389137
-0.443127
-0.619948
-0.465855
-0.609472
-1.12848
-1.23704
-0.865471
-0.971626
-0.223571
-0.37228
-0.21161
-0.187472
-0.513182
-0.426607
-0.999382
-1.19884
-1.07613
-0.954491
-1.64584
-1.46709
-1.46597
-1.69191
0
-0.2324
-1.55778
-1.57702
-1.4085
-1.3668
-0.49627
-0.314507
-0.206826
-0.26882
-1.11816
-1.52772
-1.33765
-1.52439
-1.51981
0
-0.564979
-0.486755
-0.576715
-0.409413
-1.46478
-1.2888
-0.221152
-0.195445
0
-0.326202
-0.779286
-0.795055
-0.574922
-0.388996
-0.416128
-0.531204
-0.750207
-0.861285
-0.676072
-0.755155
-0.935534
-0.864301
-0.375277
-0.249779
-0.224103
-1.25494
-1.27191
-1.55627
-1.77969
-0.622082
-0.483633
-1.92423
-1.8979
-1.72856
-1.78955
-1.61592
-1.43521
-1.4353
-1.63483
-0.22604
0
-0.191726
-0.798986
-0.643709
-0.927649
0
-0.227237
-1.00951
-1.03055
-1.23663
-1.26561
-1.086
-1.31566
-1.29264
-1.11748
-1.30506
-0.764699
-0.785116
-0.950383
-0.737953
-1.36798
-1.15814
-1.21405
-0.689185
-0.502633
-0.574679
-0.556853
-0.732322
-0.761864
-0.682665
-1.59239
-1.58857
-1.42094
-0.725894
-0.9357
-0.75603
-0.210702
0
-0.199249
-0.306978
-0.65858
-0.825745
-0.385552
-0.378032
-0.205057
-0.482634
-0.240842
-0.412091
-1.22374
-1.03699
-1.04517
-0.869106
-1.02727
-0.80556
-1.02549
-1.78776
-1.75623
-1.76257
-0.533886
-0.374747
-0.377237
-0.421879
-0.373397
-0.48545
-0.260691
-0.653604
-0.660585
-0.422474
-0.583753
-1.77982
-1.53811
-1.78589
-1.77179
-1.20186
-1.22197
-0.759774
-0.707424
-0.905467
-0.206307
0
0
0
0
0
-1.36519
-1.17208
-1.36589
-0.416424
-0.351208
-0.470571
-1.06598
-0.835427
-1.01042
-0.987902
-1.28337
-1.16835
-1.3402
-1.08485
-1.19393
-1.19326
-0.430012
-0.437541
-0.504711
-0.963869
-1.14234
-0.974689
-0.532046
0
0
0
-0.231603
-0.333464
-0.180583
-0.416449
0
-1.21184
-1.05796
-1.05238
-0.987952
-0.236341
0
-0.200187
-0.230704
-0.643131
-0.511387
-0.627053
-0.619467
-0.944066
-0.775266
-0.866189
-0.696493
-1.84079
-1.69053
-1.44253
-1.27121
-0.924132
-1.05387
-0.90879
-0.892289
-0.896033
-0.844932
-0.625922
-1.74642
-1.70098
-1.72217
-1.95174
-0.481726
-0.568627
-0.704758
-0.706907
-1.06629
-0.921309
-0.867165
-1.08129
0
0
0
-0.212752
-0.199862
-0.224561
-0.377962
-0.384474
-0.212747
0
-0.200918
0
-1.17897
-1.15631
-1.0321
-0.878406
-0.706351
-0.627633
-0.334119
-0.209894
-0.234009
-0.890994
-1.0995
-1.15374
-1.02982
-1.23873
-0.189365
-0.248151
0
-0.190206
-1.25538
-0.428742
-0.578446
-0.473781
-0.923632
-1.11668
-0.888077
-0.69178
-0.809949
0
0
-0.208271
0
-0.692528
-0.72996
-0.606142
-0.594668
-0.821918
-0.665746
-0.202441
-0.418127
-0.272507
0
-0.199741
0
0
0
-0.243008
0
-0.829159
-0.695672
-0.828123
-0.431993
-0.239285
-0.363972
-1.25635
-1.07945
-1.277
-1.04019
-1.55078
-0.662744
-0.450584
-0.54485
-0.406452
-0.650292
-0.48731
-0.392935
-0.392249
-0.24046
-0.460219
-0.65799
-0.764737
-0.809594
-0.618638
-0.910544
-0.864156
-0.767326
-0.612125
-0.40675
-0.576017
-0.7609
-0.609016
-0.742918
-0.795153
-0.244125
0
-0.1825
-0.236454
-0.432885
-1.62375
-1.83315
-1.67469
-1.85753
-0.487059
-0.628938
-0.660004
-0.429963
-0.521611
-0.676671
-0.491968
-0.788162
-1.00561
-1.00558
-1.20216
-1.20995
-1.4667
-1.45876
-1.46735
-0.979065
-0.959555
-0.823351
-1.01082
-0.594434
-0.419936
-0.517797
-0.382147
-0.872388
-0.873688
-0.979795
-0.724329
-0.723823
-0.703009
-0.574949
-1.2565
-1.04807
-1.23537
-0.613728
-0.572688
-0.680153
-1.06887
-1.20914
-1.00274
0
-0.217138
0
-0.251524
-0.868422
-0.69278
-0.962657
-0.885415
-0.705164
-0.488371
-0.539529
-0.682301
-1.34186
-1.27334
-1.47998
-1.47984
-0.389981
-0.208475
-0.377483
-0.458454
-0.673649
-0.675173
-1.15684
-0.954501
-0.928173
-1.27926
-1.45763
-1.24718
-0.279664
-0.450855
-0.244271
-0.361897
-0.746416
-0.466614
-0.564498
-0.227477
-0.669742
-0.94059
-0.739438
-0.800792
-0.650025
-0.73007
-0.523389
-1.52668
-1.71597
-1.67686
-0.431622
-0.649503
-0.592633
-0.445435
-1.37954
-1.65859
-1.64195
-1.44396
-1.56718
-1.11799
-0.990254
-1.1455
-0.994132
-0.241981
0
-0.216937
0
-0.663585
-0.520405
-0.456106
-0.594358
-1.27763
-1.35487
-1.26838
-1.33666
-1.56216
-1.38833
-1.43546
-1.29684
-1.30004
-0.706464
-0.8171
-1.19712
-1.20148
-1.11619
-0.581415
0
-0.832608
-0.818211
-0.651347
-0.792495
-1.48073
-1.28582
-1.48978
-1.53135
-1.50614
-1.2878
-1.52161
-0.879931
-0.793888
-1.2289
-0.594697
-0.685117
-0.726125
-0.60556
-0.528848
-0.732376
-0.649646
-0.221273
-0.182493
0
0
-0.536805
-0.353354
0
0
0
-0.886931
-0.940696
-0.711923
-0.961547
0
0
0
0
-0.177369
-0.241919
0
-0.872342
-0.878162
-0.679705
-0.70049
-1.59649
-0.957622
-0.699228
-0.77717
-1.57434
-1.61236
-1.77968
-0.277089
-0.360076
-0.195251
-0.208718
-0.387548
-0.278735
-1.20276
-1.15588
-0.999328
-1.23159
-0.19999
0
-0.368903
-0.525324
-1.08512
-0.977235
-1.10558
-0.884937
-0.762214
-0.780664
0
-0.207343
0
-0.77751
-0.639027
-1.0519
-1.01782
-1.23063
-0.530184
-0.54805
0
0
-1.47481
-1.63462
-1.43683
-1.06267
-1.0531
-1.36495
-1.59449
-1.52959
-1.53482
-0.724995
-0.686093
-0.702097
-0.523729
0
0
0
-1.307
-1.10552
-1.14038
-1.56439
-1.37118
-1.38965
-0.449842
-0.368666
-0.519999
-1.04615
-1.1007
0
0
0
-1.49235
-1.75954
-1.7409
0
0
-1.7737
-1.81724
-1.59866
-1.62711
-1.06553
-1.25807
-0.894316
-1.06958
-1.09626
-0.907781
-1.09004
-0.716911
-0.610568
-0.806763
-0.752226
-0.673303
-0.691207
-0.559447
-1.82913
-0.26412
0
-0.210328
-0.19487
-0.376892
-0.577575
-0.392186
-0.566997
0
-0.260211
-0.659988
-0.714361
-0.723418
-0.872552
-1.33864
-1.16179
-1.29512
-1.32068
-1.29427
-0.37153
-0.542872
-0.216106
-0.201955
0
-0.413652
-0.215287
-0.434217
-0.375657
-0.898903
-0.738851
-0.865259
-0.831589
-0.409613
-0.415677
-0.536175
-0.488238
0
-0.288145
-0.21706
0
0
-0.786333
-0.821528
0
0
-0.220723
0
-1.34779
-1.54989
-1.53946
-1.37074
-0.901895
-0.933945
-1.14278
-0.720083
0
-0.405133
-0.48799
-0.333402
-0.257178
-0.791903
-0.461733
-0.557187
-0.385385
-0.562222
-0.579287
-0.563601
-0.684597
-0.67851
-0.864024
-0.663385
-1.45374
-1.43279
-1.25824
-1.14513
-0.983052
-0.949904
-0.585689
-0.376724
-0.381812
-0.220381
-0.384823
-0.213101
-0.422246
-0.489458
-0.374321
-0.227374
0
0
-0.179907
0
-1.46429
-1.46636
-1.47087
-1.22919
-0.811774
-1.06723
-0.986672
-1.20994
-1.37309
-1.1829
-1.19303
-0.496827
-0.276986
-0.42353
-0.736857
-0.586429
0
0
0
-1.5748
-1.39778
-1.36816
-1.56662
-1.58367
-0.383737
-0.698659
-0.904014
-0.660364
-1.3015
-1.28864
-0.416866
-1.07031
-1.10865
-0.948583
-1.29237
-1.45072
-1.46273
-1.46874
-0.958255
-0.834102
-1.42059
-1.57048
-0.608489
-0.659827
-0.779796
-0.786462
-1.19652
-1.21293
-1.0125
-1.36552
-1.07709
-0.90706
-1.07527
-1.10323
-0.217922
-0.245839
-0.557214
-0.60747
-0.480395
-0.760881
-0.807408
-0.577929
-0.595061
-0.583489
-0.582261
-0.416152
0
-0.960791
-0.795795
-0.956962
-0.974283
-0.812871
-0.826218
-0.676608
-0.627352
-1.43661
-0.659292
-0.48601
-0.624837
-0.706644
-0.783518
-0.643
-0.62098
-0.851764
-1.14186
-0.963596
-1.13277
-1.15437
-0.713393
-0.928133
-0.312224
-0.234681
-0.301223
-0.333415
-0.529611
-0.466755
-0.367513
-0.218819
-0.215296
-1.45055
-0.399646
-0.591354
0
-0.199707
0
-0.498348
-0.615379
-0.357122
-0.581318
-0.527688
-0.492326
-0.311999
-0.358928
-0.207686
0
-0.50396
-0.283965
-0.308019
-0.83942
-1.07475
-0.876236
-0.484731
-0.230393
-0.373444
-0.196585
0
-0.215716
-0.163126
0
0
0
-0.87076
-0.77202
-0.812919
-1.00476
-0.180232
0
0
-0.205753
-0.201359
-0.222405
0
0
-1.4678
-1.04998
-1.15032
-1.20867
-1.08836
-0.633484
-0.391918
-0.581282
0
0
-0.208809
0
-0.188139
0
0
-0.90803
-0.832528
-1.24154
-1.38818
-1.36631
-1.1326
-1.26776
-1.26533
-1.30668
-1.12686
-0.374792
-0.5761
-0.534265
-1.41449
-1.39986
-1.51496
-1.60899
-1.62899
-1.75501
-1.53074
-1.7758
-0.751909
-0.844174
-0.831336
-0.664742
-0.650101
-0.43841
-0.658492
-0.426395
-0.425744
-0.345989
-0.540923
-0.903075
-0.822247
-0.643104
-0.243892
-0.395964
-0.23101
-1.29827
-1.44199
-1.36604
-1.2204
-1.31714
-1.37113
-1.13257
-0.476985
-0.461067
-0.594937
-0.395836
-0.225874
-0.401361
-0.219348
-0.555886
-0.397657
-0.369591
-0.369707
0
0
-0.200581
-0.254846
-0.699108
-0.528467
-0.561265
-0.48692
-0.706403
-0.659459
-0.871578
-0.676435
-0.310184
0
0
0
-0.664377
-0.618871
-0.786169
-1.81385
-1.8272
-1.55401
-1.62983
0
0
-0.24278
0
0
-0.207199
0
-0.85953
-1.09047
-0.953078
-0.887548
-0.880504
-1.07185
-0.740325
-0.556634
-0.577604
-1.27103
-1.28141
-1.34569
-0.91573
-0.935462
-0.7185
-0.510273
-0.596593
-0.627383
-0.471413
-0.668991
-0.632786
-0.432876
-0.280074
-0.451683
-0.458023
-1.05035
-0.909405
-1.3984
-1.56938
-1.47025
-1.37025
-0.520882
-0.591332
-0.526032
-0.659808
-0.522957
-1.26074
-1.481
-1.73724
-1.53968
-1.73622
-1.74033
-0.24522
-0.245351
-0.40315
-0.208737
-0.623889
-0.854968
-0.820276
-0.80691
-0.837182
-0.581184
-0.665889
-0.700532
-1.15485
-0.934706
-0.954788
-1.00318
-0.209579
-0.218792
0
-0.202803
-1.51121
-1.36007
-1.51884
-1.52726
-0.188785
0
0
-0.241737
-0.410011
-0.396744
-0.964374
-0.972773
-0.801655
-0.974464
-1.26675
-1.17751
-1.05242
-1.29619
-1.67097
-1.70038
-1.65985
-1.88086
-1.22746
-1.00658
-1.06491
-1.04805
-0.254542
-1.26581
-1.31854
-0.880826
-1.05671
-1.0684
-1.64037
-1.67402
-1.83782
-1.319
-1.25343
-1.47076
-1.08642
-1.0469
-1.04956
-0.926912
-0.202564
-0.224396
0
-0.201806
-0.634606
-0.749386
-0.621123
-0.190309
0
0
0
-0.753569
-0.556303
0
-0.173301
0
0
-0.377778
-0.404231
-0.393942
-0.199203
-1.16848
-0.956694
-1.10943
-1.11074
-1.26968
-1.44441
-1.51309
-1.09111
-1.15472
-1.02851
-1.27512
-1.40209
-1.21816
-1.41163
-1.39737
-0.34464
-0.200985
-0.182651
-0.227643
0
-0.209539
0
-0.597559
-0.400419
-0.603
-0.41637
-0.592639
-1.44452
-1.29785
-1.36905
-1.49311
-1.07265
-1.00748
-1.14412
-0.625717
-0.648893
-0.456861
-1.10116
-0.712511
-0.607553
-0.887806
-0.221635
-0.192464
0
-1.4798
-1.3634
-1.50764
-1.3247
-1.11635
-1.28149
-1.06351
-0.522618
-0.534996
-0.539056
-0.359236
-1.51985
-1.2643
-1.35031
-0.862888
-0.663496
-0.880965
-0.873483
0
-1.23411
-1.64278
-0.996445
-0.832466
-0.73584
-1.13639
-1.10629
-1.04893
-1.05709
-1.22734
-1.297
-1.19112
-1.2557
-1.04163
-1.24482
-1.02789
-0.83201
-0.979827
-0.715523
-0.792968
-0.765801
-0.549853
-0.358356
-0.973509
-0.571311
-0.383813
-0.578033
-0.517675
-0.212378
0
0
0
-0.473249
-0.51114
-0.682721
-0.562251
-0.320971
-0.252407
-0.245385
-0.355802
-0.628007
-0.792535
-1.1145
-1.17662
-0.486239
-0.48778
-0.267715
-0.4722
-0.610096
-1.28908
-1.26571
-1.18856
-1.4553
0
0
-1.01335
-1.13245
-0.837422
-0.732978
-0.626599
-0.513596
-0.606662
-0.205861
-1.1131
-0.880082
-1.05319
-0.726291
-0.628489
-0.561675
-0.46927
-0.228092
-1.58715
-1.57554
-1.22791
-1.02697
-1.16634
-1.36634
-1.54968
0
0
-0.182093
-1.25243
-1.21644
-1.44591
-1.38015
-1.32342
0
-0.197212
0
-1.78698
-1.671
-1.68129
-1.57778
-0.586823
-0.553536
-0.733874
-0.607368
-0.538693
-0.572789
-0.362192
-1.20712
-1.25101
-1.43371
-0.223836
-0.594987
-0.617381
-0.402691
-0.595251
-1.92485
-1.96113
-0.298646
-0.517781
-0.615141
-0.38405
-0.388799
-0.32663
-0.485636
-0.495099
-0.479438
-0.549142
-0.602088
-0.574953
-1.54584
-1.53154
-1.57569
-0.25705
0
0
-1.50059
-1.33924
-1.3075
-1.52416
-1.42584
-1.43798
-1.27441
-1.23327
-1.23263
-0.317654
-0.362193
-0.201173
0
-0.19433
0
-0.330797
-0.216473
-0.200786
-0.195231
-0.856755
-0.650462
-0.867544
-1.10037
-1.39255
-1.40473
-1.34695
-1.16311
-0.951085
-1.17151
-1.06469
-0.973593
0
0
0
-0.201749
-0.446708
-0.382426
-0.407669
-0.591026
-0.628046
-0.790645
-0.711648
-0.5264
-0.359503
-0.531421
-0.391936
-0.23473
-0.243932
-0.256081
0
-0.649526
0
0
-0.373481
-0.258126
-0.48345
-0.629873
-0.876249
-0.789446
-0.960015
-0.841941
-1.29837
-1.4225
-1.37663
-0.347885
-0.535607
-0.456239
-0.642428
-1.19913
-1.19657
-1.02909
-1.2826
-1.44442
-1.64209
-1.65618
-1.55263
-1.5421
-0.683657
-0.814848
-0.708244
-0.857737
-1.54332
-1.58689
-1.50078
-1.73695
-1.01478
-0.414972
-0.332564
-0.530133
-0.620697
-0.660745
-0.874644
-0.858389
-0.779707
-0.934511
-0.890137
-0.72962
-0.709104
-0.45566
-0.649854
-0.635582
-1.42251
-0.233681
0
0
-0.205912
-1.31072
-1.4766
0
-0.193352
-0.209571
0
0
-0.201216
0
-0.379065
0
-0.18574
0
-0.208647
-1.54912
-1.54365
-1.36982
-1.54921
-0.522428
-0.439435
-0.392165
0
0
0
-0.197517
-0.591673
-0.450963
-0.404562
-0.388781
-0.494049
-0.583298
-0.64715
-1.35667
-1.56627
-1.56152
-1.46215
-0.566908
-0.598621
-0.436413
-0.40344
-0.379661
-0.57752
-0.243518
0
0
0
-0.599355
-0.575073
-0.565778
-0.717949
0
-0.232598
-0.206439
-0.198337
0
0
0
-0.223258
-0.650283
-0.901647
-0.7728
-0.82616
-0.986979
-0.914394
-1.56744
-0.790643
-0.814919
-0.74939
-0.394708
-0.427603
-0.422554
-0.240033
-0.691779
-1.31544
-1.47107
-1.31665
-1.488
-0.646343
-0.847215
-0.653283
-0.208563
-0.197379
0
0
-0.357857
-0.499404
-0.372428
-0.471578
-0.352225
-0.228481
0
0
0
-1.48638
-1.23822
-1.32719
-1.4667
-1.43482
-1.23455
-1.43059
-1.37246
-1.63076
-1.45382
-0.202504
0
0
0
0
-0.23883
-0.203829
-0.227229
-1.61806
-1.42379
-1.49224
-1.43622
-0.781106
-0.601476
-0.7612
-0.738297
-1.13752
-1.15176
-1.07955
-0.949085
-0.1964
-0.280225
0
-1.61823
-1.39648
-1.6049
-1.43981
-0.223905
-0.381596
-1.63085
-0.466926
-0.519077
-0.618595
-0.373046
-0.437615
-0.641557
-0.539529
0
0
0
-0.210788
-1.11085
-1.3309
-1.06518
-1.16259
-0.681636
-0.493112
-0.579183
-0.646332
-1.12812
-1.2792
-1.31735
-1.15119
-1.19001
-1.05934
0
0
-1.17824
-1.17434
-1.19942
-1.01081
-0.201422
-0.829935
-0.990427
-0.79381
-0.975438
-1.14946
-1.01816
-1.26813
-1.08306
-1.66323
-1.56373
-1.47847
-1.66506
-0.600113
-0.766774
-0.382412
-0.2417
-0.211812
-1.16371
-1.14912
-1.01165
-0.301062
-0.184756
-1.47079
-1.28993
-0.364825
-0.484051
-0.38121
-0.570019
-0.394637
-0.657795
-0.641256
-0.471231
-1.1764
-1.00952
-0.837905
-1.05976
-0.614442
-0.719686
-0.887991
-0.893417
-1.09045
-0.965324
-0.877855
-0.870342
-0.401302
-0.372918
-0.387719
-0.364859
-1.11352
-1.29391
-1.09777
-1.27622
-0.407537
-0.373951
-0.406928
0
-0.304477
-0.201871
-1.11087
-1.10373
-0.99354
-0.545036
-0.711895
-0.706145
-0.849004
-0.94491
-0.718009
-0.742654
-0.196122
0
-0.190141
-0.190818
-1.02251
-1.10489
-1.54239
-1.61739
-0.434109
-0.41511
-0.568694
-0.628529
-0.482246
-0.237277
-0.413876
-1.29845
-1.38117
-1.19386
-1.11393
-1.06113
-0.837338
-0.913464
-1.08478
-1.06313
-0.956642
-0.857001
-0.912783
-0.995893
-1.15747
-1.14084
-1.1777
-0.2458
-0.212312
-0.349399
-0.340033
-0.226311
0
0
-0.214038
-0.386265
-0.375914
-1.54833
-1.53565
-1.36332
-1.52474
-0.239035
0
-1.47831
-1.29931
0
0
0
-0.218254
-0.492777
-0.51524
-0.68255
-1.91444
-1.69004
-0.447222
-0.601972
-0.356269
-0.595327
-0.755256
-0.413254
-0.353025
-0.32752
-0.21406
-1.16469
-1.19068
-1.21226
-1.39432
-0.187437
-0.412217
-0.201049
-0.236588
0
0
-0.606311
-0.455438
-0.5638
-0.869675
-0.716321
-0.959937
-1.49546
-1.28172
-1.48569
-0.37897
-0.377555
-1.14859
-1.06146
-0.911528
0
0
-0.201033
0
0
-0.249532
0
-0.256439
-1.42554
-1.3065
-1.46602
-1.43681
-1.41589
-0.431716
-0.290265
-0.230173
-0.394623
-0.856904
-0.403804
-0.607318
-0.654552
-0.78889
-0.547042
-0.68546
-0.491492
-1.2382
-0.578348
-0.534493
-0.374508
-0.171845
-0.186647
-1.13226
-1.1192
-1.0027
-1.1544
-0.887231
-0.238982
-0.410311
-0.214528
-0.37806
-0.198389
-1.44669
-1.35366
-0.200581
-0.240086
0
-1.50453
-1.61348
-1.60072
-0.854359
-0.704497
-0.657838
-0.235286
0
-0.659042
-0.597457
-0.574917
-0.444189
-0.880653
-0.702853
-0.895744
-0.859515
-1.15762
-1.32777
-1.34179
-1.33491
-1.6977
-1.92382
-1.96259
-1.77013
-1.89981
-1.98075
-0.921951
-1.01674
-0.800168
-1.04951
-0.345952
-0.559206
-0.340282
-0.490628
-0.506816
-0.440537
-0.646342
-0.349476
-1.64202
-1.64709
-0.900108
-0.977904
-1.08929
-1.24658
-1.53596
-0.994051
-0.857935
-1.056
-0.395278
-0.390552
-0.392707
-0.209973
-0.936167
-0.399553
-0.201629
-0.381312
-0.262386
-1.22325
-0.980668
-0.835277
-0.625537
-0.595206
-0.457381
-0.939249
-1.32866
-1.13632
-1.121
-1.91575
-1.74359
-1.92988
-1.89848
-0.984862
-0.207001
-0.418704
-0.710669
-0.607572
-0.656594
-0.523431
-0.770979
-0.876543
-0.654268
-0.766811
-0.594667
-0.774564
-0.596169
-0.763901
-0.962074
-0.239514
0
-0.216578
0
-0.714834
-0.701696
-0.516949
-0.503659
-0.763507
-0.802336
-0.518483
-0.431887
-0.248028
-0.452693
0
-0.20696
-0.216656
0
-0.793276
-0.829727
-0.997824
-0.867695
-0.67893
-0.619708
-1.33153
-1.35574
-1.36668
-0.739058
-0.848941
-0.721787
-1.33724
-1.11477
-1.26727
-0.220486
-0.681437
-0.681329
-0.189749
-0.213422
-0.269766
0
-0.688717
-0.453659
-1.57149
-1.35301
-0.369462
-0.183762
0
-0.201528
-1.06423
-1.06895
-0.457073
-0.556073
-1.78809
-1.83784
-1.8338
-0.953002
-1.00946
-0.882242
-0.834197
-0.319811
-0.233672
-0.226879
-0.363251
-0.19169
0
0
-0.382144
-0.236817
-1.161
-1.33211
-1.11895
-1.4496
-1.47866
-0.56496
-1.6827
-1.72143
-1.52015
-0.455803
-0.657488
-0.647884
-0.831663
-0.937264
-0.796766
-0.442145
-0.511138
-1.15157
-1.12469
-1.27253
-1.13713
-1.75767
-1.80426
-1.96576
-0.215949
-0.426616
-0.320894
-0.481633
-0.252088
-0.40912
-1.13903
-0.37601
-0.591541
-0.464715
-0.394485
-1.30275
-0.780433
-1.41273
-1.40671
-1.18098
-1.34316
-1.26475
-1.10608
-1.27429
-1.24146
-1.14142
-0.902304
-1.56087
-1.35014
-0.347314
-0.518293
-1.48215
-1.49714
-1.08539
-1.04222
-1.38042
-1.28008
-1.22573
-1.45466
-0.366134
-0.550854
-0.370675
-0.560675
-0.711591
-0.58084
-0.191505
-0.226475
0
0
-0.818225
-1.04023
-1.0679
-0.958523
-1.31465
-1.03738
-0.811464
-0.866368
-0.926469
-0.592231
-0.726628
-0.453614
-1.09898
-1.1278
-1.12075
-1.30735
-0.423149
-0.243256
-0.368547
-0.378773
-0.267481
-0.218655
-0.204456
0
-0.915651
-0.855603
-0.217693
0
-0.224457
0
-0.875208
-0.715834
-0.928651
-0.882686
-0.210422
0
-0.545042
-0.492239
0
0
0
-0.203092
-1.07141
-1.15173
-1.07373
-0.947612
-1.0197
0
0
0
0
0
0
-0.215497
-1.1202
-1.35513
-1.07499
-1.40369
-1.38154
-1.3632
-1.18173
-1.36943
-1.39205
0
0
-0.360555
-0.333787
-0.503112
-0.431958
-0.599463
-0.781769
-0.58389
-0.710917
-0.976782
-1.10609
-1.11881
0
-0.198239
-0.344895
-0.476115
-0.559057
-0.471528
-1.23448
-1.32008
-1.54546
-1.58473
-1.61024
-1.40256
-1.43816
0
0
-0.20031
0
0
-0.217148
0
0
-0.99984
-0.785757
-0.911741
-0.999738
-1.26078
-1.40938
-0.207067
0
-0.235877
-0.261182
-0.517562
-0.285211
-0.36205
-1.50738
-1.67733
-1.51108
-1.70859
-1.03858
-1.01533
-0.186671
0
-0.232292
-0.222678
-0.386759
-0.2132
-0.760034
-0.852083
-1.35342
-1.55292
-0.216908
0
-0.253209
0
-1.3916
-1.36982
-1.18391
-1.341
-1.22013
-0.954722
-0.779049
-0.86393
-1.06512
-0.214612
-0.408553
-0.330951
-0.820706
-0.831606
-0.790023
-1.00074
0
0
-0.251617
-0.756273
-1.47651
-0.267571
-0.218402
-0.230449
0
-1.09722
-0.999416
-0.536133
-0.532928
-0.27155
-0.238537
-0.440104
-0.448148
-0.347068
-0.234817
-0.538277
-0.230558
0
-1.05143
-1.12082
-0.922194
-0.975358
-0.195975
-0.211421
-0.235499
-0.483157
-0.403572
0
0
-0.195429
0
-0.645094
-0.566307
-0.38296
-0.416114
-0.491171
-0.438639
-0.657033
-0.433604
-0.85224
-0.774729
-0.680518
-0.931618
-0.697267
-0.723175
-0.76489
-0.792576
-0.785649
-0.953205
-0.204125
0
0
0
-0.648769
-0.608119
-0.692253
-0.865094
-1.4498
-1.45856
-1.26627
-1.46097
-0.243043
-0.446685
-0.426333
-0.345286
-1.32677
-1.24349
-1.16895
-1.21143
-0.690595
-0.52122
-0.665834
-0.533091
-1.15278
-1.26721
-1.35731
-0.194626
-0.200056
-0.208524
0
-1.5185
-1.52947
-1.72132
-1.52896
-0.237245
-0.420733
-0.606393
-0.799998
-0.599233
-0.800461
-0.572638
-0.3706
-0.545845
-0.427782
-0.514662
-0.589081
-0.649761
-0.407301
-0.423081
-0.530584
-1.08641
-1.2383
-1.26777
-1.3309
-1.2172
-0.734147
-0.916598
-1.38479
-1.38536
-1.16583
-1.37379
-0.907837
-0.537868
-0.499365
-0.252129
0
-0.262813
-0.472601
-0.198827
-0.342899
-0.37671
-1.62396
-1.63977
-0.37508
-0.4484
0
0
0
-0.263563
-0.900964
-0.255103
0
0
-0.210251
-0.194792
0
-0.189604
-0.225288
-0.600612
-0.596507
-0.493872
-0.38358
-0.349877
-0.351442
-0.370236
-0.169033
-0.542869
-0.537956
-0.747949
0
-1.3805
-1.33279
-1.55351
-1.3751
-1.25208
-1.12723
-1.32198
-1.12577
-0.421359
-0.569108
-0.67319
-0.478071
-1.03805
-0.930661
-0.899473
-1.21071
-1.00505
-1.18638
-1.08179
-1.13144
-0.734241
-0.785096
-0.813616
-0.929612
0
-0.268787
-0.204651
-0.459217
-0.552722
-1.413
-1.47205
-1.26342
-0.56136
-0.437517
0
-0.180681
0
0
-0.250949
-0.199759
-1.16929
-0.961457
-0.982352
-0.988423
-0.18145
-0.260451
-0.246907
0
0
-0.632759
-0.590226
-0.804021
-0.616564
-0.874184
-0.825039
-0.702922
-0.864467
-0.201512
0
-0.652747
-0.83215
-0.793273
-0.702865
-1.12019
-1.03429
-1.11551
-1.22582
-0.312438
-0.475416
-0.533739
-0.370786
-0.754355
-0.790732
-0.943292
-0.941535
0
0
-0.87256
-0.703085
-0.195175
0
-0.19189
-1.53724
-0.842
-1.13436
-1.14468
-1.26014
-0.583468
-0.844677
-0.997491
-0.217341
0
-0.253718
-0.224653
-0.183849
-0.347806
-0.364177
-0.627838
-0.534027
-0.652689
-1.07461
-1.31965
-1.203
-1.21002
-0.21594
0
-0.231381
-0.351265
-0.349382
-0.20615
-1.31884
-1.28117
-1.17881
-1.10046
0
-1.15376
-1.07413
-1.26273
-1.08607
-1.57583
-0.925771
-1.04857
-0.961349
-0.214285
-1.23769
-1.16595
-1.22216
-1.13017
-1.13203
-1.11097
-0.198878
0
-0.412652
-0.362474
-0.507002
-0.23636
-0.209527
-0.617763
-0.851404
-0.774886
-0.652163
-1.13427
-1.33094
-0.224706
-0.232614
-0.361059
-0.805947
-0.699433
-0.788296
-0.207949
-0.386571
-0.411014
-1.1817
-1.33459
-1.15471
-1.25822
-1.21064
-1.19729
-0.93213
-1.00321
-0.84061
-1.04872
-1.221
-1.392
-0.230118
-0.201729
0
-0.995035
-1.21222
-0.685372
-0.391132
-0.214639
-0.399952
-0.305772
-0.269031
-0.236926
0
-0.550774
-1.21488
-1.36822
-1.29002
-1.15764
-0.654419
-0.508945
-0.576259
-0.722821
-0.757334
-0.476431
-0.263135
-0.23865
-0.380343
-0.233024
-0.763346
-0.925225
-0.755528
-0.724967
-0.282869
0
-0.106072
0
-0.447459
-0.204554
-0.229973
-0.214142
-0.231974
-0.195375
-0.186168
0
0
-1.83364
-1.69293
0
-0.217154
0
0
-0.802942
-0.737314
-0.862998
-0.950162
-0.6649
-0.698887
-0.84587
-0.738797
-0.908003
-0.958137
-1.3253
-1.33436
-1.50996
-1.51422
-0.980754
-0.776113
-0.940431
-0.367179
-0.342869
-0.538808
-0.554704
-1.10512
-1.28571
-1.28389
-1.07835
-0.233589
-0.40373
-0.713135
-1.32749
-1.59847
-0.225154
-0.380196
-0.197961
-1.23962
-1.06377
-1.32612
-1.13329
-1.04588
-1.11542
-1.28219
-0.743052
-0.777974
-0.781216
-0.850624
-0.944061
-1.05046
-1.2901
-0.374032
-0.234874
-1.34329
-1.42459
-1.23425
-0.426356
-0.315377
-0.506404
-1.83071
-2.01747
-1.98269
-1.42486
-1.64201
-1.61552
-1.63468
-1.36353
-1.1782
-1.2458
-0.252263
-0.219697
-0.236274
0
-0.662517
-0.585051
-0.432651
-0.464694
-1.31875
-1.1544
-1.35565
-1.34626
-1.39372
-1.20774
-1.23541
-1.38637
-0.404125
-0.729001
-0.816225
-0.724835
-0.539476
-0.712264
-0.521356
-0.522938
-0.527302
-0.407529
-0.47109
-0.646569
-0.435391
-1.44374
-1.60267
-1.39831
0
0
-0.223179
-0.556686
-0.752221
-0.429256
-0.377418
-0.214635
-0.351027
-0.235086
-0.350405
-0.21106
-0.344556
-0.212509
-0.368027
-0.194687
0
-0.205507
0
0
-1.26227
-1.25058
-1.301
-1.47224
-1.19166
-0.41743
-0.395265
-0.438359
-0.645315
-0.631348
-0.76449
-0.723909
-0.884278
-0.90128
-1.12903
-1.0769
-0.885224
-0.561162
-0.576441
-0.374267
-0.441264
-0.675848
-0.476256
-0.424389
-0.712351
-0.852823
-0.623709
-0.537707
-0.685369
-0.85956
-0.649103
-0.408789
-0.44971
-1.29103
-1.23082
-1.30267
-1.13168
-0.905886
-0.911128
-1.10026
-1.04327
-1.27884
-1.30949
-0.848416
-0.902069
0
0
0
-0.934625
-0.972701
-1.01708
-0.770579
-0.797372
-0.965776
-1.24793
-1.52214
-1.34978
-0.568314
-0.531839
-0.549684
-0.195675
0
-0.230653
0
-0.440733
-0.276252
-0.386235
-1.45492
-1.59639
-1.6033
-1.35569
-1.402
-1.57856
-0.550242
-0.415625
-0.421525
-0.70785
-0.902961
-0.912266
-0.723105
-0.894827
0
-0.206001
0
0
0
-0.71518
-0.533329
-0.539514
-0.527977
-0.365539
-0.398293
-0.418409
-0.250207
-1.28498
-1.12735
-1.08421
-0.538872
-0.619922
-0.424239
-0.477554
-0.368143
-0.27683
-0.486405
-1.22981
-1.22146
-1.34681
-1.63981
-1.65386
-1.44187
-1.6725
0
0
-0.207986
0
-0.391248
-1.14409
-1.29418
0
0
-0.223029
-0.675783
-0.73905
-0.803214
-0.894641
-0.738612
-0.741534
-0.895232
-0.815716
-0.900887
-1.04364
-0.252982
-0.40846
-0.56709
-0.533534
-0.48892
-0.362701
-0.357274
-0.341089
-0.359152
-1.30062
-1.53747
-1.55988
-1.38752
-1.31823
-0.23706
-0.219663
-0.402347
-0.384355
-0.494465
-0.596296
-0.693395
-0.684093
-0.716477
-0.494539
-0.375551
-0.372882
-0.203971
-0.572198
-0.765148
-0.525565
-1.28399
-1.51634
-0.929108
-1.02869
-0.347571
-0.178708
-0.235408
-0.200552
-0.978351
-0.78996
-1.09825
-1.00509
-1.10812
-1.10326
-0.93622
-1.15619
-0.314144
-0.502894
-0.948611
-0.805345
-0.919535
-0.860757
-0.818861
-0.378591
-0.420845
-0.601202
-0.790404
-1.04134
-0.88288
-0.93294
-0.77028
-0.590044
-0.808712
-0.740956
-0.526105
-0.651494
-1.51675
-1.70432
-1.35873
-1.53293
-1.52708
-1.35097
-0.976129
-0.903786
-0.891134
-0.220561
0
0
0
0
-0.593581
-0.404379
-0.465033
-0.348669
-0.379102
-0.44368
-0.428604
-0.472028
-0.961056
-0.996758
-0.759975
-0.852787
-0.526089
-0.719568
-0.619727
-0.495129
-1.62757
-1.5022
-1.73761
-0.956792
-0.947022
-1.16173
-0.380367
-0.366161
-0.323172
-0.192985
-0.687958
-0.81883
-0.627732
-0.905558
-0.924327
-1.05962
-1.37732
-1.41446
-1.37901
-1.55573
-1.21772
-1.22559
-1.21842
-1.19478
-1.22025
-1.41176
-0.464104
-0.570656
-0.781075
-0.945285
-0.766591
-1.68124
-1.67515
-0.76081
-0.604201
-0.641778
-0.551949
-0.578662
-0.501558
-0.502805
-0.71719
-0.222004
-0.254882
0
0
-0.375673
-0.392506
-0.213352
-0.821497
-0.864785
-0.651383
-0.81194
-0.211225
-0.340737
-0.263518
-0.389135
-1.08802
-1.00725
-1.23817
-0.6288
-0.544302
-0.43143
-0.425243
-0.699881
-0.456558
-0.554375
-0.220856
-0.240499
-0.373797
-0.200295
-0.227809
-0.481252
-0.326951
-0.405726
-1.22637
0
0
0
-1.64865
-1.63115
-1.41179
-1.64304
-1.18006
-1.1093
0
-1.62655
-0.359053
-0.255952
-0.390649
-0.412746
-0.831966
-0.968156
-0.928132
-0.760393
-0.848051
-0.965794
-1.06101
-0.87881
-0.705311
-0.87763
-0.401462
0
0
0
-0.20828
-1.54315
-1.54971
-1.55634
-1.35986
-1.56633
-1.57892
-1.55033
-1.12789
-1.39094
-1.60722
-1.42172
-0.600801
-0.791012
-1.04162
-0.919372
-0.875623
-0.922785
0
-0.217641
0
-0.209451
-0.788563
-0.841888
-1.03741
-0.834917
-1.50113
-1.3117
0
0
-0.834267
-0.933704
-0.796227
-0.207493
-1.6114
-1.63616
-1.79146
-1.47078
-1.46726
-1.24265
-1.43109
-0.200539
-0.243579
-0.219315
-0.555379
-0.56771
-1.53743
-1.47814
-1.49127
-1.37544
-1.00087
-0.867568
-1.16832
-0.902902
-1.09556
-1.09857
-1.11855
-0.228839
0
0
-0.22572
-1.10629
-0.486397
-0.401345
-1.56155
-1.71648
-1.75613
-1.49361
0
-0.219969
0
0
-0.223503
0
-0.666154
-0.501619
-0.562627
-0.653188
-0.946907
-0.772888
-0.941687
-0.770398
-0.256517
-0.227887
0
-0.22144
-1.19261
-1.12629
-1.2079
-0.997031
0
0
-0.427864
-0.594249
-0.689008
-0.525481
0
-0.216704
-0.212457
-0.708692
-0.881991
-0.335266
-0.546545
-0.529135
-0.373262
0
0
-0.218477
0
-0.378713
-0.208172
-0.433911
-0.499784
-1.06319
-0.916185
-0.906585
-0.902082
-1.03112
-1.01105
-0.843352
-0.632903
-0.208629
-1.39686
-1.44034
-1.36839
-1.23472
-1.18983
-1.34654
-1.14572
-1.363
-1.18293
0
0
-1.09554
-1.25301
-1.086
-1.03606
-0.441612
-0.426208
-0.228614
-0.235262
-0.183869
-0.204103
-0.361392
-0.458715
0
-0.852438
-1.09067
-1.11007
-1.06127
-0.929747
-0.609067
-0.475556
-0.418187
-0.637077
-0.780794
-0.741862
-0.616167
-0.620802
-1.51166
-1.53303
-1.64802
-1.22803
-1.21751
-1.24729
-1.18242
-1.50834
-1.34978
-1.49841
-1.34241
-1.26991
-0.648363
-0.629016
-0.416568
-0.528615
-1.75506
-1.75007
-1.55192
-1.57198
-0.644977
-0.643928
-0.554617
0
0
0
-0.2258
-1.54679
-1.72435
-0.425322
-0.533632
-0.529151
-1.82647
-1.80328
-1.23772
-1.27938
-0.401234
-0.610761
-0.452495
-0.200117
-0.191562
-1.16939
-1.17158
-1.00894
-1.15807
-0.595178
-0.678999
-0.412887
-0.615935
-1.70129
-1.04675
-1.02002
-0.859562
-1.02451
-0.200709
-0.206303
-0.359042
-0.251027
-0.361286
-0.278633
-1.17028
-1.92477
-0.842081
-0.919061
-0.650877
-0.46452
-0.630004
-0.540895
0
0
0
-0.497465
-0.75166
-0.515423
-0.391926
-0.519257
-0.349277
-1.38287
-1.59502
-1.58388
-1.4246
-1.43962
0
-0.203842
-1.30845
-1.07131
0
-1.38035
-1.3001
-1.14279
-1.11533
-1.10342
-1.27566
-1.31371
-0.915198
-0.775961
-0.863976
-0.514651
-0.562949
-0.55513
-0.694821
-0.254398
-0.355419
-0.197449
-0.33998
0
0
-0.274444
-0.194899
-0.81476
-0.839419
-0.943203
-0.667722
-0.539022
-0.501544
-0.716199
-0.213925
-0.418862
-0.412834
-0.351934
-1.49367
-1.49619
-1.49666
-1.28904
-0.221183
-0.227731
-0.384226
-0.226752
0
0
-0.192217
-0.223412
0
0
-0.28494
-0.362084
-0.504079
-0.417112
-0.927565
-0.995225
-1.10889
-0.491015
-0.383384
0
0
-1.31897
-1.34811
-1.41271
-1.59029
-1.33876
-1.36141
-1.12958
-1.17759
-0.602799
-0.412849
-0.732311
-0.975704
-0.85475
-1.69846
-0.535932
-0.5369
-0.693402
-0.604053
-1.30956
-1.55861
-1.37995
-1.56405
-1.12013
-1.06543
-0.907336
-1.0484
-0.24755
0
0
0
-1.22145
-1.22072
-0.240748
-0.360888
-1.53412
-1.54927
-1.33805
-1.32851
-1.09747
-1.03054
-1.02352
-0.887512
-1.10115
-0.921797
-1.13184
-1.50532
-1.32949
-1.49085
-1.44224
-1.21847
-1.29022
-1.18804
-0.97869
-1.17884
-1.1932
-0.463176
-0.251231
-0.457133
-0.454675
-1.01266
-1.23727
-1.10709
-0.222038
0
-0.669183
-1.17967
-1.35561
-1.20258
-0.76883
-0.902285
-1.36857
-1.45457
-1.45895
-1.27964
-1.45093
-0.19152
-0.220467
-0.361238
-1.2611
-1.38041
-1.12505
-1.05921
-1.22802
-1.2385
-1.05193
-0.930924
-0.921198
-1.10172
-1.29504
-1.31757
-1.49648
-1.29593
-1.51574
-1.48465
-0.747978
-0.595964
-0.52098
-0.213504
-0.357392
-0.254698
-0.360221
-0.391043
-0.410108
-1.0032
-1.12649
-1.18772
-1.27677
-1.45362
-0.455555
-0.321116
-0.519745
-0.408468
-0.199376
-0.373034
-0.261079
-0.198835
-1.40996
-1.41888
-1.4357
-1.38896
-1.2197
-1.18796
-1.17568
-0.547875
-0.594581
0
-0.211114
0
-0.200769
-0.721525
-0.391628
-0.376541
-0.567958
-0.374223
0
0
-0.210486
-0.372535
-0.185544
-1.71863
-1.71793
-1.69002
-1.55293
-0.792426
-0.69005
-0.609742
-0.383784
-0.225156
-0.423297
0
-0.478834
-0.347111
-0.219905
-0.296862
-1.23307
-1.20507
-0.695117
-0.797426
-0.949371
-1.35512
-1.27328
-1.37586
-1.18656
-0.940732
-1.04182
-1.15188
-0.927834
-1.28934
-1.27569
-1.09397
0
0
0
-1.56749
-1.56088
-0.675602
-0.811645
0
0
-0.223614
-1.03739
-0.83743
-0.828051
-1.61755
-1.77873
-1.81324
-1.77559
-1.90994
-1.85601
-1.72685
-1.92723
-0.730565
-0.631392
-0.773426
-0.581367
-1.31317
0
-1.24057
-1.42953
-1.41359
-1.15493
0
0
-0.106055
-0.627604
-0.739494
-0.413831
-0.401259
-0.592732
-0.443562
-1.66664
-1.64291
0
-0.222065
0
0
-0.3735
-0.391075
-0.391797
-0.221642
-0.390491
-0.758112
-1.33254
-1.25879
-1.43298
-1.49355
-0.856983
-0.676896
-0.875513
-0.651532
-0.761906
-0.846201
-0.757682
-0.937084
-0.23575
0
-0.201674
-1.28148
-1.28616
-0.625363
-0.799474
-0.657513
-1.38855
-1.57056
-1.58046
-1.59519
0
-0.180928
0
0
-0.429187
-0.59393
-0.377229
-0.6181
-0.458045
-0.483259
-0.279102
-0.528402
-0.372721
-0.32939
-0.507868
-0.905711
-0.711875
-0.671947
-0.863402
-0.650619
-0.22119
0
0
0
0
-0.654768
-0.717103
-0.844546
-0.715791
-0.720587
-0.633347
-0.922486
-1.15277
-1.0529
-0.913483
-1.12304
-0.870807
-1.11568
-1.14184
-1.03524
-1.66228
-1.49631
-1.69346
-1.64006
-1.36759
-1.47476
-1.30226
-0.5483
-0.418439
-0.608263
-0.214802
-0.236703
-0.288186
-0.405183
-0.687891
-0.475743
-0.562192
-1.58608
-1.69186
-1.54517
-0.373498
-0.443864
-0.367487
-0.567933
-1.38675
-1.19778
-1.40036
0
0
-0.815603
-0.984349
-0.966244
-0.823707
-1.34266
-1.28261
-1.15524
-0.69531
-0.813194
-0.401984
-1.30541
-1.20999
-0.982863
-1.11311
-0.746356
-0.974334
-0.987473
-0.366967
-0.567416
-0.573555
-1.08231
-1.27455
-1.30017
-1.27327
0
-0.735537
-1.30938
-1.32731
-1.3543
-1.10063
-0.216221
0
0
-1.26427
-1.4864
-1.42335
-1.45574
-0.712486
-0.709935
-0.467504
-0.580174
-0.403681
-0.52061
-0.820484
-0.950432
-1.46449
-1.45039
-1.47715
-1.28317
-0.459595
-0.514781
-0.668429
-0.680088
-0.389253
-0.568427
-0.436634
-1.70565
-0.463745
-0.398076
-0.232484
0
-0.234245
-0.191796
-0.242941
-0.381281
-0.272066
-0.222596
0
0
0
-0.226127
-0.186829
0
0
-1.59059
-1.34918
-1.46217
-1.26021
-1.05398
-1.25974
-0.393881
-0.322953
-0.203866
0
0
0
-0.207309
-0.497278
-0.339349
-0.407957
-0.200419
-0.396391
-0.22275
-0.387474
-1.63402
-1.65384
-0.607642
-0.743792
-0.546532
-0.632231
-0.484657
-1.70761
-1.52877
-1.75671
-0.399897
-0.845662
-0.685343
-0.736797
-0.612383
-0.539341
-0.742547
-0.815582
-0.870249
-0.727532
-0.970455
-1.54877
-0.597608
-0.611758
-0.601571
-0.717603
-0.707627
-0.815322
-0.888661
-1.60445
-1.3796
-1.37008
-1.54219
-0.578571
-0.75691
-0.822853
-0.611503
-1.02018
-0.974334
-1.17949
-0.999894
-0.450487
-0.416878
-0.439319
-0.715963
-0.855968
-0.719504
-0.954082
-0.228259
0
-0.688078
-0.673797
-0.877494
-1.29233
-0.257374
-0.440337
-0.400461
-0.886432
-0.859819
-1.6269
-1.64455
-1.45438
-0.388997
-0.97661
-0.769322
-0.753262
0
0
0
-1.15684
-1.08025
-0.196495
0
-1.07043
-1.3488
-0.449355
-0.486977
0
0
-0.183502
-0.509119
-0.55703
-0.411991
-0.555034
-0.612669
-0.640378
-0.691903
-1.02807
-1.04771
-0.341573
-0.357584
-0.750529
-0.928882
-1.54574
-1.35036
-1.34142
-1.55055
0
-0.243914
-1.5008
-1.44893
-0.762586
-0.500061
-0.927932
-1.19361
-1.09224
-1.05004
0
-0.25177
0
0
-0.491019
-0.470854
-1.00395
-0.877647
-0.421831
-0.667771
-0.563804
-0.542175
-1.30679
-1.1512
-1.1575
-0.920689
-0.759101
-0.745524
-0.783536
-0.613214
-0.522424
-0.619807
0
-0.187254
0
0
-0.48045
-0.546679
-1.15929
-1.21453
-1.15319
-1.19938
-1.32779
-1.12227
0
0
0
-0.969451
-1.02275
-0.704544
-0.809643
-0.578719
-0.542342
-0.737023
-0.203447
0
0
0
-1.50851
-1.52439
-1.39719
-0.856982
-1.25618
-1.42367
-0.612895
-0.76744
-0.549023
-1.37903
-1.02247
-0.86848
-0.898139
-1.05103
-0.862743
-1.07593
-0.875758
-1.01898
-1.05023
-0.53361
-0.372116
-0.364256
-0.209316
-0.206538
0
-0.174889
-0.327465
-0.574266
-0.405156
-0.390884
-0.380122
-0.184168
-0.236925
-0.180394
-1.55736
-1.79571
-1.59514
-1.79469
-0.97147
-0.893231
-0.928262
-1.25202
-1.45071
-0.876053
-1.01112
-1.01603
-0.803071
-0.222026
-0.199324
-0.38363
-0.590631
-0.712924
-0.510749
-0.713968
-0.232203
-0.208286
-0.212882
0
-1.28721
-1.13735
-1.05165
-1.18308
-0.190064
-0.23056
-0.315538
0
-0.167384
-0.262388
-0.222736
-0.315594
-0.203422
-0.23839
-0.202393
0
-0.776135
-0.914337
-0.700316
-1.58897
-1.5943
-1.39359
-0.842181
-0.762801
-0.776829
0
0
0
-0.181367
0
-0.184773
-0.196001
-0.20426
-1.57752
-1.54898
-1.74392
-0.579827
-1.28397
-1.39027
-1.50905
-1.34253
-0.853559
-0.672758
-0.84871
-0.647764
-0.247892
0
-0.392639
-1.10694
-1.21075
-1.01707
-1.04577
-0.702789
-0.713644
-0.720953
-0.775787
-0.841978
-0.695048
-0.905894
-0.669704
-0.720049
-1.1437
-0.99468
-0.902629
-0.913603
-1.68503
-1.51357
-1.32926
-1.408
-1.23482
-1.35459
-0.419564
-0.585148
-0.426154
-0.766154
-0.584593
-0.654504
-1.20914
-1.24859
-1.39274
-1.4222
-0.384403
-0.471311
-0.512976
-0.333782
-1.03145
-1.00868
-0.865104
-0.609296
-0.592249
-0.655984
-0.419911
-1.15648
-1.29258
-1.2812
-0.378942
-0.398775
-0.37769
-0.295755
-1.29132
-1.0551
-1.26636
-1.26884
-1.44473
-1.71382
-1.59656
-1.81361
-0.300826
-0.224183
-0.239527
0
-1.35604
-1.39287
-1.29723
0
-0.736864
-1.01078
-1.60253
-1.71277
-1.46802
-1.13251
-1.13499
-0.408717
-0.238487
-0.410218
-0.393027
-0.589085
-0.576662
-0.596952
-0.677211
-0.728967
-0.23027
-0.207993
-0.242501
-0.691656
-0.551153
-0.687679
-0.740565
-1.15716
-1.17039
-1.56797
-1.71192
-1.5049
-1.47226
-0.62311
-0.673906
-0.832229
-0.886798
-0.891435
-1.05741
-1.05569
-0.659508
-0.660097
-0.442404
-0.414026
-0.223851
-0.186541
-0.165076
0
-0.502057
-0.387797
-0.41077
-1.38302
-1.20643
-1.3875
-1.43265
-0.396048
-0.344966
-0.447345
-0.324782
-0.216139
-0.215789
0
-1.28259
-1.47478
-1.46765
-1.47112
-0.552149
-0.774026
-0.62994
-0.202981
0
-0.202848
0
-0.27345
0
0
-0.239415
-0.90939
-0.713491
-0.693397
-0.81704
-0.969322
-0.86089
-1.06702
-0.950305
-0.202041
-0.227457
-0.213754
0
-0.18371
0
-0.260293
-1.56195
-1.74586
-1.65485
-1.60501
-0.88072
-0.857654
-0.752211
-1.21501
-1.12091
-1.05519
-1.30773
-1.40823
-1.40331
-1.69609
-1.67374
-0.427841
-0.636129
-0.595434
-1.24943
-0.389961
-0.360388
-0.758602
-0.975376
-0.937464
-0.595849
-0.481367
-0.424607
-0.552799
-0.661671
-0.563142
-0.778557
-0.48112
-0.421187
-1.18241
0
0
0
-0.686805
-0.487058
-0.527337
-0.414369
-1.16888
-1.27816
-1.2276
-1.0741
0
0
0
0
-0.201493
0
0
0
-0.298252
-0.197374
-0.193693
-1.67875
-1.55403
-0.77409
-0.946262
-0.948746
-0.995836
-0.963335
-0.787814
-0.747335
-0.669676
-0.459054
-0.671462
-0.689102
-0.820439
-0.962241
-0.756298
-0.35652
-0.529511
-0.403807
-0.546825
-1.03628
-0.967719
-0.824407
-0.241016
-0.222644
-0.225873
-0.217477
0
-0.187594
-0.208601
-0.197904
0
0
-0.208565
-0.4024
-0.476377
-0.394188
-0.229081
-0.411805
-1.17213
-1.15822
-0.245117
-1.52624
-1.53343
-1.21369
-0.674451
-0.817427
-1.77529
-1.6058
-1.79724
-0.899338
-0.727992
-0.802912
-0.729573
-1.67905
-1.42293
-1.4824
-1.68914
-0.532518
-0.74438
-0.573699
-0.469298
-1.12711
-1.11403
-0.934766
-1.9512
-0.227772
0
-0.996009
-1.21506
-1.20534
-1.23576
-0.208551
-0.36592
-0.205812
-0.224664
-0.395835
-0.441892
-0.269735
-0.965427
-1.03465
-1.14024
-0.582772
-0.550591
-0.702798
-0.490464
-0.948842
-0.762845
-0.860296
-0.810391
-1.02414
-1.01887
-1.10085
-0.884153
-0.277397
-0.190993
-1.03403
-0.944149
-1.24264
-1.49956
-1.49635
-1.49218
-1.27751
-1.36442
-0.203371
0
0
0
-0.283367
-0.347542
-0.2918
-0.193517
-1.49766
-1.50362
-1.30375
-1.24847
-0.730608
-0.705863
-0.915506
-0.743904
-0.649815
-0.558105
-0.538498
-1.06151
0
-0.223832
0
-0.24042
-0.561631
-0.863562
-0.823202
-0.710725
-0.628751
-0.559633
-0.505256
-0.56649
-0.558087
-1.60098
-1.63239
-1.79312
-0.960192
-1.37072
-1.6217
-1.61631
-1.43369
-0.409798
-0.579182
-0.415781
-0.641437
-0.615723
-0.414197
-0.443274
-1.71676
-1.70198
-1.74166
-1.53811
-0.611977
-1.66201
-1.4926
-1.66344
-1.63003
0
0
0
-0.235567
-0.742132
-0.834381
-0.485906
-0.310146
-0.480712
-0.455642
-0.721275
-0.63118
-0.458536
-0.996812
-1.18447
-1.07989
-0.220537
0
0
-0.218112
-1.62735
0
0
-0.228481
0
-0.434913
-0.239899
-0.236842
-0.413548
-0.575665
-0.995006
-0.972275
-1.5844
-1.41125
-1.52828
-1.3776
-1.10591
-0.221483
0
0
-0.23812
-0.626517
-1.45787
-1.07058
-0.897216
-1.0136
-0.583665
-0.361325
-0.387236
-0.291835
-0.492985
-1.20615
-1.37993
-1.22889
-1.16346
-1.23043
-1.02833
-1.01995
-1.23201
-0.374428
-0.23089
-0.368368
-0.49378
-0.39939
-0.435531
0
-0.183616
-0.892992
-1.02186
-0.849593
-0.352512
-0.361201
-0.492349
-0.421093
-1.28035
-1.26162
-1.11727
-0.768925
-0.622872
-0.926032
-0.238703
0
-0.242333
-1.72709
-1.7377
-1.76223
-1.60106
-1.78148
-1.77989
-0.454036
-0.377252
-0.451865
-0.533656
-1.48656
-1.50444
-1.47445
-1.31218
0
-0.201328
0
0
-0.869601
-0.914191
-0.899506
-1.6459
-0.223575
-0.201892
-0.223137
-0.947149
-0.935302
-0.536132
-0.316275
-0.34162
-0.6845
-0.295924
-0.222555
-0.197191
-0.366044
-0.280321
-1.67074
-1.70783
-1.86734
-1.63152
-0.383481
-0.449154
-0.219997
-0.394564
-1.37612
-1.427
-1.44207
-1.13661
-1.27226
-1.06873
-0.36575
0
0
-0.197833
0
-0.398526
-0.516926
-0.376177
-0.634454
-0.820854
-0.705923
-0.761707
-0.197532
-0.206756
-0.252265
0
-0.793476
0
0
0
-1.41893
-1.6173
-1.62608
-1.11194
-1.17824
-0.356081
-1.64275
-1.50037
-1.69812
-0.679408
-0.821435
-0.785731
-0.926427
-0.908094
-1.09646
-1.34669
-1.37799
-1.36605
-0.907059
-0.205847
-0.200288
0
-0.400802
-0.255762
-0.197648
-0.37998
-0.536149
-0.519904
-0.400508
-0.708369
-0.838079
-0.610409
-0.743
-1.04158
-1.01712
-1.20789
-0.969616
-1.70667
-1.42598
-1.71268
-1.52729
-0.456891
-0.379981
-0.510932
-0.41665
-1.20651
0
-0.19087
0
0
-0.213728
0
-0.177255
0
-1.2908
-1.33401
-1.09572
0
0
0
-0.341609
-0.355294
-0.390927
-0.520225
-0.673463
-0.608695
-0.461461
-0.522535
-1.11477
-0.958693
-1.05417
-1.03756
-1.07375
-1.25017
-0.332317
-0.23426
-0.450738
-0.269301
-0.274548
0
-1.21492
-1.21746
-0.961866
-1.04419
-0.384614
-0.577587
-0.570614
-0.56486
-1.23898
-1.16962
-1.06495
-0.960848
-1.06131
-1.17664
-1.25756
-1.05526
-1.4578
-1.68981
-1.48022
-1.68308
-1.00477
-1.04209
-1.17826
-1.00199
-0.366743
-1.23561
-1.09524
-0.995384
-1.1185
-0.936988
-0.91892
-0.605702
-0.394186
-0.415338
-0.199641
-0.355769
-0.207233
-0.360328
-0.717188
-0.572668
-0.771869
-0.402771
-0.462778
-0.594272
-0.398231
-1.75557
-1.59559
-1.50198
-1.78079
-0.84058
-0.639929
-0.388063
-0.528279
-0.532397
-0.342247
-0.230673
-0.357526
-0.575583
-0.432261
-0.367736
-0.572075
-1.52691
-1.68623
-1.38304
-1.4564
-0.692446
-0.915515
-0.797843
-0.856178
-0.698474
-0.522311
-0.654251
-0.208921
-0.205672
-0.204097
0
-1.418
-0.866548
-1.50628
-1.33582
-1.51419
-0.642049
-0.670461
-1.36338
-1.27403
-1.27925
-1.44725
-0.218845
-0.23687
-0.404106
-0.440301
-0.536877
-0.531768
-0.649794
-0.82447
-0.692498
-0.63152
-0.348298
-0.573052
-0.486367
-0.759325
-0.617477
-0.561235
-0.364004
-0.35783
-0.548818
-0.353916
-0.340125
-0.368573
-0.515154
-0.248162
-0.345724
-0.241843
-0.249731
0
-1.57808
-0.862877
-0.924825
-0.706576
-0.868721
-0.292381
-1.14818
-1.10529
-0.26239
0
0
-1.04065
-1.14653
-0.984101
-1.2697
-1.09157
-1.32698
-1.15801
-1.26864
-1.0373
-0.884054
-1.08546
-0.864636
-1.22153
-1.4413
-0.210791
-0.397522
-0.369355
-1.87276
-1.86552
-1.68633
-1.88363
-0.644631
-0.90241
-0.711878
-0.883745
-0.322343
-0.205642
0
-0.211793
-0.377992
-0.366143
0
-0.247134
0
-0.235494
-1.24187
-1.32579
-0.233493
-0.934144
-0.802198
-1.25469
-0.94949
-1.12728
-0.878652
-1.12482
-0.997138
0
-0.219937
0
0
-0.704384
-0.920246
-1.31096
-1.47015
-1.21376
-1.32266
-1.64582
-1.6266
-1.45367
-0.26456
-0.192593
-0.375418
-0.742097
-0.734113
-0.584038
-0.227101
0
-0.656272
-0.760542
-0.825915
-0.20329
0
0
0
0
-0.221939
-0.16952
-0.210193
-0.255002
0
-0.195901
0
-0.226922
-1.72779
-1.51367
-1.70617
-0.659963
-0.553559
-0.442844
-1.16952
-1.38952
-1.18549
-1.19234
-0.412964
-0.381329
-0.4068
-0.551619
-0.861763
-0.807192
-0.807989
-1.45791
-1.36977
-1.22919
-0.2647
0
0
-0.415224
-0.198745
-1.74875
-1.57093
-1.75301
-1.7384
-1.55304
-1.4817
-1.50243
-1.50134
-0.880238
-0.878394
-0.878376
-0.634998
-0.258504
0
0
0
-0.727652
-0.485031
-0.675079
-0.681376
-1.17671
-0.963089
-0.840324
-0.687531
-0.976905
-0.892621
-1.04548
-0.674476
-0.908402
-1.09921
-1.04157
-0.450831
-0.477219
-0.657522
-1.13755
-0.96245
-1.07296
-1.10542
-0.74047
0
0
-0.380972
-0.199462
-0.217949
-0.562625
-1.63914
-1.56889
-1.4513
-1.58272
-0.596818
-0.779362
-0.842129
-0.660137
-0.428767
-0.47611
-0.758715
-0.890623
-0.764496
-1.00514
-0.993376
-0.916858
-1.19513
-0.564522
-0.615689
-0.661093
-0.757984
-1.28303
-1.3552
-1.5156
-1.50614
-1.34133
-1.20999
-1.13633
-1.18674
-1.46195
-1.51433
-1.66522
-0.347126
-0.563182
-0.768867
-0.652451
-0.555812
-0.654245
-0.449173
-0.367672
-0.345145
-0.25001
-0.213631
-0.86946
-0.180766
-0.192947
-0.23067
0
-1.12058
-0.584688
-0.43795
-0.501908
-0.374197
-0.229927
-0.41185
-0.327249
-0.451294
-0.357522
-0.39137
-0.553913
-0.206781
0
-0.214443
-0.28519
-0.216018
-0.213317
-0.346813
-0.253093
-0.711787
-0.721028
-0.465733
-0.543331
-0.554591
-0.5751
-0.648399
-0.828924
-0.659011
-0.49852
-0.509237
-0.51667
-0.303925
-0.980351
-0.851403
-0.991322
0
0
-1.09984
-0.921312
-1.12201
-1.08156
-0.790152
-0.961586
-0.357813
0
0
-0.487368
-0.666053
-1.55839
-1.37573
-1.5448
-1.24214
-1.22286
-1.38956
0
-0.182597
0
0
-0.376538
-0.218116
0
-0.178964
0
0
-0.199274
0
-0.938372
-1.11437
-0.807664
-0.610767
-0.647528
-0.412723
-0.3632
-1.38404
-1.42307
-1.55002
-1.75245
-0.585418
-0.444929
-0.466536
-0.383653
-0.199668
-0.303174
-0.193349
-1.31184
-1.33528
-1.36453
-1.16553
-0.806557
-0.737402
-0.620153
-0.608631
-0.797995
-0.995548
-0.78556
-0.91715
-0.93438
-0.876436
-1.00144
-1.08718
-0.882566
-1.01789
-1.57376
-1.40936
-1.30979
-1.55817
-0.994881
-1.71829
-1.70782
-0.938716
-0.788503
-0.969061
-1.75831
-1.74675
-0.338277
-0.504431
-0.345442
-0.218769
-0.407794
-0.652309
-0.300905
-0.223717
0
-0.196668
-0.203988
0
-0.998058
-0.238776
-0.164965
-0.216525
0
-1.28836
-0.589849
-0.428375
-1.58003
-1.71321
-1.7562
-1.7264
-0.431741
-0.221779
-1.03039
-0.821661
-0.843534
-0.546419
-0.555146
-1.20861
-1.41981
-1.40496
-1.27165
-0.63404
-0.343131
-0.250059
0
-0.182262
0
-1.45646
-1.20318
-1.4253
-0.33219
-0.274722
-1.20523
-1.08203
-1.12832
-0.951249
-1.04769
-1.45089
-1.44212
-1.41878
-1.44001
-1.32148
-1.2203
-0.189305
-0.204745
0
0
-1.15092
-1.11028
-0.681933
-0.772344
-0.680465
-0.524647
-0.730873
-0.259382
-0.364618
-0.218436
-0.723934
-0.524923
-1.25959
-1.43479
-1.21759
-1.43593
-1.0687
-1.1611
-0.967062
-1.00319
-1.0897
-0.960974
-0.866933
-1.76465
-1.03822
-0.966163
-1.20419
-0.800505
-0.75024
-0.589864
-0.728977
-0.746554
-0.784635
-0.579369
-0.991528
-0.945587
-1.1083
-1.06827
-1.13138
-0.997859
-1.08982
-0.442678
-0.554204
-0.507575
-0.382111
-1.46617
-1.48632
-1.27101
-1.24806
-0.798317
-0.680086
-0.227559
-0.387923
-0.511747
-0.393525
-0.199425
-0.238583
-0.346614
-1.37154
-1.20345
-1.24377
-0.518263
-0.71662
-0.712157
-0.712385
-0.636701
-0.800088
-0.565704
-0.713346
-0.293872
-0.214281
-0.374826
-0.384535
-0.572408
-0.398202
-0.400242
-0.391328
-0.637482
-0.721408
-0.204834
-0.414413
-0.372821
-0.199558
-1.29605
-1.48579
-0.373531
-0.411281
-1.29629
-1.38561
-1.30964
-1.43958
-1.19601
-1.13897
-1.39724
-0.85307
-0.819556
-0.901641
-1.01242
0
-0.226035
0
-0.763617
-0.467484
-0.70515
-0.689965
-1.20421
-1.39608
-1.40459
-0.772116
-0.806288
-0.838495
-0.278006
-0.388657
0
0
0
-0.210917
-0.199036
-0.371602
-0.318516
-0.354734
-0.489302
-0.617796
-0.761916
-0.572214
-0.633353
-0.589566
-0.512884
-0.376215
-0.523468
-1.00745
-1.11447
-0.885574
-0.95717
-1.44219
-1.49259
-1.27663
-0.577003
-0.988801
-1.16452
-1.06668
-1.20522
-1.16881
-1.33106
-1.1937
-1.58688
-1.53967
-1.60394
-1.77787
0
-0.317725
-0.20844
-1.43565
-1.45621
-1.63212
-1.45175
-1.36019
-1.46062
-1.34276
-1.56996
-1.16122
-0.50257
-0.485805
-0.682247
-1.22076
-1.05446
-1.21423
-0.260555
-0.196629
0
-0.654349
-0.670332
-0.450154
-0.587102
-1.59508
-1.39262
-1.57097
0
-0.252984
-0.200314
-0.585759
-0.78607
-0.690937
-0.889204
-0.874512
-1.04775
-1.02008
-0.757256
-0.716478
-0.724904
-0.946569
-1.15136
-0.949832
-0.91871
-0.239285
0
-0.447251
-0.659126
-0.563542
-0.532593
-1.10639
-0.946912
-1.19086
-1.09515
-1.39463
-1.16138
-1.23545
-1.30043
-0.841888
-0.617869
-0.630737
-0.731724
-0.942641
-0.938523
-0.756959
-0.929307
-1.03243
0
-0.193523
0
-0.225791
-0.217701
-0.215437
-0.389156
-0.617251
-0.391541
-0.939325
-1.11212
-0.241301
0
0
0
-0.614577
-0.427473
-0.40812
-1.00389
-1.26815
-1.13378
-1.56451
-1.37272
-1.32997
-1.27831
-1.1111
-0.725258
-0.672422
-0.488395
-0.582622
-1.00671
-0.80363
-0.443927
-0.342011
-0.491774
-1.00273
-1.0423
0
0
0
-0.193048
0
-1.46371
-1.50217
-1.44537
-1.68307
-0.770297
-0.879023
-0.666585
-1.00673
-1.17002
-0.978894
-0.992802
-1.1241
-1.011
-0.937997
-1.15786
-1.10415
-1.15546
-0.670659
-0.843233
-0.827962
-0.919463
-1.39962
-0.382145
-0.407623
-0.499275
-0.63007
-1.49505
-1.48
-1.39503
-1.30061
0
0
-0.478927
-0.296223
-0.42978
-1.23018
-1.03199
-1.08736
-0.930727
-0.700357
-0.727659
-0.75816
-0.645843
-0.574467
-0.829406
-0.180596
-0.362929
-0.889925
-0.65274
-0.695029
-1.25932
-1.39827
-1.30587
-1.49374
-1.35056
-1.212
-1.43017
-1.42962
-1.78592
-1.61429
-1.79941
-1.79384
-1.40927
-1.41545
-1.19253
-1.41317
-0.214365
-0.362155
-0.477428
-0.399999
-0.635023
-0.902993
-0.741277
-0.735599
-0.206398
-0.202504
0
-0.188895
-0.243601
-0.215233
-0.547304
-0.549918
-0.658745
-0.82319
-0.23222
-0.396327
-0.22949
-0.83352
-0.651176
-0.340983
-0.375653
-0.29545
-0.509529
-1.91969
-1.96485
-1.92706
-1.5723
-1.70717
-1.53689
-1.55057
-1.34648
-1.27456
-1.1341
-1.11531
-0.796575
-0.546964
-0.602272
-0.570568
-0.532002
-0.560688
-0.652474
-1.44413
-1.43298
-1.2703
-0.73747
-0.739987
-0.670374
-0.463966
-0.24098
-0.398192
-0.310039
-0.403856
-0.364526
-0.523156
-0.346517
-0.873659
-0.876257
-1.0729
-0.937897
-0.207124
0
-0.177574
0
-0.188948
-0.203784
0
-1.54135
-0.76639
-0.806087
-0.380068
-0.56183
-0.565406
-0.703246
-0.973339
-0.876243
-0.849648
-1.14936
0
0
-1.21918
-1.18183
-1.35517
-0.206642
-0.232042
-0.205185
-0.404395
-0.7146
-0.211749
-0.399091
-0.445512
-1.14011
-1.14327
-1.26493
-0.350086
-0.493391
-0.489947
-0.57018
-0.998337
-1.05958
-1.24185
-1.17417
-1.17701
-1.44497
-1.42974
-1.25403
-1.2686
-0.667736
-1.43906
-1.64176
-1.64041
-1.46401
-1.06462
-1.28954
-1.10965
-1.30541
-1.12835
-1.16162
-0.200214
-0.321494
-0.417109
-0.524307
-0.574233
-0.534651
-1.41991
-1.25198
-1.21727
-1.31238
-1.5605
-1.36738
-1.33134
-1.46679
-0.374337
-0.355499
-0.254979
-0.441595
-0.500463
-0.475163
0
0
0
-0.732863
-0.543221
-0.253565
-0.513113
-0.352528
-1.6503
-1.64275
-1.63787
-0.486593
-0.275431
-0.338839
-0.477945
-0.65411
-0.382871
-0.566064
0
0
-0.204697
0
0
-1.22274
-1.14359
0
-1.15788
-1.06565
-0.933128
-0.903307
-1.53282
-1.55024
-1.7393
0
-0.607271
-0.61249
-1.1049
-0.917507
-1.12742
-0.240084
-0.210803
-0.200685
0
-0.564908
-0.616254
-0.196673
0
0
0
-0.922569
-0.685344
-0.771743
-0.853058
-0.991507
-0.384117
-0.200047
-0.628449
-0.565302
-0.397494
-0.370057
-0.549208
-0.356143
-0.647209
-0.41836
-0.444645
-0.517838
-0.380372
-0.622538
-0.617812
-0.632824
-1.30856
0
0
-0.213247
0
-0.543045
-0.352978
-0.656429
-0.789344
-1.71421
-1.55503
-1.71691
-1.72705
0
0
0
-0.248635
-0.857927
-0.829153
-0.77912
-0.653936
-0.382718
-0.267617
-0.216837
-0.364477
-0.405372
-0.239551
-0.502944
-0.636026
-0.51442
-0.428556
-1.21713
-1.40323
-1.40374
-1.37812
-1.58972
-1.41881
-1.42342
-0.517022
-0.728667
-0.678307
-1.51624
-1.51437
-1.3193
-1.52652
-0.547622
-0.541852
-1.27923
-0.196167
-0.213573
-0.225523
0
-0.209229
0
0
-0.708236
-0.856379
-0.885172
-0.889711
-1.56887
-1.81146
-1.60569
-1.75629
-0.240321
-0.357436
-0.215427
-0.392512
0
0
0
-1.89072
-2.04728
-2.05603
-2.04103
-0.388688
-0.639464
-0.589211
-1.37366
-1.59431
-1.69456
-1.48523
-1.68409
-1.67835
-0.829571
-0.995564
-0.226606
-0.441678
-0.227607
-0.369092
-0.865894
-1.01587
-1.09623
-0.201124
0
-0.190914
-0.243631
-0.77332
-0.97769
-0.926348
-0.975804
-1.33111
-1.16751
-1.32961
-0.198721
-0.211416
-0.18586
0
0
-0.35603
-0.406109
-0.641618
-0.647472
-0.443742
-0.212626
0
0
-0.195957
-0.973666
-0.995938
-0.745315
0
0
0
-0.184535
-1.11393
-0.955249
-1.95312
-1.95871
-1.75682
-1.7108
-0.475293
-0.384157
-0.578996
0
0
-0.215673
0
-1.49642
-1.48828
-1.52225
-1.30882
-1.10409
-0.413097
-1.39223
-1.13467
-1.21772
-1.67536
-1.8343
-1.63148
-0.989881
-0.894123
-1.0584
-0.832843
-0.590516
-0.646042
-0.412481
0
-0.194736
-0.201764
0
-1.18065
-1.38097
-1.39228
-0.213354
-0.235366
-0.402253
-0.828849
-0.619523
-0.794586
-1.15294
-0.947193
-1.22716
-1.17522
-1.27194
-1.27082
-0.445295
-1.25142
-1.15216
-1.44669
-1.28514
-0.814504
-0.981313
-0.933594
-0.755979
0
-0.93767
-0.947902
-0.731977
-0.542794
-0.524444
0
0
-0.226013
-0.793797
-0.675925
-0.896239
-0.755137
-0.925855
-0.801102
-0.371895
-0.348184
-0.343861
-1.27597
-1.30764
-1.34094
-0.861063
-1.11489
-1.0039
0
-0.749224
-0.938534
-0.973134
-0.90907
-1.30732
-1.43266
-1.19185
-0.417354
-0.61806
-0.404014
-0.404299
-0.700059
-0.919685
-0.928239
-0.927718
-1.56154
-1.40079
-1.52894
-1.59951
-0.181045
-1.28248
-0.201829
0
-0.228223
-0.293336
-0.243068
0
0
0
-1.5298
-1.36723
-1.50517
-0.415024
-0.611004
-0.456683
-0.374213
-0.310645
-0.502459
-0.368461
-0.256853
-1.27001
-1.27089
-1.24575
-1.08985
-0.601727
-0.386167
-0.546656
-0.462449
-1.90436
-1.71892
-0.571756
-0.616288
-0.581121
-0.199071
-0.391598
-0.22813
-0.223833
-1.88726
-2.03431
-1.41727
-1.60422
-1.63436
-1.42455
-1.42963
-0.840145
-0.21554
0
-0.430432
-0.592954
-0.374308
-0.41885
-1.44873
-1.4859
-1.46942
-1.30426
0
0
0
-0.477045
-0.258829
-1.25395
-1.28572
-1.4546
-1.46052
-0.189689
-0.364962
-0.35875
-0.206529
-0.429066
-0.239013
-1.1236
-0.837148
-0.787735
-0.699304
-0.853957
-1.06683
-0.925611
-1.02297
-0.176197
-0.294735
-0.182065
-0.195404
-1.2725
-1.2565
-1.47868
-1.46103
-0.390167
-0.354005
-0.202875
-0.353532
0
0
0
-0.207145
-0.245611
-0.219289
-0.336135
-0.442277
-0.874529
-0.88875
-1.0881
-0.933984
-0.207765
-0.378122
-0.202686
-0.6242
-0.814334
-0.644667
-0.598193
-1.08653
-0.192395
0
-0.212486
-1.34104
-1.3145
-1.37529
-1.23186
-0.197401
0
0
0
-0.428861
-0.57543
-0.673918
-0.579086
-1.18286
-1.22081
-1.36973
-1.35394
-0.801816
-0.629994
-0.637316
-0.773951
-0.810507
-0.213819
-0.183352
-1.03926
-1.03377
-1.19796
-1.24838
-0.782493
-0.919435
-0.792956
-1.01936
-1.22902
-1.12937
-1.35061
-1.41719
-1.58603
-1.35896
-1.33771
-0.849236
-1.07293
-0.810242
-0.995729
-1.52801
-1.73686
-1.44237
-1.71778
-0.256638
-0.226541
-0.429532
-0.217574
-0.795216
-0.804164
-0.398792
-0.217937
-0.458734
-0.236886
-0.278052
0
-0.629963
-1.50615
-1.51972
-1.51756
-1.34146
-1.37154
-1.36638
-1.14479
0
0
0
-0.224476
-0.96576
-0.379494
-0.295765
0
-0.256057
-0.199807
-0.378503
-0.820938
-0.710913
-0.436727
-0.409476
-0.56474
-0.58097
-0.952456
-1.12279
-1.01812
-0.410066
-0.437469
-0.440499
-1.16096
-1.09447
-1.11182
-0.385069
-0.396865
-0.575343
-0.243101
0
0
-0.239219
-0.573394
-0.439013
-0.668863
-1.74044
-1.61584
-1.53499
-1.71969
-0.589201
-1.5964
-0.648304
-0.486556
-0.835145
-0.826693
-0.748483
-0.631693
-0.218276
0
0
0
-0.222463
0
-0.233217
-0.632611
-0.828235
-0.658961
-0.219267
0
-0.371891
-0.350825
-0.403753
-0.505307
-0.972503
-1.11759
-1.16214
-1.93339
-1.91467
0
0
0
-0.224655
-0.348623
-0.190298
-0.392085
-0.611611
-0.500802
-0.364553
0
-0.952473
-1.00764
-0.698351
-0.7436
-0.733595
-0.530776
-1.35091
-1.56213
-1.50276
-1.38761
-0.568708
-0.722124
-0.733557
-0.470805
-0.478278
-0.473607
-0.237243
-0.275034
-0.364405
-1.10343
-1.07441
-0.315167
-0.376792
-0.206512
-0.216046
-1.38554
-1.28954
-1.19167
-1.19451
-1.03676
-1.18852
-1.10029
-1.42554
-0.449619
-0.446888
-0.492219
-0.743796
-0.629176
-0.543696
-1.06704
-1.22868
-1.2424
-1.2193
-1.49472
-1.37011
-1.4315
-1.08191
-1.08618
-0.971438
-1.1597
-1.22617
-1.19851
-1.04577
-1.2078
-0.913241
-0.771536
-0.697893
-0.87732
-0.428125
-0.243384
-0.217891
-0.198663
-1.28206
-1.26478
-1.09287
-1.26647
-0.239287
-0.698862
-0.874147
-0.817765
-0.937767
-1.46113
0
-0.218942
0
-0.203516
-1.76747
-0.843342
-0.840994
-0.636439
-1.15523
-1.02198
-1.23275
-1.01966
-0.365538
0
-0.218547
-1.25735
-1.25225
-0.622834
-0.50296
-0.881307
-0.880907
-0.715671
-0.380271
-0.368874
-0.63682
-0.620714
-0.421318
-0.421706
-0.611287
-0.443369
-0.381865
-0.405607
-0.543676
-0.580529
-0.604304
-1.54324
-1.35698
-1.54014
-1.53861
-1.44717
-1.42292
-1.24563
-0.907019
-0.521232
-0.523286
-0.673138
-0.729655
-0.943725
-1.15425
-1.35944
-1.35469
-1.35316
0
0
-0.22923
-0.603748
-0.865365
-0.846124
-0.676746
-1.36287
-1.23741
-1.18015
-0.765211
-0.765339
-0.959391
-0.775782
-0.417694
-0.387147
-0.430079
-0.420528
-0.351343
-0.22329
-0.319346
0
0
-0.723845
-0.910646
-1.36083
-1.37985
-1.09169
-1.35161
-1.15901
-1.17194
-0.997541
-0.963452
-1.17296
-1.27117
-1.16647
-1.4681
-0.769119
-0.819214
-1.14316
-1.27413
0
-0.253061
0
0
-1.53944
-1.31652
-1.48283
-1.55016
-0.611469
-0.704293
0
-0.24187
0
-0.387332
-0.46551
-0.567067
-0.770393
-0.6994
-0.881658
-0.79051
-0.954171
-0.40179
-1.31534
-1.21726
-1.51825
-1.33522
-0.230452
0
-0.179179
-0.197127
-0.477063
-0.360705
-0.368627
-1.29975
-1.49766
-1.32184
-0.902878
-0.484801
-0.337501
-0.499716
-0.350481
-0.712788
-0.546064
-0.761866
-0.717264
-0.715642
-0.551839
-0.754908
-0.775079
-0.826077
-1.01955
-0.832133
-0.844391
-0.437217
-0.613155
-0.395912
-0.650427
-0.413198
-0.46561
-1.12993
-1.03581
0
-0.263769
-0.237554
-0.225247
-0.887636
-0.934455
-0.933266
-1.11372
-0.929464
-0.837253
-0.492159
-0.416606
-0.659473
-0.558733
-0.604902
-0.549017
-0.646512
-1.63108
-1.66988
-1.47316
-1.67467
-0.930388
-1.48004
-1.48152
-1.31789
-1.48089
-1.3819
-1.21931
-0.720918
-0.63147
-0.800744
-0.56143
0
-0.186134
0
-1.97303
-0.891446
-0.961037
-0.637501
-0.360894
-0.544946
-0.457114
-0.722439
-0.557867
-1.53728
-1.49369
-1.53857
-1.78258
-1.76523
-1.55208
-0.504881
-0.455218
0
-0.226562
0
-0.211826
0
-0.23169
0
-0.204
-0.385653
-0.230046
-0.222292
-0.228612
-0.593897
-1.35929
-1.21202
-1.35665
-1.15348
-1.28509
-1.3268
-1.14558
-0.209752
-0.391936
0
0
-0.337111
-0.211099
-0.212106
0
0
-0.785106
-0.587959
-0.597562
-0.799179
-0.590303
-0.48693
-1.67708
-1.693
-1.50849
-1.42926
-0.549788
-0.347059
-1.077
-0.864765
-0.974947
-1.03537
-1.23049
-1.18378
-1.11073
-1.35018
-0.937525
-1.07605
-1.16009
-0.985312
-1.47393
-1.65951
-1.44421
-0.369531
-0.247594
-0.231166
-0.196927
-0.387474
-0.421825
-1.0414
-1.16834
-1.03584
-1.27072
-1.60774
-1.62577
-1.44679
-1.62981
0
-0.7185
-0.641172
-0.534904
-0.382357
-0.55878
-0.954175
-0.727222
-0.910418
-0.73371
-1.13688
-1.13919
-0.957138
-1.52489
-1.4164
-1.51474
-1.66862
-0.613329
-0.860611
-0.848258
-0.848472
-0.724108
-0.561655
-0.732696
-0.551565
-0.69532
-0.875599
-0.711565
-0.87874
-0.333497
-0.461894
-0.275502
-0.415811
-1.10982
-1.28036
0
-0.208318
-0.710287
-0.691346
-0.458755
-0.632674
-0.206533
-0.388419
-0.42882
-0.433462
-0.428702
-0.448354
-0.645325
-0.655751
-0.751638
-0.895548
-1.52939
-1.33117
-1.52555
-0.219421
0
0
-0.654771
-1.10224
-1.10887
-1.27797
-1.05716
-0.88406
-1.00665
-0.725228
-1.0204
-0.949473
-1.07695
-1.12795
-0.397212
-0.652444
-0.835913
-0.854907
-1.55899
-1.61901
-1.41828
-1.42335
-0.369637
-0.596207
-0.54661
-0.367337
-0.747959
-0.93613
-0.839288
-0.19407
0
0
-0.188353
-0.269331
0
0
-0.97664
-0.811911
-0.967216
-0.926281
-0.213869
0
-0.32564
-0.756058
-0.242431
0
-0.197641
0
-0.55696
-0.547974
-0.757551
-0.611843
-1.08369
-0.80696
-0.85982
-0.739644
-0.640615
-1.50853
-1.50838
-1.31577
-1.49182
-0.280193
0
-1.52437
-1.53054
-0.463543
-0.874474
-0.873204
-0.873416
-0.672717
-1.52574
-1.32776
-1.54285
-0.533587
-0.35012
-1.69408
-1.57521
-1.45016
-1.51108
-1.19608
-1.19276
-1.18157
-0.991101
-0.852593
-0.848111
-0.845141
-0.237129
0
0
0
-1.30557
-1.44844
-0.671638
-0.469142
-0.57135
-0.298118
-0.21533
0
0
0
-0.221984
-0.354731
-0.429714
-0.382444
-0.187619
-0.358805
-1.28285
-1.03306
-1.13081
-1.05458
-0.587677
-0.442594
-1.3279
-1.10466
-1.22294
-0.57991
-0.442695
-0.487294
-0.571107
-0.715643
-0.959474
-0.714515
-1.4226
-1.45858
-1.6166
-1.61533
-1.41521
-0.82777
-0.822183
-0.808209
-0.589068
-0.705851
-0.814957
-0.391616
-0.714642
-0.999595
-1.56913
-1.52073
-1.5546
-1.41299
-0.980508
-0.768224
-0.997047
-1.04081
-1.22061
-1.0026
-1.04818
-1.6403
0
-0.199529
0
-0.228127
0
-0.241283
-0.18489
0
-0.174963
0
-1.05306
-1.66991
-1.70884
0
-0.204376
0
-0.198027
0
0
0
-1.00213
-0.937699
-1.08659
-0.574043
-0.369651
-0.363752
-0.579833
-0.752256
-0.736861
-1.76178
-1.61625
-1.49003
-1.57452
-1.00144
-1.09681
-0.906753
-0.682427
-0.455023
-0.505764
0
-0.204893
0
0
-0.685982
0
-0.187948
0
0
-0.226124
-0.421546
-0.431643
-0.378448
0
-0.192838
-1.10193
-1.2035
-1.07005
0
0
-0.20034
-0.217182
-0.319398
-0.229592
-0.803109
-0.578508
0
-1.7745
-1.76301
-1.56504
-1.5426
-1.33746
-1.5306
-0.821989
-0.876652
-0.809348
-1.0275
-1.36176
-1.27285
-1.48992
-1.36277
-0.224488
-0.194293
-0.228043
0
-1.18451
-1.16997
-1.31426
-1.38787
0
0
-0.216376
-0.930632
-1.09262
-0.886207
-0.38413
-0.3693
-0.853765
-1.03695
-1.04122
-0.909506
-0.367467
-0.241919
-1.11416
-1.18
-0.337961
-0.279979
-0.195679
-0.408898
-0.948039
-0.807314
-1.2699
-1.26768
-1.08267
-1.12817
-1.19345
-1.1254
-0.421711
-0.412644
-0.399246
-0.225351
-1.26532
-0.516047
-0.471788
-0.642765
-0.69844
-1.70101
-1.70805
-1.49502
-1.49657
-0.199032
-0.19017
-0.912443
-1.4224
-1.25004
-1.25172
-1.44423
-0.381089
-0.252862
-0.368888
-0.448684
0
0
-0.232602
-1.33141
-1.54614
-1.46609
-1.48365
-0.211346
-0.29342
0
-0.428558
-1.12179
-1.30482
-1.3068
-0.639664
-0.709654
-0.780553
-1.45375
-1.60669
-1.35717
-1.00164
-1.19526
-0.98788
-1.02222
-1.53936
-1.34382
-1.4831
-1.11216
0
-0.189914
0
0
-1.32046
-1.17467
-1.30012
-1.37373
-0.950434
-0.409312
-0.586999
-0.615528
-0.825221
-1.0113
-0.813675
-1.01752
0
-0.20398
-0.275252
0
-0.263302
-0.296144
-1.29944
-1.17071
-1.25281
-0.467327
-0.380555
-0.603528
-0.426364
-0.186881
0
0
0
-0.205633
0
-0.197391
-1.02008
-1.30796
-1.18972
-1.12313
-1.50746
-1.48147
-1.27396
-1.32835
-1.50833
-1.52063
-1.49855
-1.15375
-0.942635
-1.15415
-1.1654
-0.252139
0
-0.23004
-0.208311
-0.238692
0
0
-1.1322
-0.378654
-0.624833
-0.393272
-0.580543
0
0
0
-0.214783
-0.507911
-0.208689
-0.387947
-0.218066
-0.725475
-0.648192
-0.85732
-0.649932
-0.233212
-0.218178
-0.227031
0
-0.467835
-0.522436
-1.14924
-1.15073
-0.971003
-1.09178
-0.56758
-0.58356
-0.371623
-0.870139
-0.998205
-0.912944
-1.0681
-1.34886
-1.52885
-1.32049
-0.384079
-0.396239
-0.582493
-1.16223
-0.940713
-1.18983
-0.965616
-1.43996
-1.43938
-0.341721
-0.357084
-0.741037
-0.711548
-0.662004
-0.604439
-0.854766
-1.14276
-1.32331
-1.32025
-1.31486
-0.598711
-0.597746
-0.583457
-0.589214
-0.359072
-0.238775
-0.376819
-0.211699
-0.238189
-0.852259
-0.600999
-0.393183
-0.470018
-0.34459
-0.401885
-0.510458
-0.776896
-0.211049
0
0
0
-0.291775
0
0
-0.19337
0
-1.54321
-1.71486
-1.38947
-1.49526
-1.57382
-1.58046
-0.262725
-0.20424
-0.346821
-0.20339
-1.35981
-1.35153
-1.80024
-1.60004
-1.55243
-0.533432
-0.355787
-0.491738
-0.63042
-0.645126
-0.230558
-0.47476
-0.40009
-0.396465
-1.02353
-0.355639
-0.551085
-0.38439
-0.454975
-0.21074
-0.194833
-1.37264
-1.55421
-1.55278
0
-0.22309
-0.93537
-0.782582
-0.714965
-0.869683
-0.212662
-0.200291
0
-0.214643
-0.996414
-1.09002
-0.969577
-0.782568
-0.82293
-0.740699
-0.734351
-0.364659
-0.929987
-1.12184
-1.09527
-1.10458
-1.20605
-0.612243
-0.82058
-0.813763
-0.557935
-0.569929
-0.4493
-0.872646
-1.01981
-0.938849
-0.804973
-0.805823
-0.688076
-0.395228
-0.496611
-0.753412
-0.547309
0
0
0
-0.189671
-0.629504
-0.400444
-0.520236
-0.569652
-0.451459
-0.288227
-0.739773
-0.897667
-0.418171
-0.3834
-0.196382
-0.227751
0
0
-1.77973
-1.57934
-1.77922
-1.54829
-1.58002
-1.75033
-1.45958
-1.57972
-1.63475
-0.38107
-0.410889
-1.04903
-1.18583
-0.920383
-1.08638
-1.49649
-1.56223
-1.74346
0
0
0
-0.229416
-0.196133
-0.489234
-0.412316
-0.23506
-0.363678
-0.215739
0
0
0
0
0
-0.216968
-0.406035
-0.220504
-0.18966
-0.288282
-1.2159
-1.08884
-0.979037
-0.953735
-0.635091
-1.11999
-1.34951
-1.23894
-1.0151
-0.969788
-0.9742
-0.549853
-1.36216
-1.47323
-1.48598
-1.29021
0
0
0
-0.185745
-1.5915
-1.78602
-1.76739
-1.77995
-0.635291
-0.505413
-1.57465
-1.35215
-1.39173
-1.38772
0
-0.211486
0
-1.12831
-1.13161
0
0
-0.920605
-1.09972
-1.14399
-1.13822
-0.407043
-0.524695
-0.999005
-0.828395
-1.0717
-1.01837
-0.407815
-0.535078
-0.345616
-0.381102
-0.393187
-0.540568
-0.408276
-0.376952
-0.58032
-0.588641
-0.737842
-0.245072
-0.444091
-0.611722
-0.481312
0
-0.252688
0
0
-0.727749
-0.631785
-0.510985
-0.864289
-0.809132
-1.35259
-1.66185
-0.571486
-0.698698
-0.498275
-1.27107
-1.27223
-1.26059
-1.42858
-1.48469
-1.49692
-1.61316
-1.66221
-1.50566
-1.63816
-1.31602
-1.2103
-1.08801
-1.48791
-1.47379
-1.67609
-1.4683
-1.71359
-1.71032
-0.441665
-0.914009
-0.726449
-0.805015
-0.94774
0
-0.211956
-0.243455
-1.44714
-1.53889
-1.33007
-1.38586
-1.35725
-1.38338
-1.32574
-1.524
-1.34491
-0.729971
-0.547148
-1.55389
-1.5024
-1.58895
-1.38271
-0.232725
-0.448706
-0.221749
-1.06234
-1.09972
0
-1.78331
-0.672045
-0.530815
-0.531083
-0.673296
-0.974478
-0.850963
-0.888471
-0.698616
-0.748908
-0.940098
-0.925191
-0.969065
-1.81555
-1.85415
-1.86386
-0.787946
-0.715911
-0.631732
-1.24419
-1.43996
-1.26018
-1.41942
-0.230973
-0.205755
-0.530299
-0.563249
-0.806195
-1.61411
-1.45702
-1.62157
-1.62128
-0.216944
-0.20267
0
-0.190554
-0.723241
-1.52041
-1.34216
-1.31895
-1.20025
-1.09177
-1.33327
-1.33628
-0.307672
-0.199263
-1.03654
-0.880585
-0.704912
-0.945397
-0.976943
-0.878543
-0.206812
-0.215566
-0.359442
0
0
0
-0.413805
-0.220758
-0.264226
-0.841228
-0.658123
-0.836087
-1.2142
-1.20935
-1.39057
-1.38648
-0.807656
-0.9674
-0.949456
-1.06282
-0.696455
-0.840286
-0.739683
-1.39041
-1.55282
-1.54812
-1.34088
-1.6208
-1.60243
-1.2245
-1.45268
-1.27023
-0.405687
-0.213458
-0.370787
-1.60865
-1.46451
-1.63856
-1.41914
-0.859629
-1.70657
-1.68859
-1.64887
-1.89328
-1.72589
-0.207289
-0.214976
-0.285047
-0.431593
-1.27848
-0.984407
-1.18644
-1.11411
-0.928475
0
-0.208223
-0.188701
-1.09687
-1.10331
-0.93445
0
-0.254015
-0.168456
-1.32186
-1.12412
-1.11676
-1.16993
-1.12668
-1.02742
-1.09015
-1.09204
-1.26055
-0.83963
-0.726438
-0.823115
-0.652833
-0.415102
-0.609268
-0.376631
-0.697018
-0.576535
-0.408347
-1.53643
-0.532159
-0.417469
-0.353856
-0.542961
0
-0.210255
-0.511485
-0.36936
-0.389512
-0.547774
-1.00691
-1.2907
-1.05715
-1.1815
-1.19748
-0.768999
-0.590307
-0.791704
-0.750128
-1.56434
-1.32507
-1.37476
0
-0.214861
-0.824022
-0.954153
-0.65494
-0.818201
-0.90818
-0.79663
-1.03839
-0.898554
-1.44983
-1.33689
-1.34036
-1.34012
-1.05041
-1.04595
-0.869371
-1.36092
-1.36744
-1.16534
-1.22723
-1.22033
-1.34465
-1.33817
0
0
-0.199133
-0.237172
-0.609715
-0.564731
-0.601768
-0.418957
-0.350123
-0.434481
-0.98639
-1.14735
-0.948419
-0.226839
0
-1.01844
-0.916629
-0.967918
-0.800052
0
0
0
0
-0.19516
-0.213425
0
0
0
-1.05091
-0.200023
-0.867882
-0.657636
-0.591882
-1.25998
-1.17505
-1.40996
-1.54827
-1.37287
-1.38325
-1.198
-1.24373
-1.20269
-0.731179
-1.2708
-1.17914
-1.35955
-1.76651
-1.28194
-1.30466
-1.53229
-1.36693
-0.211081
-0.290017
-1.48031
-1.44999
-1.46591
-1.31743
0
0
-0.23171
-0.255105
-0.804795
-1.18899
-1.468
-1.28295
-1.30757
-0.696565
-0.661366
-0.868938
-0.669298
-1.62378
-1.77247
-1.82985
-1.79443
-0.190962
-0.414916
-0.413724
-0.258442
-0.202726
0
-0.204536
-0.222134
-0.220267
-0.638694
-0.479888
-0.753465
-0.891895
-0.714499
-0.849667
-1.07144
-1.28075
-1.08821
-1.29943
-1.29396
-0.38406
-0.219082
-0.222621
-1.55831
-0.410176
-0.360466
-0.36456
-0.365334
-0.365382
-0.857873
-0.858987
-0.710697
-0.860889
-0.920762
-1.00338
-0.72781
-0.808744
-0.348308
-0.388183
-0.323729
-0.527517
-0.441879
-0.24704
-0.271055
-0.546973
-0.419316
-0.268121
-0.521884
-0.960867
-1.04623
-1.19223
-1.04329
-0.94647
-0.954882
-1.06792
-0.830539
-1.32396
-0.69507
-0.543208
-0.627994
-0.382515
-0.722534
-0.913994
-0.448409
-0.553645
-0.343108
-0.211156
-0.180223
0
0
-0.199034
-0.759407
-0.617947
-0.831635
-0.651538
-0.846078
-0.853745
-0.519554
0
-0.234355
0
-0.204289
-0.675293
-0.534685
-1.35991
-1.14689
-1.20937
0
-0.265005
-0.207024
-0.258436
-0.447691
0
0
-0.208194
0
-1.13726
-0.880078
-0.882024
-0.965341
-1.65497
-1.40525
-1.65028
-0.235829
-0.314157
-0.405164
-0.224968
-0.677895
-0.902916
-0.69754
-0.379147
-0.410931
-1.15822
-1.0417
-1.2366
-1.25767
-0.474175
-0.576324
-0.817601
-0.593768
-0.637898
-0.793321
-0.714066
-0.717441
-0.184616
0
0
0
-0.195761
-0.213506
0
-1.28236
-1.51196
-1.33263
-0.70399
-0.454026
-1.27347
-1.23204
-1.3125
0
0
0
-0.422565
-0.456939
-0.934857
-0.832587
-0.447198
-0.578309
-0.425733
-0.387669
-0.40344
-0.370354
-0.511158
-0.592526
-0.390063
-1.18128
-0.943389
-1.12825
-1.05751
-0.207635
0
0
0
-1.638
-1.63446
-1.44156
-1.42571
-0.641065
-0.66203
-0.829527
-0.894502
-0.746767
-0.964245
-0.867391
0
-0.206291
0
0
-1.03922
-1.12104
-1.15252
-0.448278
-0.491035
0
-0.232587
-0.220451
0
-1.29556
-1.13678
-1.06986
-1.09749
-0.461087
-0.347894
-0.562102
-0.501069
-0.402628
-0.210799
-0.425545
-0.357859
-1.04059
-1.02233
-0.944001
-0.766327
-0.856926
-1.06154
-1.27508
-1.35591
-1.35303
-1.53565
-1.92944
-1.91214
-1.91741
-1.27857
-1.03863
-1.08734
-1.1634
-0.637629
-0.613749
-1.43152
-1.23695
-0.465056
-0.354228
-0.376784
-0.740049
-0.745628
-0.54851
-0.718969
-0.778439
-0.571434
-0.578438
-0.595975
-0.715956
-0.350637
-0.209016
-0.218442
-0.400355
-0.625327
-0.545318
-1.12491
-1.24485
-1.22005
-1.04644
-0.706616
-0.855012
-0.885095
-1.04323
-1.0733
-0.844232
0
0
-0.194118
-0.22614
-0.799545
-0.649675
-0.56197
-0.785485
-0.332409
-0.180537
-0.183169
-0.738864
-0.216307
-1.62664
-1.80687
-0.811817
-1.01398
-0.983231
-1.02626
-0.695759
-0.701053
-0.689706
-1.03124
-1.27982
-1.07286
-1.06431
-0.979802
-1.19017
-1.01607
-1.07739
-0.867387
-1.29218
-1.13092
-1.12459
-1.05938
-0.455729
-0.375697
-0.37549
-0.914154
-0.694506
-0.758613
-0.974059
-0.798011
-0.893538
-1.48328
-1.49377
-1.42775
-1.21263
-1.15972
-1.39611
-1.21256
-0.307814
-0.210465
-0.338914
-0.198527
-1.89246
-1.66775
-1.85594
-1.73557
-1.3532
-1.34193
-1.3776
-0.536499
-0.379478
-1.35677
-1.33993
-1.14801
-1.33108
-0.544132
-0.373795
0
0
-0.208389
-0.237061
-1.23737
-1.00489
-1.06107
-1.24252
-0.221125
-0.215138
-0.37381
-0.394317
-0.220607
-0.208968
-0.243341
0
-0.200663
0
-0.221104
0
0
-0.595796
-1.40858
-1.6045
-1.43808
-0.554447
-0.692574
-0.796027
-0.699861
-0.360904
-0.21234
-0.220824
-0.922576
-0.689656
-0.911051
0
0
-0.774705
-0.778607
-0.744328
-1.04945
-1.24588
-1.22327
-1.22642
-0.211487
-0.371699
-0.201623
-1.26495
-1.23892
-1.0558
-0.499211
-0.298755
-0.476174
-0.261985
-0.214819
-0.209331
0
-0.726017
-0.750468
-0.563384
-0.746635
-0.683344
-1.23055
-1.24317
-1.3512
-1.41004
0
-0.255318
0
0
-0.962359
-0.732672
-0.976533
-0.67949
-0.793343
-0.686264
-0.603857
-0.725903
-0.788231
-0.271537
0
-0.233728
-0.619673
-0.599749
-0.19914
-1.27867
-1.50204
-1.48357
-1.3361
-1.22065
-0.985177
-0.956483
-1.15237
-0.587299
-0.754272
-0.607115
0
-0.21905
-0.25308
0
-1.47447
-1.47317
-1.28231
-1.30832
-0.637053
-0.529841
-0.547769
0
-0.211026
-0.232468
0
-0.674701
-0.861031
-0.748202
-0.762662
-0.37524
-0.239715
-0.417193
-0.389452
-0.811452
-0.613837
-0.801808
-0.593721
-0.768214
-0.973976
-0.764556
-1.2626
-1.29357
-1.47593
-1.28147
-0.217856
-0.752617
-1.52856
-1.34316
-1.42879
-0.391054
-0.485847
-0.60917
-0.716237
-0.564113
-0.172841
-0.19485
-0.235318
-0.367047
-0.486019
-0.659897
-0.472239
-0.70485
-0.881598
-0.833746
-0.830537
-0.801549
-0.82343
-0.882038
-1.83919
-1.25562
-1.48976
-1.46531
-1.45495
-1.1724
-1.38459
-1.31177
-0.709769
-0.879786
-0.632617
-1.29775
-0.947145
-1.12823
-1.10819
-1.1668
-1.80682
-1.63364
-1.80779
-1.63717
-0.23251
-0.172566
-0.203846
0
-0.96213
-1.04049
-0.835068
-0.838924
-0.421012
-0.431659
-1.33602
-1.36969
-1.3466
-1.54139
-1.46923
-1.30651
-1.38815
-1.43534
-1.15659
-0.83855
-1.00679
-0.355952
-0.37822
-0.256182
-0.466662
-1.50871
-1.53698
-1.33887
-1.10979
-0.975416
-1.09493
-1.19184
-1.2332
-0.524721
-0.500399
-0.641152
-0.693145
0
-0.251457
-0.567738
-0.422261
-0.454429
-0.386326
-0.380191
-0.644282
-0.424174
-0.565622
-0.612681
-1.06113
-1.17826
0
-0.194713
0
0
0
-0.19161
0
0
-0.630918
-0.20798
0
0
-0.371977
-0.4456
-0.563217
-0.391654
-0.374231
-0.193665
-0.244735
-0.332769
-0.333486
-0.186099
-0.183582
-1.02356
-1.00797
-0.574172
-0.62795
-0.728855
-0.749717
-0.348833
-0.203458
-0.348378
-0.886735
-0.771666
-0.811739
-0.792049
-0.78124
-0.755027
-1.53741
-1.54586
-1.54384
-1.3634
-1.1881
-0.904968
-1.46021
-1.27622
-0.194412
0
-0.173633
0
-0.587179
-0.626909
-0.637413
-0.446373
0
-0.106079
0
-0.185321
-0.442683
-0.933111
-1.0857
-1.10821
-0.551211
-0.562495
-0.469645
-0.453372
-0.40818
-0.60672
-0.851513
-0.822598
-0.785377
-0.659615
-1.46609
-1.61411
-1.48495
-1.35953
-0.814904
-0.815318
-0.618572
-0.807172
-1.10932
-1.11957
-1.26
-0.198185
-0.200421
-0.349903
-0.228185
-0.985871
-1.16622
-0.326831
-0.216376
-0.41128
0
0
-0.510102
-0.540972
-0.478897
-0.361296
-0.754636
-0.8149
-0.899025
-0.680647
-0.983554
-0.940827
-0.816971
-1.61282
-0.759832
-0.869399
-0.876099
-1.00485
-0.228425
-0.185649
0
-0.690392
-0.625012
-0.847239
-0.858462
-0.841378
-0.647938
-0.644208
-0.998094
-0.943418
-0.734857
-0.501037
-0.57134
-0.588737
-0.542184
-0.472258
-0.670368
-0.508489
-0.378234
-0.559016
-0.40411
-1.04578
-1.04853
-0.334649
-0.238933
-0.711853
-0.533395
-0.77375
-0.878357
-1.00285
-0.85726
-0.218774
-0.428622
-0.238115
-0.263652
-1.70534
-1.50065
-1.49268
-0.222461
0
0
-1.39177
-1.16238
-1.40259
-0.843515
-0.952728
-1.08319
-1.00593
-0.87675
-1.0204
-0.894594
-0.697971
-0.910135
-0.802754
-0.762511
-0.353583
-0.26499
-0.500289
-0.460977
-1.2357
-1.09302
-1.06606
-1.23358
-0.738844
-0.709892
-0.833247
-0.827719
-1.03653
-1.24273
-1.10158
-0.795359
-0.564317
-0.691604
-0.573615
-0.504599
-0.448954
-0.421222
-0.662009
-0.231437
-0.224471
-0.239614
-0.409597
-1.3034
-1.53473
-1.57614
-0.879144
-0.852455
-0.643507
-0.771205
-0.368093
-0.374027
-0.364231
-0.552139
-0.360677
-0.431008
-1.33901
-1.56076
-1.44059
-1.35169
-0.193848
-0.202537
0
-1.17643
-0.38129
0
0
0
-0.895914
-0.380062
-0.220517
-0.432869
-0.451142
-0.70029
-0.870959
-0.758973
-0.662857
0
0
0
-0.821797
-0.598087
-0.804864
-1.03102
-1.14821
-1.17208
-0.974432
-1.57428
-1.38112
-1.60471
-1.41091
-1.1658
-1.32905
-1.07504
-0.894035
0
-0.235779
0
0
-1.26392
-1.12382
-1.24718
-1.28063
-0.521857
-1.13226
-1.22973
-1.1885
-1.35933
-0.443701
-0.436816
-0.384457
-0.220346
-0.229349
-0.227352
-0.249238
0
-0.537782
-0.360428
-0.810219
-0.72025
-0.565965
-0.7454
-1.21487
-0.673073
-0.774624
-1.07592
-1.0841
-0.763573
0
-0.180939
-0.253033
0
-0.571147
-0.436109
-0.405806
-0.275531
-0.242489
-0.474221
-0.252909
-1.04274
-1.02509
-0.910804
-0.982203
-0.398961
-0.366954
-0.832986
-0.775708
-0.94966
-0.731533
-0.773578
-0.842023
-0.214975
-0.226784
0
-0.237152
-1.40401
-1.41683
-0.759558
-0.882909
-0.928704
-0.796372
-0.58275
-0.772184
-0.657466
-0.394133
-0.259097
-0.435371
-0.201598
-0.2232
-0.86163
-0.745055
-0.89932
-0.710965
-1.01997
-1.1841
-1.14784
-0.985119
-0.828888
-0.848308
-1.0179
-0.408132
-0.425683
-0.617729
-0.539844
-1.17826
-1.63208
-1.82571
-0.795347
-0.882002
-1.72373
-1.94315
-1.73725
-1.77281
-0.628053
-0.323074
-0.394462
-0.219105
-0.213952
-0.576506
-0.784421
-0.388096
-0.670018
-0.616877
-0.203739
-0.638021
-1.2225
-0.22477
-1.86892
-1.85613
-1.84212
-1.63869
0
-0.211482
0
-0.751255
-0.746636
-0.936001
-0.751475
-1.29943
-0.894174
-0.733448
-0.893514
-1.28625
-1.30164
-1.15917
-0.816104
-1.01098
-0.92657
-0.860172
-0.715539
-0.720007
-1.50986
-1.55389
-1.35407
-1.52167
-0.857331
-1.01066
-1.03729
-0.868697
-0.214131
-0.228288
-0.223628
0
-1.67819
-1.52944
-0.462481
-0.423419
-0.284881
-0.579107
-0.590312
-0.563177
-0.850708
-0.693165
-1.10003
-0.90855
-1.01635
-0.957538
-0.417445
-0.635144
-0.37046
-0.512549
-0.396509
-0.279881
0
0
-0.20084
-0.197409
-1.62903
-1.31173
-0.471343
-0.353655
-0.404945
-0.505736
-0.64164
-1.43743
-0.204462
-0.218016
-0.762552
-0.931108
-0.693214
-0.794994
-0.256833
-0.727085
-0.604077
-0.765587
-0.836061
-0.825255
-0.912864
-0.601111
-0.517489
-0.707219
-0.760276
0
-0.201102
-1.07512
-0.902207
-1.11437
-0.953373
-0.255363
-0.416886
-0.699842
-0.59655
-0.510602
-0.536749
-1.38516
-1.32132
-1.17374
-0.40055
-0.529481
-0.4347
-0.563849
-0.464041
-0.398869
0
-0.238216
0
0
0
0
0
-1.85315
-0.604929
-0.79772
-0.762437
-0.270428
-0.441614
-1.06808
-1.11721
-1.11579
-1.67802
-1.70332
-1.69518
-0.268615
0
-0.949393
-1.08177
-0.914314
-0.374905
-0.441287
-0.603854
-0.65073
-0.673139
-0.839065
-0.395044
-0.416986
-0.462545
-0.415964
-0.405805
-1.51431
-1.49821
-1.31962
-1.37196
-0.619495
-0.670408
-0.518238
-0.967204
-0.254839
0
0
-0.207159
-0.407358
-0.563769
-0.624652
-0.607107
-0.391052
-0.651666
-0.428757
-0.622014
0
-0.379532
-0.565659
-0.389304
-0.431168
-1.45693
-1.29315
-0.219847
-0.182746
0
0
-0.349475
-0.464318
-0.863468
-0.889133
-0.723245
-0.211581
0
-0.240267
-0.659057
-0.49932
0
0
0
-0.556501
-0.70079
-0.514183
-0.962177
-0.946924
-0.354002
-0.211088
-0.981946
-0.963382
-0.734659
-0.888444
-0.181993
0
-0.29005
0
-0.263835
-0.223162
-0.226568
-0.379945
0
-0.303637
0
0
-1.03674
-0.822059
-1.04319
-0.219359
-0.234153
-1.45531
-1.26544
-1.27937
-1.27868
-0.987355
-0.826474
-0.891711
-1.60771
-1.39557
-0.400636
-0.225504
-0.810284
-0.628635
-0.615363
-1.11377
-1.20664
-0.446693
-0.450755
-0.562412
-0.490456
-0.344112
-0.338535
-0.218332
-0.214565
-1.42153
-1.44601
-1.29361
-1.30399
-1.05062
-1.08619
-1.08507
-1.06066
-0.196192
-0.199779
-0.355314
-0.293518
-0.432254
-0.581702
-0.726563
-0.647531
-0.760655
-0.601892
-0.670843
-0.44982
-0.437936
-0.988132
-0.82473
-0.893692
-0.384974
-0.222637
-0.394025
-0.348921
-0.214085
-0.419387
-0.381877
-0.704071
-0.928762
-0.976759
-1.10582
-0.844071
-1.38354
-1.40743
-1.22876
-0.22315
-0.240597
-0.359631
-0.894816
-0.67458
-0.217081
-0.246004
-0.411665
-0.221306
-2.01484
-0.216784
0
-0.248718
0
-0.545817
-0.564536
-0.376176
0
-0.23134
0
0
-0.203215
0
-0.267343
-0.259698
0
-0.234783
0
0
0
-0.251
0
0
-1.19473
-1.39688
-1.4165
-1.38715
-0.935424
-0.745839
-0.712985
-0.919328
-0.351742
-0.382234
-1.00773
-1.22524
-1.06968
-0.907237
-0.914234
-0.68585
-0.927061
-1.00407
-0.984113
-1.21396
-1.01851
-1.09794
-1.68437
-1.82291
-1.62047
-1.59429
-0.916563
-0.733382
-1.72907
-1.55488
-1.74653
-0.944494
-0.782745
-0.982336
-0.772295
-0.766677
-1.69754
-1.67058
-1.48566
-1.65471
-1.88374
-1.88037
-1.08325
-1.24871
-0.958987
-1.04554
0
0
0
-0.459995
-0.571317
-0.599042
-0.409032
-0.418055
-0.651418
-0.6353
-0.833149
-0.674692
-0.844771
-0.61491
-0.586123
-0.644611
-0.779115
-0.7988
-0.238487
-0.21281
0
-0.229157
-1.01689
-0.843056
-1.01606
-0.962297
-0.204139
-0.246654
-0.351045
-1.62686
-1.60443
-1.79797
-0.879982
-1.07647
0
0
0
-0.220032
-0.399698
-0.399098
-0.896548
-1.08883
-0.991654
-0.912356
-1.37419
-1.34016
-1.51319
-0.956281
-1.17213
-1.05339
-1.06618
-0.196745
-0.385181
-0.261818
0
0
-0.435652
-0.356086
-0.44632
-0.245796
-0.67083
-0.675501
-0.530103
-1.28411
-1.43865
-0.207778
-0.203072
-0.37078
-1.52157
0
-0.228386
-0.169825
-0.325316
-0.223074
-1.02611
-0.837632
-0.895008
-0.973571
-0.942444
-1.08594
-0.885124
-0.839923
-0.655524
-0.240075
-0.275386
-0.201015
-0.38119
-0.558961
-0.648618
-0.394144
-0.419931
-0.493536
-1.50378
-1.37559
-1.00691
-1.03701
-0.812526
-0.834137
-1.55189
-1.7373
-1.5197
-0.396834
-0.199315
-0.212485
-0.389594
-0.618879
-0.839604
-0.587282
-0.643363
-0.791499
-0.937624
-0.867803
-0.747806
-0.666411
-0.949554
-1.08328
-1.23677
-1.17183
-1.36734
0
-1.22494
-1.0179
-0.861728
-0.781075
-0.62784
-0.653045
-0.935006
-0.927276
-0.758144
-1.21585
-1.08896
-1.2199
-1.33685
-0.59835
-0.494587
-0.78798
-0.841491
-0.872978
-0.685197
-0.801151
-0.94763
-1.07669
-0.980443
-0.217958
-0.213519
-0.216308
0
-0.993387
-0.988982
-1.1708
-0.756543
-0.840961
-1.00463
-0.225981
-0.230098
-0.533992
-0.57504
-0.396773
-0.589857
-0.795807
-1.92078
-1.79202
-1.97664
-1.91694
-0.404321
-0.515071
-1.32354
-0.931515
-1.21336
-1.1425
-0.999117
-1.14515
-1.20279
-1.32996
-1.0753
-1.5403
-1.70124
-1.66102
-1.55698
-0.894722
-1.04428
-1.08373
-0.334105
-0.289268
-0.434163
-0.488933
-1.16258
-1.28363
-1.07473
-0.381029
-0.437833
-1.461
-1.45641
-1.24222
-1.45087
-0.312058
-0.426594
-0.734627
-0.586765
-0.580641
-0.795025
-0.890847
0
-1.14572
-0.982126
-1.1333
-0.896521
-1.00218
-0.955388
-1.0408
-1.21445
-0.355303
-0.359412
-0.279189
-0.390082
-0.255474
-0.486288
-0.736508
-0.963298
-0.231151
-0.230124
-0.420394
-0.22021
0
-0.235375
-0.495967
-0.739224
-0.718599
-0.654899
-0.388483
-0.515917
-0.600854
-0.588956
-0.916772
-1.09134
-0.974503
-0.87721
-1.28243
-1.17579
-0.622103
-0.387598
-1.08947
-1.02585
-1.14438
-0.211572
0
0
0
-0.574433
-0.650212
-0.448998
-0.907991
-0.917884
0
-0.20593
0
-0.529771
-1.12109
-1.28272
-1.29852
-1.23792
-0.239206
-0.414445
-0.425193
-0.454075
-0.39704
-0.463026
-0.364637
-0.554851
-1.21059
-1.01154
-1.02246
-1.21338
-0.211095
-0.393167
-0.268525
-0.240017
-0.445409
-0.274635
-1.20508
-1.01517
-0.412176
-0.471114
0
-0.373198
-0.217393
-0.23488
0
0
-0.199566
-0.266754
-1.11117
-1.04506
-1.30571
-1.11756
-1.34367
-0.949316
-0.890826
-0.948577
-1.04956
-1.27881
-1.19504
-0.541853
-0.355454
-0.471959
-0.503514
-1.12649
0
-0.25228
0
0
-1.04955
-1.07739
-0.890583
0
-0.191226
0
0
-1.04406
-1.032
-1.07529
-1.59413
-1.79694
-1.80618
-1.64362
-1.62497
-1.46693
-1.58484
-1.11073
-0.971535
-0.905905
-0.87597
-0.199953
-0.5403
-0.351078
-0.399935
-0.431613
-0.400466
-0.392055
-0.58784
-0.277691
0
0
-1.27962
-1.06725
-0.221649
-0.20714
-0.327833
-0.194481
-0.516299
-0.348658
-0.390541
-0.538471
-0.204872
-1.25999
-1.38871
-1.42133
-1.16957
-1.33786
-1.27129
-1.3651
-1.35045
-1.29639
-1.49232
-0.955172
-0.393023
-0.385473
-0.330554
-1.14659
-1.14011
-1.15122
-0.978582
-0.414473
-0.221435
-0.364271
-0.66305
-0.596828
-1.01129
-0.807422
-0.911051
-1.48283
-1.29932
-1.26001
-0.60157
-0.969789
-0.9354
-1.14468
-1.33115
-1.48821
-0.247862
-1.01145
-0.802927
-0.945877
-1.92611
-1.69484
-1.917
-1.91526
-1.04618
-0.947069
-0.82058
-1.16862
-1.37292
-1.14247
-1.01361
-0.858334
-0.989146
-0.414249
-0.221003
-0.230093
-1.59345
-1.76135
-1.77631
-1.2143
-1.12635
-0.972596
0
0
-0.203621
0
-1.39159
-1.55521
-1.41361
-1.31474
-1.00896
-0.890883
-0.408577
-0.406689
-0.710857
-0.465724
-0.644799
-0.545181
-0.387867
-0.571612
-0.728969
-0.536587
-0.488732
0
-0.212164
-0.230143
-0.224859
-0.184633
0
-0.291887
-0.226448
-0.219263
-0.359173
-0.214763
-0.204614
-1.50866
-1.71285
-1.60637
-1.44063
-0.280855
0
0
-0.216029
0
0
-0.592115
-0.75436
-0.765971
-0.793964
-0.815034
-1.06691
-0.869896
-0.908547
-0.952923
-0.849504
-1.04965
-0.844325
-0.420951
-0.63078
-0.585989
-0.781654
-0.788763
-0.782056
-0.386295
-0.22905
-0.361712
-0.306326
-0.471835
-0.626396
-0.727455
-1.55876
-1.38849
-0.218233
-0.340846
-0.432038
-0.43583
-1.46029
-1.47784
-1.25328
-0.842904
-0.697301
-0.624578
-0.299247
-0.352928
-0.190063
-0.541622
-0.687853
-0.462066
-0.681383
-1.07967
-0.916068
-1.25488
-1.2593
-1.009
-1.26765
-1.45452
-1.29062
-1.22844
-1.20581
-1.00776
-0.972513
-1.19966
-0.513693
-0.594271
-0.388119
-1.1238
-1.04747
-1.31288
-1.22539
-1.43852
-1.50022
0
-0.766335
-0.664934
-0.881586
-0.736137
-0.287227
0
0
0
-0.236194
-0.177423
-0.261015
-0.250909
-1.0151
-1.13047
-1.04117
-1.23779
-1.4808
-1.25985
-1.34546
-0.197168
-0.203633
-0.194802
-0.351803
-0.623622
-0.774512
-0.862683
-0.938146
-0.953155
-1.0206
-0.213822
-0.364847
-0.437684
-0.220463
-0.367199
-0.414249
-0.365701
-0.191065
-0.584323
-0.533508
-0.379299
-0.622116
-1.34286
-1.34341
-1.19845
-1.42
-1.59787
-1.86362
-1.6331
-1.73948
0
-0.226229
-1.12578
-1.30138
-1.24434
-1.38967
-0.260702
-1.341
-0.481836
-0.400735
-0.540888
-0.348595
-0.376805
-0.238496
-0.211389
-0.357359
-0.191461
-0.967394
-1.07883
-0.856749
-0.918865
-1.89854
-1.91331
-1.67794
-1.54829
-1.15901
-0.986626
-1.19136
-1.25334
-0.362973
-0.556232
-0.403604
-0.324427
-0.89188
-0.885508
-0.90511
-0.712345
-1.27309
-1.28417
-1.51403
-1.51701
-1.51691
-1.27724
-1.2816
-1.12413
-1.30349
-0.430985
-0.312093
-0.50331
-0.471044
-0.355878
-0.367056
-0.370438
-0.954593
-0.887885
-1.07303
0
-0.211842
-0.18811
-1.31725
-1.30184
-1.12436
-1.1496
-0.608484
-0.762196
-0.846615
0
0
-0.23156
-1.01028
-0.878746
-0.452151
-0.640769
-0.679248
-0.227071
0
-0.994283
-1.16554
-1.15802
-0.972762
-1.19624
-1.28202
-1.36725
-1.46327
-1.47521
-1.44968
-1.23299
-1.44023
-1.42035
-1.24814
-0.382087
-0.261858
-0.210381
-0.558024
-0.507037
-0.656749
-1.21742
-1.40811
-1.41824
-1.39158
-1.2876
-0.333306
-0.401635
-1.09604
-1.3396
-1.28837
-0.445812
-0.449981
-1.61356
-1.45767
-1.36204
-0.530423
-0.517478
-0.478206
-0.355807
-0.341735
-0.526331
-0.457745
-0.870686
-0.873106
-0.92171
-0.698611
-0.305171
-0.233286
-0.365813
-0.400229
-1.20622
-1.38576
-1.22373
-1.2296
-1.0035
-0.853824
-0.966728
-1.10288
-1.09513
-1.25138
-1.2608
-0.54836
-0.612893
-1.19834
-1.21414
-1.05633
-0.190557
-1.13704
-1.01452
-1.14595
-0.21502
-0.346942
-1.00151
-1.21362
-0.996414
-1.20093
-1.03657
-0.379074
-0.652905
-0.562741
-1.02428
-1.17662
-0.208398
-0.202572
-0.415682
-0.354411
-0.651266
-0.777405
-0.793929
-0.415652
-0.384624
-0.591706
-0.699049
-0.498575
-0.75098
-0.755516
-1.3541
-1.55807
-1.2908
-1.08649
-1.13925
-1.15881
-0.769626
-0.546295
-0.741435
-0.342882
-0.241774
-1.02966
-0.902006
-1.79284
-1.73957
-0.844444
-0.660657
-0.979491
-1.17916
-0.415112
-0.404371
-0.396386
-0.551381
-1.59513
-1.61546
-1.36337
-1.38106
-0.227997
0
-0.197509
0
-1.74862
-0.219871
-0.207862
0
0
-1.24999
-1.10303
-1.11579
-1.31354
-0.197877
-0.392857
-0.340464
-0.764929
-0.851537
-0.742904
-1.01031
-1.51498
-1.77893
-1.76993
-0.494201
-0.619395
-0.571829
-0.467455
-0.909616
-0.787556
-0.815753
-0.710033
-0.662501
-0.376223
-1.39313
-1.17203
-1.39117
-1.30181
-0.205157
0
0
-0.187127
-0.215838
-0.306684
-0.699038
-0.601925
-0.649022
-1.12222
-1.20078
-0.681619
-0.632086
-0.734685
-0.9216
-1.00268
-0.823273
-1.43257
-1.43431
-1.58011
-1.29454
-1.36556
-1.5892
-1.44127
-0.528363
-0.30447
-0.490465
0
-0.222698
-0.175769
0
-0.628801
-0.678203
-0.954992
-1.00192
-0.965708
-0.235088
0
0
-0.201724
-0.878144
-1.00037
-0.831786
-1.06924
-1.39081
-0.222825
0
-1.08976
-1.26624
-1.09668
-0.485235
-0.436854
-0.411918
-0.235259
-1.07787
-1.27813
-1.06839
-0.32127
-0.446933
-0.557151
-0.351961
-0.479629
-0.665883
-0.414385
-0.557626
-1.53053
-1.34009
-1.52391
-1.35801
-0.190875
0
0
0
0
0
-1.0011
-0.378622
-0.380418
-0.984426
-0.822408
-0.724456
-0.803122
-0.368535
0
0
-0.205852
-0.21901
-0.357261
-0.440237
-0.385971
-0.222365
-0.611976
-0.448896
-0.528051
-1.25801
-1.49006
-1.46158
-1.29299
-1.31016
-1.26386
-1.22613
-1.2056
-1.21027
-1.0004
-0.405882
-0.547453
-0.433948
-0.211902
-0.217801
0
-0.769487
-0.797544
-0.951178
-0.981241
-0.827019
-0.837606
-1.00873
-0.557668
-0.511388
-0.602548
0
0
-0.192857
0
-0.218635
-0.208261
0
-1.27759
-1.23585
-1.28893
-0.508136
-0.576779
-0.395733
-1.02182
-0.793124
-0.83128
-1.01808
-0.215577
-0.253325
0
-0.212952
0
0
0
-0.197826
0
-0.185491
0
0
0
-0.277988
-0.949366
-1.11716
-1.06576
-1.13953
0
-0.241302
-0.208892
-0.171749
0
0
0
-1.4106
-1.34793
-1.22729
-1.33419
-1.47768
-1.50921
-1.2349
-1.25589
-1.41738
-0.172979
-0.191341
-0.358632
-0.999366
-1.14158
-0.998915
-0.904001
-0.996166
-0.949865
-1.1859
-1.29418
-1.13696
-1.09749
-0.984139
-0.875782
0
-0.193514
-0.303159
-0.185034
-0.211408
0
-0.190716
0
0
-0.229657
-0.251407
-0.407382
-0.794953
-0.664171
-0.886598
-1.52824
-0.647512
-0.726797
-0.802739
-0.415663
-0.193514
-1.61447
-1.41582
-1.44134
-0.882574
-0.936239
-1.01498
-0.396576
-0.558516
-0.551373
-0.556805
-0.646621
-0.942235
-0.872856
-0.724199
-0.866292
-0.670305
-0.83606
0
0
-0.250686
0
-0.706515
-0.542083
-0.209233
-0.358876
-0.853188
-0.209302
-0.210849
0
0
-1.04174
-0.87937
-1.10765
-1.86495
-1.86099
-1.85767
-1.65599
-1.0873
-1.09858
-0.904596
-1.39763
-1.50064
-1.61648
-1.30936
-1.14413
-1.69452
-1.51449
-0.8816
-1.39293
-1.5679
-1.54291
-1.59709
-0.980404
-0.96026
-0.984146
-0.446957
-0.533671
-0.309328
-0.763985
-0.676639
-0.5564
-0.573598
-1.28784
-1.11101
-1.21295
-0.423212
-0.217762
-0.435481
-1.07896
-0.906201
-1.04322
-1.02469
-0.889472
-1.11709
-1.23462
-0.207913
-0.204736
-1.11913
-0.915148
-0.919668
-0.917033
-0.794925
-1.02911
-0.897398
-0.887291
-1.80626
-0.186055
-0.237701
-0.220127
-1.07796
0
0
0
-0.201932
-0.65849
-0.849514
-0.194689
0
-0.203195
-0.58521
-0.589114
-0.440048
-1.09771
-1.22555
-1.26186
-0.514638
-0.370182
-0.605769
-0.389046
-0.405444
-0.614932
-0.504964
-0.212082
-0.228315
-0.360964
-0.234926
-0.198822
0
-0.188756
0
-0.431908
-0.230548
-0.681906
-0.603027
-0.764677
-0.837348
-1.03041
-0.851304
-0.799423
-0.885872
-1.11493
-1.09866
-0.990185
-1.75071
-1.76581
-1.571
-1.02565
-0.435237
-0.466139
-1.38625
-1.40095
-1.20536
-1.23172
-0.750852
-0.908442
-1.1269
-0.995953
-1.13293
-1.16369
-1.06155
-1.08241
-0.883257
-0.228293
-0.26331
-0.195193
-0.196697
-1.46983
-1.30457
-1.47496
-1.0931
-1.20852
-0.204013
-0.211236
-0.188785
0
-0.212204
0
-0.220276
0
-0.749218
-1.55633
-1.37951
-1.38044
-1.35647
-0.60844
-0.649006
-0.811272
-0.813234
-0.573069
-0.444032
-0.355618
-0.367952
-0.696153
-0.878581
-0.657633
-0.346351
-0.382367
-0.365989
-1.32452
-1.3472
-1.31186
-1.13213
0
-0.21161
-0.756842
-0.221111
0
0
-1.49707
-1.06034
-0.961254
-0.841064
-0.807052
-1.12421
-1.13532
-1.30127
-1.61172
-1.31119
-1.15787
-1.10917
-1.14316
-1.12322
-1.12457
-1.15465
-0.985899
-0.482657
-0.355122
-0.262535
-1.57799
-1.56626
-1.38185
-0.207054
0
-0.180798
-0.249822
0
0
-1.10152
-1.0837
-1.22509
-0.573504
-0.522635
-1.43661
-1.42978
-1.23456
-1.26618
0
0
-0.173259
-0.240368
-1.62654
-0.700207
-0.573263
-0.512216
-0.67104
-1.39558
-1.64465
-0.93134
-1.05619
-1.07959
-0.911677
-0.231763
-0.17392
-0.396882
-0.603129
-0.560596
-0.39377
-0.238072
-0.16478
0
-1.23548
0
-0.184374
0
0
0
-0.202342
-0.245157
0
-0.568941
-0.819134
-0.755244
-0.279496
-0.360274
-0.460203
-0.220013
-1.13074
-1.05597
-0.704512
-0.586874
-0.637301
-0.699653
-0.863071
-0.719289
-1.09356
-1.25944
-1.08595
-1.09661
-1.41153
-1.4219
-1.58095
-1.36824
-0.448313
-0.435327
-1.27228
-1.06589
-1.16605
-0.415166
-0.213128
-1.50284
-1.70581
-1.10623
-1.25297
-1.19851
-0.583861
-0.411293
-0.688271
-0.673798
-0.555251
-0.504522
-0.733849
-1.2547
-1.47224
-1.41235
-0.337773
-0.410874
-0.390095
-1.04779
-0.557229
-0.708438
-0.815728
-0.740729
-0.738676
-0.724186
0
-0.196213
-0.23632
0
-0.63857
-0.590953
-0.831553
-0.673643
-1.14878
-1.36201
-1.12491
-1.34794
-0.50272
-0.2113
-0.229948
-0.414886
-1.85652
-0.106089
-0.223035
-0.376543
-0.380155
-0.204017
-1.2917
-1.20967
-1.24929
0
0
-0.239672
-0.240285
-0.418322
-0.495252
-0.468207
-0.752357
-0.343732
-0.478707
-0.270611
-0.738828
-0.558063
-0.740536
-0.766526
-0.753147
-0.982369
-0.988997
-1.12815
-1.32886
-1.20282
-1.08467
-0.452355
-0.270131
-0.384114
-0.945146
0
0
0
-0.25063
-1.23489
-1.44638
-1.41225
-1.2443
-1.30575
-1.06374
-1.14382
-1.2598
-0.244553
-0.228882
-0.257979
0
-0.836001
-0.586918
-0.640449
-0.629371
-0.455004
-0.584371
-1.5617
-1.69362
-1.46258
-0.858818
-1.04646
-1.14181
-0.956308
-0.910182
-0.373947
-0.467872
-0.590035
-1.60538
-0.913021
-0.956355
-0.717523
-1.7335
-1.52301
-0.52994
-0.763124
-0.68679
-0.684281
0
0
0
-0.231538
-1.09041
-1.27438
-1.27932
-1.02731
-1.08289
-1.26314
-1.04143
-0.219232
-0.227321
0
-0.226481
-0.865655
-1.10441
-1.15565
-1.33135
-1.35641
-0.234955
-1.38123
-1.39437
-1.55739
-1.56015
-1.12943
-0.237867
-0.354868
-0.308807
-0.256597
0
-1.14315
-0.925131
-0.943532
-1.35783
-1.06672
-1.0827
-0.227489
-1.75912
-1.15997
-1.12987
-1.37919
-1.33853
-0.42485
-0.239589
-0.329786
-0.19794
-1.53
-1.32824
-1.53647
-1.52893
-1.24793
-0.20725
-0.214047
0
-0.289975
-0.378108
-0.505185
-0.54958
-0.339965
-0.247266
-0.181883
-1.0452
-1.21613
-0.624944
-0.673152
-0.883924
-0.452395
-0.475728
-0.605672
-0.701144
-0.7476
-0.309993
-0.494035
-0.562668
-0.686333
-0.57782
-0.35436
-0.441179
-0.358367
-1.15978
-0.976215
-0.21266
0
0
-1.73375
-1.51469
-1.68278
0
-0.219669
0
0
-1.76616
-0.509567
-0.370296
-0.604387
-0.67252
-0.751172
-0.712971
-0.80345
-0.451137
-0.241395
-0.231126
-0.423379
-1.30966
-0.568376
-0.646858
-0.620671
-0.39265
-1.01024
-0.773767
-0.764163
-0.569543
0
0
-0.22797
0
-1.23968
-1.49958
-1.49953
-1.50332
-1.58815
-0.84497
-0.868739
-0.938121
-1.64223
-0.191984
0
-0.213852
-0.230864
-0.673668
-0.85679
-0.861098
-0.836788
-0.21418
0
0
0
-1.43694
-1.63851
-1.49742
-0.38301
-1.318
-1.0759
-1.19521
-0.928282
-1.16618
-1.14878
-1.32423
-1.08199
-0.242299
-0.212162
0
-0.222119
-0.405855
-0.444656
-0.271435
-1.28955
-1.47464
-1.48149
-1.25793
-0.376077
-0.300128
-0.36572
-0.545214
-0.485152
-0.68113
-0.648596
-0.273395
0
0
-0.247419
-0.481314
-0.589745
-0.649892
-0.7096
-1.48156
-1.46561
-1.60436
-0.655644
-0.523821
-1.27784
-1.14279
-1.30237
-1.3223
-0.73676
-0.562849
-0.788124
-0.941937
-0.890231
-0.219507
-1.15817
-1.39368
-0.718911
-0.838897
-0.913555
-0.667687
-0.392803
0
-0.228832
-0.210378
0
-1.28096
-1.24149
-0.411239
-0.524054
-0.631424
-1.35333
-1.56374
-1.38121
-1.40509
-1.08549
-1.18877
-1.03052
-0.94017
-1.49688
-1.65479
-1.44433
-1.50702
-1.29359
-1.49037
0
0
-0.195517
-1.11891
0
0
0
-0.666531
-0.51389
-1.43207
-1.49245
-1.63117
0
-0.204754
-0.199097
-0.204017
-0.482262
-0.617513
-0.205384
0
0
0
-0.642114
-0.713448
-0.490838
-0.233767
-0.417531
-0.238752
-0.421307
-0.977235
-1.0529
-1.14329
-1.55955
-1.7219
-1.51248
-1.58613
0
-0.664193
-0.563663
-0.817164
-0.92131
-0.773795
-0.698039
-0.72439
0
-0.211753
0
-0.851062
-0.862633
-0.650987
0
-0.215011
0
0
-0.248929
-0.328598
-0.932137
-0.760215
-0.91641
-0.744059
-1.14057
-1.3218
-1.10973
-1.19004
-0.594593
-0.48377
-0.833224
-0.979124
-0.511221
-0.693582
-0.705301
-0.881773
-0.922648
-1.05925
-1.0768
-1.22408
-1.00206
-0.977203
0
-0.221503
-0.217769
-0.234588
-0.276006
-0.238584
-0.45534
-0.348263
-0.5803
-0.914687
-0.833874
-0.909341
-1.48696
-1.34172
-1.54239
-1.29683
-1.16535
-1.12558
-1.18831
-1.37333
-0.356435
-0.388618
-0.537482
-0.357538
-0.230375
-0.220059
-0.383625
-0.58825
-0.703932
-0.74629
-0.79593
0
-1.24656
-1.21503
-1.01478
-0.546039
-0.484712
-0.58131
-0.350232
-0.217165
0
-0.223296
-1.38086
-1.00904
-0.911186
-0.811311
-0.931133
-0.758173
-0.545065
-0.515646
-0.643336
-0.233685
0
-0.896854
-0.897664
-0.652093
-0.546942
-0.362741
-1.04594
-0.834479
-0.837099
-0.853663
-1.14118
-0.946441
-1.22061
-1.10969
0
-0.178895
-0.617991
-0.829212
-0.684281
-0.654685
-0.676448
-0.591434
-0.806548
-0.756807
-0.785369
-0.557143
-0.500626
-0.433167
-0.396259
0
0
-0.194907
-0.864562
-0.862095
-0.678179
-0.675673
-1.46886
-1.66009
-1.69753
-1.67077
-0.370561
-0.412033
-0.236901
-0.221459
-1.4418
-1.41427
-1.5193
-1.27491
-1.48788
-1.30771
-1.26748
-0.239955
-0.326343
-1.57835
-0.603602
-0.554519
-0.827913
-0.742189
-0.688962
-1.3347
-1.09858
-1.20954
0
0
-0.262145
-0.223356
-0.201726
0
-0.221761
0
-0.711093
-0.950239
-0.817113
-0.840061
-0.760986
-0.709951
-0.470159
-0.583095
0
0
-0.210226
0
-0.688825
-0.473125
-0.666336
-0.520203
-0.785064
-0.950397
-0.697019
-0.773219
-1.63091
-1.62248
-1.45801
-1.6167
-0.91025
-1.3491
-1.21932
-1.14518
-1.01416
-1.07215
-0.956655
-0.758236
-0.573405
-0.682361
-0.834424
-0.670682
-0.843999
-0.605961
-0.531618
-0.439908
-0.601841
-0.393233
-0.379797
-0.35529
-1.56474
-1.56942
-1.34835
-0.519566
-0.54622
-0.642903
-1.48393
-1.28105
-1.48264
-1.47477
-0.88106
-0.787552
-0.648848
-0.709673
-0.442303
-0.396648
-0.427212
-0.222465
-0.229626
-0.413533
-0.197256
-0.380853
-0.607073
-1.81915
-1.80215
-1.65119
-1.80396
-0.417465
-0.45429
-0.230664
-0.872998
-1.24699
-1.26561
-1.08539
-0.68458
-1.30457
-1.43527
-1.26861
-1.60414
-1.78384
-1.80102
-0.965863
-0.905177
-0.740227
-1.01431
-0.888439
-0.960715
-0.721938
-0.392697
-0.375815
-0.193523
-0.265346
-0.21329
-0.399093
-0.355276
-0.93275
-1.13028
-1.04875
-1.09462
-0.726829
-0.731054
-0.574081
-0.55121
-0.929272
-0.562572
-0.747589
-0.968157
-1.12982
0
0
-0.21379
0
-0.386309
-0.413989
-0.235585
-1.37985
-1.216
-1.3529
-1.43111
-1.32756
-0.990284
-0.90708
-0.963441
-0.885571
-1.07592
-1.47996
-1.41558
-0.568968
-0.293317
-0.227676
-0.916119
-1.16018
-0.229209
0
-1.60537
-1.59614
-1.83341
-1.63964
-1.45308
-1.44643
-1.27633
-1.45417
-0.617062
-0.606398
-0.58674
-0.395935
-1.2561
-1.11954
-1.25971
-1.09057
-0.942412
-1.07023
-0.95177
-1.66258
-1.65509
-1.63223
-0.197033
-0.209621
-0.367535
-0.779915
-0.699654
-1.01859
-1.04057
-0.207487
0
0
0
-0.229449
-1.1857
-1.16665
-1.30187
-1.07517
-0.228663
-0.435698
-0.211568
-0.254739
-1.21069
-1.44378
-1.45286
-1.45999
-0.348154
-0.346783
-0.317157
-0.499859
-0.223102
0
-0.540452
-0.706421
-0.541225
-0.265373
0
0
-1.37147
-1.54913
-1.37492
-0.614954
-0.754974
-0.885993
-0.659249
0
0
-0.200622
0
-0.882564
-1.08335
-1.12114
-1.09088
-0.963226
-0.275184
-0.410134
-0.759918
-0.725445
-0.923175
-0.936568
-0.925543
-0.754507
-0.407012
-0.45606
-1.45025
-1.24001
-1.34472
-0.867964
-1.06495
-1.20306
-1.43636
-1.34936
-1.34535
-1.38225
-1.56087
-1.55387
-1.36953
-0.366519
-0.371626
-0.547834
-0.248621
-0.231925
-0.360944
-0.355781
-0.588988
-0.422908
-0.455587
-1.19104
-0.993793
-1.14981
-1.04458
-0.959224
-1.25392
-1.51308
-1.53396
-1.45525
-0.636104
-0.472787
-0.641843
-0.427728
-0.408161
-0.361925
-0.583292
-0.461046
-0.357899
-0.646717
-0.812561
-1.24525
-1.26611
-1.05537
-1.26124
-0.649725
-0.620848
-1.33172
-1.3173
-1.53633
-1.34032
-1.25844
-1.28104
-1.09762
-1.26703
-0.439184
-0.248721
-0.416409
-0.448108
-0.222507
-0.441583
-0.268295
-0.401487
-0.419115
-0.627413
-1.10674
-0.434996
-0.354737
-0.413926
-1.17935
-1.32908
-0.665293
-0.74154
-0.708747
-0.890333
-0.948741
-1.0913
-1.01639
-1.0425
-1.24519
-0.514518
-0.382173
0
-0.580925
-0.368681
-0.61852
-0.733031
-0.565015
[truncated: 855,523 more chars]
