# Supplementary material for: Optogenetic Stimulation Using Anion Channelrhodopsin (GtACR1) Facilitates Termination of Reentrant Arrhythmias With Low Light Energy Requirements: A Computational Study
Source: Front Physiol. 2021 Aug 30;12:718622. doi: 10.3389/fphys.2021.718622 (PMC8435849; doi:10.3389/fphys.2021.718622)
Supplement: Supplementary file 1 [file Data_Sheet_1.ZIP › DemoCodeIGtACR1/Attenuation-files/11-mesh-uvc_r0-gChR2_D0.582_0.11.adj]

147595
intra
0 0.11
1 0.11
2 0
3 0.11
4 0
5 0.11
6 0
7 0.11
8 0.11
9 0.11
10 0.11
11 0.11
12 0
13 0.11
14 0
15 0.11
16 0
17 0.11
18 0.11
19 0.11
20 0.11
21 0.11
22 0
23 0.11
24 0.11
25 0
26 0.11
27 0
28 0.11
29 0.11
30 0.11
31 0
32 0
33 0
34 0
35 0
36 0
37 0.11
38 0
39 0
40 0.11
41 0.11
42 0
43 0.11
44 0
45 0.11
46 0
47 0
48 0.11
49 0.11
50 0.11
51 0
52 0.11
53 0.11
54 0.11
55 0.11
56 0
57 0.11
58 0.11
59 0.11
60 0.11
61 0.11
62 0.11
63 0.11
64 0
65 0.11
66 0
67 0.11
68 0.11
69 0.11
70 0.11
71 0
72 0.11
73 0.11
74 0
75 0
76 0.11
77 0.11
78 0.11
79 0
80 0.11
81 0
82 0
83 0.11
84 0
85 0
86 0
87 0
88 0
89 0
90 0.11
91 0.11
92 0
93 0.11
94 0
95 0
96 0.11
97 0.11
98 0.11
99 0.11
100 0.11
101 0.11
102 0.11
103 0.11
104 0
105 0
106 0
107 0.11
108 0
109 0
110 0
111 0
112 0
113 0.11
114 0.11
115 0.11
116 0
117 0.11
118 0.11
119 0
120 0.11
121 0.11
122 0
123 0
124 0
125 0.11
126 0.11
127 0.11
128 0
129 0.11
130 0
131 0.11
132 0.11
133 0
134 0
135 0
136 0.11
137 0.11
138 0.11
139 0.11
140 0.11
141 0.11
142 0.11
143 0
144 0
145 0.11
146 0
147 0
148 0
149 0.11
150 0.11
151 0.11
152 0
153 0
154 0.11
155 0.11
156 0.11
157 0.11
158 0
159 0.11
160 0
161 0
162 0
163 0.11
164 0
165 0
166 0.11
167 0
168 0.11
169 0.11
170 0
171 0
172 0.11
173 0.11
174 0
175 0
176 0.11
177 0
178 0
179 0
180 0
181 0.11
182 0
183 0.11
184 0
185 0
186 0.11
187 0.11
188 0
189 0.11
190 0.11
191 0.11
192 0
193 0.11
194 0
195 0.11
196 0.11
197 0
198 0
199 0.11
200 0
201 0
202 0.11
203 0.11
204 0.11
205 0.11
206 0.11
207 0
208 0.11
209 0.11
210 0.11
211 0
212 0.11
213 0
214 0
215 0.11
216 0.11
217 0
218 0
219 0.11
220 0.11
221 0.11
222 0.11
223 0
224 0.11
225 0.11
226 0
227 0.11
228 0
229 0.11
230 0
231 0.11
232 0.11
233 0.11
234 0
235 0.11
236 0.11
237 0.11
238 0.11
239 0
240 0.11
241 0.11
242 0.11
243 0
244 0
245 0
246 0.11
247 0
248 0.11
249 0.11
250 0
251 0.11
252 0.11
253 0.11
254 0.11
255 0.11
256 0.11
257 0.11
258 0.11
259 0.11
260 0.11
261 0.11
262 0.11
263 0
264 0
265 0
266 0.11
267 0.11
268 0
269 0.11
270 0.11
271 0.11
272 0
273 0.11
274 0.11
275 0.11
276 0.11
277 0
278 0.11
279 0
280 0.11
281 0.11
282 0.11
283 0.11
284 0
285 0
286 0.11
287 0
288 0.11
289 0
290 0.11
291 0.11
292 0.11
293 0
294 0.11
295 0.11
296 0.11
297 0.11
298 0.11
299 0
300 0.11
301 0.11
302 0.11
303 0.11
304 0
305 0
306 0
307 0.11
308 0.11
309 0.11
310 0.11
311 0
312 0
313 0.11
314 0
315 0.11
316 0.11
317 0.11
318 0.11
319 0.11
320 0.11
321 0.11
322 0
323 0
324 0
325 0.11
326 0
327 0
328 0.11
329 0
330 0
331 0
332 0
333 0
334 0.11
335 0.11
336 0.11
337 0.11
338 0
339 0
340 0
341 0.11
342 0
343 0
344 0.11
345 0
346 0
347 0.11
348 0.11
349 0.11
350 0.11
351 0.11
352 0.11
353 0.11
354 0.11
355 0
356 0
357 0
358 0.11
359 0
360 0.11
361 0.11
362 0.11
363 0.11
364 0.11
365 0.11
366 0
367 0.11
368 0.11
369 0.11
370 0.11
371 0
372 0.11
373 0.11
374 0.11
375 0.11
376 0.11
377 0.11
378 0.11
379 0
380 0.11
381 0
382 0
383 0.11
384 0.11
385 0.11
386 0
387 0
388 0
389 0
390 0.11
391 0.11
392 0
393 0
394 0.11
395 0
396 0
397 0
398 0.11
399 0.11
400 0
401 0
402 0.11
403 0.11
404 0.11
405 0.11
406 0.11
407 0.11
408 0.11
409 0
410 0.11
411 0.11
412 0
413 0.11
414 0
415 0.11
416 0
417 0.11
418 0
419 0.11
420 0.11
421 0.11
422 0.11
423 0.11
424 0
425 0.11
426 0
427 0
428 0.11
429 0
430 0.11
431 0
432 0
433 0.11
434 0
435 0.11
436 0
437 0.11
438 0.11
439 0
440 0.11
441 0.11
442 0.11
443 0.11
444 0.11
445 0.11
446 0.11
447 0.11
448 0.11
449 0.11
450 0
451 0
452 0
453 0.11
454 0.11
455 0.11
456 0
457 0
458 0
459 0
460 0
461 0
462 0.11
463 0.11
464 0
465 0.11
466 0
467 0.11
468 0.11
469 0
470 0.11
471 0.11
472 0.11
473 0.11
474 0
475 0
476 0
477 0.11
478 0
479 0.11
480 0
481 0.11
482 0
483 0.11
484 0
485 0.11
486 0
487 0
488 0.11
489 0
490 0
491 0
492 0.11
493 0
494 0.11
495 0
496 0.11
497 0.11
498 0.11
499 0.11
500 0.11
501 0.11
502 0.11
503 0.11
504 0
505 0
506 0.11
507 0
508 0.11
509 0
510 0
511 0.11
512 0.11
513 0
514 0
515 0.11
516 0
517 0.11
518 0.11
519 0
520 0
521 0
522 0.11
523 0
524 0
525 0.11
526 0.11
527 0.11
528 0
529 0
530 0.11
531 0
532 0.11
533 0.11
534 0
535 0
536 0.11
537 0
538 0.11
539 0.11
540 0
541 0.11
542 0
543 0.11
544 0
545 0
546 0.11
547 0
548 0.11
549 0
550 0
551 0
552 0.11
553 0.11
554 0.11
555 0.11
556 0.11
557 0
558 0
559 0
560 0
561 0.11
562 0.11
563 0.11
564 0
565 0
566 0.11
567 0
568 0.11
569 0
570 0
571 0.11
572 0.11
573 0.11
574 0.11
575 0.11
576 0.11
577 0.11
578 0
579 0.11
580 0
581 0
582 0.11
583 0.11
584 0
585 0.11
586 0.11
587 0
588 0
589 0.11
590 0.11
591 0.11
592 0.11
593 0.11
594 0.11
595 0.11
596 0.11
597 0
598 0.11
599 0
600 0.11
601 0
602 0.11
603 0
604 0.11
605 0.11
606 0.11
607 0.11
608 0.11
609 0.11
610 0.11
611 0.11
612 0.11
613 0.11
614 0
615 0.11
616 0
617 0
618 0.11
619 0.11
620 0.11
621 0
622 0.11
623 0.11
624 0.11
625 0
626 0.11
627 0
628 0
629 0
630 0
631 0.11
632 0.11
633 0.11
634 0.11
635 0
636 0
637 0
638 0.11
639 0.11
640 0
641 0.11
642 0
643 0.11
644 0.11
645 0
646 0
647 0
648 0
649 0.11
650 0
651 0.11
652 0
653 0.11
654 0
655 0
656 0.11
657 0.11
658 0
659 0
660 0.11
661 0.11
662 0
663 0.11
664 0
665 0.11
666 0
667 0.11
668 0.11
669 0.11
670 0
671 0.11
672 0.11
673 0
674 0.11
675 0
676 0
677 0.11
678 0
679 0.11
680 0
681 0.11
682 0
683 0
684 0.11
685 0
686 0.11
687 0
688 0.11
689 0
690 0
691 0
692 0.11
693 0.11
694 0.11
695 0.11
696 0.11
697 0
698 0
699 0.11
700 0.11
701 0.11
702 0.11
703 0
704 0
705 0.11
706 0
707 0
708 0.11
709 0.11
710 0.11
711 0.11
712 0.11
713 0
714 0.11
715 0.11
716 0.11
717 0.11
718 0
719 0
720 0.11
721 0
722 0.11
723 0.11
724 0.11
725 0
726 0
727 0
728 0
729 0.11
730 0.11
731 0
732 0.11
733 0.11
734 0.11
735 0
736 0
737 0
738 0.11
739 0.11
740 0.11
741 0.11
742 0.11
743 0.11
744 0
745 0.11
746 0.11
747 0.11
748 0.11
749 0
750 0
751 0.11
752 0
753 0
754 0.11
755 0
756 0
757 0.11
758 0
759 0.11
760 0.11
761 0
762 0.11
763 0
764 0.11
765 0.11
766 0
767 0
768 0.11
769 0.11
770 0
771 0.11
772 0
773 0.11
774 0.11
775 0.11
776 0.11
777 0
778 0.11
779 0.11
780 0.11
781 0.11
782 0.11
783 0.11
784 0.11
785 0
786 0
787 0.11
788 0
789 0.11
790 0.11
791 0
792 0.11
793 0
794 0
795 0
796 0.11
797 0.11
798 0.11
799 0
800 0
801 0.11
802 0.11
803 0.11
804 0.11
805 0
806 0.11
807 0
808 0.11
809 0.11
810 0
811 0.11
812 0.11
813 0
814 0
815 0
816 0
817 0
818 0
819 0
820 0.11
821 0
822 0.11
823 0
824 0
825 0
826 0.11
827 0
828 0
829 0
830 0.11
831 0
832 0
833 0
834 0.11
835 0
836 0.11
837 0.11
838 0
839 0.11
840 0.11
841 0.11
842 0
843 0.11
844 0
845 0.11
846 0.11
847 0
848 0
849 0
850 0
851 0.11
852 0
853 0.11
854 0
855 0.11
856 0.11
857 0
858 0
859 0
860 0.11
861 0.11
862 0.11
863 0
864 0
865 0
866 0.11
867 0
868 0
869 0
870 0
871 0.11
872 0.11
873 0.11
874 0.11
875 0.11
876 0.11
877 0.11
878 0.11
879 0
880 0
881 0
882 0.11
883 0.11
884 0.11
885 0
886 0.11
887 0
888 0
889 0.11
890 0.11
891 0.11
892 0
893 0.11
894 0
895 0.11
896 0.11
897 0.11
898 0.11
899 0.11
900 0
901 0.11
902 0
903 0.11
904 0.11
905 0.11
906 0
907 0.11
908 0.11
909 0.11
910 0
911 0
912 0.11
913 0.11
914 0
915 0
916 0
917 0
918 0.11
919 0.11
920 0.11
921 0
922 0
923 0
924 0.11
925 0.11
926 0.11
927 0
928 0
929 0
930 0.11
931 0.11
932 0.11
933 0.11
934 0.11
935 0.11
936 0.11
937 0
938 0.11
939 0.11
940 0
941 0.11
942 0
943 0
944 0.11
945 0
946 0.11
947 0.11
948 0
949 0.11
950 0.11
951 0.11
952 0.11
953 0
954 0
955 0.11
956 0.11
957 0.11
958 0
959 0
960 0.11
961 0.11
962 0
963 0.11
964 0.11
965 0
966 0
967 0.11
968 0.11
969 0.11
970 0.11
971 0
972 0
973 0
974 0.11
975 0.11
976 0.11
977 0.11
978 0
979 0
980 0.11
981 0.11
982 0
983 0.11
984 0.11
985 0
986 0.11
987 0
988 0
989 0
990 0
991 0.11
992 0.11
993 0
994 0.11
995 0.11
996 0.11
997 0.11
998 0
999 0
1000 0
1001 0.11
1002 0
1003 0.11
1004 0.11
1005 0.11
1006 0.11
1007 0
1008 0
1009 0.11
1010 0.11
1011 0.11
1012 0.11
1013 0.11
1014 0
1015 0.11
1016 0
1017 0.11
1018 0
1019 0.11
1020 0
1021 0.11
1022 0.11
1023 0
1024 0.11
1025 0.11
1026 0
1027 0
1028 0
1029 0
1030 0
1031 0.11
1032 0
1033 0.11
1034 0.11
1035 0.11
1036 0.11
1037 0
1038 0
1039 0
1040 0
1041 0
1042 0.11
1043 0
1044 0.11
1045 0.11
1046 0.11
1047 0.11
1048 0
1049 0.11
1050 0.11
1051 0
1052 0
1053 0
1054 0.11
1055 0.11
1056 0.11
1057 0.11
1058 0
1059 0
1060 0.11
1061 0
1062 0
1063 0.11
1064 0
1065 0.11
1066 0
1067 0.11
1068 0
1069 0.11
1070 0.11
1071 0.11
1072 0.11
1073 0
1074 0.11
1075 0
1076 0.11
1077 0
1078 0.11
1079 0
1080 0.11
1081 0.11
1082 0.11
1083 0.11
1084 0
1085 0.11
1086 0
1087 0.11
1088 0.11
1089 0
1090 0
1091 0.11
1092 0.11
1093 0.11
1094 0.11
1095 0.11
1096 0.11
1097 0
1098 0
1099 0
1100 0.11
1101 0.11
1102 0.11
1103 0.11
1104 0
1105 0.11
1106 0
1107 0.11
1108 0.11
1109 0
1110 0
1111 0
1112 0.11
1113 0.11
1114 0.11
1115 0.11
1116 0.11
1117 0.11
1118 0
1119 0.11
1120 0
1121 0.11
1122 0.11
1123 0.11
1124 0.11
1125 0.11
1126 0
1127 0.11
1128 0.11
1129 0.11
1130 0.11
1131 0.11
1132 0
1133 0
1134 0
1135 0.11
1136 0.11
1137 0
1138 0.11
1139 0.11
1140 0.11
1141 0.11
1142 0.11
1143 0.11
1144 0.11
1145 0.11
1146 0.11
1147 0.11
1148 0.11
1149 0.11
1150 0.11
1151 0
1152 0
1153 0.11
1154 0
1155 0
1156 0
1157 0.11
1158 0
1159 0.11
1160 0
1161 0.11
1162 0.11
1163 0
1164 0.11
1165 0.11
1166 0.11
1167 0.11
1168 0.11
1169 0.11
1170 0.11
1171 0
1172 0.11
1173 0.11
1174 0.11
1175 0.11
1176 0
1177 0.11
1178 0
1179 0
1180 0.11
1181 0
1182 0.11
1183 0
1184 0
1185 0.11
1186 0.11
1187 0
1188 0
1189 0.11
1190 0.11
1191 0.11
1192 0.11
1193 0
1194 0.11
1195 0
1196 0
1197 0.11
1198 0
1199 0.11
1200 0
1201 0.11
1202 0
1203 0
1204 0.11
1205 0
1206 0.11
1207 0
1208 0
1209 0.11
1210 0.11
1211 0.11
1212 0
1213 0.11
1214 0.11
1215 0
1216 0.11
1217 0
1218 0
1219 0
1220 0.11
1221 0
1222 0
1223 0.11
1224 0
1225 0.11
1226 0.11
1227 0.11
1228 0.11
1229 0
1230 0
1231 0
1232 0.11
1233 0.11
1234 0
1235 0.11
1236 0.11
1237 0.11
1238 0.11
1239 0.11
1240 0.11
1241 0.11
1242 0.11
1243 0.11
1244 0.11
1245 0.11
1246 0.11
1247 0
1248 0.11
1249 0
1250 0.11
1251 0.11
1252 0.11
1253 0.11
1254 0.11
1255 0.11
1256 0.11
1257 0.11
1258 0.11
1259 0
1260 0.11
1261 0.11
1262 0.11
1263 0.11
1264 0.11
1265 0
1266 0
1267 0.11
1268 0
1269 0
1270 0.11
1271 0.11
1272 0.11
1273 0.11
1274 0
1275 0
1276 0
1277 0.11
1278 0
1279 0
1280 0
1281 0
1282 0.11
1283 0.11
1284 0.11
1285 0
1286 0.11
1287 0.11
1288 0
1289 0
1290 0.11
1291 0
1292 0
1293 0.11
1294 0.11
1295 0.11
1296 0
1297 0
1298 0
1299 0.11
1300 0
1301 0
1302 0
1303 0.11
1304 0.11
1305 0
1306 0
1307 0.11
1308 0.11
1309 0.11
1310 0.11
1311 0
1312 0.11
1313 0
1314 0
1315 0.11
1316 0.11
1317 0
1318 0.11
1319 0.11
1320 0.11
1321 0
1322 0.11
1323 0.11
1324 0.11
1325 0
1326 0
1327 0
1328 0
1329 0.11
1330 0.11
1331 0.11
1332 0
1333 0.11
1334 0.11
1335 0
1336 0
1337 0
1338 0.11
1339 0.11
1340 0.11
1341 0.11
1342 0.11
1343 0.11
1344 0
1345 0.11
1346 0
1347 0
1348 0.11
1349 0
1350 0
1351 0.11
1352 0.11
1353 0
1354 0
1355 0.11
1356 0
1357 0.11
1358 0
1359 0.11
1360 0.11
1361 0
1362 0.11
1363 0
1364 0.11
1365 0.11
1366 0.11
1367 0
1368 0.11
1369 0.11
1370 0.11
1371 0
1372 0.11
1373 0
1374 0.11
1375 0
1376 0.11
1377 0.11
1378 0
1379 0.11
1380 0
1381 0
1382 0.11
1383 0.11
1384 0.11
1385 0.11
1386 0
1387 0.11
1388 0.11
1389 0.11
1390 0.11
1391 0
1392 0
1393 0.11
1394 0.11
1395 0.11
1396 0
1397 0.11
1398 0
1399 0
1400 0
1401 0.11
1402 0
1403 0.11
1404 0.11
1405 0
1406 0
1407 0
1408 0
1409 0
1410 0.11
1411 0
1412 0.11
1413 0.11
1414 0
1415 0.11
1416 0.11
1417 0
1418 0.11
1419 0
1420 0.11
1421 0
1422 0.11
1423 0.11
1424 0.11
1425 0.11
1426 0.11
1427 0.11
1428 0
1429 0.11
1430 0
1431 0.11
1432 0
1433 0.11
1434 0
1435 0.11
1436 0.11
1437 0
1438 0.11
1439 0
1440 0.11
1441 0.11
1442 0.11
1443 0.11
1444 0
1445 0.11
1446 0.11
1447 0
1448 0.11
1449 0.11
1450 0
1451 0
1452 0.11
1453 0.11
1454 0
1455 0
1456 0.11
1457 0
1458 0.11
1459 0
1460 0.11
1461 0.11
1462 0
1463 0.11
1464 0
1465 0.11
1466 0
1467 0.11
1468 0.11
1469 0
1470 0
1471 0
1472 0.11
1473 0
1474 0.11
1475 0.11
1476 0.11
1477 0.11
1478 0
1479 0.11
1480 0
1481 0
1482 0
1483 0
1484 0
1485 0.11
1486 0.11
1487 0.11
1488 0.11
1489 0
1490 0.11
1491 0.11
1492 0.11
1493 0.11
1494 0.11
1495 0.11
1496 0.11
1497 0.11
1498 0.11
1499 0
1500 0.11
1501 0.11
1502 0.11
1503 0.11
1504 0.11
1505 0
1506 0
1507 0
1508 0
1509 0.11
1510 0.11
1511 0.11
1512 0.11
1513 0.11
1514 0.11
1515 0.11
1516 0.11
1517 0
1518 0.11
1519 0.11
1520 0.11
1521 0.11
1522 0.11
1523 0.11
1524 0.11
1525 0.11
1526 0
1527 0.11
1528 0.11
1529 0
1530 0.11
1531 0.11
1532 0.11
1533 0.11
1534 0
1535 0
1536 0.11
1537 0
1538 0.11
1539 0.11
1540 0.11
1541 0.11
1542 0.11
1543 0
1544 0
1545 0
1546 0.11
1547 0.11
1548 0.11
1549 0
1550 0
1551 0.11
1552 0.11
1553 0.11
1554 0.11
1555 0.11
1556 0
1557 0.11
1558 0.11
1559 0.11
1560 0.11
1561 0
1562 0
1563 0.11
1564 0.11
1565 0.11
1566 0.11
1567 0
1568 0.11
1569 0.11
1570 0.11
1571 0
1572 0.11
1573 0.11
1574 0.11
1575 0
1576 0
1577 0.11
1578 0.11
1579 0.11
1580 0
1581 0.11
1582 0
1583 0.11
1584 0.11
1585 0.11
1586 0.11
1587 0
1588 0
1589 0.11
1590 0
1591 0.11
1592 0.11
1593 0.11
1594 0
1595 0.11
1596 0.11
1597 0
1598 0
1599 0.11
1600 0.11
1601 0.11
1602 0
1603 0.11
1604 0.11
1605 0.11
1606 0.11
1607 0
1608 0.11
1609 0
1610 0.11
1611 0.11
1612 0.11
1613 0
1614 0.11
1615 0.11
1616 0
1617 0.11
1618 0
1619 0.11
1620 0.11
1621 0.11
1622 0
1623 0.11
1624 0
1625 0
1626 0
1627 0.11
1628 0.11
1629 0
1630 0
1631 0.11
1632 0
1633 0
1634 0.11
1635 0.11
1636 0
1637 0.11
1638 0.11
1639 0.11
1640 0.11
1641 0.11
1642 0.11
1643 0.11
1644 0
1645 0
1646 0
1647 0
1648 0.11
1649 0
1650 0.11
1651 0.11
1652 0
1653 0
1654 0
1655 0
1656 0.11
1657 0
1658 0
1659 0.11
1660 0
1661 0
1662 0.11
1663 0.11
1664 0
1665 0
1666 0
1667 0
1668 0
1669 0.11
1670 0
1671 0.11
1672 0.11
1673 0.11
1674 0
1675 0
1676 0
1677 0.11
1678 0.11
1679 0.11
1680 0
1681 0.11
1682 0.11
1683 0.11
1684 0.11
1685 0
1686 0
1687 0
1688 0.11
1689 0.11
1690 0.11
1691 0.11
1692 0.11
1693 0.11
1694 0.11
1695 0
1696 0
1697 0.11
1698 0.11
1699 0.11
1700 0.11
1701 0.11
1702 0.11
1703 0
1704 0
1705 0.11
1706 0.11
1707 0.11
1708 0.11
1709 0
1710 0
1711 0.11
1712 0
1713 0.11
1714 0.11
1715 0.11
1716 0
1717 0
1718 0.11
1719 0.11
1720 0.11
1721 0.11
1722 0.11
1723 0.11
1724 0.11
1725 0.11
1726 0
1727 0
1728 0.11
1729 0.11
1730 0.11
1731 0.11
1732 0.11
1733 0.11
1734 0.11
1735 0
1736 0.11
1737 0
1738 0
1739 0.11
1740 0
1741 0.11
1742 0
1743 0.11
1744 0
1745 0
1746 0.11
1747 0.11
1748 0.11
1749 0.11
1750 0
1751 0.11
1752 0
1753 0.11
1754 0
1755 0
1756 0.11
1757 0.11
1758 0.11
1759 0.11
1760 0.11
1761 0
1762 0
1763 0.11
1764 0
1765 0.11
1766 0.11
1767 0
1768 0.11
1769 0
1770 0
1771 0.11
1772 0
1773 0
1774 0
1775 0.11
1776 0
1777 0.11
1778 0.11
1779 0.11
1780 0
1781 0.11
1782 0
1783 0
1784 0.11
1785 0
1786 0.11
1787 0.11
1788 0
1789 0
1790 0.11
1791 0
1792 0.11
1793 0.11
1794 0.11
1795 0.11
1796 0.11
1797 0
1798 0.11
1799 0
1800 0
1801 0.11
1802 0
1803 0.11
1804 0
1805 0.11
1806 0
1807 0.11
1808 0.11
1809 0
1810 0.11
1811 0.11
1812 0.11
1813 0.11
1814 0.11
1815 0.11
1816 0.11
1817 0
1818 0
1819 0
1820 0.11
1821 0
1822 0
1823 0
1824 0.11
1825 0.11
1826 0
1827 0
1828 0.11
1829 0.11
1830 0.11
1831 0.11
1832 0
1833 0
1834 0
1835 0
1836 0.11
1837 0.11
1838 0
1839 0.11
1840 0
1841 0
1842 0.11
1843 0
1844 0
1845 0.11
1846 0.11
1847 0
1848 0.11
1849 0
1850 0.11
1851 0
1852 0.11
1853 0
1854 0
1855 0
1856 0
1857 0.11
1858 0
1859 0.11
1860 0.11
1861 0
1862 0.11
1863 0.11
1864 0.11
1865 0.11
1866 0
1867 0
1868 0.11
1869 0
1870 0.11
1871 0
1872 0.11
1873 0.11
1874 0
1875 0
1876 0
1877 0.11
1878 0.11
1879 0
1880 0.11
1881 0.11
1882 0.11
1883 0.11
1884 0.11
1885 0.11
1886 0.11
1887 0.11
1888 0
1889 0
1890 0.11
1891 0
1892 0
1893 0.11
1894 0.11
1895 0.11
1896 0.11
1897 0.11
1898 0
1899 0.11
1900 0
1901 0.11
1902 0.11
1903 0
1904 0
1905 0
1906 0.11
1907 0.11
1908 0
1909 0.11
1910 0
1911 0.11
1912 0.11
1913 0.11
1914 0.11
1915 0.11
1916 0.11
1917 0.11
1918 0
1919 0
1920 0
1921 0
1922 0.11
1923 0.11
1924 0
1925 0.11
1926 0.11
1927 0.11
1928 0
1929 0
1930 0.11
1931 0.11
1932 0.11
1933 0.11
1934 0.11
1935 0.11
1936 0
1937 0.11
1938 0.11
1939 0.11
1940 0
1941 0.11
1942 0
1943 0.11
1944 0
1945 0
1946 0.11
1947 0
1948 0
1949 0
1950 0.11
1951 0.11
1952 0.11
1953 0
1954 0.11
1955 0.11
1956 0.11
1957 0.11
1958 0.11
1959 0
1960 0.11
1961 0.11
1962 0.11
1963 0.11
1964 0
1965 0
1966 0.11
1967 0.11
1968 0
1969 0
1970 0.11
1971 0
1972 0
1973 0
1974 0.11
1975 0.11
1976 0.11
1977 0.11
1978 0
1979 0.11
1980 0.11
1981 0
1982 0
1983 0
1984 0.11
1985 0.11
1986 0.11
1987 0.11
1988 0.11
1989 0
1990 0.11
1991 0.11
1992 0
1993 0.11
1994 0.11
1995 0.11
1996 0
1997 0
1998 0.11
1999 0.11
2000 0
2001 0.11
2002 0.11
2003 0.11
2004 0.11
2005 0.11
2006 0
2007 0.11
2008 0.11
2009 0
2010 0
2011 0
2012 0
2013 0.11
2014 0.11
2015 0
2016 0.11
2017 0
2018 0.11
2019 0.11
2020 0
2021 0.11
2022 0.11
2023 0.11
2024 0.11
2025 0
2026 0.11
2027 0
2028 0.11
2029 0
2030 0
2031 0.11
2032 0.11
2033 0
2034 0.11
2035 0.11
2036 0.11
2037 0.11
2038 0.11
2039 0
2040 0.11
2041 0.11
2042 0.11
2043 0.11
2044 0.11
2045 0.11
2046 0
2047 0.11
2048 0.11
2049 0.11
2050 0.11
2051 0.11
2052 0
2053 0.11
2054 0.11
2055 0.11
2056 0.11
2057 0
2058 0.11
2059 0.11
2060 0.11
2061 0.11
2062 0
2063 0
2064 0.11
2065 0.11
2066 0
2067 0.11
2068 0
2069 0.11
2070 0
2071 0.11
2072 0.11
2073 0.11
2074 0
2075 0.11
2076 0
2077 0.11
2078 0
2079 0.11
2080 0
2081 0
2082 0.11
2083 0.11
2084 0.11
2085 0.11
2086 0
2087 0
2088 0
2089 0
2090 0.11
2091 0
2092 0
2093 0
2094 0.11
2095 0
2096 0.11
2097 0
2098 0.11
2099 0
2100 0.11
2101 0.11
2102 0.11
2103 0.11
2104 0.11
2105 0
2106 0.11
2107 0
2108 0
2109 0.11
2110 0
2111 0.11
2112 0.11
2113 0
2114 0
2115 0.11
2116 0
2117 0
2118 0.11
2119 0.11
2120 0.11
2121 0.11
2122 0.11
2123 0
2124 0.11
2125 0
2126 0
2127 0
2128 0.11
2129 0.11
2130 0.11
2131 0.11
2132 0.11
2133 0.11
2134 0
2135 0.11
2136 0.11
2137 0.11
2138 0
2139 0.11
2140 0.11
2141 0.11
2142 0
2143 0
2144 0
2145 0.11
2146 0.11
2147 0
2148 0.11
2149 0
2150 0
2151 0.11
2152 0
2153 0.11
2154 0.11
2155 0
2156 0
2157 0
2158 0
2159 0.11
2160 0.11
2161 0.11
2162 0.11
2163 0.11
2164 0
2165 0.11
2166 0
2167 0.11
2168 0.11
2169 0.11
2170 0.11
2171 0
2172 0.11
2173 0.11
2174 0.11
2175 0.11
2176 0.11
2177 0
2178 0.11
2179 0
2180 0
2181 0
2182 0.11
2183 0.11
2184 0
2185 0.11
2186 0
2187 0
2188 0
2189 0.11
2190 0.11
2191 0.11
2192 0
2193 0.11
2194 0.11
2195 0.11
2196 0
2197 0
2198 0.11
2199 0.11
2200 0
2201 0.11
2202 0
2203 0.11
2204 0
2205 0.11
2206 0
2207 0.11
2208 0
2209 0.11
2210 0
2211 0.11
2212 0.11
2213 0
2214 0.11
2215 0.11
2216 0
2217 0
2218 0
2219 0.11
2220 0.11
2221 0.11
2222 0.11
2223 0.11
2224 0
2225 0.11
2226 0.11
2227 0.11
2228 0.11
2229 0.11
2230 0.11
2231 0.11
2232 0
2233 0.11
2234 0
2235 0.11
2236 0.11
2237 0.11
2238 0
2239 0
2240 0
2241 0
2242 0.11
2243 0.11
2244 0
2245 0
2246 0.11
2247 0
2248 0
2249 0.11
2250 0.11
2251 0.11
2252 0
2253 0
2254 0.11
2255 0.11
2256 0.11
2257 0.11
2258 0
2259 0
2260 0.11
2261 0.11
2262 0
2263 0
2264 0.11
2265 0
2266 0.11
2267 0
2268 0.11
2269 0.11
2270 0.11
2271 0.11
2272 0.11
2273 0.11
2274 0.11
2275 0
2276 0
2277 0
2278 0.11
2279 0
2280 0
2281 0.11
2282 0
2283 0.11
2284 0.11
2285 0
2286 0.11
2287 0.11
2288 0.11
2289 0
2290 0
2291 0.11
2292 0.11
2293 0
2294 0.11
2295 0.11
2296 0.11
2297 0.11
2298 0.11
2299 0
2300 0.11
2301 0.11
2302 0.11
2303 0
2304 0
2305 0.11
2306 0.11
2307 0
2308 0
2309 0.11
2310 0
2311 0
2312 0.11
2313 0
2314 0
2315 0.11
2316 0.11
2317 0.11
2318 0.11
2319 0
2320 0
2321 0
2322 0.11
2323 0
2324 0.11
2325 0.11
2326 0.11
2327 0.11
2328 0
2329 0
2330 0
2331 0
2332 0
2333 0.11
2334 0
2335 0.11
2336 0.11
2337 0
2338 0
2339 0.11
2340 0.11
2341 0.11
2342 0.11
2343 0
2344 0.11
2345 0.11
2346 0.11
2347 0
2348 0
2349 0.11
2350 0.11
2351 0.11
2352 0.11
2353 0
2354 0.11
2355 0.11
2356 0
2357 0.11
2358 0.11
2359 0.11
2360 0.11
2361 0
2362 0.11
2363 0
2364 0.11
2365 0
2366 0.11
2367 0.11
2368 0.11
2369 0.11
2370 0.11
2371 0.11
2372 0.11
2373 0.11
2374 0
2375 0.11
2376 0
2377 0.11
2378 0
2379 0
2380 0.11
2381 0
2382 0.11
2383 0.11
2384 0.11
2385 0.11
2386 0.11
2387 0
2388 0.11
2389 0.11
2390 0.11
2391 0.11
2392 0
2393 0
2394 0.11
2395 0.11
2396 0
2397 0.11
2398 0.11
2399 0
2400 0
2401 0.11
2402 0
2403 0
2404 0.11
2405 0.11
2406 0
2407 0
2408 0
2409 0.11
2410 0.11
2411 0.11
2412 0.11
2413 0.11
2414 0
2415 0.11
2416 0.11
2417 0.11
2418 0.11
2419 0.11
2420 0.11
2421 0
2422 0
2423 0.11
2424 0.11
2425 0
2426 0.11
2427 0
2428 0.11
2429 0
2430 0.11
2431 0.11
2432 0
2433 0.11
2434 0.11
2435 0.11
2436 0
2437 0.11
2438 0.11
2439 0.11
2440 0.11
2441 0.11
2442 0
2443 0.11
2444 0
2445 0.11
2446 0
2447 0
2448 0.11
2449 0.11
2450 0.11
2451 0.11
2452 0.11
2453 0.11
2454 0.11
2455 0.11
2456 0.11
2457 0.11
2458 0
2459 0.11
2460 0
2461 0.11
2462 0.11
2463 0
2464 0.11
2465 0
2466 0.11
2467 0.11
2468 0
2469 0.11
2470 0.11
2471 0.11
2472 0.11
2473 0
2474 0
2475 0.11
2476 0.11
2477 0.11
2478 0.11
2479 0.11
2480 0
2481 0.11
2482 0
2483 0.11
2484 0
2485 0
2486 0.11
2487 0.11
2488 0
2489 0.11
2490 0.11
2491 0
2492 0
2493 0
2494 0.11
2495 0.11
2496 0.11
2497 0.11
2498 0.11
2499 0
2500 0.11
2501 0.11
2502 0
2503 0.11
2504 0.11
2505 0.11
2506 0
2507 0
2508 0
2509 0
2510 0.11
2511 0
2512 0.11
2513 0.11
2514 0.11
2515 0
2516 0.11
2517 0
2518 0.11
2519 0.11
2520 0
2521 0.11
2522 0.11
2523 0
2524 0.11
2525 0.11
2526 0.11
2527 0.11
2528 0.11
2529 0
2530 0.11
2531 0.11
2532 0
2533 0
2534 0.11
2535 0
2536 0.11
2537 0.11
2538 0
2539 0.11
2540 0
2541 0.11
2542 0.11
2543 0.11
2544 0.11
2545 0
2546 0.11
2547 0.11
2548 0.11
2549 0.11
2550 0.11
2551 0.11
2552 0
2553 0
2554 0.11
2555 0.11
2556 0.11
2557 0.11
2558 0.11
2559 0
2560 0.11
2561 0.11
2562 0
2563 0
2564 0.11
2565 0.11
2566 0.11
2567 0.11
2568 0.11
2569 0.11
2570 0
2571 0
2572 0.11
2573 0
2574 0
2575 0
2576 0.11
2577 0
2578 0.11
2579 0
2580 0.11
2581 0.11
2582 0.11
2583 0.11
2584 0
2585 0
2586 0
2587 0
2588 0.11
2589 0
2590 0.11
2591 0.11
2592 0.11
2593 0.11
2594 0.11
2595 0
2596 0
2597 0
2598 0
2599 0.11
2600 0
2601 0.11
2602 0
2603 0.11
2604 0.11
2605 0
2606 0
2607 0.11
2608 0.11
2609 0.11
2610 0.11
2611 0.11
2612 0.11
2613 0.11
2614 0.11
2615 0.11
2616 0.11
2617 0
2618 0
2619 0
2620 0.11
2621 0
2622 0.11
2623 0.11
2624 0
2625 0.11
2626 0.11
2627 0
2628 0
2629 0.11
2630 0.11
2631 0
2632 0
2633 0
2634 0.11
2635 0
2636 0
2637 0.11
2638 0.11
2639 0.11
2640 0
2641 0.11
2642 0.11
2643 0.11
2644 0
2645 0.11
2646 0.11
2647 0.11
2648 0
2649 0.11
2650 0.11
2651 0
2652 0.11
2653 0.11
2654 0.11
2655 0.11
2656 0
2657 0
2658 0
2659 0
2660 0.11
2661 0.11
2662 0.11
2663 0
2664 0.11
2665 0
2666 0.11
2667 0.11
2668 0.11
2669 0
2670 0.11
2671 0.11
2672 0.11
2673 0
2674 0.11
2675 0
2676 0
2677 0.11
2678 0.11
2679 0.11
2680 0
2681 0
2682 0
2683 0
2684 0
2685 0
2686 0.11
2687 0.11
2688 0
2689 0.11
2690 0
2691 0
2692 0
2693 0.11
2694 0.11
2695 0.11
2696 0
2697 0.11
2698 0.11
2699 0.11
2700 0
2701 0
2702 0.11
2703 0.11
2704 0
2705 0
2706 0.11
2707 0
2708 0.11
2709 0
2710 0
2711 0
2712 0.11
2713 0
2714 0.11
2715 0
2716 0.11
2717 0.11
2718 0
2719 0
2720 0.11
2721 0.11
2722 0
2723 0.11
2724 0
2725 0
2726 0
2727 0.11
2728 0.11
2729 0.11
2730 0
2731 0
2732 0
2733 0
2734 0.11
2735 0
2736 0.11
2737 0
2738 0.11
2739 0.11
2740 0.11
2741 0
2742 0.11
2743 0.11
2744 0.11
2745 0
2746 0
2747 0.11
2748 0.11
2749 0
2750 0.11
2751 0.11
2752 0.11
2753 0.11
2754 0
2755 0
2756 0
2757 0.11
2758 0.11
2759 0.11
2760 0.11
2761 0
2762 0
2763 0.11
2764 0.11
2765 0
2766 0.11
2767 0
2768 0.11
2769 0.11
2770 0.11
2771 0.11
2772 0.11
2773 0
2774 0.11
2775 0
2776 0.11
2777 0.11
2778 0
2779 0.11
2780 0
2781 0
2782 0.11
2783 0
2784 0.11
2785 0.11
2786 0
2787 0.11
2788 0.11
2789 0.11
2790 0
2791 0
2792 0.11
2793 0
2794 0
2795 0.11
2796 0.11
2797 0.11
2798 0.11
2799 0.11
2800 0.11
2801 0
2802 0.11
2803 0
2804 0.11
2805 0
2806 0.11
2807 0.11
2808 0
2809 0
2810 0.11
2811 0.11
2812 0.11
2813 0.11
2814 0.11
2815 0
2816 0
2817 0.11
2818 0.11
2819 0.11
2820 0.11
2821 0.11
2822 0.11
2823 0
2824 0
2825 0
2826 0.11
2827 0
2828 0.11
2829 0.11
2830 0.11
2831 0.11
2832 0
2833 0.11
2834 0
2835 0
2836 0.11
2837 0
2838 0
2839 0.11
2840 0.11
2841 0.11
2842 0
2843 0.11
2844 0.11
2845 0.11
2846 0.11
2847 0.11
2848 0
2849 0.11
2850 0
2851 0.11
2852 0
2853 0
2854 0.11
2855 0
2856 0
2857 0.11
2858 0
2859 0.11
2860 0.11
2861 0.11
2862 0.11
2863 0.11
2864 0.11
2865 0.11
2866 0
2867 0.11
2868 0.11
2869 0.11
2870 0
2871 0.11
2872 0.11
2873 0.11
2874 0
2875 0.11
2876 0.11
2877 0.11
2878 0
2879 0.11
2880 0
2881 0.11
2882 0.11
2883 0.11
2884 0
2885 0.11
2886 0.11
2887 0.11
2888 0
2889 0
2890 0.11
2891 0.11
2892 0
2893 0
2894 0.11
2895 0.11
2896 0
2897 0.11
2898 0
2899 0.11
2900 0.11
2901 0.11
2902 0.11
2903 0
2904 0
2905 0.11
2906 0
2907 0
2908 0.11
2909 0.11
2910 0
2911 0
2912 0.11
2913 0.11
2914 0.11
2915 0.11
2916 0
2917 0.11
2918 0.11
2919 0.11
2920 0
2921 0.11
2922 0.11
2923 0
2924 0.11
2925 0.11
2926 0
2927 0.11
2928 0.11
2929 0.11
2930 0
2931 0.11
2932 0
2933 0.11
2934 0
2935 0.11
2936 0.11
2937 0.11
2938 0.11
2939 0
2940 0
2941 0.11
2942 0
2943 0
2944 0
2945 0
2946 0.11
2947 0.11
2948 0.11
2949 0
2950 0
2951 0.11
2952 0.11
2953 0
2954 0.11
2955 0
2956 0.11
2957 0.11
2958 0.11
2959 0.11
2960 0.11
2961 0.11
2962 0
2963 0
2964 0
2965 0.11
2966 0
2967 0
2968 0.11
2969 0.11
2970 0.11
2971 0.11
2972 0
2973 0
2974 0.11
2975 0.11
2976 0
2977 0.11
2978 0.11
2979 0.11
2980 0
2981 0.11
2982 0.11
2983 0
2984 0.11
2985 0
2986 0
2987 0.11
2988 0
2989 0.11
2990 0
2991 0
2992 0.11
2993 0.11
2994 0.11
2995 0
2996 0.11
2997 0
2998 0
2999 0.11
3000 0.11
3001 0.11
3002 0
3003 0
3004 0
3005 0
3006 0.11
3007 0.11
3008 0
3009 0.11
3010 0.11
3011 0
3012 0.11
3013 0.11
3014 0
3015 0.11
3016 0.11
3017 0.11
3018 0.11
3019 0
3020 0
3021 0.11
3022 0.11
3023 0
3024 0
3025 0.11
3026 0.11
3027 0.11
3028 0
3029 0
3030 0.11
3031 0
3032 0.11
3033 0.11
3034 0.11
3035 0.11
3036 0.11
3037 0.11
3038 0.11
3039 0
3040 0
3041 0.11
3042 0.11
3043 0.11
3044 0.11
3045 0
3046 0
3047 0.11
3048 0
3049 0
3050 0.11
3051 0
3052 0.11
3053 0
3054 0
3055 0.11
3056 0.11
3057 0.11
3058 0.11
3059 0.11
3060 0.11
3061 0
3062 0.11
3063 0.11
3064 0
3065 0
3066 0.11
3067 0.11
3068 0
3069 0.11
3070 0.11
3071 0.11
3072 0.11
3073 0.11
3074 0.11
3075 0
3076 0
3077 0
3078 0.11
3079 0
3080 0
3081 0.11
3082 0
3083 0.11
3084 0.11
3085 0.11
3086 0.11
3087 0.11
3088 0
3089 0.11
3090 0
3091 0.11
3092 0.11
3093 0.11
3094 0.11
3095 0.11
3096 0
3097 0.11
3098 0.11
3099 0.11
3100 0
3101 0
3102 0
3103 0.11
3104 0
3105 0.11
3106 0.11
3107 0
3108 0
3109 0.11
3110 0
3111 0
3112 0.11
3113 0.11
3114 0.11
3115 0
3116 0
3117 0.11
3118 0
3119 0
3120 0.11
3121 0.11
3122 0.11
3123 0
3124 0.11
3125 0.11
3126 0
3127 0.11
3128 0.11
3129 0.11
3130 0.11
3131 0.11
3132 0
3133 0.11
3134 0.11
3135 0
3136 0.11
3137 0.11
3138 0.11
3139 0.11
3140 0.11
3141 0.11
3142 0
3143 0
3144 0
3145 0.11
3146 0
3147 0.11
3148 0
3149 0
3150 0.11
3151 0
3152 0
3153 0.11
3154 0
3155 0
3156 0.11
3157 0
3158 0.11
3159 0.11
3160 0.11
3161 0.11
3162 0.11
3163 0
3164 0
3165 0
3166 0.11
3167 0
3168 0
3169 0.11
3170 0.11
3171 0
3172 0.11
3173 0
3174 0.11
3175 0
3176 0.11
3177 0
3178 0.11
3179 0.11
3180 0.11
3181 0.11
3182 0
3183 0
3184 0.11
3185 0
3186 0.11
3187 0
3188 0.11
3189 0.11
3190 0
3191 0
3192 0.11
3193 0.11
3194 0
3195 0.11
3196 0
3197 0.11
3198 0
3199 0.11
3200 0
3201 0.11
3202 0.11
3203 0.11
3204 0
3205 0
3206 0.11
3207 0.11
3208 0
3209 0
3210 0.11
3211 0
3212 0
3213 0
3214 0.11
3215 0.11
3216 0
3217 0.11
3218 0.11
3219 0.11
3220 0.11
3221 0
3222 0
3223 0
3224 0.11
3225 0.11
3226 0.11
3227 0.11
3228 0.11
3229 0.11
3230 0
3231 0.11
3232 0.11
3233 0.11
3234 0.11
3235 0
3236 0.11
3237 0.11
3238 0.11
3239 0.11
3240 0.11
3241 0
3242 0
3243 0.11
3244 0.11
3245 0.11
3246 0.11
3247 0
3248 0.11
3249 0.11
3250 0
3251 0.11
3252 0
3253 0.11
3254 0.11
3255 0.11
3256 0
3257 0.11
3258 0.11
3259 0
3260 0
3261 0
3262 0.11
3263 0.11
3264 0.11
3265 0
3266 0.11
3267 0
3268 0.11
3269 0
3270 0.11
3271 0.11
3272 0.11
3273 0.11
3274 0.11
3275 0
3276 0.11
3277 0
3278 0.11
3279 0
3280 0.11
3281 0.11
3282 0
3283 0.11
3284 0
3285 0
3286 0
3287 0.11
3288 0
3289 0.11
3290 0
3291 0
3292 0
3293 0.11
3294 0
3295 0.11
3296 0
3297 0.11
3298 0
3299 0.11
3300 0.11
3301 0.11
3302 0
3303 0.11
3304 0
3305 0
3306 0
3307 0.11
3308 0
3309 0.11
3310 0
3311 0.11
3312 0.11
3313 0.11
3314 0
3315 0
3316 0.11
3317 0.11
3318 0.11
3319 0.11
3320 0
3321 0
3322 0
3323 0
3324 0.11
3325 0
3326 0
3327 0.11
3328 0
3329 0
3330 0.11
3331 0
3332 0
3333 0.11
3334 0
3335 0
3336 0.11
3337 0.11
3338 0
3339 0.11
3340 0.11
3341 0.11
3342 0.11
3343 0.11
3344 0
3345 0.11
3346 0
3347 0
3348 0.11
3349 0.11
3350 0.11
3351 0.11
3352 0
3353 0
3354 0.11
3355 0.11
3356 0
3357 0
3358 0
3359 0
3360 0
3361 0.11
3362 0.11
3363 0
3364 0.11
3365 0
3366 0.11
3367 0
3368 0
3369 0
3370 0.11
3371 0
3372 0
3373 0
3374 0.11
3375 0
3376 0
3377 0
3378 0.11
3379 0
3380 0
3381 0.11
3382 0
3383 0.11
3384 0.11
3385 0.11
3386 0
3387 0.11
3388 0.11
3389 0
3390 0.11
3391 0
3392 0
3393 0.11
3394 0.11
3395 0
3396 0.11
3397 0
3398 0.11
3399 0
3400 0
3401 0.11
3402 0
3403 0.11
3404 0
3405 0.11
3406 0.11
3407 0.11
3408 0
3409 0.11
3410 0
3411 0.11
3412 0.11
3413 0.11
3414 0.11
3415 0.11
3416 0
3417 0.11
3418 0.11
3419 0.11
3420 0
3421 0
3422 0.11
3423 0.11
3424 0.11
3425 0.11
3426 0
3427 0
3428 0
3429 0.11
3430 0.11
3431 0
3432 0.11
3433 0.11
3434 0.11
3435 0.11
3436 0
3437 0.11
3438 0
3439 0
3440 0
3441 0.11
3442 0
3443 0
3444 0.11
3445 0
3446 0.11
3447 0
3448 0.11
3449 0
3450 0.11
3451 0.11
3452 0.11
3453 0.11
3454 0.11
3455 0
3456 0
3457 0
3458 0
3459 0
3460 0
3461 0.11
3462 0
3463 0.11
3464 0
3465 0
3466 0.11
3467 0
3468 0.11
3469 0
3470 0
3471 0.11
3472 0
3473 0
3474 0
3475 0.11
3476 0.11
3477 0
3478 0.11
3479 0
3480 0.11
3481 0
3482 0.11
3483 0.11
3484 0
3485 0.11
3486 0
3487 0.11
3488 0.11
3489 0.11
3490 0.11
3491 0.11
3492 0.11
3493 0.11
3494 0
3495 0.11
3496 0.11
3497 0
3498 0
3499 0
3500 0
3501 0
3502 0.11
3503 0
3504 0.11
3505 0
3506 0.11
3507 0.11
3508 0.11
3509 0
3510 0
3511 0
3512 0
3513 0
3514 0.11
3515 0.11
3516 0
3517 0
3518 0.11
3519 0.11
3520 0.11
3521 0.11
3522 0.11
3523 0
3524 0
3525 0
3526 0.11
3527 0.11
3528 0
3529 0.11
3530 0.11
3531 0.11
3532 0
3533 0
3534 0
3535 0
3536 0.11
3537 0.11
3538 0
3539 0.11
3540 0.11
3541 0.11
3542 0.11
3543 0.11
3544 0.11
3545 0.11
3546 0.11
3547 0.11
3548 0
3549 0.11
3550 0
3551 0.11
3552 0.11
3553 0.11
3554 0.11
3555 0
3556 0
3557 0
3558 0
3559 0.11
3560 0.11
3561 0
3562 0.11
3563 0.11
3564 0.11
3565 0.11
3566 0.11
3567 0.11
3568 0.11
3569 0
3570 0.11
3571 0.11
3572 0.11
3573 0
3574 0
3575 0.11
3576 0.11
3577 0
3578 0.11
3579 0
3580 0.11
3581 0
3582 0.11
3583 0
3584 0
3585 0
3586 0.11
3587 0.11
3588 0
3589 0
3590 0
3591 0
3592 0
3593 0.11
3594 0.11
3595 0.11
3596 0
3597 0
3598 0.11
3599 0.11
3600 0
3601 0.11
3602 0.11
3603 0.11
3604 0
3605 0
3606 0.11
3607 0.11
3608 0
3609 0.11
3610 0
3611 0.11
3612 0.11
3613 0
3614 0
3615 0.11
3616 0
3617 0.11
3618 0
3619 0
3620 0
3621 0.11
3622 0
3623 0
3624 0
3625 0.11
3626 0
3627 0
3628 0.11
3629 0
3630 0.11
3631 0.11
3632 0.11
3633 0.11
3634 0
3635 0.11
3636 0.11
3637 0
3638 0.11
3639 0
3640 0.11
3641 0.11
3642 0
3643 0.11
3644 0.11
3645 0
3646 0.11
3647 0.11
3648 0
3649 0.11
3650 0.11
3651 0.11
3652 0.11
3653 0.11
3654 0
3655 0
3656 0
3657 0.11
3658 0.11
3659 0
3660 0.11
3661 0
3662 0.11
3663 0.11
3664 0.11
3665 0
3666 0.11
3667 0
3668 0
3669 0.11
3670 0
3671 0
3672 0
3673 0.11
3674 0.11
3675 0.11
3676 0
3677 0
3678 0.11
3679 0
3680 0.11
3681 0.11
3682 0
3683 0
3684 0.11
3685 0.11
3686 0.11
3687 0
3688 0.11
3689 0.11
3690 0
3691 0.11
3692 0
3693 0.11
3694 0.11
3695 0
3696 0.11
3697 0.11
3698 0.11
3699 0.11
3700 0.11
3701 0
3702 0.11
3703 0.11
3704 0
3705 0
3706 0.11
3707 0.11
3708 0.11
3709 0.11
3710 0.11
3711 0.11
3712 0.11
3713 0
3714 0
3715 0.11
3716 0.11
3717 0.11
3718 0
3719 0
3720 0.11
3721 0.11
3722 0.11
3723 0
3724 0.11
3725 0
3726 0
3727 0.11
3728 0.11
3729 0.11
3730 0.11
3731 0
3732 0.11
3733 0
3734 0.11
3735 0.11
3736 0
3737 0.11
3738 0.11
3739 0.11
3740 0.11
3741 0.11
3742 0.11
3743 0.11
3744 0.11
3745 0.11
3746 0.11
3747 0.11
3748 0.11
3749 0
3750 0.11
3751 0
3752 0
3753 0
3754 0
3755 0
3756 0
3757 0.11
3758 0.11
3759 0.11
3760 0.11
3761 0
3762 0.11
3763 0.11
3764 0.11
3765 0.11
3766 0
3767 0.11
3768 0.11
3769 0.11
3770 0
3771 0.11
3772 0.11
3773 0.11
3774 0.11
3775 0
3776 0
3777 0
3778 0
3779 0
3780 0
3781 0
3782 0
3783 0
3784 0.11
3785 0.11
3786 0
3787 0.11
3788 0.11
3789 0.11
3790 0.11
3791 0
3792 0
3793 0.11
3794 0.11
3795 0.11
3796 0.11
3797 0
3798 0.11
3799 0.11
3800 0.11
3801 0.11
3802 0.11
3803 0.11
3804 0
3805 0.11
3806 0.11
3807 0
3808 0.11
3809 0.11
3810 0.11
3811 0
3812 0.11
3813 0
3814 0
3815 0.11
3816 0.11
3817 0
3818 0
3819 0.11
3820 0
3821 0.11
3822 0.11
3823 0
3824 0.11
3825 0.11
3826 0
3827 0
3828 0.11
3829 0
3830 0.11
3831 0
3832 0.11
3833 0
3834 0.11
3835 0.11
3836 0
3837 0.11
3838 0
3839 0.11
3840 0.11
3841 0
3842 0
3843 0
3844 0
3845 0.11
3846 0.11
3847 0.11
3848 0.11
3849 0.11
3850 0.11
3851 0
3852 0.11
3853 0
3854 0.11
3855 0.11
3856 0.11
3857 0.11
3858 0
3859 0
3860 0.11
3861 0
3862 0
3863 0
3864 0
3865 0.11
3866 0
3867 0
3868 0
3869 0.11
3870 0.11
3871 0.11
3872 0.11
3873 0
3874 0
3875 0.11
3876 0.11
3877 0
3878 0.11
3879 0.11
3880 0.11
3881 0.11
3882 0
3883 0
3884 0
3885 0.11
3886 0
3887 0.11
3888 0
3889 0
3890 0
3891 0
3892 0
3893 0.11
3894 0.11
3895 0.11
3896 0.11
3897 0.11
3898 0
3899 0.11
3900 0.11
3901 0.11
3902 0
3903 0.11
3904 0.11
3905 0
3906 0
3907 0.11
3908 0
3909 0
3910 0.11
3911 0.11
3912 0.11
3913 0.11
3914 0
3915 0.11
3916 0
3917 0.11
3918 0.11
3919 0
3920 0.11
3921 0
3922 0
3923 0.11
3924 0.11
3925 0
3926 0.11
3927 0.11
3928 0
3929 0.11
3930 0.11
3931 0.11
3932 0.11
3933 0.11
3934 0
3935 0
3936 0
3937 0.11
3938 0.11
3939 0
3940 0.11
3941 0
3942 0.11
3943 0.11
3944 0.11
3945 0.11
3946 0
3947 0
3948 0
3949 0
3950 0.11
3951 0.11
3952 0.11
3953 0
3954 0
3955 0
3956 0.11
3957 0.11
3958 0
3959 0.11
3960 0.11
3961 0.11
3962 0
3963 0.11
3964 0
3965 0
3966 0
3967 0.11
3968 0.11
3969 0
3970 0.11
3971 0
3972 0
3973 0
3974 0
3975 0.11
3976 0.11
3977 0.11
3978 0
3979 0.11
3980 0.11
3981 0
3982 0.11
3983 0.11
3984 0.11
3985 0.11
3986 0
3987 0
3988 0.11
3989 0
3990 0.11
3991 0
3992 0.11
3993 0.11
3994 0
3995 0.11
3996 0.11
3997 0.11
3998 0.11
3999 0
4000 0.11
4001 0
4002 0
4003 0.11
4004 0.11
4005 0
4006 0
4007 0.11
4008 0.11
4009 0.11
4010 0
4011 0
4012 0.11
4013 0
4014 0
4015 0
4016 0
4017 0.11
4018 0.11
4019 0
4020 0.11
4021 0
4022 0.11
4023 0.11
4024 0
4025 0
4026 0.11
4027 0.11
4028 0
4029 0
4030 0
4031 0
4032 0
4033 0
4034 0.11
4035 0.11
4036 0
4037 0
4038 0.11
4039 0
4040 0.11
4041 0
4042 0.11
4043 0.11
4044 0.11
4045 0.11
4046 0
4047 0.11
4048 0
4049 0.11
4050 0.11
4051 0
4052 0
4053 0
4054 0.11
4055 0
4056 0.11
4057 0
4058 0
4059 0.11
4060 0
4061 0
4062 0
4063 0.11
4064 0.11
4065 0
4066 0.11
4067 0.11
4068 0
4069 0
4070 0
4071 0.11
4072 0.11
4073 0
4074 0.11
4075 0.11
4076 0
4077 0
4078 0
4079 0.11
4080 0.11
4081 0.11
4082 0
4083 0.11
4084 0
4085 0
4086 0.11
4087 0.11
4088 0.11
4089 0.11
4090 0
4091 0.11
4092 0.11
4093 0.11
4094 0.11
4095 0
4096 0
4097 0.11
4098 0.11
4099 0
4100 0.11
4101 0
4102 0.11
4103 0
4104 0.11
4105 0
4106 0.11
4107 0.11
4108 0.11
4109 0.11
4110 0
4111 0.11
4112 0
4113 0.11
4114 0.11
4115 0
4116 0
4117 0.11
4118 0
4119 0
4120 0
4121 0.11
4122 0.11
4123 0
4124 0
4125 0.11
4126 0
4127 0
4128 0.11
4129 0
4130 0
4131 0
4132 0.11
4133 0.11
4134 0.11
4135 0.11
4136 0.11
4137 0
4138 0
4139 0
4140 0.11
4141 0.11
4142 0
4143 0
4144 0
4145 0
4146 0
4147 0
4148 0
4149 0.11
4150 0
4151 0.11
4152 0
4153 0.11
4154 0
4155 0.11
4156 0.11
4157 0
4158 0
4159 0.11
4160 0.11
4161 0
4162 0
4163 0.11
4164 0
4165 0.11
4166 0
4167 0.11
4168 0
4169 0
4170 0.11
4171 0
4172 0.11
4173 0
4174 0.11
4175 0.11
4176 0.11
4177 0.11
4178 0.11
4179 0
4180 0.11
4181 0
4182 0
4183 0.11
4184 0
4185 0
4186 0.11
4187 0.11
4188 0.11
4189 0.11
4190 0
4191 0.11
4192 0.11
4193 0
4194 0
4195 0.11
4196 0.11
4197 0
4198 0.11
4199 0.11
4200 0.11
4201 0
4202 0
4203 0.11
4204 0.11
4205 0
4206 0.11
4207 0.11
4208 0.11
4209 0.11
4210 0
4211 0
4212 0
4213 0
4214 0.11
4215 0
4216 0.11
4217 0.11
4218 0.11
4219 0
4220 0
4221 0.11
4222 0.11
4223 0
4224 0.11
4225 0
4226 0.11
4227 0
4228 0
4229 0
4230 0
4231 0
4232 0.11
4233 0
4234 0.11
4235 0.11
4236 0.11
4237 0.11
4238 0.11
4239 0
4240 0.11
4241 0.11
4242 0.11
4243 0.11
4244 0
4245 0.11
4246 0
4247 0
4248 0.11
4249 0
4250 0.11
4251 0
4252 0
4253 0
4254 0.11
4255 0.11
4256 0.11
4257 0.11
4258 0.11
4259 0
4260 0.11
4261 0.11
4262 0
4263 0
4264 0
4265 0.11
4266 0.11
4267 0
4268 0.11
4269 0
4270 0.11
4271 0.11
4272 0.11
4273 0.11
4274 0
4275 0
4276 0
4277 0
4278 0.11
4279 0
4280 0
4281 0.11
4282 0
4283 0
4284 0.11
4285 0.11
4286 0
4287 0.11
4288 0.11
4289 0.11
4290 0
4291 0
4292 0.11
4293 0.11
4294 0
4295 0.11
4296 0
4297 0.11
4298 0.11
4299 0
4300 0.11
4301 0
4302 0.11
4303 0.11
4304 0
4305 0
4306 0
4307 0
4308 0.11
4309 0.11
4310 0
4311 0.11
4312 0.11
4313 0.11
4314 0.11
4315 0
4316 0
4317 0
4318 0.11
4319 0
4320 0
4321 0.11
4322 0.11
4323 0
4324 0.11
4325 0
4326 0
4327 0.11
4328 0
4329 0.11
4330 0
4331 0.11
4332 0
4333 0
4334 0.11
4335 0.11
4336 0
4337 0.11
4338 0.11
4339 0
4340 0.11
4341 0.11
4342 0
4343 0
4344 0
4345 0
4346 0.11
4347 0.11
4348 0
4349 0
4350 0
4351 0
4352 0
4353 0
4354 0.11
4355 0
4356 0
4357 0.11
4358 0
4359 0.11
4360 0.11
4361 0.11
4362 0
4363 0.11
4364 0
4365 0.11
4366 0.11
4367 0.11
4368 0
4369 0
4370 0
4371 0.11
4372 0
4373 0.11
4374 0
4375 0.11
4376 0.11
4377 0.11
4378 0.11
4379 0.11
4380 0.11
4381 0
4382 0.11
4383 0.11
4384 0
4385 0
4386 0.11
4387 0.11
4388 0.11
4389 0.11
4390 0.11
4391 0.11
4392 0.11
4393 0.11
4394 0.11
4395 0.11
4396 0
4397 0.11
4398 0.11
4399 0.11
4400 0.11
4401 0
4402 0.11
4403 0
4404 0.11
4405 0
4406 0.11
4407 0.11
4408 0
4409 0.11
4410 0
4411 0.11
4412 0.11
4413 0
4414 0
4415 0.11
4416 0.11
4417 0
4418 0.11
4419 0.11
4420 0
4421 0.11
4422 0
4423 0.11
4424 0.11
4425 0.11
4426 0
4427 0.11
4428 0
4429 0.11
4430 0.11
4431 0.11
4432 0.11
4433 0.11
4434 0.11
4435 0.11
4436 0
4437 0.11
4438 0.11
4439 0
4440 0.11
4441 0
4442 0.11
4443 0.11
4444 0
4445 0.11
4446 0
4447 0.11
4448 0.11
4449 0
4450 0.11
4451 0.11
4452 0
4453 0.11
4454 0.11
4455 0
4456 0
4457 0
4458 0
4459 0
4460 0
4461 0.11
4462 0.11
4463 0.11
4464 0
4465 0.11
4466 0.11
4467 0.11
4468 0
4469 0.11
4470 0.11
4471 0.11
4472 0.11
4473 0.11
4474 0
4475 0
4476 0.11
4477 0.11
4478 0.11
4479 0
4480 0.11
4481 0
4482 0
4483 0
4484 0
4485 0
4486 0
4487 0.11
4488 0
4489 0.11
4490 0.11
4491 0
4492 0.11
4493 0.11
4494 0
4495 0.11
4496 0.11
4497 0
4498 0.11
4499 0
4500 0.11
4501 0.11
4502 0.11
4503 0.11
4504 0.11
4505 0.11
4506 0.11
4507 0.11
4508 0
4509 0.11
4510 0
4511 0.11
4512 0
4513 0.11
4514 0
4515 0.11
4516 0.11
4517 0
4518 0.11
4519 0
4520 0
4521 0
4522 0
4523 0.11
4524 0
4525 0.11
4526 0.11
4527 0.11
4528 0.11
4529 0.11
4530 0.11
4531 0.11
4532 0
4533 0.11
4534 0.11
4535 0
4536 0.11
4537 0
4538 0.11
4539 0
4540 0
4541 0.11
4542 0.11
4543 0
4544 0.11
4545 0.11
4546 0
4547 0
4548 0.11
4549 0.11
4550 0
4551 0
4552 0.11
4553 0.11
4554 0.11
4555 0.11
4556 0
4557 0
4558 0.11
4559 0.11
4560 0.11
4561 0.11
4562 0.11
4563 0.11
4564 0
4565 0.11
4566 0.11
4567 0.11
4568 0.11
4569 0.11
4570 0.11
4571 0.11
4572 0
4573 0
4574 0.11
4575 0.11
4576 0.11
4577 0
4578 0.11
4579 0.11
4580 0.11
4581 0.11
4582 0.11
4583 0.11
4584 0
4585 0.11
4586 0.11
4587 0
4588 0.11
4589 0
4590 0.11
4591 0.11
4592 0
4593 0.11
4594 0.11
4595 0.11
4596 0.11
4597 0
4598 0
4599 0
4600 0
4601 0.11
4602 0
4603 0
4604 0.11
4605 0.11
4606 0.11
4607 0.11
4608 0
4609 0
4610 0
4611 0.11
4612 0.11
4613 0.11
4614 0.11
4615 0
4616 0.11
4617 0
4618 0.11
4619 0.11
4620 0
4621 0
4622 0.11
4623 0
4624 0.11
4625 0.11
4626 0.11
4627 0.11
4628 0.11
4629 0
4630 0.11
4631 0
4632 0
4633 0.11
4634 0
4635 0
4636 0
4637 0
4638 0.11
4639 0.11
4640 0.11
4641 0.11
4642 0
4643 0
4644 0.11
4645 0.11
4646 0
4647 0
4648 0.11
4649 0.11
4650 0.11
4651 0
4652 0
4653 0
4654 0.11
4655 0.11
4656 0.11
4657 0
4658 0.11
4659 0.11
4660 0.11
4661 0
4662 0
4663 0.11
4664 0
4665 0.11
4666 0.11
4667 0
4668 0.11
4669 0.11
4670 0
4671 0
4672 0.11
4673 0.11
4674 0.11
4675 0
4676 0.11
4677 0
4678 0
4679 0
4680 0
4681 0
4682 0
4683 0
4684 0
4685 0.11
4686 0
4687 0.11
4688 0
4689 0.11
4690 0.11
4691 0.11
4692 0
4693 0.11
4694 0
4695 0
4696 0.11
4697 0.11
4698 0
4699 0
4700 0
4701 0
4702 0.11
4703 0.11
4704 0.11
4705 0.11
4706 0
4707 0.11
4708 0.11
4709 0.11
4710 0
4711 0.11
4712 0.11
4713 0
4714 0.11
4715 0.11
4716 0.11
4717 0.11
4718 0
4719 0.11
4720 0
4721 0
4722 0.11
4723 0.11
4724 0.11
4725 0.11
4726 0
4727 0.11
4728 0
4729 0.11
4730 0
4731 0
4732 0.11
4733 0.11
4734 0
4735 0.11
4736 0
4737 0
4738 0
4739 0.11
4740 0
4741 0.11
4742 0.11
4743 0.11
4744 0.11
4745 0
4746 0
4747 0.11
4748 0.11
4749 0.11
4750 0
4751 0.11
4752 0.11
4753 0
4754 0
4755 0
4756 0
4757 0
4758 0
4759 0
4760 0
4761 0
4762 0.11
4763 0
4764 0
4765 0
4766 0
4767 0.11
4768 0.11
4769 0.11
4770 0.11
4771 0
4772 0
4773 0
4774 0
4775 0.11
4776 0.11
4777 0
4778 0
4779 0
4780 0.11
4781 0
4782 0.11
4783 0.11
4784 0.11
4785 0.11
4786 0
4787 0.11
4788 0.11
4789 0
4790 0.11
4791 0.11
4792 0.11
4793 0.11
4794 0.11
4795 0.11
4796 0
4797 0
4798 0.11
4799 0
4800 0
4801 0.11
4802 0
4803 0
4804 0.11
4805 0
4806 0
4807 0
4808 0
4809 0.11
4810 0
4811 0.11
4812 0.11
4813 0
4814 0.11
4815 0
4816 0.11
4817 0.11
4818 0.11
4819 0.11
4820 0.11
4821 0
4822 0.11
4823 0.11
4824 0
4825 0.11
4826 0.11
4827 0
4828 0.11
4829 0.11
4830 0.11
4831 0
4832 0
4833 0.11
4834 0
4835 0
4836 0
4837 0
4838 0.11
4839 0.11
4840 0
4841 0
4842 0.11
4843 0
4844 0
4845 0
4846 0
4847 0
4848 0.11
4849 0.11
4850 0.11
4851 0.11
4852 0.11
4853 0
4854 0
4855 0.11
4856 0
4857 0
4858 0.11
4859 0.11
4860 0
4861 0
4862 0
4863 0.11
4864 0
4865 0
4866 0.11
4867 0.11
4868 0.11
4869 0.11
4870 0.11
4871 0
4872 0.11
4873 0.11
4874 0.11
4875 0.11
4876 0.11
4877 0
4878 0.11
4879 0
4880 0.11
4881 0
4882 0.11
4883 0.11
4884 0.11
4885 0.11
4886 0
4887 0
4888 0
4889 0
4890 0.11
4891 0
4892 0
4893 0.11
4894 0
4895 0
4896 0
4897 0
4898 0
4899 0.11
4900 0.11
4901 0.11
4902 0
4903 0
4904 0.11
4905 0
4906 0
4907 0.11
4908 0.11
4909 0.11
4910 0.11
4911 0
4912 0
4913 0
4914 0.11
4915 0
4916 0.11
4917 0.11
4918 0
4919 0.11
4920 0.11
4921 0
4922 0.11
4923 0.11
4924 0
4925 0
4926 0
4927 0
4928 0
4929 0
4930 0.11
4931 0
4932 0
4933 0.11
4934 0.11
4935 0.11
4936 0.11
4937 0.11
4938 0
4939 0.11
4940 0
4941 0.11
4942 0.11
4943 0
4944 0.11
4945 0.11
4946 0
4947 0
4948 0.11
4949 0.11
4950 0
4951 0.11
4952 0.11
4953 0
4954 0.11
4955 0.11
4956 0.11
4957 0.11
4958 0.11
4959 0.11
4960 0
4961 0
4962 0.11
4963 0.11
4964 0
4965 0
4966 0.11
4967 0.11
4968 0.11
4969 0.11
4970 0.11
4971 0
4972 0.11
4973 0.11
4974 0.11
4975 0
4976 0
4977 0.11
4978 0
4979 0.11
4980 0
4981 0.11
4982 0
4983 0.11
4984 0.11
4985 0
4986 0
4987 0.11
4988 0.11
4989 0.11
4990 0.11
4991 0
4992 0
4993 0.11
4994 0.11
4995 0.11
4996 0.11
4997 0.11
4998 0.11
4999 0
5000 0.11
5001 0.11
5002 0.11
5003 0.11
5004 0
5005 0.11
5006 0
5007 0.11
5008 0
5009 0
5010 0.11
5011 0
5012 0
5013 0
5014 0.11
5015 0
5016 0.11
5017 0
5018 0.11
5019 0
5020 0
5021 0
5022 0
5023 0
5024 0
5025 0
5026 0.11
5027 0.11
5028 0
5029 0.11
5030 0.11
5031 0
5032 0
5033 0.11
5034 0.11
5035 0.11
5036 0
5037 0
5038 0.11
5039 0.11
5040 0.11
5041 0.11
5042 0.11
5043 0.11
5044 0
5045 0
5046 0.11
5047 0.11
5048 0.11
5049 0
5050 0.11
5051 0.11
5052 0
5053 0
5054 0.11
5055 0.11
5056 0.11
5057 0.11
5058 0.11
5059 0.11
5060 0
5061 0.11
5062 0.11
5063 0.11
5064 0.11
5065 0.11
5066 0.11
5067 0.11
5068 0.11
5069 0.11
5070 0.11
5071 0.11
5072 0
5073 0.11
5074 0.11
5075 0.11
5076 0
5077 0.11
5078 0
5079 0.11
5080 0.11
5081 0.11
5082 0.11
5083 0.11
5084 0.11
5085 0.11
5086 0
5087 0.11
5088 0.11
5089 0
5090 0
5091 0
5092 0
5093 0.11
5094 0.11
5095 0.11
5096 0.11
5097 0
5098 0
5099 0
5100 0.11
5101 0.11
5102 0.11
5103 0
5104 0
5105 0.11
5106 0.11
5107 0.11
5108 0
5109 0
5110 0.11
5111 0.11
5112 0.11
5113 0.11
5114 0
5115 0.11
5116 0.11
5117 0
5118 0
5119 0.11
5120 0.11
5121 0
5122 0.11
5123 0
5124 0
5125 0
5126 0.11
5127 0
5128 0
5129 0.11
5130 0
5131 0.11
5132 0.11
5133 0.11
5134 0
5135 0.11
5136 0.11
5137 0
5138 0
5139 0.11
5140 0.11
5141 0.11
5142 0
5143 0
5144 0.11
5145 0.11
5146 0
5147 0
5148 0
5149 0
5150 0.11
5151 0.11
5152 0.11
5153 0
5154 0
5155 0.11
5156 0
5157 0
5158 0
5159 0.11
5160 0
5161 0
5162 0.11
5163 0
5164 0
5165 0.11
5166 0
5167 0
5168 0.11
5169 0.11
5170 0
5171 0.11
5172 0.11
5173 0.11
5174 0
5175 0.11
5176 0.11
5177 0.11
5178 0
5179 0.11
5180 0
5181 0.11
5182 0.11
5183 0
5184 0.11
5185 0.11
5186 0.11
5187 0.11
5188 0
5189 0.11
5190 0
5191 0.11
5192 0
5193 0.11
5194 0
5195 0
5196 0.11
5197 0.11
5198 0.11
5199 0
5200 0
5201 0.11
5202 0
5203 0.11
5204 0.11
5205 0
5206 0
5207 0.11
5208 0
5209 0.11
5210 0
5211 0.11
5212 0.11
5213 0.11
5214 0
5215 0
5216 0
5217 0.11
5218 0
5219 0.11
5220 0.11
5221 0.11
5222 0.11
5223 0.11
5224 0.11
5225 0
5226 0
5227 0
5228 0
5229 0
5230 0.11
5231 0.11
5232 0.11
5233 0
5234 0
5235 0.11
5236 0
5237 0.11
5238 0
5239 0.11
5240 0.11
5241 0.11
5242 0.11
5243 0.11
5244 0
5245 0.11
5246 0.11
5247 0
5248 0.11
5249 0.11
5250 0.11
5251 0.11
5252 0.11
5253 0.11
5254 0
5255 0
5256 0.11
5257 0
5258 0
5259 0.11
5260 0.11
5261 0
5262 0
5263 0.11
5264 0.11
5265 0.11
5266 0.11
5267 0.11
5268 0.11
5269 0.11
5270 0.11
5271 0.11
5272 0.11
5273 0.11
5274 0
5275 0.11
5276 0.11
5277 0
5278 0
5279 0
5280 0.11
5281 0
5282 0.11
5283 0
5284 0.11
5285 0.11
5286 0
5287 0.11
5288 0
5289 0.11
5290 0.11
5291 0
5292 0
5293 0.11
5294 0
5295 0
5296 0.11
5297 0.11
5298 0.11
5299 0.11
5300 0
5301 0.11
5302 0.11
5303 0
5304 0.11
5305 0
5306 0.11
5307 0.11
5308 0.11
5309 0
5310 0.11
5311 0
5312 0.11
5313 0
5314 0.11
5315 0
5316 0
5317 0.11
5318 0.11
5319 0.11
5320 0.11
5321 0
5322 0.11
5323 0.11
5324 0
5325 0
5326 0
5327 0.11
5328 0.11
5329 0
5330 0.11
5331 0
5332 0
5333 0.11
5334 0
5335 0.11
5336 0.11
5337 0.11
5338 0.11
5339 0
5340 0
5341 0.11
5342 0.11
5343 0.11
5344 0.11
5345 0.11
5346 0.11
5347 0.11
5348 0
5349 0
5350 0.11
5351 0
5352 0.11
5353 0.11
5354 0.11
5355 0
5356 0.11
5357 0
5358 0.11
5359 0.11
5360 0
5361 0.11
5362 0.11
5363 0
5364 0
5365 0.11
5366 0.11
5367 0.11
5368 0.11
5369 0
5370 0
5371 0.11
5372 0
5373 0.11
5374 0
5375 0.11
5376 0.11
5377 0.11
5378 0
5379 0
5380 0.11
5381 0.11
5382 0
5383 0.11
5384 0
5385 0.11
5386 0.11
5387 0.11
5388 0.11
5389 0
5390 0.11
5391 0
5392 0.11
5393 0
5394 0.11
5395 0.11
5396 0
5397 0.11
5398 0.11
5399 0.11
5400 0.11
5401 0
5402 0.11
5403 0.11
5404 0
5405 0
5406 0
5407 0.11
5408 0
5409 0
5410 0.11
5411 0.11
5412 0.11
5413 0.11
5414 0.11
5415 0.11
5416 0
5417 0.11
5418 0.11
5419 0.11
5420 0
5421 0.11
5422 0
5423 0.11
5424 0.11
5425 0
5426 0.11
5427 0.11
5428 0
5429 0
5430 0.11
5431 0
5432 0.11
5433 0.11
5434 0.11
5435 0.11
5436 0.11
5437 0.11
5438 0.11
5439 0.11
5440 0
5441 0
5442 0.11
5443 0
5444 0.11
5445 0.11
5446 0.11
5447 0.11
5448 0.11
5449 0
5450 0.11
5451 0.11
5452 0.11
5453 0.11
5454 0.11
5455 0
5456 0.11
5457 0.11
5458 0
5459 0.11
5460 0
5461 0.11
5462 0.11
5463 0
5464 0
5465 0.11
5466 0.11
5467 0.11
5468 0
5469 0
5470 0
5471 0.11
5472 0.11
5473 0
5474 0.11
5475 0.11
5476 0
5477 0
5478 0.11
5479 0.11
5480 0.11
5481 0
5482 0
5483 0
5484 0
5485 0.11
5486 0
5487 0.11
5488 0
5489 0.11
5490 0.11
5491 0.11
5492 0.11
5493 0.11
5494 0.11
5495 0
5496 0
5497 0.11
5498 0.11
5499 0.11
5500 0
5501 0.11
5502 0
5503 0
5504 0.11
5505 0.11
5506 0.11
5507 0.11
5508 0
5509 0.11
5510 0
5511 0.11
5512 0.11
5513 0.11
5514 0.11
5515 0
5516 0.11
5517 0.11
5518 0.11
5519 0.11
5520 0
5521 0
5522 0.11
5523 0.11
5524 0
5525 0.11
5526 0.11
5527 0
5528 0.11
5529 0.11
5530 0
5531 0.11
5532 0.11
5533 0.11
5534 0
5535 0.11
5536 0
5537 0.11
5538 0
5539 0
5540 0
5541 0.11
5542 0.11
5543 0
5544 0
5545 0.11
5546 0.11
5547 0
5548 0.11
5549 0
5550 0.11
5551 0
5552 0
5553 0.11
5554 0.11
5555 0.11
5556 0
5557 0.11
5558 0
5559 0
5560 0
5561 0.11
5562 0
5563 0.11
5564 0
5565 0
5566 0
5567 0.11
5568 0.11
5569 0.11
5570 0
5571 0
5572 0.11
5573 0.11
5574 0.11
5575 0
5576 0.11
5577 0.11
5578 0.11
5579 0.11
5580 0.11
5581 0
5582 0
5583 0
5584 0
5585 0.11
5586 0.11
5587 0.11
5588 0.11
5589 0
5590 0
5591 0
5592 0.11
5593 0
5594 0.11
5595 0
5596 0
5597 0.11
5598 0.11
5599 0.11
5600 0
5601 0.11
5602 0.11
5603 0
5604 0
5605 0.11
5606 0.11
5607 0
5608 0.11
5609 0
5610 0
5611 0
5612 0
5613 0
5614 0
5615 0
5616 0
5617 0.11
5618 0
5619 0
5620 0.11
5621 0.11
5622 0
5623 0
5624 0
5625 0.11
5626 0.11
5627 0.11
5628 0
5629 0.11
5630 0
5631 0
5632 0.11
5633 0.11
5634 0
5635 0.11
5636 0.11
5637 0
5638 0
5639 0
5640 0.11
5641 0.11
5642 0.11
5643 0
5644 0.11
5645 0.11
5646 0.11
5647 0.11
5648 0.11
5649 0
5650 0
5651 0.11
5652 0.11
5653 0
5654 0.11
5655 0
5656 0
5657 0.11
5658 0.11
5659 0.11
5660 0
5661 0.11
5662 0
5663 0.11
5664 0
5665 0
5666 0.11
5667 0.11
5668 0.11
5669 0
5670 0
5671 0.11
5672 0
5673 0.11
5674 0.11
5675 0.11
5676 0.11
5677 0
5678 0.11
5679 0.11
5680 0
5681 0
5682 0.11
5683 0
5684 0
5685 0
5686 0
5687 0
5688 0.11
5689 0.11
5690 0.11
5691 0.11
5692 0
5693 0.11
5694 0.11
5695 0.11
5696 0.11
5697 0.11
5698 0
5699 0.11
5700 0
5701 0
5702 0.11
5703 0.11
5704 0
5705 0.11
5706 0
5707 0.11
5708 0
5709 0.11
5710 0.11
5711 0
5712 0.11
5713 0.11
5714 0.11
5715 0
5716 0.11
5717 0
5718 0
5719 0
5720 0.11
5721 0.11
5722 0.11
5723 0
5724 0.11
5725 0
5726 0.11
5727 0
5728 0
5729 0.11
5730 0.11
5731 0.11
5732 0
5733 0.11
5734 0.11
5735 0.11
5736 0
5737 0
5738 0.11
5739 0.11
5740 0
5741 0.11
5742 0
5743 0
5744 0.11
5745 0
5746 0.11
5747 0.11
5748 0.11
5749 0
5750 0.11
5751 0
5752 0
5753 0.11
5754 0.11
5755 0
5756 0.11
5757 0.11
5758 0
5759 0.11
5760 0.11
5761 0.11
5762 0.11
5763 0.11
5764 0
5765 0.11
5766 0.11
5767 0.11
5768 0.11
5769 0.11
5770 0
5771 0
5772 0.11
5773 0
5774 0.11
5775 0
5776 0.11
5777 0
5778 0.11
5779 0
5780 0.11
5781 0.11
5782 0.11
5783 0.11
5784 0.11
5785 0
5786 0
5787 0.11
5788 0
5789 0.11
5790 0
5791 0
5792 0
5793 0.11
5794 0.11
5795 0.11
5796 0.11
5797 0.11
5798 0.11
5799 0
5800 0
5801 0
5802 0.11
5803 0.11
5804 0.11
5805 0.11
5806 0
5807 0.11
5808 0.11
5809 0
5810 0.11
5811 0.11
5812 0.11
5813 0
5814 0
5815 0.11
5816 0
5817 0
5818 0
5819 0
5820 0.11
5821 0
5822 0.11
5823 0.11
5824 0
5825 0
5826 0
5827 0
5828 0
5829 0.11
5830 0
5831 0
5832 0.11
5833 0.11
5834 0
5835 0.11
5836 0
5837 0.11
5838 0.11
5839 0.11
5840 0.11
5841 0.11
5842 0
5843 0.11
5844 0
5845 0.11
5846 0.11
5847 0
5848 0
5849 0
5850 0
5851 0
5852 0
5853 0
5854 0
5855 0.11
5856 0
5857 0.11
5858 0.11
5859 0
5860 0
5861 0.11
5862 0.11
5863 0.11
5864 0
5865 0.11
5866 0.11
5867 0
5868 0.11
5869 0.11
5870 0.11
5871 0.11
5872 0.11
5873 0.11
5874 0.11
5875 0
5876 0
5877 0.11
5878 0
5879 0.11
5880 0.11
5881 0.11
5882 0.11
5883 0.11
5884 0.11
5885 0.11
5886 0.11
5887 0
5888 0.11
5889 0.11
5890 0.11
5891 0
5892 0.11
5893 0
5894 0
5895 0.11
5896 0.11
5897 0.11
5898 0.11
5899 0.11
5900 0.11
5901 0.11
5902 0
5903 0
5904 0.11
5905 0.11
5906 0
5907 0
5908 0
5909 0.11
5910 0.11
5911 0
5912 0
5913 0
5914 0.11
5915 0.11
5916 0.11
5917 0.11
5918 0.11
5919 0.11
5920 0
5921 0
5922 0
5923 0
5924 0.11
5925 0.11
5926 0.11
5927 0.11
5928 0.11
5929 0.11
5930 0.11
5931 0.11
5932 0.11
5933 0.11
5934 0
5935 0
5936 0.11
5937 0
5938 0.11
5939 0.11
5940 0
5941 0
5942 0.11
5943 0
5944 0
5945 0.11
5946 0.11
5947 0
5948 0.11
5949 0
5950 0.11
5951 0
5952 0.11
5953 0.11
5954 0.11
5955 0.11
5956 0.11
5957 0
5958 0.11
5959 0.11
5960 0
5961 0
5962 0
5963 0.11
5964 0
5965 0.11
5966 0.11
5967 0.11
5968 0.11
5969 0.11
5970 0
5971 0.11
5972 0.11
5973 0.11
5974 0.11
5975 0.11
5976 0
5977 0.11
5978 0.11
5979 0.11
5980 0.11
5981 0.11
5982 0.11
5983 0.11
5984 0.11
5985 0
5986 0
5987 0
5988 0
5989 0.11
5990 0.11
5991 0.11
5992 0.11
5993 0.11
5994 0.11
5995 0
5996 0.11
5997 0.11
5998 0
5999 0.11
6000 0
6001 0.11
6002 0
6003 0.11
6004 0
6005 0.11
6006 0
6007 0
6008 0
6009 0.11
6010 0.11
6011 0
6012 0.11
6013 0
6014 0
6015 0.11
6016 0
6017 0
6018 0.11
6019 0
6020 0
6021 0
6022 0.11
6023 0
6024 0.11
6025 0.11
6026 0
6027 0.11
6028 0
6029 0
6030 0.11
6031 0.11
6032 0
6033 0.11
6034 0
6035 0.11
6036 0
6037 0.11
6038 0
6039 0.11
6040 0.11
6041 0.11
6042 0.11
6043 0.11
6044 0.11
6045 0.11
6046 0.11
6047 0
6048 0.11
6049 0.11
6050 0
6051 0
6052 0
6053 0.11
6054 0
6055 0
6056 0
6057 0.11
6058 0
6059 0
6060 0.11
6061 0.11
6062 0.11
6063 0
6064 0.11
6065 0
6066 0
6067 0
6068 0.11
6069 0
6070 0.11
6071 0.11
6072 0
6073 0.11
6074 0
6075 0.11
6076 0.11
6077 0.11
6078 0.11
6079 0
6080 0
6081 0.11
6082 0
6083 0
6084 0.11
6085 0.11
6086 0.11
6087 0
6088 0.11
6089 0
6090 0.11
6091 0
6092 0
6093 0.11
6094 0
6095 0.11
6096 0.11
6097 0.11
6098 0.11
6099 0.11
6100 0
6101 0.11
6102 0
6103 0
6104 0.11
6105 0
6106 0
6107 0
6108 0.11
6109 0
6110 0.11
6111 0
6112 0.11
6113 0
6114 0.11
6115 0.11
6116 0.11
6117 0
6118 0
6119 0.11
6120 0
6121 0.11
6122 0.11
6123 0.11
6124 0.11
6125 0.11
6126 0.11
6127 0.11
6128 0
6129 0
6130 0
6131 0
6132 0
6133 0.11
6134 0
6135 0.11
6136 0
6137 0.11
6138 0.11
6139 0.11
6140 0.11
6141 0.11
6142 0.11
6143 0.11
6144 0.11
6145 0.11
6146 0
6147 0.11
6148 0
6149 0
6150 0.11
6151 0
6152 0.11
6153 0
6154 0
6155 0.11
6156 0.11
6157 0.11
6158 0.11
6159 0.11
6160 0.11
6161 0
6162 0.11
6163 0
6164 0.11
6165 0.11
6166 0.11
6167 0.11
6168 0
6169 0.11
6170 0.11
6171 0.11
6172 0.11
6173 0
6174 0.11
6175 0
6176 0.11
6177 0.11
6178 0.11
6179 0
6180 0
6181 0.11
6182 0
6183 0.11
6184 0
6185 0.11
6186 0.11
6187 0
6188 0.11
6189 0.11
6190 0
6191 0
6192 0
6193 0
6194 0
6195 0.11
6196 0
6197 0
6198 0.11
6199 0
6200 0.11
6201 0.11
6202 0
6203 0.11
6204 0
6205 0
6206 0.11
6207 0.11
6208 0
6209 0
6210 0.11
6211 0
6212 0
6213 0.11
6214 0
6215 0.11
6216 0
6217 0.11
6218 0.11
6219 0
6220 0
6221 0.11
6222 0.11
6223 0.11
6224 0.11
6225 0
6226 0.11
6227 0
6228 0
6229 0.11
6230 0.11
6231 0.11
6232 0
6233 0.11
6234 0.11
6235 0
6236 0.11
6237 0.11
6238 0
6239 0.11
6240 0.11
6241 0
6242 0.11
6243 0.11
6244 0.11
6245 0.11
6246 0.11
6247 0.11
6248 0.11
6249 0
6250 0.11
6251 0
6252 0.11
6253 0.11
6254 0.11
6255 0
6256 0.11
6257 0.11
6258 0
6259 0
6260 0.11
6261 0
6262 0
6263 0.11
6264 0
6265 0.11
6266 0.11
6267 0.11
6268 0.11
6269 0.11
6270 0.11
6271 0.11
6272 0
6273 0
6274 0
6275 0.11
6276 0.11
6277 0.11
6278 0.11
6279 0.11
6280 0
6281 0
6282 0
6283 0.11
6284 0
6285 0
6286 0.11
6287 0
6288 0
6289 0.11
6290 0.11
6291 0.11
6292 0.11
6293 0.11
6294 0
6295 0.11
6296 0.11
6297 0.11
6298 0
6299 0.11
6300 0.11
6301 0.11
6302 0.11
6303 0
6304 0.11
6305 0
6306 0
6307 0.11
6308 0.11
6309 0
6310 0
6311 0.11
6312 0
6313 0.11
6314 0.11
6315 0.11
6316 0.11
6317 0.11
6318 0.11
6319 0
6320 0.11
6321 0
6322 0
6323 0.11
6324 0
6325 0
6326 0
6327 0.11
6328 0.11
6329 0
6330 0
6331 0
6332 0
6333 0.11
6334 0.11
6335 0.11
6336 0.11
6337 0.11
6338 0
6339 0.11
6340 0.11
6341 0
6342 0
6343 0
6344 0
6345 0.11
6346 0
6347 0.11
6348 0.11
6349 0
6350 0
6351 0.11
6352 0
6353 0
6354 0
6355 0
6356 0.11
6357 0.11
6358 0
6359 0.11
6360 0.11
6361 0.11
6362 0
6363 0.11
6364 0.11
6365 0.11
6366 0.11
6367 0.11
6368 0
6369 0
6370 0
6371 0
6372 0.11
6373 0.11
6374 0.11
6375 0.11
6376 0.11
6377 0.11
6378 0
6379 0.11
6380 0
6381 0.11
6382 0.11
6383 0.11
6384 0.11
6385 0
6386 0
6387 0
6388 0.11
6389 0.11
6390 0
6391 0
6392 0.11
6393 0.11
6394 0
6395 0
6396 0.11
6397 0
6398 0.11
6399 0
6400 0.11
6401 0
6402 0
6403 0
6404 0.11
6405 0.11
6406 0.11
6407 0
6408 0
6409 0.11
6410 0
6411 0.11
6412 0.11
6413 0.11
6414 0
6415 0.11
6416 0.11
6417 0
6418 0
6419 0.11
6420 0.11
6421 0.11
6422 0
6423 0.11
6424 0.11
6425 0
6426 0
6427 0.11
6428 0.11
6429 0
6430 0.11
6431 0
6432 0
6433 0.11
6434 0.11
6435 0
6436 0.11
6437 0
6438 0
6439 0.11
6440 0.11
6441 0.11
6442 0
6443 0.11
6444 0
6445 0
6446 0.11
6447 0.11
6448 0
6449 0
6450 0.11
6451 0
6452 0.11
6453 0.11
6454 0
6455 0.11
6456 0
6457 0
6458 0.11
6459 0
6460 0.11
6461 0
6462 0.11
6463 0
6464 0.11
6465 0.11
6466 0.11
6467 0
6468 0.11
6469 0.11
6470 0
6471 0
6472 0.11
6473 0.11
6474 0.11
6475 0
6476 0
6477 0.11
6478 0
6479 0
6480 0
6481 0
6482 0
6483 0.11
6484 0
6485 0.11
6486 0.11
6487 0
6488 0
6489 0
6490 0
6491 0.11
6492 0.11
6493 0.11
6494 0.11
6495 0
6496 0.11
6497 0.11
6498 0.11
6499 0
6500 0.11
6501 0.11
6502 0.11
6503 0
6504 0.11
6505 0
6506 0.11
6507 0.11
6508 0
6509 0
6510 0.11
6511 0
6512 0.11
6513 0
6514 0
6515 0.11
6516 0.11
6517 0.11
6518 0.11
6519 0.11
6520 0
6521 0.11
6522 0.11
6523 0.11
6524 0.11
6525 0
6526 0.11
6527 0
6528 0
6529 0
6530 0.11
6531 0.11
6532 0.11
6533 0.11
6534 0
6535 0.11
6536 0.11
6537 0
6538 0.11
6539 0.11
6540 0
6541 0
6542 0
6543 0.11
6544 0.11
6545 0.11
6546 0.11
6547 0.11
6548 0.11
6549 0.11
6550 0
6551 0
6552 0.11
6553 0.11
6554 0.11
6555 0.11
6556 0.11
6557 0.11
6558 0.11
6559 0.11
6560 0
6561 0.11
6562 0
6563 0.11
6564 0.11
6565 0.11
6566 0.11
6567 0.11
6568 0.11
6569 0.11
6570 0.11
6571 0.11
6572 0.11
6573 0.11
6574 0.11
6575 0
6576 0
6577 0
6578 0
6579 0
6580 0
6581 0.11
6582 0.11
6583 0.11
6584 0
6585 0
6586 0.11
6587 0
6588 0
6589 0.11
6590 0
6591 0
6592 0.11
6593 0
6594 0.11
6595 0.11
6596 0
6597 0
6598 0
6599 0.11
6600 0.11
6601 0
6602 0.11
6603 0
6604 0
6605 0.11
6606 0.11
6607 0.11
6608 0.11
6609 0
6610 0
6611 0.11
6612 0.11
6613 0.11
6614 0
6615 0.11
6616 0.11
6617 0
6618 0.11
6619 0.11
6620 0
6621 0
6622 0.11
6623 0
6624 0.11
6625 0
6626 0.11
6627 0.11
6628 0.11
6629 0
6630 0.11
6631 0.11
6632 0
6633 0.11
6634 0
6635 0.11
6636 0
6637 0
6638 0
6639 0
6640 0.11
6641 0
6642 0
6643 0.11
6644 0
6645 0.11
6646 0.11
6647 0.11
6648 0.11
6649 0.11
6650 0.11
6651 0
6652 0.11
6653 0
6654 0.11
6655 0
6656 0
6657 0
6658 0.11
6659 0.11
6660 0
6661 0.11
6662 0
6663 0
6664 0.11
6665 0.11
6666 0.11
6667 0.11
6668 0.11
6669 0
6670 0
6671 0.11
6672 0
6673 0
6674 0.11
6675 0.11
6676 0
6677 0
6678 0.11
6679 0.11
6680 0.11
6681 0.11
6682 0.11
6683 0
6684 0.11
6685 0
6686 0
6687 0
6688 0
6689 0
6690 0
6691 0.11
6692 0.11
6693 0.11
6694 0.11
6695 0
6696 0.11
6697 0
6698 0
6699 0.11
6700 0.11
6701 0.11
6702 0
6703 0.11
6704 0.11
6705 0
6706 0.11
6707 0.11
6708 0.11
6709 0
6710 0.11
6711 0.11
6712 0
6713 0.11
6714 0.11
6715 0.11
6716 0.11
6717 0
6718 0.11
6719 0.11
6720 0
6721 0.11
6722 0.11
6723 0
6724 0.11
6725 0.11
6726 0
6727 0.11
6728 0
6729 0.11
6730 0.11
6731 0
6732 0.11
6733 0.11
6734 0.11
6735 0.11
6736 0
6737 0
6738 0.11
6739 0.11
6740 0
6741 0.11
6742 0.11
6743 0.11
6744 0.11
6745 0.11
6746 0
6747 0.11
6748 0.11
6749 0
6750 0
6751 0.11
6752 0
6753 0
6754 0.11
6755 0.11
6756 0.11
6757 0
6758 0.11
6759 0
6760 0.11
6761 0.11
6762 0
6763 0.11
6764 0
6765 0
6766 0.11
6767 0.11
6768 0.11
6769 0.11
6770 0
6771 0
6772 0
6773 0
6774 0.11
6775 0
6776 0.11
6777 0.11
6778 0.11
6779 0.11
6780 0.11
6781 0
6782 0
6783 0
6784 0
6785 0
6786 0
6787 0
6788 0.11
6789 0.11
6790 0.11
6791 0.11
6792 0.11
6793 0
6794 0.11
6795 0
6796 0.11
6797 0.11
6798 0
6799 0
6800 0
6801 0.11
6802 0.11
6803 0.11
6804 0.11
6805 0
6806 0
6807 0
6808 0.11
6809 0.11
6810 0
6811 0
6812 0
6813 0
6814 0
6815 0
6816 0
6817 0
6818 0.11
6819 0
6820 0.11
6821 0.11
6822 0
6823 0.11
6824 0.11
6825 0.11
6826 0
6827 0
6828 0.11
6829 0.11
6830 0
6831 0
6832 0.11
6833 0.11
6834 0.11
6835 0
6836 0
6837 0
6838 0.11
6839 0.11
6840 0
6841 0
6842 0.11
6843 0.11
6844 0.11
6845 0
6846 0
6847 0.11
6848 0.11
6849 0
6850 0
6851 0
6852 0
6853 0.11
6854 0
6855 0.11
6856 0
6857 0.11
6858 0.11
6859 0.11
6860 0.11
6861 0
6862 0.11
6863 0.11
6864 0.11
6865 0.11
6866 0.11
6867 0
6868 0.11
6869 0.11
6870 0.11
6871 0.11
6872 0.11
6873 0.11
6874 0.11
6875 0.11
6876 0
6877 0.11
6878 0.11
6879 0.11
6880 0.11
6881 0.11
6882 0.11
6883 0
6884 0
6885 0.11
6886 0
6887 0.11
6888 0
6889 0.11
6890 0.11
6891 0.11
6892 0
6893 0
6894 0.11
6895 0
6896 0.11
6897 0.11
6898 0
6899 0.11
6900 0.11
6901 0
6902 0.11
6903 0
6904 0
6905 0.11
6906 0
6907 0.11
6908 0.11
6909 0
6910 0.11
6911 0.11
6912 0
6913 0.11
6914 0.11
6915 0.11
6916 0
6917 0.11
6918 0
6919 0
6920 0.11
6921 0.11
6922 0.11
6923 0.11
6924 0
6925 0.11
6926 0
6927 0
6928 0.11
6929 0.11
6930 0.11
6931 0.11
6932 0
6933 0
6934 0
6935 0.11
6936 0.11
6937 0.11
6938 0
6939 0.11
6940 0
6941 0.11
6942 0.11
6943 0.11
6944 0
6945 0.11
6946 0
6947 0.11
6948 0.11
6949 0
6950 0
6951 0.11
6952 0
6953 0.11
6954 0.11
6955 0.11
6956 0
6957 0.11
6958 0.11
6959 0.11
6960 0
6961 0.11
6962 0
6963 0.11
6964 0
6965 0.11
6966 0.11
6967 0.11
6968 0.11
6969 0.11
6970 0.11
6971 0
6972 0.11
6973 0.11
6974 0
6975 0.11
6976 0
6977 0.11
6978 0.11
6979 0.11
6980 0.11
6981 0.11
6982 0
6983 0
6984 0.11
6985 0.11
6986 0.11
6987 0.11
6988 0.11
6989 0
6990 0.11
6991 0.11
6992 0
6993 0.11
6994 0
6995 0.11
6996 0
6997 0
6998 0.11
6999 0.11
7000 0.11
7001 0
7002 0
7003 0
7004 0
7005 0.11
7006 0
7007 0
7008 0
7009 0.11
7010 0.11
7011 0.11
7012 0
7013 0
7014 0.11
7015 0.11
7016 0.11
7017 0
7018 0.11
7019 0.11
7020 0.11
7021 0.11
7022 0.11
7023 0.11
7024 0
7025 0
7026 0
7027 0
7028 0
7029 0
7030 0.11
7031 0.11
7032 0
7033 0.11
7034 0.11
7035 0.11
7036 0
7037 0.11
7038 0
7039 0
7040 0.11
7041 0.11
7042 0.11
7043 0
7044 0
7045 0
7046 0.11
7047 0
7048 0.11
7049 0
7050 0.11
7051 0.11
7052 0.11
7053 0.11
7054 0
7055 0
7056 0.11
7057 0
7058 0
7059 0
7060 0
7061 0
7062 0.11
7063 0.11
7064 0.11
7065 0
7066 0
7067 0
7068 0
7069 0.11
7070 0.11
7071 0
7072 0.11
7073 0.11
7074 0.11
7075 0.11
7076 0
7077 0.11
7078 0.11
7079 0.11
7080 0.11
7081 0.11
7082 0.11
7083 0
7084 0
7085 0.11
7086 0
7087 0.11
7088 0.11
7089 0
7090 0
7091 0.11
7092 0.11
7093 0.11
7094 0
7095 0
7096 0.11
7097 0.11
7098 0
7099 0
7100 0.11
7101 0.11
7102 0
7103 0
7104 0.11
7105 0
7106 0.11
7107 0.11
7108 0.11
7109 0.11
7110 0.11
7111 0
7112 0.11
7113 0
7114 0.11
7115 0.11
7116 0
7117 0
7118 0
7119 0
7120 0.11
7121 0.11
7122 0.11
7123 0
7124 0
7125 0
7126 0.11
7127 0.11
7128 0.11
7129 0
7130 0.11
7131 0.11
7132 0
7133 0
7134 0
7135 0.11
7136 0
7137 0.11
7138 0
7139 0
7140 0
7141 0.11
7142 0.11
7143 0
7144 0
7145 0.11
7146 0
7147 0
7148 0.11
7149 0
7150 0.11
7151 0.11
7152 0.11
7153 0
7154 0.11
7155 0
7156 0.11
7157 0.11
7158 0
7159 0.11
7160 0.11
7161 0.11
7162 0
7163 0.11
7164 0.11
7165 0.11
7166 0.11
7167 0
7168 0.11
7169 0
7170 0.11
7171 0.11
7172 0
7173 0.11
7174 0
7175 0.11
7176 0.11
7177 0
7178 0.11
7179 0.11
7180 0
7181 0
7182 0
7183 0.11
7184 0
7185 0
7186 0
7187 0.11
7188 0.11
7189 0.11
7190 0.11
7191 0
7192 0.11
7193 0
7194 0.11
7195 0.11
7196 0.11
7197 0
7198 0.11
7199 0
7200 0.11
7201 0
7202 0.11
7203 0.11
7204 0.11
7205 0
7206 0.11
7207 0.11
7208 0.11
7209 0.11
7210 0
7211 0.11
7212 0
7213 0.11
7214 0.11
7215 0.11
7216 0.11
7217 0
7218 0.11
7219 0.11
7220 0.11
7221 0.11
7222 0.11
7223 0
7224 0.11
7225 0
7226 0.11
7227 0.11
7228 0
7229 0
7230 0.11
7231 0
7232 0
7233 0.11
7234 0.11
7235 0.11
7236 0.11
7237 0.11
7238 0
7239 0.11
7240 0
7241 0
7242 0
7243 0
7244 0.11
7245 0
7246 0.11
7247 0
7248 0.11
7249 0.11
7250 0
7251 0
7252 0.11
7253 0
7254 0.11
7255 0.11
7256 0.11
7257 0.11
7258 0.11
7259 0.11
7260 0.11
7261 0.11
7262 0.11
7263 0
7264 0.11
7265 0.11
7266 0.11
7267 0
7268 0
7269 0.11
7270 0.11
7271 0.11
7272 0
7273 0
7274 0
7275 0
7276 0
7277 0.11
7278 0
7279 0.11
7280 0
7281 0.11
7282 0
7283 0.11
7284 0.11
7285 0
7286 0
7287 0
7288 0.11
7289 0
7290 0.11
7291 0
7292 0
7293 0.11
7294 0.11
7295 0.11
7296 0.11
7297 0
7298 0.11
7299 0.11
7300 0
7301 0
7302 0
7303 0.11
7304 0.11
7305 0
7306 0.11
7307 0
7308 0
7309 0
7310 0.11
7311 0
7312 0.11
7313 0
7314 0
7315 0.11
7316 0
7317 0.11
7318 0.11
7319 0.11
7320 0
7321 0.11
7322 0.11
7323 0
7324 0.11
7325 0
7326 0
7327 0.11
7328 0.11
7329 0
7330 0.11
7331 0.11
7332 0.11
7333 0.11
7334 0
7335 0.11
7336 0.11
7337 0
7338 0
7339 0
7340 0
7341 0
7342 0.11
7343 0.11
7344 0.11
7345 0
7346 0.11
7347 0.11
7348 0.11
7349 0
7350 0.11
7351 0
7352 0
7353 0
7354 0.11
7355 0.11
7356 0.11
7357 0.11
7358 0
7359 0
7360 0.11
7361 0.11
7362 0.11
7363 0
7364 0
7365 0.11
7366 0
7367 0
7368 0
7369 0.11
7370 0
7371 0.11
7372 0.11
7373 0.11
7374 0.11
7375 0
7376 0
7377 0
7378 0
7379 0
7380 0.11
7381 0
7382 0.11
7383 0
7384 0.11
7385 0.11
7386 0.11
7387 0
7388 0
7389 0.11
7390 0.11
7391 0
7392 0.11
7393 0
7394 0.11
7395 0.11
7396 0.11
7397 0.11
7398 0.11
7399 0.11
7400 0.11
7401 0.11
7402 0
7403 0
7404 0.11
7405 0
7406 0
7407 0.11
7408 0.11
7409 0.11
7410 0.11
7411 0
7412 0.11
7413 0
7414 0
7415 0.11
7416 0.11
7417 0.11
7418 0.11
7419 0
7420 0.11
7421 0.11
7422 0
7423 0.11
7424 0
7425 0
7426 0
7427 0.11
7428 0
7429 0.11
7430 0.11
7431 0.11
7432 0.11
7433 0
7434 0.11
7435 0.11
7436 0
7437 0.11
7438 0.11
7439 0
7440 0.11
7441 0.11
7442 0
7443 0.11
7444 0
7445 0
7446 0
7447 0
7448 0.11
7449 0
7450 0.11
7451 0.11
7452 0
7453 0.11
7454 0
7455 0.11
7456 0.11
7457 0.11
7458 0.11
7459 0
7460 0
7461 0.11
7462 0
7463 0.11
7464 0.11
7465 0.11
7466 0
7467 0.11
7468 0
7469 0
7470 0
7471 0
7472 0.11
7473 0
7474 0.11
7475 0
7476 0
7477 0.11
7478 0
7479 0
7480 0.11
7481 0
7482 0
7483 0.11
7484 0.11
7485 0
7486 0.11
7487 0
7488 0.11
7489 0
7490 0.11
7491 0.11
7492 0.11
7493 0
7494 0
7495 0
7496 0
7497 0
7498 0.11
7499 0.11
7500 0.11
7501 0.11
7502 0.11
7503 0
7504 0.11
7505 0.11
7506 0.11
7507 0
7508 0.11
7509 0.11
7510 0
7511 0
7512 0.11
7513 0
7514 0.11
7515 0
7516 0.11
7517 0
7518 0.11
7519 0
7520 0.11
7521 0
7522 0.11
7523 0.11
7524 0
7525 0
7526 0.11
7527 0
7528 0
7529 0.11
7530 0.11
7531 0.11
7532 0.11
7533 0
7534 0
7535 0.11
7536 0
7537 0.11
7538 0
7539 0
7540 0.11
7541 0
7542 0
7543 0.11
7544 0
7545 0.11
7546 0.11
7547 0.11
7548 0.11
7549 0.11
7550 0.11
7551 0.11
7552 0.11
7553 0
7554 0
7555 0.11
7556 0.11
7557 0.11
7558 0.11
7559 0.11
7560 0
7561 0.11
7562 0.11
7563 0
7564 0.11
7565 0
7566 0.11
7567 0
7568 0
7569 0
7570 0.11
7571 0
7572 0
7573 0
7574 0.11
7575 0
7576 0
7577 0.11
7578 0.11
7579 0.11
7580 0.11
7581 0.11
7582 0.11
7583 0.11
7584 0.11
7585 0
7586 0.11
7587 0.11
7588 0.11
7589 0
7590 0.11
7591 0.11
7592 0
7593 0.11
7594 0
7595 0
7596 0
7597 0
7598 0
7599 0.11
7600 0
7601 0
7602 0.11
7603 0.11
7604 0.11
7605 0
7606 0
7607 0
7608 0.11
7609 0.11
7610 0.11
7611 0.11
7612 0
7613 0.11
7614 0.11
7615 0.11
7616 0
7617 0
7618 0
7619 0.11
7620 0.11
7621 0
7622 0
7623 0
7624 0
7625 0.11
7626 0.11
7627 0.11
7628 0.11
7629 0
7630 0.11
7631 0
7632 0
7633 0.11
7634 0.11
7635 0.11
7636 0
7637 0.11
7638 0.11
7639 0.11
7640 0.11
7641 0.11
7642 0
7643 0
7644 0.11
7645 0
7646 0.11
7647 0.11
7648 0.11
7649 0
7650 0.11
7651 0.11
7652 0.11
7653 0
7654 0
7655 0.11
7656 0
7657 0.11
7658 0
7659 0
7660 0.11
7661 0.11
7662 0
7663 0.11
7664 0
7665 0.11
7666 0.11
7667 0.11
7668 0.11
7669 0
7670 0
7671 0
7672 0.11
7673 0.11
7674 0
7675 0
7676 0
7677 0.11
7678 0.11
7679 0
7680 0.11
7681 0.11
7682 0
7683 0.11
7684 0.11
7685 0
7686 0.11
7687 0.11
7688 0
7689 0
7690 0.11
7691 0.11
7692 0.11
7693 0.11
7694 0.11
7695 0.11
7696 0.11
7697 0.11
7698 0
7699 0.11
7700 0
7701 0.11
7702 0.11
7703 0
7704 0.11
7705 0
7706 0
7707 0
7708 0
7709 0
7710 0.11
7711 0
7712 0
7713 0
7714 0.11
7715 0.11
7716 0.11
7717 0.11
7718 0.11
7719 0.11
7720 0.11
7721 0.11
7722 0
7723 0.11
7724 0.11
7725 0
7726 0.11
7727 0
7728 0
7729 0.11
7730 0.11
7731 0
7732 0
7733 0.11
7734 0.11
7735 0.11
7736 0.11
7737 0.11
7738 0
7739 0
7740 0
7741 0
7742 0
7743 0.11
7744 0.11
7745 0
7746 0.11
7747 0.11
7748 0.11
7749 0.11
7750 0.11
7751 0
7752 0
7753 0.11
7754 0.11
7755 0
7756 0
7757 0.11
7758 0.11
7759 0
7760 0.11
7761 0
7762 0.11
7763 0
7764 0.11
7765 0.11
7766 0.11
7767 0.11
7768 0.11
7769 0.11
7770 0.11
7771 0
7772 0.11
7773 0
7774 0
7775 0.11
7776 0.11
7777 0
7778 0.11
7779 0.11
7780 0.11
7781 0
7782 0
7783 0.11
7784 0.11
7785 0.11
7786 0
7787 0
7788 0
7789 0
7790 0
7791 0
7792 0
7793 0.11
7794 0.11
7795 0
7796 0.11
7797 0.11
7798 0.11
7799 0.11
7800 0.11
7801 0.11
7802 0
7803 0
7804 0
7805 0
7806 0.11
7807 0.11
7808 0.11
7809 0.11
7810 0.11
7811 0.11
7812 0.11
7813 0.11
7814 0.11
7815 0
7816 0
7817 0.11
7818 0.11
7819 0.11
7820 0.11
7821 0
7822 0.11
7823 0.11
7824 0.11
7825 0.11
7826 0.11
7827 0.11
7828 0
7829 0
7830 0.11
7831 0
7832 0
7833 0
7834 0.11
7835 0.11
7836 0.11
7837 0
7838 0.11
7839 0.11
7840 0.11
7841 0.11
7842 0.11
7843 0
7844 0
7845 0
7846 0
7847 0.11
7848 0
7849 0.11
7850 0.11
7851 0.11
7852 0.11
7853 0
7854 0
7855 0.11
7856 0.11
7857 0.11
7858 0.11
7859 0.11
7860 0
7861 0.11
7862 0.11
7863 0.11
7864 0
7865 0
7866 0.11
7867 0.11
7868 0
7869 0.11
7870 0.11
7871 0.11
7872 0
7873 0.11
7874 0
7875 0
7876 0.11
7877 0.11
7878 0
7879 0
7880 0.11
7881 0.11
7882 0.11
7883 0
7884 0.11
7885 0
7886 0.11
7887 0.11
7888 0
7889 0.11
7890 0
7891 0.11
7892 0.11
7893 0
7894 0
7895 0.11
7896 0.11
7897 0
7898 0
7899 0
7900 0
7901 0
7902 0.11
7903 0.11
7904 0
7905 0.11
7906 0.11
7907 0
7908 0.11
7909 0.11
7910 0
7911 0
7912 0.11
7913 0.11
7914 0
7915 0
7916 0.11
7917 0.11
7918 0
7919 0
7920 0.11
7921 0.11
7922 0.11
7923 0.11
7924 0.11
7925 0.11
7926 0
7927 0
7928 0.11
7929 0.11
7930 0.11
7931 0.11
7932 0.11
7933 0
7934 0.11
7935 0.11
7936 0.11
7937 0.11
7938 0.11
7939 0.11
7940 0.11
7941 0.11
7942 0.11
7943 0.11
7944 0
7945 0.11
7946 0
7947 0.11
7948 0
7949 0
7950 0.11
7951 0.11
7952 0.11
7953 0.11
7954 0
7955 0.11
7956 0.11
7957 0.11
7958 0
7959 0.11
7960 0.11
7961 0.11
7962 0.11
7963 0
7964 0
7965 0.11
7966 0
7967 0.11
7968 0.11
7969 0
7970 0.11
7971 0
7972 0.11
7973 0.11
7974 0
7975 0
7976 0.11
7977 0.11
7978 0
7979 0.11
7980 0.11
7981 0.11
7982 0
7983 0
7984 0.11
7985 0
7986 0
7987 0.11
7988 0.11
7989 0.11
7990 0.11
7991 0.11
7992 0.11
7993 0
7994 0.11
7995 0
7996 0.11
7997 0
7998 0
7999 0.11
8000 0.11
8001 0.11
8002 0.11
8003 0
8004 0
8005 0.11
8006 0.11
8007 0.11
8008 0.11
8009 0
8010 0
8011 0.11
8012 0.11
8013 0
8014 0.11
8015 0
8016 0.11
8017 0
8018 0.11
8019 0
8020 0.11
8021 0
8022 0.11
8023 0.11
8024 0.11
8025 0.11
8026 0.11
8027 0
8028 0.11
8029 0
8030 0.11
8031 0
8032 0.11
8033 0
8034 0
8035 0.11
8036 0.11
8037 0.11
8038 0.11
8039 0.11
8040 0
8041 0.11
8042 0
8043 0.11
8044 0.11
8045 0.11
8046 0.11
8047 0.11
8048 0.11
8049 0.11
8050 0.11
8051 0
8052 0.11
8053 0.11
8054 0
8055 0.11
8056 0
8057 0.11
8058 0
8059 0.11
8060 0.11
8061 0
8062 0.11
8063 0.11
8064 0.11
8065 0.11
8066 0.11
8067 0.11
8068 0.11
8069 0
8070 0
8071 0
8072 0
8073 0
8074 0.11
8075 0
8076 0
8077 0
8078 0
8079 0
8080 0
8081 0.11
8082 0
8083 0.11
8084 0
8085 0
8086 0.11
8087 0.11
8088 0
8089 0
8090 0
8091 0
8092 0.11
8093 0
8094 0.11
8095 0
8096 0
8097 0.11
8098 0
8099 0.11
8100 0.11
8101 0.11
8102 0
8103 0
8104 0.11
8105 0
8106 0.11
8107 0
8108 0
8109 0.11
8110 0
8111 0
8112 0
8113 0.11
8114 0
8115 0.11
8116 0.11
8117 0
8118 0
8119 0
8120 0.11
8121 0
8122 0.11
8123 0.11
8124 0.11
8125 0.11
8126 0.11
8127 0
8128 0.11
8129 0.11
8130 0.11
8131 0.11
8132 0.11
8133 0
8134 0
8135 0
8136 0.11
8137 0.11
8138 0.11
8139 0
8140 0
8141 0.11
8142 0.11
8143 0
8144 0
8145 0
8146 0.11
8147 0
8148 0
8149 0
8150 0.11
8151 0.11
8152 0
8153 0.11
8154 0.11
8155 0
8156 0.11
8157 0
8158 0
8159 0.11
8160 0
8161 0.11
8162 0.11
8163 0
8164 0.11
8165 0
8166 0
8167 0
8168 0.11
8169 0
8170 0.11
8171 0.11
8172 0
8173 0.11
8174 0.11
8175 0.11
8176 0.11
8177 0.11
8178 0.11
8179 0
8180 0.11
8181 0.11
8182 0.11
8183 0.11
8184 0.11
8185 0.11
8186 0
8187 0.11
8188 0.11
8189 0
8190 0
8191 0
8192 0.11
8193 0.11
8194 0.11
8195 0.11
8196 0.11
8197 0.11
8198 0
8199 0.11
8200 0.11
8201 0
8202 0
8203 0.11
8204 0
8205 0.11
8206 0
8207 0
8208 0
8209 0
8210 0
8211 0
8212 0
8213 0.11
8214 0.11
8215 0
8216 0.11
8217 0
8218 0.11
8219 0
8220 0
8221 0.11
8222 0
8223 0.11
8224 0.11
8225 0
8226 0.11
8227 0.11
8228 0.11
8229 0.11
8230 0
8231 0.11
8232 0.11
8233 0.11
8234 0
8235 0.11
8236 0.11
8237 0.11
8238 0
8239 0.11
8240 0
8241 0.11
8242 0
8243 0.11
8244 0
8245 0.11
8246 0.11
8247 0
8248 0.11
8249 0.11
8250 0.11
8251 0
8252 0
8253 0.11
8254 0.11
8255 0.11
8256 0
8257 0.11
8258 0.11
8259 0.11
8260 0.11
8261 0.11
8262 0.11
8263 0
8264 0
8265 0.11
8266 0
8267 0
8268 0
8269 0.11
8270 0.11
8271 0.11
8272 0.11
8273 0.11
8274 0
8275 0.11
8276 0.11
8277 0
8278 0.11
8279 0
8280 0.11
8281 0
8282 0
8283 0.11
8284 0
8285 0
8286 0.11
8287 0.11
8288 0
8289 0.11
8290 0
8291 0.11
8292 0.11
8293 0.11
8294 0
8295 0
8296 0.11
8297 0.11
8298 0
8299 0
8300 0.11
8301 0.11
8302 0.11
8303 0.11
8304 0.11
8305 0
8306 0.11
8307 0
8308 0
8309 0.11
8310 0.11
8311 0
8312 0.11
8313 0
8314 0.11
8315 0.11
8316 0
8317 0.11
8318 0.11
8319 0.11
8320 0.11
8321 0
8322 0.11
8323 0
8324 0
8325 0.11
8326 0
8327 0
8328 0
8329 0
8330 0.11
8331 0
8332 0.11
8333 0.11
8334 0.11
8335 0
8336 0
8337 0.11
8338 0
8339 0.11
8340 0.11
8341 0.11
8342 0.11
8343 0
8344 0
8345 0
8346 0.11
8347 0.11
8348 0
8349 0.11
8350 0.11
8351 0.11
8352 0
8353 0
8354 0.11
8355 0
8356 0
8357 0
8358 0.11
8359 0
8360 0
8361 0
8362 0.11
8363 0
8364 0
8365 0.11
8366 0.11
8367 0.11
8368 0.11
8369 0.11
8370 0.11
8371 0.11
8372 0
8373 0
8374 0
8375 0
8376 0.11
8377 0.11
8378 0.11
8379 0.11
8380 0.11
8381 0.11
8382 0.11
8383 0.11
8384 0
8385 0.11
8386 0
8387 0.11
8388 0
8389 0
8390 0.11
8391 0.11
8392 0
8393 0.11
8394 0.11
8395 0
8396 0
8397 0.11
8398 0
8399 0.11
8400 0
8401 0
8402 0.11
8403 0.11
8404 0
8405 0.11
8406 0.11
8407 0.11
8408 0
8409 0.11
8410 0.11
8411 0.11
8412 0.11
8413 0
8414 0.11
8415 0.11
8416 0.11
8417 0.11
8418 0.11
8419 0.11
8420 0
8421 0.11
8422 0
8423 0
8424 0.11
8425 0
8426 0.11
8427 0.11
8428 0.11
8429 0.11
8430 0.11
8431 0.11
8432 0
8433 0.11
8434 0.11
8435 0
8436 0
8437 0
8438 0.11
8439 0
8440 0
8441 0.11
8442 0
8443 0.11
8444 0.11
8445 0
8446 0.11
8447 0
8448 0
8449 0
8450 0.11
8451 0
8452 0.11
8453 0
8454 0
8455 0
8456 0
8457 0
8458 0.11
8459 0.11
8460 0.11
8461 0
8462 0.11
8463 0
8464 0.11
8465 0.11
8466 0
8467 0.11
8468 0.11
8469 0
8470 0
8471 0.11
8472 0.11
8473 0
8474 0
8475 0.11
8476 0.11
8477 0
8478 0.11
8479 0.11
8480 0.11
8481 0.11
8482 0.11
8483 0.11
8484 0.11
8485 0.11
8486 0
8487 0.11
8488 0
8489 0.11
8490 0.11
8491 0.11
8492 0.11
8493 0
8494 0.11
8495 0.11
8496 0.11
8497 0.11
8498 0.11
8499 0.11
8500 0
8501 0.11
8502 0.11
8503 0.11
8504 0.11
8505 0.11
8506 0.11
8507 0
8508 0
8509 0
8510 0
8511 0
8512 0.11
8513 0
8514 0.11
8515 0
8516 0
8517 0.11
8518 0.11
8519 0
8520 0
8521 0.11
8522 0.11
8523 0
8524 0.11
8525 0
8526 0
8527 0.11
8528 0
8529 0.11
8530 0
8531 0.11
8532 0
8533 0.11
8534 0
8535 0.11
8536 0.11
8537 0
8538 0.11
8539 0
8540 0.11
8541 0.11
8542 0
8543 0.11
8544 0.11
8545 0.11
8546 0.11
8547 0.11
8548 0.11
8549 0.11
8550 0.11
8551 0
8552 0.11
8553 0.11
8554 0
8555 0.11
8556 0
8557 0.11
8558 0.11
8559 0.11
8560 0
8561 0
8562 0
8563 0
8564 0
8565 0
8566 0
8567 0.11
8568 0.11
8569 0.11
8570 0.11
8571 0
8572 0
8573 0.11
8574 0.11
8575 0
8576 0.11
8577 0
8578 0
8579 0.11
8580 0
8581 0.11
8582 0
8583 0.11
8584 0
8585 0.11
8586 0
8587 0.11
8588 0.11
8589 0
8590 0
8591 0
8592 0
8593 0
8594 0
8595 0.11
8596 0
8597 0
8598 0.11
8599 0.11
8600 0.11
8601 0.11
8602 0.11
8603 0.11
8604 0
8605 0.11
8606 0
8607 0.11
8608 0.11
8609 0.11
8610 0
8611 0.11
8612 0
8613 0
8614 0
8615 0
8616 0.11
8617 0.11
8618 0.11
8619 0.11
8620 0.11
8621 0
8622 0.11
8623 0
8624 0
8625 0
8626 0.11
8627 0.11
8628 0
8629 0
8630 0
8631 0.11
8632 0
8633 0
8634 0.11
8635 0.11
8636 0
8637 0.11
8638 0
8639 0.11
8640 0
8641 0
8642 0.11
8643 0.11
8644 0.11
8645 0.11
8646 0
8647 0.11
8648 0.11
8649 0.11
8650 0
8651 0
8652 0
8653 0
8654 0.11
8655 0.11
8656 0
8657 0
8658 0.11
8659 0.11
8660 0
8661 0.11
8662 0.11
8663 0.11
8664 0
8665 0.11
8666 0
8667 0
8668 0.11
8669 0
8670 0.11
8671 0.11
8672 0
8673 0
8674 0.11
8675 0
8676 0.11
8677 0.11
8678 0.11
8679 0.11
8680 0.11
8681 0
8682 0
8683 0.11
8684 0
8685 0
8686 0
8687 0.11
8688 0.11
8689 0
8690 0
8691 0
8692 0.11
8693 0.11
8694 0
8695 0.11
8696 0.11
8697 0
8698 0.11
8699 0
8700 0
8701 0
8702 0
8703 0
8704 0.11
8705 0
8706 0
8707 0.11
8708 0.11
8709 0
8710 0.11
8711 0
8712 0.11
8713 0
8714 0
8715 0.11
8716 0.11
8717 0.11
8718 0
8719 0.11
8720 0.11
8721 0.11
8722 0.11
8723 0.11
8724 0.11
8725 0
8726 0.11
8727 0.11
8728 0.11
8729 0
8730 0.11
8731 0
8732 0.11
8733 0.11
8734 0
8735 0.11
8736 0.11
8737 0.11
8738 0
8739 0.11
8740 0.11
8741 0.11
8742 0
8743 0.11
8744 0
8745 0
8746 0
8747 0.11
8748 0.11
8749 0
8750 0.11
8751 0
8752 0.11
8753 0.11
8754 0.11
8755 0.11
8756 0
8757 0
8758 0.11
8759 0.11
8760 0.11
8761 0.11
8762 0.11
8763 0
8764 0
8765 0.11
8766 0.11
8767 0
8768 0.11
8769 0.11
8770 0.11
8771 0.11
8772 0
8773 0.11
8774 0
8775 0
8776 0
8777 0
8778 0.11
8779 0.11
8780 0
8781 0.11
8782 0
8783 0
8784 0.11
8785 0
8786 0.11
8787 0
8788 0
8789 0
8790 0.11
8791 0.11
8792 0.11
8793 0
8794 0.11
8795 0.11
8796 0.11
8797 0.11
8798 0
8799 0.11
8800 0.11
8801 0
8802 0.11
8803 0
8804 0.11
8805 0.11
8806 0.11
8807 0.11
8808 0.11
8809 0
8810 0.11
8811 0.11
8812 0.11
8813 0
8814 0.11
8815 0.11
8816 0.11
8817 0
8818 0.11
8819 0
8820 0
8821 0
8822 0.11
8823 0.11
8824 0.11
8825 0.11
8826 0.11
8827 0
8828 0.11
8829 0
8830 0.11
8831 0.11
8832 0
8833 0
8834 0
8835 0
8836 0
8837 0
8838 0
8839 0.11
8840 0
8841 0.11
8842 0.11
8843 0.11
8844 0.11
8845 0.11
8846 0.11
8847 0.11
8848 0.11
8849 0
8850 0.11
8851 0.11
8852 0.11
8853 0.11
8854 0.11
8855 0
8856 0
8857 0.11
8858 0.11
8859 0
8860 0.11
8861 0.11
8862 0.11
8863 0.11
8864 0.11
8865 0.11
8866 0.11
8867 0.11
8868 0.11
8869 0
8870 0.11
8871 0.11
8872 0.11
8873 0.11
8874 0
8875 0.11
8876 0.11
8877 0
8878 0
8879 0.11
8880 0
8881 0.11
8882 0.11
8883 0
8884 0.11
8885 0.11
8886 0.11
8887 0
8888 0
8889 0.11
8890 0.11
8891 0.11
8892 0.11
8893 0.11
8894 0.11
8895 0
8896 0.11
8897 0.11
8898 0.11
8899 0.11
8900 0
8901 0.11
8902 0
8903 0
8904 0.11
8905 0.11
8906 0
8907 0.11
8908 0.11
8909 0
8910 0.11
8911 0.11
8912 0.11
8913 0
8914 0
8915 0
8916 0.11
8917 0.11
8918 0.11
8919 0.11
8920 0.11
8921 0.11
8922 0.11
8923 0.11
8924 0.11
8925 0.11
8926 0
8927 0
8928 0.11
8929 0.11
8930 0.11
8931 0
8932 0.11
8933 0
8934 0
8935 0
8936 0.11
8937 0.11
8938 0.11
8939 0
8940 0.11
8941 0.11
8942 0
8943 0
8944 0
8945 0
8946 0.11
8947 0
8948 0.11
8949 0.11
8950 0.11
8951 0.11
8952 0.11
8953 0.11
8954 0
8955 0.11
8956 0
8957 0
8958 0.11
8959 0
8960 0.11
8961 0.11
8962 0
8963 0
8964 0.11
8965 0.11
8966 0.11
8967 0.11
8968 0
8969 0.11
8970 0.11
8971 0
8972 0.11
8973 0
8974 0.11
8975 0.11
8976 0.11
8977 0
8978 0
8979 0
8980 0.11
8981 0
8982 0
8983 0.11
8984 0.11
8985 0
8986 0.11
8987 0
8988 0.11
8989 0.11
8990 0
8991 0.11
8992 0.11
8993 0
8994 0
8995 0.11
8996 0
8997 0.11
8998 0.11
8999 0
9000 0
9001 0.11
9002 0.11
9003 0
9004 0.11
9005 0.11
9006 0
9007 0
9008 0.11
9009 0
9010 0
9011 0
9012 0.11
9013 0.11
9014 0
9015 0.11
9016 0.11
9017 0.11
9018 0.11
9019 0.11
9020 0.11
9021 0.11
9022 0.11
9023 0
9024 0.11
9025 0.11
9026 0
9027 0.11
9028 0.11
9029 0
9030 0
9031 0.11
9032 0
9033 0.11
9034 0
9035 0.11
9036 0
9037 0.11
9038 0.11
9039 0.11
9040 0.11
9041 0.11
9042 0.11
9043 0.11
9044 0.11
9045 0
9046 0
9047 0.11
9048 0.11
9049 0
9050 0
9051 0.11
9052 0.11
9053 0.11
9054 0.11
9055 0
9056 0.11
9057 0.11
9058 0.11
9059 0
9060 0.11
9061 0
9062 0.11
9063 0.11
9064 0.11
9065 0
9066 0.11
9067 0
9068 0
9069 0.11
9070 0.11
9071 0
9072 0.11
9073 0.11
9074 0
9075 0.11
9076 0
9077 0.11
9078 0.11
9079 0
9080 0.11
9081 0
9082 0
9083 0
9084 0.11
9085 0
9086 0
9087 0.11
9088 0.11
9089 0.11
9090 0.11
9091 0
9092 0.11
9093 0.11
9094 0
9095 0
9096 0
9097 0
9098 0.11
9099 0.11
9100 0.11
9101 0
9102 0.11
9103 0
9104 0.11
9105 0.11
9106 0.11
9107 0.11
9108 0.11
9109 0.11
9110 0
9111 0.11
9112 0
9113 0.11
9114 0.11
9115 0
9116 0
9117 0
9118 0
9119 0.11
9120 0.11
9121 0.11
9122 0.11
9123 0.11
9124 0
9125 0.11
9126 0.11
9127 0
9128 0
9129 0.11
9130 0
9131 0
9132 0.11
9133 0.11
9134 0.11
9135 0.11
9136 0
9137 0.11
9138 0.11
9139 0.11
9140 0.11
9141 0
9142 0.11
9143 0.11
9144 0.11
9145 0
9146 0
9147 0.11
9148 0.11
9149 0
9150 0.11
9151 0.11
9152 0.11
9153 0
9154 0.11
9155 0
9156 0.11
9157 0
9158 0.11
9159 0.11
9160 0.11
9161 0.11
9162 0.11
9163 0.11
9164 0.11
9165 0.11
9166 0.11
9167 0.11
9168 0.11
9169 0
9170 0.11
9171 0
9172 0
9173 0
9174 0
9175 0.11
9176 0
9177 0.11
9178 0.11
9179 0
9180 0
9181 0.11
9182 0
9183 0
9184 0.11
9185 0.11
9186 0
9187 0
9188 0
9189 0.11
9190 0.11
9191 0
9192 0
9193 0
9194 0.11
9195 0
9196 0.11
9197 0.11
9198 0
9199 0.11
9200 0
9201 0.11
9202 0.11
9203 0
9204 0.11
9205 0
9206 0.11
9207 0.11
9208 0.11
9209 0.11
9210 0
9211 0
9212 0
9213 0
9214 0.11
9215 0.11
9216 0.11
9217 0
9218 0
9219 0
9220 0
9221 0.11
9222 0.11
9223 0
9224 0
9225 0.11
9226 0
9227 0
9228 0.11
9229 0.11
9230 0
9231 0.11
9232 0.11
9233 0.11
9234 0.11
9235 0
9236 0
9237 0.11
9238 0
9239 0
9240 0.11
9241 0.11
9242 0.11
9243 0.11
9244 0
9245 0
9246 0.11
9247 0
9248 0.11
9249 0
9250 0
9251 0
9252 0
9253 0.11
9254 0
9255 0.11
9256 0.11
9257 0
9258 0.11
9259 0
9260 0
9261 0
9262 0.11
9263 0.11
9264 0.11
9265 0
9266 0
9267 0.11
9268 0.11
9269 0.11
9270 0.11
9271 0.11
9272 0
9273 0.11
9274 0.11
9275 0.11
9276 0
9277 0.11
9278 0
9279 0
9280 0.11
9281 0.11
9282 0
9283 0.11
9284 0
9285 0.11
9286 0
9287 0
9288 0
9289 0.11
9290 0.11
9291 0.11
9292 0
9293 0
9294 0.11
9295 0.11
9296 0.11
9297 0.11
9298 0.11
9299 0.11
9300 0.11
9301 0.11
9302 0
9303 0.11
9304 0.11
9305 0
9306 0.11
9307 0
9308 0
9309 0.11
9310 0
9311 0.11
9312 0.11
9313 0
9314 0.11
9315 0.11
9316 0.11
9317 0
9318 0.11
9319 0
9320 0
9321 0.11
9322 0
9323 0
9324 0.11
9325 0
9326 0
9327 0.11
9328 0
9329 0
9330 0.11
9331 0.11
9332 0
9333 0
9334 0.11
9335 0.11
9336 0.11
9337 0
9338 0
9339 0
9340 0
9341 0.11
9342 0.11
9343 0
9344 0.11
9345 0
9346 0.11
9347 0.11
9348 0.11
9349 0.11
9350 0
9351 0.11
9352 0
9353 0
9354 0.11
9355 0.11
9356 0.11
9357 0.11
9358 0.11
9359 0
9360 0.11
9361 0
9362 0
9363 0.11
9364 0.11
9365 0.11
9366 0.11
9367 0
9368 0
9369 0
9370 0
9371 0.11
9372 0.11
9373 0.11
9374 0.11
9375 0.11
9376 0.11
9377 0.11
9378 0
9379 0
9380 0
9381 0.11
9382 0.11
9383 0
9384 0
9385 0
9386 0.11
9387 0
9388 0.11
9389 0.11
9390 0.11
9391 0.11
9392 0
9393 0
9394 0.11
9395 0.11
9396 0
9397 0.11
9398 0.11
9399 0
9400 0.11
9401 0.11
9402 0
9403 0
9404 0.11
9405 0.11
9406 0.11
9407 0.11
9408 0.11
9409 0.11
9410 0
9411 0
9412 0
9413 0
9414 0.11
9415 0
9416 0
9417 0
9418 0.11
9419 0.11
9420 0.11
9421 0
9422 0.11
9423 0.11
9424 0.11
9425 0.11
9426 0.11
9427 0
9428 0.11
9429 0
9430 0.11
9431 0.11
9432 0
9433 0.11
9434 0
9435 0.11
9436 0
9437 0.11
9438 0.11
9439 0
9440 0.11
9441 0
9442 0
9443 0
9444 0.11
9445 0.11
9446 0.11
9447 0.11
9448 0.11
9449 0.11
9450 0.11
9451 0.11
9452 0
9453 0
9454 0
9455 0
9456 0
9457 0
9458 0
9459 0
9460 0
9461 0.11
9462 0
9463 0.11
9464 0.11
9465 0.11
9466 0
9467 0
9468 0.11
9469 0.11
9470 0.11
9471 0
9472 0.11
9473 0
9474 0
9475 0
9476 0.11
9477 0.11
9478 0.11
9479 0
9480 0
9481 0.11
9482 0.11
9483 0
9484 0.11
9485 0.11
9486 0.11
9487 0.11
9488 0.11
9489 0.11
9490 0.11
9491 0.11
9492 0.11
9493 0.11
9494 0
9495 0.11
9496 0.11
9497 0
9498 0.11
9499 0
9500 0
9501 0.11
9502 0.11
9503 0.11
9504 0.11
9505 0
9506 0
9507 0
9508 0.11
9509 0
9510 0.11
9511 0.11
9512 0.11
9513 0
9514 0.11
9515 0
9516 0
9517 0.11
9518 0.11
9519 0
9520 0.11
9521 0.11
9522 0.11
9523 0.11
9524 0.11
9525 0.11
9526 0.11
9527 0.11
9528 0.11
9529 0.11
9530 0.11
9531 0.11
9532 0
9533 0.11
9534 0
9535 0.11
9536 0
9537 0.11
9538 0.11
9539 0.11
9540 0
9541 0
9542 0
9543 0
9544 0
9545 0
9546 0.11
9547 0
9548 0.11
9549 0.11
9550 0
9551 0.11
9552 0.11
9553 0.11
9554 0
9555 0
9556 0.11
9557 0.11
9558 0
9559 0
9560 0
9561 0
9562 0
9563 0
9564 0.11
9565 0.11
9566 0.11
9567 0
9568 0.11
9569 0.11
9570 0
9571 0.11
9572 0.11
9573 0.11
9574 0.11
9575 0
9576 0
9577 0
9578 0
9579 0.11
9580 0
9581 0.11
9582 0
9583 0.11
9584 0
9585 0
9586 0
9587 0.11
9588 0.11
9589 0
9590 0
9591 0.11
9592 0.11
9593 0.11
9594 0
9595 0.11
9596 0.11
9597 0.11
9598 0.11
9599 0.11
9600 0.11
9601 0.11
9602 0
9603 0.11
9604 0.11
9605 0.11
9606 0
9607 0.11
9608 0.11
9609 0
9610 0
9611 0.11
9612 0.11
9613 0.11
9614 0
9615 0.11
9616 0
9617 0
9618 0
9619 0.11
9620 0.11
9621 0.11
9622 0
9623 0.11
9624 0.11
9625 0.11
9626 0
9627 0
9628 0.11
9629 0.11
9630 0.11
9631 0
9632 0
9633 0
9634 0.11
9635 0.11
9636 0.11
9637 0
9638 0.11
9639 0.11
9640 0.11
9641 0
9642 0.11
9643 0.11
9644 0.11
9645 0
9646 0.11
9647 0
9648 0.11
9649 0.11
9650 0.11
9651 0
9652 0
9653 0
9654 0
9655 0.11
9656 0.11
9657 0.11
9658 0.11
9659 0
9660 0.11
9661 0.11
9662 0.11
9663 0
9664 0.11
9665 0.11
9666 0
9667 0.11
9668 0.11
9669 0
9670 0.11
9671 0.11
9672 0.11
9673 0
9674 0
9675 0.11
9676 0
9677 0.11
9678 0
9679 0.11
9680 0.11
9681 0
9682 0
9683 0.11
9684 0.11
9685 0.11
9686 0.11
9687 0.11
9688 0
9689 0.11
9690 0.11
9691 0.11
9692 0
9693 0
9694 0
9695 0.11
9696 0.11
9697 0.11
9698 0.11
9699 0
9700 0.11
9701 0
9702 0
9703 0
9704 0
9705 0.11
9706 0.11
9707 0.11
9708 0.11
9709 0.11
9710 0.11
9711 0
9712 0.11
9713 0.11
9714 0.11
9715 0.11
9716 0
9717 0.11
9718 0
9719 0.11
9720 0.11
9721 0
9722 0
9723 0
9724 0.11
9725 0.11
9726 0.11
9727 0
9728 0.11
9729 0
9730 0
9731 0
9732 0
9733 0
9734 0.11
9735 0.11
9736 0.11
9737 0
9738 0.11
9739 0
9740 0.11
9741 0.11
9742 0.11
9743 0.11
9744 0.11
9745 0.11
9746 0
9747 0.11
9748 0
9749 0
9750 0.11
9751 0
9752 0.11
9753 0.11
9754 0
9755 0
9756 0
9757 0.11
9758 0
9759 0
9760 0.11
9761 0.11
9762 0.11
9763 0
9764 0
9765 0.11
9766 0.11
9767 0.11
9768 0.11
9769 0
9770 0.11
9771 0.11
9772 0
9773 0.11
9774 0
9775 0
9776 0.11
9777 0
9778 0
9779 0.11
9780 0
9781 0
9782 0
9783 0.11
9784 0.11
9785 0
9786 0
9787 0
9788 0.11
9789 0.11
9790 0.11
9791 0.11
9792 0.11
9793 0
9794 0
9795 0.11
9796 0.11
9797 0.11
9798 0.11
9799 0.11
9800 0.11
9801 0
9802 0
9803 0.11
9804 0.11
9805 0.11
9806 0
9807 0.11
9808 0.11
9809 0
9810 0.11
9811 0
9812 0.11
9813 0
9814 0.11
9815 0
9816 0.11
9817 0.11
9818 0
9819 0.11
9820 0.11
9821 0.11
9822 0
9823 0
9824 0.11
9825 0
9826 0
9827 0.11
9828 0
9829 0.11
9830 0
9831 0.11
9832 0
9833 0
9834 0.11
9835 0
9836 0
9837 0
9838 0.11
9839 0
9840 0
9841 0.11
9842 0
9843 0
9844 0.11
9845 0.11
9846 0
9847 0.11
9848 0
9849 0.11
9850 0.11
9851 0.11
9852 0
9853 0.11
9854 0.11
9855 0.11
9856 0.11
9857 0
9858 0.11
9859 0.11
9860 0.11
9861 0
9862 0.11
9863 0.11
9864 0
9865 0.11
9866 0.11
9867 0.11
9868 0
9869 0
9870 0
9871 0.11
9872 0.11
9873 0.11
9874 0
9875 0.11
9876 0
9877 0.11
9878 0.11
9879 0.11
9880 0.11
9881 0.11
9882 0.11
9883 0
9884 0
9885 0
9886 0
9887 0.11
9888 0.11
9889 0
9890 0
9891 0
9892 0.11
9893 0
9894 0
9895 0.11
9896 0.11
9897 0.11
9898 0.11
9899 0.11
9900 0
9901 0.11
9902 0.11
9903 0
9904 0.11
9905 0.11
9906 0
9907 0.11
9908 0.11
9909 0.11
9910 0.11
9911 0.11
9912 0
9913 0
9914 0.11
9915 0
9916 0.11
9917 0.11
9918 0.11
9919 0.11
9920 0.11
9921 0.11
9922 0
9923 0.11
9924 0.11
9925 0
9926 0
9927 0.11
9928 0
9929 0.11
9930 0
9931 0
9932 0
9933 0
9934 0
9935 0.11
9936 0.11
9937 0.11
9938 0
9939 0
9940 0.11
9941 0.11
9942 0.11
9943 0
9944 0
9945 0.11
9946 0.11
9947 0.11
9948 0
9949 0.11
9950 0
9951 0
9952 0.11
9953 0.11
9954 0.11
9955 0.11
9956 0
9957 0
9958 0.11
9959 0.11
9960 0
9961 0.11
9962 0.11
9963 0
9964 0.11
9965 0.11
9966 0.11
9967 0.11
9968 0.11
9969 0.11
9970 0.11
9971 0
9972 0
9973 0
9974 0.11
9975 0
9976 0
9977 0
9978 0
9979 0
9980 0.11
9981 0.11
9982 0
9983 0
9984 0.11
9985 0
9986 0.11
9987 0.11
9988 0
9989 0
9990 0.11
9991 0.11
9992 0
9993 0
9994 0.11
9995 0.11
9996 0
9997 0
9998 0
9999 0.11
10000 0.11
10001 0.11
10002 0
10003 0
10004 0
10005 0.11
10006 0.11
10007 0.11
10008 0.11
10009 0
10010 0
10011 0
10012 0.11
10013 0
10014 0
10015 0.11
10016 0
10017 0
10018 0
10019 0
10020 0.11
10021 0
10022 0.11
10023 0.11
10024 0.11
10025 0.11
10026 0.11
10027 0
10028 0.11
10029 0.11
10030 0
10031 0.11
10032 0
10033 0
10034 0.11
10035 0.11
10036 0.11
10037 0.11
10038 0.11
10039 0
10040 0
10041 0.11
10042 0.11
10043 0.11
10044 0
10045 0.11
10046 0.11
10047 0.11
10048 0.11
10049 0.11
10050 0.11
10051 0.11
10052 0.11
10053 0.11
10054 0
10055 0.11
10056 0.11
10057 0.11
10058 0.11
10059 0.11
10060 0
10061 0
10062 0
10063 0.11
10064 0.11
10065 0.11
10066 0
10067 0
10068 0.11
10069 0
10070 0
10071 0.11
10072 0.11
10073 0
10074 0
10075 0
10076 0
10077 0
10078 0
10079 0
10080 0.11
10081 0.11
10082 0.11
10083 0
10084 0.11
10085 0
10086 0
10087 0.11
10088 0
10089 0.11
10090 0
10091 0.11
10092 0.11
10093 0.11
10094 0
10095 0.11
10096 0.11
10097 0
10098 0.11
10099 0.11
10100 0.11
10101 0.11
10102 0.11
10103 0
10104 0.11
10105 0
10106 0.11
10107 0
10108 0.11
10109 0
10110 0.11
10111 0.11
10112 0
10113 0.11
10114 0
10115 0
10116 0.11
10117 0
10118 0.11
10119 0.11
10120 0
10121 0.11
10122 0
10123 0
10124 0.11
10125 0.11
10126 0.11
10127 0.11
10128 0.11
10129 0.11
10130 0.11
10131 0.11
10132 0.11
10133 0
10134 0.11
10135 0.11
10136 0.11
10137 0.11
10138 0.11
10139 0
10140 0.11
10141 0.11
10142 0.11
10143 0.11
10144 0
10145 0.11
10146 0
10147 0.11
10148 0
10149 0.11
10150 0
10151 0.11
10152 0
10153 0
10154 0
10155 0.11
10156 0.11
10157 0
10158 0.11
10159 0.11
10160 0.11
10161 0.11
10162 0
10163 0.11
10164 0.11
10165 0
10166 0
10167 0.11
10168 0
10169 0
10170 0
10171 0.11
10172 0
10173 0
10174 0.11
10175 0
10176 0.11
10177 0
10178 0.11
10179 0.11
10180 0.11
10181 0
10182 0.11
10183 0
10184 0.11
10185 0
10186 0.11
10187 0
10188 0
10189 0
10190 0.11
10191 0
10192 0.11
10193 0.11
10194 0.11
10195 0.11
10196 0.11
10197 0
10198 0.11
10199 0
10200 0.11
10201 0.11
10202 0
10203 0.11
10204 0
10205 0.11
10206 0
10207 0.11
10208 0
10209 0.11
10210 0.11
10211 0.11
10212 0
10213 0.11
10214 0
10215 0
10216 0.11
10217 0
10218 0
10219 0.11
10220 0.11
10221 0.11
10222 0.11
10223 0.11
10224 0
10225 0
10226 0
10227 0.11
10228 0
10229 0
10230 0
10231 0
10232 0.11
10233 0.11
10234 0
10235 0.11
10236 0.11
10237 0
10238 0.11
10239 0.11
10240 0.11
10241 0.11
10242 0.11
10243 0.11
10244 0.11
10245 0.11
10246 0.11
10247 0.11
10248 0.11
10249 0
10250 0.11
10251 0.11
10252 0.11
10253 0
10254 0.11
10255 0.11
10256 0.11
10257 0
10258 0.11
10259 0
10260 0
10261 0
10262 0
10263 0
10264 0.11
10265 0
10266 0.11
10267 0.11
10268 0.11
10269 0.11
10270 0.11
10271 0.11
10272 0.11
10273 0
10274 0
10275 0.11
10276 0
10277 0
10278 0.11
10279 0.11
10280 0.11
10281 0.11
10282 0
10283 0
10284 0.11
10285 0.11
10286 0
10287 0.11
10288 0.11
10289 0
10290 0.11
10291 0.11
10292 0
10293 0
10294 0.11
10295 0.11
10296 0.11
10297 0.11
10298 0.11
10299 0
10300 0.11
10301 0
10302 0.11
10303 0
10304 0.11
10305 0.11
10306 0
10307 0
10308 0.11
10309 0.11
10310 0.11
10311 0
10312 0.11
10313 0
10314 0.11
10315 0.11
10316 0
10317 0.11
10318 0
10319 0.11
10320 0.11
10321 0
10322 0.11
10323 0.11
10324 0.11
10325 0
10326 0
10327 0
10328 0
10329 0.11
10330 0
10331 0.11
10332 0.11
10333 0
10334 0
10335 0.11
10336 0.11
10337 0
10338 0.11
10339 0.11
10340 0
10341 0.11
10342 0
10343 0.11
10344 0.11
10345 0.11
10346 0.11
10347 0.11
10348 0
10349 0
10350 0.11
10351 0.11
10352 0.11
10353 0.11
10354 0.11
10355 0.11
10356 0
10357 0.11
10358 0.11
10359 0
10360 0
10361 0.11
10362 0.11
10363 0
10364 0.11
10365 0
10366 0.11
10367 0
10368 0.11
10369 0
10370 0
10371 0.11
10372 0.11
10373 0
10374 0.11
10375 0
10376 0.11
10377 0.11
10378 0
10379 0.11
10380 0
10381 0.11
10382 0
10383 0.11
10384 0
10385 0.11
10386 0.11
10387 0.11
10388 0.11
10389 0.11
10390 0.11
10391 0
10392 0.11
10393 0
10394 0
10395 0
10396 0.11
10397 0.11
10398 0.11
10399 0.11
10400 0.11
10401 0
10402 0
10403 0
10404 0
10405 0.11
10406 0.11
10407 0
10408 0.11
10409 0.11
10410 0.11
10411 0.11
10412 0.11
10413 0.11
10414 0.11
10415 0.11
10416 0
10417 0
10418 0.11
10419 0.11
10420 0.11
10421 0.11
10422 0
10423 0
10424 0.11
10425 0.11
10426 0.11
10427 0.11
10428 0.11
10429 0
10430 0
10431 0
10432 0.11
10433 0.11
10434 0.11
10435 0.11
10436 0.11
10437 0
10438 0.11
10439 0
10440 0.11
10441 0
10442 0.11
10443 0.11
10444 0
10445 0
10446 0
10447 0.11
10448 0
10449 0.11
10450 0
10451 0.11
10452 0.11
10453 0.11
10454 0.11
10455 0.11
10456 0.11
10457 0
10458 0
10459 0.11
10460 0.11
10461 0
10462 0.11
10463 0
10464 0.11
10465 0.11
10466 0
10467 0
10468 0.11
10469 0.11
10470 0.11
10471 0.11
10472 0.11
10473 0.11
10474 0.11
10475 0.11
10476 0
10477 0.11
10478 0.11
10479 0.11
10480 0.11
10481 0.11
10482 0.11
10483 0
10484 0
10485 0
10486 0
10487 0.11
10488 0.11
10489 0.11
10490 0.11
10491 0.11
10492 0.11
10493 0.11
10494 0
10495 0.11
10496 0.11
10497 0
10498 0.11
10499 0
10500 0.11
10501 0
10502 0
10503 0
10504 0
10505 0.11
10506 0
10507 0.11
10508 0.11
10509 0
10510 0.11
10511 0.11
10512 0.11
10513 0
10514 0
10515 0.11
10516 0.11
10517 0
10518 0.11
10519 0.11
10520 0.11
10521 0.11
10522 0.11
10523 0
10524 0
10525 0.11
10526 0
10527 0.11
10528 0.11
10529 0.11
10530 0.11
10531 0.11
10532 0
10533 0.11
10534 0
10535 0.11
10536 0.11
10537 0
10538 0.11
10539 0
10540 0.11
10541 0.11
10542 0
10543 0
10544 0.11
10545 0.11
10546 0.11
10547 0.11
10548 0.11
10549 0.11
10550 0.11
10551 0.11
10552 0.11
10553 0.11
10554 0.11
10555 0
10556 0
10557 0.11
10558 0
10559 0.11
10560 0
10561 0.11
10562 0
10563 0.11
10564 0
10565 0.11
10566 0.11
10567 0.11
10568 0.11
10569 0.11
10570 0
10571 0
10572 0
10573 0.11
10574 0.11
10575 0.11
10576 0.11
10577 0
10578 0.11
10579 0.11
10580 0.11
10581 0.11
10582 0
10583 0.11
10584 0.11
10585 0.11
10586 0
10587 0
10588 0
10589 0
10590 0.11
10591 0
10592 0.11
10593 0.11
10594 0.11
10595 0.11
10596 0.11
10597 0
10598 0.11
10599 0.11
10600 0.11
10601 0.11
10602 0.11
10603 0.11
10604 0.11
10605 0
10606 0.11
10607 0.11
10608 0
10609 0.11
10610 0
10611 0.11
10612 0.11
10613 0.11
10614 0
10615 0
10616 0
10617 0.11
10618 0.11
10619 0.11
10620 0
10621 0.11
10622 0.11
10623 0.11
10624 0.11
10625 0.11
10626 0.11
10627 0
10628 0.11
10629 0.11
10630 0
10631 0.11
10632 0.11
10633 0.11
10634 0.11
10635 0.11
10636 0.11
10637 0.11
10638 0
10639 0
10640 0
10641 0
10642 0.11
10643 0
10644 0.11
10645 0.11
10646 0.11
10647 0.11
10648 0.11
10649 0.11
10650 0
10651 0
10652 0
10653 0
10654 0.11
10655 0
10656 0
10657 0.11
10658 0
10659 0
10660 0
10661 0.11
10662 0
10663 0
10664 0.11
10665 0
10666 0.11
10667 0.11
10668 0
10669 0.11
10670 0
10671 0
10672 0.11
10673 0.11
10674 0.11
10675 0.11
10676 0.11
10677 0.11
10678 0.11
10679 0
10680 0.11
10681 0
10682 0
10683 0
10684 0
10685 0.11
10686 0
10687 0.11
10688 0.11
10689 0.11
10690 0.11
10691 0
10692 0.11
10693 0
10694 0.11
10695 0
10696 0
10697 0.11
10698 0.11
10699 0
10700 0.11
10701 0
10702 0
10703 0.11
10704 0.11
10705 0
10706 0.11
10707 0.11
10708 0.11
10709 0.11
10710 0.11
10711 0.11
10712 0.11
10713 0.11
10714 0
10715 0.11
10716 0.11
10717 0
10718 0.11
10719 0.11
10720 0
10721 0.11
10722 0.11
10723 0.11
10724 0
10725 0.11
10726 0.11
10727 0.11
10728 0
10729 0
10730 0
10731 0
10732 0.11
10733 0.11
10734 0.11
10735 0.11
10736 0.11
10737 0.11
10738 0
10739 0.11
10740 0.11
10741 0.11
10742 0.11
10743 0
10744 0.11
10745 0.11
10746 0
10747 0
10748 0.11
10749 0.11
10750 0.11
10751 0
10752 0.11
10753 0
10754 0.11
10755 0
10756 0.11
10757 0
10758 0.11
10759 0.11
10760 0
10761 0.11
10762 0
10763 0
10764 0
10765 0.11
10766 0
10767 0.11
10768 0
10769 0
10770 0.11
10771 0.11
10772 0.11
10773 0.11
10774 0.11
10775 0.11
10776 0.11
10777 0.11
10778 0
10779 0
10780 0
10781 0.11
10782 0
10783 0.11
10784 0.11
10785 0
10786 0.11
10787 0
10788 0.11
10789 0.11
10790 0.11
10791 0.11
10792 0
10793 0
10794 0
10795 0
10796 0.11
10797 0.11
10798 0
10799 0.11
10800 0
10801 0.11
10802 0.11
10803 0
10804 0.11
10805 0.11
10806 0.11
10807 0.11
10808 0
10809 0
10810 0
10811 0.11
10812 0
10813 0.11
10814 0.11
10815 0
10816 0.11
10817 0
10818 0.11
10819 0
10820 0
10821 0
10822 0.11
10823 0
10824 0
10825 0
10826 0.11
10827 0.11
10828 0
10829 0
10830 0
10831 0
10832 0
10833 0.11
10834 0.11
10835 0.11
10836 0.11
10837 0.11
10838 0.11
10839 0.11
10840 0
10841 0.11
10842 0.11
10843 0
10844 0.11
10845 0
10846 0.11
10847 0.11
10848 0
10849 0.11
10850 0.11
10851 0.11
10852 0.11
10853 0.11
10854 0
10855 0.11
10856 0.11
10857 0.11
10858 0.11
10859 0.11
10860 0.11
10861 0
10862 0
10863 0.11
10864 0
10865 0.11
10866 0
10867 0
10868 0.11
10869 0.11
10870 0
10871 0
10872 0
10873 0
10874 0.11
10875 0
10876 0.11
10877 0.11
10878 0
10879 0.11
10880 0.11
10881 0
10882 0
10883 0.11
10884 0.11
10885 0.11
10886 0
10887 0
10888 0.11
10889 0
10890 0.11
10891 0.11
10892 0
10893 0
10894 0.11
10895 0
10896 0
10897 0.11
10898 0.11
10899 0.11
10900 0.11
10901 0.11
10902 0.11
10903 0.11
10904 0
10905 0
10906 0
10907 0.11
10908 0
10909 0
10910 0.11
10911 0.11
10912 0.11
10913 0.11
10914 0
10915 0
10916 0.11
10917 0.11
10918 0
10919 0.11
10920 0.11
10921 0.11
10922 0.11
10923 0
10924 0.11
10925 0.11
10926 0.11
10927 0
10928 0.11
10929 0.11
10930 0.11
10931 0.11
10932 0
10933 0
10934 0.11
10935 0.11
10936 0.11
10937 0.11
10938 0.11
10939 0.11
10940 0.11
10941 0.11
10942 0
10943 0.11
10944 0
10945 0.11
10946 0.11
10947 0.11
10948 0
10949 0
10950 0.11
10951 0
10952 0
10953 0.11
10954 0.11
10955 0
10956 0
10957 0
10958 0
10959 0
10960 0
10961 0
10962 0.11
10963 0.11
10964 0
10965 0.11
10966 0.11
10967 0.11
10968 0.11
10969 0.11
10970 0.11
10971 0
10972 0
10973 0
10974 0.11
10975 0
10976 0.11
10977 0
10978 0
10979 0.11
10980 0.11
10981 0
10982 0
10983 0
10984 0.11
10985 0.11
10986 0
10987 0.11
10988 0
10989 0.11
10990 0
10991 0.11
10992 0.11
10993 0.11
10994 0
10995 0
10996 0.11
10997 0
10998 0.11
10999 0.11
11000 0.11
11001 0
11002 0
11003 0.11
11004 0
11005 0
11006 0
11007 0.11
11008 0
11009 0.11
11010 0.11
11011 0.11
11012 0
11013 0.11
11014 0.11
11015 0
11016 0
11017 0.11
11018 0.11
11019 0
11020 0.11
11021 0.11
11022 0.11
11023 0
11024 0
11025 0.11
11026 0
11027 0.11
11028 0.11
11029 0
11030 0.11
11031 0.11
11032 0.11
11033 0.11
11034 0.11
11035 0
11036 0
11037 0
11038 0
11039 0
11040 0.11
11041 0.11
11042 0.11
11043 0.11
11044 0.11
11045 0
11046 0
11047 0
11048 0.11
11049 0.11
11050 0
11051 0
11052 0
11053 0
11054 0
11055 0.11
11056 0
11057 0
11058 0.11
11059 0
11060 0
11061 0
11062 0.11
11063 0
11064 0.11
11065 0.11
11066 0
11067 0
11068 0.11
11069 0.11
11070 0
11071 0.11
11072 0
11073 0.11
11074 0.11
11075 0.11
11076 0
11077 0
11078 0
11079 0
11080 0
11081 0
11082 0.11
11083 0
11084 0.11
11085 0.11
11086 0.11
11087 0.11
11088 0.11
11089 0
11090 0.11
11091 0
11092 0
11093 0
11094 0.11
11095 0.11
11096 0
11097 0
11098 0.11
11099 0.11
11100 0.11
11101 0
11102 0.11
11103 0
11104 0
11105 0.11
11106 0.11
11107 0.11
11108 0.11
11109 0
11110 0
11111 0.11
11112 0.11
11113 0.11
11114 0
11115 0
11116 0.11
11117 0.11
11118 0
11119 0
11120 0.11
11121 0
11122 0.11
11123 0.11
11124 0.11
11125 0.11
11126 0
11127 0.11
11128 0
11129 0.11
11130 0.11
11131 0
11132 0.11
11133 0.11
11134 0
11135 0.11
11136 0.11
11137 0
11138 0.11
11139 0
11140 0
11141 0.11
11142 0.11
11143 0
11144 0.11
11145 0
11146 0
11147 0.11
11148 0
11149 0
11150 0
11151 0.11
11152 0.11
11153 0.11
11154 0.11
11155 0
11156 0
11157 0
11158 0.11
11159 0.11
11160 0
11161 0.11
11162 0
11163 0
11164 0.11
11165 0.11
11166 0
11167 0
11168 0
11169 0.11
11170 0
11171 0
11172 0
11173 0.11
11174 0
11175 0.11
11176 0.11
11177 0.11
11178 0
11179 0.11
11180 0.11
11181 0.11
11182 0
11183 0.11
11184 0.11
11185 0
11186 0
11187 0
11188 0.11
11189 0.11
11190 0.11
11191 0
11192 0.11
11193 0.11
11194 0.11
11195 0.11
11196 0.11
11197 0.11
11198 0.11
11199 0
11200 0
11201 0.11
11202 0
11203 0.11
11204 0
11205 0
11206 0
11207 0.11
11208 0.11
11209 0.11
11210 0.11
11211 0
11212 0
11213 0
11214 0
11215 0.11
11216 0.11
11217 0
11218 0
11219 0
11220 0
11221 0
11222 0.11
11223 0
11224 0.11
11225 0
11226 0
11227 0.11
11228 0.11
11229 0.11
11230 0.11
11231 0
11232 0.11
11233 0
11234 0
11235 0.11
11236 0.11
11237 0
11238 0
11239 0
11240 0
11241 0
11242 0
11243 0.11
11244 0
11245 0
11246 0.11
11247 0.11
11248 0
11249 0
11250 0.11
11251 0.11
11252 0.11
11253 0
11254 0
11255 0.11
11256 0
11257 0.11
11258 0
11259 0.11
11260 0.11
11261 0
11262 0.11
11263 0.11
11264 0.11
11265 0.11
11266 0
11267 0.11
11268 0.11
11269 0.11
11270 0.11
11271 0.11
11272 0
11273 0
11274 0
11275 0
11276 0.11
11277 0.11
11278 0
11279 0.11
11280 0
11281 0
11282 0.11
11283 0.11
11284 0
11285 0.11
11286 0
11287 0.11
11288 0
11289 0.11
11290 0
11291 0
11292 0.11
11293 0.11
11294 0.11
11295 0.11
11296 0.11
11297 0.11
11298 0
11299 0
11300 0.11
11301 0.11
11302 0.11
11303 0.11
11304 0
11305 0
11306 0.11
11307 0
11308 0
11309 0
11310 0
11311 0.11
11312 0.11
11313 0
11314 0.11
11315 0
11316 0.11
11317 0.11
11318 0
11319 0
11320 0
11321 0.11
11322 0.11
11323 0
11324 0.11
11325 0
11326 0.11
11327 0.11
11328 0
11329 0.11
11330 0
11331 0.11
11332 0.11
11333 0
11334 0.11
11335 0.11
11336 0.11
11337 0
11338 0
11339 0.11
11340 0
11341 0.11
11342 0
11343 0
11344 0.11
11345 0
11346 0
11347 0
11348 0
11349 0
11350 0
11351 0
11352 0.11
11353 0.11
11354 0.11
11355 0.11
11356 0.11
11357 0.11
11358 0
11359 0
11360 0
11361 0
11362 0.11
11363 0
11364 0.11
11365 0.11
11366 0
11367 0
11368 0.11
11369 0
11370 0
11371 0.11
11372 0
11373 0
11374 0.11
11375 0.11
11376 0.11
11377 0.11
11378 0
11379 0.11
11380 0
11381 0.11
11382 0.11
11383 0
11384 0.11
11385 0
11386 0.11
11387 0
11388 0
11389 0.11
11390 0.11
11391 0.11
11392 0.11
11393 0.11
11394 0
11395 0.11
11396 0.11
11397 0.11
11398 0.11
11399 0.11
11400 0.11
11401 0.11
11402 0
11403 0.11
11404 0.11
11405 0
11406 0.11
11407 0.11
11408 0
11409 0
11410 0
11411 0
11412 0
11413 0
11414 0.11
11415 0.11
11416 0.11
11417 0.11
11418 0
11419 0
11420 0.11
11421 0
11422 0
11423 0
11424 0.11
11425 0
11426 0
11427 0
11428 0.11
11429 0.11
11430 0
11431 0.11
11432 0.11
11433 0
11434 0.11
11435 0.11
11436 0.11
11437 0.11
11438 0
11439 0
11440 0
11441 0.11
11442 0
11443 0
11444 0.11
11445 0.11
11446 0.11
11447 0.11
11448 0.11
11449 0
11450 0.11
11451 0.11
11452 0.11
11453 0
11454 0.11
11455 0.11
11456 0.11
11457 0
11458 0.11
11459 0.11
11460 0
11461 0.11
11462 0
11463 0.11
11464 0
11465 0.11
11466 0
11467 0.11
11468 0
11469 0.11
11470 0.11
11471 0.11
11472 0.11
11473 0.11
11474 0.11
11475 0
11476 0.11
11477 0.11
11478 0.11
11479 0.11
11480 0
11481 0.11
11482 0.11
11483 0
11484 0.11
11485 0.11
11486 0
11487 0.11
11488 0
11489 0
11490 0.11
11491 0
11492 0.11
11493 0.11
11494 0
11495 0
11496 0
11497 0.11
11498 0.11
11499 0.11
11500 0
11501 0.11
11502 0.11
11503 0.11
11504 0
11505 0.11
11506 0.11
11507 0.11
11508 0.11
11509 0.11
11510 0
11511 0
11512 0.11
11513 0
11514 0.11
11515 0.11
11516 0.11
11517 0.11
11518 0
11519 0
11520 0
11521 0
11522 0
11523 0
11524 0
11525 0.11
11526 0
11527 0.11
11528 0
11529 0
11530 0
11531 0.11
11532 0
11533 0.11
11534 0.11
11535 0
11536 0
11537 0
11538 0.11
11539 0
11540 0
11541 0.11
11542 0.11
11543 0.11
11544 0
11545 0.11
11546 0
11547 0.11
11548 0.11
11549 0.11
11550 0.11
11551 0.11
11552 0
11553 0.11
11554 0.11
11555 0
11556 0
11557 0.11
11558 0.11
11559 0.11
11560 0.11
11561 0
11562 0.11
11563 0.11
11564 0
11565 0
11566 0
11567 0.11
11568 0
11569 0
11570 0.11
11571 0.11
11572 0
11573 0.11
11574 0.11
11575 0
11576 0.11
11577 0
11578 0.11
11579 0.11
11580 0
11581 0
11582 0.11
11583 0.11
11584 0
11585 0
11586 0.11
11587 0.11
11588 0
11589 0
11590 0.11
11591 0.11
11592 0
11593 0.11
11594 0.11
11595 0
11596 0.11
11597 0
11598 0.11
11599 0.11
11600 0
11601 0.11
11602 0.11
11603 0.11
11604 0.11
11605 0
11606 0.11
11607 0
11608 0
11609 0.11
11610 0.11
11611 0
11612 0
11613 0.11
11614 0.11
11615 0.11
11616 0
11617 0.11
11618 0
11619 0.11
11620 0
11621 0.11
11622 0
11623 0.11
11624 0.11
11625 0.11
11626 0.11
11627 0.11
11628 0
11629 0
11630 0.11
11631 0
11632 0
11633 0
11634 0.11
11635 0.11
11636 0
11637 0.11
11638 0
11639 0.11
11640 0
11641 0.11
11642 0.11
11643 0.11
11644 0
11645 0.11
11646 0.11
11647 0.11
11648 0.11
11649 0
11650 0.11
11651 0.11
11652 0
11653 0.11
11654 0.11
11655 0.11
11656 0
11657 0
11658 0
11659 0
11660 0.11
11661 0
11662 0
11663 0
11664 0.11
11665 0.11
11666 0
11667 0.11
11668 0.11
11669 0.11
11670 0
11671 0
11672 0
11673 0.11
11674 0
11675 0
11676 0
11677 0.11
11678 0.11
11679 0.11
11680 0.11
11681 0
11682 0.11
11683 0.11
11684 0
11685 0.11
11686 0.11
11687 0
11688 0
11689 0.11
11690 0
11691 0
11692 0.11
11693 0.11
11694 0.11
11695 0.11
11696 0.11
11697 0
11698 0
11699 0
11700 0.11
11701 0
11702 0.11
11703 0.11
11704 0.11
11705 0
11706 0
11707 0.11
11708 0
11709 0.11
11710 0.11
11711 0
11712 0
11713 0.11
11714 0.11
11715 0.11
11716 0
11717 0
11718 0
11719 0
11720 0.11
11721 0
11722 0
11723 0.11
11724 0
11725 0
11726 0.11
11727 0
11728 0.11
11729 0.11
11730 0.11
11731 0.11
11732 0
11733 0
11734 0.11
11735 0.11
11736 0.11
11737 0.11
11738 0.11
11739 0
11740 0
11741 0.11
11742 0.11
11743 0
11744 0
11745 0.11
11746 0.11
11747 0.11
11748 0
11749 0.11
11750 0
11751 0
11752 0.11
11753 0.11
11754 0
11755 0.11
11756 0.11
11757 0
11758 0
11759 0.11
11760 0
11761 0
11762 0.11
11763 0
11764 0
11765 0
11766 0.11
11767 0.11
11768 0.11
11769 0
11770 0.11
11771 0.11
11772 0.11
11773 0
11774 0
11775 0.11
11776 0
11777 0.11
11778 0.11
11779 0
11780 0
11781 0
11782 0.11
11783 0
11784 0
11785 0
11786 0
11787 0
11788 0
11789 0.11
11790 0
11791 0.11
11792 0.11
11793 0.11
11794 0.11
11795 0
11796 0.11
11797 0
11798 0
11799 0.11
11800 0
11801 0
11802 0
11803 0
11804 0
11805 0.11
11806 0.11
11807 0
11808 0
11809 0.11
11810 0
11811 0.11
11812 0
11813 0
11814 0
11815 0.11
11816 0.11
11817 0.11
11818 0.11
11819 0.11
11820 0.11
11821 0.11
11822 0.11
11823 0.11
11824 0
11825 0.11
11826 0.11
11827 0
11828 0.11
11829 0
11830 0
11831 0
11832 0
11833 0.11
11834 0.11
11835 0.11
11836 0
11837 0
11838 0.11
11839 0
11840 0
11841 0.11
11842 0.11
11843 0.11
11844 0.11
11845 0.11
11846 0.11
11847 0.11
11848 0
11849 0
11850 0.11
11851 0.11
11852 0.11
11853 0.11
11854 0.11
11855 0.11
11856 0
11857 0
11858 0
11859 0.11
11860 0
11861 0
11862 0.11
11863 0
11864 0
11865 0.11
11866 0.11
11867 0.11
11868 0.11
11869 0
11870 0.11
11871 0
11872 0.11
11873 0
11874 0.11
11875 0.11
11876 0
11877 0.11
11878 0
11879 0.11
11880 0.11
11881 0.11
11882 0
11883 0.11
11884 0.11
11885 0
11886 0
11887 0
11888 0.11
11889 0.11
11890 0
11891 0.11
11892 0
11893 0
11894 0
11895 0.11
11896 0.11
11897 0
11898 0
11899 0
11900 0.11
11901 0.11
11902 0.11
11903 0.11
11904 0.11
11905 0
11906 0
11907 0
11908 0.11
11909 0
11910 0.11
11911 0
11912 0
11913 0.11
11914 0.11
11915 0
11916 0
11917 0
11918 0.11
11919 0
11920 0
11921 0.11
11922 0
11923 0
11924 0.11
11925 0
11926 0
11927 0.11
11928 0.11
11929 0.11
11930 0.11
11931 0
11932 0.11
11933 0
11934 0
11935 0
11936 0
11937 0
11938 0
11939 0
11940 0.11
11941 0.11
11942 0.11
11943 0.11
11944 0
11945 0.11
11946 0.11
11947 0
11948 0.11
11949 0.11
11950 0
11951 0
11952 0
11953 0
11954 0
11955 0
11956 0.11
11957 0.11
11958 0
11959 0.11
11960 0
11961 0
11962 0.11
11963 0
11964 0.11
11965 0
11966 0.11
11967 0.11
11968 0.11
11969 0.11
11970 0.11
11971 0
11972 0.11
11973 0
11974 0.11
11975 0.11
11976 0.11
11977 0
11978 0.11
11979 0.11
11980 0.11
11981 0.11
11982 0.11
11983 0.11
11984 0.11
11985 0.11
11986 0
11987 0.11
11988 0
11989 0.11
11990 0
11991 0
11992 0.11
11993 0.11
11994 0.11
11995 0
11996 0
11997 0.11
11998 0.11
11999 0.11
12000 0
12001 0
12002 0
12003 0.11
12004 0.11
12005 0.11
12006 0
12007 0
12008 0.11
12009 0.11
12010 0.11
12011 0.11
12012 0
12013 0.11
12014 0.11
12015 0.11
12016 0
12017 0
12018 0.11
12019 0
12020 0.11
12021 0
12022 0
12023 0
12024 0.11
12025 0
12026 0.11
12027 0
12028 0
12029 0
12030 0.11
12031 0
12032 0
12033 0.11
12034 0
12035 0.11
12036 0
12037 0.11
12038 0.11
12039 0
12040 0
12041 0.11
12042 0.11
12043 0.11
12044 0
12045 0.11
12046 0.11
12047 0
12048 0
12049 0
12050 0
12051 0
12052 0.11
12053 0
12054 0
12055 0
12056 0.11
12057 0
12058 0
12059 0
12060 0.11
12061 0.11
12062 0.11
12063 0.11
12064 0.11
12065 0.11
12066 0.11
12067 0.11
12068 0.11
12069 0.11
12070 0
12071 0
12072 0.11
12073 0.11
12074 0.11
12075 0
12076 0.11
12077 0
12078 0
12079 0
12080 0.11
12081 0.11
12082 0
12083 0.11
12084 0
12085 0.11
12086 0.11
12087 0.11
12088 0.11
12089 0
12090 0.11
12091 0.11
12092 0.11
12093 0.11
12094 0.11
12095 0.11
12096 0.11
12097 0
12098 0.11
12099 0
12100 0.11
12101 0
12102 0
12103 0.11
12104 0.11
12105 0
12106 0.11
12107 0.11
12108 0.11
12109 0.11
12110 0.11
12111 0.11
12112 0
12113 0
12114 0.11
12115 0.11
12116 0.11
12117 0.11
12118 0.11
12119 0.11
12120 0.11
12121 0.11
12122 0
12123 0.11
12124 0.11
12125 0
12126 0.11
12127 0
12128 0
12129 0.11
12130 0
12131 0
12132 0
12133 0
12134 0.11
12135 0
12136 0.11
12137 0.11
12138 0
12139 0.11
12140 0
12141 0
12142 0.11
12143 0.11
12144 0.11
12145 0.11
12146 0.11
12147 0
12148 0.11
12149 0
12150 0.11
12151 0.11
12152 0
12153 0.11
12154 0
12155 0
12156 0.11
12157 0
12158 0
12159 0.11
12160 0
12161 0
12162 0
12163 0
12164 0
12165 0.11
12166 0
12167 0.11
12168 0.11
12169 0.11
12170 0.11
12171 0
12172 0.11
12173 0.11
12174 0.11
12175 0.11
12176 0
12177 0.11
12178 0
12179 0
12180 0.11
12181 0.11
12182 0
12183 0.11
12184 0
12185 0.11
12186 0.11
12187 0.11
12188 0
12189 0.11
12190 0.11
12191 0.11
12192 0.11
12193 0.11
12194 0
12195 0
12196 0.11
12197 0
12198 0.11
12199 0.11
12200 0.11
12201 0.11
12202 0
12203 0.11
12204 0.11
12205 0
12206 0
12207 0.11
12208 0.11
12209 0.11
12210 0.11
12211 0.11
12212 0.11
12213 0.11
12214 0.11
12215 0
12216 0.11
12217 0
12218 0.11
12219 0
12220 0.11
12221 0.11
12222 0.11
12223 0.11
12224 0.11
12225 0
12226 0
12227 0.11
12228 0
12229 0.11
12230 0
12231 0
12232 0.11
12233 0
12234 0.11
12235 0
12236 0.11
12237 0.11
12238 0
12239 0.11
12240 0
12241 0.11
12242 0.11
12243 0.11
12244 0
12245 0.11
12246 0
12247 0.11
12248 0
12249 0.11
12250 0.11
12251 0.11
12252 0
12253 0.11
12254 0.11
12255 0.11
12256 0.11
12257 0.11
12258 0
12259 0.11
12260 0
12261 0.11
12262 0.11
12263 0
12264 0.11
12265 0
12266 0.11
12267 0
12268 0.11
12269 0.11
12270 0.11
12271 0
12272 0
12273 0
12274 0.11
12275 0.11
12276 0.11
12277 0
12278 0.11
12279 0
12280 0.11
12281 0
12282 0
12283 0.11
12284 0
12285 0.11
12286 0.11
12287 0.11
12288 0.11
12289 0.11
12290 0.11
12291 0.11
12292 0.11
12293 0.11
12294 0
12295 0.11
12296 0
12297 0.11
12298 0.11
12299 0.11
12300 0
12301 0.11
12302 0
12303 0
12304 0.11
12305 0.11
12306 0
12307 0.11
12308 0
12309 0
12310 0.11
12311 0.11
12312 0
12313 0.11
12314 0
12315 0
12316 0
12317 0
12318 0.11
12319 0
12320 0.11
12321 0.11
12322 0.11
12323 0.11
12324 0.11
12325 0
12326 0
12327 0
12328 0
12329 0.11
12330 0.11
12331 0.11
12332 0
12333 0.11
12334 0.11
12335 0.11
12336 0.11
12337 0.11
12338 0
12339 0.11
12340 0.11
12341 0.11
12342 0.11
12343 0.11
12344 0.11
12345 0.11
12346 0.11
12347 0.11
12348 0.11
12349 0
12350 0.11
12351 0
12352 0.11
12353 0.11
12354 0.11
12355 0
12356 0
12357 0
12358 0
12359 0.11
12360 0
12361 0
12362 0.11
12363 0
12364 0.11
12365 0.11
12366 0
12367 0
12368 0.11
12369 0
12370 0.11
12371 0.11
12372 0
12373 0.11
12374 0.11
12375 0.11
12376 0.11
12377 0.11
12378 0
12379 0
12380 0.11
12381 0
12382 0
12383 0.11
12384 0.11
12385 0
12386 0
12387 0.11
12388 0
12389 0.11
12390 0.11
12391 0.11
12392 0
12393 0
12394 0.11
12395 0.11
12396 0
12397 0.11
12398 0.11
12399 0.11
12400 0
12401 0.11
12402 0
12403 0.11
12404 0
12405 0
12406 0.11
12407 0
12408 0
12409 0.11
12410 0
12411 0.11
12412 0.11
12413 0.11
12414 0.11
12415 0.11
12416 0
12417 0.11
12418 0.11
12419 0.11
12420 0.11
12421 0
12422 0.11
12423 0.11
12424 0.11
12425 0.11
12426 0
12427 0
12428 0
12429 0
12430 0.11
12431 0.11
12432 0.11
12433 0.11
12434 0.11
12435 0.11
12436 0
12437 0.11
12438 0.11
12439 0.11
12440 0.11
12441 0.11
12442 0
12443 0.11
12444 0.11
12445 0.11
12446 0.11
12447 0
12448 0.11
12449 0.11
12450 0.11
12451 0.11
12452 0
12453 0.11
12454 0.11
12455 0.11
12456 0.11
12457 0
12458 0.11
12459 0.11
12460 0.11
12461 0.11
12462 0
12463 0.11
12464 0
12465 0
12466 0
12467 0.11
12468 0.11
12469 0.11
12470 0.11
12471 0.11
12472 0
12473 0.11
12474 0.11
12475 0
12476 0.11
12477 0.11
12478 0
12479 0
12480 0.11
12481 0.11
12482 0
12483 0
12484 0.11
12485 0
12486 0.11
12487 0.11
12488 0.11
12489 0.11
12490 0
12491 0
12492 0
12493 0.11
12494 0.11
12495 0
12496 0.11
12497 0.11
12498 0.11
12499 0
12500 0.11
12501 0
12502 0
12503 0
12504 0.11
12505 0.11
12506 0.11
12507 0
12508 0.11
12509 0
12510 0.11
12511 0.11
12512 0.11
12513 0
12514 0
12515 0.11
12516 0.11
12517 0
12518 0.11
12519 0
12520 0.11
12521 0
12522 0
12523 0.11
12524 0
12525 0.11
12526 0.11
12527 0.11
12528 0
12529 0
12530 0.11
12531 0.11
12532 0
12533 0.11
12534 0.11
12535 0
12536 0.11
12537 0
12538 0.11
12539 0.11
12540 0.11
12541 0
12542 0.11
12543 0
12544 0
12545 0
12546 0.11
12547 0
12548 0
12549 0
12550 0
12551 0.11
12552 0.11
12553 0.11
12554 0.11
12555 0
12556 0
12557 0.11
12558 0.11
12559 0.11
12560 0
12561 0
12562 0.11
12563 0
12564 0.11
12565 0
12566 0
12567 0.11
12568 0.11
12569 0
12570 0
12571 0.11
12572 0
12573 0
12574 0.11
12575 0
12576 0.11
12577 0.11
12578 0
12579 0.11
12580 0.11
12581 0.11
12582 0.11
12583 0
12584 0.11
12585 0.11
12586 0.11
12587 0
12588 0.11
12589 0
12590 0
12591 0
12592 0.11
12593 0.11
12594 0.11
12595 0.11
12596 0.11
12597 0
12598 0
12599 0.11
12600 0
12601 0.11
12602 0
12603 0
12604 0
12605 0.11
12606 0
12607 0
12608 0.11
12609 0
12610 0.11
12611 0.11
12612 0
12613 0
12614 0
12615 0.11
12616 0
12617 0
12618 0
12619 0
12620 0
12621 0.11
12622 0.11
12623 0.11
12624 0
12625 0.11
12626 0
12627 0.11
12628 0.11
12629 0.11
12630 0.11
12631 0
12632 0.11
12633 0.11
12634 0.11
12635 0
12636 0
12637 0
12638 0
12639 0.11
12640 0.11
12641 0.11
12642 0.11
12643 0
12644 0.11
12645 0.11
12646 0
12647 0.11
12648 0.11
12649 0
12650 0
12651 0
12652 0.11
12653 0.11
12654 0
12655 0.11
12656 0.11
12657 0
12658 0.11
12659 0
12660 0
12661 0.11
12662 0.11
12663 0.11
12664 0
12665 0
12666 0.11
12667 0.11
12668 0.11
12669 0.11
12670 0.11
12671 0
12672 0
12673 0.11
12674 0.11
12675 0.11
12676 0
12677 0
12678 0.11
12679 0
12680 0
12681 0.11
12682 0
12683 0
12684 0.11
12685 0.11
12686 0.11
12687 0.11
12688 0.11
12689 0.11
12690 0
12691 0
12692 0.11
12693 0.11
12694 0
12695 0.11
12696 0.11
12697 0
12698 0.11
12699 0.11
12700 0.11
12701 0
12702 0.11
12703 0
12704 0
12705 0.11
12706 0.11
12707 0.11
12708 0
12709 0
12710 0
12711 0.11
12712 0
12713 0
12714 0.11
12715 0.11
12716 0.11
12717 0.11
12718 0.11
12719 0
12720 0.11
12721 0
12722 0
12723 0.11
12724 0
12725 0.11
12726 0
12727 0.11
12728 0.11
12729 0.11
12730 0
12731 0.11
12732 0
12733 0.11
12734 0.11
12735 0
12736 0.11
12737 0.11
12738 0.11
12739 0.11
12740 0.11
12741 0.11
12742 0.11
12743 0.11
12744 0.11
12745 0.11
12746 0.11
12747 0.11
12748 0
12749 0.11
12750 0.11
12751 0
12752 0.11
12753 0
12754 0
12755 0
12756 0.11
12757 0.11
12758 0.11
12759 0.11
12760 0
12761 0.11
12762 0
12763 0
12764 0
12765 0
12766 0.11
12767 0.11
12768 0
12769 0
12770 0.11
12771 0
12772 0.11
12773 0.11
12774 0.11
12775 0.11
12776 0.11
12777 0
12778 0
12779 0.11
12780 0.11
12781 0.11
12782 0.11
12783 0
12784 0.11
12785 0.11
12786 0.11
12787 0.11
12788 0
12789 0.11
12790 0
12791 0
12792 0.11
12793 0
12794 0.11
12795 0.11
12796 0.11
12797 0.11
12798 0.11
12799 0.11
12800 0
12801 0.11
12802 0.11
12803 0
12804 0.11
12805 0
12806 0
12807 0.11
12808 0
12809 0.11
12810 0
12811 0.11
12812 0
12813 0.11
12814 0
12815 0.11
12816 0.11
12817 0
12818 0
12819 0
12820 0.11
12821 0
12822 0
12823 0.11
12824 0
12825 0.11
12826 0.11
12827 0
12828 0
12829 0.11
12830 0.11
12831 0.11
12832 0.11
12833 0
12834 0.11
12835 0
12836 0.11
12837 0
12838 0.11
12839 0.11
12840 0.11
12841 0
12842 0.11
12843 0.11
12844 0
12845 0
12846 0.11
12847 0
12848 0.11
12849 0.11
12850 0
12851 0.11
12852 0
12853 0.11
12854 0.11
12855 0.11
12856 0.11
12857 0
12858 0
12859 0.11
12860 0
12861 0.11
12862 0.11
12863 0.11
12864 0.11
12865 0
12866 0
12867 0.11
12868 0
12869 0
12870 0.11
12871 0
12872 0.11
12873 0
12874 0.11
12875 0
12876 0
12877 0
12878 0
12879 0
12880 0
12881 0.11
12882 0.11
12883 0.11
12884 0.11
12885 0
12886 0.11
12887 0.11
12888 0.11
12889 0
12890 0
12891 0.11
12892 0.11
12893 0
12894 0.11
12895 0
12896 0.11
12897 0.11
12898 0.11
12899 0.11
12900 0.11
12901 0.11
12902 0
12903 0
12904 0
12905 0
12906 0.11
12907 0
12908 0
12909 0.11
12910 0
12911 0
12912 0.11
12913 0.11
12914 0
12915 0
12916 0.11
12917 0.11
12918 0
12919 0.11
12920 0
12921 0
12922 0
12923 0
12924 0
12925 0.11
12926 0.11
12927 0.11
12928 0.11
12929 0
12930 0.11
12931 0
12932 0
12933 0
12934 0
12935 0
12936 0.11
12937 0
12938 0
12939 0
12940 0.11
12941 0.11
12942 0.11
12943 0
12944 0.11
12945 0
12946 0.11
12947 0.11
12948 0
12949 0
12950 0
12951 0.11
12952 0.11
12953 0
12954 0.11
12955 0.11
12956 0.11
12957 0
12958 0
12959 0.11
12960 0.11
12961 0.11
12962 0
12963 0
12964 0.11
12965 0
12966 0
12967 0
12968 0.11
12969 0
12970 0
12971 0.11
12972 0.11
12973 0.11
12974 0.11
12975 0.11
12976 0.11
12977 0.11
12978 0.11
12979 0.11
12980 0
12981 0.11
12982 0.11
12983 0.11
12984 0.11
12985 0
12986 0.11
12987 0.11
12988 0.11
12989 0
12990 0.11
12991 0.11
12992 0.11
12993 0.11
12994 0.11
12995 0.11
12996 0
12997 0.11
12998 0.11
12999 0
13000 0.11
13001 0.11
13002 0
13003 0.11
13004 0.11
13005 0.11
13006 0.11
13007 0.11
13008 0.11
13009 0.11
13010 0.11
13011 0
13012 0
13013 0
13014 0.11
13015 0.11
13016 0.11
13017 0.11
13018 0
13019 0.11
13020 0.11
13021 0.11
13022 0.11
13023 0
13024 0.11
13025 0
13026 0
13027 0.11
13028 0.11
13029 0
13030 0
13031 0.11
13032 0
13033 0
13034 0.11
13035 0.11
13036 0.11
13037 0
13038 0
13039 0.11
13040 0.11
13041 0
13042 0
13043 0.11
13044 0
13045 0.11
13046 0
13047 0
13048 0
13049 0.11
13050 0.11
13051 0
13052 0.11
13053 0.11
13054 0
13055 0.11
13056 0
13057 0.11
13058 0.11
13059 0.11
13060 0
13061 0.11
13062 0
13063 0.11
13064 0
13065 0.11
13066 0.11
13067 0
13068 0.11
13069 0.11
13070 0.11
13071 0.11
13072 0.11
13073 0.11
13074 0.11
13075 0.11
13076 0
13077 0
13078 0.11
13079 0
13080 0.11
13081 0.11
13082 0.11
13083 0
13084 0
13085 0.11
13086 0
13087 0
13088 0
13089 0.11
13090 0
13091 0
13092 0.11
13093 0.11
13094 0.11
13095 0.11
13096 0
13097 0
13098 0.11
13099 0.11
13100 0.11
13101 0
13102 0
13103 0.11
13104 0.11
13105 0
13106 0.11
13107 0.11
13108 0.11
13109 0
13110 0
13111 0
13112 0.11
13113 0.11
13114 0.11
13115 0
13116 0.11
13117 0.11
13118 0.11
13119 0.11
13120 0
13121 0.11
13122 0
13123 0
13124 0
13125 0
13126 0.11
13127 0
13128 0
13129 0.11
13130 0.11
13131 0
13132 0.11
13133 0.11
13134 0.11
13135 0
13136 0.11
13137 0.11
13138 0.11
13139 0.11
13140 0
13141 0.11
13142 0
13143 0
13144 0
13145 0.11
13146 0.11
13147 0
13148 0
13149 0
13150 0.11
13151 0.11
13152 0
13153 0.11
13154 0.11
13155 0
13156 0
13157 0.11
13158 0.11
13159 0.11
13160 0.11
13161 0.11
13162 0
13163 0.11
13164 0
13165 0
13166 0.11
13167 0.11
13168 0.11
13169 0
13170 0.11
13171 0.11
13172 0.11
13173 0.11
13174 0
13175 0
13176 0.11
13177 0.11
13178 0.11
13179 0.11
13180 0.11
13181 0
13182 0.11
13183 0.11
13184 0
13185 0
13186 0.11
13187 0
13188 0
13189 0
13190 0.11
13191 0.11
13192 0
13193 0.11
13194 0
13195 0
13196 0.11
13197 0.11
13198 0
13199 0.11
13200 0.11
13201 0
13202 0
13203 0
13204 0
13205 0
13206 0
13207 0.11
13208 0
13209 0
13210 0
13211 0
13212 0.11
13213 0.11
13214 0.11
13215 0.11
13216 0
13217 0
13218 0
13219 0.11
13220 0
13221 0.11
13222 0.11
13223 0.11
13224 0
13225 0
13226 0
13227 0.11
13228 0.11
13229 0.11
13230 0.11
13231 0
13232 0.11
13233 0
13234 0
13235 0.11
13236 0.11
13237 0.11
13238 0
13239 0.11
13240 0
13241 0
13242 0.11
13243 0
13244 0
13245 0.11
13246 0.11
13247 0.11
13248 0
13249 0.11
13250 0.11
13251 0
13252 0.11
13253 0
13254 0.11
13255 0
13256 0
13257 0
13258 0.11
13259 0
13260 0
13261 0
13262 0
13263 0.11
13264 0.11
13265 0
13266 0.11
13267 0.11
13268 0.11
13269 0
13270 0.11
13271 0.11
13272 0
13273 0
13274 0.11
13275 0
13276 0
13277 0.11
13278 0.11
13279 0.11
13280 0.11
13281 0
13282 0.11
13283 0
13284 0.11
13285 0.11
13286 0.11
13287 0.11
13288 0
13289 0.11
13290 0
13291 0.11
13292 0.11
13293 0
13294 0
13295 0.11
13296 0
13297 0
13298 0
13299 0.11
13300 0.11
13301 0.11
13302 0.11
13303 0
13304 0
13305 0.11
13306 0
13307 0.11
13308 0.11
13309 0
13310 0.11
13311 0.11
13312 0.11
13313 0
13314 0.11
13315 0
13316 0
13317 0
13318 0
13319 0
13320 0.11
13321 0
13322 0.11
13323 0.11
13324 0.11
13325 0.11
13326 0
13327 0
13328 0.11
13329 0.11
13330 0.11
13331 0
13332 0.11
13333 0
13334 0
13335 0
13336 0.11
13337 0
13338 0
13339 0
13340 0.11
13341 0.11
13342 0
13343 0.11
13344 0
13345 0.11
13346 0.11
13347 0.11
13348 0.11
13349 0
13350 0.11
13351 0
13352 0.11
13353 0.11
13354 0.11
13355 0
13356 0.11
13357 0.11
13358 0.11
13359 0.11
13360 0
13361 0
13362 0
13363 0.11
13364 0.11
13365 0.11
13366 0.11
13367 0.11
13368 0.11
13369 0.11
13370 0.11
13371 0
13372 0
13373 0.11
13374 0.11
13375 0
13376 0.11
13377 0
13378 0
13379 0.11
13380 0.11
13381 0
13382 0
13383 0
13384 0
13385 0.11
13386 0
13387 0
13388 0.11
13389 0
13390 0
13391 0.11
13392 0.11
13393 0.11
13394 0.11
13395 0
13396 0.11
13397 0.11
13398 0
13399 0.11
13400 0.11
13401 0
13402 0
13403 0
13404 0.11
13405 0.11
13406 0.11
13407 0
13408 0.11
13409 0.11
13410 0.11
13411 0
13412 0.11
13413 0.11
13414 0.11
13415 0.11
13416 0
13417 0
13418 0.11
13419 0.11
13420 0.11
13421 0.11
13422 0.11
13423 0.11
13424 0
13425 0
13426 0
13427 0
13428 0.11
13429 0
13430 0
13431 0.11
13432 0.11
13433 0.11
13434 0.11
13435 0.11
13436 0.11
13437 0.11
13438 0.11
13439 0
13440 0
13441 0.11
13442 0.11
13443 0.11
13444 0.11
13445 0.11
13446 0.11
13447 0
13448 0
13449 0.11
13450 0.11
13451 0
13452 0
13453 0.11
13454 0.11
13455 0.11
13456 0.11
13457 0.11
13458 0
13459 0.11
13460 0.11
13461 0.11
13462 0.11
13463 0.11
13464 0.11
13465 0
13466 0
13467 0
13468 0
13469 0
13470 0
13471 0
13472 0
13473 0.11
13474 0
13475 0.11
13476 0
13477 0.11
13478 0.11
13479 0.11
13480 0.11
13481 0
13482 0
13483 0
13484 0.11
13485 0
13486 0
13487 0
13488 0.11
13489 0.11
13490 0.11
13491 0.11
13492 0.11
13493 0
13494 0
13495 0
13496 0.11
13497 0
13498 0
13499 0
13500 0.11
13501 0
13502 0.11
13503 0.11
13504 0
13505 0.11
13506 0.11
13507 0.11
13508 0.11
13509 0.11
13510 0
13511 0
13512 0.11
13513 0
13514 0
13515 0.11
13516 0
13517 0
13518 0.11
13519 0.11
13520 0
13521 0
13522 0
13523 0.11
13524 0.11
13525 0
13526 0.11
13527 0
13528 0
13529 0.11
13530 0.11
13531 0
13532 0
13533 0
13534 0.11
13535 0.11
13536 0
13537 0
13538 0
13539 0
13540 0
13541 0.11
13542 0
13543 0
13544 0.11
13545 0.11
13546 0
13547 0.11
13548 0
13549 0
13550 0
13551 0.11
13552 0
13553 0
13554 0.11
13555 0.11
13556 0.11
13557 0
13558 0
13559 0.11
13560 0
13561 0
13562 0
13563 0.11
13564 0
13565 0.11
13566 0
13567 0.11
13568 0.11
13569 0.11
13570 0.11
13571 0.11
13572 0.11
13573 0.11
13574 0.11
13575 0.11
13576 0.11
13577 0
13578 0.11
13579 0
13580 0
13581 0.11
13582 0
13583 0.11
13584 0.11
13585 0
13586 0.11
13587 0
13588 0.11
13589 0
13590 0
13591 0.11
13592 0.11
13593 0.11
13594 0.11
13595 0.11
13596 0
13597 0.11
13598 0
13599 0
13600 0.11
13601 0.11
13602 0
13603 0
13604 0.11
13605 0
13606 0.11
13607 0
13608 0
13609 0
13610 0.11
13611 0.11
13612 0.11
13613 0
13614 0.11
13615 0
13616 0
13617 0
13618 0.11
13619 0.11
13620 0.11
13621 0.11
13622 0.11
13623 0.11
13624 0.11
13625 0
13626 0
13627 0
13628 0.11
13629 0
13630 0.11
13631 0
13632 0.11
13633 0.11
13634 0.11
13635 0
13636 0
13637 0
13638 0.11
13639 0.11
13640 0.11
13641 0
13642 0
13643 0
13644 0.11
13645 0
13646 0.11
13647 0.11
13648 0.11
13649 0
13650 0.11
13651 0
13652 0
13653 0.11
13654 0
13655 0.11
13656 0.11
13657 0
13658 0.11
13659 0
13660 0.11
13661 0.11
13662 0
13663 0
13664 0.11
13665 0.11
13666 0
13667 0
13668 0
13669 0.11
13670 0.11
13671 0.11
13672 0.11
13673 0.11
13674 0.11
13675 0.11
13676 0.11
13677 0.11
13678 0.11
13679 0
13680 0.11
13681 0
13682 0.11
13683 0.11
13684 0.11
13685 0
13686 0.11
13687 0.11
13688 0.11
13689 0
13690 0
13691 0
13692 0
13693 0
13694 0
13695 0
13696 0.11
13697 0.11
13698 0.11
13699 0
13700 0
13701 0.11
13702 0
13703 0.11
13704 0
13705 0
13706 0.11
13707 0.11
13708 0.11
13709 0.11
13710 0
13711 0.11
13712 0.11
13713 0.11
13714 0.11
13715 0.11
13716 0.11
13717 0.11
13718 0.11
13719 0
13720 0
13721 0
13722 0
13723 0
13724 0.11
13725 0
13726 0
13727 0
13728 0
13729 0.11
13730 0.11
13731 0.11
13732 0.11
13733 0.11
13734 0
13735 0
13736 0
13737 0.11
13738 0
13739 0
13740 0.11
13741 0.11
13742 0
13743 0.11
13744 0.11
13745 0.11
13746 0.11
13747 0
13748 0
13749 0
13750 0.11
13751 0.11
13752 0.11
13753 0
13754 0
13755 0.11
13756 0.11
13757 0.11
13758 0.11
13759 0.11
13760 0
13761 0
13762 0
13763 0.11
13764 0.11
13765 0.11
13766 0.11
13767 0.11
13768 0
13769 0.11
13770 0.11
13771 0
13772 0.11
13773 0.11
13774 0.11
13775 0
13776 0.11
13777 0.11
13778 0.11
13779 0
13780 0.11
13781 0.11
13782 0.11
13783 0
13784 0
13785 0.11
13786 0.11
13787 0.11
13788 0
13789 0.11
13790 0.11
13791 0
13792 0.11
13793 0
13794 0
13795 0.11
13796 0
13797 0.11
13798 0.11
13799 0.11
13800 0.11
13801 0.11
13802 0
13803 0.11
13804 0.11
13805 0.11
13806 0
13807 0.11
13808 0.11
13809 0.11
13810 0.11
13811 0
13812 0
13813 0
13814 0.11
13815 0.11
13816 0.11
13817 0
13818 0.11
13819 0.11
13820 0.11
13821 0.11
13822 0
13823 0.11
13824 0.11
13825 0
13826 0.11
13827 0
13828 0.11
13829 0.11
13830 0.11
13831 0.11
13832 0.11
13833 0
13834 0.11
13835 0.11
13836 0
13837 0.11
13838 0
13839 0
13840 0.11
13841 0
13842 0
13843 0
13844 0.11
13845 0.11
13846 0.11
13847 0
13848 0.11
13849 0.11
13850 0
13851 0
13852 0.11
13853 0.11
13854 0.11
13855 0.11
13856 0.11
13857 0
13858 0.11
13859 0
13860 0.11
13861 0.11
13862 0
13863 0.11
13864 0.11
13865 0.11
13866 0.11
13867 0
13868 0.11
13869 0.11
13870 0.11
13871 0
13872 0
13873 0
13874 0
13875 0.11
13876 0.11
13877 0.11
13878 0
13879 0
13880 0
13881 0
13882 0
13883 0.11
13884 0
13885 0
13886 0.11
13887 0.11
13888 0.11
13889 0.11
13890 0.11
13891 0.11
13892 0
13893 0.11
13894 0.11
13895 0
13896 0
13897 0.11
13898 0
13899 0.11
13900 0
13901 0
13902 0.11
13903 0
13904 0.11
13905 0
13906 0
13907 0
13908 0.11
13909 0
13910 0
13911 0
13912 0.11
13913 0.11
13914 0
13915 0.11
13916 0.11
13917 0.11
13918 0.11
13919 0.11
13920 0.11
13921 0.11
13922 0.11
13923 0
13924 0.11
13925 0
13926 0.11
13927 0.11
13928 0
13929 0.11
13930 0
13931 0
13932 0.11
13933 0.11
13934 0.11
13935 0.11
13936 0.11
13937 0
13938 0.11
13939 0.11
13940 0
13941 0
13942 0.11
13943 0.11
13944 0
13945 0
13946 0.11
13947 0.11
13948 0
13949 0
13950 0.11
13951 0.11
13952 0
13953 0.11
13954 0
13955 0.11
13956 0.11
13957 0.11
13958 0
13959 0
13960 0
13961 0
13962 0.11
13963 0
13964 0.11
13965 0
13966 0.11
13967 0
13968 0
13969 0.11
13970 0.11
13971 0.11
13972 0.11
13973 0
13974 0
13975 0.11
13976 0.11
13977 0.11
13978 0.11
13979 0
13980 0.11
13981 0.11
13982 0
13983 0
13984 0.11
13985 0.11
13986 0.11
13987 0.11
13988 0.11
13989 0.11
13990 0
13991 0.11
13992 0
13993 0.11
13994 0.11
13995 0.11
13996 0
13997 0.11
13998 0.11
13999 0
14000 0
14001 0
14002 0.11
14003 0.11
14004 0
14005 0.11
14006 0
14007 0.11
14008 0.11
14009 0
14010 0
14011 0.11
14012 0.11
14013 0
14014 0.11
14015 0
14016 0.11
14017 0
14018 0.11
14019 0
14020 0
14021 0.11
14022 0.11
14023 0.11
14024 0
14025 0
14026 0.11
14027 0
14028 0
14029 0.11
14030 0.11
14031 0
14032 0
14033 0.11
14034 0
14035 0
14036 0
14037 0.11
14038 0
14039 0.11
14040 0
14041 0.11
14042 0
14043 0.11
14044 0
14045 0.11
14046 0.11
14047 0.11
14048 0
14049 0.11
14050 0.11
14051 0.11
14052 0
14053 0.11
14054 0.11
14055 0
14056 0.11
14057 0
14058 0.11
14059 0.11
14060 0.11
14061 0
14062 0
14063 0.11
14064 0.11
14065 0
14066 0.11
14067 0.11
14068 0.11
14069 0.11
14070 0
14071 0.11
14072 0
14073 0.11
14074 0
14075 0.11
14076 0.11
14077 0.11
14078 0.11
14079 0.11
14080 0.11
14081 0.11
14082 0
14083 0.11
14084 0
14085 0.11
14086 0.11
14087 0
14088 0.11
14089 0.11
14090 0.11
14091 0
14092 0.11
14093 0.11
14094 0
14095 0
14096 0
14097 0
14098 0.11
14099 0.11
14100 0
14101 0.11
14102 0
14103 0.11
14104 0.11
14105 0.11
14106 0
14107 0.11
14108 0
14109 0.11
14110 0.11
14111 0.11
14112 0
14113 0
14114 0.11
14115 0.11
14116 0
14117 0
14118 0.11
14119 0
14120 0.11
14121 0
14122 0
14123 0.11
14124 0.11
14125 0
14126 0.11
14127 0.11
14128 0.11
14129 0.11
14130 0.11
14131 0.11
14132 0.11
14133 0.11
14134 0.11
14135 0
14136 0.11
14137 0.11
14138 0
14139 0
14140 0
14141 0.11
14142 0.11
14143 0.11
14144 0.11
14145 0.11
14146 0
14147 0
14148 0
14149 0.11
14150 0
14151 0.11
14152 0.11
14153 0
14154 0.11
14155 0
14156 0
14157 0
14158 0.11
14159 0.11
14160 0.11
14161 0
14162 0
14163 0.11
14164 0.11
14165 0
14166 0.11
14167 0
14168 0.11
14169 0
14170 0.11
14171 0.11
14172 0.11
14173 0
14174 0.11
14175 0
14176 0
14177 0.11
14178 0
14179 0.11
14180 0.11
14181 0
14182 0.11
14183 0
14184 0.11
14185 0.11
14186 0
14187 0
14188 0
14189 0.11
14190 0
14191 0
14192 0.11
14193 0
14194 0
14195 0.11
14196 0.11
14197 0.11
14198 0.11
14199 0
14200 0.11
14201 0
14202 0
14203 0
14204 0
14205 0.11
14206 0.11
14207 0.11
14208 0.11
14209 0.11
14210 0
14211 0
14212 0
14213 0
14214 0.11
14215 0
14216 0.11
14217 0
14218 0.11
14219 0.11
14220 0.11
14221 0.11
14222 0.11
14223 0.11
14224 0
14225 0
14226 0.11
14227 0.11
14228 0.11
14229 0.11
14230 0.11
14231 0.11
14232 0.11
14233 0.11
14234 0.11
14235 0
14236 0.11
14237 0
14238 0
14239 0
14240 0.11
14241 0
14242 0.11
14243 0.11
14244 0.11
14245 0.11
14246 0.11
14247 0
14248 0
14249 0
14250 0.11
14251 0.11
14252 0.11
14253 0.11
14254 0.11
14255 0.11
14256 0.11
14257 0
14258 0.11
14259 0.11
14260 0
14261 0.11
14262 0.11
14263 0.11
14264 0.11
14265 0.11
14266 0
14267 0
14268 0
14269 0.11
14270 0.11
14271 0
14272 0
14273 0
14274 0
14275 0.11
14276 0.11
14277 0
14278 0
14279 0.11
14280 0
14281 0.11
14282 0
14283 0
14284 0.11
14285 0.11
14286 0.11
14287 0.11
14288 0.11
14289 0.11
14290 0.11
14291 0.11
14292 0
14293 0
14294 0.11
14295 0.11
14296 0
14297 0.11
14298 0
14299 0.11
14300 0
14301 0.11
14302 0.11
14303 0.11
14304 0.11
14305 0.11
14306 0
14307 0
14308 0.11
14309 0
14310 0.11
14311 0.11
14312 0
14313 0.11
14314 0
14315 0.11
14316 0
14317 0
14318 0.11
14319 0.11
14320 0.11
14321 0.11
14322 0.11
14323 0.11
14324 0
14325 0
14326 0.11
14327 0.11
14328 0.11
14329 0.11
14330 0
14331 0
14332 0.11
14333 0.11
14334 0.11
14335 0.11
14336 0
14337 0
14338 0.11
14339 0.11
14340 0.11
14341 0
14342 0.11
14343 0.11
14344 0.11
14345 0.11
14346 0.11
14347 0.11
14348 0
14349 0.11
14350 0
14351 0
14352 0
14353 0.11
14354 0
14355 0
14356 0
14357 0
14358 0
14359 0.11
14360 0
14361 0.11
14362 0.11
14363 0.11
14364 0
14365 0
14366 0.11
14367 0.11
14368 0
14369 0
14370 0
14371 0.11
14372 0
14373 0.11
14374 0
14375 0
14376 0.11
14377 0.11
14378 0
14379 0.11
14380 0.11
14381 0.11
14382 0.11
14383 0.11
14384 0
14385 0.11
14386 0
14387 0.11
14388 0.11
14389 0.11
14390 0.11
14391 0
14392 0.11
14393 0.11
14394 0
14395 0.11
14396 0.11
14397 0
14398 0
14399 0
14400 0.11
14401 0
14402 0.11
14403 0.11
14404 0.11
14405 0.11
14406 0.11
14407 0.11
14408 0.11
14409 0.11
14410 0
14411 0.11
14412 0
14413 0.11
14414 0.11
14415 0.11
14416 0.11
14417 0.11
14418 0.11
14419 0
14420 0
14421 0
14422 0.11
14423 0
14424 0.11
14425 0.11
14426 0
14427 0.11
14428 0.11
14429 0
14430 0.11
14431 0.11
14432 0
14433 0.11
14434 0.11
14435 0.11
14436 0
14437 0.11
14438 0.11
14439 0.11
14440 0
14441 0.11
14442 0.11
14443 0.11
14444 0
14445 0.11
14446 0
14447 0.11
14448 0
14449 0.11
14450 0
14451 0.11
14452 0.11
14453 0
14454 0
14455 0
14456 0.11
14457 0
14458 0
14459 0.11
14460 0.11
14461 0.11
14462 0.11
14463 0
14464 0.11
14465 0.11
14466 0.11
14467 0
14468 0.11
14469 0
14470 0
14471 0.11
14472 0.11
14473 0.11
14474 0
14475 0
14476 0.11
14477 0.11
14478 0
14479 0.11
14480 0
14481 0
14482 0
14483 0.11
14484 0
14485 0.11
14486 0
14487 0
14488 0.11
14489 0.11
14490 0
14491 0.11
14492 0
14493 0.11
14494 0.11
14495 0
14496 0.11
14497 0.11
14498 0
14499 0
14500 0.11
14501 0.11
14502 0
14503 0
14504 0.11
14505 0.11
14506 0
14507 0.11
14508 0
14509 0.11
14510 0
14511 0
14512 0.11
14513 0.11
14514 0.11
14515 0.11
14516 0.11
14517 0.11
14518 0.11
14519 0.11
14520 0.11
14521 0.11
14522 0
14523 0
14524 0.11
14525 0.11
14526 0
14527 0.11
14528 0
14529 0
14530 0.11
14531 0
14532 0.11
14533 0.11
14534 0.11
14535 0.11
14536 0.11
14537 0.11
14538 0
14539 0.11
14540 0.11
14541 0.11
14542 0.11
14543 0.11
14544 0
14545 0
14546 0
14547 0
14548 0
14549 0
14550 0
14551 0.11
14552 0.11
14553 0.11
14554 0.11
14555 0.11
14556 0.11
14557 0.11
14558 0
14559 0.11
14560 0.11
14561 0.11
14562 0.11
14563 0.11
14564 0
14565 0
14566 0.11
14567 0.11
14568 0
14569 0.11
14570 0
14571 0
14572 0.11
14573 0.11
14574 0
14575 0.11
14576 0.11
14577 0.11
14578 0
14579 0.11
14580 0
14581 0
14582 0
14583 0.11
14584 0.11
14585 0
14586 0
14587 0
14588 0
14589 0
14590 0
14591 0
14592 0.11
14593 0
14594 0
14595 0.11
14596 0.11
14597 0.11
14598 0.11
14599 0.11
14600 0
14601 0.11
14602 0.11
14603 0.11
14604 0.11
14605 0
14606 0
14607 0
14608 0.11
14609 0.11
14610 0.11
14611 0.11
14612 0
14613 0.11
14614 0
14615 0.11
14616 0.11
14617 0.11
14618 0.11
14619 0.11
14620 0
14621 0
14622 0
14623 0.11
14624 0
14625 0.11
14626 0.11
14627 0.11
14628 0
14629 0.11
14630 0
14631 0
14632 0.11
14633 0.11
14634 0
14635 0.11
14636 0.11
14637 0
14638 0.11
14639 0.11
14640 0
14641 0
14642 0.11
14643 0
14644 0.11
14645 0.11
14646 0.11
14647 0
14648 0.11
14649 0.11
14650 0
14651 0
14652 0
14653 0.11
14654 0.11
14655 0
14656 0.11
14657 0.11
14658 0.11
14659 0
14660 0.11
14661 0.11
14662 0.11
14663 0.11
14664 0.11
14665 0.11
14666 0.11
14667 0.11
14668 0.11
14669 0.11
14670 0
14671 0.11
14672 0
14673 0.11
14674 0.11
14675 0.11
14676 0
14677 0.11
14678 0
14679 0
14680 0.11
14681 0.11
14682 0.11
14683 0
14684 0
14685 0.11
14686 0
14687 0.11
14688 0
14689 0.11
14690 0.11
14691 0.11
14692 0
14693 0.11
14694 0.11
14695 0.11
14696 0
14697 0
14698 0
14699 0
14700 0
14701 0
14702 0.11
14703 0
14704 0.11
14705 0.11
14706 0.11
14707 0
14708 0
14709 0.11
14710 0.11
14711 0
14712 0
14713 0
14714 0
14715 0.11
14716 0
14717 0
14718 0.11
14719 0.11
14720 0.11
14721 0
14722 0
14723 0
14724 0
14725 0.11
14726 0.11
14727 0.11
14728 0.11
14729 0.11
14730 0
14731 0
14732 0
14733 0
14734 0.11
14735 0
14736 0.11
14737 0.11
14738 0
14739 0.11
14740 0.11
14741 0
14742 0.11
14743 0.11
14744 0.11
14745 0.11
14746 0
14747 0.11
14748 0
14749 0
14750 0.11
14751 0
14752 0
14753 0.11
14754 0
14755 0.11
14756 0
14757 0.11
14758 0.11
14759 0.11
14760 0.11
14761 0
14762 0
14763 0.11
14764 0.11
14765 0.11
14766 0.11
14767 0
14768 0.11
14769 0.11
14770 0
14771 0
14772 0.11
14773 0
14774 0.11
14775 0.11
14776 0
14777 0
14778 0
14779 0
14780 0
14781 0.11
14782 0.11
14783 0
14784 0.11
14785 0.11
14786 0
14787 0
14788 0.11
14789 0.11
14790 0
14791 0
14792 0.11
14793 0
14794 0
14795 0
14796 0.11
14797 0.11
14798 0.11
14799 0
14800 0.11
14801 0
14802 0.11
14803 0.11
14804 0.11
14805 0
14806 0.11
14807 0.11
14808 0.11
14809 0.11
14810 0
14811 0
14812 0.11
14813 0
14814 0
14815 0
14816 0
14817 0
14818 0
14819 0
14820 0
14821 0.11
14822 0
14823 0
14824 0.11
14825 0.11
14826 0
14827 0.11
14828 0
14829 0.11
14830 0
14831 0.11
14832 0.11
14833 0.11
14834 0.11
14835 0
14836 0.11
14837 0
14838 0
14839 0
14840 0.11
14841 0.11
14842 0.11
14843 0
14844 0.11
14845 0.11
14846 0.11
14847 0.11
14848 0.11
14849 0.11
14850 0
14851 0
14852 0.11
14853 0.11
14854 0
14855 0
14856 0
14857 0.11
14858 0.11
14859 0.11
14860 0.11
14861 0.11
14862 0.11
14863 0.11
14864 0
14865 0.11
14866 0
14867 0
14868 0.11
14869 0
14870 0.11
14871 0.11
14872 0
14873 0
14874 0.11
14875 0.11
14876 0
14877 0
14878 0.11
14879 0.11
14880 0
14881 0
14882 0.11
14883 0.11
14884 0.11
14885 0.11
14886 0
14887 0.11
14888 0
14889 0.11
14890 0
14891 0
14892 0
14893 0.11
14894 0.11
14895 0
14896 0.11
14897 0
14898 0
14899 0.11
14900 0.11
14901 0
14902 0
14903 0.11
14904 0
14905 0.11
14906 0.11
14907 0.11
14908 0.11
14909 0.11
14910 0
14911 0.11
14912 0
14913 0.11
14914 0.11
14915 0
14916 0
14917 0
14918 0
14919 0.11
14920 0
14921 0
14922 0.11
14923 0
14924 0.11
14925 0.11
14926 0.11
14927 0.11
14928 0
14929 0.11
14930 0.11
14931 0
14932 0
14933 0
14934 0.11
14935 0
14936 0
14937 0.11
14938 0.11
14939 0.11
14940 0
14941 0.11
14942 0.11
14943 0.11
14944 0
14945 0.11
14946 0.11
14947 0
14948 0.11
14949 0.11
14950 0.11
14951 0.11
14952 0
14953 0.11
14954 0.11
14955 0
14956 0.11
14957 0
14958 0
14959 0.11
14960 0.11
14961 0
14962 0
14963 0
14964 0
14965 0
14966 0.11
14967 0.11
14968 0.11
14969 0.11
14970 0
14971 0.11
14972 0
14973 0
14974 0.11
14975 0
14976 0.11
14977 0
14978 0
14979 0
14980 0.11
14981 0.11
14982 0.11
14983 0.11
14984 0.11
14985 0
14986 0.11
14987 0.11
14988 0
14989 0.11
14990 0.11
14991 0.11
14992 0
14993 0
14994 0
14995 0
14996 0.11
14997 0
14998 0.11
14999 0.11
15000 0.11
15001 0
15002 0.11
15003 0
15004 0
15005 0.11
15006 0.11
15007 0.11
15008 0.11
15009 0
15010 0
15011 0
15012 0
15013 0.11
15014 0.11
15015 0.11
15016 0.11
15017 0
15018 0.11
15019 0
15020 0.11
15021 0.11
15022 0
15023 0
15024 0.11
15025 0.11
15026 0.11
15027 0.11
15028 0.11
15029 0
15030 0.11
15031 0.11
15032 0.11
15033 0
15034 0
15035 0.11
15036 0.11
15037 0.11
15038 0.11
15039 0.11
15040 0.11
15041 0
15042 0
15043 0
15044 0.11
15045 0.11
15046 0
15047 0
15048 0
15049 0.11
15050 0
15051 0.11
15052 0
15053 0.11
15054 0.11
15055 0.11
15056 0.11
15057 0
15058 0
15059 0.11
15060 0
15061 0.11
15062 0.11
15063 0
15064 0
15065 0
15066 0.11
15067 0.11
15068 0
15069 0.11
15070 0.11
15071 0
15072 0.11
15073 0.11
15074 0
15075 0
15076 0
15077 0.11
15078 0.11
15079 0
15080 0.11
15081 0
15082 0.11
15083 0
15084 0.11
15085 0
15086 0
15087 0.11
15088 0
15089 0.11
15090 0.11
15091 0
15092 0.11
15093 0.11
15094 0
15095 0
15096 0
15097 0.11
15098 0.11
15099 0.11
15100 0
15101 0
15102 0.11
15103 0.11
15104 0.11
15105 0
15106 0
15107 0
15108 0.11
15109 0
15110 0
15111 0
15112 0
15113 0
15114 0.11
15115 0
15116 0
15117 0.11
15118 0.11
15119 0.11
15120 0.11
15121 0.11
15122 0.11
15123 0
15124 0
15125 0.11
15126 0.11
15127 0.11
15128 0
15129 0.11
15130 0
15131 0.11
15132 0.11
15133 0
15134 0.11
15135 0.11
15136 0
15137 0.11
15138 0.11
15139 0.11
15140 0.11
15141 0
15142 0
15143 0.11
15144 0.11
15145 0
15146 0
15147 0.11
15148 0.11
15149 0
15150 0
15151 0.11
15152 0
15153 0
15154 0
15155 0
15156 0.11
15157 0.11
15158 0.11
15159 0
15160 0.11
15161 0.11
15162 0
15163 0.11
15164 0.11
15165 0.11
15166 0
15167 0
15168 0
15169 0
15170 0.11
15171 0
15172 0
15173 0
15174 0.11
15175 0.11
15176 0
15177 0.11
15178 0
15179 0
15180 0
15181 0.11
15182 0
15183 0.11
15184 0.11
15185 0.11
15186 0.11
15187 0.11
15188 0
15189 0.11
15190 0.11
15191 0
15192 0.11
15193 0
15194 0.11
15195 0
15196 0.11
15197 0.11
15198 0
15199 0
15200 0.11
15201 0.11
15202 0.11
15203 0.11
15204 0
15205 0
15206 0.11
15207 0.11
15208 0.11
15209 0
15210 0
15211 0
15212 0
15213 0
15214 0.11
15215 0
15216 0
15217 0.11
15218 0.11
15219 0.11
15220 0
15221 0
15222 0
15223 0.11
15224 0
15225 0.11
15226 0.11
15227 0.11
15228 0.11
15229 0.11
15230 0.11
15231 0
15232 0
15233 0.11
15234 0
15235 0
15236 0.11
15237 0
15238 0.11
15239 0.11
15240 0.11
15241 0.11
15242 0
15243 0
15244 0
15245 0
15246 0
15247 0.11
15248 0
15249 0
15250 0.11
15251 0
15252 0
15253 0
15254 0
15255 0
15256 0.11
15257 0
15258 0.11
15259 0.11
15260 0
15261 0
15262 0.11
15263 0.11
15264 0
15265 0.11
15266 0.11
15267 0.11
15268 0.11
15269 0.11
15270 0
15271 0
15272 0
15273 0.11
15274 0.11
15275 0.11
15276 0
15277 0
15278 0.11
15279 0.11
15280 0
15281 0
15282 0.11
15283 0.11
15284 0
15285 0
15286 0
15287 0.11
15288 0
15289 0
15290 0.11
15291 0.11
15292 0
15293 0
15294 0
15295 0.11
15296 0.11
15297 0.11
15298 0.11
15299 0.11
15300 0.11
15301 0.11
15302 0
15303 0.11
15304 0.11
15305 0
15306 0.11
15307 0.11
15308 0.11
15309 0.11
15310 0.11
15311 0.11
15312 0.11
15313 0.11
15314 0
15315 0
15316 0.11
15317 0.11
15318 0
15319 0.11
15320 0
15321 0.11
15322 0.11
15323 0.11
15324 0
15325 0.11
15326 0
15327 0
15328 0.11
15329 0
15330 0.11
15331 0.11
15332 0
15333 0
15334 0.11
15335 0.11
15336 0
15337 0.11
15338 0.11
15339 0
15340 0
15341 0.11
15342 0.11
15343 0.11
15344 0
15345 0.11
15346 0.11
15347 0.11
15348 0.11
15349 0
15350 0.11
15351 0.11
15352 0
15353 0
15354 0.11
15355 0.11
15356 0.11
15357 0
15358 0.11
15359 0
15360 0
15361 0.11
15362 0.11
15363 0
15364 0.11
15365 0.11
15366 0.11
15367 0.11
15368 0.11
15369 0
15370 0.11
15371 0.11
15372 0.11
15373 0
15374 0
15375 0
15376 0
15377 0
15378 0
15379 0.11
15380 0.11
15381 0.11
15382 0.11
15383 0.11
15384 0.11
15385 0.11
15386 0.11
15387 0.11
15388 0
15389 0.11
15390 0.11
15391 0.11
15392 0.11
15393 0.11
15394 0
15395 0
15396 0
15397 0.11
15398 0.11
15399 0.11
15400 0.11
15401 0.11
15402 0.11
15403 0
15404 0
15405 0.11
15406 0.11
15407 0.11
15408 0
15409 0.11
15410 0
15411 0
15412 0
15413 0
15414 0.11
15415 0
15416 0
15417 0.11
15418 0
15419 0
15420 0
15421 0
15422 0.11
15423 0.11
15424 0
15425 0.11
15426 0.11
15427 0.11
15428 0
15429 0.11
15430 0
15431 0
15432 0.11
15433 0
15434 0
15435 0.11
15436 0
15437 0.11
15438 0.11
15439 0.11
15440 0.11
15441 0
15442 0
15443 0.11
15444 0.11
15445 0
15446 0.11
15447 0
15448 0.11
15449 0.11
15450 0
15451 0.11
15452 0.11
15453 0.11
15454 0
15455 0
15456 0.11
15457 0.11
15458 0.11
15459 0
15460 0
15461 0.11
15462 0.11
15463 0.11
15464 0
15465 0
15466 0.11
15467 0.11
15468 0
15469 0.11
15470 0.11
15471 0.11
15472 0
15473 0.11
15474 0.11
15475 0.11
15476 0.11
15477 0.11
15478 0.11
15479 0.11
15480 0
15481 0.11
15482 0.11
15483 0.11
15484 0.11
15485 0
15486 0.11
15487 0
15488 0
15489 0
15490 0.11
15491 0.11
15492 0.11
15493 0
15494 0
15495 0.11
15496 0
15497 0
15498 0
15499 0
15500 0.11
15501 0.11
15502 0.11
15503 0.11
15504 0.11
15505 0
15506 0.11
15507 0
15508 0
15509 0
15510 0
15511 0
15512 0.11
15513 0.11
15514 0
15515 0
15516 0
15517 0
15518 0.11
15519 0
15520 0
15521 0
15522 0.11
15523 0.11
15524 0
15525 0
15526 0.11
15527 0
15528 0
15529 0.11
15530 0.11
15531 0.11
15532 0.11
15533 0
15534 0
15535 0.11
15536 0
15537 0.11
15538 0
15539 0
15540 0.11
15541 0.11
15542 0.11
15543 0.11
15544 0
15545 0.11
15546 0.11
15547 0.11
15548 0
15549 0
15550 0
15551 0.11
15552 0.11
15553 0
15554 0.11
15555 0.11
15556 0.11
15557 0.11
15558 0.11
15559 0.11
15560 0.11
15561 0.11
15562 0
15563 0
15564 0.11
15565 0.11
15566 0
15567 0.11
15568 0.11
15569 0.11
15570 0
15571 0
15572 0.11
15573 0.11
15574 0.11
15575 0
15576 0.11
15577 0
15578 0.11
15579 0.11
15580 0.11
15581 0
15582 0.11
15583 0.11
15584 0.11
15585 0
15586 0.11
15587 0
15588 0
15589 0
15590 0
15591 0
15592 0
15593 0.11
15594 0
15595 0
15596 0.11
15597 0.11
15598 0
15599 0
15600 0.11
15601 0
15602 0
15603 0
15604 0.11
15605 0
15606 0
15607 0.11
15608 0.11
15609 0
15610 0
15611 0.11
15612 0.11
15613 0.11
15614 0.11
15615 0.11
15616 0.11
15617 0.11
15618 0
15619 0
15620 0.11
15621 0.11
15622 0
15623 0.11
15624 0.11
15625 0.11
15626 0
15627 0.11
15628 0.11
15629 0.11
15630 0
15631 0
15632 0.11
15633 0.11
15634 0
15635 0.11
15636 0
15637 0.11
15638 0
15639 0.11
15640 0
15641 0.11
15642 0
15643 0.11
15644 0
15645 0
15646 0.11
15647 0.11
15648 0
15649 0
15650 0
15651 0.11
15652 0.11
15653 0
15654 0.11
15655 0.11
15656 0
15657 0.11
15658 0.11
15659 0
15660 0
15661 0
15662 0
15663 0
15664 0
15665 0
15666 0.11
15667 0
15668 0.11
15669 0.11
15670 0
15671 0.11
15672 0
15673 0
15674 0.11
15675 0
15676 0
15677 0.11
15678 0.11
15679 0.11
15680 0.11
15681 0.11
15682 0.11
15683 0.11
15684 0.11
15685 0.11
15686 0.11
15687 0
15688 0
15689 0
15690 0
15691 0.11
15692 0
15693 0.11
15694 0.11
15695 0.11
15696 0.11
15697 0.11
15698 0.11
15699 0.11
15700 0.11
15701 0.11
15702 0.11
15703 0.11
15704 0.11
15705 0.11
15706 0.11
15707 0.11
15708 0.11
15709 0.11
15710 0.11
15711 0.11
15712 0.11
15713 0
15714 0
15715 0
15716 0
15717 0.11
15718 0.11
15719 0.11
15720 0
15721 0
15722 0.11
15723 0.11
15724 0.11
15725 0
15726 0
15727 0
15728 0.11
15729 0
15730 0
15731 0
15732 0.11
15733 0
15734 0.11
15735 0.11
15736 0.11
15737 0.11
15738 0
15739 0.11
15740 0
15741 0.11
15742 0.11
15743 0
15744 0.11
15745 0.11
15746 0.11
15747 0
15748 0.11
15749 0
15750 0.11
15751 0.11
15752 0
15753 0
15754 0
15755 0
15756 0.11
15757 0.11
15758 0
15759 0.11
15760 0
15761 0.11
15762 0.11
15763 0
15764 0
15765 0.11
15766 0.11
15767 0
15768 0.11
15769 0
15770 0
15771 0
15772 0
15773 0.11
15774 0.11
15775 0.11
15776 0
15777 0
15778 0.11
15779 0.11
15780 0.11
15781 0.11
15782 0.11
15783 0
15784 0
15785 0.11
15786 0
15787 0
15788 0
15789 0
15790 0
15791 0.11
15792 0.11
15793 0
15794 0
15795 0
15796 0
15797 0.11
15798 0.11
15799 0.11
15800 0
15801 0
15802 0.11
15803 0.11
15804 0.11
15805 0
15806 0.11
15807 0.11
15808 0
15809 0
15810 0
15811 0
15812 0.11
15813 0.11
15814 0.11
15815 0.11
15816 0
15817 0
15818 0.11
15819 0.11
15820 0
15821 0
15822 0.11
15823 0
15824 0
15825 0.11
15826 0
15827 0
15828 0.11
15829 0
15830 0.11
15831 0
15832 0.11
15833 0.11
15834 0.11
15835 0.11
15836 0.11
15837 0
15838 0.11
15839 0.11
15840 0
15841 0.11
15842 0.11
15843 0
15844 0
15845 0.11
15846 0.11
15847 0.11
15848 0.11
15849 0
15850 0
15851 0
15852 0.11
15853 0.11
15854 0.11
15855 0.11
15856 0.11
15857 0
15858 0.11
15859 0.11
15860 0.11
15861 0
15862 0.11
15863 0.11
15864 0
15865 0.11
15866 0.11
15867 0
15868 0.11
15869 0
15870 0.11
15871 0
15872 0
15873 0.11
15874 0.11
15875 0
15876 0
15877 0.11
15878 0.11
15879 0.11
15880 0
15881 0.11
15882 0
15883 0
15884 0.11
15885 0
15886 0.11
15887 0.11
15888 0.11
15889 0.11
15890 0.11
15891 0.11
15892 0
15893 0.11
15894 0.11
15895 0
15896 0.11
15897 0.11
15898 0.11
15899 0
15900 0.11
15901 0.11
15902 0.11
15903 0.11
15904 0
15905 0.11
15906 0.11
15907 0.11
15908 0.11
15909 0
15910 0
15911 0.11
15912 0.11
15913 0
15914 0
15915 0.11
15916 0.11
15917 0
15918 0.11
15919 0.11
15920 0
15921 0.11
15922 0.11
15923 0
15924 0
15925 0.11
15926 0.11
15927 0.11
15928 0
15929 0.11
15930 0
15931 0.11
15932 0
15933 0.11
15934 0.11
15935 0
15936 0.11
15937 0
15938 0
15939 0
15940 0.11
15941 0.11
15942 0
15943 0.11
15944 0
15945 0.11
15946 0.11
15947 0
15948 0.11
15949 0
15950 0.11
15951 0
15952 0.11
15953 0.11
15954 0
15955 0
15956 0.11
15957 0
15958 0
15959 0
15960 0.11
15961 0
15962 0
15963 0.11
15964 0
15965 0.11
15966 0
15967 0.11
15968 0.11
15969 0
15970 0
15971 0.11
15972 0
15973 0
15974 0
15975 0
15976 0
15977 0.11
15978 0
15979 0.11
15980 0
15981 0.11
15982 0.11
15983 0.11
15984 0.11
15985 0
15986 0
15987 0
15988 0
15989 0.11
15990 0.11
15991 0.11
15992 0.11
15993 0
15994 0
15995 0
15996 0
15997 0.11
15998 0.11
15999 0.11
16000 0.11
16001 0.11
16002 0.11
16003 0.11
16004 0.11
16005 0
16006 0.11
16007 0.11
16008 0.11
16009 0
16010 0.11
16011 0
16012 0
16013 0.11
16014 0.11
16015 0.11
16016 0
16017 0
16018 0.11
16019 0
16020 0.11
16021 0.11
16022 0.11
16023 0.11
16024 0.11
16025 0
16026 0.11
16027 0
16028 0.11
16029 0.11
16030 0.11
16031 0
16032 0.11
16033 0.11
16034 0.11
16035 0.11
16036 0.11
16037 0.11
16038 0.11
16039 0
16040 0.11
16041 0.11
16042 0.11
16043 0
16044 0.11
16045 0.11
16046 0.11
16047 0
16048 0
16049 0.11
16050 0.11
16051 0
16052 0
16053 0.11
16054 0.11
16055 0
16056 0.11
16057 0.11
16058 0.11
16059 0.11
16060 0.11
16061 0.11
16062 0
16063 0.11
16064 0
16065 0.11
16066 0
16067 0
16068 0
16069 0.11
16070 0.11
16071 0
16072 0.11
16073 0
16074 0.11
16075 0.11
16076 0.11
16077 0.11
16078 0
16079 0
16080 0.11
16081 0
16082 0
16083 0.11
16084 0.11
16085 0.11
16086 0
16087 0.11
16088 0.11
16089 0.11
16090 0.11
16091 0
16092 0
16093 0.11
16094 0.11
16095 0.11
16096 0
16097 0.11
16098 0
16099 0.11
16100 0.11
16101 0.11
16102 0.11
16103 0
16104 0
16105 0
16106 0
16107 0
16108 0.11
16109 0.11
16110 0.11
16111 0
16112 0.11
16113 0.11
16114 0.11
16115 0.11
16116 0
16117 0.11
16118 0
16119 0.11
16120 0
16121 0.11
16122 0
16123 0.11
16124 0.11
16125 0.11
16126 0
16127 0
16128 0.11
16129 0.11
16130 0.11
16131 0
16132 0
16133 0
16134 0.11
16135 0
16136 0.11
16137 0.11
16138 0.11
16139 0.11
16140 0
16141 0.11
16142 0.11
16143 0.11
16144 0.11
16145 0.11
16146 0.11
16147 0
16148 0.11
16149 0.11
16150 0.11
16151 0.11
16152 0
16153 0.11
16154 0
16155 0
16156 0
16157 0
16158 0.11
16159 0.11
16160 0
16161 0
16162 0
16163 0.11
16164 0
16165 0
16166 0.11
16167 0.11
16168 0.11
16169 0
16170 0.11
16171 0
16172 0.11
16173 0.11
16174 0
16175 0.11
16176 0
16177 0.11
16178 0.11
16179 0.11
16180 0.11
16181 0.11
16182 0.11
16183 0.11
16184 0
16185 0.11
16186 0.11
16187 0
16188 0.11
16189 0.11
16190 0
16191 0.11
16192 0.11
16193 0.11
16194 0.11
16195 0.11
16196 0
16197 0.11
16198 0.11
16199 0
16200 0
16201 0.11
16202 0.11
16203 0.11
16204 0
16205 0
16206 0.11
16207 0
16208 0.11
16209 0.11
16210 0.11
16211 0
16212 0
16213 0.11
16214 0
16215 0
16216 0.11
16217 0.11
16218 0
16219 0
16220 0.11
16221 0
16222 0.11
16223 0
16224 0.11
16225 0.11
16226 0.11
16227 0.11
16228 0
16229 0.11
16230 0
16231 0
16232 0.11
16233 0.11
16234 0
16235 0
16236 0
16237 0
16238 0.11
16239 0
16240 0
16241 0.11
16242 0.11
16243 0.11
16244 0.11
16245 0
16246 0.11
16247 0
16248 0.11
16249 0.11
16250 0
16251 0
16252 0.11
16253 0
16254 0.11
16255 0.11
16256 0
16257 0.11
16258 0.11
16259 0.11
16260 0
16261 0
16262 0
16263 0
16264 0.11
16265 0
16266 0
16267 0.11
16268 0.11
16269 0.11
16270 0.11
16271 0.11
16272 0
16273 0.11
16274 0
16275 0
16276 0.11
16277 0.11
16278 0.11
16279 0.11
16280 0.11
16281 0.11
16282 0
16283 0.11
16284 0.11
16285 0
16286 0
16287 0.11
16288 0.11
16289 0
16290 0
16291 0
16292 0.11
16293 0.11
16294 0
16295 0.11
16296 0.11
16297 0.11
16298 0
16299 0.11
16300 0.11
16301 0.11
16302 0
16303 0
16304 0
16305 0
16306 0.11
16307 0.11
16308 0.11
16309 0.11
16310 0.11
16311 0.11
16312 0
16313 0.11
16314 0.11
16315 0.11
16316 0.11
16317 0.11
16318 0.11
16319 0
16320 0
16321 0
16322 0
16323 0.11
16324 0.11
16325 0.11
16326 0.11
16327 0.11
16328 0.11
16329 0.11
16330 0.11
16331 0
16332 0.11
16333 0
16334 0.11
16335 0.11
16336 0.11
16337 0.11
16338 0.11
16339 0
16340 0.11
16341 0.11
16342 0.11
16343 0
16344 0.11
16345 0.11
16346 0.11
16347 0
16348 0
16349 0.11
16350 0.11
16351 0
16352 0
16353 0
16354 0.11
16355 0
16356 0.11
16357 0
16358 0.11
16359 0.11
16360 0.11
16361 0.11
16362 0
16363 0.11
16364 0.11
16365 0.11
16366 0
16367 0.11
16368 0.11
16369 0.11
16370 0
16371 0.11
16372 0
16373 0.11
16374 0
16375 0.11
16376 0
16377 0.11
16378 0
16379 0.11
16380 0
16381 0
16382 0.11
16383 0.11
16384 0.11
16385 0.11
16386 0
16387 0.11
16388 0
16389 0
16390 0.11
16391 0.11
16392 0.11
16393 0
16394 0
16395 0.11
16396 0
16397 0.11
16398 0.11
16399 0.11
16400 0.11
16401 0
16402 0.11
16403 0.11
16404 0
16405 0.11
16406 0.11
16407 0.11
16408 0.11
16409 0
16410 0
16411 0.11
16412 0
16413 0.11
16414 0
16415 0
16416 0.11
16417 0
16418 0
16419 0
16420 0
16421 0.11
16422 0.11
16423 0.11
16424 0.11
16425 0.11
16426 0.11
16427 0.11
16428 0
16429 0
16430 0.11
16431 0.11
16432 0
16433 0
16434 0.11
16435 0
16436 0.11
16437 0
16438 0
16439 0.11
16440 0
16441 0.11
16442 0.11
16443 0.11
16444 0
16445 0.11
16446 0
16447 0.11
16448 0.11
16449 0.11
16450 0.11
16451 0.11
16452 0
16453 0
16454 0.11
16455 0.11
16456 0.11
16457 0.11
16458 0.11
16459 0.11
16460 0.11
16461 0.11
16462 0.11
16463 0.11
16464 0
16465 0.11
16466 0
16467 0.11
16468 0
16469 0
16470 0.11
16471 0.11
16472 0.11
16473 0
16474 0.11
16475 0
16476 0
16477 0
16478 0.11
16479 0
16480 0
16481 0
16482 0
16483 0
16484 0
16485 0.11
16486 0.11
16487 0
16488 0
16489 0.11
16490 0.11
16491 0.11
16492 0.11
16493 0.11
16494 0
16495 0
16496 0.11
16497 0.11
16498 0.11
16499 0.11
16500 0.11
16501 0
16502 0.11
16503 0.11
16504 0
16505 0.11
16506 0.11
16507 0.11
16508 0
16509 0.11
16510 0
16511 0
16512 0.11
16513 0.11
16514 0
16515 0.11
16516 0.11
16517 0.11
16518 0
16519 0.11
16520 0.11
16521 0
16522 0
16523 0
16524 0.11
16525 0.11
16526 0.11
16527 0.11
16528 0
16529 0.11
16530 0.11
16531 0
16532 0
16533 0
16534 0.11
16535 0
16536 0.11
16537 0
16538 0.11
16539 0.11
16540 0.11
16541 0
16542 0
16543 0.11
16544 0.11
16545 0
16546 0.11
16547 0.11
16548 0.11
16549 0
16550 0.11
16551 0.11
16552 0.11
16553 0
16554 0.11
16555 0.11
16556 0.11
16557 0.11
16558 0
16559 0.11
16560 0.11
16561 0
16562 0.11
16563 0.11
16564 0
16565 0.11
16566 0
16567 0.11
16568 0.11
16569 0
16570 0.11
16571 0
16572 0.11
16573 0
16574 0
16575 0.11
16576 0.11
16577 0.11
16578 0.11
16579 0
16580 0.11
16581 0.11
16582 0.11
16583 0
16584 0
16585 0.11
16586 0.11
16587 0.11
16588 0
16589 0.11
16590 0
16591 0.11
16592 0
16593 0
16594 0
16595 0.11
16596 0.11
16597 0
16598 0.11
16599 0
16600 0
16601 0.11
16602 0
16603 0
16604 0
16605 0.11
16606 0
16607 0
16608 0
16609 0.11
16610 0
16611 0
16612 0
16613 0
16614 0.11
16615 0.11
16616 0.11
16617 0.11
16618 0.11
16619 0
16620 0
16621 0.11
16622 0.11
16623 0
16624 0.11
16625 0.11
16626 0.11
16627 0.11
16628 0
16629 0
16630 0
16631 0.11
16632 0.11
16633 0.11
16634 0
16635 0.11
16636 0
16637 0
16638 0
16639 0.11
16640 0
16641 0.11
16642 0.11
16643 0.11
16644 0.11
16645 0
16646 0
16647 0.11
16648 0.11
16649 0.11
16650 0
16651 0
16652 0.11
16653 0
16654 0.11
16655 0.11
16656 0
16657 0.11
16658 0
16659 0.11
16660 0
16661 0.11
16662 0.11
16663 0
16664 0.11
16665 0
16666 0
16667 0.11
16668 0
16669 0.11
16670 0.11
16671 0.11
16672 0
16673 0.11
16674 0.11
16675 0
16676 0
16677 0.11
16678 0.11
16679 0
16680 0
16681 0.11
16682 0
16683 0.11
16684 0.11
16685 0.11
16686 0.11
16687 0
16688 0.11
16689 0
16690 0.11
16691 0.11
16692 0
16693 0
16694 0
16695 0.11
16696 0.11
16697 0
16698 0
16699 0
16700 0
16701 0
16702 0.11
16703 0
16704 0
16705 0
16706 0.11
16707 0.11
16708 0.11
16709 0.11
16710 0
16711 0
16712 0.11
16713 0.11
16714 0
16715 0.11
16716 0
16717 0.11
16718 0.11
16719 0.11
16720 0
16721 0.11
16722 0
16723 0
16724 0.11
16725 0.11
16726 0.11
16727 0.11
16728 0.11
16729 0
16730 0.11
16731 0
16732 0.11
16733 0.11
16734 0.11
16735 0.11
16736 0.11
16737 0
16738 0
16739 0
16740 0
16741 0.11
16742 0
16743 0
16744 0
16745 0
16746 0.11
16747 0.11
16748 0
16749 0
16750 0
16751 0
16752 0.11
16753 0
16754 0
16755 0
16756 0.11
16757 0.11
16758 0.11
16759 0.11
16760 0.11
16761 0.11
16762 0.11
16763 0
16764 0.11
16765 0.11
16766 0.11
16767 0.11
16768 0.11
16769 0.11
16770 0
16771 0.11
16772 0.11
16773 0.11
16774 0.11
16775 0.11
16776 0
16777 0
16778 0
16779 0
16780 0
16781 0.11
16782 0.11
16783 0
16784 0.11
16785 0.11
16786 0
16787 0
16788 0.11
16789 0.11
16790 0
16791 0
16792 0.11
16793 0
16794 0.11
16795 0.11
16796 0
16797 0.11
16798 0
16799 0.11
16800 0.11
16801 0
16802 0
16803 0.11
16804 0
16805 0
16806 0.11
16807 0.11
16808 0.11
16809 0.11
16810 0.11
16811 0
16812 0
16813 0.11
16814 0.11
16815 0
16816 0
16817 0
16818 0.11
16819 0
16820 0.11
16821 0.11
16822 0
16823 0.11
16824 0.11
16825 0.11
16826 0.11
16827 0.11
16828 0.11
16829 0.11
16830 0.11
16831 0
16832 0
16833 0.11
16834 0
16835 0.11
16836 0.11
16837 0
16838 0.11
16839 0.11
16840 0
16841 0.11
16842 0.11
16843 0.11
16844 0.11
16845 0.11
16846 0.11
16847 0.11
16848 0.11
16849 0.11
16850 0.11
16851 0.11
16852 0
16853 0.11
16854 0.11
16855 0
16856 0.11
16857 0
16858 0.11
16859 0
16860 0.11
16861 0
16862 0.11
16863 0.11
16864 0.11
16865 0
16866 0.11
16867 0.11
16868 0.11
16869 0
16870 0.11
16871 0.11
16872 0.11
16873 0
16874 0.11
16875 0.11
16876 0.11
16877 0.11
16878 0.11
16879 0
16880 0
16881 0
16882 0
16883 0
16884 0.11
16885 0
16886 0
16887 0.11
16888 0.11
16889 0.11
16890 0.11
16891 0.11
16892 0.11
16893 0.11
16894 0
16895 0.11
16896 0
16897 0
16898 0
16899 0.11
16900 0.11
16901 0
16902 0
16903 0.11
16904 0
16905 0
16906 0
16907 0.11
16908 0
16909 0.11
16910 0.11
16911 0.11
16912 0
16913 0
16914 0.11
16915 0.11
16916 0
16917 0
16918 0.11
16919 0
16920 0.11
16921 0
16922 0.11
16923 0
16924 0
16925 0
16926 0
16927 0
16928 0
16929 0.11
16930 0.11
16931 0.11
16932 0.11
16933 0.11
16934 0.11
16935 0.11
16936 0
16937 0.11
16938 0.11
16939 0.11
16940 0.11
16941 0
16942 0
16943 0.11
16944 0.11
16945 0
16946 0.11
16947 0.11
16948 0.11
16949 0.11
16950 0
16951 0.11
16952 0
16953 0
16954 0
16955 0.11
16956 0.11
16957 0.11
16958 0.11
16959 0.11
16960 0.11
16961 0.11
16962 0
16963 0.11
16964 0
16965 0.11
16966 0
16967 0.11
16968 0.11
16969 0
16970 0
16971 0.11
16972 0
16973 0
16974 0.11
16975 0.11
16976 0.11
16977 0.11
16978 0
16979 0.11
16980 0.11
16981 0
16982 0
16983 0.11
16984 0
16985 0.11
16986 0.11
16987 0
16988 0.11
16989 0.11
16990 0.11
16991 0.11
16992 0.11
16993 0.11
16994 0
16995 0
16996 0.11
16997 0.11
16998 0
16999 0
17000 0.11
17001 0.11
17002 0.11
17003 0
17004 0.11
17005 0.11
17006 0
17007 0
17008 0
17009 0.11
17010 0
17011 0.11
17012 0
17013 0.11
17014 0.11
17015 0.11
17016 0
17017 0
17018 0.11
17019 0
17020 0
17021 0.11
17022 0
17023 0.11
17024 0.11
17025 0
17026 0
17027 0
17028 0
17029 0.11
17030 0
17031 0.11
17032 0
17033 0
17034 0.11
17035 0.11
17036 0.11
17037 0.11
17038 0
17039 0
17040 0.11
17041 0
17042 0
17043 0.11
17044 0
17045 0.11
17046 0
17047 0.11
17048 0
17049 0
17050 0
17051 0.11
17052 0
17053 0
17054 0.11
17055 0.11
17056 0.11
17057 0.11
17058 0.11
17059 0.11
17060 0
17061 0.11
17062 0
17063 0
17064 0.11
17065 0.11
17066 0.11
17067 0
17068 0
17069 0.11
17070 0.11
17071 0.11
17072 0.11
17073 0.11
17074 0.11
17075 0
17076 0.11
17077 0.11
17078 0.11
17079 0.11
17080 0.11
17081 0.11
17082 0
17083 0
17084 0
17085 0
17086 0
17087 0.11
17088 0.11
17089 0
17090 0
17091 0.11
17092 0.11
17093 0.11
17094 0.11
17095 0.11
17096 0
17097 0.11
17098 0
17099 0
17100 0.11
17101 0
17102 0.11
17103 0.11
17104 0.11
17105 0.11
17106 0.11
17107 0.11
17108 0
17109 0.11
17110 0
17111 0
17112 0.11
17113 0.11
17114 0
17115 0.11
17116 0.11
17117 0.11
17118 0.11
17119 0
17120 0.11
17121 0.11
17122 0
17123 0.11
17124 0
17125 0.11
17126 0.11
17127 0
17128 0.11
17129 0.11
17130 0
17131 0
17132 0.11
17133 0.11
17134 0.11
17135 0.11
17136 0
17137 0
17138 0
17139 0.11
17140 0
17141 0.11
17142 0
17143 0
17144 0
17145 0
17146 0
17147 0
17148 0.11
17149 0.11
17150 0.11
17151 0.11
17152 0.11
17153 0
17154 0.11
17155 0.11
17156 0.11
17157 0
17158 0
17159 0
17160 0.11
17161 0
17162 0.11
17163 0
17164 0
17165 0.11
17166 0
17167 0
17168 0.11
17169 0.11
17170 0
17171 0.11
17172 0
17173 0
17174 0.11
17175 0
17176 0.11
17177 0
17178 0.11
17179 0.11
17180 0
17181 0
17182 0
17183 0.11
17184 0
17185 0.11
17186 0
17187 0
17188 0.11
17189 0
17190 0.11
17191 0.11
17192 0.11
17193 0.11
17194 0
17195 0
17196 0.11
17197 0.11
17198 0.11
17199 0
17200 0
17201 0
17202 0
17203 0.11
17204 0
17205 0.11
17206 0.11
17207 0.11
17208 0.11
17209 0
17210 0.11
17211 0
17212 0
17213 0.11
17214 0.11
17215 0
17216 0.11
17217 0
17218 0.11
17219 0
17220 0.11
17221 0.11
17222 0
17223 0
17224 0
17225 0.11
17226 0
17227 0
17228 0
17229 0.11
17230 0.11
17231 0.11
17232 0.11
17233 0
17234 0.11
17235 0.11
17236 0
17237 0
17238 0
17239 0
17240 0.11
17241 0.11
17242 0
17243 0.11
17244 0.11
17245 0.11
17246 0.11
17247 0.11
17248 0
17249 0
17250 0.11
17251 0.11
17252 0.11
17253 0.11
17254 0
17255 0.11
17256 0
17257 0.11
17258 0.11
17259 0
17260 0.11
17261 0.11
17262 0.11
17263 0
17264 0.11
17265 0.11
17266 0
17267 0.11
17268 0
17269 0.11
17270 0.11
17271 0.11
17272 0
17273 0.11
17274 0
17275 0
17276 0
17277 0.11
17278 0
17279 0.11
17280 0.11
17281 0
17282 0.11
17283 0.11
17284 0.11
17285 0.11
17286 0
17287 0.11
17288 0
17289 0
17290 0.11
17291 0
17292 0.11
17293 0
17294 0.11
17295 0.11
17296 0.11
17297 0.11
17298 0.11
17299 0.11
17300 0
17301 0
17302 0.11
17303 0
17304 0.11
17305 0.11
17306 0
17307 0.11
17308 0
17309 0.11
17310 0.11
17311 0
17312 0.11
17313 0
17314 0.11
17315 0.11
17316 0.11
17317 0.11
17318 0.11
17319 0.11
17320 0
17321 0.11
17322 0
17323 0.11
17324 0.11
17325 0
17326 0.11
17327 0.11
17328 0.11
17329 0.11
17330 0.11
17331 0.11
17332 0.11
17333 0
17334 0
17335 0
17336 0.11
17337 0
17338 0
17339 0.11
17340 0
17341 0.11
17342 0
17343 0.11
17344 0
17345 0.11
17346 0.11
17347 0
17348 0
17349 0
17350 0.11
17351 0
17352 0.11
17353 0
17354 0
17355 0.11
17356 0
17357 0
17358 0.11
17359 0.11
17360 0.11
17361 0
17362 0
17363 0
17364 0.11
17365 0
17366 0
17367 0.11
17368 0
17369 0
17370 0
17371 0.11
17372 0
17373 0
17374 0.11
17375 0
17376 0.11
17377 0.11
17378 0
17379 0.11
17380 0.11
17381 0
17382 0.11
17383 0
17384 0
17385 0
17386 0
17387 0.11
17388 0.11
17389 0
17390 0
17391 0
17392 0
17393 0.11
17394 0
17395 0.11
17396 0.11
17397 0.11
17398 0
17399 0.11
17400 0
17401 0
17402 0.11
17403 0
17404 0.11
17405 0.11
17406 0.11
17407 0
17408 0.11
17409 0.11
17410 0
17411 0
17412 0.11
17413 0.11
17414 0.11
17415 0
17416 0
17417 0.11
17418 0.11
17419 0.11
17420 0.11
17421 0.11
17422 0
17423 0.11
17424 0.11
17425 0
17426 0
17427 0.11
17428 0
17429 0
17430 0.11
17431 0
17432 0.11
17433 0.11
17434 0
17435 0.11
17436 0.11
17437 0
17438 0.11
17439 0.11
17440 0.11
17441 0.11
17442 0.11
17443 0
17444 0
17445 0
17446 0.11
17447 0.11
17448 0.11
17449 0.11
17450 0
17451 0
17452 0
17453 0.11
17454 0.11
17455 0.11
17456 0
17457 0
17458 0.11
17459 0.11
17460 0.11
17461 0.11
17462 0.11
17463 0.11
17464 0.11
17465 0.11
17466 0
17467 0.11
17468 0.11
17469 0.11
17470 0.11
17471 0.11
17472 0.11
17473 0.11
17474 0.11
17475 0.11
17476 0
17477 0.11
17478 0.11
17479 0
17480 0.11
17481 0.11
17482 0
17483 0.11
17484 0
17485 0.11
17486 0.11
17487 0.11
17488 0.11
17489 0.11
17490 0.11
17491 0.11
17492 0
17493 0.11
17494 0
17495 0.11
17496 0.11
17497 0.11
17498 0
17499 0
17500 0.11
17501 0.11
17502 0.11
17503 0
17504 0
17505 0.11
17506 0
17507 0.11
17508 0.11
17509 0
17510 0.11
17511 0.11
17512 0
17513 0
17514 0
17515 0.11
17516 0
17517 0.11
17518 0.11
17519 0.11
17520 0.11
17521 0.11
17522 0
17523 0.11
17524 0.11
17525 0
17526 0.11
17527 0.11
17528 0.11
17529 0.11
17530 0.11
17531 0
17532 0.11
17533 0.11
17534 0
17535 0.11
17536 0
17537 0
17538 0.11
17539 0.11
17540 0.11
17541 0.11
17542 0.11
17543 0.11
17544 0
17545 0.11
17546 0.11
17547 0.11
17548 0.11
17549 0
17550 0.11
17551 0
17552 0.11
17553 0.11
17554 0
17555 0
17556 0
17557 0.11
17558 0.11
17559 0
17560 0.11
17561 0
17562 0.11
17563 0
17564 0.11
17565 0.11
17566 0
17567 0.11
17568 0.11
17569 0.11
17570 0
17571 0
17572 0.11
17573 0
17574 0.11
17575 0.11
17576 0
17577 0
17578 0.11
17579 0
17580 0
17581 0.11
17582 0
17583 0.11
17584 0.11
17585 0.11
17586 0.11
17587 0
17588 0
17589 0.11
17590 0.11
17591 0.11
17592 0.11
17593 0.11
17594 0
17595 0.11
17596 0
17597 0.11
17598 0
17599 0.11
17600 0.11
17601 0
17602 0
17603 0.11
17604 0
17605 0
17606 0
17607 0.11
17608 0
17609 0.11
17610 0.11
17611 0
17612 0
17613 0.11
17614 0.11
17615 0.11
17616 0
17617 0.11
17618 0.11
17619 0
17620 0.11
17621 0
17622 0
17623 0
17624 0.11
17625 0
17626 0
17627 0
17628 0
17629 0
17630 0.11
17631 0
17632 0
17633 0.11
17634 0.11
17635 0.11
17636 0.11
17637 0.11
17638 0.11
17639 0.11
17640 0
17641 0
17642 0
17643 0
17644 0.11
17645 0.11
17646 0.11
17647 0.11
17648 0.11
17649 0
17650 0.11
17651 0.11
17652 0.11
17653 0
17654 0
17655 0.11
17656 0.11
17657 0.11
17658 0.11
17659 0.11
17660 0
17661 0.11
17662 0
17663 0.11
17664 0
17665 0
17666 0.11
17667 0
17668 0.11
17669 0
17670 0.11
17671 0
17672 0.11
17673 0.11
17674 0.11
17675 0.11
17676 0
17677 0
17678 0.11
17679 0.11
17680 0
17681 0
17682 0
17683 0
17684 0
17685 0.11
17686 0.11
17687 0.11
17688 0.11
17689 0.11
17690 0
17691 0
17692 0.11
17693 0.11
17694 0.11
17695 0
17696 0.11
17697 0.11
17698 0.11
17699 0.11
17700 0.11
17701 0.11
17702 0.11
17703 0.11
17704 0.11
17705 0.11
17706 0
17707 0.11
17708 0.11
17709 0.11
17710 0.11
17711 0.11
17712 0.11
17713 0
17714 0
17715 0
17716 0.11
17717 0.11
17718 0.11
17719 0
17720 0
17721 0.11
17722 0.11
17723 0.11
17724 0.11
17725 0.11
17726 0.11
17727 0.11
17728 0.11
17729 0.11
17730 0.11
17731 0
17732 0.11
17733 0
17734 0.11
17735 0
17736 0.11
17737 0.11
17738 0
17739 0.11
17740 0.11
17741 0
17742 0.11
17743 0
17744 0
17745 0.11
17746 0.11
17747 0
17748 0.11
17749 0.11
17750 0
17751 0.11
17752 0.11
17753 0.11
17754 0.11
17755 0
17756 0.11
17757 0.11
17758 0.11
17759 0
17760 0.11
17761 0.11
17762 0.11
17763 0
17764 0.11
17765 0.11
17766 0
17767 0.11
17768 0.11
17769 0.11
17770 0.11
17771 0.11
17772 0.11
17773 0.11
17774 0
17775 0
17776 0.11
17777 0.11
17778 0
17779 0.11
17780 0.11
17781 0
17782 0.11
17783 0.11
17784 0.11
17785 0
17786 0
17787 0.11
17788 0
17789 0.11
17790 0
17791 0.11
17792 0
17793 0.11
17794 0
17795 0.11
17796 0
17797 0.11
17798 0.11
17799 0.11
17800 0
17801 0
17802 0.11
17803 0
17804 0
17805 0.11
17806 0
17807 0.11
17808 0
17809 0.11
17810 0
17811 0.11
17812 0.11
17813 0.11
17814 0
17815 0.11
17816 0
17817 0
17818 0.11
17819 0
17820 0.11
17821 0.11
17822 0.11
17823 0.11
17824 0.11
17825 0
17826 0
17827 0
17828 0.11
17829 0.11
17830 0.11
17831 0.11
17832 0.11
17833 0
17834 0.11
17835 0.11
17836 0.11
17837 0.11
17838 0
17839 0.11
17840 0
17841 0
17842 0.11
17843 0.11
17844 0.11
17845 0.11
17846 0.11
17847 0
17848 0
17849 0
17850 0.11
17851 0
17852 0.11
17853 0
17854 0.11
17855 0.11
17856 0.11
17857 0
17858 0.11
17859 0.11
17860 0.11
17861 0
17862 0
17863 0
17864 0
17865 0
17866 0
17867 0
17868 0
17869 0.11
17870 0.11
17871 0
17872 0.11
17873 0
17874 0.11
17875 0
17876 0.11
17877 0
17878 0.11
17879 0
17880 0
17881 0.11
17882 0.11
17883 0.11
17884 0
17885 0
17886 0.11
17887 0
17888 0
17889 0.11
17890 0.11
17891 0
17892 0
17893 0.11
17894 0
17895 0.11
17896 0
17897 0.11
17898 0.11
17899 0
17900 0
17901 0
17902 0.11
17903 0.11
17904 0
17905 0
17906 0.11
17907 0.11
17908 0
17909 0.11
17910 0.11
17911 0
17912 0
17913 0
17914 0
17915 0.11
17916 0.11
17917 0.11
17918 0.11
17919 0.11
17920 0.11
17921 0.11
17922 0.11
17923 0
17924 0
17925 0.11
17926 0.11
17927 0.11
17928 0
17929 0
17930 0.11
17931 0.11
17932 0
17933 0
17934 0
17935 0
17936 0
17937 0
17938 0.11
17939 0
17940 0
17941 0
17942 0
17943 0
17944 0
17945 0.11
17946 0.11
17947 0.11
17948 0.11
17949 0.11
17950 0
17951 0.11
17952 0.11
17953 0.11
17954 0.11
17955 0.11
17956 0.11
17957 0.11
17958 0.11
17959 0.11
17960 0.11
17961 0
17962 0.11
17963 0.11
17964 0.11
17965 0.11
17966 0
17967 0.11
17968 0.11
17969 0.11
17970 0
17971 0
17972 0
17973 0
17974 0
17975 0.11
17976 0.11
17977 0.11
17978 0.11
17979 0.11
17980 0.11
17981 0
17982 0.11
17983 0
17984 0.11
17985 0
17986 0
17987 0.11
17988 0
17989 0.11
17990 0.11
17991 0.11
17992 0
17993 0.11
17994 0.11
17995 0
17996 0
17997 0.11
17998 0.11
17999 0
18000 0.11
18001 0
18002 0.11
18003 0.11
18004 0
18005 0
18006 0.11
18007 0.11
18008 0.11
18009 0.11
18010 0.11
18011 0.11
18012 0.11
18013 0.11
18014 0
18015 0
18016 0.11
18017 0
18018 0
18019 0.11
18020 0.11
18021 0
18022 0
18023 0.11
18024 0
18025 0.11
18026 0.11
18027 0
18028 0.11
18029 0
18030 0.11
18031 0.11
18032 0.11
18033 0.11
18034 0
18035 0
18036 0
18037 0.11
18038 0
18039 0.11
18040 0
18041 0
18042 0.11
18043 0
18044 0
18045 0.11
18046 0
18047 0
18048 0.11
18049 0.11
18050 0.11
18051 0.11
18052 0.11
18053 0.11
18054 0
18055 0
18056 0
18057 0.11
18058 0.11
18059 0
18060 0.11
18061 0.11
18062 0
18063 0.11
18064 0.11
18065 0
18066 0.11
18067 0.11
18068 0
18069 0.11
18070 0
18071 0.11
18072 0.11
18073 0.11
18074 0
18075 0
18076 0.11
18077 0
18078 0
18079 0
18080 0
18081 0.11
18082 0
18083 0.11
18084 0.11
18085 0.11
18086 0.11
18087 0
18088 0
18089 0.11
18090 0.11
18091 0.11
18092 0.11
18093 0
18094 0.11
18095 0.11
18096 0.11
18097 0.11
18098 0
18099 0.11
18100 0
18101 0
18102 0.11
18103 0.11
18104 0
18105 0.11
18106 0.11
18107 0
18108 0
18109 0.11
18110 0.11
18111 0
18112 0.11
18113 0.11
18114 0
18115 0
18116 0.11
18117 0.11
18118 0
18119 0
18120 0
18121 0.11
18122 0
18123 0.11
18124 0.11
18125 0.11
18126 0
18127 0.11
18128 0.11
18129 0.11
18130 0.11
18131 0
18132 0.11
18133 0
18134 0.11
18135 0.11
18136 0
18137 0.11
18138 0.11
18139 0.11
18140 0.11
18141 0.11
18142 0.11
18143 0
18144 0.11
18145 0.11
18146 0
18147 0
18148 0.11
18149 0.11
18150 0.11
18151 0
18152 0.11
18153 0
18154 0.11
18155 0.11
18156 0.11
18157 0.11
18158 0
18159 0.11
18160 0
18161 0.11
18162 0.11
18163 0
18164 0
18165 0.11
18166 0.11
18167 0.11
18168 0.11
18169 0.11
18170 0.11
18171 0
18172 0.11
18173 0
18174 0
18175 0
18176 0.11
18177 0
18178 0
18179 0.11
18180 0.11
18181 0.11
18182 0
18183 0
18184 0
18185 0
18186 0
18187 0.11
18188 0
18189 0
18190 0.11
18191 0.11
18192 0.11
18193 0.11
18194 0.11
18195 0
18196 0.11
18197 0.11
18198 0
18199 0.11
18200 0.11
18201 0
18202 0.11
18203 0.11
18204 0.11
18205 0.11
18206 0.11
18207 0.11
18208 0.11
18209 0.11
18210 0.11
18211 0.11
18212 0.11
18213 0
18214 0
18215 0.11
18216 0
18217 0
18218 0.11
18219 0
18220 0.11
18221 0.11
18222 0.11
18223 0.11
18224 0.11
18225 0.11
18226 0.11
18227 0.11
18228 0
18229 0
18230 0.11
18231 0
18232 0.11
18233 0.11
18234 0.11
18235 0.11
18236 0.11
18237 0.11
18238 0
18239 0.11
18240 0.11
18241 0.11
18242 0.11
18243 0
18244 0.11
18245 0
18246 0.11
18247 0.11
18248 0
18249 0
18250 0.11
18251 0.11
18252 0
18253 0
18254 0.11
18255 0.11
18256 0
18257 0.11
18258 0.11
18259 0.11
18260 0.11
18261 0
18262 0.11
18263 0
18264 0.11
18265 0.11
18266 0
18267 0.11
18268 0
18269 0
18270 0.11
18271 0
18272 0
18273 0.11
18274 0.11
18275 0.11
18276 0
18277 0.11
18278 0.11
18279 0.11
18280 0
18281 0.11
18282 0
18283 0.11
18284 0.11
18285 0.11
18286 0.11
18287 0.11
18288 0.11
18289 0.11
18290 0.11
18291 0.11
18292 0.11
18293 0.11
18294 0.11
18295 0.11
18296 0.11
18297 0
18298 0.11
18299 0.11
18300 0.11
18301 0.11
18302 0
18303 0.11
18304 0.11
18305 0
18306 0.11
18307 0.11
18308 0.11
18309 0
18310 0
18311 0
18312 0
18313 0
18314 0
18315 0
18316 0
18317 0
18318 0.11
18319 0
18320 0.11
18321 0.11
18322 0
18323 0
18324 0
18325 0
18326 0.11
18327 0
18328 0.11
18329 0
18330 0.11
18331 0
18332 0
18333 0.11
18334 0
18335 0
18336 0.11
18337 0
18338 0
18339 0.11
18340 0.11
18341 0
18342 0
18343 0
18344 0
18345 0
18346 0.11
18347 0.11
18348 0
18349 0.11
18350 0.11
18351 0
18352 0
18353 0.11
18354 0.11
18355 0.11
18356 0
18357 0
18358 0.11
18359 0.11
18360 0.11
18361 0.11
18362 0
18363 0.11
18364 0
18365 0.11
18366 0
18367 0
18368 0
18369 0.11
18370 0
18371 0.11
18372 0
18373 0
18374 0
18375 0.11
18376 0.11
18377 0.11
18378 0.11
18379 0
18380 0.11
18381 0.11
18382 0.11
18383 0.11
18384 0
18385 0
18386 0.11
18387 0.11
18388 0
18389 0.11
18390 0
18391 0
18392 0
18393 0.11
18394 0.11
18395 0
18396 0.11
18397 0.11
18398 0.11
18399 0.11
18400 0
18401 0.11
18402 0
18403 0.11
18404 0
18405 0
18406 0.11
18407 0.11
18408 0.11
18409 0.11
18410 0.11
18411 0.11
18412 0.11
18413 0.11
18414 0.11
18415 0.11
18416 0.11
18417 0
18418 0.11
18419 0.11
18420 0.11
18421 0.11
18422 0.11
18423 0
18424 0
18425 0.11
18426 0
18427 0.11
18428 0
18429 0
18430 0
18431 0.11
18432 0.11
18433 0.11
18434 0.11
18435 0.11
18436 0.11
18437 0
18438 0.11
18439 0
18440 0
18441 0
18442 0.11
18443 0
18444 0.11
18445 0.11
18446 0
18447 0
18448 0.11
18449 0
18450 0
18451 0
18452 0
18453 0
18454 0
18455 0.11
18456 0.11
18457 0.11
18458 0.11
18459 0.11
18460 0
18461 0
18462 0
18463 0
18464 0
18465 0
18466 0
18467 0
18468 0.11
18469 0.11
18470 0
18471 0
18472 0.11
18473 0
18474 0
18475 0.11
18476 0
18477 0
18478 0.11
18479 0.11
18480 0.11
18481 0.11
18482 0
18483 0
18484 0
18485 0.11
18486 0
18487 0
18488 0.11
18489 0
18490 0.11
18491 0.11
18492 0
18493 0
18494 0
18495 0.11
18496 0.11
18497 0
18498 0
18499 0.11
18500 0
18501 0.11
18502 0
18503 0
18504 0.11
18505 0.11
18506 0
18507 0
18508 0.11
18509 0.11
18510 0.11
18511 0.11
18512 0.11
18513 0.11
18514 0.11
18515 0
18516 0
18517 0.11
18518 0
18519 0.11
18520 0
18521 0.11
18522 0
18523 0.11
18524 0.11
18525 0
18526 0.11
18527 0.11
18528 0.11
18529 0
18530 0
18531 0
18532 0.11
18533 0.11
18534 0.11
18535 0.11
18536 0.11
18537 0
18538 0
18539 0.11
18540 0.11
18541 0.11
18542 0
18543 0
18544 0.11
18545 0.11
18546 0
18547 0.11
18548 0
18549 0.11
18550 0.11
18551 0.11
18552 0.11
18553 0
18554 0.11
18555 0.11
18556 0
18557 0.11
18558 0
18559 0.11
18560 0
18561 0
18562 0
18563 0
18564 0.11
18565 0
18566 0.11
18567 0.11
18568 0.11
18569 0
18570 0
18571 0.11
18572 0
18573 0
18574 0.11
18575 0
18576 0.11
18577 0.11
18578 0.11
18579 0
18580 0.11
18581 0
18582 0.11
18583 0.11
18584 0.11
18585 0.11
18586 0
18587 0
18588 0
18589 0.11
18590 0
18591 0.11
18592 0.11
18593 0
18594 0.11
18595 0.11
18596 0.11
18597 0.11
18598 0
18599 0
18600 0
18601 0
18602 0.11
18603 0
18604 0.11
18605 0
18606 0
18607 0.11
18608 0.11
18609 0.11
18610 0
18611 0.11
18612 0
18613 0.11
18614 0.11
18615 0
18616 0.11
18617 0.11
18618 0
18619 0.11
18620 0
18621 0.11
18622 0.11
18623 0.11
18624 0.11
18625 0.11
18626 0.11
18627 0.11
18628 0.11
18629 0
18630 0
18631 0
18632 0
18633 0.11
18634 0
18635 0.11
18636 0.11
18637 0
18638 0.11
18639 0
18640 0
18641 0.11
18642 0.11
18643 0.11
18644 0.11
18645 0.11
18646 0.11
18647 0.11
18648 0.11
18649 0.11
18650 0.11
18651 0
18652 0.11
18653 0.11
18654 0.11
18655 0.11
18656 0.11
18657 0
18658 0
18659 0
18660 0.11
18661 0.11
18662 0
18663 0.11
18664 0.11
18665 0.11
18666 0.11
18667 0.11
18668 0.11
18669 0.11
18670 0.11
18671 0
18672 0.11
18673 0
18674 0.11
18675 0
18676 0.11
18677 0.11
18678 0.11
18679 0
18680 0.11
18681 0.11
18682 0.11
18683 0
18684 0.11
18685 0
18686 0.11
18687 0.11
18688 0
18689 0
18690 0
18691 0
18692 0
18693 0.11
18694 0.11
18695 0
18696 0.11
18697 0.11
18698 0
18699 0
18700 0
18701 0.11
18702 0
18703 0
18704 0
18705 0
18706 0
18707 0.11
18708 0.11
18709 0.11
18710 0.11
18711 0.11
18712 0
18713 0
18714 0
18715 0.11
18716 0.11
18717 0
18718 0
18719 0
18720 0.11
18721 0.11
18722 0
18723 0.11
18724 0.11
18725 0.11
18726 0
18727 0
18728 0.11
18729 0.11
18730 0.11
18731 0.11
18732 0.11
18733 0
18734 0
18735 0.11
18736 0
18737 0.11
18738 0.11
18739 0.11
18740 0.11
18741 0
18742 0
18743 0.11
18744 0.11
18745 0.11
18746 0.11
18747 0.11
18748 0.11
18749 0.11
18750 0
18751 0.11
18752 0.11
18753 0
18754 0
18755 0.11
18756 0
18757 0
18758 0
18759 0.11
18760 0.11
18761 0
18762 0
18763 0.11
18764 0
18765 0.11
18766 0.11
18767 0
18768 0
18769 0
18770 0
18771 0.11
18772 0
18773 0
18774 0.11
18775 0
18776 0
18777 0.11
18778 0.11
18779 0
18780 0.11
18781 0.11
18782 0.11
18783 0
18784 0
18785 0
18786 0
18787 0.11
18788 0.11
18789 0
18790 0
18791 0
18792 0.11
18793 0.11
18794 0
18795 0.11
18796 0.11
18797 0.11
18798 0.11
18799 0.11
18800 0.11
18801 0.11
18802 0.11
18803 0
18804 0
18805 0.11
18806 0.11
18807 0
18808 0
18809 0.11
18810 0
18811 0.11
18812 0.11
18813 0.11
18814 0
18815 0
18816 0
18817 0.11
18818 0.11
18819 0
18820 0
18821 0.11
18822 0
18823 0
18824 0
18825 0
18826 0.11
18827 0
18828 0.11
18829 0
18830 0
18831 0.11
18832 0.11
18833 0.11
18834 0
18835 0.11
18836 0
18837 0.11
18838 0.11
18839 0
18840 0
18841 0.11
18842 0
18843 0.11
18844 0.11
18845 0.11
18846 0.11
18847 0
18848 0
18849 0
18850 0
18851 0.11
18852 0
18853 0
18854 0
18855 0
18856 0.11
18857 0.11
18858 0
18859 0.11
18860 0
18861 0.11
18862 0.11
18863 0
18864 0.11
18865 0.11
18866 0.11
18867 0.11
18868 0
18869 0.11
18870 0
18871 0
18872 0.11
18873 0
18874 0
18875 0.11
18876 0
18877 0.11
18878 0.11
18879 0
18880 0.11
18881 0.11
18882 0.11
18883 0.11
18884 0.11
18885 0.11
18886 0.11
18887 0
18888 0.11
18889 0
18890 0.11
18891 0
18892 0
18893 0.11
18894 0
18895 0
18896 0
18897 0
18898 0
18899 0
18900 0
18901 0
18902 0.11
18903 0.11
18904 0
18905 0.11
18906 0
18907 0
18908 0.11
18909 0.11
18910 0.11
18911 0
18912 0.11
18913 0.11
18914 0.11
18915 0
18916 0
18917 0.11
18918 0
18919 0.11
18920 0.11
18921 0.11
18922 0.11
18923 0.11
18924 0.11
18925 0.11
18926 0.11
18927 0.11
18928 0
18929 0.11
18930 0.11
18931 0.11
18932 0.11
18933 0.11
18934 0.11
18935 0.11
18936 0.11
18937 0.11
18938 0.11
18939 0.11
18940 0.11
18941 0
18942 0.11
18943 0
18944 0.11
18945 0.11
18946 0.11
18947 0
18948 0.11
18949 0.11
18950 0
18951 0.11
18952 0
18953 0.11
18954 0.11
18955 0
18956 0.11
18957 0
18958 0
18959 0
18960 0.11
18961 0.11
18962 0
18963 0
18964 0
18965 0.11
18966 0
18967 0.11
18968 0
18969 0.11
18970 0.11
18971 0.11
18972 0
18973 0
18974 0.11
18975 0
18976 0
18977 0
18978 0
18979 0.11
18980 0.11
18981 0.11
18982 0.11
18983 0.11
18984 0.11
18985 0
18986 0
18987 0
18988 0.11
18989 0.11
18990 0
18991 0.11
18992 0
18993 0.11
18994 0.11
18995 0
18996 0.11
18997 0.11
18998 0
18999 0.11
19000 0.11
19001 0
19002 0
19003 0.11
19004 0.11
19005 0.11
19006 0.11
19007 0.11
19008 0
19009 0.11
19010 0
19011 0.11
19012 0.11
19013 0.11
19014 0.11
19015 0.11
19016 0
19017 0.11
19018 0.11
19019 0.11
19020 0.11
19021 0.11
19022 0
19023 0.11
19024 0.11
19025 0
19026 0
19027 0.11
19028 0
19029 0.11
19030 0
19031 0.11
19032 0.11
19033 0.11
19034 0
19035 0
19036 0.11
19037 0.11
19038 0
19039 0.11
19040 0.11
19041 0
19042 0.11
19043 0.11
19044 0
19045 0.11
19046 0.11
19047 0
19048 0.11
19049 0.11
19050 0.11
19051 0
19052 0.11
19053 0
19054 0.11
19055 0.11
19056 0.11
19057 0.11
19058 0
19059 0.11
19060 0
19061 0.11
19062 0
19063 0
19064 0.11
19065 0.11
19066 0
19067 0
19068 0.11
19069 0
19070 0.11
19071 0
19072 0
19073 0
19074 0
19075 0.11
19076 0.11
19077 0
19078 0.11
19079 0
19080 0.11
19081 0.11
19082 0
19083 0.11
19084 0.11
19085 0
19086 0.11
19087 0.11
19088 0.11
19089 0
19090 0.11
19091 0
19092 0.11
19093 0
19094 0.11
19095 0.11
19096 0
19097 0
19098 0
19099 0.11
19100 0.11
19101 0
19102 0.11
19103 0.11
19104 0.11
19105 0.11
19106 0.11
19107 0
19108 0.11
19109 0
19110 0.11
19111 0
19112 0.11
19113 0.11
19114 0.11
19115 0.11
19116 0.11
19117 0
19118 0.11
19119 0
19120 0
19121 0
19122 0
19123 0.11
19124 0.11
19125 0
19126 0.11
19127 0
19128 0.11
19129 0.11
19130 0.11
19131 0.11
19132 0.11
19133 0.11
19134 0.11
19135 0
19136 0
19137 0.11
19138 0.11
19139 0
19140 0.11
19141 0.11
19142 0.11
19143 0
19144 0.11
19145 0.11
19146 0.11
19147 0
19148 0
19149 0
19150 0
19151 0
19152 0
19153 0
19154 0
19155 0
19156 0
19157 0
19158 0.11
19159 0.11
19160 0.11
19161 0
19162 0
19163 0.11
19164 0
19165 0.11
19166 0
19167 0.11
19168 0
19169 0
19170 0.11
19171 0
19172 0
19173 0.11
19174 0.11
19175 0.11
19176 0
19177 0
19178 0.11
19179 0.11
19180 0.11
19181 0.11
19182 0.11
19183 0
19184 0
19185 0.11
19186 0
19187 0
19188 0.11
19189 0
19190 0
19191 0.11
19192 0.11
19193 0.11
19194 0
19195 0.11
19196 0.11
19197 0
19198 0.11
19199 0.11
19200 0.11
19201 0
19202 0
19203 0
19204 0.11
19205 0
19206 0
19207 0
19208 0
19209 0.11
19210 0
19211 0
19212 0.11
19213 0.11
19214 0
19215 0.11
19216 0.11
19217 0.11
19218 0
19219 0
19220 0.11
19221 0
19222 0.11
19223 0.11
19224 0.11
19225 0.11
19226 0.11
19227 0.11
19228 0.11
19229 0.11
19230 0.11
19231 0.11
19232 0
19233 0.11
19234 0.11
19235 0
19236 0.11
19237 0.11
19238 0.11
19239 0.11
19240 0
19241 0.11
19242 0.11
19243 0
19244 0.11
19245 0
19246 0
19247 0.11
19248 0
19249 0.11
19250 0.11
19251 0
19252 0
19253 0
19254 0
19255 0.11
19256 0
19257 0.11
19258 0
19259 0.11
19260 0
19261 0.11
19262 0
19263 0.11
19264 0.11
19265 0
19266 0
19267 0.11
19268 0.11
19269 0
19270 0
19271 0
19272 0
19273 0
19274 0.11
19275 0
19276 0
19277 0
19278 0.11
19279 0
19280 0
19281 0
19282 0.11
19283 0
19284 0
19285 0.11
19286 0.11
19287 0
19288 0
19289 0
19290 0
19291 0.11
19292 0
19293 0.11
19294 0.11
19295 0.11
19296 0
19297 0
19298 0
19299 0
19300 0.11
19301 0.11
19302 0.11
19303 0.11
19304 0.11
19305 0
19306 0
19307 0.11
19308 0
19309 0.11
19310 0
19311 0.11
19312 0
19313 0.11
19314 0.11
19315 0.11
19316 0
19317 0
19318 0
19319 0.11
19320 0.11
19321 0
19322 0.11
19323 0.11
19324 0
19325 0.11
19326 0.11
19327 0.11
19328 0.11
19329 0
19330 0.11
19331 0.11
19332 0.11
19333 0
19334 0.11
19335 0.11
19336 0.11
19337 0
19338 0
19339 0.11
19340 0.11
19341 0.11
19342 0
19343 0
19344 0.11
19345 0
19346 0
19347 0
19348 0.11
19349 0.11
19350 0.11
19351 0.11
19352 0
19353 0
19354 0.11
19355 0
19356 0
19357 0.11
19358 0.11
19359 0
19360 0
19361 0
19362 0
19363 0
19364 0.11
19365 0
19366 0
19367 0.11
19368 0.11
19369 0
19370 0.11
19371 0
19372 0.11
19373 0.11
19374 0.11
19375 0.11
19376 0.11
19377 0
19378 0
19379 0
19380 0.11
19381 0.11
19382 0
19383 0
19384 0
19385 0
19386 0
19387 0
19388 0
19389 0.11
19390 0
19391 0.11
19392 0.11
19393 0.11
19394 0.11
19395 0
19396 0.11
19397 0
19398 0.11
19399 0
19400 0
19401 0.11
19402 0
19403 0.11
19404 0.11
19405 0.11
19406 0
19407 0.11
19408 0.11
19409 0.11
19410 0.11
19411 0.11
19412 0
19413 0
19414 0
19415 0
19416 0
19417 0
19418 0.11
19419 0.11
19420 0.11
19421 0.11
19422 0.11
19423 0.11
19424 0
19425 0
19426 0.11
19427 0
19428 0.11
19429 0.11
19430 0.11
19431 0.11
19432 0.11
19433 0.11
19434 0.11
19435 0
19436 0
19437 0.11
19438 0.11
19439 0
19440 0.11
19441 0
19442 0
19443 0
19444 0.11
19445 0.11
19446 0
19447 0.11
19448 0.11
19449 0.11
19450 0.11
19451 0
19452 0.11
19453 0.11
19454 0.11
19455 0.11
19456 0.11
19457 0.11
19458 0
19459 0.11
19460 0.11
19461 0
19462 0.11
19463 0.11
19464 0
19465 0
19466 0
19467 0.11
19468 0.11
19469 0.11
19470 0
19471 0.11
19472 0
19473 0
19474 0
19475 0
19476 0
19477 0
19478 0.11
19479 0.11
19480 0
19481 0.11
19482 0.11
19483 0
19484 0.11
19485 0.11
19486 0
19487 0.11
19488 0.11
19489 0.11
19490 0.11
19491 0.11
19492 0.11
19493 0
19494 0.11
19495 0.11
19496 0
19497 0
19498 0
19499 0.11
19500 0.11
19501 0
19502 0.11
19503 0
19504 0
19505 0.11
19506 0.11
19507 0.11
19508 0.11
19509 0.11
19510 0
19511 0.11
19512 0.11
19513 0.11
19514 0.11
19515 0
19516 0.11
19517 0.11
19518 0
19519 0.11
19520 0.11
19521 0.11
19522 0.11
19523 0
19524 0.11
19525 0
19526 0.11
19527 0.11
19528 0.11
19529 0
19530 0.11
19531 0
19532 0.11
19533 0.11
19534 0.11
19535 0.11
19536 0
19537 0
19538 0.11
19539 0.11
19540 0
19541 0.11
19542 0.11
19543 0
19544 0.11
19545 0
19546 0.11
19547 0.11
19548 0.11
19549 0
19550 0.11
19551 0.11
19552 0
19553 0
19554 0
19555 0.11
19556 0
19557 0
19558 0.11
19559 0
19560 0
19561 0.11
19562 0
19563 0.11
19564 0.11
19565 0
19566 0.11
19567 0
19568 0.11
19569 0.11
19570 0
19571 0.11
19572 0.11
19573 0.11
19574 0.11
19575 0
19576 0.11
19577 0.11
19578 0
19579 0.11
19580 0.11
19581 0.11
19582 0
19583 0.11
19584 0.11
19585 0
19586 0.11
19587 0
19588 0.11
19589 0
19590 0
19591 0
19592 0
19593 0.11
19594 0
19595 0
19596 0
19597 0.11
19598 0
19599 0
19600 0.11
19601 0.11
19602 0.11
19603 0
19604 0
19605 0
19606 0
19607 0.11
19608 0
19609 0.11
19610 0
19611 0
19612 0.11
19613 0
19614 0
19615 0.11
19616 0.11
19617 0.11
19618 0.11
19619 0.11
19620 0.11
19621 0
19622 0.11
19623 0.11
19624 0
19625 0
19626 0.11
19627 0.11
19628 0
19629 0.11
19630 0.11
19631 0.11
19632 0.11
19633 0.11
19634 0.11
19635 0.11
19636 0
19637 0.11
19638 0.11
19639 0
19640 0
19641 0
19642 0.11
19643 0
19644 0.11
19645 0
19646 0.11
19647 0.11
19648 0.11
19649 0.11
19650 0.11
19651 0
19652 0.11
19653 0.11
19654 0.11
19655 0.11
19656 0.11
19657 0
19658 0
19659 0
19660 0.11
19661 0
19662 0
19663 0.11
19664 0.11
19665 0.11
19666 0.11
19667 0
19668 0
19669 0
19670 0
19671 0
19672 0.11
19673 0
19674 0
19675 0.11
19676 0
19677 0
19678 0.11
19679 0.11
19680 0.11
19681 0
19682 0.11
19683 0
19684 0.11
19685 0
19686 0.11
19687 0.11
19688 0
19689 0
19690 0.11
19691 0.11
19692 0.11
19693 0.11
19694 0
19695 0
19696 0.11
19697 0.11
19698 0
19699 0.11
19700 0
19701 0.11
19702 0
19703 0
19704 0
19705 0
19706 0.11
19707 0.11
19708 0.11
19709 0.11
19710 0.11
19711 0
19712 0.11
19713 0.11
19714 0.11
19715 0.11
19716 0
19717 0.11
19718 0.11
19719 0.11
19720 0.11
19721 0
19722 0
19723 0
19724 0
19725 0.11
19726 0
19727 0
19728 0.11
19729 0.11
19730 0
19731 0
19732 0
19733 0.11
19734 0.11
19735 0.11
19736 0.11
19737 0.11
19738 0.11
19739 0.11
19740 0.11
19741 0.11
19742 0.11
19743 0
19744 0
19745 0
19746 0
19747 0
19748 0
19749 0.11
19750 0.11
19751 0
19752 0
19753 0.11
19754 0.11
19755 0
19756 0.11
19757 0
19758 0
19759 0
19760 0.11
19761 0
19762 0.11
19763 0.11
19764 0.11
19765 0.11
19766 0.11
19767 0
19768 0.11
19769 0
19770 0.11
19771 0.11
19772 0.11
19773 0.11
19774 0
19775 0.11
19776 0
19777 0
19778 0.11
19779 0.11
19780 0.11
19781 0
19782 0
19783 0.11
19784 0.11
19785 0
19786 0
19787 0
19788 0.11
19789 0.11
19790 0
19791 0.11
19792 0.11
19793 0.11
19794 0
19795 0.11
19796 0.11
19797 0.11
19798 0
19799 0.11
19800 0.11
19801 0
19802 0.11
19803 0.11
19804 0.11
19805 0
19806 0.11
19807 0.11
19808 0.11
19809 0
19810 0.11
19811 0.11
19812 0.11
19813 0.11
19814 0.11
19815 0.11
19816 0.11
19817 0
19818 0
19819 0
19820 0
19821 0
19822 0
19823 0.11
19824 0
19825 0.11
19826 0.11
19827 0
19828 0.11
19829 0.11
19830 0
19831 0.11
19832 0.11
19833 0.11
19834 0
19835 0.11
19836 0.11
19837 0.11
19838 0
19839 0.11
19840 0.11
19841 0.11
19842 0
19843 0.11
19844 0
19845 0
19846 0
19847 0.11
19848 0.11
19849 0.11
19850 0
19851 0.11
19852 0.11
19853 0.11
19854 0.11
19855 0.11
19856 0
19857 0.11
19858 0
19859 0
19860 0.11
19861 0.11
19862 0.11
19863 0
19864 0.11
19865 0.11
19866 0
19867 0
19868 0
19869 0.11
19870 0.11
19871 0.11
19872 0
19873 0.11
19874 0
19875 0.11
19876 0.11
19877 0
19878 0
19879 0.11
19880 0
19881 0
19882 0.11
19883 0.11
19884 0.11
19885 0.11
19886 0.11
19887 0.11
19888 0
19889 0.11
19890 0
19891 0.11
19892 0.11
19893 0
19894 0.11
19895 0.11
19896 0
19897 0
19898 0.11
19899 0
19900 0.11
19901 0
19902 0.11
19903 0.11
19904 0.11
19905 0.11
19906 0.11
19907 0
19908 0.11
19909 0.11
19910 0
19911 0
19912 0
19913 0
19914 0
19915 0.11
19916 0
19917 0.11
19918 0.11
19919 0.11
19920 0
19921 0.11
19922 0.11
19923 0
19924 0
19925 0.11
19926 0
19927 0.11
19928 0
19929 0.11
19930 0.11
19931 0.11
19932 0.11
19933 0.11
19934 0
19935 0
19936 0.11
19937 0
19938 0
19939 0.11
19940 0.11
19941 0.11
19942 0.11
19943 0.11
19944 0
19945 0.11
19946 0.11
19947 0.11
19948 0
19949 0.11
19950 0
19951 0.11
19952 0.11
19953 0.11
19954 0.11
19955 0
19956 0.11
19957 0
19958 0.11
19959 0.11
19960 0
19961 0.11
19962 0
19963 0
19964 0
19965 0
19966 0
19967 0.11
19968 0.11
19969 0
19970 0
19971 0.11
19972 0
19973 0.11
19974 0
19975 0
19976 0.11
19977 0.11
19978 0.11
19979 0.11
19980 0.11
19981 0
19982 0
19983 0.11
19984 0.11
19985 0.11
19986 0.11
19987 0.11
19988 0.11
19989 0.11
19990 0
19991 0
19992 0.11
19993 0
19994 0
19995 0
19996 0.11
19997 0
19998 0
19999 0
20000 0.11
20001 0.11
20002 0
20003 0
20004 0
20005 0.11
20006 0.11
20007 0.11
20008 0
20009 0
20010 0.11
20011 0.11
20012 0
20013 0.11
20014 0
20015 0.11
20016 0
20017 0.11
20018 0.11
20019 0.11
20020 0.11
20021 0.11
20022 0
20023 0
20024 0
20025 0.11
20026 0.11
20027 0.11
20028 0
20029 0
20030 0.11
20031 0.11
20032 0.11
20033 0
20034 0.11
20035 0
20036 0.11
20037 0.11
20038 0
20039 0
20040 0.11
20041 0.11
20042 0
20043 0
20044 0.11
20045 0.11
20046 0.11
20047 0.11
20048 0
20049 0
20050 0.11
20051 0
20052 0.11
20053 0.11
20054 0
20055 0.11
20056 0
20057 0.11
20058 0.11
20059 0.11
20060 0.11
20061 0
20062 0.11
20063 0
20064 0.11
20065 0
20066 0
20067 0
20068 0.11
20069 0.11
20070 0
20071 0
20072 0
20073 0.11
20074 0
20075 0.11
20076 0
20077 0
20078 0.11
20079 0.11
20080 0.11
20081 0
20082 0.11
20083 0.11
20084 0.11
20085 0
20086 0.11
20087 0.11
20088 0
20089 0.11
20090 0.11
20091 0.11
20092 0.11
20093 0.11
20094 0
20095 0
20096 0
20097 0
20098 0
20099 0
20100 0
20101 0.11
20102 0.11
20103 0.11
20104 0.11
20105 0
20106 0
20107 0.11
20108 0
20109 0
20110 0
20111 0.11
20112 0.11
20113 0.11
20114 0
20115 0.11
20116 0.11
20117 0
20118 0
20119 0.11
20120 0
20121 0
20122 0.11
20123 0
20124 0.11
20125 0.11
20126 0.11
20127 0.11
20128 0.11
20129 0.11
20130 0
20131 0
20132 0.11
20133 0.11
20134 0.11
20135 0.11
20136 0.11
20137 0
20138 0.11
20139 0.11
20140 0
20141 0.11
20142 0.11
20143 0
20144 0.11
20145 0
20146 0.11
20147 0.11
20148 0.11
20149 0
20150 0
20151 0.11
20152 0
20153 0.11
20154 0
20155 0
20156 0.11
20157 0
20158 0
20159 0.11
20160 0.11
20161 0.11
20162 0
20163 0
20164 0.11
20165 0
20166 0.11
20167 0.11
20168 0.11
20169 0
20170 0
20171 0.11
20172 0.11
20173 0.11
20174 0.11
20175 0.11
20176 0
20177 0
20178 0
20179 0.11
20180 0.11
20181 0
20182 0.11
20183 0.11
20184 0.11
20185 0
20186 0.11
20187 0
20188 0
20189 0
20190 0.11
20191 0.11
20192 0
20193 0.11
20194 0.11
20195 0.11
20196 0.11
20197 0
20198 0.11
20199 0.11
20200 0.11
20201 0
20202 0.11
20203 0.11
20204 0.11
20205 0.11
20206 0.11
20207 0
20208 0.11
20209 0
20210 0
20211 0.11
20212 0
20213 0.11
20214 0.11
20215 0
20216 0.11
20217 0
20218 0.11
20219 0
20220 0.11
20221 0
20222 0.11
20223 0
20224 0
20225 0.11
20226 0.11
20227 0.11
20228 0
20229 0.11
20230 0.11
20231 0
20232 0.11
20233 0.11
20234 0
20235 0.11
20236 0.11
20237 0.11
20238 0
20239 0
20240 0
20241 0
20242 0
20243 0
20244 0
20245 0.11
20246 0
20247 0.11
20248 0
20249 0
20250 0.11
20251 0.11
20252 0
20253 0.11
20254 0.11
20255 0.11
20256 0
20257 0.11
20258 0.11
20259 0
20260 0
20261 0
20262 0.11
20263 0.11
20264 0
20265 0.11
20266 0.11
20267 0.11
20268 0
20269 0.11
20270 0
20271 0.11
20272 0
20273 0
20274 0.11
20275 0
20276 0.11
20277 0.11
20278 0.11
20279 0.11
20280 0
20281 0.11
20282 0.11
20283 0.11
20284 0.11
20285 0
20286 0.11
20287 0.11
20288 0
20289 0
20290 0.11
20291 0.11
20292 0.11
20293 0
20294 0
20295 0
20296 0.11
20297 0
20298 0
20299 0
20300 0.11
20301 0.11
20302 0.11
20303 0
20304 0
20305 0.11
20306 0.11
20307 0.11
20308 0.11
20309 0.11
20310 0.11
20311 0
20312 0
20313 0.11
20314 0.11
20315 0.11
20316 0.11
20317 0
20318 0
20319 0
20320 0
20321 0.11
20322 0.11
20323 0
20324 0
20325 0.11
20326 0.11
20327 0.11
20328 0.11
20329 0.11
20330 0.11
20331 0.11
20332 0.11
20333 0.11
20334 0.11
20335 0.11
20336 0.11
20337 0.11
20338 0
20339 0.11
20340 0.11
20341 0
20342 0
20343 0
20344 0.11
20345 0.11
20346 0.11
20347 0
20348 0.11
20349 0.11
20350 0.11
20351 0.11
20352 0.11
20353 0.11
20354 0
20355 0.11
20356 0.11
20357 0
20358 0
20359 0
20360 0.11
20361 0.11
20362 0.11
20363 0
20364 0.11
20365 0.11
20366 0.11
20367 0
20368 0.11
20369 0.11
20370 0.11
20371 0
20372 0
20373 0.11
20374 0.11
20375 0
20376 0
20377 0.11
20378 0.11
20379 0.11
20380 0.11
20381 0.11
20382 0.11
20383 0.11
20384 0.11
20385 0.11
20386 0.11
20387 0.11
20388 0.11
20389 0
20390 0
20391 0.11
20392 0.11
20393 0
20394 0.11
20395 0
20396 0
20397 0.11
20398 0
20399 0
20400 0.11
20401 0.11
20402 0.11
20403 0
20404 0.11
20405 0.11
20406 0
20407 0
20408 0
20409 0.11
20410 0.11
20411 0.11
20412 0
20413 0
20414 0.11
20415 0.11
20416 0.11
20417 0.11
20418 0.11
20419 0.11
20420 0
20421 0.11
20422 0.11
20423 0
20424 0.11
20425 0.11
20426 0.11
20427 0.11
20428 0.11
20429 0
20430 0.11
20431 0.11
20432 0
20433 0.11
20434 0
20435 0
20436 0.11
20437 0.11
20438 0
20439 0.11
20440 0.11
20441 0
20442 0.11
20443 0
20444 0.11
20445 0.11
20446 0.11
20447 0.11
20448 0
20449 0.11
20450 0.11
20451 0
20452 0.11
20453 0.11
20454 0.11
20455 0
20456 0
20457 0.11
20458 0
20459 0
20460 0.11
20461 0
20462 0
20463 0
20464 0.11
20465 0.11
20466 0.11
20467 0
20468 0
20469 0.11
20470 0.11
20471 0.11
20472 0.11
20473 0.11
20474 0
20475 0
20476 0.11
20477 0
20478 0
20479 0.11
20480 0.11
20481 0.11
20482 0
20483 0.11
20484 0.11
20485 0.11
20486 0.11
20487 0.11
20488 0
20489 0.11
20490 0.11
20491 0
20492 0.11
20493 0
20494 0.11
20495 0
20496 0.11
20497 0.11
20498 0.11
20499 0.11
20500 0.11
20501 0.11
20502 0
20503 0.11
20504 0
20505 0.11
20506 0.11
20507 0.11
20508 0.11
20509 0.11
20510 0.11
20511 0
20512 0.11
20513 0.11
20514 0.11
20515 0
20516 0
20517 0.11
20518 0.11
20519 0.11
20520 0.11
20521 0
20522 0
20523 0
20524 0.11
20525 0.11
20526 0.11
20527 0.11
20528 0.11
20529 0
20530 0.11
20531 0.11
20532 0
20533 0.11
20534 0.11
20535 0.11
20536 0
20537 0
20538 0.11
20539 0.11
20540 0
20541 0.11
20542 0.11
20543 0
20544 0.11
20545 0
20546 0.11
20547 0.11
20548 0
20549 0
20550 0
20551 0
20552 0
20553 0.11
20554 0.11
20555 0
20556 0.11
20557 0
20558 0
20559 0
20560 0
20561 0
20562 0.11
20563 0.11
20564 0.11
20565 0.11
20566 0.11
20567 0.11
20568 0
20569 0
20570 0
20571 0.11
20572 0
20573 0
20574 0
20575 0
20576 0.11
20577 0.11
20578 0
20579 0
20580 0.11
20581 0
20582 0
20583 0
20584 0
20585 0.11
20586 0.11
20587 0
20588 0.11
20589 0.11
20590 0
20591 0.11
20592 0
20593 0.11
20594 0.11
20595 0.11
20596 0.11
20597 0.11
20598 0
20599 0
20600 0
20601 0.11
20602 0.11
20603 0.11
20604 0.11
20605 0
20606 0
20607 0
20608 0.11
20609 0.11
20610 0
20611 0.11
20612 0.11
20613 0.11
20614 0
20615 0
20616 0
20617 0.11
20618 0
20619 0.11
20620 0
20621 0.11
20622 0.11
20623 0.11
20624 0.11
20625 0.11
20626 0.11
20627 0.11
20628 0.11
20629 0.11
20630 0
20631 0.11
20632 0
20633 0
20634 0.11
20635 0
20636 0.11
20637 0.11
20638 0
20639 0
20640 0.11
20641 0.11
20642 0
20643 0.11
20644 0
20645 0.11
20646 0.11
20647 0.11
20648 0
20649 0.11
20650 0
20651 0.11
20652 0.11
20653 0.11
20654 0.11
20655 0.11
20656 0.11
20657 0
20658 0
20659 0
20660 0.11
20661 0.11
20662 0
20663 0.11
20664 0
20665 0.11
20666 0.11
20667 0
20668 0
20669 0.11
20670 0
20671 0.11
20672 0
20673 0
20674 0.11
20675 0.11
20676 0.11
20677 0.11
20678 0.11
20679 0.11
20680 0.11
20681 0
20682 0
20683 0
20684 0.11
20685 0
20686 0
20687 0
20688 0
20689 0.11
20690 0.11
20691 0.11
20692 0
20693 0
20694 0.11
20695 0.11
20696 0
20697 0
20698 0
20699 0.11
20700 0.11
20701 0.11
20702 0.11
20703 0.11
20704 0
20705 0.11
20706 0
20707 0.11
20708 0
20709 0.11
20710 0
20711 0.11
20712 0
20713 0.11
20714 0
20715 0.11
20716 0.11
20717 0.11
20718 0.11
20719 0
20720 0
20721 0.11
20722 0.11
20723 0
20724 0
20725 0
20726 0.11
20727 0.11
20728 0.11
20729 0.11
20730 0.11
20731 0
20732 0
20733 0
20734 0.11
20735 0.11
20736 0.11
20737 0.11
20738 0
20739 0.11
20740 0
20741 0
20742 0
20743 0
20744 0
20745 0
20746 0.11
20747 0
20748 0.11
20749 0.11
20750 0
20751 0
20752 0.11
20753 0.11
20754 0
20755 0
20756 0
20757 0
20758 0
20759 0
20760 0.11
20761 0.11
20762 0.11
20763 0
20764 0.11
20765 0.11
20766 0
20767 0.11
20768 0
20769 0.11
20770 0.11
20771 0.11
20772 0.11
20773 0.11
20774 0
20775 0.11
20776 0
20777 0.11
20778 0.11
20779 0.11
20780 0
20781 0.11
20782 0.11
20783 0
20784 0.11
20785 0
20786 0
20787 0
20788 0.11
20789 0.11
20790 0
20791 0
20792 0.11
20793 0.11
20794 0.11
20795 0
20796 0
20797 0.11
20798 0.11
20799 0.11
20800 0
20801 0.11
20802 0
20803 0.11
20804 0.11
20805 0.11
20806 0.11
20807 0
20808 0.11
20809 0
20810 0.11
20811 0
20812 0.11
20813 0.11
20814 0
20815 0
20816 0.11
20817 0.11
20818 0.11
20819 0
20820 0
20821 0.11
20822 0.11
20823 0
20824 0
20825 0.11
20826 0.11
20827 0.11
20828 0.11
20829 0.11
20830 0
20831 0
20832 0.11
20833 0.11
20834 0.11
20835 0
20836 0
20837 0.11
20838 0
20839 0.11
20840 0
20841 0.11
20842 0
20843 0.11
20844 0
20845 0
20846 0
20847 0.11
20848 0.11
20849 0
20850 0.11
20851 0
20852 0.11
20853 0.11
20854 0
20855 0.11
20856 0.11
20857 0.11
20858 0.11
20859 0.11
20860 0
20861 0.11
20862 0
20863 0
20864 0.11
20865 0.11
20866 0
20867 0.11
20868 0.11
20869 0.11
20870 0.11
20871 0.11
20872 0.11
20873 0.11
20874 0.11
20875 0.11
20876 0
20877 0.11
20878 0.11
20879 0
20880 0.11
20881 0.11
20882 0.11
20883 0.11
20884 0
20885 0
20886 0.11
20887 0.11
20888 0.11
20889 0
20890 0
20891 0.11
20892 0.11
20893 0.11
20894 0
20895 0.11
20896 0.11
20897 0.11
20898 0.11
20899 0.11
20900 0.11
20901 0.11
20902 0
20903 0.11
20904 0
20905 0.11
20906 0.11
20907 0
20908 0
20909 0
20910 0
20911 0.11
20912 0
20913 0.11
20914 0.11
20915 0
20916 0
20917 0
20918 0.11
20919 0.11
20920 0.11
20921 0
20922 0.11
20923 0
20924 0.11
20925 0
20926 0
20927 0
20928 0.11
20929 0
20930 0
20931 0.11
20932 0.11
20933 0.11
20934 0
20935 0
20936 0.11
20937 0
20938 0.11
20939 0.11
20940 0
20941 0.11
20942 0
20943 0.11
20944 0
20945 0.11
20946 0.11
20947 0
20948 0
20949 0.11
20950 0.11
20951 0
20952 0.11
20953 0.11
20954 0.11
20955 0.11
20956 0.11
20957 0.11
20958 0.11
20959 0.11
20960 0
20961 0.11
20962 0.11
20963 0.11
20964 0
20965 0.11
20966 0.11
20967 0
20968 0.11
20969 0.11
20970 0.11
20971 0.11
20972 0
20973 0
20974 0
20975 0
20976 0.11
20977 0
20978 0.11
20979 0.11
20980 0.11
20981 0.11
20982 0
20983 0.11
20984 0
20985 0
20986 0.11
20987 0
20988 0
20989 0.11
20990 0.11
20991 0.11
20992 0
20993 0
20994 0
20995 0.11
20996 0.11
20997 0.11
20998 0.11
20999 0
21000 0
21001 0.11
21002 0.11
21003 0
21004 0
21005 0
21006 0.11
21007 0
21008 0
21009 0.11
21010 0.11
21011 0
21012 0.11
21013 0.11
21014 0.11
21015 0
21016 0
21017 0.11
21018 0.11
21019 0
21020 0
21021 0
21022 0.11
21023 0.11
21024 0.11
21025 0.11
21026 0
21027 0.11
21028 0
21029 0
21030 0
21031 0
21032 0.11
21033 0
21034 0
21035 0
21036 0.11
21037 0.11
21038 0
21039 0.11
21040 0
21041 0.11
21042 0
21043 0
21044 0.11
21045 0.11
21046 0.11
21047 0
21048 0.11
21049 0.11
21050 0
21051 0.11
21052 0
21053 0.11
21054 0.11
21055 0.11
21056 0
21057 0
21058 0
21059 0.11
21060 0.11
21061 0
21062 0.11
21063 0.11
21064 0.11
21065 0.11
21066 0.11
21067 0.11
21068 0.11
21069 0.11
21070 0
21071 0
21072 0
21073 0.11
21074 0.11
21075 0.11
21076 0.11
21077 0
21078 0.11
21079 0.11
21080 0
21081 0.11
21082 0.11
21083 0
21084 0
21085 0
21086 0
21087 0
21088 0.11
21089 0
21090 0
21091 0
21092 0.11
21093 0.11
21094 0.11
21095 0
21096 0.11
21097 0.11
21098 0.11
21099 0
21100 0
21101 0
21102 0
21103 0
21104 0
21105 0
21106 0.11
21107 0
21108 0.11
21109 0.11
21110 0.11
21111 0
21112 0
21113 0
21114 0.11
21115 0.11
21116 0.11
21117 0
21118 0
21119 0
21120 0.11
21121 0.11
21122 0.11
21123 0.11
21124 0
21125 0.11
21126 0.11
21127 0.11
21128 0
21129 0.11
21130 0.11
21131 0
21132 0
21133 0
21134 0.11
21135 0.11
21136 0
21137 0
21138 0
21139 0.11
21140 0
21141 0.11
21142 0.11
21143 0.11
21144 0.11
21145 0.11
21146 0.11
21147 0.11
21148 0.11
21149 0.11
21150 0
21151 0.11
21152 0
21153 0.11
21154 0.11
21155 0
21156 0.11
21157 0.11
21158 0
21159 0.11
21160 0
21161 0
21162 0.11
21163 0.11
21164 0.11
21165 0.11
21166 0
21167 0
21168 0.11
21169 0.11
21170 0
21171 0
21172 0.11
21173 0.11
21174 0.11
21175 0.11
21176 0
21177 0.11
21178 0.11
21179 0.11
21180 0.11
21181 0.11
21182 0
21183 0.11
21184 0
21185 0.11
21186 0.11
21187 0
21188 0.11
21189 0.11
21190 0
21191 0
21192 0
21193 0.11
21194 0.11
21195 0.11
21196 0
21197 0.11
21198 0
21199 0.11
21200 0.11
21201 0
21202 0
21203 0
21204 0
21205 0.11
21206 0.11
21207 0
21208 0.11
21209 0
21210 0
21211 0
21212 0
21213 0
21214 0
21215 0.11
21216 0.11
21217 0.11
21218 0.11
21219 0.11
21220 0
21221 0
21222 0
21223 0.11
21224 0.11
21225 0
21226 0.11
21227 0.11
21228 0
21229 0
21230 0.11
21231 0.11
21232 0.11
21233 0.11
21234 0.11
21235 0.11
21236 0
21237 0.11
21238 0.11
21239 0
21240 0.11
21241 0.11
21242 0
21243 0
21244 0.11
21245 0
21246 0.11
21247 0
21248 0
21249 0.11
21250 0.11
21251 0.11
21252 0
21253 0.11
21254 0.11
21255 0.11
21256 0
21257 0
21258 0
21259 0
21260 0.11
21261 0.11
21262 0
21263 0
21264 0.11
21265 0.11
21266 0.11
21267 0
21268 0
21269 0.11
21270 0.11
21271 0.11
21272 0.11
21273 0.11
21274 0
21275 0
21276 0
21277 0
21278 0.11
21279 0
21280 0.11
21281 0.11
21282 0
21283 0
21284 0.11
21285 0.11
21286 0
21287 0.11
21288 0
21289 0.11
21290 0
21291 0.11
21292 0.11
21293 0
21294 0
21295 0
21296 0.11
21297 0.11
21298 0.11
21299 0.11
21300 0.11
21301 0.11
21302 0.11
21303 0.11
21304 0
21305 0.11
21306 0.11
21307 0.11
21308 0.11
21309 0.11
21310 0.11
21311 0.11
21312 0.11
21313 0
21314 0
21315 0.11
21316 0.11
21317 0.11
21318 0.11
21319 0.11
21320 0
21321 0
21322 0.11
21323 0
21324 0
21325 0.11
21326 0.11
21327 0
21328 0.11
21329 0.11
21330 0.11
21331 0.11
21332 0.11
21333 0.11
21334 0
21335 0
21336 0.11
21337 0.11
21338 0.11
21339 0
21340 0
21341 0.11
21342 0.11
21343 0.11
21344 0
21345 0.11
21346 0.11
21347 0.11
21348 0.11
21349 0.11
21350 0.11
21351 0.11
21352 0.11
21353 0.11
21354 0.11
21355 0.11
21356 0.11
21357 0
21358 0
21359 0
21360 0
21361 0.11
21362 0
21363 0
21364 0.11
21365 0.11
21366 0
21367 0.11
21368 0
21369 0.11
21370 0
21371 0.11
21372 0.11
21373 0
21374 0.11
21375 0
21376 0.11
21377 0.11
21378 0
21379 0.11
21380 0.11
21381 0
21382 0
21383 0
21384 0.11
21385 0
21386 0
21387 0.11
21388 0
21389 0.11
21390 0
21391 0.11
21392 0.11
21393 0
21394 0
21395 0.11
21396 0
21397 0.11
21398 0.11
21399 0.11
21400 0.11
21401 0.11
21402 0.11
21403 0.11
21404 0
21405 0
21406 0
21407 0
21408 0.11
21409 0.11
21410 0
21411 0.11
21412 0.11
21413 0
21414 0
21415 0.11
21416 0.11
21417 0
21418 0.11
21419 0.11
21420 0.11
21421 0.11
21422 0
21423 0
21424 0.11
21425 0
21426 0
21427 0.11
21428 0
21429 0
21430 0.11
21431 0.11
21432 0.11
21433 0.11
21434 0.11
21435 0
21436 0
21437 0
21438 0
21439 0.11
21440 0
21441 0
21442 0
21443 0.11
21444 0
21445 0
21446 0.11
21447 0.11
21448 0.11
21449 0
21450 0.11
21451 0.11
21452 0.11
21453 0
21454 0
21455 0.11
21456 0
21457 0
21458 0
21459 0.11
21460 0
21461 0.11
21462 0
21463 0.11
21464 0.11
21465 0
21466 0.11
21467 0
21468 0
21469 0
21470 0.11
21471 0.11
21472 0
21473 0
21474 0
21475 0.11
21476 0.11
21477 0
21478 0.11
21479 0
21480 0
21481 0.11
21482 0.11
21483 0
21484 0.11
21485 0.11
21486 0.11
21487 0.11
21488 0.11
21489 0.11
21490 0.11
21491 0.11
21492 0
21493 0
21494 0
21495 0.11
21496 0.11
21497 0
21498 0.11
21499 0.11
21500 0.11
21501 0
21502 0.11
21503 0
21504 0.11
21505 0.11
21506 0.11
21507 0.11
21508 0
21509 0.11
21510 0.11
21511 0.11
21512 0.11
21513 0.11
21514 0.11
21515 0.11
21516 0.11
21517 0.11
21518 0.11
21519 0.11
21520 0
21521 0.11
21522 0
21523 0.11
21524 0
21525 0.11
21526 0.11
21527 0
21528 0
21529 0
21530 0
21531 0.11
21532 0.11
21533 0.11
21534 0
21535 0
21536 0.11
21537 0.11
21538 0.11
21539 0
21540 0
21541 0
21542 0
21543 0.11
21544 0.11
21545 0
21546 0
21547 0
21548 0.11
21549 0.11
21550 0.11
21551 0
21552 0
21553 0.11
21554 0.11
21555 0
21556 0
21557 0
21558 0
21559 0.11
21560 0.11
21561 0.11
21562 0.11
21563 0
21564 0.11
21565 0
21566 0
21567 0.11
21568 0.11
21569 0.11
21570 0
21571 0.11
21572 0
21573 0.11
21574 0.11
21575 0.11
21576 0
21577 0.11
21578 0.11
21579 0
21580 0
21581 0.11
21582 0.11
21583 0
21584 0.11
21585 0.11
21586 0
21587 0.11
21588 0
21589 0.11
21590 0
21591 0.11
21592 0.11
21593 0
21594 0.11
21595 0.11
21596 0
21597 0.11
21598 0.11
21599 0.11
21600 0
21601 0.11
21602 0
21603 0.11
21604 0.11
21605 0
21606 0.11
21607 0.11
21608 0
21609 0
21610 0
21611 0
21612 0
21613 0.11
21614 0
21615 0
21616 0.11
21617 0.11
21618 0.11
21619 0
21620 0.11
21621 0.11
21622 0
21623 0
21624 0.11
21625 0.11
21626 0
21627 0.11
21628 0
21629 0.11
21630 0.11
21631 0
21632 0.11
21633 0
21634 0.11
21635 0.11
21636 0
21637 0
21638 0.11
21639 0
21640 0
21641 0.11
21642 0.11
21643 0
21644 0.11
21645 0.11
21646 0.11
21647 0
21648 0
21649 0.11
21650 0
21651 0
21652 0
21653 0.11
21654 0
21655 0.11
21656 0.11
21657 0.11
21658 0
21659 0
21660 0.11
21661 0.11
21662 0
21663 0.11
21664 0
21665 0.11
21666 0
21667 0.11
21668 0.11
21669 0.11
21670 0.11
21671 0.11
21672 0.11
21673 0
21674 0.11
21675 0.11
21676 0.11
21677 0.11
21678 0.11
21679 0.11
21680 0.11
21681 0
21682 0.11
21683 0
21684 0.11
21685 0.11
21686 0.11
21687 0
21688 0
21689 0.11
21690 0.11
21691 0.11
21692 0.11
21693 0.11
21694 0
21695 0.11
21696 0.11
21697 0.11
21698 0
21699 0.11
21700 0.11
21701 0.11
21702 0.11
21703 0.11
21704 0.11
21705 0
21706 0.11
21707 0
21708 0
21709 0.11
21710 0
21711 0.11
21712 0.11
21713 0.11
21714 0
21715 0.11
21716 0.11
21717 0
21718 0.11
21719 0.11
21720 0
21721 0.11
21722 0.11
21723 0.11
21724 0
21725 0.11
21726 0.11
21727 0
21728 0.11
21729 0.11
21730 0.11
21731 0
21732 0
21733 0.11
21734 0.11
21735 0.11
21736 0.11
21737 0
21738 0
21739 0.11
21740 0
21741 0
21742 0.11
21743 0
21744 0.11
21745 0
21746 0
21747 0.11
21748 0.11
21749 0
21750 0.11
21751 0.11
21752 0.11
21753 0
21754 0
21755 0.11
21756 0
21757 0.11
21758 0
21759 0
21760 0
21761 0
21762 0.11
21763 0.11
21764 0
21765 0.11
21766 0.11
21767 0
21768 0.11
21769 0
21770 0.11
21771 0.11
21772 0.11
21773 0.11
21774 0
21775 0
21776 0.11
21777 0
21778 0.11
21779 0.11
21780 0.11
21781 0.11
21782 0
21783 0.11
21784 0
21785 0.11
21786 0.11
21787 0.11
21788 0.11
21789 0
21790 0.11
21791 0
21792 0.11
21793 0.11
21794 0.11
21795 0
21796 0.11
21797 0.11
21798 0.11
21799 0.11
21800 0
21801 0
21802 0
21803 0.11
21804 0.11
21805 0.11
21806 0.11
21807 0.11
21808 0.11
21809 0
21810 0
21811 0.11
21812 0
21813 0.11
21814 0.11
21815 0
21816 0.11
21817 0.11
21818 0.11
21819 0
21820 0.11
21821 0
21822 0.11
21823 0.11
21824 0
21825 0.11
21826 0.11
21827 0.11
21828 0.11
21829 0
21830 0.11
21831 0
21832 0
21833 0.11
21834 0
21835 0.11
21836 0
21837 0.11
21838 0.11
21839 0.11
21840 0.11
21841 0.11
21842 0
21843 0.11
21844 0
21845 0.11
21846 0
21847 0
21848 0
21849 0.11
21850 0.11
21851 0
21852 0.11
21853 0
21854 0.11
21855 0.11
21856 0
21857 0.11
21858 0
21859 0
21860 0.11
21861 0.11
21862 0
21863 0
21864 0.11
21865 0.11
21866 0.11
21867 0
21868 0.11
21869 0.11
21870 0
21871 0.11
21872 0.11
21873 0.11
21874 0.11
21875 0.11
21876 0
21877 0.11
21878 0
21879 0.11
21880 0
21881 0
21882 0
21883 0
21884 0.11
21885 0
21886 0
21887 0
21888 0
21889 0.11
21890 0
21891 0.11
21892 0
21893 0.11
21894 0.11
21895 0.11
21896 0
21897 0.11
21898 0
21899 0.11
21900 0
21901 0.11
21902 0.11
21903 0
21904 0.11
21905 0.11
21906 0.11
21907 0.11
21908 0
21909 0.11
21910 0.11
21911 0
21912 0
21913 0.11
21914 0
21915 0
21916 0
21917 0
21918 0.11
21919 0.11
21920 0.11
21921 0.11
21922 0.11
21923 0
21924 0.11
21925 0
21926 0.11
21927 0
21928 0
21929 0.11
21930 0.11
21931 0
21932 0.11
21933 0.11
21934 0.11
21935 0.11
21936 0.11
21937 0.11
21938 0
21939 0.11
21940 0.11
21941 0.11
21942 0
21943 0
21944 0
21945 0.11
21946 0
21947 0.11
21948 0
21949 0
21950 0
21951 0
21952 0.11
21953 0.11
21954 0.11
21955 0.11
21956 0
21957 0
21958 0.11
21959 0
21960 0.11
21961 0.11
21962 0.11
21963 0.11
21964 0.11
21965 0.11
21966 0
21967 0
21968 0.11
21969 0.11
21970 0
21971 0.11
21972 0
21973 0
21974 0
21975 0
21976 0
21977 0.11
21978 0.11
21979 0.11
21980 0
21981 0.11
21982 0.11
21983 0
21984 0.11
21985 0.11
21986 0
21987 0.11
21988 0.11
21989 0
21990 0.11
21991 0.11
21992 0
21993 0
21994 0.11
21995 0
21996 0
21997 0
21998 0
21999 0.11
22000 0
22001 0.11
22002 0.11
22003 0
22004 0.11
22005 0
22006 0.11
22007 0.11
22008 0.11
22009 0.11
22010 0.11
22011 0.11
22012 0.11
22013 0.11
22014 0.11
22015 0.11
22016 0.11
22017 0
22018 0.11
22019 0
22020 0.11
22021 0.11
22022 0.11
22023 0.11
22024 0.11
22025 0
22026 0.11
22027 0
22028 0
22029 0.11
22030 0.11
22031 0.11
22032 0.11
22033 0
22034 0.11
22035 0.11
22036 0
22037 0
22038 0.11
22039 0.11
22040 0.11
22041 0
22042 0.11
22043 0
22044 0.11
22045 0
22046 0.11
22047 0.11
22048 0
22049 0
22050 0
22051 0.11
22052 0
22053 0.11
22054 0.11
22055 0.11
22056 0
22057 0.11
22058 0.11
22059 0
22060 0
22061 0
22062 0
22063 0.11
22064 0
22065 0
22066 0.11
22067 0.11
22068 0.11
22069 0
22070 0
22071 0.11
22072 0.11
22073 0
22074 0.11
22075 0
22076 0.11
22077 0.11
22078 0
22079 0.11
22080 0.11
22081 0.11
22082 0
22083 0.11
22084 0
22085 0.11
22086 0.11
22087 0
22088 0
22089 0.11
22090 0.11
22091 0
22092 0.11
22093 0
22094 0.11
22095 0.11
22096 0.11
22097 0
22098 0
22099 0.11
22100 0.11
22101 0.11
22102 0.11
22103 0.11
22104 0.11
22105 0.11
22106 0.11
22107 0.11
22108 0.11
22109 0
22110 0.11
22111 0
22112 0
22113 0
22114 0
22115 0.11
22116 0.11
22117 0
22118 0
22119 0
22120 0.11
22121 0.11
22122 0.11
22123 0
22124 0.11
22125 0.11
22126 0.11
22127 0.11
22128 0.11
22129 0
22130 0.11
22131 0
22132 0.11
22133 0.11
22134 0.11
22135 0
22136 0
22137 0.11
22138 0
22139 0
22140 0.11
22141 0
22142 0.11
22143 0.11
22144 0.11
22145 0.11
22146 0.11
22147 0.11
22148 0.11
22149 0
22150 0
22151 0.11
22152 0
22153 0
22154 0
22155 0.11
22156 0.11
22157 0
22158 0.11
22159 0
22160 0.11
22161 0
22162 0.11
22163 0.11
22164 0
22165 0.11
22166 0.11
22167 0.11
22168 0.11
22169 0.11
22170 0
22171 0.11
22172 0
22173 0
22174 0
22175 0
22176 0.11
22177 0
22178 0.11
22179 0
22180 0
22181 0
22182 0.11
22183 0
22184 0.11
22185 0.11
22186 0.11
22187 0
22188 0.11
22189 0.11
22190 0
22191 0.11
22192 0.11
22193 0.11
22194 0.11
22195 0
22196 0
22197 0.11
22198 0.11
22199 0.11
22200 0.11
22201 0.11
22202 0.11
22203 0.11
22204 0.11
22205 0.11
22206 0
22207 0.11
22208 0.11
22209 0
22210 0
22211 0.11
22212 0.11
22213 0
22214 0.11
22215 0.11
22216 0
22217 0.11
22218 0
22219 0
22220 0.11
22221 0
22222 0.11
22223 0.11
22224 0.11
22225 0.11
22226 0
22227 0
22228 0.11
22229 0
22230 0.11
22231 0
22232 0.11
22233 0.11
22234 0.11
22235 0
22236 0
22237 0.11
22238 0.11
22239 0.11
22240 0.11
22241 0
22242 0.11
22243 0.11
22244 0
22245 0.11
22246 0.11
22247 0
22248 0.11
22249 0.11
22250 0.11
22251 0.11
22252 0
22253 0
22254 0.11
22255 0.11
22256 0
22257 0
22258 0.11
22259 0.11
22260 0
22261 0.11
22262 0
22263 0
22264 0.11
22265 0.11
22266 0
22267 0
22268 0.11
22269 0
22270 0
22271 0.11
22272 0
22273 0
22274 0.11
22275 0.11
22276 0.11
22277 0.11
22278 0.11
22279 0.11
22280 0
22281 0
22282 0.11
22283 0
22284 0
22285 0.11
22286 0
22287 0
22288 0.11
22289 0.11
22290 0.11
22291 0.11
22292 0.11
22293 0.11
22294 0
22295 0
22296 0.11
22297 0.11
22298 0
22299 0
22300 0.11
22301 0.11
22302 0
22303 0
22304 0
22305 0.11
22306 0.11
22307 0.11
22308 0
22309 0.11
22310 0
22311 0
22312 0.11
22313 0
22314 0.11
22315 0.11
22316 0.11
22317 0.11
22318 0.11
22319 0.11
22320 0.11
22321 0
22322 0.11
22323 0
22324 0.11
22325 0
22326 0
22327 0.11
22328 0.11
22329 0.11
22330 0.11
22331 0.11
22332 0.11
22333 0.11
22334 0
22335 0.11
22336 0.11
22337 0.11
22338 0
22339 0
22340 0.11
22341 0
22342 0.11
22343 0.11
22344 0
22345 0.11
22346 0.11
22347 0
22348 0
22349 0.11
22350 0.11
22351 0
22352 0.11
22353 0
22354 0.11
22355 0.11
22356 0.11
22357 0.11
22358 0.11
22359 0.11
22360 0.11
22361 0.11
22362 0
22363 0
22364 0.11
22365 0
22366 0
22367 0.11
22368 0
22369 0.11
22370 0.11
22371 0.11
22372 0
22373 0.11
22374 0.11
22375 0
22376 0
22377 0.11
22378 0.11
22379 0.11
22380 0
22381 0.11
22382 0.11
22383 0
22384 0.11
22385 0.11
22386 0.11
22387 0.11
22388 0.11
22389 0.11
22390 0.11
22391 0.11
22392 0.11
22393 0.11
22394 0.11
22395 0.11
22396 0
22397 0.11
22398 0.11
22399 0.11
22400 0
22401 0.11
22402 0.11
22403 0
22404 0.11
22405 0.11
22406 0
22407 0.11
22408 0.11
22409 0.11
22410 0.11
22411 0.11
22412 0.11
22413 0
22414 0
22415 0.11
22416 0
22417 0.11
22418 0.11
22419 0
22420 0
22421 0.11
22422 0.11
22423 0.11
22424 0
22425 0.11
22426 0.11
22427 0.11
22428 0.11
22429 0
22430 0.11
22431 0
22432 0
22433 0.11
22434 0
22435 0
22436 0.11
22437 0
22438 0
22439 0.11
22440 0.11
22441 0
22442 0.11
22443 0
22444 0
22445 0.11
22446 0.11
22447 0.11
22448 0.11
22449 0
22450 0.11
22451 0
22452 0.11
22453 0
22454 0
22455 0.11
22456 0
22457 0
22458 0.11
22459 0.11
22460 0
22461 0
22462 0.11
22463 0
22464 0.11
22465 0
22466 0
22467 0.11
22468 0
22469 0.11
22470 0.11
22471 0
22472 0.11
22473 0.11
22474 0.11
22475 0
22476 0
22477 0.11
22478 0
22479 0.11
22480 0.11
22481 0
22482 0.11
22483 0.11
22484 0.11
22485 0
22486 0.11
22487 0
22488 0.11
22489 0.11
22490 0
22491 0.11
22492 0
22493 0.11
22494 0
22495 0
22496 0.11
22497 0.11
22498 0
22499 0.11
22500 0
22501 0
22502 0.11
22503 0
22504 0.11
22505 0
22506 0.11
22507 0.11
22508 0
22509 0
22510 0.11
22511 0.11
22512 0.11
22513 0.11
22514 0.11
22515 0.11
22516 0
22517 0.11
22518 0
22519 0.11
22520 0.11
22521 0.11
22522 0
22523 0.11
22524 0.11
22525 0.11
22526 0.11
22527 0
22528 0
22529 0.11
22530 0.11
22531 0.11
22532 0.11
22533 0
22534 0.11
22535 0.11
22536 0
22537 0
22538 0.11
22539 0.11
22540 0
22541 0.11
22542 0
22543 0.11
22544 0
22545 0.11
22546 0
22547 0.11
22548 0
22549 0
22550 0
22551 0
22552 0.11
22553 0
22554 0
22555 0
22556 0
22557 0
22558 0.11
22559 0
22560 0
22561 0
22562 0
22563 0
22564 0.11
22565 0
22566 0.11
22567 0
22568 0
22569 0.11
22570 0.11
22571 0.11
22572 0.11
22573 0.11
22574 0.11
22575 0.11
22576 0.11
22577 0.11
22578 0
22579 0.11
22580 0
22581 0.11
22582 0
22583 0.11
22584 0.11
22585 0.11
22586 0
22587 0.11
22588 0
22589 0.11
22590 0
22591 0
22592 0.11
22593 0
22594 0
22595 0.11
22596 0.11
22597 0.11
22598 0.11
22599 0
22600 0.11
22601 0
22602 0.11
22603 0
22604 0
22605 0
22606 0
22607 0
22608 0.11
22609 0.11
22610 0.11
22611 0.11
22612 0.11
22613 0
22614 0
22615 0
22616 0
22617 0
22618 0
22619 0.11
22620 0.11
22621 0
22622 0.11
22623 0.11
22624 0
22625 0
22626 0.11
22627 0
22628 0.11
22629 0
22630 0
22631 0.11
22632 0.11
22633 0.11
22634 0.11
22635 0
22636 0.11
22637 0.11
22638 0.11
22639 0.11
22640 0
22641 0.11
22642 0
22643 0
22644 0.11
22645 0.11
22646 0.11
22647 0.11
22648 0
22649 0.11
22650 0
22651 0.11
22652 0.11
22653 0.11
22654 0.11
22655 0.11
22656 0.11
22657 0.11
22658 0
22659 0
22660 0.11
22661 0.11
22662 0.11
22663 0.11
22664 0.11
22665 0
22666 0.11
22667 0.11
22668 0
22669 0
22670 0
22671 0.11
22672 0.11
22673 0
22674 0.11
22675 0
22676 0
22677 0.11
22678 0.11
22679 0
22680 0
22681 0.11
22682 0
22683 0.11
22684 0
22685 0.11
22686 0.11
22687 0
22688 0.11
22689 0
22690 0
22691 0.11
22692 0.11
22693 0.11
22694 0.11
22695 0
22696 0
22697 0.11
22698 0.11
22699 0.11
22700 0
22701 0.11
22702 0.11
22703 0
22704 0.11
22705 0
22706 0.11
22707 0
22708 0
22709 0
22710 0.11
22711 0.11
22712 0
22713 0.11
22714 0
22715 0.11
22716 0.11
22717 0.11
22718 0.11
22719 0.11
22720 0
22721 0
22722 0.11
22723 0
22724 0.11
22725 0.11
22726 0
22727 0.11
22728 0.11
22729 0.11
22730 0
22731 0
22732 0.11
22733 0.11
22734 0.11
22735 0
22736 0
22737 0
22738 0.11
22739 0.11
22740 0.11
22741 0
22742 0.11
22743 0.11
22744 0
22745 0
22746 0
22747 0
22748 0
22749 0.11
22750 0
22751 0.11
22752 0.11
22753 0.11
22754 0
22755 0.11
22756 0.11
22757 0
22758 0
22759 0
22760 0.11
22761 0.11
22762 0
22763 0.11
22764 0
22765 0.11
22766 0.11
22767 0.11
22768 0.11
22769 0
22770 0
22771 0.11
22772 0.11
22773 0.11
22774 0
22775 0.11
22776 0
22777 0.11
22778 0.11
22779 0
22780 0.11
22781 0.11
22782 0.11
22783 0
22784 0.11
22785 0
22786 0
22787 0.11
22788 0.11
22789 0.11
22790 0
22791 0
22792 0.11
22793 0.11
22794 0
22795 0.11
22796 0.11
22797 0
22798 0
22799 0.11
22800 0.11
22801 0
22802 0
22803 0.11
22804 0.11
22805 0.11
22806 0
22807 0
22808 0.11
22809 0.11
22810 0
22811 0
22812 0
22813 0
22814 0.11
22815 0
22816 0.11
22817 0.11
22818 0.11
22819 0.11
22820 0.11
22821 0
22822 0.11
22823 0.11
22824 0.11
22825 0.11
22826 0
22827 0.11
22828 0.11
22829 0
22830 0.11
22831 0.11
22832 0.11
22833 0
22834 0.11
22835 0.11
22836 0
22837 0
22838 0
22839 0
22840 0.11
22841 0
22842 0.11
22843 0
22844 0.11
22845 0.11
22846 0.11
22847 0
22848 0
22849 0
22850 0
22851 0.11
22852 0
22853 0
22854 0.11
22855 0
22856 0
22857 0
22858 0
22859 0.11
22860 0.11
22861 0.11
22862 0.11
22863 0.11
22864 0.11
22865 0.11
22866 0
22867 0
22868 0.11
22869 0.11
22870 0
22871 0.11
22872 0.11
22873 0.11
22874 0.11
22875 0
22876 0
22877 0.11
22878 0
22879 0.11
22880 0.11
22881 0.11
22882 0.11
22883 0.11
22884 0.11
22885 0.11
22886 0
22887 0.11
22888 0
22889 0.11
22890 0
22891 0.11
22892 0
22893 0
22894 0.11
22895 0
22896 0.11
22897 0
22898 0.11
22899 0.11
22900 0
22901 0
22902 0.11
22903 0
22904 0.11
22905 0
22906 0
22907 0.11
22908 0
22909 0
22910 0
22911 0
22912 0.11
22913 0.11
22914 0
22915 0
22916 0.11
22917 0
22918 0
22919 0
22920 0.11
22921 0.11
22922 0.11
22923 0
22924 0
22925 0.11
22926 0
22927 0
22928 0.11
22929 0
22930 0
22931 0.11
22932 0.11
22933 0.11
22934 0.11
22935 0
22936 0
22937 0.11
22938 0.11
22939 0
22940 0
22941 0
22942 0
22943 0
22944 0
22945 0.11
22946 0
22947 0.11
22948 0
22949 0.11
22950 0
22951 0
22952 0
22953 0
22954 0
22955 0
22956 0
22957 0.11
22958 0
22959 0.11
22960 0.11
22961 0.11
22962 0.11
22963 0.11
22964 0
22965 0.11
22966 0.11
22967 0.11
22968 0.11
22969 0
22970 0
22971 0.11
22972 0.11
22973 0.11
22974 0.11
22975 0
22976 0
22977 0
22978 0.11
22979 0
22980 0
22981 0.11
22982 0
22983 0.11
22984 0.11
22985 0
22986 0.11
22987 0.11
22988 0.11
22989 0
22990 0
22991 0.11
22992 0.11
22993 0
22994 0
22995 0.11
22996 0.11
22997 0
22998 0.11
22999 0.11
23000 0.11
23001 0.11
23002 0.11
23003 0.11
23004 0
23005 0.11
23006 0.11
23007 0.11
23008 0
23009 0.11
23010 0
23011 0.11
23012 0.11
23013 0.11
23014 0
23015 0.11
23016 0.11
23017 0.11
23018 0.11
23019 0
23020 0.11
23021 0
23022 0.11
23023 0.11
23024 0.11
23025 0
23026 0.11
23027 0
23028 0.11
23029 0.11
23030 0
23031 0
23032 0
23033 0
23034 0.11
23035 0.11
23036 0
23037 0
23038 0.11
23039 0.11
23040 0.11
23041 0
23042 0.11
23043 0.11
23044 0.11
23045 0.11
23046 0.11
23047 0
23048 0.11
23049 0
23050 0.11
23051 0.11
23052 0.11
23053 0
23054 0.11
23055 0.11
23056 0
23057 0
23058 0.11
23059 0
23060 0
23061 0.11
23062 0.11
23063 0.11
23064 0
23065 0
23066 0.11
23067 0
23068 0.11
23069 0
23070 0
23071 0.11
23072 0.11
23073 0
23074 0.11
23075 0.11
23076 0.11
23077 0
23078 0.11
23079 0
23080 0.11
23081 0.11
23082 0.11
23083 0.11
23084 0.11
23085 0.11
23086 0
23087 0.11
23088 0.11
23089 0.11
23090 0.11
23091 0.11
23092 0
23093 0
23094 0.11
23095 0.11
23096 0
23097 0
23098 0.11
23099 0.11
23100 0.11
23101 0
23102 0.11
23103 0
23104 0
23105 0.11
23106 0.11
23107 0
23108 0.11
23109 0
23110 0.11
23111 0
23112 0
23113 0
23114 0
23115 0.11
23116 0.11
23117 0.11
23118 0.11
23119 0.11
23120 0.11
23121 0
23122 0.11
23123 0.11
23124 0.11
23125 0
23126 0
23127 0.11
23128 0.11
23129 0.11
23130 0.11
23131 0
23132 0.11
23133 0.11
23134 0
23135 0
23136 0
23137 0
23138 0.11
23139 0
23140 0
23141 0.11
23142 0
23143 0
23144 0.11
23145 0.11
23146 0.11
23147 0.11
23148 0
23149 0
23150 0
23151 0
23152 0
23153 0
23154 0.11
23155 0.11
23156 0
23157 0.11
23158 0
23159 0.11
23160 0.11
23161 0
23162 0.11
23163 0.11
23164 0.11
23165 0
23166 0
23167 0.11
23168 0.11
23169 0
23170 0.11
23171 0.11
23172 0.11
23173 0
23174 0.11
23175 0.11
23176 0
23177 0
23178 0.11
23179 0.11
23180 0.11
23181 0
23182 0.11
23183 0.11
23184 0
23185 0.11
23186 0.11
23187 0.11
23188 0.11
23189 0.11
23190 0.11
23191 0
23192 0.11
23193 0.11
23194 0.11
23195 0
23196 0.11
23197 0
23198 0
23199 0.11
23200 0.11
23201 0
23202 0.11
23203 0
23204 0.11
23205 0.11
23206 0
23207 0.11
23208 0.11
23209 0.11
23210 0.11
23211 0.11
23212 0
23213 0.11
23214 0.11
23215 0.11
23216 0.11
23217 0.11
23218 0
23219 0.11
23220 0
23221 0.11
23222 0
23223 0.11
23224 0
23225 0.11
23226 0
23227 0.11
23228 0
23229 0
23230 0
23231 0.11
23232 0
23233 0.11
23234 0
23235 0
23236 0.11
23237 0.11
23238 0.11
23239 0.11
23240 0.11
23241 0.11
23242 0.11
23243 0
23244 0.11
23245 0.11
23246 0
23247 0
23248 0.11
23249 0.11
23250 0
23251 0.11
23252 0.11
23253 0
23254 0.11
23255 0.11
23256 0.11
23257 0.11
23258 0
23259 0
23260 0
23261 0
23262 0.11
23263 0.11
23264 0.11
23265 0.11
23266 0.11
23267 0.11
23268 0.11
23269 0.11
23270 0.11
23271 0
23272 0.11
23273 0.11
23274 0.11
23275 0.11
23276 0
23277 0.11
23278 0.11
23279 0.11
23280 0.11
23281 0
23282 0.11
23283 0
23284 0.11
23285 0
23286 0.11
23287 0.11
23288 0.11
23289 0
23290 0.11
23291 0.11
23292 0
23293 0
23294 0
23295 0
23296 0.11
23297 0
23298 0
23299 0.11
23300 0.11
23301 0
23302 0
23303 0
23304 0.11
23305 0.11
23306 0.11
23307 0
23308 0.11
23309 0
23310 0
23311 0
23312 0.11
23313 0.11
23314 0.11
23315 0
23316 0.11
23317 0
23318 0.11
23319 0.11
23320 0.11
23321 0.11
23322 0.11
23323 0.11
23324 0
23325 0
23326 0.11
23327 0.11
23328 0
23329 0.11
23330 0
23331 0.11
23332 0
23333 0.11
23334 0
23335 0
23336 0.11
23337 0.11
23338 0.11
23339 0.11
23340 0.11
23341 0
23342 0.11
23343 0.11
23344 0.11
23345 0.11
23346 0
23347 0.11
23348 0.11
23349 0.11
23350 0.11
23351 0.11
23352 0.11
23353 0.11
23354 0.11
23355 0
23356 0
23357 0.11
23358 0.11
23359 0.11
23360 0.11
23361 0.11
23362 0
23363 0.11
23364 0.11
23365 0
23366 0
23367 0.11
23368 0.11
23369 0
23370 0.11
23371 0.11
23372 0.11
23373 0.11
23374 0
23375 0.11
23376 0.11
23377 0
23378 0
23379 0.11
23380 0
23381 0.11
23382 0.11
23383 0
23384 0.11
23385 0
23386 0.11
23387 0
23388 0
23389 0.11
23390 0
23391 0.11
23392 0
23393 0
23394 0
23395 0.11
23396 0.11
23397 0
23398 0
23399 0
23400 0.11
23401 0
23402 0.11
23403 0.11
23404 0.11
23405 0
23406 0
23407 0.11
23408 0.11
23409 0.11
23410 0.11
23411 0.11
23412 0.11
23413 0.11
23414 0
23415 0.11
23416 0.11
23417 0.11
23418 0.11
23419 0.11
23420 0
23421 0.11
23422 0.11
23423 0.11
23424 0.11
23425 0.11
23426 0.11
23427 0.11
23428 0.11
23429 0.11
23430 0.11
23431 0.11
23432 0
23433 0.11
23434 0.11
23435 0
23436 0.11
23437 0.11
23438 0.11
23439 0
23440 0
23441 0.11
23442 0
23443 0.11
23444 0.11
23445 0
23446 0
23447 0.11
23448 0
23449 0
23450 0
23451 0
23452 0
23453 0.11
23454 0
23455 0
23456 0.11
23457 0.11
23458 0.11
23459 0
23460 0
23461 0.11
23462 0.11
23463 0.11
23464 0.11
23465 0.11
23466 0
23467 0
23468 0.11
23469 0.11
23470 0.11
23471 0
23472 0
23473 0
23474 0
23475 0.11
23476 0
23477 0.11
23478 0.11
23479 0
23480 0.11
23481 0
23482 0.11
23483 0
23484 0
23485 0.11
23486 0.11
23487 0
23488 0
23489 0.11
23490 0
23491 0.11
23492 0
23493 0.11
23494 0
23495 0.11
23496 0.11
23497 0.11
23498 0.11
23499 0.11
23500 0.11
23501 0.11
23502 0.11
23503 0
23504 0.11
23505 0.11
23506 0.11
23507 0.11
23508 0
23509 0
23510 0
23511 0
23512 0
23513 0.11
23514 0
23515 0
23516 0
23517 0
23518 0.11
23519 0
23520 0
23521 0.11
23522 0
23523 0
23524 0.11
23525 0.11
23526 0
23527 0
23528 0.11
23529 0
23530 0
23531 0.11
23532 0
23533 0.11
23534 0
23535 0
23536 0.11
23537 0.11
23538 0
23539 0.11
23540 0
23541 0.11
23542 0.11
23543 0.11
23544 0.11
23545 0.11
23546 0.11
23547 0
23548 0.11
23549 0.11
23550 0.11
23551 0
23552 0.11
23553 0.11
23554 0
23555 0
23556 0.11
23557 0
23558 0.11
23559 0
23560 0.11
23561 0.11
23562 0.11
23563 0
23564 0.11
23565 0.11
23566 0.11
23567 0
23568 0
23569 0.11
23570 0.11
23571 0.11
23572 0.11
23573 0
23574 0
23575 0.11
23576 0
23577 0
23578 0.11
23579 0.11
23580 0.11
23581 0.11
23582 0.11
23583 0
23584 0.11
23585 0
23586 0.11
23587 0
23588 0
23589 0
23590 0
23591 0
23592 0
23593 0.11
23594 0
23595 0.11
23596 0
23597 0.11
23598 0.11
23599 0
23600 0
23601 0
23602 0.11
23603 0
23604 0.11
23605 0.11
23606 0.11
23607 0
23608 0.11
23609 0.11
23610 0
23611 0.11
23612 0.11
23613 0.11
23614 0.11
23615 0.11
23616 0
23617 0
23618 0.11
23619 0
23620 0
23621 0.11
23622 0.11
23623 0.11
23624 0.11
23625 0.11
23626 0
23627 0.11
23628 0.11
23629 0.11
23630 0
23631 0
23632 0.11
23633 0.11
23634 0
23635 0
23636 0
23637 0.11
23638 0
23639 0.11
23640 0.11
23641 0.11
23642 0
23643 0
23644 0.11
23645 0
23646 0
23647 0
23648 0.11
23649 0
23650 0.11
23651 0.11
23652 0.11
23653 0
23654 0
23655 0.11
23656 0
23657 0.11
23658 0
23659 0.11
23660 0
23661 0.11
23662 0
23663 0
23664 0.11
23665 0.11
23666 0.11
23667 0
23668 0.11
23669 0.11
23670 0.11
23671 0.11
23672 0.11
23673 0.11
23674 0.11
23675 0
23676 0
23677 0.11
23678 0
23679 0
23680 0.11
23681 0
23682 0.11
23683 0.11
23684 0.11
23685 0
23686 0
23687 0.11
23688 0.11
23689 0.11
23690 0.11
23691 0
23692 0
23693 0
23694 0.11
23695 0
23696 0.11
23697 0.11
23698 0
23699 0
23700 0.11
23701 0.11
23702 0.11
23703 0.11
23704 0
23705 0
23706 0.11
23707 0
23708 0
23709 0.11
23710 0
23711 0.11
23712 0.11
23713 0
23714 0.11
23715 0.11
23716 0.11
23717 0.11
23718 0.11
23719 0.11
23720 0.11
23721 0.11
23722 0
23723 0.11
23724 0
23725 0.11
23726 0.11
23727 0.11
23728 0
23729 0.11
23730 0.11
23731 0.11
23732 0
23733 0.11
23734 0.11
23735 0.11
23736 0
23737 0.11
23738 0
23739 0
23740 0.11
23741 0
23742 0.11
23743 0
23744 0.11
23745 0
23746 0.11
23747 0
23748 0.11
23749 0.11
23750 0
23751 0.11
23752 0.11
23753 0.11
23754 0.11
23755 0.11
23756 0
23757 0.11
23758 0.11
23759 0.11
23760 0.11
23761 0.11
23762 0.11
23763 0.11
23764 0.11
23765 0
23766 0.11
23767 0.11
23768 0.11
23769 0
23770 0
23771 0.11
23772 0.11
23773 0.11
23774 0
23775 0
23776 0
23777 0
23778 0.11
23779 0
23780 0
23781 0.11
23782 0.11
23783 0
23784 0
23785 0.11
23786 0
23787 0
23788 0
23789 0.11
23790 0.11
23791 0.11
23792 0
23793 0
23794 0.11
23795 0.11
23796 0.11
23797 0.11
23798 0
23799 0
23800 0
23801 0
23802 0
23803 0
23804 0.11
23805 0
23806 0.11
23807 0
23808 0
23809 0
23810 0.11
23811 0
23812 0
23813 0.11
23814 0.11
23815 0
23816 0.11
23817 0
23818 0.11
23819 0.11
23820 0.11
23821 0
23822 0.11
23823 0.11
23824 0
23825 0
23826 0.11
23827 0
23828 0
23829 0.11
23830 0
23831 0
23832 0.11
23833 0.11
23834 0.11
23835 0
23836 0.11
23837 0
23838 0
23839 0.11
23840 0.11
23841 0.11
23842 0.11
23843 0
23844 0
23845 0
23846 0.11
23847 0.11
23848 0
23849 0
23850 0.11
23851 0.11
23852 0.11
23853 0
23854 0.11
23855 0.11
23856 0
23857 0.11
23858 0.11
23859 0.11
23860 0
23861 0
23862 0
23863 0.11
23864 0.11
23865 0
23866 0.11
23867 0
23868 0
23869 0.11
23870 0
23871 0.11
23872 0.11
23873 0
23874 0.11
23875 0.11
23876 0
23877 0.11
23878 0.11
23879 0.11
23880 0.11
23881 0.11
23882 0.11
23883 0
23884 0.11
23885 0.11
23886 0
23887 0.11
23888 0.11
23889 0
23890 0.11
23891 0
23892 0.11
23893 0
23894 0
23895 0.11
23896 0.11
23897 0
23898 0
23899 0.11
23900 0
23901 0
23902 0.11
23903 0.11
23904 0
23905 0
23906 0
23907 0.11
23908 0.11
23909 0
23910 0.11
23911 0
23912 0
23913 0.11
23914 0.11
23915 0
23916 0
23917 0.11
23918 0.11
23919 0.11
23920 0.11
23921 0
23922 0.11
23923 0.11
23924 0.11
23925 0
23926 0.11
23927 0
23928 0.11
23929 0.11
23930 0
23931 0
23932 0
23933 0.11
23934 0
23935 0.11
23936 0
23937 0.11
23938 0
23939 0.11
23940 0
23941 0
23942 0.11
23943 0.11
23944 0
23945 0
23946 0
23947 0.11
23948 0.11
23949 0.11
23950 0
23951 0.11
23952 0
23953 0.11
23954 0.11
23955 0.11
23956 0.11
23957 0
23958 0.11
23959 0.11
23960 0.11
23961 0
23962 0
23963 0
23964 0
23965 0
23966 0.11
23967 0.11
23968 0
23969 0
23970 0.11
23971 0.11
23972 0.11
23973 0.11
23974 0.11
23975 0.11
23976 0.11
23977 0
23978 0
23979 0.11
23980 0
23981 0.11
23982 0.11
23983 0
23984 0
23985 0.11
23986 0.11
23987 0.11
23988 0.11
23989 0
23990 0.11
23991 0
23992 0
23993 0
23994 0.11
23995 0.11
23996 0.11
23997 0.11
23998 0
23999 0
24000 0.11
24001 0
24002 0.11
24003 0
24004 0
24005 0
24006 0.11
24007 0
24008 0
24009 0.11
24010 0.11
24011 0
24012 0.11
24013 0.11
24014 0
24015 0.11
24016 0
24017 0
24018 0.11
24019 0.11
24020 0.11
24021 0.11
24022 0
24023 0
24024 0
24025 0
24026 0.11
24027 0.11
24028 0.11
24029 0.11
24030 0.11
24031 0.11
24032 0
24033 0
24034 0.11
24035 0.11
24036 0
24037 0.11
24038 0.11
24039 0.11
24040 0.11
24041 0
24042 0.11
24043 0
24044 0.11
24045 0.11
24046 0.11
24047 0
24048 0
24049 0.11
24050 0
24051 0.11
24052 0
24053 0.11
24054 0.11
24055 0
24056 0
24057 0.11
24058 0.11
24059 0.11
24060 0.11
24061 0.11
24062 0
24063 0
24064 0
24065 0.11
24066 0
24067 0
24068 0.11
24069 0
24070 0.11
24071 0.11
24072 0.11
24073 0
24074 0
24075 0.11
24076 0
24077 0.11
24078 0
24079 0.11
24080 0.11
24081 0
24082 0.11
24083 0
24084 0.11
24085 0
24086 0
24087 0.11
24088 0
24089 0.11
24090 0
24091 0
24092 0
24093 0.11
24094 0.11
24095 0
24096 0
24097 0
24098 0.11
24099 0.11
24100 0.11
24101 0.11
24102 0
24103 0
24104 0
24105 0
24106 0
24107 0
24108 0.11
24109 0.11
24110 0.11
24111 0.11
24112 0
24113 0
24114 0
24115 0
24116 0.11
24117 0.11
24118 0.11
24119 0
24120 0.11
24121 0
24122 0
24123 0.11
24124 0.11
24125 0.11
24126 0.11
24127 0.11
24128 0.11
24129 0.11
24130 0
24131 0.11
24132 0
24133 0.11
24134 0
24135 0.11
24136 0.11
24137 0.11
24138 0.11
24139 0.11
24140 0.11
24141 0.11
24142 0
24143 0
24144 0
24145 0.11
24146 0
24147 0
24148 0
24149 0.11
24150 0
24151 0
24152 0.11
24153 0
24154 0
24155 0.11
24156 0
24157 0
24158 0
24159 0.11
24160 0.11
24161 0
24162 0.11
24163 0.11
24164 0
24165 0.11
24166 0.11
24167 0.11
24168 0.11
24169 0.11
24170 0.11
24171 0.11
24172 0
24173 0.11
24174 0
24175 0.11
24176 0.11
24177 0
24178 0
24179 0
24180 0
24181 0.11
24182 0
24183 0
24184 0.11
24185 0.11
24186 0.11
24187 0
24188 0.11
24189 0.11
24190 0.11
24191 0.11
24192 0
24193 0.11
24194 0
24195 0.11
24196 0
24197 0
24198 0
24199 0.11
24200 0.11
24201 0
24202 0
24203 0.11
24204 0.11
24205 0
24206 0
24207 0
24208 0
24209 0.11
24210 0.11
24211 0
24212 0.11
24213 0
24214 0.11
24215 0
24216 0
24217 0.11
24218 0
24219 0.11
24220 0.11
24221 0.11
24222 0
24223 0.11
24224 0.11
24225 0.11
24226 0.11
24227 0
24228 0.11
24229 0.11
24230 0.11
24231 0.11
24232 0
24233 0
24234 0.11
24235 0
24236 0.11
24237 0
24238 0.11
24239 0.11
24240 0.11
24241 0.11
24242 0.11
24243 0.11
24244 0.11
24245 0
24246 0
24247 0.11
24248 0
24249 0
24250 0
24251 0
24252 0.11
24253 0.11
24254 0
24255 0.11
24256 0
24257 0.11
24258 0.11
24259 0
24260 0
24261 0
24262 0
24263 0.11
24264 0
24265 0
24266 0.11
24267 0.11
24268 0.11
24269 0.11
24270 0.11
24271 0
24272 0.11
24273 0.11
24274 0.11
24275 0.11
24276 0.11
24277 0
24278 0.11
24279 0.11
24280 0
24281 0.11
24282 0.11
24283 0.11
24284 0.11
24285 0.11
24286 0.11
24287 0.11
24288 0
24289 0
24290 0
24291 0.11
24292 0.11
24293 0
24294 0.11
24295 0.11
24296 0
24297 0
24298 0
24299 0
24300 0
24301 0
24302 0.11
24303 0.11
24304 0.11
24305 0.11
24306 0
24307 0
24308 0.11
24309 0.11
24310 0
24311 0.11
24312 0.11
24313 0.11
24314 0
24315 0
24316 0.11
24317 0.11
24318 0
24319 0
24320 0.11
24321 0.11
24322 0.11
24323 0.11
24324 0
24325 0.11
24326 0.11
24327 0.11
24328 0.11
24329 0.11
24330 0
24331 0
24332 0.11
24333 0.11
24334 0
24335 0.11
24336 0.11
24337 0.11
24338 0.11
24339 0.11
24340 0.11
24341 0.11
24342 0
24343 0.11
24344 0
24345 0
24346 0.11
24347 0
24348 0.11
24349 0.11
24350 0.11
24351 0
24352 0.11
24353 0.11
24354 0
24355 0.11
24356 0.11
24357 0.11
24358 0.11
24359 0.11
24360 0.11
24361 0
24362 0.11
24363 0.11
24364 0.11
24365 0.11
24366 0
24367 0.11
24368 0
24369 0.11
24370 0
24371 0.11
24372 0
24373 0.11
24374 0
24375 0.11
24376 0.11
24377 0.11
24378 0.11
24379 0.11
24380 0
24381 0
24382 0
24383 0.11
24384 0.11
24385 0
24386 0
24387 0
24388 0.11
24389 0.11
24390 0
24391 0
24392 0.11
24393 0
24394 0
24395 0
24396 0.11
24397 0.11
24398 0.11
24399 0.11
24400 0
24401 0.11
24402 0
24403 0
24404 0.11
24405 0
24406 0
24407 0
24408 0.11
24409 0
24410 0
24411 0
24412 0.11
24413 0.11
24414 0.11
24415 0
24416 0.11
24417 0.11
24418 0.11
24419 0.11
24420 0.11
24421 0.11
24422 0
24423 0
24424 0.11
24425 0.11
24426 0.11
24427 0.11
24428 0.11
24429 0.11
24430 0.11
24431 0
24432 0.11
24433 0
24434 0.11
24435 0.11
24436 0.11
24437 0.11
24438 0.11
24439 0
24440 0
24441 0.11
24442 0
24443 0.11
24444 0.11
24445 0.11
24446 0.11
24447 0
24448 0
24449 0
24450 0.11
24451 0.11
24452 0
24453 0.11
24454 0.11
24455 0
24456 0.11
24457 0.11
24458 0.11
24459 0.11
24460 0.11
24461 0
24462 0.11
24463 0.11
24464 0.11
24465 0.11
24466 0
24467 0
24468 0.11
24469 0.11
24470 0.11
24471 0
24472 0.11
24473 0.11
24474 0.11
24475 0
24476 0.11
24477 0
24478 0.11
24479 0.11
24480 0.11
24481 0
24482 0.11
24483 0.11
24484 0.11
24485 0
24486 0
24487 0.11
24488 0.11
24489 0.11
24490 0
24491 0.11
24492 0.11
24493 0.11
24494 0.11
24495 0.11
24496 0.11
24497 0
24498 0
24499 0.11
24500 0.11
24501 0.11
24502 0
24503 0
24504 0.11
24505 0
24506 0.11
24507 0.11
24508 0.11
24509 0
24510 0.11
24511 0.11
24512 0
24513 0
24514 0.11
24515 0
24516 0.11
24517 0.11
24518 0
24519 0.11
24520 0.11
24521 0.11
24522 0.11
24523 0.11
24524 0
24525 0.11
24526 0.11
24527 0
24528 0
24529 0.11
24530 0.11
24531 0
24532 0.11
24533 0.11
24534 0
24535 0.11
24536 0
24537 0.11
24538 0.11
24539 0.11
24540 0.11
24541 0.11
24542 0.11
24543 0.11
24544 0.11
24545 0
24546 0.11
24547 0.11
24548 0.11
24549 0
24550 0.11
24551 0.11
24552 0
24553 0.11
24554 0.11
24555 0
24556 0.11
24557 0.11
24558 0.11
24559 0
24560 0.11
24561 0
24562 0.11
24563 0
24564 0
24565 0
24566 0
24567 0
24568 0.11
24569 0.11
24570 0
24571 0.11
24572 0.11
24573 0
24574 0
24575 0
24576 0
24577 0
24578 0
24579 0.11
24580 0.11
24581 0.11
24582 0.11
24583 0.11
24584 0
24585 0.11
24586 0.11
24587 0.11
24588 0.11
24589 0.11
24590 0
24591 0
24592 0.11
24593 0
24594 0.11
24595 0
24596 0.11
24597 0.11
24598 0.11
24599 0.11
24600 0.11
24601 0
24602 0.11
24603 0.11
24604 0
24605 0
24606 0.11
24607 0
24608 0
24609 0.11
24610 0
24611 0.11
24612 0.11
24613 0.11
24614 0.11
24615 0.11
24616 0.11
24617 0
24618 0.11
24619 0.11
24620 0
24621 0.11
24622 0.11
24623 0.11
24624 0.11
24625 0.11
24626 0.11
24627 0.11
24628 0
24629 0.11
24630 0.11
24631 0
24632 0.11
24633 0.11
24634 0
24635 0.11
24636 0
24637 0
24638 0
24639 0.11
24640 0.11
24641 0.11
24642 0
24643 0.11
24644 0.11
24645 0.11
24646 0
24647 0.11
24648 0
24649 0.11
24650 0.11
24651 0
24652 0
24653 0
24654 0
24655 0
24656 0
24657 0.11
24658 0
24659 0.11
24660 0.11
24661 0.11
24662 0
24663 0.11
24664 0
24665 0.11
24666 0.11
24667 0.11
24668 0.11
24669 0
24670 0.11
24671 0.11
24672 0
24673 0.11
24674 0.11
24675 0
24676 0
24677 0.11
24678 0.11
24679 0
24680 0
24681 0.11
24682 0
24683 0.11
24684 0
24685 0
24686 0.11
24687 0.11
24688 0
24689 0.11
24690 0.11
24691 0
24692 0.11
24693 0
24694 0
24695 0
24696 0.11
24697 0
24698 0.11
24699 0.11
24700 0
24701 0
24702 0
24703 0.11
24704 0.11
24705 0.11
24706 0.11
24707 0.11
24708 0.11
24709 0.11
24710 0
24711 0.11
24712 0.11
24713 0
24714 0.11
24715 0.11
24716 0.11
24717 0
24718 0
24719 0.11
24720 0.11
24721 0.11
24722 0.11
24723 0.11
24724 0
24725 0
24726 0.11
24727 0.11
24728 0.11
24729 0
24730 0.11
24731 0.11
24732 0
24733 0.11
24734 0
24735 0.11
24736 0
24737 0.11
24738 0.11
24739 0
24740 0.11
24741 0.11
24742 0.11
24743 0
24744 0.11
24745 0
24746 0.11
24747 0
24748 0
24749 0
24750 0.11
24751 0.11
24752 0.11
24753 0.11
24754 0.11
24755 0
24756 0.11
24757 0.11
24758 0.11
24759 0.11
24760 0.11
24761 0.11
24762 0.11
24763 0.11
24764 0
24765 0
24766 0
24767 0.11
24768 0.11
24769 0
24770 0.11
24771 0.11
24772 0.11
24773 0.11
24774 0.11
24775 0
24776 0.11
24777 0.11
24778 0.11
24779 0
24780 0
24781 0.11
24782 0
24783 0.11
24784 0
24785 0.11
24786 0
24787 0
24788 0.11
24789 0
24790 0
24791 0.11
24792 0
24793 0
24794 0.11
24795 0.11
24796 0
24797 0.11
24798 0
24799 0
24800 0.11
24801 0.11
24802 0.11
24803 0.11
24804 0.11
24805 0
24806 0
24807 0
24808 0.11
24809 0
24810 0
24811 0.11
24812 0.11
24813 0.11
24814 0.11
24815 0
24816 0
24817 0.11
24818 0
24819 0.11
24820 0
24821 0
24822 0
24823 0
24824 0
24825 0.11
24826 0.11
24827 0
24828 0.11
24829 0.11
24830 0.11
24831 0.11
24832 0
24833 0.11
24834 0
24835 0.11
24836 0.11
24837 0
24838 0
24839 0.11
24840 0.11
24841 0
24842 0.11
24843 0.11
24844 0.11
24845 0.11
24846 0
24847 0.11
24848 0
24849 0.11
24850 0.11
24851 0
24852 0
24853 0.11
24854 0.11
24855 0.11
24856 0.11
24857 0
24858 0
24859 0.11
24860 0
24861 0
24862 0.11
24863 0
24864 0
24865 0.11
24866 0.11
24867 0
24868 0.11
24869 0.11
24870 0
24871 0.11
24872 0
24873 0.11
24874 0
24875 0
24876 0.11
24877 0
24878 0.11
24879 0.11
24880 0
24881 0.11
24882 0.11
24883 0
24884 0.11
24885 0.11
24886 0
24887 0
24888 0
24889 0
24890 0
24891 0
24892 0.11
24893 0.11
24894 0
24895 0.11
24896 0
24897 0.11
24898 0
24899 0
24900 0
24901 0.11
24902 0.11
24903 0.11
24904 0.11
24905 0
24906 0
24907 0.11
24908 0
24909 0.11
24910 0
24911 0
24912 0.11
24913 0.11
24914 0.11
24915 0.11
24916 0.11
24917 0.11
24918 0.11
24919 0
24920 0.11
24921 0.11
24922 0
24923 0.11
24924 0
24925 0.11
24926 0.11
24927 0.11
24928 0.11
24929 0.11
24930 0.11
24931 0
24932 0.11
24933 0
24934 0.11
24935 0
24936 0.11
24937 0.11
24938 0.11
24939 0
24940 0.11
24941 0
24942 0.11
24943 0
24944 0.11
24945 0.11
24946 0.11
24947 0.11
24948 0.11
24949 0.11
24950 0.11
24951 0.11
24952 0.11
24953 0
24954 0.11
24955 0.11
24956 0.11
24957 0
24958 0.11
24959 0
24960 0.11
24961 0.11
24962 0
24963 0
24964 0
24965 0.11
24966 0
24967 0.11
24968 0
24969 0
24970 0.11
24971 0.11
24972 0.11
24973 0.11
24974 0.11
24975 0.11
24976 0
24977 0.11
24978 0.11
24979 0
24980 0
24981 0.11
24982 0.11
24983 0.11
24984 0
24985 0.11
24986 0
24987 0
24988 0.11
24989 0.11
24990 0.11
24991 0.11
24992 0
24993 0.11
24994 0.11
24995 0.11
24996 0
24997 0.11
24998 0.11
24999 0.11
25000 0
25001 0.11
25002 0
25003 0.11
25004 0.11
25005 0.11
25006 0.11
25007 0.11
25008 0
25009 0
25010 0.11
25011 0
25012 0.11
25013 0.11
25014 0.11
25015 0.11
25016 0.11
25017 0
25018 0.11
25019 0.11
25020 0
25021 0.11
25022 0.11
25023 0
25024 0
25025 0
25026 0.11
25027 0.11
25028 0.11
25029 0.11
25030 0.11
25031 0
25032 0
25033 0
25034 0.11
25035 0.11
25036 0
25037 0.11
25038 0.11
25039 0.11
25040 0
25041 0
25042 0
25043 0
25044 0
25045 0.11
25046 0
25047 0.11
25048 0
25049 0.11
25050 0.11
25051 0.11
25052 0.11
25053 0
25054 0.11
25055 0.11
25056 0.11
25057 0.11
25058 0.11
25059 0.11
25060 0.11
25061 0.11
25062 0.11
25063 0.11
25064 0.11
25065 0.11
25066 0.11
25067 0.11
25068 0.11
25069 0
25070 0.11
25071 0.11
25072 0.11
25073 0
25074 0.11
25075 0.11
25076 0
25077 0.11
25078 0
25079 0.11
25080 0
25081 0
25082 0.11
25083 0.11
25084 0.11
25085 0
25086 0.11
25087 0
25088 0
25089 0
25090 0.11
25091 0.11
25092 0.11
25093 0
25094 0
25095 0.11
25096 0.11
25097 0.11
25098 0
25099 0
25100 0
25101 0.11
25102 0
25103 0.11
25104 0.11
25105 0.11
25106 0
25107 0
25108 0
25109 0.11
25110 0
25111 0
25112 0.11
25113 0.11
25114 0.11
25115 0.11
25116 0.11
25117 0.11
25118 0.11
25119 0.11
25120 0
25121 0.11
25122 0
25123 0.11
25124 0
25125 0
25126 0
25127 0.11
25128 0.11
25129 0.11
25130 0
25131 0.11
25132 0
25133 0.11
25134 0.11
25135 0
25136 0.11
25137 0
25138 0.11
25139 0.11
25140 0.11
25141 0.11
25142 0
25143 0.11
25144 0.11
25145 0.11
25146 0
25147 0.11
25148 0
25149 0
25150 0
25151 0.11
25152 0.11
25153 0.11
25154 0
25155 0.11
25156 0.11
25157 0
25158 0.11
25159 0.11
25160 0
25161 0.11
25162 0.11
25163 0.11
25164 0
25165 0.11
25166 0
25167 0.11
25168 0.11
25169 0.11
25170 0
25171 0
25172 0.11
25173 0.11
25174 0
25175 0
25176 0
25177 0.11
25178 0
25179 0
25180 0.11
25181 0.11
25182 0
25183 0
25184 0
25185 0
25186 0
25187 0.11
25188 0.11
25189 0.11
25190 0.11
25191 0.11
25192 0
25193 0.11
25194 0
25195 0.11
25196 0
25197 0.11
25198 0
25199 0.11
25200 0
25201 0
25202 0
25203 0.11
25204 0.11
25205 0
25206 0
25207 0.11
25208 0
25209 0.11
25210 0
25211 0.11
25212 0.11
25213 0.11
25214 0
25215 0.11
25216 0
25217 0
25218 0.11
25219 0.11
25220 0.11
25221 0.11
25222 0.11
25223 0.11
25224 0
25225 0
25226 0.11
25227 0
25228 0.11
25229 0.11
25230 0.11
25231 0.11
25232 0
25233 0.11
25234 0.11
25235 0
25236 0
25237 0
25238 0
25239 0.11
25240 0
25241 0.11
25242 0.11
25243 0.11
25244 0
25245 0
25246 0
25247 0
25248 0.11
25249 0.11
25250 0.11
25251 0
25252 0.11
25253 0.11
25254 0.11
25255 0
25256 0.11
25257 0
25258 0.11
25259 0.11
25260 0.11
25261 0
25262 0
25263 0.11
25264 0.11
25265 0.11
25266 0
25267 0
25268 0.11
25269 0.11
25270 0
25271 0.11
25272 0.11
25273 0
25274 0.11
25275 0.11
25276 0
25277 0.11
25278 0
25279 0
25280 0.11
25281 0.11
25282 0
25283 0
25284 0
25285 0.11
25286 0
25287 0.11
25288 0.11
25289 0.11
25290 0.11
25291 0
25292 0.11
25293 0.11
25294 0
25295 0
25296 0.11
25297 0.11
25298 0.11
25299 0.11
25300 0
25301 0.11
25302 0
25303 0
25304 0.11
25305 0
25306 0.11
25307 0.11
25308 0.11
25309 0
25310 0.11
25311 0.11
25312 0.11
25313 0.11
25314 0
25315 0
25316 0.11
25317 0.11
25318 0.11
25319 0
25320 0.11
25321 0
25322 0
25323 0.11
25324 0
25325 0
25326 0.11
25327 0
25328 0
25329 0
25330 0
25331 0.11
25332 0
25333 0.11
25334 0.11
25335 0.11
25336 0
25337 0
25338 0.11
25339 0.11
25340 0
25341 0.11
25342 0.11
25343 0.11
25344 0
25345 0.11
25346 0.11
25347 0.11
25348 0
25349 0.11
25350 0
25351 0.11
25352 0
25353 0.11
25354 0.11
25355 0.11
25356 0.11
25357 0.11
25358 0.11
25359 0.11
25360 0
25361 0
25362 0
25363 0.11
25364 0
25365 0
25366 0.11
25367 0
25368 0.11
25369 0.11
25370 0
25371 0
25372 0.11
25373 0
25374 0.11
25375 0
25376 0
25377 0
25378 0
25379 0.11
25380 0
25381 0.11
25382 0
25383 0.11
25384 0.11
25385 0.11
25386 0.11
25387 0
25388 0
25389 0
25390 0.11
25391 0.11
25392 0.11
25393 0.11
25394 0.11
25395 0.11
25396 0
25397 0
25398 0
25399 0
25400 0
25401 0.11
25402 0.11
25403 0
25404 0.11
25405 0.11
25406 0
25407 0.11
25408 0.11
25409 0.11
25410 0
25411 0.11
25412 0
25413 0.11
25414 0.11
25415 0.11
25416 0.11
25417 0.11
25418 0.11
25419 0
25420 0.11
25421 0.11
25422 0
25423 0.11
25424 0.11
25425 0
25426 0.11
25427 0.11
25428 0.11
25429 0
25430 0.11
25431 0
25432 0.11
25433 0.11
25434 0
25435 0.11
25436 0
25437 0.11
25438 0
25439 0
25440 0.11
25441 0.11
25442 0.11
25443 0.11
25444 0.11
25445 0
25446 0.11
25447 0.11
25448 0.11
25449 0.11
25450 0.11
25451 0
25452 0
25453 0.11
25454 0
25455 0.11
25456 0.11
25457 0
25458 0.11
25459 0
25460 0
25461 0
25462 0.11
25463 0.11
25464 0.11
25465 0.11
25466 0
25467 0.11
25468 0.11
25469 0.11
25470 0
25471 0
25472 0.11
25473 0
25474 0.11
25475 0.11
25476 0
25477 0.11
25478 0.11
25479 0
25480 0.11
25481 0.11
25482 0.11
25483 0
25484 0.11
25485 0
25486 0.11
25487 0.11
25488 0.11
25489 0
25490 0
25491 0.11
25492 0
25493 0.11
25494 0.11
25495 0
25496 0
25497 0.11
25498 0.11
25499 0.11
25500 0
25501 0.11
25502 0.11
25503 0
25504 0.11
25505 0
25506 0
25507 0.11
25508 0
25509 0.11
25510 0.11
25511 0
25512 0.11
25513 0.11
25514 0.11
25515 0.11
25516 0.11
25517 0.11
25518 0.11
25519 0
25520 0
25521 0
25522 0.11
25523 0.11
25524 0
25525 0.11
25526 0.11
25527 0.11
25528 0.11
25529 0.11
25530 0.11
25531 0.11
25532 0.11
25533 0
25534 0
25535 0
25536 0
25537 0.11
25538 0
25539 0.11
25540 0
25541 0.11
25542 0.11
25543 0.11
25544 0
25545 0.11
25546 0.11
25547 0.11
25548 0.11
25549 0
25550 0
25551 0.11
25552 0
25553 0
25554 0.11
25555 0
25556 0.11
25557 0.11
25558 0.11
25559 0
25560 0.11
25561 0
25562 0.11
25563 0
25564 0.11
25565 0
25566 0
25567 0
25568 0.11
25569 0.11
25570 0.11
25571 0.11
25572 0.11
25573 0
25574 0.11
25575 0.11
25576 0
25577 0.11
25578 0.11
25579 0
25580 0.11
25581 0.11
25582 0.11
25583 0
25584 0.11
25585 0
25586 0
25587 0
25588 0
25589 0
25590 0.11
25591 0.11
25592 0
25593 0.11
25594 0.11
25595 0
25596 0
25597 0.11
25598 0.11
25599 0.11
25600 0
25601 0.11
25602 0
25603 0
25604 0.11
25605 0.11
25606 0
25607 0.11
25608 0.11
25609 0.11
25610 0
25611 0.11
25612 0
25613 0
25614 0.11
25615 0
25616 0
25617 0
25618 0
25619 0
25620 0.11
25621 0
25622 0.11
25623 0.11
25624 0.11
25625 0.11
25626 0
25627 0.11
25628 0
25629 0.11
25630 0.11
25631 0
25632 0.11
25633 0
25634 0.11
25635 0.11
25636 0.11
25637 0
25638 0.11
25639 0.11
25640 0.11
25641 0.11
25642 0.11
25643 0.11
25644 0
25645 0
25646 0
25647 0.11
25648 0.11
25649 0.11
25650 0
25651 0
25652 0.11
25653 0
25654 0.11
25655 0.11
25656 0.11
25657 0.11
25658 0
25659 0.11
25660 0
25661 0.11
25662 0.11
25663 0.11
25664 0
25665 0
25666 0.11
25667 0
25668 0.11
25669 0
25670 0.11
25671 0.11
25672 0.11
25673 0.11
25674 0.11
25675 0.11
25676 0.11
25677 0.11
25678 0.11
25679 0.11
25680 0
25681 0.11
25682 0.11
25683 0
25684 0
25685 0
25686 0.11
25687 0.11
25688 0
25689 0
25690 0
25691 0
25692 0.11
25693 0
25694 0
25695 0.11
25696 0
25697 0.11
25698 0.11
25699 0
25700 0.11
25701 0
25702 0
25703 0
25704 0.11
25705 0.11
25706 0
25707 0.11
25708 0.11
25709 0.11
25710 0.11
25711 0.11
25712 0
25713 0.11
25714 0.11
25715 0.11
25716 0.11
25717 0.11
25718 0.11
25719 0.11
25720 0.11
25721 0
25722 0.11
25723 0.11
25724 0.11
25725 0
25726 0.11
25727 0
25728 0
25729 0.11
25730 0
25731 0
25732 0
25733 0
25734 0.11
25735 0.11
25736 0.11
25737 0
25738 0.11
25739 0.11
25740 0
25741 0
25742 0
25743 0
25744 0.11
25745 0
25746 0
25747 0.11
25748 0.11
25749 0
25750 0.11
25751 0
25752 0
25753 0
25754 0.11
25755 0.11
25756 0
25757 0
25758 0
25759 0
25760 0
25761 0.11
25762 0.11
25763 0.11
25764 0.11
25765 0
25766 0.11
25767 0
25768 0.11
25769 0.11
25770 0
25771 0
25772 0.11
25773 0.11
25774 0
25775 0
25776 0.11
25777 0.11
25778 0.11
25779 0
25780 0.11
25781 0
25782 0
25783 0
25784 0
25785 0.11
25786 0.11
25787 0.11
25788 0.11
25789 0.11
25790 0.11
25791 0
25792 0.11
25793 0
25794 0
25795 0.11
25796 0
25797 0.11
25798 0.11
25799 0
25800 0
25801 0
25802 0.11
25803 0
25804 0
25805 0.11
25806 0.11
25807 0.11
25808 0
25809 0.11
25810 0
25811 0
25812 0.11
25813 0
25814 0
25815 0.11
25816 0.11
25817 0
25818 0
25819 0.11
25820 0.11
25821 0.11
25822 0.11
25823 0.11
25824 0.11
25825 0
25826 0.11
25827 0.11
25828 0.11
25829 0
25830 0
25831 0.11
25832 0.11
25833 0
25834 0
25835 0
25836 0.11
25837 0.11
25838 0
25839 0
25840 0
25841 0.11
25842 0.11
25843 0.11
25844 0.11
25845 0
25846 0
25847 0
25848 0
25849 0
25850 0.11
25851 0.11
25852 0.11
25853 0.11
25854 0.11
25855 0.11
25856 0.11
25857 0
25858 0.11
25859 0.11
25860 0.11
25861 0
25862 0
25863 0.11
25864 0.11
25865 0
25866 0.11
25867 0
25868 0.11
25869 0
25870 0
25871 0
25872 0.11
25873 0
25874 0
25875 0.11
25876 0.11
25877 0
25878 0.11
25879 0.11
25880 0
25881 0.11
25882 0.11
25883 0.11
25884 0
25885 0
25886 0.11
25887 0
25888 0.11
25889 0.11
25890 0
25891 0.11
25892 0
25893 0.11
25894 0.11
25895 0
25896 0.11
25897 0.11
25898 0.11
25899 0.11
25900 0
25901 0
25902 0
25903 0
25904 0.11
25905 0.11
25906 0
25907 0.11
25908 0.11
25909 0
25910 0
25911 0.11
25912 0.11
25913 0
25914 0.11
25915 0.11
25916 0
25917 0
25918 0.11
25919 0
25920 0.11
25921 0
25922 0.11
25923 0.11
25924 0.11
25925 0
25926 0.11
25927 0
25928 0
25929 0
25930 0
25931 0.11
25932 0.11
25933 0
25934 0
25935 0
25936 0
25937 0
25938 0.11
25939 0.11
25940 0.11
25941 0.11
25942 0
25943 0
25944 0.11
25945 0.11
25946 0
25947 0.11
25948 0.11
25949 0
25950 0.11
25951 0.11
25952 0
25953 0
25954 0
25955 0
25956 0.11
25957 0
25958 0.11
25959 0
25960 0.11
25961 0.11
25962 0.11
25963 0.11
25964 0.11
25965 0
25966 0
25967 0.11
25968 0
25969 0
25970 0
25971 0
25972 0
25973 0.11
25974 0
25975 0.11
25976 0
25977 0
25978 0.11
25979 0
25980 0
25981 0.11
25982 0
25983 0.11
25984 0.11
25985 0.11
25986 0.11
25987 0
25988 0
25989 0.11
25990 0.11
25991 0
25992 0
25993 0
25994 0.11
25995 0.11
25996 0.11
25997 0
25998 0.11
25999 0.11
26000 0.11
26001 0.11
26002 0.11
26003 0.11
26004 0
26005 0
26006 0.11
26007 0.11
26008 0
26009 0
26010 0.11
26011 0
26012 0.11
26013 0.11
26014 0
26015 0
26016 0
26017 0
26018 0.11
26019 0
26020 0.11
26021 0
26022 0
26023 0
26024 0
26025 0.11
26026 0
26027 0.11
26028 0.11
26029 0
26030 0
26031 0.11
26032 0.11
26033 0
26034 0.11
26035 0.11
26036 0.11
26037 0.11
26038 0.11
26039 0.11
26040 0.11
26041 0.11
26042 0.11
26043 0.11
26044 0.11
26045 0.11
26046 0.11
26047 0.11
26048 0
26049 0.11
26050 0
26051 0
26052 0
26053 0.11
26054 0
26055 0
26056 0.11
26057 0
26058 0
26059 0
26060 0.11
26061 0.11
26062 0.11
26063 0.11
26064 0.11
26065 0
26066 0.11
26067 0.11
26068 0.11
26069 0.11
26070 0
26071 0
26072 0.11
26073 0.11
26074 0.11
26075 0.11
26076 0
26077 0.11
26078 0.11
26079 0.11
26080 0
26081 0.11
26082 0
26083 0.11
26084 0.11
26085 0
26086 0
26087 0.11
26088 0.11
26089 0
26090 0
26091 0
26092 0
26093 0.11
26094 0.11
26095 0.11
26096 0
26097 0.11
26098 0
26099 0.11
26100 0.11
26101 0
26102 0
26103 0
26104 0.11
26105 0.11
26106 0.11
26107 0
26108 0
26109 0.11
26110 0
26111 0.11
26112 0
26113 0
26114 0.11
26115 0.11
26116 0.11
26117 0.11
26118 0
26119 0.11
26120 0
26121 0.11
26122 0.11
26123 0
26124 0.11
26125 0.11
26126 0
26127 0.11
26128 0.11
26129 0
26130 0.11
26131 0.11
26132 0
26133 0
26134 0.11
26135 0.11
26136 0
26137 0
26138 0.11
26139 0
26140 0.11
26141 0
26142 0
26143 0.11
26144 0
26145 0.11
26146 0.11
26147 0
26148 0.11
26149 0.11
26150 0
26151 0
26152 0.11
26153 0.11
26154 0.11
26155 0.11
26156 0.11
26157 0.11
26158 0
26159 0.11
26160 0
26161 0
26162 0
26163 0.11
26164 0
26165 0
26166 0
26167 0.11
26168 0.11
26169 0.11
26170 0
26171 0
26172 0
26173 0
26174 0.11
26175 0
26176 0
26177 0
26178 0.11
26179 0.11
26180 0.11
26181 0.11
26182 0.11
26183 0.11
26184 0
26185 0
26186 0
26187 0
26188 0.11
26189 0.11
26190 0
26191 0
26192 0
26193 0.11
26194 0.11
26195 0.11
26196 0
26197 0.11
26198 0
26199 0.11
26200 0.11
26201 0
26202 0
26203 0.11
26204 0.11
26205 0.11
26206 0
26207 0.11
26208 0
26209 0.11
26210 0
26211 0.11
26212 0.11
26213 0.11
26214 0
26215 0.11
26216 0.11
26217 0.11
26218 0.11
26219 0
26220 0.11
26221 0.11
26222 0
26223 0
26224 0.11
26225 0
26226 0.11
26227 0
26228 0
26229 0.11
26230 0.11
26231 0
26232 0.11
26233 0.11
26234 0
26235 0
26236 0.11
26237 0
26238 0
26239 0.11
26240 0.11
26241 0.11
26242 0
26243 0.11
26244 0.11
26245 0
26246 0
26247 0.11
26248 0.11
26249 0.11
26250 0.11
26251 0.11
26252 0
26253 0.11
26254 0.11
26255 0
26256 0.11
26257 0.11
26258 0
26259 0.11
26260 0.11
26261 0.11
26262 0
26263 0.11
26264 0
26265 0
26266 0.11
26267 0.11
26268 0.11
26269 0.11
26270 0.11
26271 0.11
26272 0.11
26273 0.11
26274 0.11
26275 0.11
26276 0.11
26277 0.11
26278 0
26279 0
26280 0.11
26281 0
26282 0.11
26283 0
26284 0.11
26285 0
26286 0.11
26287 0
26288 0
26289 0
26290 0.11
26291 0.11
26292 0.11
26293 0
26294 0
26295 0
26296 0
26297 0
26298 0.11
26299 0.11
26300 0
26301 0
26302 0.11
26303 0.11
26304 0
26305 0
26306 0
26307 0.11
26308 0
26309 0
26310 0
26311 0.11
26312 0.11
26313 0.11
26314 0
26315 0
26316 0
26317 0.11
26318 0.11
26319 0.11
26320 0.11
26321 0.11
26322 0.11
26323 0.11
26324 0.11
26325 0
26326 0
26327 0
26328 0
26329 0
26330 0
26331 0.11
26332 0.11
26333 0.11
26334 0.11
26335 0
26336 0
26337 0.11
26338 0.11
26339 0
26340 0
26341 0
26342 0
26343 0
26344 0.11
26345 0.11
26346 0.11
26347 0.11
26348 0
26349 0.11
26350 0.11
26351 0
26352 0.11
26353 0
26354 0
26355 0.11
26356 0.11
26357 0.11
26358 0.11
26359 0.11
26360 0
26361 0.11
26362 0.11
26363 0.11
26364 0
26365 0
26366 0.11
26367 0.11
26368 0
26369 0
26370 0.11
26371 0.11
26372 0
26373 0
26374 0
26375 0.11
26376 0
26377 0
26378 0.11
26379 0.11
26380 0.11
26381 0.11
26382 0
26383 0.11
26384 0.11
26385 0
26386 0.11
26387 0.11
26388 0
26389 0
26390 0
26391 0.11
26392 0.11
26393 0.11
26394 0.11
26395 0
26396 0.11
26397 0.11
26398 0
26399 0
26400 0
26401 0.11
26402 0.11
26403 0
26404 0
26405 0.11
26406 0.11
26407 0
26408 0.11
26409 0.11
26410 0.11
26411 0.11
26412 0
26413 0
26414 0.11
26415 0
26416 0.11
26417 0.11
26418 0
26419 0.11
26420 0
26421 0
26422 0
26423 0
26424 0.11
26425 0
26426 0.11
26427 0.11
26428 0
26429 0.11
26430 0.11
26431 0.11
26432 0.11
26433 0.11
26434 0.11
26435 0.11
26436 0
26437 0.11
26438 0
26439 0.11
26440 0
26441 0.11
26442 0
26443 0.11
26444 0
26445 0.11
26446 0.11
26447 0
26448 0
26449 0
26450 0.11
26451 0
26452 0
26453 0
26454 0.11
26455 0.11
26456 0.11
26457 0
26458 0
26459 0
26460 0
26461 0
26462 0.11
26463 0.11
26464 0.11
26465 0.11
26466 0.11
26467 0.11
26468 0
26469 0.11
26470 0.11
26471 0.11
26472 0.11
26473 0
26474 0
26475 0.11
26476 0.11
26477 0.11
26478 0.11
26479 0.11
26480 0
26481 0
26482 0.11
26483 0
26484 0
26485 0
26486 0.11
26487 0
26488 0
26489 0
26490 0
26491 0
26492 0
26493 0.11
26494 0
26495 0
26496 0.11
26497 0
26498 0
26499 0.11
26500 0
26501 0.11
26502 0
26503 0
26504 0
26505 0.11
26506 0
26507 0.11
26508 0.11
26509 0.11
26510 0.11
26511 0
26512 0
26513 0
26514 0
26515 0
26516 0.11
26517 0
26518 0
26519 0.11
26520 0
26521 0.11
26522 0
26523 0
26524 0.11
26525 0
26526 0
26527 0.11
26528 0
26529 0.11
26530 0
26531 0.11
26532 0
26533 0
26534 0.11
26535 0.11
26536 0.11
26537 0.11
26538 0.11
26539 0
26540 0.11
26541 0.11
26542 0
26543 0
26544 0.11
26545 0
26546 0.11
26547 0.11
26548 0
26549 0.11
26550 0.11
26551 0
26552 0
26553 0
26554 0.11
26555 0.11
26556 0
26557 0
26558 0
26559 0
26560 0
26561 0.11
26562 0
26563 0.11
26564 0
26565 0.11
26566 0.11
26567 0.11
26568 0
26569 0.11
26570 0.11
26571 0.11
26572 0.11
26573 0.11
26574 0.11
26575 0.11
26576 0.11
26577 0.11
26578 0
26579 0.11
26580 0.11
26581 0
26582 0
26583 0
26584 0
26585 0
26586 0.11
26587 0
26588 0.11
26589 0.11
26590 0.11
26591 0.11
26592 0
26593 0
26594 0.11
26595 0
26596 0
26597 0.11
26598 0
26599 0
26600 0
26601 0.11
26602 0.11
26603 0.11
26604 0.11
26605 0.11
26606 0
26607 0.11
26608 0
26609 0.11
26610 0.11
26611 0.11
26612 0
26613 0
26614 0
26615 0
26616 0.11
26617 0
26618 0.11
26619 0.11
26620 0
26621 0.11
26622 0.11
26623 0.11
26624 0.11
26625 0.11
26626 0
26627 0.11
26628 0.11
26629 0.11
26630 0.11
26631 0
26632 0.11
26633 0
26634 0
26635 0
26636 0.11
26637 0.11
26638 0.11
26639 0.11
26640 0.11
26641 0.11
26642 0
26643 0
26644 0.11
26645 0.11
26646 0.11
26647 0.11
26648 0
26649 0.11
26650 0.11
26651 0
26652 0
26653 0.11
26654 0
26655 0
26656 0.11
26657 0.11
26658 0.11
26659 0.11
26660 0.11
26661 0.11
26662 0.11
26663 0
26664 0.11
26665 0.11
26666 0.11
26667 0
26668 0
26669 0.11
26670 0.11
26671 0.11
26672 0
26673 0.11
26674 0.11
26675 0.11
26676 0.11
26677 0.11
26678 0.11
26679 0.11
26680 0.11
26681 0
26682 0
26683 0
26684 0.11
26685 0
26686 0
26687 0.11
26688 0.11
26689 0.11
26690 0
26691 0
26692 0.11
26693 0.11
26694 0.11
26695 0.11
26696 0.11
26697 0
26698 0
26699 0
26700 0
26701 0.11
26702 0.11
26703 0
26704 0
26705 0
26706 0.11
26707 0
26708 0.11
26709 0.11
26710 0
26711 0.11
26712 0
26713 0.11
26714 0
26715 0.11
26716 0
26717 0
26718 0.11
26719 0
26720 0.11
26721 0
26722 0.11
26723 0
26724 0
26725 0.11
26726 0
26727 0.11
26728 0
26729 0.11
26730 0
26731 0
26732 0.11
26733 0
26734 0
26735 0
26736 0
26737 0.11
26738 0.11
26739 0
26740 0.11
26741 0.11
26742 0.11
26743 0
26744 0
26745 0
26746 0.11
26747 0
26748 0
26749 0.11
26750 0
26751 0.11
26752 0
26753 0.11
26754 0.11
26755 0.11
26756 0.11
26757 0.11
26758 0
26759 0.11
26760 0
26761 0.11
26762 0.11
26763 0.11
26764 0.11
26765 0
26766 0.11
26767 0.11
26768 0
26769 0.11
26770 0.11
26771 0
26772 0.11
26773 0
26774 0.11
26775 0.11
26776 0.11
26777 0
26778 0.11
26779 0
26780 0
26781 0
26782 0
26783 0
26784 0
26785 0
26786 0.11
26787 0.11
26788 0.11
26789 0.11
26790 0
26791 0.11
26792 0.11
26793 0.11
26794 0.11
26795 0.11
26796 0
26797 0
26798 0.11
26799 0.11
26800 0.11
26801 0.11
26802 0
26803 0
26804 0
26805 0.11
26806 0.11
26807 0.11
26808 0
26809 0.11
26810 0.11
26811 0
26812 0.11
26813 0.11
26814 0
26815 0.11
26816 0.11
26817 0.11
26818 0.11
26819 0.11
26820 0.11
26821 0.11
26822 0.11
26823 0.11
26824 0
26825 0.11
26826 0.11
26827 0.11
26828 0.11
26829 0.11
26830 0
26831 0
26832 0.11
26833 0.11
26834 0
26835 0.11
26836 0.11
26837 0.11
26838 0
26839 0
26840 0
26841 0
26842 0
26843 0.11
26844 0.11
26845 0.11
26846 0.11
26847 0
26848 0.11
26849 0.11
26850 0
26851 0.11
26852 0.11
26853 0.11
26854 0
26855 0.11
26856 0
26857 0
26858 0.11
26859 0
26860 0
26861 0.11
26862 0.11
26863 0
26864 0
26865 0.11
26866 0.11
26867 0.11
26868 0
26869 0.11
26870 0.11
26871 0.11
26872 0
26873 0.11
26874 0.11
26875 0.11
26876 0
26877 0
26878 0.11
26879 0.11
26880 0
26881 0.11
26882 0.11
26883 0
26884 0.11
26885 0.11
26886 0
26887 0
26888 0
26889 0.11
26890 0
26891 0
26892 0.11
26893 0.11
26894 0
26895 0
26896 0.11
26897 0
26898 0.11
26899 0.11
26900 0.11
26901 0.11
26902 0
26903 0.11
26904 0.11
26905 0.11
26906 0.11
26907 0
26908 0
26909 0
26910 0.11
26911 0.11
26912 0.11
26913 0
26914 0
26915 0.11
26916 0
26917 0.11
26918 0
26919 0.11
26920 0.11
26921 0.11
26922 0.11
26923 0
26924 0
26925 0.11
26926 0
26927 0.11
26928 0
26929 0.11
26930 0.11
26931 0.11
26932 0
26933 0.11
26934 0
26935 0.11
26936 0.11
26937 0.11
26938 0.11
26939 0
26940 0
26941 0.11
26942 0.11
26943 0.11
26944 0.11
26945 0
26946 0.11
26947 0.11
26948 0
26949 0.11
26950 0.11
26951 0.11
26952 0.11
26953 0.11
26954 0
26955 0.11
26956 0.11
26957 0
26958 0
26959 0
26960 0
26961 0
26962 0.11
26963 0.11
26964 0
26965 0
26966 0.11
26967 0.11
26968 0.11
26969 0.11
26970 0
26971 0
26972 0.11
26973 0.11
26974 0.11
26975 0.11
26976 0.11
26977 0.11
26978 0
26979 0.11
26980 0
26981 0.11
26982 0
26983 0.11
26984 0.11
26985 0.11
26986 0.11
26987 0
26988 0
26989 0
26990 0
26991 0
26992 0
26993 0.11
26994 0
26995 0.11
26996 0
26997 0.11
26998 0
26999 0.11
27000 0
27001 0
27002 0
27003 0.11
27004 0.11
27005 0
27006 0.11
27007 0.11
27008 0.11
27009 0.11
27010 0
27011 0.11
27012 0
27013 0
27014 0.11
27015 0.11
27016 0.11
27017 0.11
27018 0.11
27019 0
27020 0
27021 0.11
27022 0.11
27023 0.11
27024 0
27025 0.11
27026 0
27027 0.11
27028 0
27029 0
27030 0.11
27031 0
27032 0
27033 0
27034 0.11
27035 0
27036 0
27037 0.11
27038 0.11
27039 0
27040 0.11
27041 0
27042 0.11
27043 0
27044 0.11
27045 0.11
27046 0.11
27047 0
27048 0.11
27049 0.11
27050 0.11
27051 0
27052 0
27053 0.11
27054 0.11
27055 0.11
27056 0
27057 0.11
27058 0
27059 0.11
27060 0
27061 0.11
27062 0.11
27063 0
27064 0
27065 0.11
27066 0.11
27067 0
27068 0.11
27069 0
27070 0.11
27071 0.11
27072 0
27073 0.11
27074 0
27075 0.11
27076 0.11
27077 0.11
27078 0
27079 0.11
27080 0.11
27081 0
27082 0.11
27083 0.11
27084 0.11
27085 0
27086 0
27087 0
27088 0
27089 0.11
27090 0
27091 0.11
27092 0.11
27093 0
27094 0
27095 0
27096 0
27097 0.11
27098 0
27099 0
27100 0.11
27101 0
27102 0.11
27103 0.11
27104 0.11
27105 0.11
27106 0.11
27107 0.11
27108 0.11
27109 0
27110 0.11
27111 0.11
27112 0
27113 0
27114 0
27115 0.11
27116 0
27117 0.11
27118 0.11
27119 0.11
27120 0
27121 0.11
27122 0
27123 0.11
27124 0
27125 0.11
27126 0.11
27127 0
27128 0
27129 0.11
27130 0.11
27131 0
27132 0.11
27133 0
27134 0.11
27135 0
27136 0.11
27137 0.11
27138 0.11
27139 0.11
27140 0.11
27141 0.11
27142 0
27143 0.11
27144 0.11
27145 0
27146 0
27147 0.11
27148 0.11
27149 0
27150 0
27151 0.11
27152 0
27153 0.11
27154 0.11
27155 0.11
27156 0.11
27157 0.11
27158 0.11
27159 0
27160 0
27161 0
27162 0
27163 0
27164 0.11
27165 0
27166 0.11
27167 0
27168 0.11
27169 0
27170 0
27171 0.11
27172 0
27173 0.11
27174 0.11
27175 0
27176 0.11
27177 0
27178 0.11
27179 0.11
27180 0.11
27181 0
27182 0
27183 0.11
27184 0
27185 0
27186 0.11
27187 0.11
27188 0.11
27189 0.11
27190 0.11
27191 0.11
27192 0.11
27193 0
27194 0
27195 0.11
27196 0.11
27197 0.11
27198 0.11
27199 0.11
27200 0
27201 0.11
27202 0.11
27203 0
27204 0.11
27205 0
27206 0
27207 0.11
27208 0
27209 0.11
27210 0
27211 0
27212 0
27213 0.11
27214 0
27215 0
27216 0.11
27217 0.11
27218 0
27219 0.11
27220 0
27221 0
27222 0
27223 0
27224 0
27225 0.11
27226 0.11
27227 0
27228 0.11
27229 0
27230 0
27231 0.11
27232 0
27233 0.11
27234 0
27235 0.11
27236 0.11
27237 0.11
27238 0
27239 0.11
27240 0.11
27241 0.11
27242 0.11
27243 0
27244 0
27245 0
27246 0.11
27247 0.11
27248 0.11
27249 0.11
27250 0
27251 0
27252 0.11
27253 0.11
27254 0.11
27255 0
27256 0.11
27257 0.11
27258 0.11
27259 0.11
27260 0.11
27261 0
27262 0.11
27263 0
27264 0
27265 0.11
27266 0
27267 0
27268 0
27269 0
27270 0
27271 0.11
27272 0
27273 0.11
27274 0.11
27275 0
27276 0
27277 0
27278 0.11
27279 0.11
27280 0
27281 0.11
27282 0
27283 0
27284 0
27285 0.11
27286 0.11
27287 0
27288 0.11
27289 0
27290 0.11
27291 0
27292 0
27293 0
27294 0
27295 0.11
27296 0
27297 0.11
27298 0.11
27299 0.11
27300 0.11
27301 0
27302 0
27303 0.11
27304 0.11
27305 0
27306 0
27307 0.11
27308 0.11
27309 0.11
27310 0.11
27311 0
27312 0.11
27313 0
27314 0.11
27315 0
27316 0
27317 0
27318 0.11
27319 0
27320 0
27321 0.11
27322 0
27323 0.11
27324 0
27325 0.11
27326 0
27327 0
27328 0
27329 0
27330 0.11
27331 0.11
27332 0
27333 0.11
27334 0
27335 0.11
27336 0
27337 0
27338 0.11
27339 0.11
27340 0.11
27341 0.11
27342 0
27343 0.11
27344 0.11
27345 0.11
27346 0
27347 0.11
27348 0
27349 0
27350 0
27351 0.11
27352 0
27353 0.11
27354 0
27355 0
27356 0.11
27357 0.11
27358 0.11
27359 0.11
27360 0
27361 0
27362 0
27363 0
27364 0
27365 0
27366 0
27367 0.11
27368 0.11
27369 0
27370 0.11
27371 0.11
27372 0
27373 0.11
27374 0
27375 0.11
27376 0
27377 0.11
27378 0
27379 0
27380 0.11
27381 0
27382 0
27383 0.11
27384 0
27385 0.11
27386 0
27387 0.11
27388 0.11
27389 0.11
27390 0.11
27391 0
27392 0.11
27393 0.11
27394 0.11
27395 0
27396 0.11
27397 0.11
27398 0.11
27399 0.11
27400 0
27401 0.11
27402 0
27403 0
27404 0.11
27405 0
27406 0.11
27407 0.11
27408 0
27409 0.11
27410 0.11
27411 0.11
27412 0.11
27413 0.11
27414 0.11
27415 0.11
27416 0.11
27417 0.11
27418 0.11
27419 0.11
27420 0.11
27421 0
27422 0.11
27423 0
27424 0
27425 0.11
27426 0.11
27427 0.11
27428 0.11
27429 0
27430 0.11
27431 0.11
27432 0
27433 0.11
27434 0.11
27435 0.11
27436 0.11
27437 0.11
27438 0.11
27439 0.11
27440 0.11
27441 0.11
27442 0.11
27443 0
27444 0.11
27445 0.11
27446 0
27447 0.11
27448 0
27449 0
27450 0.11
27451 0.11
27452 0
27453 0
27454 0
27455 0.11
27456 0.11
27457 0.11
27458 0.11
27459 0
27460 0
27461 0.11
27462 0.11
27463 0.11
27464 0.11
27465 0.11
27466 0
27467 0.11
27468 0
27469 0.11
27470 0.11
27471 0
27472 0
27473 0.11
27474 0
27475 0
27476 0
27477 0.11
27478 0.11
27479 0
27480 0
27481 0.11
27482 0
27483 0.11
27484 0.11
27485 0.11
27486 0.11
27487 0.11
27488 0.11
27489 0
27490 0.11
27491 0.11
27492 0
27493 0
27494 0.11
27495 0
27496 0
27497 0.11
27498 0.11
27499 0
27500 0.11
27501 0.11
27502 0.11
27503 0.11
27504 0.11
27505 0
27506 0.11
27507 0
27508 0
27509 0.11
27510 0
27511 0
27512 0.11
27513 0.11
27514 0.11
27515 0
27516 0
27517 0.11
27518 0
27519 0.11
27520 0.11
27521 0
27522 0
27523 0.11
27524 0
27525 0.11
27526 0.11
27527 0
27528 0
27529 0
27530 0.11
27531 0.11
27532 0.11
27533 0.11
27534 0.11
27535 0.11
27536 0.11
27537 0.11
27538 0.11
27539 0.11
27540 0.11
27541 0
27542 0
27543 0
27544 0
27545 0.11
27546 0.11
27547 0
27548 0.11
27549 0.11
27550 0
27551 0.11
27552 0
27553 0.11
27554 0.11
27555 0.11
27556 0
27557 0.11
27558 0
27559 0
27560 0.11
27561 0
27562 0.11
27563 0
27564 0.11
27565 0
27566 0
27567 0.11
27568 0.11
27569 0.11
27570 0.11
27571 0
27572 0.11
27573 0.11
27574 0.11
27575 0
27576 0.11
27577 0.11
27578 0.11
27579 0.11
27580 0
27581 0.11
27582 0.11
27583 0
27584 0
27585 0
27586 0.11
27587 0
27588 0
27589 0.11
27590 0
27591 0
27592 0
27593 0
27594 0
27595 0.11
27596 0
27597 0
27598 0
27599 0.11
27600 0
27601 0.11
27602 0.11
27603 0
27604 0
27605 0.11
27606 0
27607 0
27608 0.11
27609 0.11
27610 0.11
27611 0.11
27612 0
27613 0.11
27614 0
27615 0.11
27616 0.11
27617 0
27618 0
27619 0
27620 0
27621 0
27622 0.11
27623 0
27624 0.11
27625 0
27626 0.11
27627 0
27628 0.11
27629 0.11
27630 0.11
27631 0.11
27632 0
27633 0
27634 0
27635 0
27636 0.11
27637 0.11
27638 0.11
27639 0.11
27640 0.11
27641 0
27642 0
27643 0.11
27644 0
27645 0.11
27646 0.11
27647 0.11
27648 0
27649 0
27650 0
27651 0
27652 0.11
27653 0
27654 0
27655 0.11
27656 0.11
27657 0
27658 0.11
27659 0
27660 0
27661 0
27662 0.11
27663 0
27664 0
27665 0.11
27666 0.11
27667 0
27668 0.11
27669 0.11
27670 0
27671 0
27672 0.11
27673 0.11
27674 0
27675 0
27676 0.11
27677 0
27678 0.11
27679 0.11
27680 0
27681 0.11
27682 0.11
27683 0.11
27684 0
27685 0.11
27686 0
27687 0.11
27688 0.11
27689 0
27690 0.11
27691 0
27692 0
27693 0.11
27694 0.11
27695 0.11
27696 0
27697 0.11
27698 0.11
27699 0.11
27700 0
27701 0
27702 0.11
27703 0.11
27704 0.11
27705 0.11
27706 0
27707 0.11
27708 0
27709 0
27710 0.11
27711 0
27712 0
27713 0
27714 0.11
27715 0
27716 0
27717 0.11
27718 0
27719 0.11
27720 0.11
27721 0.11
27722 0.11
27723 0
27724 0.11
27725 0
27726 0.11
27727 0.11
27728 0
27729 0
27730 0.11
27731 0.11
27732 0.11
27733 0.11
27734 0.11
27735 0.11
27736 0
27737 0
27738 0
27739 0.11
27740 0.11
27741 0
27742 0
27743 0.11
27744 0.11
27745 0.11
27746 0.11
27747 0.11
27748 0.11
27749 0
27750 0.11
27751 0.11
27752 0
27753 0.11
27754 0
27755 0
27756 0
27757 0.11
27758 0.11
27759 0
27760 0.11
27761 0.11
27762 0
27763 0.11
27764 0.11
27765 0.11
27766 0
27767 0.11
27768 0.11
27769 0
27770 0.11
27771 0.11
27772 0.11
27773 0.11
27774 0
27775 0
27776 0.11
27777 0
27778 0.11
27779 0.11
27780 0.11
27781 0.11
27782 0
27783 0
27784 0
27785 0.11
27786 0
27787 0.11
27788 0.11
27789 0
27790 0.11
27791 0
27792 0
27793 0.11
27794 0
27795 0.11
27796 0.11
27797 0.11
27798 0
27799 0
27800 0
27801 0.11
27802 0.11
27803 0.11
27804 0.11
27805 0
27806 0.11
27807 0.11
27808 0
27809 0.11
27810 0.11
27811 0.11
27812 0.11
27813 0.11
27814 0
27815 0
27816 0
27817 0
27818 0.11
27819 0.11
27820 0.11
27821 0.11
27822 0
27823 0
27824 0.11
27825 0
27826 0.11
27827 0.11
27828 0.11
27829 0
27830 0
27831 0.11
27832 0.11
27833 0.11
27834 0.11
27835 0.11
27836 0
27837 0.11
27838 0.11
27839 0.11
27840 0.11
27841 0
27842 0
27843 0.11
27844 0
27845 0.11
27846 0.11
27847 0.11
27848 0.11
27849 0.11
27850 0
27851 0
27852 0
27853 0
27854 0
27855 0.11
27856 0
27857 0.11
27858 0
27859 0.11
27860 0
27861 0
27862 0.11
27863 0.11
27864 0.11
27865 0
27866 0.11
27867 0.11
27868 0.11
27869 0.11
27870 0
27871 0.11
27872 0
27873 0
27874 0.11
27875 0.11
27876 0
27877 0.11
27878 0
27879 0
27880 0
27881 0.11
27882 0.11
27883 0.11
27884 0
27885 0
27886 0.11
27887 0
27888 0.11
27889 0.11
27890 0
27891 0
27892 0
27893 0
27894 0.11
27895 0.11
27896 0.11
27897 0
27898 0.11
27899 0.11
27900 0
27901 0
27902 0.11
27903 0
27904 0
27905 0
27906 0.11
27907 0.11
27908 0
27909 0
27910 0.11
27911 0.11
27912 0
27913 0.11
27914 0.11
27915 0.11
27916 0
27917 0
27918 0.11
27919 0
27920 0.11
27921 0
27922 0.11
27923 0.11
27924 0
27925 0.11
27926 0.11
27927 0
27928 0.11
27929 0
27930 0.11
27931 0.11
27932 0.11
27933 0.11
27934 0
27935 0.11
27936 0.11
27937 0.11
27938 0
27939 0.11
27940 0
27941 0
27942 0.11
27943 0.11
27944 0.11
27945 0
27946 0.11
27947 0.11
27948 0
27949 0.11
27950 0
27951 0.11
27952 0
27953 0.11
27954 0.11
27955 0.11
27956 0
27957 0
27958 0
27959 0.11
27960 0.11
27961 0
27962 0
27963 0.11
27964 0.11
27965 0
27966 0
27967 0.11
27968 0
27969 0
27970 0
27971 0.11
27972 0.11
27973 0.11
27974 0
27975 0
27976 0.11
27977 0
27978 0
27979 0
27980 0.11
27981 0
27982 0.11
27983 0
27984 0
27985 0
27986 0.11
27987 0
27988 0.11
27989 0.11
27990 0.11
27991 0
27992 0.11
27993 0.11
27994 0
27995 0.11
27996 0.11
27997 0.11
27998 0.11
27999 0.11
28000 0
28001 0.11
28002 0
28003 0.11
28004 0.11
28005 0
28006 0
28007 0.11
28008 0.11
28009 0
28010 0
28011 0.11
28012 0
28013 0
28014 0
28015 0.11
28016 0
28017 0.11
28018 0.11
28019 0.11
28020 0
28021 0
28022 0.11
28023 0
28024 0.11
28025 0.11
28026 0
28027 0.11
28028 0
28029 0.11
28030 0
28031 0
28032 0.11
28033 0.11
28034 0.11
28035 0.11
28036 0
28037 0
28038 0.11
28039 0
28040 0.11
28041 0.11
28042 0.11
28043 0.11
28044 0.11
28045 0.11
28046 0.11
28047 0
28048 0
28049 0.11
28050 0
28051 0.11
28052 0.11
28053 0
28054 0
28055 0.11
28056 0
28057 0.11
28058 0.11
28059 0
28060 0
28061 0.11
28062 0
28063 0.11
28064 0
28065 0.11
28066 0.11
28067 0.11
28068 0
28069 0
28070 0.11
28071 0.11
28072 0
28073 0
28074 0.11
28075 0
28076 0.11
28077 0.11
28078 0
28079 0
28080 0
28081 0
28082 0.11
28083 0.11
28084 0.11
28085 0.11
28086 0
28087 0.11
28088 0.11
28089 0.11
28090 0.11
28091 0.11
28092 0
28093 0
28094 0.11
28095 0
28096 0.11
28097 0.11
28098 0
28099 0.11
28100 0.11
28101 0
28102 0.11
28103 0
28104 0.11
28105 0.11
28106 0.11
28107 0.11
28108 0
28109 0.11
28110 0.11
28111 0.11
28112 0.11
28113 0
28114 0
28115 0.11
28116 0.11
28117 0
28118 0.11
28119 0
28120 0.11
28121 0
28122 0.11
28123 0.11
28124 0
28125 0.11
28126 0
28127 0
28128 0.11
28129 0.11
28130 0.11
28131 0.11
28132 0.11
28133 0.11
28134 0.11
28135 0.11
28136 0.11
28137 0.11
28138 0.11
28139 0.11
28140 0
28141 0
28142 0.11
28143 0.11
28144 0.11
28145 0.11
28146 0.11
28147 0.11
28148 0
28149 0
28150 0
28151 0.11
28152 0.11
28153 0
28154 0.11
28155 0
28156 0.11
28157 0
28158 0.11
28159 0.11
28160 0
28161 0.11
28162 0
28163 0.11
28164 0
28165 0.11
28166 0.11
28167 0.11
28168 0.11
28169 0
28170 0.11
28171 0.11
28172 0.11
28173 0
28174 0
28175 0
28176 0
28177 0
28178 0.11
28179 0.11
28180 0.11
28181 0.11
28182 0.11
28183 0.11
28184 0.11
28185 0
28186 0.11
28187 0
28188 0.11
28189 0.11
28190 0.11
28191 0.11
28192 0
28193 0.11
28194 0
28195 0
28196 0
28197 0.11
28198 0
28199 0
28200 0
28201 0
28202 0.11
28203 0.11
28204 0
28205 0.11
28206 0
28207 0.11
28208 0.11
28209 0
28210 0.11
28211 0
28212 0
28213 0
28214 0
28215 0.11
28216 0.11
28217 0.11
28218 0.11
28219 0
28220 0.11
28221 0.11
28222 0
28223 0
28224 0
28225 0
28226 0
28227 0
28228 0.11
28229 0.11
28230 0.11
28231 0.11
28232 0.11
28233 0.11
28234 0
28235 0.11
28236 0
28237 0.11
28238 0.11
28239 0.11
28240 0
28241 0.11
28242 0
28243 0.11
28244 0
28245 0
28246 0.11
28247 0.11
28248 0.11
28249 0.11
28250 0
28251 0.11
28252 0.11
28253 0.11
28254 0
28255 0
28256 0.11
28257 0.11
28258 0
28259 0
28260 0.11
28261 0
28262 0.11
28263 0.11
28264 0.11
28265 0
28266 0.11
28267 0.11
28268 0
28269 0.11
28270 0.11
28271 0
28272 0
28273 0.11
28274 0.11
28275 0
28276 0.11
28277 0.11
28278 0
28279 0.11
28280 0.11
28281 0
28282 0.11
28283 0.11
28284 0
28285 0
28286 0.11
28287 0.11
28288 0.11
28289 0.11
28290 0
28291 0.11
28292 0.11
28293 0
28294 0.11
28295 0.11
28296 0.11
28297 0
28298 0
28299 0
28300 0.11
28301 0.11
28302 0.11
28303 0.11
28304 0.11
28305 0.11
28306 0.11
28307 0
28308 0
28309 0.11
28310 0.11
28311 0.11
28312 0.11
28313 0.11
28314 0
28315 0.11
28316 0.11
28317 0.11
28318 0.11
28319 0
28320 0
28321 0.11
28322 0.11
28323 0.11
28324 0.11
28325 0
28326 0.11
28327 0.11
28328 0.11
28329 0.11
28330 0
28331 0.11
28332 0
28333 0.11
28334 0.11
28335 0
28336 0
28337 0
28338 0
28339 0
28340 0.11
28341 0.11
28342 0.11
28343 0
28344 0.11
28345 0.11
28346 0
28347 0
28348 0
28349 0.11
28350 0
28351 0.11
28352 0.11
28353 0.11
28354 0.11
28355 0
28356 0.11
28357 0.11
28358 0
28359 0
28360 0
28361 0
28362 0.11
28363 0
28364 0.11
28365 0
28366 0.11
28367 0
28368 0
28369 0
28370 0
28371 0.11
28372 0.11
28373 0
28374 0.11
28375 0
28376 0.11
28377 0.11
28378 0.11
28379 0
28380 0.11
28381 0
28382 0.11
28383 0
28384 0.11
28385 0
28386 0
28387 0.11
28388 0
28389 0
28390 0.11
28391 0.11
28392 0
28393 0
28394 0
28395 0.11
28396 0.11
28397 0.11
28398 0.11
28399 0.11
28400 0.11
28401 0
28402 0
28403 0
28404 0
28405 0.11
28406 0
28407 0
28408 0.11
28409 0.11
28410 0.11
28411 0.11
28412 0
28413 0
28414 0
28415 0.11
28416 0
28417 0.11
28418 0
28419 0.11
28420 0
28421 0
28422 0
28423 0.11
28424 0.11
28425 0.11
28426 0.11
28427 0.11
28428 0.11
28429 0.11
28430 0
28431 0.11
28432 0.11
28433 0.11
28434 0
28435 0.11
28436 0.11
28437 0
28438 0.11
28439 0
28440 0.11
28441 0.11
28442 0
28443 0.11
28444 0
28445 0.11
28446 0.11
28447 0.11
28448 0.11
28449 0.11
28450 0.11
28451 0
28452 0
28453 0
28454 0.11
28455 0.11
28456 0
28457 0
28458 0.11
28459 0
28460 0.11
28461 0
28462 0
28463 0.11
28464 0
28465 0.11
28466 0.11
28467 0.11
28468 0.11
28469 0
28470 0
28471 0.11
28472 0
28473 0.11
28474 0
28475 0.11
28476 0.11
28477 0.11
28478 0.11
28479 0.11
28480 0
28481 0
28482 0
28483 0
28484 0.11
28485 0
28486 0.11
28487 0.11
28488 0
28489 0
28490 0.11
28491 0.11
28492 0.11
28493 0.11
28494 0
28495 0.11
28496 0.11
28497 0.11
28498 0.11
28499 0
28500 0.11
28501 0
28502 0
28503 0.11
28504 0.11
28505 0.11
28506 0.11
28507 0.11
28508 0.11
28509 0.11
28510 0.11
28511 0.11
28512 0.11
28513 0
28514 0
28515 0.11
28516 0.11
28517 0
28518 0
28519 0
28520 0.11
28521 0
28522 0.11
28523 0
28524 0.11
28525 0.11
28526 0.11
28527 0.11
28528 0.11
28529 0
28530 0.11
28531 0.11
28532 0.11
28533 0.11
28534 0.11
28535 0.11
28536 0
28537 0.11
28538 0
28539 0
28540 0
28541 0.11
28542 0
28543 0.11
28544 0.11
28545 0
28546 0.11
28547 0
28548 0
28549 0
28550 0.11
28551 0
28552 0
28553 0
28554 0.11
28555 0.11
28556 0
28557 0.11
28558 0
28559 0.11
28560 0.11
28561 0
28562 0
28563 0.11
28564 0.11
28565 0.11
28566 0.11
28567 0.11
28568 0
28569 0.11
28570 0.11
28571 0
28572 0.11
28573 0.11
28574 0.11
28575 0
28576 0
28577 0
28578 0.11
28579 0.11
28580 0
28581 0
28582 0
28583 0.11
28584 0.11
28585 0.11
28586 0.11
28587 0.11
28588 0
28589 0
28590 0.11
28591 0.11
28592 0.11
28593 0.11
28594 0
28595 0.11
28596 0.11
28597 0
28598 0
28599 0.11
28600 0
28601 0.11
28602 0.11
28603 0.11
28604 0
28605 0
28606 0.11
28607 0.11
28608 0.11
28609 0
28610 0
28611 0.11
28612 0.11
28613 0.11
28614 0.11
28615 0
28616 0
28617 0.11
28618 0.11
28619 0.11
28620 0
28621 0.11
28622 0.11
28623 0
28624 0.11
28625 0.11
28626 0.11
28627 0.11
28628 0.11
28629 0
28630 0
28631 0
28632 0
28633 0.11
28634 0
28635 0
28636 0
28637 0.11
28638 0.11
28639 0
28640 0.11
28641 0.11
28642 0
28643 0
28644 0
28645 0.11
28646 0
28647 0
28648 0.11
28649 0.11
28650 0
28651 0
28652 0.11
28653 0.11
28654 0.11
28655 0.11
28656 0.11
28657 0.11
28658 0.11
28659 0.11
28660 0.11
28661 0
28662 0.11
28663 0.11
28664 0
28665 0.11
28666 0.11
28667 0.11
28668 0
28669 0.11
28670 0.11
28671 0
28672 0.11
28673 0.11
28674 0.11
28675 0
28676 0.11
28677 0.11
28678 0.11
28679 0.11
28680 0.11
28681 0
28682 0.11
28683 0
28684 0
28685 0.11
28686 0
28687 0.11
28688 0
28689 0.11
28690 0.11
28691 0
28692 0.11
28693 0.11
28694 0.11
28695 0
28696 0
28697 0
28698 0.11
28699 0.11
28700 0.11
28701 0.11
28702 0.11
28703 0
28704 0.11
28705 0.11
28706 0.11
28707 0
28708 0.11
28709 0.11
28710 0.11
28711 0.11
28712 0
28713 0
28714 0.11
28715 0
28716 0.11
28717 0.11
28718 0.11
28719 0.11
28720 0.11
28721 0.11
28722 0
28723 0
28724 0
28725 0.11
28726 0.11
28727 0.11
28728 0.11
28729 0
28730 0
28731 0
28732 0
28733 0.11
28734 0
28735 0.11
28736 0.11
28737 0.11
28738 0
28739 0.11
28740 0
28741 0.11
28742 0.11
28743 0
28744 0
28745 0
28746 0.11
28747 0.11
28748 0
28749 0
28750 0.11
28751 0
28752 0
28753 0.11
28754 0.11
28755 0
28756 0.11
28757 0.11
28758 0.11
28759 0.11
28760 0
28761 0.11
28762 0.11
28763 0
28764 0.11
28765 0.11
28766 0.11
28767 0
28768 0
28769 0.11
28770 0
28771 0.11
28772 0.11
28773 0.11
28774 0
28775 0
28776 0.11
28777 0
28778 0
28779 0.11
28780 0
28781 0.11
28782 0.11
28783 0
28784 0.11
28785 0
28786 0
28787 0.11
28788 0
28789 0.11
28790 0
28791 0
28792 0
28793 0.11
28794 0
28795 0
28796 0
28797 0
28798 0
28799 0.11
28800 0.11
28801 0.11
28802 0.11
28803 0.11
28804 0.11
28805 0.11
28806 0.11
28807 0.11
28808 0
28809 0.11
28810 0.11
28811 0
28812 0.11
28813 0.11
28814 0.11
28815 0
28816 0
28817 0.11
28818 0
28819 0
28820 0.11
28821 0.11
28822 0.11
28823 0.11
28824 0.11
28825 0.11
28826 0.11
28827 0.11
28828 0
28829 0.11
28830 0
28831 0
28832 0
28833 0
28834 0
28835 0.11
28836 0
28837 0
28838 0.11
28839 0
28840 0
28841 0
28842 0.11
28843 0.11
28844 0.11
28845 0
28846 0.11
28847 0.11
28848 0.11
28849 0.11
28850 0
28851 0.11
28852 0
28853 0.11
28854 0.11
28855 0.11
28856 0.11
28857 0.11
28858 0.11
28859 0
28860 0.11
28861 0.11
28862 0
28863 0.11
28864 0
28865 0.11
28866 0.11
28867 0.11
28868 0
28869 0.11
28870 0.11
28871 0.11
28872 0
28873 0
28874 0
28875 0.11
28876 0
28877 0
28878 0.11
28879 0.11
28880 0.11
28881 0.11
28882 0
28883 0
28884 0.11
28885 0.11
28886 0
28887 0
28888 0.11
28889 0.11
28890 0.11
28891 0
28892 0
28893 0
28894 0.11
28895 0.11
28896 0.11
28897 0
28898 0.11
28899 0.11
28900 0
28901 0.11
28902 0.11
28903 0.11
28904 0.11
28905 0.11
28906 0
28907 0
28908 0.11
28909 0
28910 0.11
28911 0.11
28912 0.11
28913 0
28914 0.11
28915 0.11
28916 0
28917 0.11
28918 0.11
28919 0
28920 0.11
28921 0.11
28922 0.11
28923 0
28924 0
28925 0
28926 0.11
28927 0
28928 0.11
28929 0.11
28930 0
28931 0
28932 0
28933 0.11
28934 0
28935 0
28936 0
28937 0.11
28938 0
28939 0.11
28940 0
28941 0.11
28942 0
28943 0.11
28944 0.11
28945 0.11
28946 0.11
28947 0.11
28948 0
28949 0.11
28950 0.11
28951 0.11
28952 0.11
28953 0
28954 0
28955 0.11
28956 0.11
28957 0
28958 0
28959 0
28960 0
28961 0.11
28962 0.11
28963 0.11
28964 0.11
28965 0
28966 0.11
28967 0.11
28968 0.11
28969 0.11
28970 0.11
28971 0.11
28972 0.11
28973 0.11
28974 0
28975 0.11
28976 0
28977 0.11
28978 0.11
28979 0.11
28980 0.11
28981 0
28982 0.11
28983 0.11
28984 0
28985 0
28986 0.11
28987 0.11
28988 0.11
28989 0.11
28990 0.11
28991 0.11
28992 0.11
28993 0.11
28994 0
28995 0
28996 0.11
28997 0
28998 0
28999 0.11
29000 0
29001 0.11
29002 0.11
29003 0.11
29004 0
29005 0
29006 0
29007 0.11
29008 0.11
29009 0
29010 0
29011 0
29012 0.11
29013 0.11
29014 0.11
29015 0
29016 0.11
29017 0.11
29018 0
29019 0
29020 0.11
29021 0.11
29022 0.11
29023 0.11
29024 0.11
29025 0
29026 0.11
29027 0
29028 0
29029 0
29030 0
29031 0.11
29032 0.11
29033 0.11
29034 0.11
29035 0.11
29036 0
29037 0.11
29038 0.11
29039 0.11
29040 0
29041 0.11
29042 0
29043 0.11
29044 0
29045 0.11
29046 0
29047 0.11
29048 0.11
29049 0
29050 0.11
29051 0.11
29052 0
29053 0
29054 0.11
29055 0
29056 0
29057 0.11
29058 0.11
29059 0.11
29060 0
29061 0
29062 0
29063 0
29064 0.11
29065 0.11
29066 0
29067 0
29068 0.11
29069 0.11
29070 0
29071 0.11
29072 0
29073 0
29074 0
29075 0
29076 0.11
29077 0
29078 0
29079 0.11
29080 0.11
29081 0.11
29082 0
29083 0.11
29084 0
29085 0.11
29086 0.11
29087 0
29088 0
29089 0.11
29090 0.11
29091 0
29092 0.11
29093 0.11
29094 0.11
29095 0
29096 0.11
29097 0.11
29098 0
29099 0.11
29100 0.11
29101 0.11
29102 0.11
29103 0
29104 0.11
29105 0
29106 0
29107 0
29108 0
29109 0.11
29110 0
29111 0.11
29112 0
29113 0.11
29114 0
29115 0.11
29116 0.11
29117 0
29118 0.11
29119 0.11
29120 0
29121 0
29122 0
29123 0
29124 0.11
29125 0.11
29126 0
29127 0
29128 0.11
29129 0.11
29130 0.11
29131 0
29132 0.11
29133 0
29134 0.11
29135 0
29136 0
29137 0
29138 0
29139 0
29140 0
29141 0.11
29142 0.11
29143 0
29144 0
29145 0
29146 0.11
29147 0.11
29148 0.11
29149 0
29150 0
29151 0
29152 0
29153 0.11
29154 0
29155 0
29156 0.11
29157 0.11
29158 0.11
29159 0.11
29160 0
29161 0.11
29162 0.11
29163 0.11
29164 0
29165 0
29166 0.11
29167 0
29168 0
29169 0
29170 0.11
29171 0.11
29172 0.11
29173 0.11
29174 0.11
29175 0.11
29176 0
29177 0.11
29178 0
29179 0.11
29180 0
29181 0.11
29182 0.11
29183 0
29184 0
29185 0.11
29186 0.11
29187 0
29188 0
29189 0
29190 0
29191 0.11
29192 0
29193 0.11
29194 0
29195 0
29196 0
29197 0
29198 0
29199 0
29200 0.11
29201 0
29202 0
29203 0.11
29204 0.11
29205 0.11
29206 0
29207 0
29208 0.11
29209 0
29210 0
29211 0.11
29212 0.11
29213 0.11
29214 0
29215 0
29216 0
29217 0.11
29218 0.11
29219 0.11
29220 0
29221 0.11
29222 0.11
29223 0.11
29224 0
29225 0.11
29226 0.11
29227 0
29228 0.11
29229 0.11
29230 0
29231 0
29232 0.11
29233 0.11
29234 0.11
29235 0
29236 0.11
29237 0
29238 0.11
29239 0
29240 0.11
29241 0
29242 0
29243 0
29244 0.11
29245 0.11
29246 0.11
29247 0
29248 0.11
29249 0
29250 0.11
29251 0.11
29252 0.11
29253 0.11
29254 0
29255 0
29256 0
29257 0
29258 0
29259 0.11
29260 0.11
29261 0
29262 0.11
29263 0
29264 0.11
29265 0.11
29266 0.11
29267 0.11
29268 0.11
29269 0
29270 0
29271 0.11
29272 0.11
29273 0.11
29274 0.11
29275 0
29276 0
29277 0
29278 0.11
29279 0.11
29280 0
29281 0.11
29282 0
29283 0
29284 0
29285 0.11
29286 0
29287 0
29288 0
29289 0
29290 0.11
29291 0
29292 0.11
29293 0
29294 0.11
29295 0
29296 0.11
29297 0
29298 0.11
29299 0
29300 0.11
29301 0.11
29302 0.11
29303 0.11
29304 0
29305 0
29306 0
29307 0
29308 0.11
29309 0.11
29310 0.11
29311 0
29312 0.11
29313 0.11
29314 0
29315 0.11
29316 0.11
29317 0
29318 0.11
29319 0.11
29320 0.11
29321 0
29322 0.11
29323 0.11
29324 0.11
29325 0.11
29326 0.11
29327 0.11
29328 0
29329 0.11
29330 0.11
29331 0.11
29332 0.11
29333 0.11
29334 0.11
29335 0.11
29336 0.11
29337 0
29338 0.11
29339 0.11
29340 0
29341 0.11
29342 0.11
29343 0.11
29344 0.11
29345 0.11
29346 0
29347 0.11
29348 0
29349 0.11
29350 0
29351 0
29352 0.11
29353 0
29354 0
29355 0
29356 0
29357 0.11
29358 0
29359 0.11
29360 0
29361 0.11
29362 0
29363 0.11
29364 0
29365 0
29366 0.11
29367 0.11
29368 0.11
29369 0
29370 0
29371 0
29372 0.11
29373 0
29374 0.11
29375 0.11
29376 0.11
29377 0
29378 0
29379 0.11
29380 0
29381 0.11
29382 0
29383 0.11
29384 0
29385 0.11
29386 0
29387 0
29388 0.11
29389 0.11
29390 0
29391 0
29392 0.11
29393 0.11
29394 0.11
29395 0.11
29396 0
29397 0
29398 0.11
29399 0
29400 0
29401 0.11
29402 0.11
29403 0.11
29404 0
29405 0.11
29406 0.11
29407 0
29408 0.11
29409 0
29410 0.11
29411 0.11
29412 0.11
29413 0.11
29414 0.11
29415 0.11
29416 0.11
29417 0.11
29418 0
29419 0
29420 0
29421 0
29422 0
29423 0.11
29424 0
29425 0
29426 0
29427 0
29428 0
29429 0
29430 0.11
29431 0.11
29432 0.11
29433 0
29434 0
29435 0.11
29436 0
29437 0.11
29438 0
29439 0
29440 0.11
29441 0.11
29442 0.11
29443 0.11
29444 0
29445 0
29446 0
29447 0
29448 0.11
29449 0
29450 0
29451 0
29452 0.11
29453 0.11
29454 0.11
29455 0.11
29456 0
29457 0
29458 0.11
29459 0
29460 0
29461 0.11
29462 0.11
29463 0
29464 0.11
29465 0
29466 0.11
29467 0
29468 0.11
29469 0.11
29470 0.11
29471 0.11
29472 0.11
29473 0
29474 0
29475 0.11
29476 0
29477 0
29478 0.11
29479 0.11
29480 0.11
29481 0.11
29482 0
29483 0
29484 0.11
29485 0.11
29486 0
29487 0.11
29488 0.11
29489 0.11
29490 0
29491 0.11
29492 0.11
29493 0.11
29494 0
29495 0
29496 0.11
29497 0.11
29498 0.11
29499 0.11
29500 0.11
29501 0
29502 0.11
29503 0.11
29504 0.11
29505 0.11
29506 0
29507 0
29508 0.11
29509 0.11
29510 0.11
29511 0.11
29512 0.11
29513 0
29514 0
29515 0.11
29516 0.11
29517 0.11
29518 0
29519 0.11
29520 0.11
29521 0.11
29522 0.11
29523 0.11
29524 0.11
29525 0.11
29526 0.11
29527 0.11
29528 0.11
29529 0.11
29530 0.11
29531 0.11
29532 0
29533 0.11
29534 0
29535 0.11
29536 0
29537 0
29538 0
29539 0.11
29540 0.11
29541 0.11
29542 0.11
29543 0
29544 0
29545 0
29546 0.11
29547 0
29548 0
29549 0.11
29550 0
29551 0
29552 0
29553 0
29554 0.11
29555 0
29556 0.11
29557 0.11
29558 0
29559 0.11
29560 0
29561 0
29562 0
29563 0.11
29564 0
29565 0.11
29566 0.11
29567 0
29568 0
29569 0.11
29570 0.11
29571 0
29572 0
29573 0.11
29574 0.11
29575 0.11
29576 0.11
29577 0
29578 0
29579 0.11
29580 0
29581 0.11
29582 0
29583 0.11
29584 0
29585 0
29586 0
29587 0.11
29588 0
29589 0
29590 0.11
29591 0.11
29592 0.11
29593 0.11
29594 0
29595 0.11
29596 0.11
29597 0
29598 0.11
29599 0
29600 0
29601 0.11
29602 0.11
29603 0.11
29604 0.11
29605 0.11
29606 0
29607 0
29608 0.11
29609 0
29610 0.11
29611 0.11
29612 0
29613 0
29614 0
29615 0
29616 0.11
29617 0
29618 0
29619 0
29620 0
29621 0
29622 0.11
29623 0
29624 0
29625 0.11
29626 0
29627 0.11
29628 0
29629 0.11
29630 0.11
29631 0
29632 0.11
29633 0
29634 0.11
29635 0.11
29636 0.11
29637 0.11
29638 0
29639 0.11
29640 0
29641 0
29642 0
29643 0.11
29644 0
29645 0
29646 0.11
29647 0
29648 0.11
29649 0.11
29650 0
29651 0.11
29652 0.11
29653 0.11
29654 0.11
29655 0.11
29656 0.11
29657 0.11
29658 0.11
29659 0
29660 0
29661 0
29662 0.11
29663 0.11
29664 0
29665 0
29666 0.11
29667 0.11
29668 0
29669 0.11
29670 0.11
29671 0
29672 0.11
29673 0.11
29674 0.11
29675 0.11
29676 0.11
29677 0.11
29678 0
29679 0.11
29680 0.11
29681 0
29682 0
29683 0
29684 0.11
29685 0
29686 0.11
29687 0.11
29688 0
29689 0.11
29690 0
29691 0.11
29692 0
29693 0
29694 0
29695 0.11
29696 0
29697 0.11
29698 0.11
29699 0.11
29700 0.11
29701 0
29702 0.11
29703 0
29704 0.11
29705 0.11
29706 0
29707 0
29708 0
29709 0
29710 0.11
29711 0
29712 0.11
29713 0
29714 0.11
29715 0.11
29716 0.11
29717 0.11
29718 0.11
29719 0
29720 0
29721 0.11
29722 0
29723 0.11
29724 0
29725 0.11
29726 0
29727 0.11
29728 0.11
29729 0.11
29730 0
29731 0.11
29732 0
29733 0
29734 0.11
29735 0
29736 0
29737 0.11
29738 0
29739 0.11
29740 0.11
29741 0.11
29742 0.11
29743 0
29744 0.11
29745 0.11
29746 0.11
29747 0.11
29748 0.11
29749 0
29750 0
29751 0.11
29752 0
29753 0.11
29754 0
29755 0
29756 0.11
29757 0
29758 0.11
29759 0
29760 0.11
29761 0.11
29762 0
29763 0
29764 0
29765 0
29766 0
29767 0.11
29768 0.11
29769 0.11
29770 0.11
29771 0
29772 0
29773 0
29774 0
29775 0
29776 0
29777 0.11
29778 0.11
29779 0
29780 0
29781 0
29782 0.11
29783 0.11
29784 0.11
29785 0.11
29786 0.11
29787 0.11
29788 0
29789 0.11
29790 0
29791 0
29792 0
29793 0.11
29794 0
29795 0.11
29796 0.11
29797 0.11
29798 0.11
29799 0.11
29800 0
29801 0
29802 0
29803 0.11
29804 0.11
29805 0
29806 0.11
29807 0
29808 0.11
29809 0.11
29810 0
29811 0
29812 0.11
29813 0.11
29814 0
29815 0.11
29816 0
29817 0.11
29818 0.11
29819 0.11
29820 0.11
29821 0
29822 0
29823 0
29824 0
29825 0
29826 0.11
29827 0.11
29828 0
29829 0.11
29830 0
29831 0.11
29832 0
29833 0
29834 0
29835 0.11
29836 0.11
29837 0.11
29838 0
29839 0
29840 0
29841 0.11
29842 0
29843 0
29844 0
29845 0.11
29846 0.11
29847 0
29848 0
29849 0.11
29850 0.11
29851 0.11
29852 0
29853 0.11
29854 0.11
29855 0.11
29856 0
29857 0
29858 0
29859 0.11
29860 0
29861 0.11
29862 0.11
29863 0.11
29864 0.11
29865 0.11
29866 0.11
29867 0.11
29868 0.11
29869 0.11
29870 0.11
29871 0.11
29872 0.11
29873 0
29874 0
29875 0.11
29876 0.11
29877 0.11
29878 0.11
29879 0
29880 0.11
29881 0.11
29882 0.11
29883 0.11
29884 0.11
29885 0
29886 0.11
29887 0.11
29888 0.11
29889 0.11
29890 0.11
29891 0.11
29892 0
29893 0.11
29894 0.11
29895 0
29896 0
29897 0
29898 0.11
29899 0.11
29900 0.11
29901 0.11
29902 0.11
29903 0.11
29904 0.11
29905 0.11
29906 0
29907 0.11
29908 0
29909 0.11
29910 0
29911 0
29912 0.11
29913 0
29914 0
29915 0
29916 0.11
29917 0
29918 0
29919 0
29920 0.11
29921 0.11
29922 0.11
29923 0
29924 0.11
29925 0.11
29926 0
29927 0
29928 0
29929 0.11
29930 0.11
29931 0
29932 0.11
29933 0.11
29934 0
29935 0.11
29936 0
29937 0
29938 0
29939 0.11
29940 0.11
29941 0
29942 0
29943 0.11
29944 0
29945 0
29946 0.11
29947 0.11
29948 0.11
29949 0
29950 0.11
29951 0.11
29952 0
29953 0.11
29954 0.11
29955 0.11
29956 0.11
29957 0
29958 0
29959 0.11
29960 0.11
29961 0.11
29962 0
29963 0.11
29964 0.11
29965 0
29966 0
29967 0.11
29968 0.11
29969 0.11
29970 0
29971 0.11
29972 0.11
29973 0.11
29974 0.11
29975 0.11
29976 0.11
29977 0.11
29978 0
29979 0.11
29980 0
29981 0
29982 0.11
29983 0
29984 0.11
29985 0.11
29986 0.11
29987 0.11
29988 0.11
29989 0
29990 0
29991 0
29992 0
29993 0.11
29994 0
29995 0.11
29996 0
29997 0.11
29998 0.11
29999 0.11
30000 0.11
30001 0
30002 0.11
30003 0
30004 0
30005 0
30006 0
30007 0
30008 0.11
30009 0
30010 0.11
30011 0
30012 0
30013 0.11
30014 0.11
30015 0.11
30016 0
30017 0.11
30018 0.11
30019 0.11
30020 0.11
30021 0
30022 0.11
30023 0.11
30024 0
30025 0.11
30026 0
30027 0.11
30028 0.11
30029 0
30030 0.11
30031 0.11
30032 0
30033 0.11
30034 0
30035 0.11
30036 0
30037 0.11
30038 0
30039 0
30040 0.11
30041 0
30042 0.11
30043 0
30044 0
30045 0.11
30046 0.11
30047 0.11
30048 0
30049 0.11
30050 0
30051 0
30052 0
30053 0.11
30054 0
30055 0
30056 0
30057 0
30058 0
30059 0.11
30060 0
30061 0.11
30062 0
30063 0
30064 0
30065 0.11
30066 0.11
30067 0
30068 0.11
30069 0.11
30070 0.11
30071 0
30072 0
30073 0.11
30074 0.11
30075 0
30076 0.11
30077 0
30078 0
30079 0.11
30080 0
30081 0
30082 0.11
30083 0.11
30084 0
30085 0.11
30086 0
30087 0.11
30088 0
30089 0.11
30090 0
30091 0
30092 0
30093 0
30094 0.11
30095 0.11
30096 0.11
30097 0.11
30098 0.11
30099 0.11
30100 0.11
30101 0
30102 0.11
30103 0.11
30104 0.11
30105 0.11
30106 0.11
30107 0.11
30108 0.11
30109 0.11
30110 0
30111 0
30112 0.11
30113 0
30114 0
30115 0.11
30116 0
30117 0
30118 0.11
30119 0.11
30120 0
30121 0
30122 0.11
30123 0.11
30124 0.11
30125 0.11
30126 0
30127 0.11
30128 0.11
30129 0.11
30130 0.11
30131 0
30132 0.11
30133 0.11
30134 0.11
30135 0
30136 0.11
30137 0.11
30138 0.11
30139 0.11
30140 0.11
30141 0.11
30142 0
30143 0.11
30144 0.11
30145 0.11
30146 0.11
30147 0.11
30148 0
30149 0.11
30150 0
30151 0
30152 0.11
30153 0
30154 0.11
30155 0.11
30156 0
30157 0.11
30158 0.11
30159 0
30160 0.11
30161 0.11
30162 0.11
30163 0.11
30164 0.11
30165 0.11
30166 0
30167 0.11
30168 0
30169 0.11
30170 0.11
30171 0
30172 0.11
30173 0.11
30174 0.11
30175 0.11
30176 0
30177 0
30178 0.11
30179 0
30180 0.11
30181 0
30182 0
30183 0
30184 0.11
30185 0
30186 0.11
30187 0.11
30188 0
30189 0.11
30190 0
30191 0.11
30192 0
30193 0.11
30194 0.11
30195 0
30196 0.11
30197 0.11
30198 0.11
30199 0.11
30200 0
30201 0.11
30202 0.11
30203 0
30204 0
30205 0.11
30206 0
30207 0
30208 0
30209 0.11
30210 0.11
30211 0
30212 0.11
30213 0.11
30214 0
30215 0.11
30216 0.11
30217 0.11
30218 0
30219 0
30220 0.11
30221 0.11
30222 0.11
30223 0.11
30224 0
30225 0.11
30226 0.11
30227 0.11
30228 0.11
30229 0.11
30230 0.11
30231 0.11
30232 0
30233 0.11
30234 0.11
30235 0.11
30236 0
30237 0.11
30238 0.11
30239 0
30240 0
30241 0
30242 0.11
30243 0
30244 0.11
30245 0.11
30246 0.11
30247 0
30248 0.11
30249 0.11
30250 0.11
30251 0
30252 0.11
30253 0.11
30254 0.11
30255 0.11
30256 0
30257 0.11
30258 0
30259 0
30260 0.11
30261 0
30262 0.11
30263 0
30264 0.11
30265 0
30266 0.11
30267 0.11
30268 0.11
30269 0.11
30270 0
30271 0
30272 0.11
30273 0.11
30274 0.11
30275 0.11
30276 0.11
30277 0.11
30278 0.11
30279 0.11
30280 0.11
30281 0
30282 0.11
30283 0.11
30284 0.11
30285 0.11
30286 0
30287 0.11
30288 0.11
30289 0
30290 0.11
30291 0.11
30292 0
30293 0.11
30294 0.11
30295 0
30296 0
30297 0.11
30298 0
30299 0.11
30300 0.11
30301 0
30302 0
30303 0.11
30304 0
30305 0.11
30306 0.11
30307 0.11
30308 0
30309 0.11
30310 0
30311 0.11
30312 0
30313 0
30314 0
30315 0
30316 0
30317 0.11
30318 0
30319 0
30320 0
30321 0.11
30322 0.11
30323 0
30324 0
30325 0
30326 0
30327 0
30328 0.11
30329 0
30330 0
30331 0.11
30332 0.11
30333 0.11
30334 0
30335 0.11
30336 0.11
30337 0
30338 0.11
30339 0
30340 0.11
30341 0
30342 0.11
30343 0.11
30344 0
30345 0.11
30346 0.11
30347 0.11
30348 0.11
30349 0
30350 0.11
30351 0
30352 0.11
30353 0
30354 0.11
30355 0.11
30356 0.11
30357 0.11
30358 0.11
30359 0.11
30360 0.11
30361 0
30362 0.11
30363 0.11
30364 0
30365 0.11
30366 0
30367 0.11
30368 0
30369 0
30370 0.11
30371 0.11
30372 0.11
30373 0.11
30374 0.11
30375 0.11
30376 0.11
30377 0
30378 0
30379 0.11
30380 0
30381 0
30382 0.11
30383 0
30384 0.11
30385 0.11
30386 0
30387 0
30388 0.11
30389 0.11
30390 0.11
30391 0.11
30392 0.11
30393 0.11
30394 0.11
30395 0.11
30396 0.11
30397 0.11
30398 0.11
30399 0
30400 0
30401 0
30402 0.11
30403 0
30404 0.11
30405 0.11
30406 0.11
30407 0.11
30408 0
30409 0.11
30410 0.11
30411 0.11
30412 0.11
30413 0
30414 0.11
30415 0
30416 0
30417 0.11
30418 0.11
30419 0.11
30420 0.11
30421 0
30422 0
30423 0.11
30424 0.11
30425 0.11
30426 0
30427 0.11
30428 0
30429 0.11
30430 0
30431 0.11
30432 0.11
30433 0
30434 0.11
30435 0.11
30436 0.11
30437 0
30438 0.11
30439 0.11
30440 0.11
30441 0.11
30442 0.11
30443 0.11
30444 0
30445 0.11
30446 0.11
30447 0
30448 0
30449 0
30450 0.11
30451 0
30452 0
30453 0.11
30454 0.11
30455 0
30456 0
30457 0
30458 0.11
30459 0
30460 0.11
30461 0.11
30462 0.11
30463 0.11
30464 0.11
30465 0.11
30466 0.11
30467 0.11
30468 0
30469 0.11
30470 0
30471 0
30472 0
30473 0
30474 0.11
30475 0
30476 0.11
30477 0.11
30478 0.11
30479 0
30480 0.11
30481 0.11
30482 0.11
30483 0
30484 0.11
30485 0.11
30486 0
30487 0
30488 0.11
30489 0
30490 0.11
30491 0
30492 0
30493 0.11
30494 0
30495 0.11
30496 0
30497 0
30498 0.11
30499 0
30500 0
30501 0.11
30502 0
30503 0.11
30504 0.11
30505 0
30506 0.11
30507 0.11
30508 0.11
30509 0.11
30510 0.11
30511 0
30512 0.11
30513 0
30514 0.11
30515 0.11
30516 0.11
30517 0.11
30518 0
30519 0
30520 0
30521 0
30522 0
30523 0
30524 0.11
30525 0
30526 0
30527 0
30528 0.11
30529 0.11
30530 0
30531 0
30532 0.11
30533 0
30534 0.11
30535 0.11
30536 0.11
30537 0.11
30538 0.11
30539 0.11
30540 0
30541 0.11
30542 0.11
30543 0.11
30544 0.11
30545 0
30546 0.11
30547 0.11
30548 0.11
30549 0
30550 0
30551 0
30552 0
30553 0
30554 0.11
30555 0.11
30556 0
30557 0
30558 0.11
30559 0.11
30560 0.11
30561 0.11
30562 0.11
30563 0.11
30564 0.11
30565 0.11
30566 0.11
30567 0.11
30568 0.11
30569 0.11
30570 0.11
30571 0
30572 0.11
30573 0.11
30574 0
30575 0.11
30576 0
30577 0.11
30578 0
30579 0.11
30580 0.11
30581 0.11
30582 0
30583 0.11
30584 0.11
30585 0.11
30586 0.11
30587 0.11
30588 0
30589 0
30590 0.11
30591 0
30592 0.11
30593 0.11
30594 0.11
30595 0.11
30596 0.11
30597 0.11
30598 0
30599 0.11
30600 0.11
30601 0.11
30602 0
30603 0
30604 0
30605 0.11
30606 0.11
30607 0
30608 0
30609 0.11
30610 0.11
30611 0.11
30612 0.11
30613 0.11
30614 0.11
30615 0
30616 0
30617 0.11
30618 0.11
30619 0.11
30620 0.11
30621 0.11
30622 0.11
30623 0
30624 0.11
30625 0.11
30626 0
30627 0.11
30628 0.11
30629 0
30630 0.11
30631 0.11
30632 0
30633 0.11
30634 0
30635 0.11
30636 0.11
30637 0.11
30638 0.11
30639 0.11
30640 0
30641 0.11
30642 0
30643 0.11
30644 0.11
30645 0.11
30646 0
30647 0.11
30648 0
30649 0
30650 0.11
30651 0.11
30652 0
30653 0.11
30654 0.11
30655 0.11
30656 0
30657 0.11
30658 0.11
30659 0.11
30660 0
30661 0
30662 0
30663 0.11
30664 0
30665 0.11
30666 0.11
30667 0.11
30668 0.11
30669 0
30670 0
30671 0.11
30672 0.11
30673 0.11
30674 0.11
30675 0.11
30676 0
30677 0
30678 0.11
30679 0.11
30680 0.11
30681 0
30682 0.11
30683 0.11
30684 0
30685 0.11
30686 0.11
30687 0.11
30688 0.11
30689 0.11
30690 0.11
30691 0
30692 0.11
30693 0.11
30694 0.11
30695 0.11
30696 0.11
30697 0.11
30698 0.11
30699 0.11
30700 0.11
30701 0
30702 0.11
30703 0
30704 0.11
30705 0
30706 0
30707 0.11
30708 0
30709 0.11
30710 0
30711 0
30712 0.11
30713 0
30714 0
30715 0
30716 0
30717 0.11
30718 0
30719 0.11
30720 0
30721 0
30722 0.11
30723 0.11
30724 0
30725 0
30726 0.11
30727 0
30728 0.11
30729 0.11
30730 0
30731 0.11
30732 0
30733 0.11
30734 0
30735 0
30736 0.11
30737 0.11
30738 0
30739 0
30740 0.11
30741 0
30742 0.11
30743 0.11
30744 0.11
30745 0.11
30746 0
30747 0
30748 0.11
30749 0.11
30750 0.11
30751 0
30752 0.11
30753 0.11
30754 0
30755 0.11
30756 0.11
30757 0.11
30758 0.11
30759 0
30760 0
30761 0.11
30762 0.11
30763 0.11
30764 0
30765 0
30766 0.11
30767 0.11
30768 0.11
30769 0.11
30770 0
30771 0.11
30772 0
30773 0
30774 0.11
30775 0
30776 0
30777 0.11
30778 0.11
30779 0.11
30780 0.11
30781 0
30782 0.11
30783 0
30784 0
30785 0.11
30786 0.11
30787 0.11
30788 0
30789 0.11
30790 0
30791 0.11
30792 0
30793 0.11
30794 0.11
30795 0.11
30796 0
30797 0.11
30798 0.11
30799 0.11
30800 0
30801 0
30802 0.11
30803 0
30804 0
30805 0.11
30806 0.11
30807 0
30808 0.11
30809 0.11
30810 0.11
30811 0
30812 0.11
30813 0
30814 0
30815 0
30816 0.11
30817 0.11
30818 0.11
30819 0
30820 0
30821 0.11
30822 0
30823 0.11
30824 0
30825 0.11
30826 0.11
30827 0
30828 0
30829 0.11
30830 0
30831 0.11
30832 0.11
30833 0.11
30834 0.11
30835 0.11
30836 0
30837 0.11
30838 0.11
30839 0
30840 0.11
30841 0
30842 0
30843 0
30844 0
30845 0
30846 0
30847 0
30848 0
30849 0.11
30850 0.11
30851 0.11
30852 0.11
30853 0.11
30854 0.11
30855 0
30856 0.11
30857 0
30858 0
30859 0.11
30860 0
30861 0
30862 0.11
30863 0.11
30864 0
30865 0.11
30866 0.11
30867 0.11
30868 0.11
30869 0
30870 0
30871 0
30872 0.11
30873 0
30874 0.11
30875 0.11
30876 0
30877 0
30878 0.11
30879 0.11
30880 0.11
30881 0
30882 0
30883 0.11
30884 0.11
30885 0.11
30886 0
30887 0.11
30888 0.11
30889 0
30890 0.11
30891 0.11
30892 0
30893 0.11
30894 0.11
30895 0
30896 0
30897 0.11
30898 0.11
30899 0.11
30900 0
30901 0.11
30902 0.11
30903 0
30904 0.11
30905 0.11
30906 0.11
30907 0
30908 0
30909 0
30910 0.11
30911 0.11
30912 0.11
30913 0.11
30914 0.11
30915 0
30916 0
30917 0
30918 0
30919 0
30920 0.11
30921 0.11
30922 0
30923 0.11
30924 0.11
30925 0.11
30926 0.11
30927 0.11
30928 0
30929 0
30930 0.11
30931 0.11
30932 0
30933 0.11
30934 0.11
30935 0
30936 0.11
30937 0
30938 0.11
30939 0.11
30940 0
30941 0
30942 0.11
30943 0
30944 0
30945 0.11
30946 0
30947 0.11
30948 0.11
30949 0
30950 0
30951 0.11
30952 0.11
30953 0
30954 0
30955 0.11
30956 0
30957 0.11
30958 0.11
30959 0.11
30960 0
30961 0.11
30962 0
30963 0.11
30964 0.11
30965 0.11
30966 0.11
30967 0.11
30968 0.11
30969 0
30970 0.11
30971 0.11
30972 0
30973 0
30974 0.11
30975 0.11
30976 0.11
30977 0
30978 0.11
30979 0.11
30980 0
30981 0
30982 0.11
30983 0.11
30984 0.11
30985 0.11
30986 0.11
30987 0.11
30988 0
30989 0.11
30990 0.11
30991 0
30992 0
30993 0
30994 0
30995 0
30996 0.11
30997 0
30998 0
30999 0.11
31000 0
31001 0
31002 0
31003 0.11
31004 0.11
31005 0
31006 0.11
31007 0.11
31008 0
31009 0.11
31010 0
31011 0
31012 0.11
31013 0.11
31014 0
31015 0
31016 0.11
31017 0.11
31018 0.11
31019 0
31020 0.11
31021 0.11
31022 0
31023 0.11
31024 0
31025 0.11
31026 0
31027 0.11
31028 0
31029 0
31030 0.11
31031 0
31032 0.11
31033 0
31034 0
31035 0.11
31036 0.11
31037 0.11
31038 0.11
31039 0
31040 0
31041 0.11
31042 0.11
31043 0.11
31044 0
31045 0.11
31046 0.11
31047 0
31048 0
31049 0.11
31050 0
31051 0
31052 0
31053 0
31054 0
31055 0.11
31056 0.11
31057 0.11
31058 0.11
31059 0
31060 0.11
31061 0.11
31062 0.11
31063 0
31064 0
31065 0.11
31066 0
31067 0
31068 0.11
31069 0.11
31070 0.11
31071 0.11
31072 0
31073 0.11
31074 0.11
31075 0
31076 0.11
31077 0.11
31078 0.11
31079 0
31080 0.11
31081 0.11
31082 0.11
31083 0
31084 0.11
31085 0.11
31086 0.11
31087 0.11
31088 0.11
31089 0
31090 0.11
31091 0
31092 0
31093 0
31094 0
31095 0.11
31096 0
31097 0
31098 0.11
31099 0
31100 0.11
31101 0
31102 0
31103 0.11
31104 0.11
31105 0.11
31106 0.11
31107 0.11
31108 0
31109 0.11
31110 0
31111 0
31112 0.11
31113 0.11
31114 0
31115 0.11
31116 0.11
31117 0
31118 0.11
31119 0
31120 0
31121 0
31122 0
31123 0.11
31124 0.11
31125 0.11
31126 0.11
31127 0.11
31128 0.11
31129 0.11
31130 0
31131 0.11
31132 0.11
31133 0
31134 0.11
31135 0
31136 0.11
31137 0.11
31138 0
31139 0
31140 0.11
31141 0.11
31142 0.11
31143 0.11
31144 0
31145 0.11
31146 0
31147 0.11
31148 0.11
31149 0
31150 0
31151 0
31152 0
31153 0.11
31154 0
31155 0.11
31156 0.11
31157 0
31158 0
31159 0
31160 0.11
31161 0
31162 0.11
31163 0
31164 0.11
31165 0.11
31166 0.11
31167 0
31168 0.11
31169 0
31170 0.11
31171 0
31172 0
31173 0
31174 0
31175 0.11
31176 0.11
31177 0.11
31178 0.11
31179 0
31180 0.11
31181 0
31182 0.11
31183 0.11
31184 0.11
31185 0
31186 0.11
31187 0.11
31188 0
31189 0.11
31190 0.11
31191 0
31192 0
31193 0
31194 0.11
31195 0
31196 0
31197 0
31198 0
31199 0
31200 0
31201 0.11
31202 0.11
31203 0.11
31204 0
31205 0
31206 0.11
31207 0.11
31208 0.11
31209 0
31210 0.11
31211 0.11
31212 0
31213 0.11
31214 0.11
31215 0.11
31216 0.11
31217 0.11
31218 0
31219 0
31220 0
31221 0
31222 0
31223 0.11
31224 0
31225 0.11
31226 0
31227 0.11
31228 0.11
31229 0
31230 0
31231 0
31232 0.11
31233 0.11
31234 0.11
31235 0.11
31236 0.11
31237 0.11
31238 0.11
31239 0.11
31240 0.11
31241 0
31242 0
31243 0.11
31244 0
31245 0.11
31246 0
31247 0.11
31248 0.11
31249 0.11
31250 0.11
31251 0.11
31252 0.11
31253 0
31254 0
31255 0
31256 0
31257 0.11
31258 0.11
31259 0
31260 0
31261 0.11
31262 0
31263 0
31264 0.11
31265 0.11
31266 0
31267 0
31268 0
31269 0.11
31270 0.11
31271 0
31272 0
31273 0
31274 0
31275 0.11
31276 0
31277 0.11
31278 0
31279 0
31280 0.11
31281 0
31282 0
31283 0
31284 0
31285 0.11
31286 0.11
31287 0.11
31288 0.11
31289 0.11
31290 0.11
31291 0
31292 0
31293 0.11
31294 0.11
31295 0
31296 0.11
31297 0
31298 0
31299 0.11
31300 0.11
31301 0.11
31302 0
31303 0.11
31304 0.11
31305 0
31306 0
31307 0
31308 0.11
31309 0.11
31310 0.11
31311 0.11
31312 0.11
31313 0
31314 0.11
31315 0
31316 0
31317 0.11
31318 0.11
31319 0
31320 0.11
31321 0.11
31322 0.11
31323 0
31324 0.11
31325 0.11
31326 0
31327 0
31328 0.11
31329 0.11
31330 0.11
31331 0
31332 0.11
31333 0.11
31334 0.11
31335 0
31336 0.11
31337 0.11
31338 0
31339 0.11
31340 0
31341 0.11
31342 0.11
31343 0.11
31344 0.11
31345 0.11
31346 0
31347 0.11
31348 0
31349 0.11
31350 0.11
31351 0
31352 0
31353 0.11
31354 0
31355 0
31356 0.11
31357 0.11
31358 0.11
31359 0.11
31360 0.11
31361 0.11
31362 0.11
31363 0.11
31364 0
31365 0.11
31366 0
31367 0
31368 0
31369 0.11
31370 0.11
31371 0
31372 0
31373 0.11
31374 0
31375 0.11
31376 0.11
31377 0.11
31378 0
31379 0.11
31380 0
31381 0.11
31382 0.11
31383 0.11
31384 0.11
31385 0.11
31386 0.11
31387 0.11
31388 0.11
31389 0.11
31390 0
31391 0
31392 0.11
31393 0.11
31394 0.11
31395 0.11
31396 0
31397 0.11
31398 0
31399 0.11
31400 0.11
31401 0.11
31402 0
31403 0.11
31404 0
31405 0.11
31406 0
31407 0.11
31408 0.11
31409 0.11
31410 0
31411 0
31412 0
31413 0.11
31414 0
31415 0.11
31416 0
31417 0
31418 0.11
31419 0.11
31420 0
31421 0.11
31422 0.11
31423 0
31424 0
31425 0
31426 0.11
31427 0
31428 0
31429 0.11
31430 0.11
31431 0
31432 0.11
31433 0
31434 0
31435 0
31436 0
31437 0
31438 0
31439 0
31440 0.11
31441 0
31442 0.11
31443 0.11
31444 0.11
31445 0.11
31446 0
31447 0.11
31448 0
31449 0
31450 0.11
31451 0.11
31452 0.11
31453 0.11
31454 0.11
31455 0.11
31456 0
31457 0
31458 0.11
31459 0.11
31460 0.11
31461 0.11
31462 0
31463 0.11
31464 0.11
31465 0.11
31466 0
31467 0
31468 0
31469 0
31470 0
31471 0.11
31472 0
31473 0
31474 0.11
31475 0.11
31476 0.11
31477 0.11
31478 0
31479 0.11
31480 0
31481 0.11
31482 0
31483 0
31484 0
31485 0.11
31486 0
31487 0.11
31488 0.11
31489 0.11
31490 0
31491 0
31492 0.11
31493 0
31494 0
31495 0.11
31496 0.11
31497 0
31498 0.11
31499 0.11
31500 0.11
31501 0.11
31502 0
31503 0
31504 0
31505 0.11
31506 0.11
31507 0.11
31508 0.11
31509 0
31510 0
31511 0.11
31512 0.11
31513 0.11
31514 0.11
31515 0.11
31516 0
31517 0.11
31518 0
31519 0.11
31520 0.11
31521 0
31522 0.11
31523 0.11
31524 0
31525 0
31526 0.11
31527 0.11
31528 0
31529 0.11
31530 0
31531 0
31532 0.11
31533 0.11
31534 0.11
31535 0.11
31536 0
31537 0.11
31538 0.11
31539 0
31540 0.11
31541 0
31542 0.11
31543 0.11
31544 0.11
31545 0.11
31546 0
31547 0.11
31548 0
31549 0
31550 0.11
31551 0.11
31552 0
31553 0.11
31554 0.11
31555 0
31556 0
31557 0.11
31558 0.11
31559 0
31560 0.11
31561 0
31562 0.11
31563 0.11
31564 0.11
31565 0.11
31566 0.11
31567 0.11
31568 0.11
31569 0.11
31570 0
31571 0
31572 0
31573 0.11
31574 0.11
31575 0.11
31576 0
31577 0
31578 0.11
31579 0.11
31580 0
31581 0.11
31582 0
31583 0.11
31584 0
31585 0.11
31586 0
31587 0.11
31588 0.11
31589 0.11
31590 0
31591 0.11
31592 0
31593 0
31594 0.11
31595 0
31596 0.11
31597 0
31598 0
31599 0
31600 0
31601 0.11
31602 0.11
31603 0.11
31604 0.11
31605 0.11
31606 0.11
31607 0
31608 0
31609 0.11
31610 0
31611 0
31612 0.11
31613 0
31614 0
31615 0
31616 0.11
31617 0
31618 0.11
31619 0.11
31620 0.11
31621 0
31622 0.11
31623 0
31624 0
31625 0
31626 0.11
31627 0
31628 0.11
31629 0
31630 0
31631 0
31632 0
31633 0
31634 0.11
31635 0.11
31636 0
31637 0
31638 0.11
31639 0.11
31640 0.11
31641 0
31642 0.11
31643 0
31644 0.11
31645 0.11
31646 0.11
31647 0.11
31648 0.11
31649 0.11
31650 0
31651 0
31652 0.11
31653 0
31654 0.11
31655 0.11
31656 0
31657 0.11
31658 0.11
31659 0
31660 0.11
31661 0.11
31662 0.11
31663 0
31664 0.11
31665 0.11
31666 0
31667 0.11
31668 0.11
31669 0
31670 0.11
31671 0.11
31672 0
31673 0.11
31674 0.11
31675 0
31676 0.11
31677 0.11
31678 0
31679 0.11
31680 0
31681 0.11
31682 0.11
31683 0
31684 0.11
31685 0.11
31686 0
31687 0.11
31688 0.11
31689 0
31690 0
31691 0.11
31692 0
31693 0
31694 0.11
31695 0.11
31696 0.11
31697 0
31698 0
31699 0.11
31700 0.11
31701 0.11
31702 0
31703 0
31704 0
31705 0
31706 0
31707 0.11
31708 0.11
31709 0
31710 0.11
31711 0.11
31712 0.11
31713 0.11
31714 0.11
31715 0.11
31716 0.11
31717 0.11
31718 0.11
31719 0.11
31720 0
31721 0.11
31722 0
31723 0.11
31724 0.11
31725 0.11
31726 0.11
31727 0
31728 0.11
31729 0.11
31730 0.11
31731 0.11
31732 0
31733 0.11
31734 0
31735 0.11
31736 0
31737 0.11
31738 0
31739 0.11
31740 0.11
31741 0.11
31742 0.11
31743 0.11
31744 0
31745 0
31746 0
31747 0.11
31748 0.11
31749 0.11
31750 0
31751 0.11
31752 0.11
31753 0
31754 0.11
31755 0.11
31756 0
31757 0.11
31758 0
31759 0
31760 0.11
31761 0.11
31762 0
31763 0
31764 0.11
31765 0.11
31766 0.11
31767 0
31768 0
31769 0
31770 0
31771 0
31772 0
31773 0
31774 0.11
31775 0
31776 0
31777 0
31778 0
31779 0
31780 0.11
31781 0
31782 0
31783 0.11
31784 0
31785 0.11
31786 0.11
31787 0
31788 0.11
31789 0
31790 0
31791 0.11
31792 0.11
31793 0
31794 0
31795 0
31796 0.11
31797 0
31798 0.11
31799 0
31800 0
31801 0
31802 0
31803 0.11
31804 0
31805 0.11
31806 0
31807 0.11
31808 0.11
31809 0
31810 0.11
31811 0.11
31812 0.11
31813 0.11
31814 0.11
31815 0.11
31816 0.11
31817 0.11
31818 0
31819 0.11
31820 0
31821 0.11
31822 0.11
31823 0
31824 0
31825 0.11
31826 0.11
31827 0
31828 0.11
31829 0.11
31830 0.11
31831 0
31832 0.11
31833 0.11
31834 0.11
31835 0
31836 0.11
31837 0
31838 0.11
31839 0.11
31840 0
31841 0
31842 0
31843 0.11
31844 0
31845 0.11
31846 0.11
31847 0
31848 0.11
31849 0
31850 0
31851 0.11
31852 0.11
31853 0
31854 0.11
31855 0.11
31856 0.11
31857 0.11
31858 0.11
31859 0.11
31860 0.11
31861 0.11
31862 0.11
31863 0.11
31864 0
31865 0
31866 0.11
31867 0
31868 0.11
31869 0
31870 0
31871 0.11
31872 0.11
31873 0.11
31874 0
31875 0.11
31876 0.11
31877 0.11
31878 0.11
31879 0
31880 0.11
31881 0
31882 0.11
31883 0.11
31884 0
31885 0.11
31886 0
31887 0.11
31888 0.11
31889 0.11
31890 0.11
31891 0.11
31892 0
31893 0
31894 0
31895 0.11
31896 0
31897 0
31898 0
31899 0.11
31900 0.11
31901 0.11
31902 0.11
31903 0.11
31904 0.11
31905 0.11
31906 0.11
31907 0
31908 0.11
31909 0.11
31910 0.11
31911 0.11
31912 0
31913 0.11
31914 0
31915 0
31916 0
31917 0
31918 0.11
31919 0
31920 0.11
31921 0.11
31922 0.11
31923 0.11
31924 0
31925 0.11
31926 0.11
31927 0.11
31928 0
31929 0
31930 0
31931 0
31932 0.11
31933 0.11
31934 0
31935 0
31936 0
31937 0.11
31938 0.11
31939 0
31940 0.11
31941 0
31942 0.11
31943 0.11
31944 0.11
31945 0
31946 0.11
31947 0
31948 0
31949 0
31950 0.11
31951 0.11
31952 0
31953 0.11
31954 0
31955 0
31956 0
31957 0.11
31958 0
31959 0.11
31960 0.11
31961 0.11
31962 0
31963 0
31964 0
31965 0.11
31966 0
31967 0.11
31968 0.11
31969 0.11
31970 0.11
31971 0
31972 0.11
31973 0
31974 0
31975 0
31976 0.11
31977 0.11
31978 0
31979 0
31980 0.11
31981 0
31982 0.11
31983 0
31984 0.11
31985 0.11
31986 0
31987 0
31988 0
31989 0.11
31990 0.11
31991 0.11
31992 0
31993 0
31994 0.11
31995 0
31996 0.11
31997 0
31998 0.11
31999 0.11
32000 0
32001 0.11
32002 0.11
32003 0.11
32004 0
32005 0.11
32006 0.11
32007 0
32008 0
32009 0
32010 0.11
32011 0.11
32012 0.11
32013 0.11
32014 0.11
32015 0.11
32016 0.11
32017 0.11
32018 0
32019 0.11
32020 0.11
32021 0
32022 0.11
32023 0
32024 0.11
32025 0
32026 0.11
32027 0.11
32028 0
32029 0
32030 0
32031 0.11
32032 0
32033 0.11
32034 0
32035 0.11
32036 0
32037 0
32038 0
32039 0.11
32040 0.11
32041 0.11
32042 0.11
32043 0.11
32044 0.11
32045 0
32046 0
32047 0.11
32048 0.11
32049 0.11
32050 0.11
32051 0.11
32052 0.11
32053 0.11
32054 0.11
32055 0.11
32056 0.11
32057 0.11
32058 0.11
32059 0
32060 0.11
32061 0.11
32062 0.11
32063 0.11
32064 0
32065 0
32066 0.11
32067 0
32068 0
32069 0.11
32070 0.11
32071 0
32072 0
32073 0.11
32074 0.11
32075 0.11
32076 0
32077 0.11
32078 0.11
32079 0
32080 0.11
32081 0
32082 0.11
32083 0
32084 0.11
32085 0
32086 0
32087 0.11
32088 0.11
32089 0.11
32090 0.11
32091 0
32092 0
32093 0
32094 0
32095 0
32096 0
32097 0.11
32098 0
32099 0.11
32100 0.11
32101 0
32102 0.11
32103 0.11
32104 0
32105 0
32106 0.11
32107 0
32108 0
32109 0.11
32110 0.11
32111 0
32112 0.11
32113 0.11
32114 0.11
32115 0.11
32116 0
32117 0.11
32118 0
32119 0
32120 0.11
32121 0
32122 0.11
32123 0
32124 0.11
32125 0.11
32126 0
32127 0
32128 0.11
32129 0.11
32130 0.11
32131 0.11
32132 0.11
32133 0
32134 0
32135 0.11
32136 0.11
32137 0
32138 0.11
32139 0.11
32140 0.11
32141 0.11
32142 0.11
32143 0.11
32144 0.11
32145 0
32146 0.11
32147 0
32148 0
32149 0
32150 0
32151 0.11
32152 0.11
32153 0
32154 0.11
32155 0.11
32156 0.11
32157 0.11
32158 0
32159 0.11
32160 0
32161 0.11
32162 0.11
32163 0.11
32164 0.11
32165 0.11
32166 0.11
32167 0
32168 0
32169 0.11
32170 0
32171 0.11
32172 0
32173 0.11
32174 0
32175 0.11
32176 0.11
32177 0
32178 0.11
32179 0.11
32180 0
32181 0.11
32182 0.11
32183 0
32184 0.11
32185 0
32186 0.11
32187 0.11
32188 0.11
32189 0
32190 0
32191 0.11
32192 0
32193 0.11
32194 0.11
32195 0
32196 0.11
32197 0
32198 0.11
32199 0.11
32200 0.11
32201 0
32202 0
32203 0.11
32204 0
32205 0
32206 0.11
32207 0.11
32208 0.11
32209 0
32210 0
32211 0
32212 0.11
32213 0.11
32214 0.11
32215 0.11
32216 0
32217 0.11
32218 0
32219 0
32220 0
32221 0.11
32222 0
32223 0.11
32224 0.11
32225 0.11
32226 0.11
32227 0
32228 0.11
32229 0.11
32230 0.11
32231 0
32232 0
32233 0
32234 0.11
32235 0
32236 0
32237 0
32238 0
32239 0.11
32240 0.11
32241 0.11
32242 0
32243 0.11
32244 0
32245 0.11
32246 0
32247 0.11
32248 0
32249 0.11
32250 0
32251 0
32252 0
32253 0.11
32254 0
32255 0.11
32256 0.11
32257 0.11
32258 0.11
32259 0.11
32260 0.11
32261 0
32262 0.11
32263 0.11
32264 0.11
32265 0.11
32266 0.11
32267 0
32268 0
32269 0
32270 0.11
32271 0
32272 0.11
32273 0.11
32274 0.11
32275 0
32276 0.11
32277 0
32278 0
32279 0.11
32280 0
32281 0.11
32282 0.11
32283 0
32284 0.11
32285 0
32286 0.11
32287 0.11
32288 0.11
32289 0
32290 0
32291 0.11
32292 0.11
32293 0.11
32294 0.11
32295 0.11
32296 0.11
32297 0.11
32298 0.11
32299 0.11
32300 0.11
32301 0
32302 0.11
32303 0.11
32304 0
32305 0
32306 0.11
32307 0.11
32308 0.11
32309 0.11
32310 0
32311 0
32312 0
32313 0
32314 0
32315 0
32316 0.11
32317 0.11
32318 0
32319 0.11
32320 0
32321 0
32322 0.11
32323 0
32324 0.11
32325 0
32326 0.11
32327 0.11
32328 0
32329 0
32330 0
32331 0.11
32332 0.11
32333 0
32334 0.11
32335 0.11
32336 0.11
32337 0.11
32338 0.11
32339 0.11
32340 0
32341 0
32342 0.11
32343 0.11
32344 0.11
32345 0.11
32346 0.11
32347 0.11
32348 0.11
32349 0
32350 0.11
32351 0.11
32352 0.11
32353 0.11
32354 0.11
32355 0.11
32356 0.11
32357 0.11
32358 0
32359 0
32360 0.11
32361 0.11
32362 0
32363 0
32364 0
32365 0
32366 0.11
32367 0.11
32368 0
32369 0.11
32370 0.11
32371 0
32372 0.11
32373 0
32374 0.11
32375 0.11
32376 0.11
32377 0.11
32378 0.11
32379 0.11
32380 0
32381 0.11
32382 0.11
32383 0.11
32384 0
32385 0.11
32386 0.11
32387 0.11
32388 0.11
32389 0.11
32390 0
32391 0.11
32392 0.11
32393 0.11
32394 0
32395 0.11
32396 0
32397 0.11
32398 0.11
32399 0
32400 0.11
32401 0.11
32402 0.11
32403 0.11
32404 0.11
32405 0.11
32406 0
32407 0
32408 0.11
32409 0
32410 0.11
32411 0.11
32412 0.11
32413 0.11
32414 0
32415 0.11
32416 0.11
32417 0.11
32418 0.11
32419 0.11
32420 0.11
32421 0.11
32422 0.11
32423 0.11
32424 0
32425 0
32426 0.11
32427 0.11
32428 0.11
32429 0
32430 0
32431 0
32432 0
32433 0.11
32434 0
32435 0.11
32436 0.11
32437 0.11
32438 0.11
32439 0.11
32440 0
32441 0
32442 0.11
32443 0.11
32444 0
32445 0.11
32446 0.11
32447 0.11
32448 0.11
32449 0.11
32450 0
32451 0.11
32452 0.11
32453 0.11
32454 0
32455 0.11
32456 0.11
32457 0
32458 0
32459 0
32460 0
32461 0.11
32462 0
32463 0.11
32464 0.11
32465 0
32466 0.11
32467 0
32468 0.11
32469 0
32470 0
32471 0.11
32472 0
32473 0.11
32474 0
32475 0
32476 0.11
32477 0
32478 0
32479 0.11
32480 0
32481 0
32482 0
32483 0.11
32484 0
32485 0
32486 0.11
32487 0.11
32488 0.11
32489 0.11
32490 0
32491 0.11
32492 0
32493 0.11
32494 0.11
32495 0.11
32496 0.11
32497 0.11
32498 0.11
32499 0.11
32500 0.11
32501 0.11
32502 0.11
32503 0.11
32504 0.11
32505 0
32506 0.11
32507 0
32508 0
32509 0
32510 0
32511 0.11
32512 0
32513 0.11
32514 0.11
32515 0
32516 0.11
32517 0
32518 0
32519 0.11
32520 0.11
32521 0.11
32522 0
32523 0
32524 0.11
32525 0.11
32526 0.11
32527 0.11
32528 0.11
32529 0
32530 0.11
32531 0
32532 0.11
32533 0.11
32534 0
32535 0
32536 0
32537 0.11
32538 0.11
32539 0.11
32540 0
32541 0
32542 0.11
32543 0.11
32544 0
32545 0
32546 0.11
32547 0
32548 0
32549 0.11
32550 0.11
32551 0.11
32552 0.11
32553 0
32554 0
32555 0
32556 0.11
32557 0.11
32558 0.11
32559 0
32560 0.11
32561 0.11
32562 0.11
32563 0.11
32564 0.11
32565 0
32566 0.11
32567 0.11
32568 0.11
32569 0.11
32570 0
32571 0.11
32572 0.11
32573 0
32574 0.11
32575 0
32576 0.11
32577 0
32578 0
32579 0
32580 0.11
32581 0.11
32582 0
32583 0
32584 0
32585 0
32586 0.11
32587 0
32588 0
32589 0
32590 0.11
32591 0
32592 0.11
32593 0
32594 0.11
32595 0
32596 0.11
32597 0
32598 0.11
32599 0.11
32600 0
32601 0
32602 0
32603 0
32604 0
32605 0.11
32606 0.11
32607 0.11
32608 0
32609 0.11
32610 0.11
32611 0
32612 0.11
32613 0
32614 0.11
32615 0.11
32616 0.11
32617 0.11
32618 0
32619 0
32620 0.11
32621 0
32622 0.11
32623 0.11
32624 0
32625 0.11
32626 0.11
32627 0.11
32628 0
32629 0
32630 0.11
32631 0.11
32632 0.11
32633 0
32634 0.11
32635 0.11
32636 0.11
32637 0.11
32638 0.11
32639 0
32640 0.11
32641 0.11
32642 0.11
32643 0
32644 0.11
32645 0
32646 0.11
32647 0.11
32648 0
32649 0.11
32650 0.11
32651 0
32652 0
32653 0.11
32654 0
32655 0.11
32656 0
32657 0.11
32658 0.11
32659 0.11
32660 0.11
32661 0
32662 0
32663 0.11
32664 0.11
32665 0.11
32666 0.11
32667 0.11
32668 0.11
32669 0.11
32670 0.11
32671 0.11
32672 0
32673 0
32674 0
32675 0
32676 0.11
32677 0
32678 0
32679 0.11
32680 0.11
32681 0.11
32682 0
32683 0
32684 0.11
32685 0
32686 0.11
32687 0.11
32688 0.11
32689 0.11
32690 0
32691 0
32692 0.11
32693 0
32694 0
32695 0.11
32696 0.11
32697 0.11
32698 0
32699 0.11
32700 0.11
32701 0
32702 0.11
32703 0
32704 0.11
32705 0.11
32706 0
32707 0
32708 0.11
32709 0
32710 0.11
32711 0
32712 0.11
32713 0
32714 0
32715 0.11
32716 0.11
32717 0.11
32718 0.11
32719 0.11
32720 0.11
32721 0.11
32722 0
32723 0.11
32724 0
32725 0.11
32726 0
32727 0.11
32728 0.11
32729 0.11
32730 0.11
32731 0
32732 0
32733 0.11
32734 0
32735 0.11
32736 0.11
32737 0
32738 0
32739 0.11
32740 0
32741 0
32742 0.11
32743 0.11
32744 0.11
32745 0.11
32746 0.11
32747 0
32748 0
32749 0.11
32750 0
32751 0.11
32752 0
32753 0.11
32754 0.11
32755 0
32756 0.11
32757 0.11
32758 0
32759 0
32760 0.11
32761 0
32762 0
32763 0.11
32764 0.11
32765 0
32766 0.11
32767 0
32768 0
32769 0.11
32770 0.11
32771 0
32772 0.11
32773 0.11
32774 0.11
32775 0
32776 0
32777 0.11
32778 0
32779 0.11
32780 0
32781 0.11
32782 0.11
32783 0.11
32784 0
32785 0
32786 0
32787 0.11
32788 0
32789 0
32790 0.11
32791 0.11
32792 0.11
32793 0
32794 0.11
32795 0.11
32796 0
32797 0.11
32798 0
32799 0.11
32800 0
32801 0
32802 0
32803 0
32804 0
32805 0.11
32806 0.11
32807 0
32808 0.11
32809 0.11
32810 0.11
32811 0.11
32812 0.11
32813 0.11
32814 0.11
32815 0
32816 0.11
32817 0.11
32818 0
32819 0.11
32820 0.11
32821 0.11
32822 0
32823 0.11
32824 0.11
32825 0.11
32826 0.11
32827 0
32828 0.11
32829 0.11
32830 0
32831 0.11
32832 0
32833 0.11
32834 0
32835 0.11
32836 0.11
32837 0
32838 0
32839 0
32840 0.11
32841 0.11
32842 0
32843 0.11
32844 0.11
32845 0
32846 0.11
32847 0.11
32848 0
32849 0
32850 0.11
32851 0.11
32852 0.11
32853 0.11
32854 0
32855 0
32856 0
32857 0
32858 0.11
32859 0.11
32860 0.11
32861 0.11
32862 0.11
32863 0.11
32864 0
32865 0
32866 0
32867 0
32868 0
32869 0.11
32870 0.11
32871 0.11
32872 0
32873 0.11
32874 0.11
32875 0.11
32876 0
32877 0
32878 0
32879 0
32880 0.11
32881 0
32882 0.11
32883 0
32884 0
32885 0
32886 0.11
32887 0.11
32888 0.11
32889 0
32890 0.11
32891 0
32892 0
32893 0
32894 0
32895 0
32896 0
32897 0.11
32898 0
32899 0.11
32900 0.11
32901 0
32902 0.11
32903 0
32904 0
32905 0.11
32906 0
32907 0.11
32908 0
32909 0.11
32910 0.11
32911 0.11
32912 0
32913 0.11
32914 0.11
32915 0.11
32916 0.11
32917 0.11
32918 0.11
32919 0
32920 0
32921 0.11
32922 0.11
32923 0
32924 0.11
32925 0.11
32926 0
32927 0
32928 0
32929 0
32930 0.11
32931 0.11
32932 0.11
32933 0.11
32934 0
32935 0.11
32936 0.11
32937 0.11
32938 0.11
32939 0
32940 0.11
32941 0.11
32942 0.11
32943 0.11
32944 0.11
32945 0.11
32946 0.11
32947 0.11
32948 0
32949 0.11
32950 0.11
32951 0.11
32952 0.11
32953 0
32954 0
32955 0.11
32956 0.11
32957 0.11
32958 0
32959 0
32960 0.11
32961 0.11
32962 0.11
32963 0.11
32964 0.11
32965 0
32966 0.11
32967 0.11
32968 0.11
32969 0.11
32970 0.11
32971 0.11
32972 0.11
32973 0.11
32974 0.11
32975 0.11
32976 0.11
32977 0.11
32978 0
32979 0.11
32980 0
32981 0.11
32982 0
32983 0
32984 0.11
32985 0.11
32986 0
32987 0
32988 0.11
32989 0.11
32990 0.11
32991 0
32992 0.11
32993 0
32994 0.11
32995 0.11
32996 0
32997 0.11
32998 0
32999 0.11
33000 0
33001 0
33002 0.11
33003 0.11
33004 0.11
33005 0.11
33006 0.11
33007 0
33008 0.11
33009 0.11
33010 0.11
33011 0.11
33012 0.11
33013 0.11
33014 0
33015 0.11
33016 0
33017 0.11
33018 0
33019 0.11
33020 0.11
33021 0.11
33022 0
33023 0.11
33024 0.11
33025 0.11
33026 0
33027 0
33028 0.11
33029 0
33030 0
33031 0.11
33032 0.11
33033 0.11
33034 0.11
33035 0.11
33036 0
33037 0.11
33038 0.11
33039 0
33040 0.11
33041 0.11
33042 0
33043 0.11
33044 0.11
33045 0.11
33046 0.11
33047 0.11
33048 0.11
33049 0.11
33050 0.11
33051 0
33052 0
33053 0
33054 0
33055 0.11
33056 0.11
33057 0.11
33058 0.11
33059 0.11
33060 0
33061 0
33062 0.11
33063 0
33064 0.11
33065 0.11
33066 0.11
33067 0.11
33068 0
33069 0.11
33070 0.11
33071 0.11
33072 0.11
33073 0.11
33074 0
33075 0
33076 0.11
33077 0.11
33078 0.11
33079 0.11
33080 0
33081 0
33082 0
33083 0
33084 0
33085 0
33086 0.11
33087 0.11
33088 0
33089 0.11
33090 0.11
33091 0
33092 0
33093 0.11
33094 0
33095 0
33096 0.11
33097 0
33098 0.11
33099 0
33100 0.11
33101 0
33102 0.11
33103 0
33104 0.11
33105 0
33106 0.11
33107 0
33108 0.11
33109 0
33110 0
33111 0.11
33112 0
33113 0.11
33114 0
33115 0.11
33116 0.11
33117 0.11
33118 0.11
33119 0
33120 0
33121 0.11
33122 0
33123 0
33124 0.11
33125 0.11
33126 0.11
33127 0
33128 0
33129 0
33130 0.11
33131 0.11
33132 0.11
33133 0.11
33134 0
33135 0
33136 0.11
33137 0.11
33138 0.11
33139 0.11
33140 0
33141 0.11
33142 0
33143 0.11
33144 0
33145 0
33146 0.11
33147 0.11
33148 0.11
33149 0.11
33150 0
33151 0
33152 0.11
33153 0.11
33154 0.11
33155 0.11
33156 0.11
33157 0.11
33158 0.11
33159 0.11
33160 0.11
33161 0.11
33162 0.11
33163 0
33164 0.11
33165 0
33166 0
33167 0
33168 0
33169 0.11
33170 0
33171 0.11
33172 0
33173 0
33174 0.11
33175 0.11
33176 0.11
33177 0
33178 0.11
33179 0
33180 0.11
33181 0
33182 0.11
33183 0.11
33184 0
33185 0.11
33186 0.11
33187 0
33188 0.11
33189 0.11
33190 0.11
33191 0
33192 0
33193 0.11
33194 0.11
33195 0
33196 0.11
33197 0
33198 0
33199 0.11
33200 0.11
33201 0
33202 0.11
33203 0
33204 0.11
33205 0
33206 0.11
33207 0.11
33208 0
33209 0.11
33210 0.11
33211 0
33212 0
33213 0.11
33214 0.11
33215 0.11
33216 0
33217 0.11
33218 0.11
33219 0
33220 0.11
33221 0.11
33222 0
33223 0.11
33224 0
33225 0.11
33226 0
33227 0.11
33228 0.11
33229 0
33230 0
33231 0.11
33232 0
33233 0
33234 0
33235 0
33236 0
33237 0.11
33238 0.11
33239 0.11
33240 0.11
33241 0.11
33242 0.11
33243 0.11
33244 0.11
33245 0.11
33246 0
33247 0.11
33248 0
33249 0
33250 0.11
33251 0.11
33252 0
33253 0
33254 0
33255 0
33256 0.11
33257 0
33258 0.11
33259 0
33260 0
33261 0
33262 0.11
33263 0.11
33264 0.11
33265 0.11
33266 0.11
33267 0.11
33268 0.11
33269 0.11
33270 0
33271 0.11
33272 0
33273 0.11
33274 0
33275 0
33276 0.11
33277 0.11
33278 0
33279 0
33280 0.11
33281 0.11
33282 0.11
33283 0
33284 0.11
33285 0.11
33286 0.11
33287 0.11
33288 0.11
33289 0.11
33290 0
33291 0
33292 0.11
33293 0.11
33294 0
33295 0.11
33296 0.11
33297 0.11
33298 0
33299 0.11
33300 0
33301 0
33302 0.11
33303 0.11
33304 0
33305 0
33306 0.11
33307 0.11
33308 0
33309 0.11
33310 0
33311 0.11
33312 0.11
33313 0.11
33314 0.11
33315 0
33316 0
33317 0
33318 0
33319 0
33320 0
33321 0.11
33322 0
33323 0
33324 0.11
33325 0.11
33326 0.11
33327 0.11
33328 0.11
33329 0.11
33330 0
33331 0.11
33332 0
33333 0.11
33334 0
33335 0.11
33336 0
33337 0.11
33338 0
33339 0.11
33340 0.11
33341 0.11
33342 0
33343 0
33344 0.11
33345 0
33346 0.11
33347 0
33348 0
33349 0.11
33350 0.11
33351 0
33352 0.11
33353 0
33354 0
33355 0.11
33356 0.11
33357 0.11
33358 0
33359 0
33360 0
33361 0
33362 0.11
33363 0
33364 0
33365 0
33366 0.11
33367 0
33368 0.11
33369 0
33370 0
33371 0
33372 0
33373 0
33374 0
33375 0
33376 0.11
33377 0.11
33378 0.11
33379 0.11
33380 0
33381 0
33382 0
33383 0.11
33384 0.11
33385 0.11
33386 0.11
33387 0.11
33388 0.11
33389 0.11
33390 0.11
33391 0
33392 0.11
33393 0.11
33394 0.11
33395 0.11
33396 0
33397 0.11
33398 0.11
33399 0
33400 0
33401 0
33402 0
33403 0.11
33404 0.11
33405 0.11
33406 0.11
33407 0
33408 0.11
33409 0.11
33410 0
33411 0
33412 0
33413 0.11
33414 0.11
33415 0.11
33416 0.11
33417 0.11
33418 0.11
33419 0.11
33420 0.11
33421 0.11
33422 0.11
33423 0.11
33424 0
33425 0.11
33426 0.11
33427 0
33428 0
33429 0
33430 0.11
33431 0
33432 0.11
33433 0.11
33434 0.11
33435 0.11
33436 0
33437 0
33438 0
33439 0.11
33440 0.11
33441 0
33442 0
33443 0
33444 0
33445 0.11
33446 0
33447 0.11
33448 0.11
33449 0
33450 0.11
33451 0.11
33452 0.11
33453 0.11
33454 0.11
33455 0.11
33456 0.11
33457 0
33458 0
33459 0.11
33460 0.11
33461 0.11
33462 0
33463 0
33464 0.11
33465 0.11
33466 0
33467 0.11
33468 0.11
33469 0
33470 0.11
33471 0.11
33472 0.11
33473 0.11
33474 0
33475 0
33476 0
33477 0
33478 0.11
33479 0
33480 0
33481 0.11
33482 0.11
33483 0.11
33484 0
33485 0
33486 0.11
33487 0.11
33488 0.11
33489 0
33490 0
33491 0.11
33492 0.11
33493 0
33494 0
33495 0.11
33496 0
33497 0
33498 0
33499 0
33500 0.11
33501 0
33502 0
33503 0.11
33504 0.11
33505 0.11
33506 0.11
33507 0
33508 0.11
33509 0
33510 0.11
33511 0
33512 0.11
33513 0
33514 0
33515 0.11
33516 0
33517 0
33518 0.11
33519 0.11
33520 0.11
33521 0.11
33522 0
33523 0
33524 0
33525 0.11
33526 0
33527 0.11
33528 0
33529 0.11
33530 0.11
33531 0
33532 0
33533 0.11
33534 0.11
33535 0.11
33536 0.11
33537 0.11
33538 0
33539 0
33540 0.11
33541 0
33542 0.11
33543 0.11
33544 0.11
33545 0.11
33546 0.11
33547 0
33548 0
33549 0
33550 0.11
33551 0.11
33552 0.11
33553 0.11
33554 0.11
33555 0
33556 0
33557 0.11
33558 0.11
33559 0
33560 0
33561 0
33562 0.11
33563 0.11
33564 0.11
33565 0.11
33566 0.11
33567 0
33568 0
33569 0.11
33570 0
33571 0.11
33572 0.11
33573 0.11
33574 0
33575 0.11
33576 0
33577 0
33578 0.11
33579 0
33580 0
33581 0
33582 0.11
33583 0.11
33584 0.11
33585 0.11
33586 0
33587 0.11
33588 0
33589 0.11
33590 0
33591 0.11
33592 0
33593 0.11
33594 0.11
33595 0
33596 0.11
33597 0.11
33598 0
33599 0.11
33600 0.11
33601 0.11
33602 0
33603 0.11
33604 0.11
33605 0
33606 0
33607 0.11
33608 0
33609 0
33610 0
33611 0
33612 0
33613 0
33614 0.11
33615 0.11
33616 0
33617 0.11
33618 0.11
33619 0
33620 0
33621 0.11
33622 0.11
33623 0
33624 0.11
33625 0
33626 0.11
33627 0.11
33628 0.11
33629 0.11
33630 0
33631 0
33632 0
33633 0
33634 0.11
33635 0.11
33636 0.11
33637 0.11
33638 0
33639 0
33640 0
33641 0
33642 0.11
33643 0.11
33644 0
33645 0.11
33646 0.11
33647 0.11
33648 0.11
33649 0
33650 0.11
33651 0
33652 0.11
33653 0.11
33654 0
33655 0.11
33656 0
33657 0
33658 0
33659 0
33660 0
33661 0
33662 0
33663 0.11
33664 0.11
33665 0.11
33666 0.11
33667 0
33668 0.11
33669 0.11
33670 0
33671 0.11
33672 0.11
33673 0.11
33674 0
33675 0.11
33676 0.11
33677 0.11
33678 0
33679 0.11
33680 0
33681 0
33682 0.11
33683 0.11
33684 0.11
33685 0
33686 0
33687 0.11
33688 0
33689 0.11
33690 0.11
33691 0.11
33692 0.11
33693 0.11
33694 0
33695 0
33696 0
33697 0
33698 0
33699 0.11
33700 0
33701 0
33702 0.11
33703 0
33704 0
33705 0.11
33706 0.11
33707 0.11
33708 0
33709 0.11
33710 0.11
33711 0.11
33712 0.11
33713 0.11
33714 0.11
33715 0
33716 0
33717 0.11
33718 0.11
33719 0
33720 0.11
33721 0.11
33722 0.11
33723 0.11
33724 0
33725 0.11
33726 0.11
33727 0
33728 0
33729 0.11
33730 0
33731 0.11
33732 0.11
33733 0
33734 0.11
33735 0
33736 0
33737 0
33738 0.11
33739 0.11
33740 0.11
33741 0.11
33742 0
33743 0.11
33744 0.11
33745 0
33746 0
33747 0.11
33748 0.11
33749 0
33750 0.11
33751 0
33752 0.11
33753 0
33754 0
33755 0
33756 0.11
33757 0
33758 0.11
33759 0.11
33760 0
33761 0
33762 0.11
33763 0.11
33764 0
33765 0.11
33766 0.11
33767 0
33768 0.11
33769 0
33770 0.11
33771 0
33772 0
33773 0.11
33774 0.11
33775 0
33776 0.11
33777 0
33778 0.11
33779 0.11
33780 0
33781 0
33782 0
33783 0.11
33784 0.11
33785 0.11
33786 0.11
33787 0.11
33788 0.11
33789 0
33790 0.11
33791 0.11
33792 0.11
33793 0
33794 0.11
33795 0.11
33796 0.11
33797 0
33798 0
33799 0.11
33800 0.11
33801 0.11
33802 0.11
33803 0.11
33804 0.11
33805 0.11
33806 0
33807 0.11
33808 0
33809 0
33810 0.11
33811 0.11
33812 0.11
33813 0.11
33814 0.11
33815 0.11
33816 0.11
33817 0
33818 0
33819 0
33820 0
33821 0.11
33822 0.11
33823 0.11
33824 0
33825 0.11
33826 0.11
33827 0.11
33828 0.11
33829 0.11
33830 0
33831 0.11
33832 0
33833 0
33834 0.11
33835 0.11
33836 0.11
33837 0.11
33838 0.11
33839 0.11
33840 0.11
33841 0
33842 0
33843 0
33844 0
33845 0.11
33846 0
33847 0.11
33848 0.11
33849 0.11
33850 0.11
33851 0
33852 0.11
33853 0.11
33854 0.11
33855 0.11
33856 0.11
33857 0.11
33858 0
33859 0.11
33860 0.11
33861 0
33862 0.11
33863 0
33864 0
33865 0.11
33866 0.11
33867 0
33868 0.11
33869 0
33870 0.11
33871 0
33872 0
33873 0.11
33874 0.11
33875 0
33876 0.11
33877 0
33878 0.11
33879 0.11
33880 0.11
33881 0.11
33882 0
33883 0.11
33884 0
33885 0.11
33886 0.11
33887 0.11
33888 0.11
33889 0.11
33890 0
33891 0
33892 0
33893 0
33894 0
33895 0.11
33896 0.11
33897 0.11
33898 0.11
33899 0.11
33900 0.11
33901 0.11
33902 0
33903 0.11
33904 0
33905 0
33906 0.11
33907 0.11
33908 0
33909 0.11
33910 0.11
33911 0
33912 0.11
33913 0.11
33914 0
33915 0.11
33916 0.11
33917 0
33918 0.11
33919 0
33920 0.11
33921 0.11
33922 0.11
33923 0.11
33924 0.11
33925 0
33926 0.11
33927 0.11
33928 0
33929 0.11
33930 0
33931 0.11
33932 0
33933 0.11
33934 0
33935 0
33936 0
33937 0.11
33938 0.11
33939 0.11
33940 0.11
33941 0.11
33942 0
33943 0
33944 0
33945 0
33946 0.11
33947 0.11
33948 0.11
33949 0.11
33950 0.11
33951 0
33952 0.11
33953 0
33954 0
33955 0.11
33956 0.11
33957 0.11
33958 0
33959 0
33960 0.11
33961 0.11
33962 0.11
33963 0.11
33964 0.11
33965 0.11
33966 0.11
33967 0
33968 0
33969 0.11
33970 0.11
33971 0.11
33972 0
33973 0
33974 0
33975 0.11
33976 0.11
33977 0.11
33978 0
33979 0.11
33980 0.11
33981 0.11
33982 0
33983 0.11
33984 0.11
33985 0.11
33986 0
33987 0.11
33988 0
33989 0.11
33990 0.11
33991 0.11
33992 0.11
33993 0.11
33994 0.11
33995 0
33996 0
33997 0
33998 0
33999 0.11
34000 0
34001 0
34002 0.11
34003 0
34004 0.11
34005 0
34006 0
34007 0
34008 0.11
34009 0
34010 0.11
34011 0.11
34012 0
34013 0.11
34014 0.11
34015 0.11
34016 0.11
34017 0
34018 0.11
34019 0
34020 0
34021 0
34022 0.11
34023 0.11
34024 0.11
34025 0.11
34026 0.11
34027 0.11
34028 0
34029 0
34030 0
34031 0.11
34032 0
34033 0.11
34034 0.11
34035 0
34036 0
34037 0
34038 0
34039 0.11
34040 0.11
34041 0
34042 0.11
34043 0.11
34044 0.11
34045 0.11
34046 0.11
34047 0
34048 0.11
34049 0
34050 0.11
34051 0.11
34052 0.11
34053 0
34054 0
34055 0
34056 0
34057 0
34058 0
34059 0
34060 0
34061 0.11
34062 0
34063 0.11
34064 0.11
34065 0.11
34066 0.11
34067 0.11
34068 0.11
34069 0
34070 0.11
34071 0
34072 0
34073 0
34074 0.11
34075 0
34076 0.11
34077 0.11
34078 0.11
34079 0
34080 0
34081 0.11
34082 0
34083 0
34084 0.11
34085 0
34086 0.11
34087 0.11
34088 0.11
34089 0.11
34090 0
34091 0.11
34092 0.11
34093 0.11
34094 0
34095 0.11
34096 0.11
34097 0
34098 0
34099 0
34100 0
34101 0.11
34102 0
34103 0
34104 0
34105 0.11
34106 0.11
34107 0.11
34108 0
34109 0.11
34110 0.11
34111 0.11
34112 0.11
34113 0.11
34114 0.11
34115 0
34116 0
34117 0.11
34118 0.11
34119 0.11
34120 0.11
34121 0.11
34122 0.11
34123 0.11
34124 0
34125 0.11
34126 0
34127 0
34128 0.11
34129 0
34130 0
34131 0
34132 0
34133 0.11
34134 0
34135 0.11
34136 0.11
34137 0.11
34138 0.11
34139 0.11
34140 0.11
34141 0
34142 0
34143 0.11
34144 0.11
34145 0.11
34146 0
34147 0.11
34148 0
34149 0
34150 0.11
34151 0.11
34152 0
34153 0.11
34154 0
34155 0.11
34156 0
34157 0
34158 0.11
34159 0
34160 0.11
34161 0.11
34162 0.11
34163 0
34164 0.11
34165 0.11
34166 0.11
34167 0
34168 0
34169 0.11
34170 0
34171 0
34172 0.11
34173 0.11
34174 0.11
34175 0.11
34176 0.11
34177 0
34178 0
34179 0.11
34180 0
34181 0.11
34182 0
34183 0.11
34184 0.11
34185 0.11
34186 0
34187 0.11
34188 0
34189 0.11
34190 0.11
34191 0
34192 0
34193 0.11
34194 0.11
34195 0.11
34196 0.11
34197 0
34198 0.11
34199 0
34200 0.11
34201 0.11
34202 0
34203 0.11
34204 0.11
34205 0
34206 0.11
34207 0.11
34208 0
34209 0.11
34210 0
34211 0.11
34212 0.11
34213 0.11
34214 0
34215 0.11
34216 0
34217 0
34218 0.11
34219 0.11
34220 0
34221 0
34222 0.11
34223 0.11
34224 0.11
34225 0
34226 0.11
34227 0
34228 0
34229 0.11
34230 0
34231 0
34232 0.11
34233 0
34234 0.11
34235 0
34236 0
34237 0.11
34238 0.11
34239 0
34240 0
34241 0.11
34242 0
34243 0
34244 0
34245 0.11
34246 0.11
34247 0
34248 0.11
34249 0.11
34250 0.11
34251 0.11
34252 0.11
34253 0
34254 0
34255 0.11
34256 0
34257 0.11
34258 0.11
34259 0.11
34260 0.11
34261 0.11
34262 0
34263 0.11
34264 0
34265 0.11
34266 0
34267 0.11
34268 0
34269 0.11
34270 0
34271 0.11
34272 0
34273 0.11
34274 0
34275 0.11
34276 0
34277 0
34278 0.11
34279 0
34280 0
34281 0
34282 0.11
34283 0
34284 0
34285 0.11
34286 0.11
34287 0
34288 0.11
34289 0
34290 0
34291 0
34292 0
34293 0
34294 0
34295 0
34296 0.11
34297 0
34298 0.11
34299 0.11
34300 0.11
34301 0
34302 0
34303 0.11
34304 0
34305 0
34306 0.11
34307 0.11
34308 0
34309 0.11
34310 0.11
34311 0
34312 0
34313 0.11
34314 0.11
34315 0
34316 0
34317 0
34318 0
34319 0
34320 0.11
34321 0
34322 0.11
34323 0
34324 0
34325 0
34326 0
34327 0
34328 0.11
34329 0
34330 0.11
34331 0
34332 0
34333 0.11
34334 0
34335 0.11
34336 0
34337 0
34338 0.11
34339 0.11
34340 0
34341 0
34342 0
34343 0.11
34344 0.11
34345 0.11
34346 0.11
34347 0
34348 0.11
34349 0.11
34350 0.11
34351 0
34352 0
34353 0.11
34354 0.11
34355 0
34356 0
34357 0.11
34358 0.11
34359 0
34360 0
34361 0.11
34362 0.11
34363 0
34364 0
34365 0.11
34366 0
34367 0
34368 0
34369 0.11
34370 0.11
34371 0.11
34372 0
34373 0.11
34374 0.11
34375 0.11
34376 0
34377 0.11
34378 0
34379 0
34380 0.11
34381 0.11
34382 0.11
34383 0.11
34384 0.11
34385 0.11
34386 0.11
34387 0
34388 0
34389 0.11
34390 0.11
34391 0.11
34392 0.11
34393 0.11
34394 0.11
34395 0.11
34396 0
34397 0
34398 0.11
34399 0.11
34400 0
34401 0.11
34402 0.11
34403 0
34404 0.11
34405 0.11
34406 0.11
34407 0.11
34408 0
34409 0
34410 0
34411 0.11
34412 0.11
34413 0
34414 0
34415 0
34416 0.11
34417 0.11
34418 0.11
34419 0.11
34420 0.11
34421 0.11
34422 0.11
34423 0
34424 0
34425 0.11
34426 0.11
34427 0.11
34428 0
34429 0.11
34430 0.11
34431 0
34432 0.11
34433 0
34434 0.11
34435 0.11
34436 0.11
34437 0.11
34438 0
34439 0.11
34440 0.11
34441 0.11
34442 0.11
34443 0
34444 0.11
34445 0.11
34446 0
34447 0.11
34448 0.11
34449 0.11
34450 0.11
34451 0
34452 0.11
34453 0
34454 0.11
34455 0.11
34456 0
34457 0.11
34458 0.11
34459 0.11
34460 0
34461 0
34462 0
34463 0
34464 0
34465 0
34466 0
34467 0.11
34468 0.11
34469 0
34470 0.11
34471 0.11
34472 0.11
34473 0
34474 0
34475 0.11
34476 0.11
34477 0.11
34478 0
34479 0.11
34480 0
34481 0.11
34482 0.11
34483 0
34484 0.11
34485 0.11
34486 0.11
34487 0.11
34488 0
34489 0.11
34490 0.11
34491 0.11
34492 0.11
34493 0
34494 0
34495 0.11
34496 0
34497 0
34498 0
34499 0.11
34500 0
34501 0.11
34502 0
34503 0.11
34504 0.11
34505 0
34506 0.11
34507 0.11
34508 0
34509 0
34510 0
34511 0
34512 0.11
34513 0
34514 0
34515 0.11
34516 0.11
34517 0.11
34518 0
34519 0.11
34520 0.11
34521 0
34522 0
34523 0
34524 0.11
34525 0.11
34526 0
34527 0
34528 0.11
34529 0.11
34530 0.11
34531 0
34532 0.11
34533 0
34534 0
34535 0.11
34536 0
34537 0
34538 0.11
34539 0
34540 0.11
34541 0.11
34542 0.11
34543 0
34544 0
34545 0.11
34546 0
34547 0
34548 0.11
34549 0.11
34550 0
34551 0.11
34552 0
34553 0.11
34554 0.11
34555 0
34556 0.11
34557 0.11
34558 0.11
34559 0.11
34560 0
34561 0
34562 0
34563 0
34564 0.11
34565 0
34566 0.11
34567 0
34568 0.11
34569 0
34570 0.11
34571 0.11
34572 0
34573 0.11
34574 0.11
34575 0
34576 0.11
34577 0.11
34578 0
34579 0
34580 0
34581 0
34582 0.11
34583 0.11
34584 0.11
34585 0.11
34586 0
34587 0.11
34588 0.11
34589 0.11
34590 0.11
34591 0.11
34592 0
34593 0
34594 0
34595 0.11
34596 0
34597 0
34598 0
34599 0
34600 0.11
34601 0
34602 0
34603 0
34604 0
34605 0
34606 0
34607 0
34608 0
34609 0.11
34610 0.11
34611 0
34612 0.11
34613 0.11
34614 0.11
34615 0.11
34616 0.11
34617 0.11
34618 0
34619 0.11
34620 0
34621 0.11
34622 0.11
34623 0.11
34624 0
34625 0.11
34626 0.11
34627 0.11
34628 0.11
34629 0.11
34630 0.11
34631 0.11
34632 0.11
34633 0
34634 0
34635 0.11
34636 0
34637 0.11
34638 0
34639 0.11
34640 0
34641 0.11
34642 0.11
34643 0.11
34644 0
34645 0
34646 0.11
34647 0
34648 0.11
34649 0
34650 0.11
34651 0
34652 0.11
34653 0.11
34654 0.11
34655 0
34656 0
34657 0.11
34658 0.11
34659 0.11
34660 0
34661 0
34662 0.11
34663 0
34664 0
34665 0.11
34666 0
34667 0.11
34668 0.11
34669 0.11
34670 0
34671 0.11
34672 0
34673 0.11
34674 0
34675 0.11
34676 0.11
34677 0
34678 0
34679 0.11
34680 0.11
34681 0.11
34682 0
34683 0.11
34684 0
34685 0
34686 0
34687 0.11
34688 0.11
34689 0.11
34690 0.11
34691 0.11
34692 0
34693 0
34694 0.11
34695 0
34696 0
34697 0.11
34698 0.11
34699 0
34700 0.11
34701 0
34702 0.11
34703 0.11
34704 0
34705 0
34706 0.11
34707 0
34708 0
34709 0.11
34710 0
34711 0
34712 0
34713 0.11
34714 0.11
34715 0.11
34716 0
34717 0
34718 0
34719 0.11
34720 0
34721 0
34722 0.11
34723 0.11
34724 0
34725 0.11
34726 0
34727 0.11
34728 0
34729 0.11
34730 0.11
34731 0.11
34732 0
34733 0.11
34734 0
34735 0
34736 0.11
34737 0.11
34738 0.11
34739 0
34740 0.11
34741 0.11
34742 0.11
34743 0
34744 0
34745 0
34746 0.11
34747 0
34748 0.11
34749 0.11
34750 0
34751 0
34752 0.11
34753 0.11
34754 0
34755 0
34756 0.11
34757 0
34758 0
34759 0.11
34760 0.11
34761 0.11
34762 0
34763 0
34764 0
34765 0.11
34766 0
34767 0.11
34768 0.11
34769 0.11
34770 0.11
34771 0.11
34772 0.11
34773 0.11
34774 0
34775 0
34776 0.11
34777 0.11
34778 0
34779 0
34780 0
34781 0.11
34782 0
34783 0.11
34784 0.11
34785 0.11
34786 0.11
34787 0.11
34788 0.11
34789 0.11
34790 0.11
34791 0.11
34792 0
34793 0
34794 0.11
34795 0
34796 0.11
34797 0.11
34798 0.11
34799 0.11
34800 0.11
34801 0.11
34802 0.11
34803 0.11
34804 0
34805 0.11
34806 0
34807 0
34808 0.11
34809 0.11
34810 0.11
34811 0
34812 0.11
34813 0
34814 0
34815 0
34816 0.11
34817 0.11
34818 0
34819 0.11
34820 0.11
34821 0.11
34822 0
34823 0
34824 0
34825 0
34826 0
34827 0.11
34828 0.11
34829 0
34830 0.11
34831 0.11
34832 0.11
34833 0.11
34834 0.11
34835 0
34836 0
34837 0
34838 0
34839 0
34840 0.11
34841 0
34842 0.11
34843 0.11
34844 0.11
34845 0.11
34846 0.11
34847 0
34848 0.11
34849 0.11
34850 0
34851 0.11
34852 0.11
34853 0
34854 0
34855 0.11
34856 0.11
34857 0.11
34858 0.11
34859 0
34860 0.11
34861 0.11
34862 0.11
34863 0.11
34864 0
34865 0.11
34866 0.11
34867 0.11
34868 0.11
34869 0.11
34870 0
34871 0.11
34872 0.11
34873 0.11
34874 0.11
34875 0.11
34876 0.11
34877 0
34878 0
34879 0.11
34880 0.11
34881 0
34882 0.11
34883 0.11
34884 0
34885 0.11
34886 0.11
34887 0
34888 0.11
34889 0.11
34890 0
34891 0
34892 0.11
34893 0.11
34894 0
34895 0
34896 0.11
34897 0
34898 0
34899 0.11
34900 0.11
34901 0
34902 0
34903 0
34904 0
34905 0.11
34906 0.11
34907 0
34908 0.11
34909 0.11
34910 0.11
34911 0.11
34912 0
34913 0.11
34914 0
34915 0
34916 0.11
34917 0.11
34918 0.11
34919 0
34920 0.11
34921 0.11
34922 0.11
34923 0.11
34924 0.11
34925 0
34926 0.11
34927 0.11
34928 0.11
34929 0.11
34930 0
34931 0.11
34932 0.11
34933 0.11
34934 0
34935 0
34936 0.11
34937 0.11
34938 0.11
34939 0.11
34940 0.11
34941 0
34942 0
34943 0.11
34944 0
34945 0.11
34946 0
34947 0.11
34948 0
34949 0
34950 0.11
34951 0
34952 0.11
34953 0
34954 0.11
34955 0.11
34956 0
34957 0
34958 0
34959 0.11
34960 0.11
34961 0
34962 0.11
34963 0
34964 0
34965 0.11
34966 0.11
34967 0.11
34968 0.11
34969 0
34970 0
34971 0
34972 0.11
34973 0.11
34974 0.11
34975 0.11
34976 0
34977 0.11
34978 0.11
34979 0.11
34980 0
34981 0.11
34982 0
34983 0
34984 0.11
34985 0.11
34986 0
34987 0.11
34988 0
34989 0
34990 0
34991 0
34992 0.11
34993 0.11
34994 0.11
34995 0.11
34996 0
34997 0.11
34998 0
34999 0
35000 0.11
35001 0.11
35002 0.11
35003 0
35004 0.11
35005 0.11
35006 0.11
35007 0.11
35008 0
35009 0.11
35010 0
35011 0.11
35012 0.11
35013 0
35014 0
35015 0
35016 0.11
35017 0
35018 0.11
35019 0.11
35020 0
35021 0
35022 0.11
35023 0.11
35024 0.11
35025 0
35026 0.11
35027 0
35028 0.11
35029 0.11
35030 0.11
35031 0
35032 0.11
35033 0.11
35034 0
35035 0.11
35036 0.11
35037 0
35038 0.11
35039 0.11
35040 0.11
35041 0
35042 0.11
35043 0
35044 0.11
35045 0
35046 0
35047 0.11
35048 0.11
35049 0.11
35050 0.11
35051 0.11
35052 0
35053 0
35054 0
35055 0.11
35056 0.11
35057 0
35058 0.11
35059 0
35060 0.11
35061 0
35062 0
35063 0
35064 0.11
35065 0
35066 0.11
35067 0
35068 0.11
35069 0
35070 0.11
35071 0.11
35072 0.11
35073 0.11
35074 0.11
35075 0
35076 0.11
35077 0.11
35078 0
35079 0.11
35080 0
35081 0
35082 0.11
35083 0.11
35084 0
35085 0.11
35086 0.11
35087 0
35088 0.11
35089 0.11
35090 0.11
35091 0
35092 0.11
35093 0
35094 0.11
35095 0.11
35096 0.11
35097 0.11
35098 0.11
35099 0
35100 0
35101 0.11
35102 0.11
35103 0
35104 0.11
35105 0
35106 0
35107 0
35108 0
35109 0
35110 0
35111 0.11
35112 0
35113 0
35114 0.11
35115 0
35116 0
35117 0.11
35118 0.11
35119 0.11
35120 0
35121 0
35122 0
35123 0
35124 0
35125 0
35126 0
35127 0
35128 0
35129 0
35130 0
35131 0.11
35132 0.11
35133 0.11
35134 0.11
35135 0
35136 0.11
35137 0.11
35138 0.11
35139 0
35140 0
35141 0
35142 0.11
35143 0
35144 0
35145 0.11
35146 0.11
35147 0
35148 0.11
35149 0.11
35150 0.11
35151 0.11
35152 0
35153 0.11
35154 0
35155 0.11
35156 0
35157 0.11
35158 0.11
35159 0
35160 0
35161 0.11
35162 0.11
35163 0
35164 0
35165 0
35166 0.11
35167 0.11
35168 0
35169 0
35170 0
35171 0.11
35172 0.11
35173 0
35174 0.11
35175 0
35176 0
35177 0
35178 0
35179 0.11
35180 0
35181 0.11
35182 0.11
35183 0.11
35184 0.11
35185 0
35186 0
35187 0.11
35188 0.11
35189 0
35190 0
35191 0.11
35192 0.11
35193 0.11
35194 0.11
35195 0.11
35196 0
35197 0.11
35198 0.11
35199 0.11
35200 0
35201 0.11
35202 0
35203 0
35204 0.11
35205 0
35206 0
35207 0.11
35208 0
35209 0
35210 0
35211 0
35212 0.11
35213 0.11
35214 0.11
35215 0.11
35216 0
35217 0
35218 0
35219 0
35220 0.11
35221 0
35222 0.11
35223 0.11
35224 0
35225 0
35226 0.11
35227 0.11
35228 0.11
35229 0
35230 0
35231 0.11
35232 0.11
35233 0
35234 0.11
35235 0.11
35236 0.11
35237 0
35238 0
35239 0
35240 0
35241 0
35242 0.11
35243 0.11
35244 0.11
35245 0
35246 0
35247 0.11
35248 0
35249 0.11
35250 0
35251 0
35252 0
35253 0.11
35254 0
35255 0
35256 0
35257 0.11
35258 0.11
35259 0.11
35260 0
35261 0
35262 0.11
35263 0
35264 0
35265 0
35266 0.11
35267 0
35268 0.11
35269 0
35270 0.11
35271 0.11
35272 0
35273 0.11
35274 0.11
35275 0.11
35276 0.11
35277 0
35278 0.11
35279 0
35280 0.11
35281 0.11
35282 0.11
35283 0.11
35284 0.11
35285 0.11
35286 0
35287 0
35288 0.11
35289 0
35290 0
35291 0
35292 0
35293 0.11
35294 0
35295 0.11
35296 0
35297 0.11
35298 0
35299 0.11
35300 0.11
35301 0
35302 0
35303 0.11
35304 0.11
35305 0.11
35306 0.11
35307 0
35308 0
35309 0
35310 0
35311 0
35312 0.11
35313 0.11
35314 0.11
35315 0
35316 0.11
35317 0
35318 0.11
35319 0.11
35320 0.11
35321 0
35322 0.11
35323 0
35324 0
35325 0
35326 0
35327 0
35328 0.11
35329 0
35330 0.11
35331 0
35332 0
35333 0.11
35334 0.11
35335 0.11
35336 0.11
35337 0
35338 0
35339 0.11
35340 0.11
35341 0.11
35342 0.11
35343 0.11
35344 0.11
35345 0
35346 0.11
35347 0.11
35348 0
35349 0
35350 0.11
35351 0.11
35352 0.11
35353 0.11
35354 0.11
35355 0
35356 0
35357 0
35358 0
35359 0
35360 0
35361 0.11
35362 0
35363 0
35364 0.11
35365 0.11
35366 0
35367 0
35368 0.11
35369 0
35370 0.11
35371 0.11
35372 0
35373 0.11
35374 0.11
35375 0.11
35376 0
35377 0
35378 0.11
35379 0.11
35380 0.11
35381 0
35382 0
35383 0.11
35384 0.11
35385 0
35386 0.11
35387 0.11
35388 0.11
35389 0
35390 0.11
35391 0
35392 0.11
35393 0
35394 0.11
35395 0.11
35396 0.11
35397 0
35398 0
35399 0.11
35400 0.11
35401 0
35402 0.11
35403 0
35404 0.11
35405 0
35406 0
35407 0.11
35408 0
35409 0
35410 0.11
35411 0
35412 0.11
35413 0
35414 0.11
35415 0.11
35416 0.11
35417 0.11
35418 0.11
35419 0.11
35420 0
35421 0
35422 0.11
35423 0.11
35424 0
35425 0.11
35426 0
35427 0.11
35428 0
35429 0.11
35430 0.11
35431 0
35432 0.11
35433 0
35434 0.11
35435 0
35436 0.11
35437 0
35438 0.11
35439 0
35440 0.11
35441 0
35442 0.11
35443 0.11
35444 0
35445 0
35446 0.11
35447 0
35448 0.11
35449 0.11
35450 0.11
35451 0.11
35452 0.11
35453 0
35454 0.11
35455 0
35456 0.11
35457 0
35458 0.11
35459 0.11
35460 0.11
35461 0.11
35462 0.11
35463 0.11
35464 0.11
35465 0
35466 0.11
35467 0
35468 0.11
35469 0.11
35470 0.11
35471 0.11
35472 0.11
35473 0
35474 0.11
35475 0
35476 0.11
35477 0
35478 0
35479 0.11
35480 0
35481 0.11
35482 0.11
35483 0.11
35484 0.11
35485 0.11
35486 0
35487 0.11
35488 0
35489 0.11
35490 0
35491 0
35492 0
35493 0.11
35494 0
35495 0.11
35496 0.11
35497 0.11
35498 0.11
35499 0
35500 0.11
35501 0
35502 0.11
35503 0
35504 0
35505 0.11
35506 0.11
35507 0.11
35508 0.11
35509 0
35510 0.11
35511 0
35512 0
35513 0.11
35514 0
35515 0
35516 0
35517 0.11
35518 0
35519 0.11
35520 0.11
35521 0.11
35522 0.11
35523 0.11
35524 0.11
35525 0
35526 0.11
35527 0
35528 0.11
35529 0
35530 0
35531 0.11
35532 0.11
35533 0.11
35534 0.11
35535 0.11
35536 0
35537 0.11
35538 0
35539 0.11
35540 0.11
35541 0.11
35542 0.11
35543 0.11
35544 0
35545 0.11
35546 0.11
35547 0.11
35548 0
35549 0.11
35550 0
35551 0.11
35552 0.11
35553 0.11
35554 0
35555 0
35556 0
35557 0
35558 0.11
35559 0.11
35560 0.11
35561 0
35562 0.11
35563 0.11
35564 0
35565 0.11
35566 0.11
35567 0
35568 0
35569 0.11
35570 0
35571 0.11
35572 0
35573 0.11
35574 0.11
35575 0.11
35576 0.11
35577 0.11
35578 0.11
35579 0
35580 0.11
35581 0.11
35582 0.11
35583 0.11
35584 0.11
35585 0
35586 0
35587 0.11
35588 0
35589 0.11
35590 0
35591 0.11
35592 0.11
35593 0
35594 0
35595 0.11
35596 0.11
35597 0.11
35598 0.11
35599 0
35600 0
35601 0
35602 0.11
35603 0.11
35604 0.11
35605 0.11
35606 0
35607 0.11
35608 0.11
35609 0
35610 0.11
35611 0
35612 0.11
35613 0.11
35614 0
35615 0
35616 0
35617 0
35618 0.11
35619 0.11
35620 0
35621 0
35622 0.11
35623 0
35624 0.11
35625 0.11
35626 0.11
35627 0
35628 0.11
35629 0.11
35630 0.11
35631 0.11
35632 0
35633 0.11
35634 0
35635 0.11
35636 0
35637 0.11
35638 0.11
35639 0
35640 0.11
35641 0.11
35642 0.11
35643 0.11
35644 0.11
35645 0
35646 0
35647 0.11
35648 0.11
35649 0
35650 0.11
35651 0
35652 0
35653 0
35654 0
35655 0
35656 0.11
35657 0.11
35658 0
35659 0.11
35660 0.11
35661 0.11
35662 0.11
35663 0.11
35664 0.11
35665 0.11
35666 0.11
35667 0
35668 0
35669 0.11
35670 0
35671 0.11
35672 0
35673 0
35674 0
35675 0
35676 0.11
35677 0.11
35678 0
35679 0
35680 0.11
35681 0
35682 0
35683 0
35684 0
35685 0
35686 0.11
35687 0.11
35688 0.11
35689 0.11
35690 0.11
35691 0
35692 0.11
35693 0.11
35694 0
35695 0.11
35696 0.11
35697 0
35698 0.11
35699 0.11
35700 0.11
35701 0.11
35702 0.11
35703 0.11
35704 0.11
35705 0
35706 0
35707 0.11
35708 0
35709 0
35710 0.11
35711 0.11
35712 0.11
35713 0.11
35714 0.11
35715 0.11
35716 0
35717 0.11
35718 0.11
35719 0
35720 0.11
35721 0.11
35722 0
35723 0.11
35724 0
35725 0.11
35726 0.11
35727 0
35728 0.11
35729 0.11
35730 0
35731 0.11
35732 0
35733 0
35734 0
35735 0.11
35736 0.11
35737 0
35738 0
35739 0.11
35740 0.11
35741 0
35742 0
35743 0.11
35744 0
35745 0.11
35746 0.11
35747 0
35748 0
35749 0.11
35750 0.11
35751 0.11
35752 0.11
35753 0.11
35754 0.11
35755 0.11
35756 0
35757 0.11
35758 0.11
35759 0.11
35760 0
35761 0.11
35762 0.11
35763 0.11
35764 0
35765 0
35766 0.11
35767 0
35768 0.11
35769 0.11
35770 0.11
35771 0.11
35772 0.11
35773 0.11
35774 0
35775 0
35776 0.11
35777 0.11
35778 0
35779 0
35780 0.11
35781 0.11
35782 0.11
35783 0
35784 0.11
35785 0
35786 0.11
35787 0
35788 0.11
35789 0.11
35790 0.11
35791 0.11
35792 0.11
35793 0.11
35794 0
35795 0
35796 0.11
35797 0.11
35798 0.11
35799 0.11
35800 0.11
35801 0.11
35802 0.11
35803 0.11
35804 0.11
35805 0
35806 0
35807 0
35808 0.11
35809 0.11
35810 0.11
35811 0
35812 0.11
35813 0.11
35814 0.11
35815 0.11
35816 0.11
35817 0
35818 0
35819 0.11
35820 0
35821 0.11
35822 0.11
35823 0
35824 0.11
35825 0.11
35826 0.11
35827 0.11
35828 0.11
35829 0.11
35830 0
35831 0.11
35832 0.11
35833 0.11
35834 0
35835 0
35836 0.11
35837 0
35838 0
35839 0.11
35840 0.11
35841 0.11
35842 0
35843 0.11
35844 0.11
35845 0
35846 0
35847 0
35848 0
35849 0
35850 0
35851 0
35852 0.11
35853 0.11
35854 0
35855 0.11
35856 0
35857 0.11
35858 0.11
35859 0
35860 0
35861 0.11
35862 0.11
35863 0
35864 0
35865 0
35866 0.11
35867 0.11
35868 0
35869 0
35870 0.11
35871 0.11
35872 0
35873 0.11
35874 0.11
35875 0.11
35876 0.11
35877 0.11
35878 0.11
35879 0
35880 0
35881 0.11
35882 0
35883 0
35884 0
35885 0.11
35886 0.11
35887 0.11
35888 0.11
35889 0
35890 0
35891 0
35892 0.11
35893 0
35894 0.11
35895 0.11
35896 0.11
35897 0
35898 0.11
35899 0
35900 0.11
35901 0.11
35902 0.11
35903 0
35904 0.11
35905 0.11
35906 0.11
35907 0
35908 0
35909 0.11
35910 0
35911 0
35912 0.11
35913 0.11
35914 0
35915 0.11
35916 0.11
35917 0.11
35918 0.11
35919 0.11
35920 0
35921 0
35922 0.11
35923 0.11
35924 0.11
35925 0
35926 0.11
35927 0.11
35928 0.11
35929 0.11
35930 0.11
35931 0.11
35932 0
35933 0.11
35934 0
35935 0.11
35936 0
35937 0.11
35938 0.11
35939 0
35940 0
35941 0.11
35942 0.11
35943 0
35944 0.11
35945 0.11
35946 0.11
35947 0
35948 0.11
35949 0.11
35950 0.11
35951 0.11
35952 0.11
35953 0
35954 0
35955 0
35956 0
35957 0
35958 0.11
35959 0.11
35960 0.11
35961 0
35962 0.11
35963 0
35964 0.11
35965 0.11
35966 0.11
35967 0.11
35968 0.11
35969 0.11
35970 0.11
35971 0
35972 0.11
35973 0.11
35974 0
35975 0
35976 0.11
35977 0
35978 0
35979 0.11
35980 0
35981 0.11
35982 0.11
35983 0.11
35984 0.11
35985 0.11
35986 0
35987 0
35988 0.11
35989 0.11
35990 0.11
35991 0
35992 0
35993 0.11
35994 0.11
35995 0.11
35996 0.11
35997 0
35998 0.11
35999 0.11
36000 0.11
36001 0
36002 0.11
36003 0.11
36004 0.11
36005 0
36006 0.11
36007 0.11
36008 0
36009 0
36010 0
36011 0
36012 0
36013 0
36014 0.11
36015 0.11
36016 0.11
36017 0
36018 0
36019 0.11
36020 0.11
36021 0.11
36022 0
36023 0
36024 0.11
36025 0
36026 0.11
36027 0
36028 0
36029 0.11
36030 0.11
36031 0
36032 0.11
36033 0.11
36034 0.11
36035 0.11
36036 0.11
36037 0
36038 0
36039 0
36040 0
36041 0
36042 0.11
36043 0
36044 0.11
36045 0
36046 0
36047 0.11
36048 0
36049 0.11
36050 0.11
36051 0
36052 0
36053 0.11
36054 0
36055 0.11
36056 0
36057 0.11
36058 0.11
36059 0.11
36060 0.11
36061 0.11
36062 0
36063 0
36064 0
36065 0.11
36066 0.11
36067 0
36068 0.11
36069 0
36070 0.11
36071 0.11
36072 0
36073 0.11
36074 0.11
36075 0
36076 0
36077 0.11
36078 0
36079 0
36080 0
36081 0
36082 0.11
36083 0.11
36084 0
36085 0.11
36086 0.11
36087 0
36088 0.11
36089 0
36090 0.11
36091 0.11
36092 0.11
36093 0
36094 0.11
36095 0
36096 0.11
36097 0.11
36098 0.11
36099 0.11
36100 0.11
36101 0.11
36102 0
36103 0
36104 0.11
36105 0.11
36106 0.11
36107 0
36108 0.11
36109 0.11
36110 0.11
36111 0.11
36112 0.11
36113 0.11
36114 0.11
36115 0
36116 0.11
36117 0
36118 0.11
36119 0.11
36120 0.11
36121 0.11
36122 0
36123 0.11
36124 0
36125 0.11
36126 0.11
36127 0.11
36128 0.11
36129 0
36130 0
36131 0.11
36132 0.11
36133 0
36134 0
36135 0
36136 0.11
36137 0.11
36138 0.11
36139 0.11
36140 0.11
36141 0.11
36142 0.11
36143 0
36144 0.11
36145 0.11
36146 0
36147 0.11
36148 0
36149 0
36150 0.11
36151 0
36152 0
36153 0.11
36154 0
36155 0.11
36156 0.11
36157 0
36158 0.11
36159 0.11
36160 0.11
36161 0
36162 0.11
36163 0
36164 0.11
36165 0
36166 0.11
36167 0
36168 0.11
36169 0.11
36170 0.11
36171 0.11
36172 0
36173 0.11
36174 0.11
36175 0
36176 0.11
36177 0
36178 0
36179 0
36180 0.11
36181 0
36182 0
36183 0.11
36184 0
36185 0.11
36186 0
36187 0.11
36188 0
36189 0.11
36190 0.11
36191 0
36192 0
36193 0
36194 0.11
36195 0.11
36196 0.11
36197 0.11
36198 0
36199 0
36200 0
36201 0.11
36202 0.11
36203 0
36204 0
36205 0
36206 0
36207 0.11
36208 0
36209 0
36210 0.11
36211 0
36212 0
36213 0.11
36214 0.11
36215 0.11
36216 0.11
36217 0.11
36218 0
36219 0
36220 0.11
36221 0
36222 0.11
36223 0
36224 0
36225 0.11
36226 0.11
36227 0.11
36228 0.11
36229 0
36230 0.11
36231 0
36232 0.11
36233 0.11
36234 0
36235 0
36236 0.11
36237 0.11
36238 0.11
36239 0
36240 0.11
36241 0.11
36242 0
36243 0.11
36244 0
36245 0
36246 0
36247 0.11
36248 0.11
36249 0
36250 0.11
36251 0.11
36252 0.11
36253 0
36254 0
36255 0.11
36256 0.11
36257 0.11
36258 0.11
36259 0
36260 0
36261 0.11
36262 0.11
36263 0
36264 0.11
36265 0.11
36266 0.11
36267 0
36268 0
36269 0.11
36270 0
36271 0
36272 0.11
36273 0.11
36274 0.11
36275 0.11
36276 0.11
36277 0
36278 0
36279 0.11
36280 0
36281 0.11
36282 0
36283 0.11
36284 0.11
36285 0
36286 0.11
36287 0.11
36288 0.11
36289 0.11
36290 0
36291 0
36292 0.11
36293 0
36294 0
36295 0
36296 0
36297 0.11
36298 0.11
36299 0.11
36300 0
36301 0.11
36302 0.11
36303 0
36304 0
36305 0
36306 0.11
36307 0.11
36308 0
36309 0
36310 0.11
36311 0.11
36312 0
36313 0.11
36314 0.11
36315 0.11
36316 0
36317 0
36318 0.11
36319 0.11
36320 0.11
36321 0.11
36322 0
36323 0
36324 0.11
36325 0.11
36326 0.11
36327 0.11
36328 0
36329 0
36330 0
36331 0
36332 0.11
36333 0.11
36334 0
36335 0.11
36336 0.11
36337 0
36338 0
36339 0.11
36340 0.11
36341 0
36342 0.11
36343 0
36344 0.11
36345 0.11
36346 0
36347 0
36348 0
36349 0.11
36350 0.11
36351 0.11
36352 0.11
36353 0
36354 0
36355 0.11
36356 0.11
36357 0
36358 0.11
36359 0.11
36360 0
36361 0.11
36362 0.11
36363 0.11
36364 0.11
36365 0.11
36366 0.11
36367 0.11
36368 0
36369 0
36370 0
36371 0
36372 0.11
36373 0.11
36374 0
36375 0
36376 0
36377 0.11
36378 0.11
36379 0.11
36380 0.11
36381 0.11
36382 0
36383 0.11
36384 0.11
36385 0.11
36386 0.11
36387 0.11
36388 0.11
36389 0
36390 0
36391 0.11
36392 0.11
36393 0.11
36394 0
36395 0.11
36396 0.11
36397 0
36398 0
36399 0.11
36400 0
36401 0
36402 0.11
36403 0.11
36404 0.11
36405 0.11
36406 0.11
36407 0
36408 0
36409 0.11
36410 0.11
36411 0.11
36412 0.11
36413 0.11
36414 0
36415 0
36416 0
36417 0.11
36418 0.11
36419 0
36420 0.11
36421 0
36422 0.11
36423 0
36424 0
36425 0.11
36426 0.11
36427 0
36428 0.11
36429 0.11
36430 0
36431 0.11
36432 0.11
36433 0.11
36434 0
36435 0.11
36436 0
36437 0.11
36438 0
36439 0
36440 0.11
36441 0.11
36442 0
36443 0
36444 0.11
36445 0.11
36446 0
36447 0.11
36448 0
36449 0
36450 0.11
36451 0.11
36452 0.11
36453 0
36454 0.11
36455 0
36456 0.11
36457 0
36458 0
36459 0
36460 0
36461 0.11
36462 0
36463 0
36464 0.11
36465 0.11
36466 0.11
36467 0
36468 0.11
36469 0.11
36470 0.11
36471 0
36472 0.11
36473 0
36474 0
36475 0
36476 0
36477 0
36478 0
36479 0.11
36480 0
36481 0.11
36482 0
36483 0.11
36484 0.11
36485 0.11
36486 0.11
36487 0.11
36488 0.11
36489 0
36490 0.11
36491 0
36492 0.11
36493 0.11
36494 0.11
36495 0
36496 0
36497 0
36498 0
36499 0.11
36500 0
36501 0.11
36502 0.11
36503 0.11
36504 0
36505 0
36506 0
36507 0.11
36508 0.11
36509 0
36510 0
36511 0
36512 0.11
36513 0.11
36514 0.11
36515 0.11
36516 0.11
36517 0
36518 0.11
36519 0.11
36520 0.11
36521 0.11
36522 0.11
36523 0
36524 0.11
36525 0.11
36526 0
36527 0.11
36528 0
36529 0.11
36530 0.11
36531 0.11
36532 0
36533 0
36534 0
36535 0
36536 0
36537 0.11
36538 0.11
36539 0.11
36540 0
36541 0.11
36542 0
36543 0.11
36544 0
36545 0.11
36546 0
36547 0
36548 0
36549 0.11
36550 0.11
36551 0.11
36552 0.11
36553 0
36554 0.11
36555 0
36556 0
36557 0.11
36558 0.11
36559 0
36560 0.11
36561 0.11
36562 0
36563 0.11
36564 0
36565 0.11
36566 0.11
36567 0.11
36568 0.11
36569 0
36570 0
36571 0
36572 0
36573 0
36574 0.11
36575 0
36576 0.11
36577 0.11
36578 0
36579 0
36580 0.11
36581 0
36582 0.11
36583 0
36584 0
36585 0
36586 0
36587 0.11
36588 0.11
36589 0.11
36590 0.11
36591 0.11
36592 0
36593 0
36594 0
36595 0
36596 0.11
36597 0.11
36598 0.11
36599 0
36600 0.11
36601 0.11
36602 0
36603 0
36604 0.11
36605 0.11
36606 0
36607 0.11
36608 0
36609 0.11
36610 0.11
36611 0.11
36612 0.11
36613 0
36614 0.11
36615 0.11
36616 0
36617 0.11
36618 0.11
36619 0.11
36620 0.11
36621 0.11
36622 0.11
36623 0
36624 0.11
36625 0
36626 0.11
36627 0
36628 0
36629 0.11
36630 0
36631 0
36632 0.11
36633 0.11
36634 0.11
36635 0
36636 0
36637 0.11
36638 0
36639 0.11
36640 0
36641 0.11
36642 0.11
36643 0
36644 0
36645 0
36646 0
36647 0.11
36648 0.11
36649 0.11
36650 0.11
36651 0
36652 0
36653 0.11
36654 0.11
36655 0.11
36656 0.11
36657 0.11
36658 0
36659 0.11
36660 0.11
36661 0.11
36662 0
36663 0.11
36664 0
36665 0.11
36666 0.11
36667 0
36668 0
36669 0
36670 0
36671 0
36672 0.11
36673 0
36674 0.11
36675 0
36676 0.11
36677 0.11
36678 0
36679 0
36680 0.11
36681 0.11
36682 0.11
36683 0
36684 0.11
36685 0
36686 0
36687 0.11
36688 0
36689 0
36690 0
36691 0
36692 0.11
36693 0
36694 0
36695 0.11
36696 0.11
36697 0.11
36698 0.11
36699 0
36700 0
36701 0
36702 0.11
36703 0.11
36704 0.11
36705 0
36706 0.11
36707 0.11
36708 0.11
36709 0
36710 0.11
36711 0
36712 0
36713 0.11
36714 0
36715 0.11
36716 0
36717 0.11
36718 0.11
36719 0
36720 0
36721 0.11
36722 0.11
36723 0.11
36724 0
36725 0
36726 0
36727 0
36728 0.11
36729 0.11
36730 0.11
36731 0
36732 0.11
36733 0.11
36734 0.11
36735 0
36736 0
36737 0
36738 0.11
36739 0
36740 0.11
36741 0
36742 0.11
36743 0.11
36744 0
36745 0.11
36746 0.11
36747 0.11
36748 0.11
36749 0.11
36750 0.11
36751 0.11
36752 0.11
36753 0.11
36754 0.11
36755 0.11
36756 0.11
36757 0
36758 0
36759 0
36760 0.11
36761 0.11
36762 0.11
36763 0.11
36764 0.11
36765 0.11
36766 0.11
36767 0.11
36768 0
36769 0.11
36770 0
36771 0
36772 0.11
36773 0
36774 0.11
36775 0.11
36776 0.11
36777 0
36778 0.11
36779 0
36780 0.11
36781 0
36782 0.11
36783 0
36784 0.11
36785 0
36786 0.11
36787 0
36788 0.11
36789 0.11
36790 0
36791 0
36792 0.11
36793 0.11
36794 0.11
36795 0
36796 0.11
36797 0
36798 0
36799 0.11
36800 0.11
36801 0.11
36802 0.11
36803 0.11
36804 0.11
36805 0.11
36806 0
36807 0
36808 0
36809 0
36810 0.11
36811 0
36812 0.11
36813 0
36814 0.11
36815 0.11
36816 0
36817 0
36818 0.11
36819 0.11
36820 0
36821 0
36822 0.11
36823 0
36824 0
36825 0.11
36826 0.11
36827 0.11
36828 0.11
36829 0
36830 0
36831 0
36832 0.11
36833 0
36834 0.11
36835 0
36836 0.11
36837 0
36838 0
36839 0
36840 0
36841 0.11
36842 0.11
36843 0.11
36844 0
36845 0.11
36846 0.11
36847 0.11
36848 0
36849 0
36850 0
36851 0.11
36852 0.11
36853 0
36854 0
36855 0.11
36856 0
36857 0
36858 0
36859 0.11
36860 0.11
36861 0
36862 0
36863 0
36864 0.11
36865 0.11
36866 0
36867 0
36868 0.11
36869 0.11
36870 0
36871 0
36872 0.11
36873 0
36874 0
36875 0
36876 0.11
36877 0
36878 0.11
36879 0
36880 0
36881 0
36882 0
36883 0
36884 0
36885 0.11
36886 0
36887 0
36888 0
36889 0
36890 0
36891 0.11
36892 0.11
36893 0.11
36894 0
36895 0.11
36896 0
36897 0.11
36898 0.11
36899 0
36900 0.11
36901 0.11
36902 0.11
36903 0
36904 0
36905 0
36906 0.11
36907 0.11
36908 0.11
36909 0.11
36910 0
36911 0
36912 0
36913 0.11
36914 0.11
36915 0
36916 0
36917 0.11
36918 0
36919 0.11
36920 0.11
36921 0.11
36922 0.11
36923 0.11
36924 0
36925 0
36926 0
36927 0
36928 0.11
36929 0.11
36930 0.11
36931 0
36932 0.11
36933 0
36934 0
36935 0.11
36936 0
36937 0.11
36938 0.11
36939 0
36940 0.11
36941 0
36942 0.11
36943 0.11
36944 0.11
36945 0.11
36946 0
36947 0.11
36948 0
36949 0
36950 0.11
36951 0.11
36952 0.11
36953 0.11
36954 0.11
36955 0
36956 0
36957 0
36958 0
36959 0
36960 0.11
36961 0.11
36962 0.11
36963 0
36964 0.11
36965 0.11
36966 0.11
36967 0
36968 0
36969 0.11
36970 0.11
36971 0
36972 0.11
36973 0.11
36974 0
36975 0.11
36976 0
36977 0.11
36978 0.11
36979 0
36980 0.11
36981 0.11
36982 0.11
36983 0.11
36984 0
36985 0
36986 0.11
36987 0.11
36988 0
36989 0.11
36990 0.11
36991 0
36992 0.11
36993 0.11
36994 0.11
36995 0.11
36996 0.11
36997 0
36998 0
36999 0
37000 0
37001 0.11
37002 0
37003 0.11
37004 0
37005 0.11
37006 0
37007 0
37008 0
37009 0.11
37010 0.11
37011 0
37012 0.11
37013 0
37014 0.11
37015 0.11
37016 0.11
37017 0.11
37018 0.11
37019 0
37020 0.11
37021 0.11
37022 0.11
37023 0.11
37024 0
37025 0.11
37026 0
37027 0.11
37028 0.11
37029 0.11
37030 0.11
37031 0.11
37032 0.11
37033 0
37034 0.11
37035 0
37036 0
37037 0
37038 0.11
37039 0.11
37040 0
37041 0
37042 0
37043 0
37044 0.11
37045 0.11
37046 0
37047 0.11
37048 0.11
37049 0
37050 0
37051 0.11
37052 0
37053 0.11
37054 0.11
37055 0.11
37056 0
37057 0.11
37058 0.11
37059 0
37060 0
37061 0
37062 0.11
37063 0.11
37064 0.11
37065 0.11
37066 0.11
37067 0.11
37068 0.11
37069 0.11
37070 0
37071 0.11
37072 0
37073 0.11
37074 0
37075 0.11
37076 0.11
37077 0.11
37078 0.11
37079 0.11
37080 0.11
37081 0.11
37082 0.11
37083 0
37084 0.11
37085 0.11
37086 0.11
37087 0.11
37088 0.11
37089 0.11
37090 0.11
37091 0.11
37092 0
37093 0
37094 0.11
37095 0.11
37096 0.11
37097 0.11
37098 0.11
37099 0.11
37100 0.11
37101 0.11
37102 0
37103 0.11
37104 0.11
37105 0
37106 0
37107 0
37108 0.11
37109 0.11
37110 0
37111 0.11
37112 0
37113 0.11
37114 0
37115 0
37116 0
37117 0.11
37118 0.11
37119 0.11
37120 0
37121 0.11
37122 0.11
37123 0
37124 0.11
37125 0
37126 0
37127 0.11
37128 0.11
37129 0
37130 0
37131 0.11
37132 0.11
37133 0.11
37134 0
37135 0
37136 0
37137 0
37138 0.11
37139 0.11
37140 0
37141 0.11
37142 0
37143 0
37144 0.11
37145 0.11
37146 0
37147 0
37148 0.11
37149 0.11
37150 0
37151 0
37152 0.11
37153 0.11
37154 0
37155 0
37156 0
37157 0
37158 0.11
37159 0.11
37160 0.11
37161 0
37162 0.11
37163 0.11
37164 0.11
37165 0.11
37166 0
37167 0
37168 0
37169 0
37170 0
37171 0.11
37172 0.11
37173 0
37174 0.11
37175 0
37176 0.11
37177 0.11
37178 0
37179 0.11
37180 0.11
37181 0.11
37182 0.11
37183 0.11
37184 0.11
37185 0.11
37186 0.11
37187 0
37188 0.11
37189 0.11
37190 0.11
37191 0
37192 0.11
37193 0
37194 0.11
37195 0
37196 0
37197 0.11
37198 0.11
37199 0
37200 0.11
37201 0
37202 0.11
37203 0
37204 0.11
37205 0.11
37206 0.11
37207 0.11
37208 0.11
37209 0.11
37210 0.11
37211 0.11
37212 0
37213 0.11
37214 0.11
37215 0.11
37216 0
37217 0.11
37218 0.11
37219 0
37220 0.11
37221 0.11
37222 0.11
37223 0
37224 0
37225 0
37226 0.11
37227 0.11
37228 0
37229 0.11
37230 0.11
37231 0.11
37232 0
37233 0
37234 0
37235 0
37236 0
37237 0.11
37238 0
37239 0.11
37240 0.11
37241 0
37242 0.11
37243 0.11
37244 0.11
37245 0.11
37246 0.11
37247 0
37248 0.11
37249 0.11
37250 0.11
37251 0.11
37252 0
37253 0.11
37254 0
37255 0.11
37256 0.11
37257 0.11
37258 0.11
37259 0
37260 0.11
37261 0
37262 0.11
37263 0
37264 0
37265 0
37266 0
37267 0.11
37268 0.11
37269 0.11
37270 0
37271 0.11
37272 0
37273 0.11
37274 0.11
37275 0.11
37276 0
37277 0.11
37278 0
37279 0
37280 0.11
37281 0.11
37282 0.11
37283 0
37284 0.11
37285 0.11
37286 0.11
37287 0.11
37288 0.11
37289 0.11
37290 0
37291 0.11
37292 0
37293 0.11
37294 0.11
37295 0.11
37296 0.11
37297 0
37298 0
37299 0
37300 0
37301 0
37302 0
37303 0.11
37304 0
37305 0.11
37306 0.11
37307 0.11
37308 0
37309 0.11
37310 0.11
37311 0.11
37312 0
37313 0.11
37314 0
37315 0.11
37316 0
37317 0.11
37318 0.11
37319 0
37320 0
37321 0.11
37322 0.11
37323 0.11
37324 0.11
37325 0
37326 0.11
37327 0.11
37328 0
37329 0
37330 0
37331 0
37332 0.11
37333 0
37334 0.11
37335 0
37336 0
37337 0.11
37338 0
37339 0
37340 0.11
37341 0
37342 0.11
37343 0
37344 0
37345 0.11
37346 0
37347 0
37348 0.11
37349 0
37350 0.11
37351 0.11
37352 0.11
37353 0.11
37354 0
37355 0
37356 0
37357 0.11
37358 0.11
37359 0.11
37360 0.11
37361 0.11
37362 0.11
37363 0
37364 0
37365 0.11
37366 0.11
37367 0.11
37368 0
37369 0.11
37370 0.11
37371 0.11
37372 0.11
37373 0.11
37374 0
37375 0
37376 0
37377 0.11
37378 0
37379 0.11
37380 0.11
37381 0.11
37382 0.11
37383 0.11
37384 0.11
37385 0.11
37386 0
37387 0
37388 0.11
37389 0
37390 0.11
37391 0.11
37392 0
37393 0.11
37394 0.11
37395 0
37396 0.11
37397 0
37398 0.11
37399 0.11
37400 0.11
37401 0
37402 0.11
37403 0.11
37404 0.11
37405 0
37406 0.11
37407 0.11
37408 0.11
37409 0.11
37410 0
37411 0
37412 0
37413 0
37414 0
37415 0.11
37416 0.11
37417 0.11
37418 0
37419 0
37420 0.11
37421 0.11
37422 0
37423 0.11
37424 0.11
37425 0.11
37426 0.11
37427 0.11
37428 0
37429 0.11
37430 0
37431 0.11
37432 0.11
37433 0
37434 0
37435 0.11
37436 0
37437 0.11
37438 0.11
37439 0
37440 0.11
37441 0.11
37442 0
37443 0
37444 0.11
37445 0.11
37446 0.11
37447 0
37448 0
37449 0.11
37450 0.11
37451 0
37452 0
37453 0
37454 0
37455 0
37456 0.11
37457 0
37458 0.11
37459 0
37460 0.11
37461 0
37462 0
37463 0.11
37464 0
37465 0.11
37466 0
37467 0
37468 0
37469 0
37470 0.11
37471 0.11
37472 0.11
37473 0.11
37474 0.11
37475 0
37476 0.11
37477 0.11
37478 0
37479 0.11
37480 0.11
37481 0
37482 0.11
37483 0
37484 0.11
37485 0
37486 0
37487 0.11
37488 0
37489 0.11
37490 0.11
37491 0.11
37492 0.11
37493 0.11
37494 0
37495 0.11
37496 0
37497 0
37498 0
37499 0.11
37500 0
37501 0
37502 0
37503 0.11
37504 0.11
37505 0.11
37506 0.11
37507 0.11
37508 0
37509 0.11
37510 0.11
37511 0.11
37512 0.11
37513 0
37514 0.11
37515 0.11
37516 0
37517 0
37518 0
37519 0
37520 0.11
37521 0
37522 0
37523 0.11
37524 0.11
37525 0
37526 0
37527 0
37528 0
37529 0
37530 0.11
37531 0.11
37532 0.11
37533 0.11
37534 0
37535 0.11
37536 0.11
37537 0
37538 0
37539 0.11
37540 0.11
37541 0.11
37542 0.11
37543 0.11
37544 0
37545 0.11
37546 0.11
37547 0.11
37548 0.11
37549 0.11
37550 0.11
37551 0.11
37552 0.11
37553 0.11
37554 0.11
37555 0
37556 0.11
37557 0
37558 0
37559 0.11
37560 0.11
37561 0
37562 0.11
37563 0
37564 0
37565 0
37566 0
37567 0.11
37568 0
37569 0
37570 0.11
37571 0.11
37572 0
37573 0.11
37574 0.11
37575 0
37576 0.11
37577 0
37578 0
37579 0
37580 0.11
37581 0.11
37582 0.11
37583 0.11
37584 0.11
37585 0.11
37586 0.11
37587 0.11
37588 0.11
37589 0
37590 0
37591 0.11
37592 0.11
37593 0
37594 0
37595 0
37596 0.11
37597 0
37598 0.11
37599 0
37600 0.11
37601 0.11
37602 0.11
37603 0
37604 0
37605 0
37606 0
37607 0
37608 0.11
37609 0
37610 0
37611 0.11
37612 0.11
37613 0.11
37614 0
37615 0.11
37616 0.11
37617 0
37618 0
37619 0
37620 0.11
37621 0.11
37622 0
37623 0
37624 0
37625 0.11
37626 0
37627 0
37628 0.11
37629 0.11
37630 0
37631 0.11
37632 0.11
37633 0.11
37634 0
37635 0
37636 0
37637 0.11
37638 0
37639 0.11
37640 0.11
37641 0
37642 0
37643 0.11
37644 0.11
37645 0.11
37646 0
37647 0.11
37648 0.11
37649 0
37650 0
37651 0
37652 0
37653 0.11
37654 0.11
37655 0.11
37656 0
37657 0
37658 0.11
37659 0
37660 0
37661 0
37662 0
37663 0.11
37664 0.11
37665 0.11
37666 0.11
37667 0.11
37668 0
37669 0
37670 0
37671 0.11
37672 0
37673 0
37674 0
37675 0
37676 0.11
37677 0.11
37678 0
37679 0.11
37680 0
37681 0.11
37682 0.11
37683 0
37684 0
37685 0
37686 0
37687 0.11
37688 0.11
37689 0.11
37690 0.11
37691 0
37692 0.11
37693 0
37694 0.11
37695 0.11
37696 0
37697 0
37698 0.11
37699 0.11
37700 0
37701 0
37702 0
37703 0.11
37704 0.11
37705 0
37706 0.11
37707 0.11
37708 0
37709 0
37710 0.11
37711 0
37712 0.11
37713 0.11
37714 0.11
37715 0
37716 0.11
37717 0.11
37718 0
37719 0
37720 0.11
37721 0
37722 0.11
37723 0.11
37724 0
37725 0
37726 0
37727 0.11
37728 0
37729 0
37730 0
37731 0
37732 0
37733 0.11
37734 0.11
37735 0.11
37736 0
37737 0.11
37738 0.11
37739 0
37740 0
37741 0.11
37742 0
37743 0.11
37744 0
37745 0.11
37746 0
37747 0
37748 0.11
37749 0.11
37750 0
37751 0.11
37752 0
37753 0.11
37754 0
37755 0
37756 0.11
37757 0.11
37758 0
37759 0
37760 0.11
37761 0
37762 0.11
37763 0.11
37764 0
37765 0
37766 0
37767 0
37768 0.11
37769 0
37770 0.11
37771 0.11
37772 0.11
37773 0.11
37774 0.11
37775 0.11
37776 0.11
37777 0
37778 0
37779 0.11
37780 0
37781 0.11
37782 0.11
37783 0.11
37784 0.11
37785 0
37786 0
37787 0
37788 0.11
37789 0
37790 0.11
37791 0
37792 0
37793 0
37794 0
37795 0.11
37796 0
37797 0.11
37798 0.11
37799 0
37800 0.11
37801 0.11
37802 0.11
37803 0.11
37804 0
37805 0.11
37806 0
37807 0
37808 0
37809 0
37810 0.11
37811 0
37812 0.11
37813 0.11
37814 0.11
37815 0.11
37816 0.11
37817 0
37818 0
37819 0.11
37820 0
37821 0.11
37822 0.11
37823 0.11
37824 0.11
37825 0
37826 0
37827 0
37828 0.11
37829 0
37830 0
37831 0.11
37832 0
37833 0.11
37834 0.11
37835 0.11
37836 0
37837 0
37838 0.11
37839 0
37840 0.11
37841 0.11
37842 0.11
37843 0
37844 0.11
37845 0.11
37846 0.11
37847 0
37848 0.11
37849 0
37850 0
37851 0
37852 0
37853 0
37854 0
37855 0.11
37856 0.11
37857 0
37858 0.11
37859 0
37860 0
37861 0
37862 0
37863 0.11
37864 0
37865 0
37866 0.11
37867 0.11
37868 0.11
37869 0.11
37870 0.11
37871 0
37872 0.11
37873 0
37874 0
37875 0.11
37876 0.11
37877 0.11
37878 0
37879 0
37880 0
37881 0.11
37882 0.11
37883 0.11
37884 0.11
37885 0.11
37886 0
37887 0.11
37888 0
37889 0
37890 0.11
37891 0
37892 0
37893 0.11
37894 0
37895 0
37896 0
37897 0.11
37898 0.11
37899 0.11
37900 0.11
37901 0.11
37902 0.11
37903 0
37904 0
37905 0
37906 0
37907 0
37908 0.11
37909 0
37910 0.11
37911 0.11
37912 0.11
37913 0.11
37914 0
37915 0
37916 0
37917 0.11
37918 0
37919 0
37920 0
37921 0
37922 0.11
37923 0.11
37924 0.11
37925 0
37926 0
37927 0.11
37928 0.11
37929 0.11
37930 0
37931 0.11
37932 0.11
37933 0
37934 0.11
37935 0.11
37936 0.11
37937 0
37938 0.11
37939 0.11
37940 0
37941 0.11
37942 0.11
37943 0
37944 0.11
37945 0
37946 0
37947 0.11
37948 0
37949 0
37950 0.11
37951 0
37952 0
37953 0.11
37954 0
37955 0.11
37956 0
37957 0.11
37958 0.11
37959 0.11
37960 0.11
37961 0
37962 0
37963 0.11
37964 0
37965 0.11
37966 0
37967 0.11
37968 0.11
37969 0.11
37970 0
37971 0
37972 0
37973 0
37974 0.11
37975 0
37976 0.11
37977 0
37978 0
37979 0.11
37980 0.11
37981 0.11
37982 0.11
37983 0.11
37984 0
37985 0.11
37986 0.11
37987 0
37988 0.11
37989 0.11
37990 0
37991 0.11
37992 0
37993 0.11
37994 0.11
37995 0
37996 0.11
37997 0.11
37998 0.11
37999 0.11
38000 0.11
38001 0.11
38002 0.11
38003 0.11
38004 0
38005 0
38006 0
38007 0.11
38008 0.11
38009 0
38010 0.11
38011 0.11
38012 0
38013 0.11
38014 0
38015 0
38016 0
38017 0
38018 0.11
38019 0
38020 0.11
38021 0
38022 0
38023 0
38024 0.11
38025 0.11
38026 0
38027 0.11
38028 0.11
38029 0.11
38030 0
38031 0.11
38032 0.11
38033 0.11
38034 0.11
38035 0
38036 0
38037 0.11
38038 0.11
38039 0.11
38040 0.11
38041 0
38042 0.11
38043 0
38044 0
38045 0.11
38046 0.11
38047 0.11
38048 0.11
38049 0.11
38050 0
38051 0.11
38052 0.11
38053 0.11
38054 0.11
38055 0
38056 0.11
38057 0
38058 0.11
38059 0.11
38060 0.11
38061 0.11
38062 0.11
38063 0.11
38064 0.11
38065 0
38066 0.11
38067 0
38068 0
38069 0
38070 0.11
38071 0.11
38072 0
38073 0.11
38074 0.11
38075 0.11
38076 0.11
38077 0.11
38078 0.11
38079 0.11
38080 0
38081 0
38082 0
38083 0.11
38084 0
38085 0.11
38086 0.11
38087 0
38088 0.11
38089 0
38090 0.11
38091 0.11
38092 0
38093 0
38094 0
38095 0.11
38096 0.11
38097 0
38098 0
38099 0.11
38100 0
38101 0.11
38102 0.11
38103 0
38104 0
38105 0
38106 0.11
38107 0.11
38108 0.11
38109 0
38110 0
38111 0.11
38112 0.11
38113 0.11
38114 0.11
38115 0.11
38116 0
38117 0
38118 0
38119 0
38120 0.11
38121 0.11
38122 0.11
38123 0.11
38124 0.11
38125 0
38126 0
38127 0.11
38128 0.11
38129 0.11
38130 0.11
38131 0.11
38132 0.11
38133 0.11
38134 0.11
38135 0.11
38136 0.11
38137 0
38138 0.11
38139 0.11
38140 0
38141 0
38142 0
38143 0
38144 0.11
38145 0
38146 0.11
38147 0
38148 0.11
38149 0
38150 0.11
38151 0
38152 0.11
38153 0.11
38154 0.11
38155 0
38156 0
38157 0
38158 0
38159 0.11
38160 0.11
38161 0
38162 0.11
38163 0.11
38164 0.11
38165 0
38166 0.11
38167 0
38168 0
38169 0.11
38170 0.11
38171 0.11
38172 0
38173 0
38174 0.11
38175 0.11
38176 0.11
38177 0.11
38178 0.11
38179 0
38180 0.11
38181 0.11
38182 0.11
38183 0
38184 0
38185 0
38186 0.11
38187 0
38188 0.11
38189 0.11
38190 0
38191 0.11
38192 0.11
38193 0
38194 0.11
38195 0.11
38196 0.11
38197 0
38198 0
38199 0.11
38200 0.11
38201 0.11
38202 0.11
38203 0.11
38204 0.11
38205 0.11
38206 0
38207 0.11
38208 0.11
38209 0.11
38210 0
38211 0.11
38212 0.11
38213 0.11
38214 0.11
38215 0
38216 0.11
38217 0.11
38218 0.11
38219 0
38220 0
38221 0.11
38222 0
38223 0.11
38224 0.11
38225 0.11
38226 0.11
38227 0
38228 0.11
38229 0
38230 0
38231 0.11
38232 0.11
38233 0
38234 0.11
38235 0
38236 0.11
38237 0.11
38238 0
38239 0.11
38240 0.11
38241 0.11
38242 0
38243 0.11
38244 0.11
38245 0.11
38246 0.11
38247 0
38248 0
38249 0
38250 0
38251 0.11
38252 0.11
38253 0.11
38254 0.11
38255 0
38256 0
38257 0.11
38258 0.11
38259 0
38260 0
38261 0
38262 0
38263 0
38264 0
38265 0.11
38266 0
38267 0
38268 0.11
38269 0
38270 0
38271 0
38272 0
38273 0
38274 0.11
38275 0.11
38276 0
38277 0
38278 0.11
38279 0
38280 0.11
38281 0.11
38282 0.11
38283 0.11
38284 0.11
38285 0.11
38286 0.11
38287 0.11
38288 0
38289 0.11
38290 0.11
38291 0
38292 0.11
38293 0.11
38294 0.11
38295 0
38296 0
38297 0
38298 0
38299 0.11
38300 0
38301 0
38302 0.11
38303 0.11
38304 0.11
38305 0.11
38306 0.11
38307 0
38308 0.11
38309 0.11
38310 0.11
38311 0
38312 0
38313 0.11
38314 0.11
38315 0.11
38316 0.11
38317 0
38318 0.11
38319 0.11
38320 0.11
38321 0
38322 0
38323 0.11
38324 0.11
38325 0.11
38326 0
38327 0
38328 0.11
38329 0.11
38330 0.11
38331 0.11
38332 0
38333 0.11
38334 0.11
38335 0.11
38336 0
38337 0.11
38338 0.11
38339 0
38340 0
38341 0.11
38342 0
38343 0
38344 0.11
38345 0
38346 0
38347 0.11
38348 0
38349 0.11
38350 0
38351 0
38352 0.11
38353 0.11
38354 0.11
38355 0
38356 0
38357 0
38358 0
38359 0
38360 0.11
38361 0.11
38362 0
38363 0.11
38364 0.11
38365 0
38366 0
38367 0.11
38368 0.11
38369 0
38370 0.11
38371 0
38372 0
38373 0.11
38374 0
38375 0
38376 0.11
38377 0
38378 0
38379 0.11
38380 0
38381 0.11
38382 0
38383 0.11
38384 0.11
38385 0
38386 0.11
38387 0
38388 0
38389 0
38390 0
38391 0
38392 0.11
38393 0.11
38394 0.11
38395 0
38396 0.11
38397 0
38398 0
38399 0
38400 0
38401 0
38402 0
38403 0.11
38404 0
38405 0
38406 0
38407 0.11
38408 0
38409 0
38410 0.11
38411 0
38412 0
38413 0
38414 0.11
38415 0
38416 0.11
38417 0.11
38418 0
38419 0
38420 0
38421 0.11
38422 0.11
38423 0
38424 0
38425 0
38426 0.11
38427 0.11
38428 0.11
38429 0.11
38430 0.11
38431 0
38432 0
38433 0.11
38434 0.11
38435 0.11
38436 0.11
38437 0.11
38438 0
38439 0
38440 0.11
38441 0.11
38442 0.11
38443 0.11
38444 0.11
38445 0.11
38446 0.11
38447 0.11
38448 0.11
38449 0
38450 0
38451 0.11
38452 0.11
38453 0
38454 0.11
38455 0
38456 0
38457 0
38458 0
38459 0.11
38460 0
38461 0
38462 0.11
38463 0.11
38464 0.11
38465 0.11
38466 0.11
38467 0.11
38468 0
38469 0.11
38470 0.11
38471 0.11
38472 0.11
38473 0.11
38474 0
38475 0
38476 0.11
38477 0
38478 0.11
38479 0
38480 0.11
38481 0.11
38482 0
38483 0.11
38484 0
38485 0
38486 0.11
38487 0.11
38488 0.11
38489 0.11
38490 0
38491 0
38492 0
38493 0.11
38494 0.11
38495 0.11
38496 0.11
38497 0
38498 0
38499 0
38500 0.11
38501 0
38502 0.11
38503 0.11
38504 0.11
38505 0
38506 0
38507 0.11
38508 0.11
38509 0
38510 0.11
38511 0
38512 0.11
38513 0.11
38514 0.11
38515 0.11
38516 0.11
38517 0
38518 0.11
38519 0.11
38520 0
38521 0
38522 0
38523 0
38524 0.11
38525 0.11
38526 0.11
38527 0.11
38528 0.11
38529 0.11
38530 0.11
38531 0.11
38532 0
38533 0.11
38534 0.11
38535 0
38536 0
38537 0.11
38538 0.11
38539 0
38540 0
38541 0.11
38542 0
38543 0
38544 0
38545 0
38546 0
38547 0
38548 0.11
38549 0
38550 0.11
38551 0.11
38552 0.11
38553 0.11
38554 0
38555 0
38556 0.11
38557 0.11
38558 0.11
38559 0
38560 0.11
38561 0.11
38562 0.11
38563 0.11
38564 0
38565 0.11
38566 0.11
38567 0
38568 0.11
38569 0.11
38570 0
38571 0.11
38572 0
38573 0.11
38574 0
38575 0.11
38576 0.11
38577 0
38578 0.11
38579 0.11
38580 0.11
38581 0.11
38582 0.11
38583 0.11
38584 0
38585 0
38586 0
38587 0.11
38588 0.11
38589 0
38590 0.11
38591 0
38592 0
38593 0
38594 0
38595 0
38596 0
38597 0.11
38598 0
38599 0
38600 0.11
38601 0.11
38602 0.11
38603 0
38604 0.11
38605 0
38606 0
38607 0
38608 0.11
38609 0.11
38610 0
38611 0.11
38612 0.11
38613 0.11
38614 0
38615 0.11
38616 0
38617 0
38618 0.11
38619 0.11
38620 0
38621 0.11
38622 0
38623 0.11
38624 0.11
38625 0
38626 0
38627 0
38628 0.11
38629 0.11
38630 0.11
38631 0
38632 0.11
38633 0
38634 0
38635 0
38636 0
38637 0
38638 0
38639 0.11
38640 0
38641 0.11
38642 0.11
38643 0.11
38644 0
38645 0.11
38646 0.11
38647 0.11
38648 0.11
38649 0
38650 0.11
38651 0.11
38652 0
38653 0.11
38654 0
38655 0.11
38656 0.11
38657 0.11
38658 0
38659 0.11
38660 0
38661 0
38662 0.11
38663 0.11
38664 0.11
38665 0.11
38666 0.11
38667 0.11
38668 0.11
38669 0.11
38670 0.11
38671 0.11
38672 0
38673 0
38674 0.11
38675 0.11
38676 0
38677 0
38678 0.11
38679 0.11
38680 0
38681 0.11
38682 0
38683 0.11
38684 0.11
38685 0.11
38686 0
38687 0.11
38688 0.11
38689 0
38690 0
38691 0
38692 0.11
38693 0.11
38694 0.11
38695 0.11
38696 0.11
38697 0.11
38698 0
38699 0
38700 0.11
38701 0.11
38702 0.11
38703 0.11
38704 0.11
38705 0
38706 0.11
38707 0.11
38708 0.11
38709 0.11
38710 0
38711 0.11
38712 0
38713 0
38714 0.11
38715 0.11
38716 0.11
38717 0.11
38718 0.11
38719 0.11
38720 0.11
38721 0.11
38722 0
38723 0.11
38724 0
38725 0.11
38726 0
38727 0
38728 0.11
38729 0
38730 0.11
38731 0
38732 0
38733 0
38734 0.11
38735 0.11
38736 0.11
38737 0.11
38738 0
38739 0.11
38740 0.11
38741 0
38742 0
38743 0.11
38744 0.11
38745 0.11
38746 0.11
38747 0
38748 0.11
38749 0.11
38750 0.11
38751 0.11
38752 0.11
38753 0
38754 0
38755 0
38756 0.11
38757 0
38758 0.11
38759 0.11
38760 0
38761 0
38762 0.11
38763 0.11
38764 0.11
38765 0
38766 0.11
38767 0
38768 0
38769 0
38770 0
38771 0.11
38772 0
38773 0.11
38774 0
38775 0.11
38776 0.11
38777 0
38778 0.11
38779 0
38780 0
38781 0
38782 0.11
38783 0
38784 0.11
38785 0
38786 0.11
38787 0.11
38788 0.11
38789 0.11
38790 0.11
38791 0.11
38792 0.11
38793 0
38794 0.11
38795 0.11
38796 0.11
38797 0
38798 0.11
38799 0.11
38800 0
38801 0.11
38802 0
38803 0.11
38804 0
38805 0.11
38806 0
38807 0.11
38808 0.11
38809 0
38810 0
38811 0.11
38812 0.11
38813 0.11
38814 0
38815 0
38816 0
38817 0.11
38818 0.11
38819 0
38820 0.11
38821 0
38822 0.11
38823 0
38824 0
38825 0.11
38826 0.11
38827 0
38828 0
38829 0.11
38830 0
38831 0.11
38832 0.11
38833 0.11
38834 0.11
38835 0
38836 0.11
38837 0.11
38838 0
38839 0.11
38840 0.11
38841 0.11
38842 0
38843 0
38844 0.11
38845 0
38846 0
38847 0
38848 0
38849 0
38850 0
38851 0
38852 0.11
38853 0.11
38854 0
38855 0.11
38856 0
38857 0.11
38858 0
38859 0
38860 0
38861 0
38862 0.11
38863 0
38864 0.11
38865 0
38866 0.11
38867 0
38868 0.11
38869 0
38870 0.11
38871 0.11
38872 0.11
38873 0.11
38874 0.11
38875 0.11
38876 0
38877 0.11
38878 0.11
38879 0.11
38880 0
38881 0
38882 0
38883 0.11
38884 0
38885 0.11
38886 0.11
38887 0
38888 0
38889 0.11
38890 0
38891 0.11
38892 0
38893 0.11
38894 0.11
38895 0.11
38896 0
38897 0
38898 0
38899 0.11
38900 0.11
38901 0.11
38902 0.11
38903 0
38904 0.11
38905 0.11
38906 0
38907 0.11
38908 0.11
38909 0
38910 0
38911 0.11
38912 0.11
38913 0
38914 0
38915 0
38916 0.11
38917 0
38918 0.11
38919 0
38920 0.11
38921 0
38922 0
38923 0
38924 0
38925 0.11
38926 0
38927 0.11
38928 0.11
38929 0.11
38930 0
38931 0
38932 0
38933 0
38934 0.11
38935 0.11
38936 0.11
38937 0.11
38938 0.11
38939 0.11
38940 0
38941 0.11
38942 0.11
38943 0
38944 0
38945 0.11
38946 0.11
38947 0.11
38948 0.11
38949 0.11
38950 0.11
38951 0.11
38952 0.11
38953 0
38954 0.11
38955 0.11
38956 0
38957 0
38958 0.11
38959 0
38960 0
38961 0.11
38962 0
38963 0.11
38964 0
38965 0.11
38966 0
38967 0
38968 0
38969 0.11
38970 0.11
38971 0
38972 0
38973 0.11
38974 0
38975 0
38976 0
38977 0.11
38978 0.11
38979 0.11
38980 0.11
38981 0.11
38982 0.11
38983 0
38984 0
38985 0
38986 0.11
38987 0.11
38988 0.11
38989 0.11
38990 0.11
38991 0.11
38992 0.11
38993 0.11
38994 0.11
38995 0
38996 0.11
38997 0.11
38998 0
38999 0
39000 0.11
39001 0
39002 0.11
39003 0
39004 0
39005 0
39006 0
39007 0.11
39008 0
39009 0.11
39010 0.11
39011 0
39012 0.11
39013 0.11
39014 0.11
39015 0.11
39016 0.11
39017 0
39018 0.11
39019 0
39020 0.11
39021 0.11
39022 0.11
39023 0
39024 0.11
39025 0.11
39026 0.11
39027 0.11
39028 0.11
39029 0
39030 0
39031 0.11
39032 0
39033 0.11
39034 0.11
39035 0
39036 0
39037 0
39038 0
39039 0
39040 0.11
39041 0
39042 0.11
39043 0.11
39044 0
39045 0.11
39046 0.11
39047 0
39048 0.11
39049 0
39050 0.11
39051 0.11
39052 0
39053 0.11
39054 0.11
39055 0
39056 0.11
39057 0.11
39058 0.11
39059 0.11
39060 0
39061 0.11
39062 0.11
39063 0.11
39064 0.11
39065 0.11
39066 0.11
39067 0
39068 0
39069 0
39070 0.11
39071 0
39072 0
39073 0.11
39074 0.11
39075 0.11
39076 0.11
39077 0
39078 0.11
39079 0.11
39080 0.11
39081 0
39082 0.11
39083 0
39084 0.11
39085 0
39086 0
39087 0
39088 0.11
39089 0
39090 0
39091 0
39092 0
39093 0.11
39094 0
39095 0.11
39096 0
39097 0
39098 0.11
39099 0.11
39100 0.11
39101 0.11
39102 0
39103 0.11
39104 0
39105 0
39106 0.11
39107 0.11
39108 0
39109 0
39110 0.11
39111 0.11
39112 0.11
39113 0.11
39114 0
39115 0.11
39116 0.11
39117 0
39118 0
39119 0.11
39120 0.11
39121 0.11
39122 0
39123 0.11
39124 0
39125 0.11
39126 0
39127 0.11
39128 0
39129 0
39130 0
39131 0
39132 0.11
39133 0.11
39134 0.11
39135 0.11
39136 0
39137 0
39138 0
39139 0.11
39140 0
39141 0
39142 0.11
39143 0
39144 0.11
39145 0
39146 0
39147 0.11
39148 0.11
39149 0
39150 0
39151 0
39152 0
39153 0.11
39154 0.11
39155 0.11
39156 0.11
39157 0.11
39158 0
39159 0
39160 0
39161 0.11
39162 0
39163 0.11
39164 0.11
39165 0.11
39166 0.11
39167 0
39168 0
39169 0.11
39170 0.11
39171 0.11
39172 0
39173 0.11
39174 0.11
39175 0.11
39176 0
39177 0.11
39178 0
39179 0.11
39180 0.11
39181 0
39182 0.11
39183 0.11
39184 0
39185 0
39186 0.11
39187 0.11
39188 0.11
39189 0.11
39190 0.11
39191 0.11
39192 0.11
39193 0.11
39194 0
39195 0.11
39196 0.11
39197 0
39198 0
39199 0.11
39200 0.11
39201 0
39202 0.11
39203 0
39204 0
39205 0.11
39206 0.11
39207 0
39208 0
39209 0
39210 0.11
39211 0.11
39212 0.11
39213 0.11
39214 0.11
39215 0
39216 0.11
39217 0.11
39218 0.11
39219 0.11
39220 0.11
39221 0.11
39222 0.11
39223 0
39224 0.11
39225 0
39226 0.11
39227 0
39228 0
39229 0.11
39230 0.11
39231 0
39232 0
39233 0.11
39234 0.11
39235 0.11
39236 0
39237 0.11
39238 0.11
39239 0
39240 0.11
39241 0.11
39242 0.11
39243 0.11
39244 0.11
39245 0.11
39246 0
39247 0
39248 0
39249 0.11
39250 0.11
39251 0
39252 0.11
39253 0
39254 0.11
39255 0.11
39256 0.11
39257 0.11
39258 0.11
39259 0.11
39260 0.11
39261 0.11
39262 0
39263 0
39264 0
39265 0
39266 0
39267 0.11
39268 0.11
39269 0.11
39270 0.11
39271 0.11
39272 0.11
39273 0
39274 0.11
39275 0
39276 0
39277 0.11
39278 0
39279 0
39280 0.11
39281 0
39282 0
39283 0.11
39284 0.11
39285 0.11
39286 0.11
39287 0.11
39288 0.11
39289 0
39290 0.11
39291 0.11
39292 0.11
39293 0.11
39294 0.11
39295 0.11
39296 0.11
39297 0
39298 0.11
39299 0.11
39300 0
39301 0
39302 0
39303 0.11
39304 0.11
39305 0.11
39306 0
39307 0.11
39308 0.11
39309 0.11
39310 0.11
39311 0
39312 0.11
39313 0.11
39314 0.11
39315 0
39316 0
39317 0
39318 0.11
39319 0.11
39320 0
39321 0
39322 0.11
39323 0
39324 0
39325 0.11
39326 0.11
39327 0
39328 0.11
39329 0.11
39330 0
39331 0
39332 0.11
39333 0.11
39334 0
39335 0.11
39336 0
39337 0
39338 0.11
39339 0.11
39340 0.11
39341 0.11
39342 0.11
39343 0.11
39344 0.11
39345 0.11
39346 0.11
39347 0
39348 0.11
39349 0
39350 0.11
39351 0
39352 0
39353 0.11
39354 0.11
39355 0.11
39356 0
39357 0.11
39358 0.11
39359 0.11
39360 0.11
39361 0
39362 0.11
39363 0.11
39364 0.11
39365 0
39366 0.11
39367 0.11
39368 0
39369 0.11
39370 0
39371 0.11
39372 0
39373 0
39374 0
39375 0.11
39376 0.11
39377 0
39378 0
39379 0.11
39380 0
39381 0.11
39382 0
39383 0.11
39384 0.11
39385 0.11
39386 0.11
39387 0
39388 0.11
39389 0.11
39390 0.11
39391 0
39392 0.11
39393 0
39394 0.11
39395 0
39396 0.11
39397 0.11
39398 0.11
39399 0
39400 0
39401 0.11
39402 0.11
39403 0
39404 0.11
39405 0.11
39406 0
39407 0.11
39408 0.11
39409 0
39410 0
39411 0.11
39412 0.11
39413 0.11
39414 0.11
39415 0.11
39416 0.11
39417 0.11
39418 0.11
39419 0
39420 0
39421 0.11
39422 0
39423 0.11
39424 0.11
39425 0.11
39426 0.11
39427 0
39428 0
39429 0
39430 0
39431 0
39432 0.11
39433 0
39434 0.11
39435 0
39436 0
39437 0
39438 0
39439 0.11
39440 0.11
39441 0
39442 0
39443 0
39444 0.11
39445 0
39446 0
39447 0.11
39448 0
39449 0
39450 0
39451 0.11
39452 0
39453 0.11
39454 0.11
39455 0.11
39456 0
39457 0.11
39458 0.11
39459 0.11
39460 0
39461 0
39462 0
39463 0.11
39464 0
39465 0.11
39466 0.11
39467 0.11
39468 0.11
39469 0.11
39470 0.11
39471 0
39472 0.11
39473 0.11
39474 0
39475 0
39476 0.11
39477 0
39478 0.11
39479 0.11
39480 0
39481 0
39482 0
39483 0
39484 0
39485 0
39486 0
39487 0
39488 0.11
39489 0
39490 0
39491 0.11
39492 0
39493 0
39494 0.11
39495 0
39496 0.11
39497 0.11
39498 0.11
39499 0
39500 0.11
39501 0.11
39502 0.11
39503 0.11
39504 0.11
39505 0.11
39506 0.11
39507 0.11
39508 0
39509 0
39510 0
39511 0.11
39512 0.11
39513 0.11
39514 0.11
39515 0
39516 0.11
39517 0.11
39518 0.11
39519 0.11
39520 0
39521 0
39522 0.11
39523 0.11
39524 0.11
39525 0
39526 0.11
39527 0
39528 0.11
39529 0.11
39530 0.11
39531 0.11
39532 0.11
39533 0
39534 0.11
39535 0
39536 0.11
39537 0
39538 0.11
39539 0
39540 0
39541 0
39542 0.11
39543 0.11
39544 0
39545 0
39546 0
39547 0.11
39548 0.11
39549 0.11
39550 0
39551 0.11
39552 0.11
39553 0
39554 0.11
39555 0.11
39556 0
39557 0.11
39558 0.11
39559 0.11
39560 0.11
39561 0.11
39562 0.11
39563 0
39564 0
39565 0.11
39566 0.11
39567 0.11
39568 0.11
39569 0.11
39570 0
39571 0.11
39572 0.11
39573 0.11
39574 0.11
39575 0
39576 0
39577 0.11
39578 0.11
39579 0.11
39580 0.11
39581 0.11
39582 0
39583 0.11
39584 0.11
39585 0
39586 0
39587 0
39588 0
39589 0.11
39590 0
39591 0.11
39592 0.11
39593 0.11
39594 0
39595 0.11
39596 0
39597 0.11
39598 0
39599 0
39600 0
39601 0.11
39602 0
39603 0.11
39604 0.11
39605 0.11
39606 0.11
39607 0.11
39608 0.11
39609 0
39610 0.11
39611 0.11
39612 0.11
39613 0.11
39614 0
39615 0.11
39616 0.11
39617 0.11
39618 0.11
39619 0.11
39620 0
39621 0.11
39622 0.11
39623 0
39624 0
39625 0
39626 0
39627 0
39628 0.11
39629 0.11
39630 0.11
39631 0.11
39632 0
39633 0.11
39634 0
39635 0
39636 0
39637 0.11
39638 0.11
39639 0.11
39640 0.11
39641 0.11
39642 0
39643 0
39644 0.11
39645 0
39646 0.11
39647 0.11
39648 0.11
39649 0.11
39650 0.11
39651 0
39652 0.11
39653 0
39654 0.11
39655 0.11
39656 0
39657 0
39658 0.11
39659 0
39660 0.11
39661 0.11
39662 0
39663 0
39664 0
39665 0
39666 0.11
39667 0.11
39668 0
39669 0.11
39670 0
39671 0
39672 0.11
39673 0
39674 0.11
39675 0
39676 0.11
39677 0.11
39678 0
39679 0
39680 0.11
39681 0.11
39682 0
39683 0
39684 0
39685 0.11
39686 0.11
39687 0
39688 0
39689 0
39690 0.11
39691 0.11
39692 0
39693 0.11
39694 0.11
39695 0
39696 0
39697 0
39698 0.11
39699 0.11
39700 0.11
39701 0.11
39702 0
39703 0.11
39704 0
39705 0
39706 0.11
39707 0
39708 0
39709 0
39710 0.11
39711 0
39712 0.11
39713 0.11
39714 0.11
39715 0.11
39716 0.11
39717 0.11
39718 0
39719 0
39720 0.11
39721 0.11
39722 0.11
39723 0.11
39724 0.11
39725 0.11
39726 0.11
39727 0
39728 0.11
39729 0
39730 0.11
39731 0.11
39732 0.11
39733 0
39734 0
39735 0.11
39736 0.11
39737 0.11
39738 0.11
39739 0
39740 0.11
39741 0
39742 0.11
39743 0.11
39744 0.11
39745 0.11
39746 0
39747 0
39748 0.11
39749 0.11
39750 0.11
39751 0.11
39752 0
39753 0.11
39754 0
39755 0.11
39756 0.11
39757 0.11
39758 0.11
39759 0.11
39760 0
39761 0.11
39762 0
39763 0
39764 0.11
39765 0.11
39766 0
39767 0.11
39768 0.11
39769 0
39770 0
39771 0.11
39772 0.11
39773 0
39774 0.11
39775 0.11
39776 0
39777 0.11
39778 0.11
39779 0
39780 0.11
39781 0
39782 0.11
39783 0
39784 0.11
39785 0
39786 0.11
39787 0
39788 0.11
39789 0
39790 0.11
39791 0.11
39792 0
39793 0
39794 0.11
39795 0.11
39796 0.11
39797 0.11
39798 0.11
39799 0.11
39800 0
39801 0.11
39802 0
39803 0.11
39804 0
39805 0.11
39806 0
39807 0
39808 0
39809 0
39810 0
39811 0
39812 0.11
39813 0
39814 0.11
39815 0
39816 0.11
39817 0
39818 0.11
39819 0.11
39820 0
39821 0
39822 0
39823 0.11
39824 0
39825 0.11
39826 0.11
39827 0.11
39828 0
39829 0.11
39830 0
39831 0.11
39832 0
39833 0.11
39834 0
39835 0.11
39836 0
39837 0.11
39838 0
39839 0.11
39840 0
39841 0.11
39842 0
39843 0
39844 0
39845 0.11
39846 0.11
39847 0.11
39848 0.11
39849 0.11
39850 0.11
39851 0
39852 0.11
39853 0
39854 0
39855 0
39856 0
39857 0
39858 0.11
39859 0.11
39860 0.11
39861 0
39862 0
39863 0
39864 0
39865 0
39866 0
39867 0
39868 0.11
39869 0
39870 0
39871 0
39872 0
39873 0.11
39874 0.11
39875 0
39876 0.11
39877 0.11
39878 0.11
39879 0.11
39880 0.11
39881 0.11
39882 0.11
39883 0.11
39884 0.11
39885 0
39886 0.11
39887 0
39888 0.11
39889 0.11
39890 0
39891 0
39892 0
39893 0
39894 0
39895 0
39896 0.11
39897 0.11
39898 0.11
39899 0.11
39900 0.11
39901 0.11
39902 0
39903 0.11
39904 0.11
39905 0.11
39906 0
39907 0.11
39908 0
39909 0
39910 0.11
39911 0.11
39912 0.11
39913 0
39914 0.11
39915 0
39916 0
39917 0
39918 0.11
39919 0.11
39920 0
39921 0
39922 0.11
39923 0
39924 0.11
39925 0.11
39926 0.11
39927 0.11
39928 0
39929 0
39930 0.11
39931 0
39932 0.11
39933 0.11
39934 0.11
39935 0
39936 0
39937 0.11
39938 0
39939 0.11
39940 0.11
39941 0
39942 0.11
39943 0.11
39944 0
39945 0.11
39946 0.11
39947 0.11
39948 0.11
39949 0.11
39950 0.11
39951 0
39952 0.11
39953 0
39954 0
39955 0.11
39956 0.11
39957 0.11
39958 0
39959 0.11
39960 0.11
39961 0
39962 0
39963 0.11
39964 0
39965 0.11
39966 0
39967 0.11
39968 0.11
39969 0.11
39970 0
39971 0.11
39972 0
39973 0
39974 0.11
39975 0
39976 0.11
39977 0
39978 0
39979 0.11
39980 0
39981 0.11
39982 0.11
39983 0.11
39984 0.11
39985 0
39986 0.11
39987 0
39988 0.11
39989 0.11
39990 0.11
39991 0.11
39992 0.11
39993 0
39994 0.11
39995 0
39996 0.11
39997 0.11
39998 0
39999 0
40000 0
40001 0
40002 0
40003 0.11
40004 0
40005 0.11
40006 0.11
40007 0.11
40008 0.11
40009 0
40010 0.11
40011 0
40012 0.11
40013 0.11
40014 0.11
40015 0.11
40016 0.11
40017 0
40018 0.11
40019 0.11
40020 0
40021 0.11
40022 0
40023 0.11
40024 0
40025 0
40026 0.11
40027 0
40028 0.11
40029 0.11
40030 0.11
40031 0
40032 0
40033 0.11
40034 0
40035 0.11
40036 0.11
40037 0.11
40038 0
40039 0.11
40040 0.11
40041 0
40042 0.11
40043 0
40044 0.11
40045 0.11
40046 0
40047 0
40048 0.11
40049 0
40050 0.11
40051 0
40052 0
40053 0.11
40054 0
40055 0
40056 0.11
40057 0
40058 0
40059 0
40060 0
40061 0
40062 0.11
40063 0.11
40064 0.11
40065 0
40066 0.11
40067 0.11
40068 0.11
40069 0
40070 0
40071 0.11
40072 0.11
40073 0
40074 0.11
40075 0.11
40076 0.11
40077 0.11
40078 0.11
40079 0.11
40080 0.11
40081 0.11
40082 0
40083 0
40084 0.11
40085 0.11
40086 0.11
40087 0.11
40088 0.11
40089 0.11
40090 0.11
40091 0.11
40092 0.11
40093 0
40094 0.11
40095 0.11
40096 0
40097 0.11
40098 0
40099 0
40100 0.11
40101 0.11
40102 0.11
40103 0
40104 0.11
40105 0.11
40106 0.11
40107 0.11
40108 0
40109 0.11
40110 0.11
40111 0.11
40112 0.11
40113 0
40114 0.11
40115 0.11
40116 0
40117 0.11
40118 0.11
40119 0
40120 0.11
40121 0.11
40122 0
40123 0
40124 0.11
40125 0
40126 0.11
40127 0.11
40128 0.11
40129 0.11
40130 0
40131 0
40132 0
40133 0
40134 0.11
40135 0.11
40136 0.11
40137 0.11
40138 0
40139 0
40140 0.11
40141 0.11
40142 0
40143 0.11
40144 0.11
40145 0.11
40146 0.11
40147 0.11
40148 0.11
40149 0
40150 0
40151 0
40152 0.11
40153 0.11
40154 0
40155 0.11
40156 0.11
40157 0
40158 0
40159 0
40160 0
40161 0.11
40162 0.11
40163 0
40164 0
40165 0.11
40166 0.11
40167 0
40168 0.11
40169 0
40170 0.11
40171 0
40172 0.11
40173 0.11
40174 0
40175 0.11
40176 0
40177 0.11
40178 0
40179 0
40180 0.11
40181 0.11
40182 0.11
40183 0
40184 0
40185 0
40186 0.11
40187 0
40188 0.11
40189 0
40190 0
40191 0.11
40192 0
40193 0.11
40194 0.11
40195 0.11
40196 0
40197 0
40198 0
40199 0
40200 0.11
40201 0.11
40202 0.11
40203 0.11
40204 0.11
40205 0.11
40206 0.11
40207 0
40208 0.11
40209 0.11
40210 0
40211 0.11
40212 0
40213 0.11
40214 0.11
40215 0
40216 0.11
40217 0.11
40218 0
40219 0
40220 0
40221 0
40222 0.11
40223 0.11
40224 0.11
40225 0
40226 0
40227 0.11
40228 0.11
40229 0.11
40230 0.11
40231 0.11
40232 0.11
40233 0.11
40234 0.11
40235 0.11
40236 0.11
40237 0.11
40238 0.11
40239 0.11
40240 0
40241 0
40242 0.11
40243 0
40244 0.11
40245 0.11
40246 0.11
40247 0.11
40248 0
40249 0.11
40250 0
40251 0.11
40252 0
40253 0
40254 0.11
40255 0.11
40256 0.11
40257 0
40258 0
40259 0.11
40260 0.11
40261 0.11
40262 0.11
40263 0.11
40264 0
40265 0
40266 0.11
40267 0.11
40268 0
40269 0.11
40270 0
40271 0.11
40272 0
40273 0.11
40274 0
40275 0.11
40276 0
40277 0.11
40278 0.11
40279 0.11
40280 0.11
40281 0.11
40282 0.11
40283 0
40284 0.11
40285 0
40286 0
40287 0.11
40288 0.11
40289 0
40290 0.11
40291 0.11
40292 0
40293 0
40294 0.11
40295 0.11
40296 0
40297 0
40298 0
40299 0.11
40300 0.11
40301 0
40302 0
40303 0
40304 0.11
40305 0
40306 0
40307 0
40308 0.11
40309 0.11
40310 0.11
40311 0
40312 0.11
40313 0
40314 0.11
40315 0.11
40316 0.11
40317 0.11
40318 0.11
40319 0.11
40320 0
40321 0
40322 0.11
40323 0
40324 0
40325 0
40326 0.11
40327 0.11
40328 0.11
40329 0.11
40330 0.11
40331 0.11
40332 0.11
40333 0.11
40334 0.11
40335 0
40336 0.11
40337 0.11
40338 0.11
40339 0.11
40340 0
40341 0.11
40342 0.11
40343 0
40344 0.11
40345 0.11
40346 0.11
40347 0.11
40348 0.11
40349 0
40350 0.11
40351 0.11
40352 0
40353 0.11
40354 0.11
40355 0.11
40356 0
40357 0.11
40358 0
40359 0.11
40360 0.11
40361 0.11
40362 0
40363 0.11
40364 0
40365 0
40366 0.11
40367 0.11
40368 0
40369 0.11
40370 0.11
40371 0.11
40372 0.11
40373 0
40374 0
40375 0
40376 0
40377 0.11
40378 0.11
40379 0.11
40380 0
40381 0.11
40382 0.11
40383 0.11
40384 0.11
40385 0
40386 0.11
40387 0.11
40388 0.11
40389 0.11
40390 0
40391 0
40392 0
40393 0.11
40394 0.11
40395 0
40396 0
40397 0.11
40398 0.11
40399 0
40400 0
40401 0.11
40402 0.11
40403 0.11
40404 0.11
40405 0
40406 0
40407 0
40408 0.11
40409 0.11
40410 0
40411 0
40412 0.11
40413 0
40414 0
40415 0
40416 0
40417 0.11
40418 0.11
40419 0.11
40420 0.11
40421 0
40422 0.11
40423 0
40424 0.11
40425 0
40426 0
40427 0
40428 0.11
40429 0.11
40430 0.11
40431 0
40432 0.11
40433 0
40434 0
40435 0.11
40436 0.11
40437 0
40438 0
40439 0.11
40440 0.11
40441 0
40442 0.11
40443 0.11
40444 0
40445 0.11
40446 0
40447 0
40448 0
40449 0.11
40450 0.11
40451 0.11
40452 0
40453 0.11
40454 0.11
40455 0
40456 0.11
40457 0
40458 0.11
40459 0.11
40460 0
40461 0.11
40462 0
40463 0.11
40464 0.11
40465 0.11
40466 0.11
40467 0
40468 0
40469 0
40470 0.11
40471 0
40472 0
40473 0.11
40474 0.11
40475 0
40476 0.11
40477 0.11
40478 0
40479 0.11
40480 0.11
40481 0.11
40482 0.11
40483 0
40484 0
40485 0.11
40486 0.11
40487 0.11
40488 0
40489 0.11
40490 0.11
40491 0.11
40492 0
40493 0
40494 0.11
40495 0
40496 0
40497 0
40498 0.11
40499 0.11
40500 0.11
40501 0.11
40502 0
40503 0.11
40504 0
40505 0.11
40506 0.11
40507 0
40508 0.11
40509 0
40510 0
40511 0.11
40512 0.11
40513 0
40514 0
40515 0
40516 0.11
40517 0.11
40518 0.11
40519 0.11
40520 0
40521 0.11
40522 0
40523 0
40524 0
40525 0.11
40526 0
40527 0.11
40528 0.11
40529 0
40530 0
40531 0.11
40532 0.11
40533 0
40534 0.11
40535 0.11
40536 0
40537 0.11
40538 0
40539 0.11
40540 0.11
40541 0.11
40542 0.11
40543 0
40544 0.11
40545 0.11
40546 0
40547 0
40548 0
40549 0
40550 0
40551 0
40552 0.11
40553 0.11
40554 0
40555 0.11
40556 0.11
40557 0
40558 0.11
40559 0.11
40560 0
40561 0
40562 0.11
40563 0.11
40564 0.11
40565 0.11
40566 0.11
40567 0.11
40568 0.11
40569 0
40570 0
40571 0
40572 0.11
40573 0.11
40574 0.11
40575 0
40576 0.11
40577 0.11
40578 0
40579 0
40580 0.11
40581 0.11
40582 0.11
40583 0.11
40584 0.11
40585 0.11
40586 0
40587 0
40588 0
40589 0
40590 0.11
40591 0.11
40592 0.11
40593 0
40594 0.11
40595 0
40596 0.11
40597 0
40598 0.11
40599 0
40600 0
40601 0
40602 0
40603 0.11
40604 0.11
40605 0
40606 0
40607 0.11
40608 0.11
40609 0.11
40610 0
40611 0
40612 0
40613 0
40614 0.11
40615 0.11
40616 0
40617 0
40618 0.11
40619 0.11
40620 0
40621 0.11
40622 0.11
40623 0.11
40624 0.11
40625 0.11
40626 0
40627 0.11
40628 0.11
40629 0
40630 0
40631 0.11
40632 0.11
40633 0.11
40634 0
40635 0.11
40636 0
40637 0.11
40638 0
40639 0.11
40640 0
40641 0
40642 0
40643 0
40644 0
40645 0.11
40646 0.11
40647 0
40648 0.11
40649 0
40650 0.11
40651 0.11
40652 0.11
40653 0.11
40654 0
40655 0
40656 0
40657 0.11
40658 0
40659 0.11
40660 0.11
40661 0.11
40662 0
40663 0
40664 0.11
40665 0.11
40666 0.11
40667 0
40668 0
40669 0.11
40670 0
40671 0.11
40672 0.11
40673 0.11
40674 0.11
40675 0
40676 0
40677 0
40678 0.11
40679 0.11
40680 0
40681 0.11
40682 0.11
40683 0.11
40684 0.11
40685 0
40686 0.11
40687 0.11
40688 0
40689 0.11
40690 0
40691 0.11
40692 0
40693 0
40694 0.11
40695 0.11
40696 0.11
40697 0.11
40698 0
40699 0.11
40700 0.11
40701 0.11
40702 0
40703 0.11
40704 0
40705 0.11
40706 0.11
40707 0.11
40708 0.11
40709 0
40710 0.11
40711 0.11
40712 0.11
40713 0
40714 0.11
40715 0
40716 0
40717 0.11
40718 0.11
40719 0.11
40720 0.11
40721 0.11
40722 0
40723 0
40724 0
40725 0
40726 0.11
40727 0
40728 0.11
40729 0
40730 0.11
40731 0.11
40732 0.11
40733 0.11
40734 0.11
40735 0
40736 0.11
40737 0.11
40738 0.11
40739 0
40740 0
40741 0.11
40742 0.11
40743 0.11
40744 0
40745 0
40746 0
40747 0.11
40748 0.11
40749 0
40750 0.11
40751 0
40752 0.11
40753 0.11
40754 0.11
40755 0.11
40756 0.11
40757 0.11
40758 0
40759 0.11
40760 0.11
40761 0.11
40762 0
40763 0.11
40764 0.11
40765 0.11
40766 0.11
40767 0.11
40768 0
40769 0.11
40770 0.11
40771 0.11
40772 0.11
40773 0.11
40774 0
40775 0.11
40776 0
40777 0.11
40778 0
40779 0
40780 0.11
40781 0
40782 0
40783 0.11
40784 0
40785 0.11
40786 0.11
40787 0
40788 0.11
40789 0.11
40790 0
40791 0.11
40792 0
40793 0.11
40794 0.11
40795 0
40796 0
40797 0.11
40798 0
40799 0
40800 0.11
40801 0
40802 0
40803 0.11
40804 0
40805 0.11
40806 0
40807 0.11
40808 0.11
40809 0.11
40810 0
40811 0.11
40812 0
40813 0.11
40814 0
40815 0.11
40816 0
40817 0.11
40818 0.11
40819 0
40820 0
40821 0
40822 0
40823 0.11
40824 0.11
40825 0.11
40826 0.11
40827 0
40828 0
40829 0
40830 0.11
40831 0.11
40832 0.11
40833 0.11
40834 0
40835 0.11
40836 0.11
40837 0.11
40838 0.11
40839 0.11
40840 0.11
40841 0.11
40842 0.11
40843 0.11
40844 0.11
40845 0.11
40846 0.11
40847 0.11
40848 0.11
40849 0.11
40850 0.11
40851 0
40852 0
40853 0
40854 0.11
40855 0
40856 0.11
40857 0.11
40858 0.11
40859 0
40860 0.11
40861 0
40862 0
40863 0.11
40864 0
40865 0
40866 0.11
40867 0.11
40868 0.11
40869 0.11
40870 0
40871 0.11
40872 0
40873 0.11
40874 0
40875 0.11
40876 0.11
40877 0.11
40878 0
40879 0.11
40880 0
40881 0.11
40882 0
40883 0
40884 0.11
40885 0.11
40886 0.11
40887 0
40888 0
40889 0.11
40890 0
40891 0.11
40892 0.11
40893 0.11
40894 0.11
40895 0
40896 0
40897 0
40898 0
40899 0.11
40900 0.11
40901 0
40902 0
40903 0.11
40904 0
40905 0
40906 0.11
40907 0
40908 0
40909 0.11
40910 0.11
40911 0.11
40912 0.11
40913 0
40914 0
40915 0.11
40916 0.11
40917 0.11
40918 0.11
40919 0.11
40920 0
40921 0.11
40922 0.11
40923 0.11
40924 0.11
40925 0
40926 0.11
40927 0.11
40928 0
40929 0.11
40930 0.11
40931 0.11
40932 0
40933 0
40934 0.11
40935 0
40936 0.11
40937 0.11
40938 0
40939 0.11
40940 0
40941 0.11
40942 0.11
40943 0
40944 0.11
40945 0
40946 0
40947 0.11
40948 0.11
40949 0
40950 0.11
40951 0.11
40952 0
40953 0.11
40954 0
40955 0.11
40956 0.11
40957 0.11
40958 0
40959 0
40960 0.11
40961 0.11
40962 0.11
40963 0
40964 0
40965 0
40966 0.11
40967 0
40968 0.11
40969 0
40970 0.11
40971 0.11
40972 0.11
40973 0.11
40974 0.11
40975 0.11
40976 0.11
40977 0.11
40978 0
40979 0.11
40980 0.11
40981 0
40982 0.11
40983 0.11
40984 0.11
40985 0.11
40986 0
40987 0
40988 0
40989 0.11
40990 0.11
40991 0.11
40992 0.11
40993 0.11
40994 0
40995 0
40996 0.11
40997 0.11
40998 0.11
40999 0
41000 0
41001 0.11
41002 0.11
41003 0.11
41004 0
41005 0
41006 0
41007 0
41008 0
41009 0.11
41010 0
41011 0
41012 0
41013 0.11
41014 0.11
41015 0.11
41016 0.11
41017 0.11
41018 0.11
41019 0
41020 0
41021 0.11
41022 0.11
41023 0
41024 0
41025 0.11
41026 0.11
41027 0.11
41028 0
41029 0
41030 0.11
41031 0
41032 0
41033 0.11
41034 0.11
41035 0.11
41036 0.11
41037 0.11
41038 0
41039 0.11
41040 0.11
41041 0
41042 0.11
41043 0
41044 0.11
41045 0
41046 0.11
41047 0
41048 0.11
41049 0.11
41050 0
41051 0
41052 0
41053 0.11
41054 0.11
41055 0.11
41056 0
41057 0
41058 0.11
41059 0
41060 0.11
41061 0
41062 0.11
41063 0.11
41064 0.11
41065 0.11
41066 0.11
41067 0
41068 0
41069 0.11
41070 0.11
41071 0
41072 0.11
41073 0
41074 0
41075 0.11
41076 0.11
41077 0.11
41078 0.11
41079 0
41080 0
41081 0.11
41082 0
41083 0
41084 0.11
41085 0.11
41086 0.11
41087 0
41088 0.11
41089 0.11
41090 0.11
41091 0.11
41092 0
41093 0.11
41094 0.11
41095 0.11
41096 0.11
41097 0.11
41098 0.11
41099 0.11
41100 0.11
41101 0
41102 0.11
41103 0.11
41104 0.11
41105 0.11
41106 0.11
41107 0
41108 0.11
41109 0
41110 0.11
41111 0
41112 0.11
41113 0
41114 0
41115 0.11
41116 0.11
41117 0
41118 0.11
41119 0
41120 0
41121 0
41122 0
41123 0.11
41124 0
41125 0.11
41126 0.11
41127 0.11
41128 0.11
41129 0.11
41130 0.11
41131 0.11
41132 0
41133 0
41134 0
41135 0.11
41136 0.11
41137 0
41138 0.11
41139 0
41140 0.11
41141 0.11
41142 0
41143 0
41144 0
41145 0
41146 0.11
41147 0
41148 0.11
41149 0.11
41150 0
41151 0.11
41152 0.11
41153 0
41154 0.11
41155 0.11
41156 0.11
41157 0
41158 0.11
41159 0
41160 0
41161 0
41162 0.11
41163 0.11
41164 0.11
41165 0.11
41166 0
41167 0.11
41168 0
41169 0
41170 0.11
41171 0
41172 0
41173 0.11
41174 0.11
41175 0.11
41176 0.11
41177 0
41178 0.11
41179 0.11
41180 0.11
41181 0.11
41182 0.11
41183 0
41184 0
41185 0.11
41186 0
41187 0.11
41188 0
41189 0.11
41190 0.11
41191 0.11
41192 0
41193 0.11
41194 0.11
41195 0
41196 0
41197 0.11
41198 0.11
41199 0.11
41200 0.11
41201 0
41202 0
41203 0
41204 0.11
41205 0.11
41206 0
41207 0
41208 0.11
41209 0
41210 0
41211 0
41212 0
41213 0
41214 0
41215 0.11
41216 0.11
41217 0.11
41218 0.11
41219 0
41220 0.11
41221 0.11
41222 0.11
41223 0
41224 0
41225 0
41226 0.11
41227 0
41228 0.11
41229 0.11
41230 0
41231 0.11
41232 0.11
41233 0.11
41234 0.11
41235 0
41236 0.11
41237 0.11
41238 0.11
41239 0.11
41240 0.11
41241 0.11
41242 0.11
41243 0
41244 0
41245 0
41246 0.11
41247 0
41248 0.11
41249 0
41250 0.11
41251 0.11
41252 0
41253 0.11
41254 0.11
41255 0.11
41256 0.11
41257 0
41258 0
41259 0.11
41260 0
41261 0.11
41262 0
41263 0.11
41264 0
41265 0.11
41266 0.11
41267 0.11
41268 0.11
41269 0.11
41270 0.11
41271 0
41272 0
41273 0.11
41274 0.11
41275 0
41276 0
41277 0.11
41278 0
41279 0
41280 0.11
41281 0
41282 0.11
41283 0
41284 0.11
41285 0
41286 0.11
41287 0.11
41288 0.11
41289 0.11
41290 0.11
41291 0
41292 0.11
41293 0
41294 0
41295 0
41296 0.11
41297 0.11
41298 0.11
41299 0.11
41300 0.11
41301 0
41302 0.11
41303 0.11
41304 0.11
41305 0.11
41306 0
41307 0.11
41308 0.11
41309 0.11
41310 0.11
41311 0
41312 0
41313 0.11
41314 0.11
41315 0.11
41316 0.11
41317 0
41318 0.11
41319 0
41320 0
41321 0.11
41322 0
41323 0
41324 0
41325 0.11
41326 0.11
41327 0.11
41328 0
41329 0.11
41330 0.11
41331 0.11
41332 0.11
41333 0
41334 0.11
41335 0.11
41336 0.11
41337 0.11
41338 0.11
41339 0
41340 0.11
41341 0.11
41342 0
41343 0.11
41344 0
41345 0.11
41346 0.11
41347 0
41348 0
41349 0.11
41350 0.11
41351 0
41352 0.11
41353 0.11
41354 0.11
41355 0.11
41356 0
41357 0
41358 0
41359 0.11
41360 0.11
41361 0
41362 0.11
41363 0
41364 0.11
41365 0
41366 0.11
41367 0
41368 0
41369 0.11
41370 0
41371 0
41372 0.11
41373 0
41374 0.11
41375 0
41376 0.11
41377 0.11
41378 0
41379 0.11
41380 0
41381 0.11
41382 0.11
41383 0
41384 0.11
41385 0
41386 0
41387 0.11
41388 0
41389 0.11
41390 0
41391 0
41392 0
41393 0.11
41394 0.11
41395 0
41396 0
41397 0
41398 0
41399 0.11
41400 0
41401 0
41402 0
41403 0.11
41404 0.11
41405 0.11
41406 0.11
41407 0.11
41408 0
41409 0.11
41410 0.11
41411 0
41412 0
41413 0.11
41414 0
41415 0.11
41416 0.11
41417 0
41418 0
41419 0
41420 0
41421 0.11
41422 0.11
41423 0
41424 0
41425 0
41426 0.11
41427 0
41428 0
41429 0
41430 0.11
41431 0
41432 0.11
41433 0.11
41434 0.11
41435 0.11
41436 0.11
41437 0.11
41438 0.11
41439 0.11
41440 0
41441 0
41442 0
41443 0
41444 0
41445 0
41446 0.11
41447 0
41448 0.11
41449 0.11
41450 0
41451 0
41452 0.11
41453 0.11
41454 0
41455 0.11
41456 0
41457 0.11
41458 0.11
41459 0
41460 0
41461 0
41462 0.11
41463 0
41464 0
41465 0.11
41466 0
41467 0
41468 0
41469 0.11
41470 0
41471 0.11
41472 0
41473 0
41474 0.11
41475 0.11
41476 0.11
41477 0.11
41478 0
41479 0.11
41480 0
41481 0
41482 0
41483 0.11
41484 0
41485 0.11
41486 0.11
41487 0.11
41488 0.11
41489 0.11
41490 0.11
41491 0
41492 0
41493 0
41494 0
41495 0.11
41496 0.11
41497 0.11
41498 0
41499 0
41500 0.11
41501 0
41502 0
41503 0
41504 0.11
41505 0.11
41506 0
41507 0
41508 0.11
41509 0
41510 0.11
41511 0
41512 0.11
41513 0
41514 0.11
41515 0
41516 0
41517 0.11
41518 0.11
41519 0
41520 0.11
41521 0.11
41522 0.11
41523 0.11
41524 0.11
41525 0.11
41526 0
41527 0
41528 0.11
41529 0
41530 0
41531 0
41532 0.11
41533 0
41534 0.11
41535 0.11
41536 0
41537 0.11
41538 0.11
41539 0.11
41540 0
41541 0.11
41542 0.11
41543 0.11
41544 0.11
41545 0.11
41546 0
41547 0
41548 0.11
41549 0.11
41550 0
41551 0
41552 0.11
41553 0.11
41554 0.11
41555 0.11
41556 0.11
41557 0
41558 0.11
41559 0
41560 0.11
41561 0.11
41562 0.11
41563 0
41564 0.11
41565 0.11
41566 0
41567 0.11
41568 0
41569 0
41570 0.11
41571 0.11
41572 0.11
41573 0
41574 0
41575 0
41576 0
41577 0.11
41578 0.11
41579 0
41580 0.11
41581 0.11
41582 0.11
41583 0.11
41584 0.11
41585 0.11
41586 0
41587 0
41588 0
41589 0
41590 0.11
41591 0
41592 0
41593 0.11
41594 0.11
41595 0.11
41596 0.11
41597 0
41598 0
41599 0
41600 0.11
41601 0
41602 0
41603 0.11
41604 0
41605 0.11
41606 0
41607 0.11
41608 0.11
41609 0.11
41610 0.11
41611 0.11
41612 0
41613 0.11
41614 0.11
41615 0.11
41616 0.11
41617 0.11
41618 0
41619 0
41620 0
41621 0
41622 0
41623 0
41624 0.11
41625 0.11
41626 0.11
41627 0.11
41628 0.11
41629 0.11
41630 0
41631 0
41632 0.11
41633 0.11
41634 0
41635 0.11
41636 0.11
41637 0
41638 0
41639 0
41640 0
41641 0.11
41642 0
41643 0.11
41644 0
41645 0
41646 0.11
41647 0.11
41648 0
41649 0.11
41650 0.11
41651 0.11
41652 0
41653 0.11
41654 0
41655 0
41656 0.11
41657 0.11
41658 0
41659 0
41660 0
41661 0
41662 0.11
41663 0.11
41664 0.11
41665 0
41666 0.11
41667 0.11
41668 0.11
41669 0.11
41670 0.11
41671 0
41672 0
41673 0.11
41674 0.11
41675 0.11
41676 0
41677 0
41678 0.11
41679 0.11
41680 0
41681 0
41682 0.11
41683 0.11
41684 0
41685 0.11
41686 0.11
41687 0
41688 0.11
41689 0.11
41690 0.11
41691 0
41692 0
41693 0
41694 0.11
41695 0
41696 0.11
41697 0.11
41698 0.11
41699 0
41700 0.11
41701 0.11
41702 0.11
41703 0.11
41704 0.11
41705 0.11
41706 0.11
41707 0
41708 0
41709 0.11
41710 0
41711 0.11
41712 0.11
41713 0.11
41714 0.11
41715 0.11
41716 0.11
41717 0.11
41718 0
41719 0.11
41720 0.11
41721 0
41722 0
41723 0.11
41724 0.11
41725 0.11
41726 0.11
41727 0.11
41728 0.11
41729 0
41730 0
41731 0.11
41732 0.11
41733 0.11
41734 0.11
41735 0.11
41736 0.11
41737 0.11
41738 0.11
41739 0.11
41740 0
41741 0.11
41742 0
41743 0.11
41744 0.11
41745 0.11
41746 0.11
41747 0.11
41748 0.11
41749 0.11
41750 0.11
41751 0.11
41752 0.11
41753 0
41754 0.11
41755 0.11
41756 0.11
41757 0
41758 0.11
41759 0
41760 0
41761 0.11
41762 0.11
41763 0
41764 0.11
41765 0.11
41766 0.11
41767 0.11
41768 0.11
41769 0
41770 0.11
41771 0.11
41772 0.11
41773 0.11
41774 0
41775 0
41776 0.11
41777 0.11
41778 0.11
41779 0
41780 0.11
41781 0.11
41782 0.11
41783 0.11
41784 0.11
41785 0.11
41786 0
41787 0
41788 0.11
41789 0
41790 0
41791 0.11
41792 0.11
41793 0
41794 0.11
41795 0.11
41796 0
41797 0
41798 0
41799 0
41800 0.11
41801 0
41802 0
41803 0
41804 0
41805 0.11
41806 0.11
41807 0.11
41808 0
41809 0.11
41810 0
41811 0
41812 0.11
41813 0
41814 0
41815 0.11
41816 0.11
41817 0.11
41818 0
41819 0.11
41820 0
41821 0.11
41822 0
41823 0
41824 0
41825 0.11
41826 0
41827 0
41828 0
41829 0
41830 0.11
41831 0.11
41832 0.11
41833 0
41834 0
41835 0.11
41836 0
41837 0.11
41838 0.11
41839 0.11
41840 0
41841 0.11
41842 0.11
41843 0.11
41844 0.11
41845 0
41846 0.11
41847 0
41848 0
41849 0
41850 0.11
41851 0.11
41852 0
41853 0
41854 0
41855 0
41856 0
41857 0
41858 0.11
41859 0
41860 0.11
41861 0.11
41862 0.11
41863 0
41864 0.11
41865 0.11
41866 0
41867 0
41868 0.11
41869 0.11
41870 0
41871 0.11
41872 0
41873 0.11
41874 0.11
41875 0
41876 0.11
41877 0.11
41878 0
41879 0
41880 0.11
41881 0
41882 0
41883 0
41884 0
41885 0
41886 0.11
41887 0.11
41888 0.11
41889 0
41890 0.11
41891 0.11
41892 0.11
41893 0.11
41894 0
41895 0.11
41896 0
41897 0
41898 0.11
41899 0
41900 0.11
41901 0.11
41902 0.11
41903 0.11
41904 0.11
41905 0.11
41906 0.11
41907 0
41908 0
41909 0
41910 0.11
41911 0.11
41912 0
41913 0.11
41914 0.11
41915 0.11
41916 0
41917 0
41918 0.11
41919 0.11
41920 0
41921 0
41922 0
41923 0.11
41924 0
41925 0.11
41926 0
41927 0.11
41928 0.11
41929 0.11
41930 0
41931 0.11
41932 0.11
41933 0
41934 0.11
41935 0.11
41936 0.11
41937 0
41938 0
41939 0.11
41940 0
41941 0.11
41942 0.11
41943 0.11
41944 0.11
41945 0.11
41946 0
41947 0
41948 0.11
41949 0.11
41950 0
41951 0
41952 0
41953 0.11
41954 0.11
41955 0.11
41956 0
41957 0
41958 0
41959 0
41960 0
41961 0.11
41962 0
41963 0.11
41964 0.11
41965 0
41966 0
41967 0.11
41968 0.11
41969 0
41970 0
41971 0.11
41972 0.11
41973 0.11
41974 0
41975 0.11
41976 0
41977 0.11
41978 0.11
41979 0.11
41980 0
41981 0.11
41982 0.11
41983 0.11
41984 0.11
41985 0.11
41986 0.11
41987 0
41988 0
41989 0
41990 0
41991 0.11
41992 0.11
41993 0.11
41994 0.11
41995 0
41996 0
41997 0
41998 0
41999 0.11
42000 0.11
42001 0.11
42002 0
42003 0.11
42004 0.11
42005 0
42006 0
42007 0.11
42008 0.11
42009 0.11
42010 0
42011 0
42012 0.11
42013 0.11
42014 0
42015 0.11
42016 0
42017 0
42018 0.11
42019 0.11
42020 0
42021 0
42022 0
42023 0.11
42024 0.11
42025 0.11
42026 0.11
42027 0
42028 0
42029 0
42030 0
42031 0.11
42032 0.11
42033 0
42034 0.11
42035 0
42036 0.11
42037 0
42038 0.11
42039 0.11
42040 0.11
42041 0
42042 0.11
42043 0
42044 0.11
42045 0
42046 0.11
42047 0.11
42048 0.11
42049 0
42050 0
42051 0
42052 0.11
42053 0.11
42054 0.11
42055 0
42056 0.11
42057 0.11
42058 0
42059 0
42060 0.11
42061 0.11
42062 0.11
42063 0
42064 0
42065 0.11
42066 0
42067 0.11
42068 0
42069 0
42070 0
42071 0.11
42072 0.11
42073 0
42074 0
42075 0.11
42076 0.11
42077 0.11
42078 0.11
42079 0
42080 0
42081 0
42082 0.11
42083 0.11
42084 0.11
42085 0
42086 0.11
42087 0
42088 0.11
42089 0
42090 0.11
42091 0.11
42092 0.11
42093 0.11
42094 0.11
42095 0.11
42096 0.11
42097 0
42098 0.11
42099 0.11
42100 0.11
42101 0.11
42102 0.11
42103 0.11
42104 0
42105 0.11
42106 0
42107 0.11
42108 0
42109 0
42110 0.11
42111 0
42112 0
42113 0
42114 0.11
42115 0
42116 0.11
42117 0
42118 0.11
42119 0
42120 0
42121 0
42122 0.11
42123 0.11
42124 0
42125 0
42126 0.11
42127 0.11
42128 0
42129 0
42130 0
42131 0
42132 0
42133 0
42134 0.11
42135 0.11
42136 0.11
42137 0.11
42138 0
42139 0.11
42140 0.11
42141 0.11
42142 0.11
42143 0
42144 0
42145 0
42146 0.11
42147 0.11
42148 0
42149 0.11
42150 0
42151 0
42152 0
42153 0.11
42154 0.11
42155 0
42156 0
42157 0
42158 0.11
42159 0
42160 0.11
42161 0
42162 0.11
42163 0
42164 0.11
42165 0
42166 0
42167 0
42168 0
42169 0
42170 0
42171 0.11
42172 0.11
42173 0
42174 0
42175 0
42176 0.11
42177 0
42178 0.11
42179 0.11
42180 0.11
[truncated: 1,075,153 more chars]
