# Supplementary material for: Optogenetic Stimulation Using Anion Channelrhodopsin (GtACR1) Facilitates Termination of Reentrant Arrhythmias With Low Light Energy Requirements: A Computational Study
Source: Front Physiol. 2021 Aug 30;12:718622. doi: 10.3389/fphys.2021.718622 (PMC8435849; doi:10.3389/fphys.2021.718622)
Supplement: Supplementary file 1 [file Data_Sheet_1.ZIP › DemoCodeIGtACR1/Attenuation-files/11-mesh-uvc_r0-EndoIllum-0520um-GREEN-log10.dat]

-4.10494
-4.74459
-4.85393
-4.14045
-4.32608
-5.18157
-5.20274
-4.60663
-4.34938
-4.77323
-4.9895
-4.80378
-3.19779
-2.95255
-2.51459
-3.48336
0
0
-0.813961
0
-1.69842
-1.55923
-2.36913
-2.3505
-3.99152
-3.24163
-3.32768
-3.44458
-3.06767
-2.90402
-3.61084
-3.09741
-4.88474
-4.89116
-4.26413
-4.09768
-0.980585
-1.49249
-0.68191
-0.733513
-4.41623
-3.77026
-3.71558
-3.7092
-3.60278
-3.35515
-2.82077
-3.0053
-4.46991
-4.54361
-3.99287
-4.77338
-2.66964
-2.65352
-1.95848
-1.86818
-1.37193
-1.03049
-1.44473
-2.05223
-4.5512
-5.254
-4.59925
-5.23361
0
-0.760661
0
0
-1.6035
-1.57408
-1.38119
-1.21798
-0.899891
-0.956051
0
-0.662421
-1.56999
-1.35887
-1.33621
-0.78728
0
-0.69746
0
0
-4.53795
-3.95331
-4.51817
-4.15755
-3.38959
-2.55661
-2.97811
-2.94655
-4.72866
-4.63682
-3.82059
-4.34572
-2.47961
-2.43896
-2.52254
-3.16526
-1.84297
-2.38385
-1.59922
-2.15142
-3.49391
-3.57726
-3.60575
-4.00455
-4.07768
-3.49778
-4.19914
-3.29399
-3.70795
-4.12267
-3.46352
-4.32298
-0.805167
-0.606332
-1.28151
-0.898077
-2.42277
-2.26493
-1.74829
-2.35876
-3.95571
-4.5745
-3.93827
-4.57306
-5.52154
-5.54184
-5.56842
-4.8867
-1.27659
-1.46185
-0.723392
-0.896949
-0.689057
0
0
-3.00047
-2.37693
-2.99258
-3.0137
-3.19078
-3.45313
-3.80752
-3.83904
-3.33465
-4.16676
-3.3393
-3.80855
0
0
-0.627713
0
-5.45144
-6.26974
-5.57299
-5.61484
-2.70939
-2.04765
-2.6516
-2.97131
-4.31749
-3.78753
-3.59915
-4.36179
-1.573
-2.22778
-2.22253
-1.53959
-0.771719
-0.715299
0
0
-2.82435
-2.60152
-3.33693
-3.37579
-3.1224
-2.56453
-3.16432
-2.45036
-4.85229
-4.14483
-4.1328
-4.35569
-5.81903
-5.52396
-5.88972
-6.27027
-2.90665
-3.61768
-3.88795
-3.57651
-0.742322
-0.747369
0
-0.770436
-3.62328
-3.66558
-2.97303
-3.14524
-0.762264
0
-0.769072
-0.802382
-0.733549
-0.714402
-1.34301
-1.25134
-2.6362
-2.3011
-2.71727
-1.95459
-3.22864
-2.73123
-2.42971
-2.74351
-4.98805
-4.73679
-3.94106
-4.25165
-2.80565
-2.80378
-3.06842
-2.26038
-0.627104
-0.751273
0
0
-0.918202
0
0
0
-2.47234
-3.35427
-2.75747
-2.63587
-0.786218
0
-0.789721
-0.732898
-2.23556
-2.83771
-2.97737
-2.98108
-4.3688
-3.71865
-3.92842
-4.40661
0
0
-0.670146
-0.805851
-5.38136
-6.00695
-5.61944
-5.60969
-1.32353
-0.858724
-1.29297
-1.83108
-2.14926
-2.23329
-2.07653
-2.84864
-3.70514
-4.42404
-4.35002
-4.25705
-4.53042
-4.85586
-4.04326
-4.17079
-3.37905
-3.69828
-2.83375
-2.87337
-4.75577
-4.56222
-4.26791
-4.1663
-4.62331
-4.673
-4.0422
-4.63951
-3.17051
-2.75294
-2.56675
-2.27048
-3.0649
-2.72419
-3.43416
-3.02621
-4.37916
-3.81965
-4.22016
-3.6312
-3.03773
-2.33152
-3.09393
-2.8254
-2.04535
-2.65427
-2.34642
-2.77057
-4.11809
-3.82367
-3.46753
-3.40489
-2.64003
-2.03264
-2.46771
-2.95397
-2.37301
-2.48675
-2.57782
-3.16942
-5.25073
-5.18636
-5.27345
-4.58675
-2.59764
-1.83132
-2.47618
-2.32989
-1.41628
-2.17769
-2.04534
-2.17775
-1.50809
-2.20478
-1.4586
-2.23829
0
0
0
-0.787425
-2.15375
-1.66089
-1.39876
-1.60481
-0.866422
-1.5498
-0.829551
-0.970328
-0.657081
0
0
0
0
-0.729469
0
0
-2.08826
-2.20642
-1.82872
-2.5682
-0.735455
-0.679596
-0.697384
-1.16303
-3.41951
-3.32002
-3.74405
-2.98314
-2.10192
-1.92294
-1.82048
-2.41318
-3.55924
-4.07551
-3.04872
-3.64803
-3.50475
-3.35097
-4.00451
-3.93724
-5.52213
-4.93211
-5.3663
-5.01448
-4.97503
-4.29324
-4.30549
-4.28392
-3.0599
-3.24207
-2.84029
-2.42282
-1.50609
-0.846677
-1.51554
-0.783981
-3.30879
-3.08214
-3.12146
-2.58323
-3.70458
-3.19568
-2.86774
-3.4244
-0.692762
0
-1.07148
-0.635469
-0.941966
-0.666105
0
-0.727569
-0.700467
0
0
0
-1.91715
-1.40855
-1.40854
-1.23028
-0.800235
-0.772188
-1.2531
-0.688572
-1.50426
-1.84765
-1.35721
-2.30256
-1.95973
-1.59364
-2.01504
-1.3105
-4.84104
-4.3973
-4.90423
-4.07297
-1.36949
-1.86795
-1.41632
-1.08823
-4.8486
-4.11144
-4.95333
-4.74087
0
0
-0.857962
-0.871167
-0.792538
-0.776061
0
0
-2.51706
-2.0213
-2.12319
-2.64788
-3.16153
-3.82642
-3.05342
-2.92732
-2.80351
-3.05721
-2.74022
-3.59798
-1.41568
-0.803846
-0.663393
-0.705469
-0.674684
-1.19841
-1.38803
-0.703625
-2.40655
-3.19465
-2.37009
-2.69946
-1.4059
-2.13827
-1.35542
-1.4501
-3.73803
-2.96618
-3.16279
-3.78358
-0.771386
-1.58862
-0.888141
-1.50854
-3.06632
-3.17983
-3.3766
-2.58591
-3.06502
-3.05757
-2.46586
-2.88608
-5.53181
-4.93015
-5.54082
-4.88098
-1.3522
-1.92715
-1.39786
-1.25643
-0.721836
0
-0.765721
0
-1.20101
-1.65648
-1.41071
-0.890606
-0.919934
-1.52397
-0.696423
-1.25167
-2.54755
-2.7384
-2.48728
-3.3689
-1.42049
-0.870318
-0.798749
-1.36499
-2.61071
-1.8802
-2.3972
-2.60305
-1.83824
-1.7387
-1.62745
-2.29319
-1.46963
-1.67068
-1.81248
-2.13391
-3.1417
-2.49545
-2.5061
-2.47811
-1.89003
-1.24861
-1.25053
-1.82286
-4.45621
-4.17608
-4.85094
-4.65457
-1.94914
-1.10186
-1.2439
-1.53646
-6.11603
-5.51226
-6.24327
-6.20093
-3.20903
-2.70188
-2.77513
-2.35112
-0.706642
-1.23356
-0.753945
-0.736857
-0.761468
-0.660491
0
-0.822121
-5.84799
-5.81474
-5.20517
-5.85799
-1.22403
-1.63769
-1.87265
-1.36747
-4.22518
-4.96426
-4.27929
-4.80113
-1.52202
-0.733703
-0.833271
-0.763018
-0.952569
-0.787524
-1.39321
-0.766695
-0.706729
-1.20383
-1.45598
-0.784881
-2.44161
-1.87306
-2.5335
-1.67129
-1.34035
-1.59781
-1.84051
-1.10791
-2.64883
-2.66735
-3.11395
-3.20491
-2.88139
-3.42723
-2.77768
-3.15264
-4.83308
-4.85415
-4.78396
-4.21712
-4.78396
-4.62373
-3.96038
-4.02868
-5.01361
-5.06844
-4.23914
-4.24869
-2.24275
-2.3083
-2.23168
-1.61026
-1.49709
-0.709983
-0.919417
-1.22068
-1.64455
-0.894733
-1.70634
-1.26765
-4.25693
-4.33113
-3.57267
-4.37333
-3.84252
-3.13789
-3.89832
-3.18274
-5.33668
-5.91405
-5.89662
-5.95065
-4.788
-5.37339
-5.42039
-4.86789
-4.69688
-4.00245
-4.13662
-4.6178
-3.0241
-3.10545
-3.40257
-2.5109
-5.88025
-5.56416
-6.14428
-6.0865
-1.7236
-2.14068
-2.368
-2.59901
-4.55839
-3.9937
-4.54799
-4.57717
-4.97866
-4.3427
-5.03213
-4.29731
-4.62752
-5.23387
-4.64987
-4.29709
-2.9498
-3.38432
-2.57716
-3.12641
-1.43068
-0.706747
-1.17693
-1.43377
0
0
0
-0.694892
-1.38153
-2.10971
-1.73261
-1.35027
-4.10893
-3.8515
-4.40097
-4.84891
-3.70292
-4.09525
-3.46113
-3.31797
-2.65652
-2.05952
-2.62952
-2.81025
-0.874459
-1.62777
-0.916474
-1.67063
-4.0276
-4.55689
-4.01217
-3.97941
-0.681639
-0.718291
0
0
-3.82288
-3.55592
-4.09025
-3.81623
-3.94437
-3.51635
-3.39631
-3.56025
-4.05247
-3.28095
-3.91849
-3.62046
-1.64887
-1.47426
-0.769789
-1.12188
-1.44376
-0.769526
-1.38525
-1.45804
-0.956222
-0.668903
-1.19569
-0.881694
-3.72552
-4.31765
-3.74301
-3.78096
-4.4099
-4.42193
-4.05119
-3.71388
-3.34222
-3.15672
-3.10214
-2.6695
-3.21496
-2.80481
-3.46224
-2.69557
-6.20812
-6.10647
-5.48386
-6.11436
-2.09
-2.34341
-2.30472
-1.73688
-2.55112
-2.44112
-2.43508
-3.24323
-2.38474
-2.68545
-2.24973
-1.80555
-1.43361
-1.86035
-1.27943
-1.30956
-5.2001
-5.21557
-4.67433
-5.21115
-2.60113
-3.18239
-2.5992
-2.49615
-1.40984
-0.849651
-0.757049
-0.706229
-5.26909
-5.36842
-5.34945
-6.01134
-2.10057
-2.32866
-3.09036
-2.50176
-2.05258
-1.35972
-2.3217
-1.79044
-1.69549
-1.27028
-0.889634
-1.59257
0
0
-0.801834
0
-2.7845
-2.96742
-2.255
-2.37424
-1.25332
-1.62402
-2.03261
-2.07409
-0.828117
-1.59567
-1.29848
-1.39254
-2.52094
-2.30932
-2.0875
-1.68285
-2.67788
-2.29894
-2.6844
-2.17702
-4.86903
-4.41375
-4.12481
-4.46672
-5.50554
-5.54433
-5.54628
-4.90658
-2.55511
-3.31128
-2.35133
-3.04849
-0.860172
-1.36488
-1.06447
-0.775955
-3.92968
-4.5354
-4.67405
-4.57685
-5.9459
-5.96196
-5.9469
-5.30925
-4.88833
-4.68908
-4.17472
-4.7489
-0.842976
0
-0.848942
0
-5.17639
-4.30249
-5.15269
-4.95322
-3.19388
-3.78198
-4.14297
-3.60378
-4.2491
-3.55541
-4.24755
-4.20197
-2.25499
-2.76583
-2.5261
-2.935
-2.07704
-2.30679
-2.12947
-1.47845
-2.22255
-1.6053
-2.39132
-1.65022
-2.84172
-3.65349
-3.07191
-3.18302
-3.62713
-4.20792
-3.46895
-3.35837
-5.12903
-5.26344
-5.94651
-5.90199
-1.57859
-0.75878
-1.27734
-1.17394
-3.70344
-3.13784
-2.86846
-3.64428
-1.3606
-1.54902
-1.48661
-2.11959
-6.70322
-6.17881
-6.12172
-6.76311
0
-0.872509
0
0
-3.72539
-4.11081
-4.56892
-3.93619
-4.1788
-4.38203
-5.05345
-5.04217
-1.39102
-1.8535
-2.25838
-2.01323
-5.05721
-5.22259
-5.62209
-5.84373
-6.50537
-6.43596
-6.33701
-7.10941
-4.37448
-3.73622
-4.54468
-4.79894
-4.22472
-4.79411
-4.77963
-4.66028
-2.80434
-2.31929
-2.08608
-2.64931
-2.59676
-2.77891
-2.92281
-3.25988
-4.8372
-4.99683
-5.57264
-5.55161
-1.7723
-1.10187
-1.87681
-1.37107
-4.04678
-4.27435
-3.77189
-3.50021
-1.37078
-2.07107
-1.42734
-1.99735
-0.736054
-1.44142
-0.873608
-0.997556
-0.740426
0
-0.926739
-0.703613
-1.28679
-1.71764
-1.96281
-1.8774
-5.06121
-5.07166
-5.17469
-5.72725
-6.15427
-6.11882
-5.41858
-6.20115
0
-0.690085
0
0
-3.74991
-3.36448
-3.07182
-3.35336
-0.744182
0
0
0
-0.904593
0
0
-0.656286
-5.54541
-4.79901
-4.70337
-4.86326
-4.92228
-4.17836
-4.40345
-5.02423
-0.776014
0
-0.765001
0
-3.60437
-2.93741
-3.32295
-3.67927
0
-0.722792
-0.906893
-6.87105
-6.13041
-6.83454
-6.14097
-3.84501
-3.87429
-3.70581
-3.22482
-4.48471
-3.97672
-4.12888
-3.66418
-3.30383
-2.57496
-2.39343
-2.60153
-0.797673
-1.31192
-1.43386
-1.36767
-1.78905
-1.69512
-2.12914
-1.28887
-2.97218
-3.50964
-3.10721
-2.7315
-4.48528
-4.19238
-4.30677
-3.74553
-1.59872
-1.00889
-1.5115
-1.34227
-4.54156
-4.60983
-5.25406
-4.73408
-1.04299
-0.883229
0
-0.71854
-4.10114
-4.30122
-4.93442
-4.87128
-5.27563
-5.25266
-5.9974
-5.58861
-2.47922
-2.13314
-2.44828
-1.65644
-3.60739
-3.8753
-3.21364
-3.96742
-1.35206
-0.776825
-0.742332
-0.905895
-3.67429
-3.65418
-4.3078
-3.65245
-0.780802
-1.36113
-1.31235
-0.71417
-4.8193
-5.06241
-4.56444
-4.04875
-3.86315
-4.00707
-3.38969
-5.13334
-4.94224
-5.24127
-4.48992
-4.08526
-3.70171
-4.0196
-3.34998
-4.41352
-4.96836
-5.081
-5.01066
-0.798175
-1.34139
-1.33303
-0.763882
-5.78785
-5.7258
-5.0142
-5.39261
-3.2721
-2.79918
-3.45779
-3.53041
-0.689762
0
-0.831507
0
-1.48896
-0.703752
-0.88863
-3.95824
-3.4242
-3.56274
-3.63012
-0.749548
-0.944826
-1.16757
-0.736615
0
-0.744451
0
0
-3.40325
-4.06808
-3.967
-3.43753
-1.95606
-1.65659
-2.4498
-2.26267
-4.10807
-4.34192
-3.72145
-4.52931
0
-0.766635
0
0
-3.03731
-3.8995
-2.93322
-3.36225
-0.823799
-0.827265
-1.42228
-1.08716
-5.49037
-4.68372
-5.03832
-4.64793
-4.62466
-4.7797
-4.37857
-5.14213
-4.38955
-4.26041
-4.25665
-4.95162
0
0
0
-0.769499
-3.59723
-3.50006
-2.80486
-2.88496
-2.06446
-1.41545
-2.06106
-1.41218
-3.4875
-3.30638
-3.98383
-3.90489
-0.991706
-1.51371
-1.30166
-0.685327
0
0
-0.732644
0
-3.20015
-2.74184
-3.50592
-3.61592
-0.976557
-1.29482
-0.764261
-0.790429
-3.12427
-2.31553
-2.74184
-2.9346
-2.62892
-2.76547
-2.06267
-2.90634
-1.08815
-1.45119
-2.02019
-1.96485
-4.92903
-4.4628
-4.23774
-4.41288
-2.56542
-2.02278
-2.61722
-1.9317
-1.97949
-1.62933
-2.24804
-1.77195
-3.58731
-3.0051
-3.40302
-3.90833
-2.02784
-2.81665
-2.5235
-2.41079
-3.90924
-3.29176
-3.9645
-4.05309
0
-0.671112
-0.792702
0
-2.28232
-1.98853
-2.60631
-2.62944
-4.05929
-4.66318
-5.49051
-5.40894
-4.90769
0
-0.991349
-0.787601
-0.971118
-0.711151
-1.04673
-3.33537
-4.06209
-4.04589
-4.04729
-0.912472
0
-0.757646
0
0
0
-0.731
0
-5.26076
-5.26325
-5.25561
-4.44143
-3.15241
-3.25003
-3.23396
-2.50246
-2.27012
-1.73596
-1.24737
-2.19484
-1.27665
-1.52235
-0.771084
-1.43445
-6.19131
-6.20313
-5.49454
-6.20874
-5.35852
-6.11893
-5.59349
-5.45699
-4.7953
-4.42566
-3.99883
-4.02488
-1.07814
0
-0.738014
-0.762819
-1.78091
-1.10881
-1.23478
-1.285
-0.717208
-1.28685
-0.758398
-0.651313
-3.4503
-3.23166
-3.5924
-2.82561
-3.26308
-2.84834
-2.70617
-3.49713
-2.53318
-2.5599
-3.16482
-2.41547
-0.877261
0
-0.86301
0
-4.12913
-4.51585
-4.71944
-4.74508
-2.65275
-3.27712
-3.3109
-3.37682
-0.760588
-0.727281
-0.769477
0
-1.40025
-1.31919
-2.16285
-2.03968
-2.47253
-2.65833
-3.13015
-2.62696
-3.54619
-4.0601
-3.45561
-3.34132
-1.75716
-2.55697
-2.10863
-2.33049
-2.25083
-2.37702
-1.53033
-1.91191
-2.26789
-2.76048
-2.84088
-3.19767
-1.98387
-2.55873
-1.74625
-2.54213
-2.88199
-2.78808
-0.581598
-0.732065
0
0
-2.18563
-1.29814
-1.89724
-1.81608
-1.83367
-2.52332
-2.37693
-2.72526
-5.61028
-4.94872
-5.55442
-5.572
-1.50218
-1.51571
-0.914714
-1.98277
-2.66288
-1.77615
-2.36242
-1.32626
-0.746943
-1.44414
-1.35241
-3.70023
-4.52157
-4.09112
-4.22006
-4.31951
-4.46433
-3.85273
-4.55809
-3.44872
-3.00791
-2.67561
-3.10225
-3.98311
-3.88652
-4.00289
-3.25563
-5.17102
-4.47451
-5.17711
-5.13576
-2.71953
-2.53756
-3.10429
-2.24439
-4.46629
-4.25142
-4.85277
-5.05248
-2.30049
-2.20479
-1.51922
-2.44737
-4.17986
-4.83
-4.00657
-4.07974
-1.44793
-1.86788
-1.27512
-2.06183
-1.99744
-2.33284
-2.44356
-1.60593
-3.15757
-3.17855
-3.13892
-3.83153
-3.06317
-2.73989
-2.6241
-2.38483
-2.36927
-2.35661
-3.00962
-2.02154
-2.10024
-2.13491
-2.00346
-2.68948
-4.4031
-3.81108
-4.50214
-4.39945
-0.696285
0
0
0
-1.90224
-2.63259
-2.59559
-2.48928
-1.34153
-2.14189
-1.51327
-1.6365
0
0
-0.673996
0
-2.36901
-2.44722
-1.70973
-1.85529
-3.12112
-3.31152
-3.84257
-3.79685
-3.15196
-4.00942
-3.90972
-3.9127
-4.44051
-3.7151
-4.05478
-3.70971
-2.81302
-3.53172
-3.4574
-3.44771
-2.65592
-3.19797
-2.39124
-3.18613
-4.48402
-4.82234
-4.07093
-5.17428
-3.96837
-4.17528
-3.57211
-4.3179
-0.649086
-0.741211
0
-0.650442
-3.28143
-3.24456
-2.49089
-3.12882
-1.41048
-2.08057
-2.02022
-1.31573
-0.775284
0
0
-0.803287
-2.41298
-2.88313
-2.20507
-2.13037
-1.99537
-2.65933
-2.6335
-2.5035
-0.896371
-0.936707
0
-0.692831
-5.64832
-5.80686
-5.6848
-6.30701
-4.62492
-4.76667
-4.07438
-4.79845
-5.60787
-4.94952
-5.67664
-5.63834
-1.72452
-1.90175
-2.48229
-1.96614
-2.9315
-2.7331
-2.61633
-2.1722
-0.682176
-0.851958
-0.865746
0
-1.28354
-1.60978
-1.53415
-2.07228
-3.97065
-4.46996
-3.74458
-4.24393
-3.44702
-2.97969
-2.73742
-3.22968
-3.23615
-3.34703
-3.06347
-3.9565
-1.33844
-1.35532
-0.777609
-0.763009
-2.26511
-1.55701
-2.12134
-1.96493
-3.01998
-2.26712
-3.00594
-3.06328
-4.86138
-5.53381
-5.5539
-4.96335
-2.07674
-2.6593
-3.18813
-2.59825
-3.99777
-4.72164
-4.63081
-4.54648
-4.50783
-5.08998
-4.34332
-4.20164
-3.15493
-4.03556
-3.66717
-3.94151
-4.0127
-3.77961
-3.50657
-4.11444
0
0
-0.702224
0
-4.62694
-4.71886
-4.33088
-4.00527
-1.31239
-1.30838
-0.78689
-0.783747
-3.45084
-2.93115
-3.35558
-2.71772
-4.32209
-4.53338
-4.03309
-5.12595
-1.3134
-1.02663
-1.5309
-0.662207
-0.621314
-0.756533
-1.19121
-1.07286
-2.26449
-2.35836
-2.60844
-1.57693
-6.96627
-6.22974
-6.22007
-6.14001
-2.42657
-2.58388
-1.70344
-2.01645
-2.95069
-3.30007
-3.7433
-2.89673
-5.44927
-4.54425
-4.72967
-4.67812
-0.672006
-1.09111
-0.701675
-1.25432
-3.75444
-4.16361
-3.26435
-3.37117
-2.15176
-2.47906
-2.54637
-3.15706
-4.46658
-4.66861
-4.50153
-4.06363
-1.24621
-1.41968
-1.00858
-0.735415
-3.93428
-3.67475
-3.29889
-3.15244
-3.23853
-2.64698
-2.61007
-2.64778
0
-0.688122
-0.682671
-0.932756
-3.47376
-2.65155
-3.31857
-3.377
-1.9961
-1.9109
-1.49938
-1.22072
-0.976115
-1.54233
-0.694489
-1.3785
-5.57276
-5.78434
-5.67857
-5.14824
-1.39284
-0.840237
-1.57319
-1.42511
-3.75334
-4.39301
-4.37899
-4.44498
-0.726726
0
-0.82666
0
-1.49305
-0.790712
-0.834322
-0.754061
0
-0.630944
0
0
-3.02811
-2.66333
-2.66402
-3.42082
-2.83485
-2.09229
-2.53919
-2.36271
-2.18647
-1.35619
-1.37574
-1.351
-4.56594
-3.6535
-4.28518
-4.19378
-0.752245
-1.37279
-1.20036
-1.4055
-3.84715
-4.53543
-3.95429
0
-0.846659
0
0
-2.46606
-2.50789
-1.94841
-2.74203
-4.71673
-5.43977
-4.93981
-5.38672
-3.85325
-4.09402
-3.35414
-3.59149
-2.31463
-2.13295
-1.83267
-1.6317
-1.98761
-2.05489
-2.40669
-2.61988
-7.06518
-7.10535
-7.08876
-6.30703
-1.65495
-0.798154
-1.25167
-0.9297
-1.99969
-2.07311
-1.3251
-2.04228
-3.23469
-4.02621
-3.38432
-3.94505
-4.1228
-4.20322
-3.49409
-4.08128
-5.40215
-4.77309
-4.78977
-4.58164
-4.34423
-4.36686
-4.28271
-3.61613
0
-0.821163
0
0
-3.00443
-2.95994
-3.55678
-2.90088
-3.58883
-4.03297
-3.1593
-3.19367
-3.18516
-2.90152
-2.47756
-2.72539
-5.06517
-5.68042
-5.69159
-5.70151
-5.19599
-5.71739
-5.12179
-5.78068
-2.12609
-2.05061
-1.40238
-1.83993
-3.2218
-3.33829
-3.97999
-3.90059
-2.87436
-3.60839
-3.70456
-3.00251
0
0
-0.784658
-0.789953
-2.47787
-2.30841
-2.70496
-2.94483
-1.33487
-1.21443
-1.83379
-1.36905
-3.37976
-3.39885
-3.11486
-3.7923
-2.92078
-3.06132
-3.17212
-3.74878
-2.97085
-3.23536
-2.27812
-2.44252
-0.749935
0
0
-0.821374
-1.97861
-2.35577
-1.75371
-1.50568
-4.41929
-3.79541
-1.82365
-1.57769
-1.50506
-2.26518
-4.39503
-5.08204
-4.30831
-4.37053
-3.49161
-4.22235
-3.81389
-4.21608
-7.00183
-7.03398
-7.22061
-6.56075
-2.19613
-1.52101
-1.46256
-2.08208
-4.9797
-5.4282
-4.9149
-4.40536
-3.58933
-4.09074
-3.45725
-4.12413
-3.01423
-2.20987
-2.35198
-2.29724
-2.22535
-2.15171
-1.48238
-1.60638
-1.41213
-0.68371
-1.26888
-0.817703
-0.78745
0
-0.781115
-0.767333
-4.97058
-4.1877
-4.15046
-4.64596
-0.749268
-0.767667
0
0
-2.12643
-1.98037
-1.59799
-1.32814
-2.98103
-2.17868
-2.74782
-2.49076
-2.79975
-3.01418
-2.44781
-3.39883
-4.96819
-4.37839
-5.17349
-5.17823
-3.48417
-3.64794
-4.25595
-3.54781
-2.57685
-2.90172
-3.32042
-2.32708
-3.62865
-2.93417
-2.83647
-3.10625
0
-0.74298
-0.813786
-0.852724
-6.72534
-6.21223
-6.08636
-6.00366
-4.71447
-5.25806
-4.62713
-4.615
-2.76974
-3.09175
-2.57271
-3.08224
-4.30291
-4.66078
-5.04657
-4.81811
-0.741218
-1.27855
-0.755465
-0.772738
-0.682764
-0.679905
-1.2461
-0.68698
-2.44809
-2.48394
-2.83203
-2.00071
-3.18787
-2.86721
-3.7943
-3.59217
-4.66568
-5.162
-4.59991
-5.217
-2.74422
-3.38447
-2.78083
-2.62118
-0.728125
0
0
0
-5.68843
-5.72325
-5.67358
-5.03585
-1.50007
-1.48928
-2.13786
-1.64006
-3.45406
-3.55156
-4.10651
-3.36529
-4.80037
-4.39314
-5.37823
-4.85598
-2.44884
-2.98285
-3.11422
-2.90478
-2.04985
-2.70255
-1.99796
-2.49861
-6.84347
-6.11129
-6.82031
-6.83247
-0.755481
0
-0.750023
-0.747778
-3.16425
-3.46972
-2.61698
-3.09128
-5.86753
-5.81554
-5.61095
-6.25836
-0.74804
0
-0.746575
0
-5.44986
-5.48737
-4.82684
-5.59944
-2.39293
-2.47243
-2.00405
-2.68958
-3.73375
-4.5756
-3.95052
-4.33947
-3.99234
-3.25191
-4.23883
-3.61928
-3.21163
-3.19896
-3.23882
-2.601
-3.85373
-4.44557
-4.45566
-4.51984
-2.18128
-1.91794
-2.66738
-2.04279
-2.04337
-2.83648
-2.40473
-2.933
-1.46178
-0.82693
-0.928445
-0.80402
-1.11273
-0.719169
-0.799831
0
-2.62078
-3.06489
-3.26522
-3.49768
-6.26722
-5.60909
-6.20473
-5.60419
-3.72096
-4.28247
-4.0703
-3.5844
-3.16441
-3.79878
-3.22726
-3.14963
-0.616947
0
0
-0.669032
-4.34644
-4.29402
-3.9046
-4.61454
-3.37285
-3.0638
-2.99773
-3.68727
-1.6084
-2.22132
-2.38386
-2.02364
-1.86401
-1.40219
-1.70693
-2.22862
-5.71213
-5.08752
-5.78522
-5.65452
-1.48919
-1.46361
-0.84472
-0.884507
-1.1992
-0.893613
-0.894676
-0.79509
-2.33752
-2.82286
-3.04377
-2.33989
-3.12623
-2.54718
-3.18763
-3.33633
-1.72457
-0.822075
-0.807894
-0.810869
-4.78028
-4.15968
-4.82945
-4.66978
-3.22029
-3.33414
-3.88113
-3.88402
-5.26214
-5.85459
-5.37733
-5.69303
-2.13475
-2.82691
-2.88291
-2.79138
-5.58013
-6.39949
-5.61758
-5.85454
-3.68252
-3.86785
-3.72569
-4.21985
-2.67362
-2.4812
-2.37905
-1.98809
-1.90265
-2.56992
-2.04731
-1.98615
-1.51748
-2.22071
-2.23493
-1.45123
-0.857582
-0.765072
0
-0.686389
-5.61531
-5.59301
-5.65607
-4.64503
-4.71486
-4.71862
-4.05493
-4.74876
-3.89549
-3.34363
-4.16707
-4.06628
-3.86477
-4.44814
-4.48336
-3.81048
-1.61341
-1.53731
-1.83411
-2.31281
-1.79832
-1.77476
-2.5601
-2.35339
-1.56051
-1.22164
-1.22176
-1.675
-4.59743
-3.92107
-4.06148
-4.01955
-4.46141
-4.81922
-3.86841
-4.43494
-4.88924
-4.29843
-4.88546
-2.65831
-2.51104
-2.60214
-2.03403
-1.3264
-1.39581
-1.26176
-1.89798
-3.00308
-3.07392
-3.83915
-3.20049
-1.25783
-1.76854
-1.5454
-2.21149
0
0
0
-0.673701
0
-0.802312
0
0
-1.42182
-0.750577
-0.873422
-0.736549
0
-0.681685
0
-3.06823
-3.4456
-4.08622
-3.38973
0
0
-0.979828
0
-2.30292
-3.1667
-2.36217
-3.11631
-1.59666
-2.01255
-2.18723
-0.815042
-0.747519
-0.763228
-1.33017
-2.27943
-1.76905
-2.65151
-1.93689
-3.54533
-4.11116
-3.5244
-3.52898
-1.98869
-1.31356
-1.48996
-1.32203
-4.59443
-4.70719
-4.80873
-5.10173
0
-0.774851
-0.768924
0
0
0
0
-0.830419
-3.50055
-3.23811
-4.01603
-3.33922
-4.69922
-4.78402
-4.55002
-5.34551
-2.40824
-2.07176
-1.93435
-2.8131
-1.33629
-0.770369
-0.689366
-0.715623
0
0
-0.84665
0
-3.3131
-3.53652
-3.77091
-4.07703
-0.674873
0
0
0
-4.02122
-3.40193
-3.15914
-3.40724
-2.91184
-2.15742
-2.45702
-2.35447
-4.00671
-3.15951
-3.85963
-3.84617
-1.12604
-1.24331
-1.74159
-3.22599
-3.8171
-3.21513
-2.68219
-1.9181
-2.5978
-2.75422
-5.03687
-4.87582
-4.78869
-5.41314
-5.55336
-5.48073
-4.622
-4.01901
-4.67446
-4.77313
-0.871873
-0.913318
-1.32025
-0.721141
-3.72504
-4.22053
-3.78063
-3.49839
-5.31843
-4.36342
-4.51025
-4.40372
-4.76162
-4.20188
-3.83244
0
0
-0.683736
-0.642342
-1.8021
-1.25714
-1.31292
-1.26461
-2.43812
-2.6884
-1.9822
-2.13129
-0.799992
0
-0.748353
0
-0.779603
-0.737856
-0.778582
-1.27723
-1.36435
-1.2373
-0.789721
-1.24709
-0.849018
-1.64316
-1.32763
-1.48735
-1.44367
-1.32168
-1.80612
-2.16364
-3.35772
-3.8111
-4.01854
-3.63127
-1.37364
-1.86791
-1.92966
-1.31493
-3.44695
-4.21997
-3.71686
-3.35437
-5.55482
-5.55579
-1.90496
-2.41197
-2.71536
-1.94128
-2.61806
-2.47676
-3.0009
-3.03288
-5.6147
-4.78753
-5.31929
-5.56861
-1.84118
-1.84064
-1.75024
-1.1903
-0.683185
-0.734411
0
-0.915771
-4.18236
-4.88906
-4.79087
-4.90268
-3.6817
-3.89524
-4.36914
-4.95093
-4.18709
-4.88313
-1.2997
-1.28495
-0.767131
-0.726143
-0.729914
-0.791492
0
0
-2.0798
-2.19784
-2.57381
-1.83472
-2.03894
-1.29791
-1.60482
-1.9612
-1.9013
-2.54702
-1.86443
-1.5898
-4.07353
-3.42667
-4.25147
-3.51989
-1.40463
-1.43942
-1.59543
-2.22609
-1.35086
-1.43554
-1.9884
-2.08752
-1.71496
-2.20069
-1.98413
-1.36668
-2.75409
-2.57574
-3.21482
-2.65136
-6.15696
-6.76599
-6.23502
-6.02601
0
0
0
-0.803382
-0.743686
-0.659081
0
0
-2.66406
-3.46569
-3.42763
-3.06715
-0.792978
-0.950095
0
0
-0.787466
-0.842005
-0.757991
0
-2.48279
-2.06425
-2.81248
-2.68442
-4.08111
-4.19543
-3.84099
-3.4845
-2.46156
-3.28929
-2.77222
-4.80717
-4.84194
-4.58099
-5.42324
-0.689807
-0.741018
-1.21316
-0.683747
0
-0.83485
-0.800795
-0.749818
-4.15624
-4.29461
-4.86136
-4.64246
0
0
0
-0.915734
-1.24248
-1.37626
-1.66092
-0.892626
-2.63635
-1.60864
-2.42244
-2.57288
-4.45014
-4.56757
-4.85831
-5.1926
-5.58905
-5.50202
-5.52731
-4.89936
-1.91506
-2.50263
-2.41004
-2.5584
0
-3.38462
-3.34207
-3.29899
-2.64874
-0.766767
-0.733064
-1.29612
-0.967327
-4.61014
-3.90463
-4.07609
-4.67658
-4.44897
-4.25945
-4.29606
-4.99822
-4.01599
-4.18615
-3.44462
-3.71986
-3.29731
-2.76815
-3.58067
-2.90007
-3.20752
-3.43482
-3.32707
-3.99494
-0.662675
0
-0.960986
-0.921366
-0.73382
-1.38971
-0.729541
-0.926346
-1.36497
-2.04852
-2.05831
-1.68913
-1.09442
-1.75184
-1.75634
-5.32199
-5.49115
-6.0932
-5.59057
-3.42862
-3.65019
-2.75152
-2.87764
0
-0.863819
-0.686369
-0.639488
-2.477
-1.55918
-2.40943
-1.80331
-0.808231
0
0
-0.704076
-4.38046
-3.77345
-3.5443
-3.70204
-2.05181
-1.36324
-1.46201
-1.32119
-3.90333
-4.58074
-4.21466
-3.8463
-1.72418
-2.05491
-1.45951
-2.20379
-3.6996
-4.45015
-4.34645
-4.25661
-3.2176
-3.01239
-3.57255
-5.49628
-4.91915
-5.55813
-5.43993
-2.54435
-2.28735
-2.27393
-3.02056
-4.45237
-4.48146
-4.85521
-5.05192
-3.59299
-3.67958
-2.99129
-3.67408
-5.54343
-5.5512
-5.00407
-5.52521
0
0
0
-0.681875
-2.99428
-3.74641
-3.13386
-3.38585
-3.92287
-3.93207
-3.87749
-4.50122
0
0
-0.771537
0
-0.70989
-0.685117
-0.994294
-5.09719
-4.56428
-5.3555
-4.90426
-2.0125
-1.49226
-1.96792
-2.49284
0
0
0
-0.766851
-0.748224
-0.735019
0
-0.764719
-1.82172
-1.24931
-1.80353
-1.86234
-5.14817
-5.14764
-5.31396
-5.86629
-1.68421
-0.976328
-0.866917
-0.863181
-1.29602
-4.31721
-4.73875
-5.15578
-5.01927
-5.65231
-5.29966
-4.97089
-5.70183
-3.70245
-3.79103
-4.36135
-4.39033
-2.40746
-1.83876
-2.61951
-2.54816
-4.01192
-4.89967
-4.7172
-4.80494
-2.49849
-2.49663
-1.83766
-2.28379
-4.50553
-5.22104
-5.20702
-5.23381
-0.94597
0
0
-0.6519
-2.54285
-3.10905
-3.17625
-2.49099
-1.59486
-1.91739
-2.08715
-2.53163
-4.89374
-4.17521
-4.83168
-4.8435
-0.919812
-1.24311
-0.783327
-0.848308
-3.68947
-3.8955
-4.08083
-4.49322
-3.74463
-3.18407
-3.14423
-3.07094
-1.71708
-1.71588
-1.57043
-2.18797
-5.63955
-4.82718
-4.87461
-5.55965
-0.717215
-0.814856
-0.77846
-1.36959
-2.52436
-2.04208
-2.06553
-1.91046
-1.76533
-2.52313
-2.51945
-1.87702
-2.30823
-1.47599
-2.04979
-1.66084
0
0
0
-0.765195
-5.90124
-5.84584
-5.86793
-5.10803
-1.37784
-1.71774
-2.18445
-1.62056
-1.19345
-0.668934
-0.587448
-0.707495
-2.33429
-3.07354
-2.40902
-2.85924
-1.40742
-0.785355
-1.38468
-1.31827
-1.51963
-1.08235
-1.40291
-1.78271
-3.90816
-3.93913
-4.39551
-3.97612
-2.96008
-2.62141
-2.31741
-3.03676
0
-0.802447
0
-0.779638
-2.63117
-2.55149
-2.13676
-1.96775
-3.82231
-3.51875
-4.4625
-3.95849
-1.21204
-1.16053
-0.816052
-0.764501
-3.65636
-3.5867
-1.83495
-3.52463
-2.46505
-2.91194
-2.9265
-3.8939
-4.50016
-3.80606
-3.93446
-2.10919
-1.91915
-1.49533
-2.41576
-4.85356
-3.80922
-4.4048
-4.40435
-4.49399
-2.38714
-2.53512
-1.8691
-2.24223
-4.23832
-3.8082
-4.10683
-3.38738
-3.34894
-2.77064
-3.47249
-3.76361
-2.6443
-3.05836
-2.21181
-2.30262
-4.01206
-4.72984
-4.13745
-4.80283
-2.86529
-2.25166
-1.9614
-2.0705
-4.69379
-4.06288
-4.6791
-3.93319
-2.91518
-2.86444
-2.23452
-2.86186
-4.88843
-5.02344
-5.64686
-5.0273
-4.65284
-5.30627
-0.724704
0
-0.796231
-0.852487
-2.103
-2.29934
-1.68431
-2.48664
-1.67353
-1.68746
-0.871681
-1.30937
-2.40496
-2.33344
-1.69071
-4.46745
-5.02841
-4.36301
-4.95056
-3.36095
-3.8587
-4.05216
-3.95918
-3.88125
-3.9861
-4.65804
-2.0909
-2.09968
-2.17532
-1.45666
-2.55767
-2.09226
-2.60977
-3.02135
-0.648521
-1.06837
-0.619517
-1.204
-1.52207
-1.76722
-1.55687
-0.964987
-1.37276
-0.997271
-0.717784
-0.837352
-3.15733
-3.97463
-3.39204
-3.58801
-5.50859
-5.5158
-5.46806
-4.93669
-1.05271
-1.38363
-1.30409
-1.86583
0
-0.742846
-0.772955
-0.695097
-1.47067
-1.48611
-0.817482
-1.46248
-4.63873
-5.38015
-4.94201
-4.72776
-3.15475
-3.48515
-3.41354
-4.12462
-1.24095
-0.714957
-1.04303
-0.794257
-6.82238
-6.17396
-6.93343
-6.82172
-6.75965
-6.70198
-5.99198
-6.21862
-2.46673
-3.17658
-3.06781
-2.92164
-5.29472
-4.94969
-4.31361
-4.64186
0
-0.8295
-0.707522
0
-4.58077
-4.42658
-4.96926
-5.05251
-2.81756
-2.6481
-3.23888
-3.48872
-1.38177
-1.63732
-1.17264
0
-0.698538
-0.630264
0
-0.802073
-1.61601
-0.960445
-1.64436
-4.63505
-4.45252
-4.35956
-3.92913
-1.38058
-0.799402
-1.47716
-1.36335
-3.4912
-3.74675
-3.04563
-3.13482
0
0
-0.652712
0
-4.49601
-4.80541
-3.98489
-4.35138
-5.08394
-4.3579
-4.28411
-4.52207
-2.37142
-3.2184
-3.33601
-2.60507
-1.03728
-1.4063
-0.762575
-0.808805
-5.0112
-5.77035
-5.81727
-5.13097
-4.65443
-4.02392
-4.04051
-3.99941
-5.83192
-6.11988
-5.54957
-5.89018
-3.54468
-3.92736
-3.50027
-4.1657
-3.93993
-4.54665
-4.59653
-4.63158
-0.767252
0
-0.804759
0
-1.98646
-1.68152
-1.86775
-1.38143
0
-0.638469
0
-0.652934
-3.68112
-4.16646
-4.3564
-4.20935
-0.641532
0
0
0
-1.20922
-1.81104
-1.84061
-1.78857
-5.63257
-6.40553
-5.77991
-6.34376
-4.26055
-3.60908
-4.25963
-3.64581
-2.87556
-3.50894
-3.14923
-3.4592
-4.05756
-3.90398
-4.38791
-1.86356
-1.22434
-1.83694
-1.83766
-5.35315
-5.52152
-4.8804
-4.81508
0
0
-0.684112
0
-4.16969
-4.27244
-4.63131
-4.66465
-6.78355
-6.8489
-6.20862
-6.23275
-1.11387
-1.61582
-0.782969
-1.30051
-5.29269
-5.89047
-5.66388
-5.96344
-3.89898
-4.50786
-4.38525
-3.91683
-3.40961
-3.47906
-2.72574
-2.84179
-3.05857
-3.72503
-3.18799
-3.16058
-1.46987
-1.47475
-0.828982
-1.45807
-2.92468
-3.04814
-2.42368
-3.12573
-3.60559
-3.78668
-2.93816
-3.36338
-6.42225
-6.42612
-6.36309
-5.7768
-6.3151
-5.70117
-6.40083
-6.42771
-4.74833
-5.27399
-5.51571
-5.44023
-5.77524
-5.94288
-5.25373
-5.76619
-0.761374
-0.693876
-0.770584
0
-1.14742
-1.35517
-1.95179
-1.35251
-2.10702
-1.3191
-1.95166
-2.06139
-4.1692
-4.37381
-4.94292
-4.79499
-4.55662
-5.24572
-4.71797
-5.27566
-6.36365
-5.76146
-6.47634
-6.3636
-5.00104
-5.57974
-5.56765
-4.90827
-1.57079
-1.87568
-1.4736
-2.41736
-1.83935
-1.89973
-1.25229
-1.86377
-1.36811
-1.5218
-0.917877
-0.827414
-2.45666
-1.75468
-2.50418
-1.89425
0
0
0
-0.745174
-1.68595
-1.32865
-1.91935
-2.03807
-0.874281
-0.735578
-0.81549
0
-1.36828
-1.53099
-1.73448
-0.929406
-0.794772
-1.32811
-0.817938
-1.29656
-2.40194
-2.57577
-3.24782
-2.60214
-2.29798
-1.90547
-2.57797
-2.38562
-7.01462
-6.38997
-6.74435
-6.29186
-1.53267
-0.852989
-0.805525
-0.875669
-0.718255
-0.724976
-1.26967
-1.29164
-5.38646
-5.46752
-4.71325
-4.44728
-3.92388
-4.51673
-3.89921
-2.13997
-1.56014
-2.29016
-1.52867
-4.65592
-4.38726
-3.95378
-4.45779
-5.0196
-5.65648
-0.917798
-0.695301
-1.0273
0
-1.71838
-1.0831
-0.748111
-1.30278
-5.29157
-4.52134
-4.67542
-5.3151
-0.872572
-0.719136
0
-0.770826
-3.11985
-3.37567
-3.63591
-3.84509
-2.71634
-2.68606
-3.42969
-2.56517
-3.47153
-3.453
-3.39342
-2.86852
0
0
0
-0.733933
-4.13012
-3.7592
-3.35127
-4.14031
-1.98642
-1.48661
-1.50907
-0.928448
-1.23672
-1.19881
-0.671466
-1.22387
-3.11603
-3.60889
-2.74254
-3.02681
-2.63276
-1.89091
-1.76793
-2.165
-2.1022
-2.94235
-2.60537
-2.43919
-1.57896
-2.49766
-2.2308
-1.55876
-1.2773
-1.62758
-0.860842
-0.900661
-1.42226
-1.34293
-1.39048
-1.52282
-0.92529
-0.809668
-0.873396
-2.20273
-1.49965
-1.75974
-1.82087
0
0
0
-1.43239
-1.49414
-1.42071
-0.772886
-2.49065
-2.11678
-2.4437
-3.03999
-2.29892
-3.40234
-3.15722
-3.11448
-2.73359
-5.77603
-5.142
-5.77876
-5.76762
-3.78798
-2.89365
-3.39733
-3.59748
-3.4738
-2.81275
-3.68415
-3.27719
-1.31334
-0.666828
-1.30857
-1.05815
-2.93562
-2.43998
-2.90837
-2.96163
-2.79783
-2.85222
-2.21568
-2.1661
0
0
-0.752866
-0.63855
-0.636651
-0.845244
-1.22328
-1.30645
-2.16364
-1.48396
-2.272
-2.25237
-3.1569
-3.14724
-3.14869
-2.57564
-0.725927
-1.39953
-1.40928
-0.785459
-3.14438
-2.91024
-2.30094
-2.98524
-4.56778
-4.05337
-4.20987
-3.79884
-4.89148
-4.11984
-4.35036
-4.17776
-1.06101
-0.720086
-1.26137
-0.597847
-1.85674
-2.58946
-2.4569
-2.59741
-2.90179
-2.12442
-2.86732
-2.46622
-1.25253
-0.769913
-1.43156
-0.745792
-0.822059
0
0
-0.773056
-3.46973
-3.16193
-2.55561
-3.35684
-2.50368
-2.92596
-3.20142
-2.54218
-2.46644
-3.0827
-2.36507
-2.30781
-4.20303
-4.28211
-3.49095
-4.24163
-4.7505
-4.89806
-5.53909
-5.45299
-1.82982
-2.42396
-2.14898
-1.68351
-2.05921
-1.42074
-2.3064
-2.05643
0
-0.82051
0
0
-3.23327
-2.69032
-3.45365
-2.90094
-5.60557
-4.85529
-5.53386
-5.61466
-0.748567
-1.44798
-1.30574
-1.36114
-3.70528
-4.34817
-4.40554
-4.36803
-5.80939
-5.87291
-5.9236
-5.24495
-0.748238
-0.92133
-0.848334
-1.34034
-0.802583
-0.610315
-1.20203
-1.51044
-6.33753
-6.51962
-5.79875
-6.2659
0
-0.749547
0
0
-2.53575
-3.15573
-2.1807
-2.91378
-2.70907
-2.89708
-2.12669
-3.34772
-2.98784
-3.22423
-3.76919
-2.2413
-2.685
-2.40861
-2.97327
-4.73808
-5.4347
-5.45799
-5.29866
-0.840118
0
0
-0.791731
-0.720143
-1.50327
-1.419
-0.789906
-3.56903
-2.97252
-2.6822
-3.23949
-3.6991
-3.47021
-3.56959
-4.28589
-2.68103
-1.85348
-2.34097
-2.43239
-1.2461
-0.740045
-0.843362
-0.706522
-2.04478
-1.71673
-2.15993
-2.6982
-4.52717
-3.96184
-4.60475
-3.8845
-2.57719
-2.03099
-2.64841
-2.87394
-2.23434
-2.9503
-2.96165
-2.1849
-6.48231
-5.83092
-6.35407
-6.36595
0
0
-0.909674
-0.756204
0
0
-1.04891
-0.73916
-0.782855
-1.26815
-0.769047
-0.853392
-3.3298
-3.94686
-3.62692
-4.05384
-3.83293
-4.3151
-3.71909
-4.39158
-3.11122
-3.18674
-3.53523
-3.85805
-1.02884
-1.6239
-1.00751
-0.852505
-1.76772
-2.33214
-1.46269
-2.00023
-3.04588
-2.76266
-2.29348
-2.31273
0
-0.889786
0
-0.701489
-2.89385
-2.42938
-2.29678
-3.00003
-2.94701
-2.80822
-3.49079
-3.52621
-4.977
-5.6181
-5.19307
-5.68295
-6.46577
-5.4504
-6.43864
-5.73102
-5.39201
-5.35796
-5.32373
-4.56996
-3.12725
-3.16779
-2.39302
-2.5301
-2.22879
-2.09656
-2.35951
-1.84306
-3.64286
-3.65654
-4.35336
-4.28849
-1.51477
-0.812891
-0.759793
-0.876549
-5.25132
-5.25591
-5.24906
-4.59916
-1.44392
-1.76893
-1.15994
-0.892293
-5.87689
-5.1364
-5.13618
-4.9909
-4.51021
-5.10696
-5.12492
-5.10917
-4.54154
-4.57433
-4.09026
-4.75204
-1.8707
-1.22449
-1.27509
-1.385
-1.83015
-1.29755
-1.26029
-1.9536
-4.99034
-5.53863
-4.91512
-4.822
-1.4702
-0.748931
-1.37097
-1.44142
-2.14923
-2.815
-2.81001
-2.72432
-1.48469
-1.92209
-0.995691
-1.41263
-0.748891
0
0
0
-2.08541
-2.69286
-1.99369
-1.83472
-0.947003
-1.48478
-1.29994
-2.52899
-1.95777
-1.98807
-2.68969
-3.86168
-3.84762
-4.28767
-3.71232
-0.780348
0
-0.978117
-0.836656
-5.63314
-5.65664
-5.54879
-4.98141
-2.6776
-2.61464
-2.19358
-1.87795
-1.95707
-2.61275
-2.66506
-2.71097
-4.9672
-4.59875
-4.41059
-4.93086
-5.78043
-4.97404
-5.23137
-5.77841
-1.50257
-1.05537
-1.7693
-1.64742
-2.21025
-2.47815
-2.67244
-1.97938
-4.1152
-3.7787
-4.45322
-4.43857
-2.80329
-2.706
-3.49134
-3.03047
-4.93553
-4.23897
-4.26857
-4.23896
-4.64285
-5.34541
-4.8341
-4.74186
-2.81871
-2.11514
-2.93646
-2.71801
-3.01125
-3.16714
-2.87933
-2.44571
-2.73819
-2.14883
-1.95601
-2.06941
-2.64364
-2.66744
-2.09473
-1.78496
-3.17313
-3.52709
-3.59117
-2.939
-6.12342
-6.23873
-6.38231
-4.3975
-3.805
-4.64117
-1.28688
-1.57478
-1.69156
-1.97342
-3.09667
-2.25893
-2.98554
-2.60592
-1.56799
-1.72495
-2.10265
-1.29245
-3.91978
-3.99943
-4.63607
-4.61923
-2.14261
-2.04735
-1.41868
-2.08109
-3.6106
-3.16772
-3.88191
-4.61663
-5.18907
-5.15177
-5.14051
-2.02461
-2.28108
-2.71118
-2.71011
-3.5668
-4.12291
-3.82029
-3.16816
-1.09695
-1.2891
-0.720444
-1.30495
-6.4707
-7.22387
-6.60662
-6.6309
-4.88894
-4.89229
-4.89574
-5.5414
-0.643666
-1.21037
-1.06616
-0.736293
-3.67354
-2.96591
-3.03401
-3.33872
-3.5201
-3.46662
-3.10027
-2.61128
-1.52458
-0.807971
-0.861718
-0.88269
-3.96525
-4.71182
-4.14273
-3.95107
-1.51928
-1.39589
-1.26576
-0.979375
-0.694622
-1.34778
-0.728729
0
-0.722827
0
-0.876962
-1.39058
-1.43584
-1.86651
-0.901755
-6.2467
-6.80845
-6.66941
-5.94863
-4.56175
-4.6743
-3.88598
-4.46612
-3.78843
-3.61743
-4.2407
-3.20762
-3.35152
-3.25341
-4.34437
-3.63709
-0.74348
0
0
0
-3.60944
-2.7355
-3.59865
-2.88917
-2.46407
-3.24237
-3.06095
-3.16638
-4.70269
-4.81858
-4.30462
-4.54884
-3.87462
-4.19457
-4.74622
-4.77102
-3.9625
-0.931591
0
-0.830196
0
-4.54365
-5.2395
-4.62799
-5.25136
-1.7562
-1.54338
-2.2946
-1.74538
-1.28635
-1.26706
-0.807291
-1.27481
-0.789817
-0.793813
-0.792331
0
-0.820525
-4.51076
-4.30464
-4.57652
-3.92778
-0.797602
-0.767185
-0.981256
0
-1.28087
-1.41756
-1.9542
-1.33768
0
-0.812299
-0.725822
0
-1.33935
-0.730662
-0.982039
-3.34795
-4.20757
-4.05445
-4.18279
-2.74669
-3.43775
-2.70469
-3.37412
0
0
0
-0.634996
-3.47506
-3.30442
-2.88652
-3.46419
-1.65275
-1.781
-0.911871
-1.41414
-4.80352
-5.41738
-4.359
-4.60757
0
0
0
-0.746499
-1.53704
-0.820845
-0.700546
-0.878323
-0.748994
-1.35987
-1.37837
-1.25587
-1.23897
-2.1327
-1.53504
-1.50496
-4.46195
-4.62583
-5.24206
-5.24826
-5.28951
-5.22317
-4.6119
-4.51304
-3.94481
-3.87859
-3.08391
-3.69957
-3.90283
-4.02188
-3.21878
-4.35614
-4.40799
-4.46226
-5.08517
0
-0.768886
0
0
-2.52587
-2.80947
-2.05395
-2.89865
-0.997566
-0.730594
-1.30557
-1.27442
-1.37727
-1.94558
-2.13257
-1.42861
-2.68605
-2.06535
-2.41528
-1.92051
-4.91126
-5.73442
-5.70444
-5.64509
-1.62926
-0.979206
-1.26532
-0.831051
-4.76413
-4.42562
-4.50821
-5.36826
-1.4814
-0.852553
-1.50727
-1.52625
-3.73247
-4.46074
-3.60082
-4.02129
-3.94541
-3.94486
-4.21827
-3.50234
-1.56087
-1.59553
-0.976246
-1.53066
-1.3062
-1.18142
-0.743044
-1.23159
-1.21678
-0.821429
-1.41192
-1.4251
-1.80514
-1.39784
-1.45527
-2.72933
-3.28924
-3.60551
-4.06353
-3.17865
-3.00157
0
-0.686291
-0.948093
0
-0.766036
0
0
0
-2.54286
-1.82478
-2.28381
-1.96972
-2.09748
-1.54893
-2.24453
-1.46542
-0.787105
-0.766467
0
-0.779104
-0.860999
0
0
-0.691266
-3.55754
-3.97746
-4.34179
-0.740413
-1.64981
-0.823406
-1.28691
-1.94228
-2.53497
-2.27452
-2.63735
-2.14343
-2.86458
-2.16793
-2.24643
-2.12848
-1.88647
-1.45219
-1.75655
-1.54635
-1.06677
-1.00785
-1.68645
-1.81736
-1.76888
-0.602488
0
-0.695258
0
-4.59419
-5.25328
-5.258
-4.49224
-4.47604
-5.27556
-4.46652
-4.67557
-3.86439
-4.17225
-3.30546
-4.13131
0
0
-0.72554
0
-3.07806
-2.69271
-3.39704
-3.31076
-3.80393
-4.82372
-4.14679
-4.30596
-4.67092
-3.96557
-4.73923
-4.35965
-0.666385
-1.27009
-1.19218
-0.840986
-3.70466
-3.75368
-4.40563
-4.36189
-4.34346
-5.04646
-4.96952
-5.09285
-6.46601
-5.4774
-5.68554
-5.86764
-4.39894
-4.76756
-4.0481
-4.64013
-3.16481
-3.02628
-3.46372
-2.67093
-3.10529
-3.5121
-3.46509
0
0
-0.645357
0
-1.06852
0
0
-0.648009
-0.918737
-1.53561
-0.668966
-1.17989
-2.80787
-2.02045
-2.15241
-2.84217
-2.8045
-2.31913
-3.12234
-2.94574
-2.48733
-2.23034
-2.33268
-1.87277
-3.95869
-3.6233
-4.17607
-4.20091
-5.0913
-5.03559
-4.31666
-4.99645
-1.93768
-2.38215
-1.7958
-1.64991
-4.86824
-4.87252
-4.33481
-5.23045
-0.916951
-0.906616
-0.890251
0
-1.33316
-2.12024
-1.32746
-1.47427
-5.06187
-4.68509
-4.75031
-5.41564
-0.75632
-0.769281
-0.844573
0
-2.83843
-3.15712
-1.46325
-1.82668
-1.24699
-1.87547
-1.37755
-1.5018
-1.37589
-1.92259
-2.28198
-2.08423
-1.41812
-1.77149
-4.57932
-4.59427
-4.40051
-5.05193
-3.40847
-2.96334
-3.52555
-3.55471
-1.32691
-0.860596
-1.73265
-1.45966
-4.57061
-5.27616
-4.44413
-4.45525
-4.04777
-4.6199
-4.61096
-4.70418
-1.99967
-2.08169
-2.53589
-2.43993
-0.863734
0
0
0
-1.31479
-0.999719
-0.723097
-1.46003
-1.5264
-1.48516
-1.32683
-1.77329
-1.57381
-2.05646
-2.58774
-3.249
-3.22908
-3.22182
0
0
-0.832883
-0.90677
-0.751227
-0.814908
-1.47167
-1.50046
-3.49886
-3.54082
-3.10037
-2.88251
-3.32175
-2.4573
-2.80769
-2.65595
-5.04331
-5.11311
-5.14078
-4.31752
-3.83863
-4.22586
-4.4212
-4.84006
-5.30835
-4.7382
-5.37006
-5.39673
-2.90061
-3.0614
-3.73009
-3.37445
-2.65753
-2.11935
-2.1127
-2.07437
-4.57998
-5.23928
-5.24306
-4.64734
-3.75386
-3.3743
-3.57853
-2.88763
-0.861708
-0.826926
-0.857461
0
-5.77952
-5.77601
-5.73222
-5.01722
-2.06482
-2.21993
-1.72103
-2.37726
-1.71445
-2.36154
-1.84525
-1.59241
-1.40159
-0.804931
-1.24797
-1.64976
-0.948026
-1.87601
-1.54624
-3.74174
-4.41607
-4.00777
-3.66597
0
0
-0.828275
0
0
0
0
-0.667542
-1.61187
-1.46235
-0.894789
-0.966276
-2.10377
-2.37897
-2.85084
-2.16842
-1.0629
-1.36185
-0.789881
-0.737733
-1.38234
-0.692753
-0.847132
-0.789066
-3.75329
-3.77461
-3.84508
-1.30398
-1.37515
-0.847885
-1.33953
-5.59661
-5.59055
-6.26343
-5.64158
-2.92269
-3.4294
-2.52555
-3.05517
-0.782098
-1.31787
-1.44946
-1.57179
-0.710934
0
0
-2.56666
-2.41395
-3.19542
-2.96513
-4.01407
-4.29136
-4.63901
-3.57117
-3.33864
-2.87017
-3.17908
-2.71021
-2.69275
-2.82807
-1.98381
-2.33991
-2.38002
-1.70859
-2.20029
-2.14344
-5.75752
-5.15742
-5.15939
-5.02791
-4.12109
-3.96193
-4.50691
-4.59853
-1.44051
-1.56548
-2.15963
-2.284
-3.08172
-3.64759
-3.87735
-3.56536
-4.78396
-4.81617
-4.85778
-3.907
-2.11705
-1.90881
-2.14815
-2.60019
-4.75187
-5.25587
-4.87507
-5.49336
-0.759671
0
-0.687782
-0.872413
0
-0.728024
0
-0.768925
-4.61612
-4.6803
-5.38453
-4.81237
-1.96911
-1.65538
-1.11749
-2.13158
-2.1114
-2.63611
-2.63324
-2.90044
-2.1813
-2.42763
-1.54922
-1.98081
-2.10454
-1.30448
-1.65175
-2.0042
-3.58911
-3.70242
-4.05859
-4.34443
0
0
0
-0.658743
-4.97789
-4.54997
-4.21918
-4.14476
-4.11613
-4.06601
-4.78246
-4.08413
-0.702666
-1.30666
-1.37115
-1.19105
-0.650829
0
0
-0.717297
-1.4048
-1.94002
-2.34216
-1.37592
-3.2195
-4.02672
-3.25407
-3.89095
-7.03283
-6.8481
-7.00045
-6.34988
-0.797195
-0.774307
0
-0.85317
-2.28948
-2.86008
-2.22544
-2.22592
-6.22082
-6.23052
-6.25593
-5.70273
-0.690641
-1.26571
-1.3769
-0.807352
-1.13985
-0.970261
0
-0.751504
-3.48072
-3.86669
-3.11359
-3.03117
-2.76466
-1.82864
-2.14054
-2.19512
-2.27745
-1.31261
-1.74602
-1.5953
-2.49899
-2.61725
-2.07538
-2.94977
-1.83909
-1.73931
-1.71949
-1.2439
-0.939728
-1.43758
-1.44012
-0.698441
-2.83792
-2.20958
-4.37056
-4.49697
-4.6429
-5.24209
-3.39196
-3.35553
-2.79585
-2.54374
-2.82807
-2.97467
-3.63644
-2.85302
-4.59481
-4.3627
-4.43429
-5.12866
-2.7228
-2.72155
0
0
-0.712154
0
-2.73745
-3.42139
-3.69223
-0.767211
-0.797976
-1.58389
-1.43716
-5.04514
-5.13179
-4.9295
-4.38374
-3.67469
-4.15478
-4.31645
-4.45159
-2.34208
-2.44256
-3.23463
-3.10162
-5.30522
-4.67768
-4.6139
-5.33214
-3.10273
-2.74935
-3.39702
-2.63382
-3.38799
-2.73432
-3.44616
-3.40268
-3.62574
-3.6105
-2.98546
-6.21821
-5.62907
-6.21928
-5.40617
-1.66105
-1.21146
-0.806976
-0.712494
-1.24065
-0.72748
-1.24055
-0.889064
-0.84107
0
0
0
-0.74674
0
0
0
-3.7469
-4.06013
-4.40537
-4.12745
-5.27434
-5.35051
-5.86035
-6.00422
-1.22489
-0.90388
-0.637664
-0.755462
-4.79293
-5.49254
-5.50471
-5.50316
-3.33866
-2.71133
-2.61882
-3.27741
-0.844879
-0.690933
-1.29461
-4.83239
-4.96657
-5.03896
-5.5369
-1.46142
-0.726767
-1.23428
-0.732352
-1.85863
-1.82825
-2.42895
-2.10926
-4.57345
-4.65098
-4.42191
-5.3271
-3.84729
-3.64761
-3.15438
-3.84339
-2.10742
-2.03937
-2.45206
-2.65249
-2.13749
-1.32898
-1.69883
-1.82631
-5.38116
-4.68366
-5.41456
-4.61641
-1.95944
-1.69723
-1.27568
-1.84688
-6.0394
-6.01029
-5.32629
-4.48061
-4.38009
-3.74832
-4.50378
-1.50057
-1.03286
-0.658029
-0.90418
-2.8362
-2.19088
-2.58607
-2.01844
0
0
-0.730929
-0.71389
-4.75084
-5.52727
-4.87713
-4.6006
-5.0959
-5.89029
-5.27777
-5.1955
-2.70062
-2.61496
-2.60886
-1.93907
-4.0226
-4.8251
-4.02667
-4.16168
-4.62255
-5.35049
-4.75516
-4.53334
-3.39801
-3.99163
-4.44468
-3.8797
-2.14701
-1.50132
-2.30552
-1.78894
-2.57873
-3.13026
-2.22331
-2.59874
-2.27089
-2.27439
-1.74937
-2.38721
0
-0.626438
0
0
-6.09147
-5.54943
-6.14427
-6.25345
-0.889886
-1.49621
-0.837953
-1.31177
-4.97122
-4.38685
-4.88187
-5.01132
-5.39035
-5.45704
-4.61617
-5.2843
-4.25855
-4.71629
-4.97262
-4.72662
-5.17486
-5.25702
-5.04441
-5.93776
-2.22881
-2.85205
-2.49074
-2.94949
-3.04807
-2.94503
-3.56678
-3.30775
-1.37781
-0.755738
-1.04729
-1.4596
-1.15287
-0.664576
-0.842365
-1.56001
-1.3903
-3.32427
-3.84211
-3.89492
-3.17553
-3.72087
-4.42157
-3.6716
-4.05135
-4.8606
-5.59111
-4.88592
-4.81462
-0.706092
-1.36703
-0.641887
-0.910803
-3.17911
-2.93132
-3.36376
-2.8273
-2.4081
-3.88178
-3.64455
-3.22167
-3.98819
-2.44269
-2.48592
-1.79115
-2.33145
-1.6376
-1.87569
-1.33873
-2.052
-2.49281
-1.65483
-2.32146
-2.25768
0
-0.726168
0
-0.626712
-2.2899
-3.11184
-2.61357
-2.80085
-2.00732
-1.93701
-2.18417
-1.40739
-2.82249
-3.00543
-2.04726
-6.24566
-6.95599
-6.30649
-6.95948
-1.35006
-1.99518
-1.41335
-2.02919
-5.10629
-5.06564
-4.54096
-4.32917
-0.775977
0
-0.792851
0
-1.06478
-0.790153
-1.52821
-1.7409
-1.98503
-1.31903
-1.97047
-4.62765
-5.16093
-5.25587
-4.38328
-0.718309
-0.676216
0
-0.7103
-5.20413
-5.07576
-4.57905
-4.51346
-0.747321
-0.753129
-0.679339
0
-4.14304
-4.58561
-4.88063
-4.46705
-5.25529
-5.87769
-5.1769
-5.19326
-2.12946
-2.10601
0
0
0
-0.6817
-4.89326
-4.88117
-5.02545
-5.54179
-2.55482
-2.46951
-1.82643
-2.15211
-4.00233
-3.26194
-3.44069
-4.72466
-4.48258
-4.57836
-5.22074
-5.4771
-5.49427
-6.06742
-5.97668
0
0
-0.804016
0
-0.724969
-3.86659
-3.26781
-3.92057
-3.85276
-2.2762
-2.02873
-1.57527
-1.47338
-0.815196
0
0
-0.673405
-1.96092
-1.22731
-1.94761
-1.32418
-3.1018
-3.1549
-3.80555
-3.12969
-1.96415
-1.56199
-1.12716
-1.14232
-1.71843
-1.75375
-2.02757
-1.86446
-2.76728
-2.24614
-1.40799
-1.45576
-2.23953
-2.00133
-0.699196
0
0
-0.70987
-0.678471
-1.19497
-1.39651
-0.869137
-1.75439
-2.00225
-2.10689
-4.69766
-5.31156
-5.23377
-4.6277
-3.32615
-3.0298
-3.05995
-2.63307
-0.71595
-0.819868
0
0
-1.89528
-1.56781
-2.1245
0
0
-0.722782
-0.886141
-2.42138
-1.79744
-1.68882
-1.79339
-5.37637
-4.7272
-5.36608
-0.848629
0
-0.739099
-0.780023
-2.23005
-2.48747
-2.1569
-1.71637
-4.25984
-4.12359
-4.81258
-4.85285
-4.6101
-4.18333
-3.9437
-3.73605
-2.81189
-2.1282
-2.85657
-2.91501
-6.42314
-6.38511
-5.69672
-5.81175
-1.35554
-1.4019
-1.50655
-0.75384
-2.94568
-3.07902
-3.04143
-3.7195
0
-0.665794
0
-3.29551
-3.16802
-3.71227
-2.68839
-3.69798
-3.93618
-4.43354
-3.65999
-3.96951
-3.31699
-3.45502
-3.45531
-1.45282
-0.914734
-0.71201
-1.48101
-6.79073
-6.9243
-6.19901
-6.79368
-4.13352
-3.76647
-3.88212
-3.19261
-3.01495
-3.58838
-2.80105
-5.14213
-5.13252
-5.11155
-4.23467
-5.06787
-5.0608
-4.41477
-4.38569
-2.43262
-2.03286
-2.16948
-1.40454
-0.740259
-0.653371
-0.738197
-2.63978
-2.31097
-1.93169
-1.99073
-0.712085
0
-0.649159
0
-1.16974
-1.50461
-1.3405
-0.843829
-5.91384
-5.91783
-5.13208
-5.18058
0
0
-0.783896
0
-5.03759
-4.40321
-5.04064
-2.10615
-2.80573
-2.89039
-1.99741
-2.23789
-2.29322
-2.1911
-1.44022
-2.03803
-3.26278
-3.16905
-3.56764
-3.1042
-5.60536
-4.99713
-5.9777
-2.56124
-2.54772
-3.15427
-2.51581
-5.07462
-5.86162
-5.77089
-5.81235
-2.44656
-2.65226
-2.56463
-3.23672
-1.34085
-1.52013
-1.20127
-0.814589
-0.898666
0
0
0
-4.72767
-5.72092
-5.01417
-5.65684
-2.36065
-1.58325
-2.26595
-1.60624
-0.894104
-0.752604
-0.893295
0
-1.97354
-2.52466
-2.06411
-1.73603
-5.39891
-5.38276
-4.71257
-4.80073
-2.76365
-2.64125
-2.34754
-1.98891
-5.64508
-5.60919
-5.58925
-4.99234
-1.33376
-0.801275
-0.79656
-0.846878
-0.875393
0
-0.860809
-0.598478
-0.833456
-0.701722
-1.35916
-1.37017
-2.9609
-2.95355
-2.35862
-2.25971
-4.95792
-4.59655
-5.59413
-5.31748
-3.48587
-3.92079
-4.23804
-4.09572
-2.90167
-2.65216
-3.03105
-2.66467
-4.27514
-3.54738
-3.77846
-3.27853
-4.40521
-4.29362
-4.91223
-4.84685
-2.0191
-2.62292
-1.94027
-1.99525
-2.68681
-2.01952
-2.32007
-2.78877
-0.760731
-0.689537
-0.820885
0
-2.44107
-2.67875
-3.16368
-2.7972
-0.853766
0
0
0
-0.830444
-0.86076
0
-0.768123
-3.00259
-2.99799
-3.221
-2.33682
-3.29321
-3.96614
-3.56746
-2.97478
-3.00529
-3.35581
-2.5129
0
-0.704275
-0.811033
0
-2.07169
-2.04649
-2.6825
-2.51448
-4.82416
-4.61332
-4.58714
-2.67417
-2.13116
-1.66233
-6.23288
-6.39274
-6.34891
-5.80708
-0.817382
-0.681788
-1.24518
-0.610842
-4.18212
-4.10933
-4.17121
-4.80599
-3.43445
-3.24145
-0.9267
-1.67629
-0.742833
-1.37998
0
-0.703363
0
0
-2.20121
-2.17899
-2.44004
-1.71649
-2.4971
-2.64523
-3.05276
-2.18793
-1.27303
-0.97367
-1.24952
-0.716021
-4.91382
-4.78726
-4.26105
-4.69297
-1.31376
-1.5512
-0.832594
-0.910363
-3.02832
-2.98053
-3.52726
-3.81758
0
0
-0.576507
0
-3.49142
-3.79179
-3.71275
-0.750123
0
0
0
0
0
0
-0.686006
-3.27455
-3.03405
-2.59042
-3.49063
-4.71512
-4.60432
-3.85165
-4.26775
-1.37507
-1.86859
-1.20065
-1.15351
0
0
-0.830827
0
-1.79632
-1.57654
-1.53753
0
0
0
-0.850232
-3.12565
-2.67757
-3.29174
-2.31433
-5.30908
-5.18225
-5.72927
-4.67937
-2.49732
-3.1781
-3.26687
-3.0184
-4.42115
-4.68318
-5.15422
-4.35434
-2.22986
-1.47784
-2.16513
-1.65696
-2.87042
-3.63856
-3.18766
-3.26154
-0.788516
-1.36871
-0.819134
-1.20512
-4.26297
-4.31632
-3.72817
-4.37088
-1.80763
-2.23582
-2.83499
-2.41068
-2.27095
-2.91319
-2.67117
-2.07886
-3.88731
-3.82483
-4.52094
-3.9215
-2.06971
-2.59739
-2.33697
-4.40414
-3.94451
-4.9467
-4.53392
-3.40846
-3.06286
-3.86593
0
0
0
-0.747157
-0.844534
-0.906716
0
-0.821038
-2.04464
-2.7533
-2.40955
-2.12284
-2.18705
-1.24862
-1.50552
-1.57002
-0.769304
-0.848717
-0.668574
0
-0.820985
-0.76735
-1.41198
-1.35028
-2.20843
-1.65031
-2.4255
-2.66947
-2.1756
-1.90319
-2.63337
-2.43833
-1.47272
-2.14513
-1.78256
-5.3414
-1.63904
-0.864542
-1.50492
-1.27429
-5.3558
-4.55852
-4.90155
-5.31172
-4.83522
-5.48841
-5.27126
-4.61768
0
0
-0.669759
-5.60758
-5.65699
-4.99814
-5.68896
-4.79681
-4.08869
-2.19724
-2.48793
-1.93582
-2.52444
-2.77189
-2.17198
-2.75575
-3.09138
-1.4412
-2.07977
-1.58959
-1.45251
-1.60571
-1.94893
-2.23812
-3.7486
-4.57577
-3.99287
-4.40254
-3.419
-4.1868
-4.13602
-3.98098
-1.87594
-1.26961
-1.26549
-1.94589
-6.74135
-7.39687
-7.21245
-7.18853
0
-0.883453
-0.633744
0
-2.22155
-1.66843
-1.90718
-1.36151
-5.16699
-4.82495
-4.46432
-4.36953
-5.38411
-1.34607
-1.95517
-1.3101
-1.83161
-5.79801
-5.20334
-5.21205
-4.88049
-2.07009
-1.5085
-1.31795
-1.42661
-4.72659
-4.86816
-4.54788
-4.07559
-0.801792
-0.789709
-0.806645
-1.32536
-5.40271
-5.33669
-5.33586
-4.59396
-1.52972
-2.18748
-1.42032
-2.1366
-3.71227
-3.62661
-3.5272
-4.31688
0
-0.712955
-0.898673
0
-0.689017
-0.722933
-1.37979
-1.30972
-4.22912
-3.51402
-4.0957
-3.50445
-0.929232
-0.736857
-1.16677
-1.40328
0
-0.822896
0
0
-4.83524
-4.7201
-5.38424
-5.43106
-4.41074
-3.71641
-3.73429
-4.1268
-5.04904
-4.39038
-5.03363
-4.32305
-2.52163
-1.91105
-2.12424
-2.50792
-4.8218
-4.84098
-5.38445
-4.65191
-3.90407
-4.6126
-3.1144
-3.02611
-3.00749
-2.48232
-1.34194
-0.766743
-0.731413
-1.18811
-3.14222
-3.51941
-4.09577
-3.67361
-3.76761
-4.09431
-4.21848
-4.50641
-3.56533
-2.85112
-3.10846
-3.17992
-3.30376
-3.37921
-3.9483
-3.95735
-5.46413
-4.98199
-4.7576
-4.87212
0
-0.664941
0
0
-0.912015
-0.824702
-4.46652
-3.8285
-3.69606
-3.58794
-5.38576
-4.70395
-5.09944
-5.4305
-4.4209
-0.876289
-1.17218
-1.02956
-1.67983
-2.7994
-2.03304
-2.29078
-2.70145
-4.29348
-3.81895
-4.4611
-4.78992
-5.02372
-4.63751
-4.40889
-4.06349
-4.71693
-4.71903
-4.64114
-5.39383
-5.17286
-5.1723
-5.14556
-4.4559
-3.74911
-3.84325
-4.34589
-4.28682
-4.91895
-4.99865
-4.81618
-5.57335
-1.84225
-2.20882
-2.62659
-2.35136
-3.88434
-3.5467
-3.78449
-3.431
-1.50375
-2.23584
-2.0129
-3.57337
-3.6132
-3.62499
-4.30343
-3.40098
-3.33395
-3.28647
-2.64666
-3.40554
-3.37138
-4.1537
-3.84026
-6.58189
-5.88411
-5.94678
-6.50686
-1.90444
-1.42564
-1.27069
-1.97027
-5.34115
-4.21778
-4.71445
-4.79455
-3.32001
-2.33373
-2.80404
-2.92607
-4.40585
-4.45
-5.07492
-4.2515
-4.65113
-4.65843
-5.17304
-5.48674
-6.19175
-6.01673
-6.09821
-2.25953
-1.90394
-2.00653
-1.34068
-2.20832
-1.92515
-2.18371
-2.72336
-0.671901
-0.814239
0
-3.08505
-2.95551
-2.26018
-0.62016
0
0
-0.664959
0
-0.770791
0
0
-3.3173
-3.7098
-2.79016
-3.43997
-0.716611
0
-0.794482
-0.750695
-3.41901
-3.91198
-3.63596
-4.28457
-5.5024
-4.81771
-5.51194
-5.53615
-1.41985
-1.03815
-0.831694
-0.749234
-2.71134
-2.51937
-2.58828
-3.20715
0
0
-0.864516
0
-1.28866
-0.774986
-0.816066
-1.38604
-4.42402
-5.10323
-4.40733
-5.12588
-4.84876
-4.07851
-4.12526
-3.93703
-4.02004
-3.3387
-3.4559
-4.04678
0
-0.964407
-0.799364
-0.631216
-1.26834
-1.28714
-1.93765
-1.28436
-2.70427
-3.08288
-2.65453
-2.13502
-4.96005
-5.3991
-5.39269
-5.53164
0
-0.717669
0
0
-3.367
-3.3073
-3.68793
-3.93636
-5.42241
-6.05723
-5.39169
-5.59271
-1.00471
0
0
-3.07735
-3.71313
-3.26089
-3.9399
-3.11057
-2.85257
-3.70286
-3.0079
-3.29257
-4.04609
-3.36838
-4.10168
-2.96342
-3.61294
-3.73538
-4.01145
-3.351
-4.02224
-3.33363
-4.54197
-3.62345
-3.89941
-4.41514
-4.0748
-3.73724
-4.37591
-3.3791
-0.630397
0
-0.752841
-3.94216
-4.68739
-4.64284
-4.67345
-4.17179
-4.38657
-5.0383
-4.77996
-0.967094
-0.759164
0
-0.645167
-3.40555
-3.625
-3.60726
-2.34292
-3.17641
-2.61805
-2.79315
-0.805079
-1.47054
-1.44342
-0.813526
-0.751881
-0.766381
-0.375877
-0.999044
-6.03934
-5.45449
-6.14082
-6.15129
-2.92585
-2.26986
-2.90818
-2.95156
-1.4538
-1.18967
-1.5516
-0.802301
-4.6872
-4.70554
-4.63667
-4.10679
-4.07703
-3.88719
-4.22159
-3.5462
-1.36721
-1.53228
-1.82032
-0.837768
-1.90965
-2.39379
-2.34816
-2.90229
-4.88138
-4.0412
-4.53831
-4.78781
-4.30275
-4.92711
-4.20261
-4.25028
-5.91502
-6.01211
-5.21907
-5.45705
0
0
0
-0.690065
-0.892786
-1.53944
-0.832482
-0.839604
-5.39388
-5.32623
-4.48068
-5.30502
-4.56598
-3.82395
-4.18217
-4.81454
-1.96895
-1.95377
-2.13391
-2.65041
-4.38427
-4.48351
-5.0669
-5.05864
-1.31037
-1.35835
-1.56522
-0.7579
-5.23041
-5.39335
-6.04721
-5.30772
-0.743432
-0.694817
-0.744174
0
-5.30073
-5.35506
-5.26882
-2.38221
-2.98302
-2.35028
-2.17155
-4.23384
-4.68455
-4.09097
-3.78222
-0.669362
-0.960689
-1.21989
-1.52475
-1.25833
-0.862986
-0.864448
-2.00437
-1.88793
-2.39934
-2.55154
-1.75895
-2.30973
-4.4849
-4.33337
-5.07953
-5.11476
-3.90705
-4.48689
-4.4777
-4.55013
0
0
-0.75344
0
0
-0.884989
0
-0.797064
-0.916455
-0.781347
0
0
-0.707358
0
0
-0.720776
0
0
0
-0.70286
-6.51217
-6.21667
-5.69877
-6.32321
-5.97911
-5.98224
-6.11885
-5.52383
-2.97454
-3.42785
-2.99943
-2.48389
-1.39731
-1.50859
-0.816311
-1.30598
-5.34624
-5.36701
-5.39578
-4.64372
-1.73999
-0.846864
-1.42168
-1.32816
-3.47514
-4.00038
-4.01215
-3.38026
-5.09137
-5.09438
-5.83573
-5.19304
-2.26753
-2.45415
-2.09924
-1.70112
-2.62053
-2.90131
-3.44033
-1.21536
-1.06222
-0.918005
-0.699025
-5.14294
-4.54004
-4.18135
-4.51577
0
-0.911687
-0.789848
-0.75815
-3.43351
-3.20467
-3.99817
-3.74019
-2.69958
-3.30593
-3.43108
-2.7559
-3.35972
-3.79039
-3.87393
-4.22014
-1.12184
-0.706621
-1.38485
-1.29646
-1.91227
-2.11731
-2.61097
-3.31664
-2.94365
-2.32833
-3.02457
-3.57
-3.39409
-4.31101
-3.70958
-5.79735
-6.53797
-6.49196
-5.94233
-2.86705
-2.79882
-3.55559
-3.15891
-4.45893
-5.10287
-5.03322
-0.703981
-1.48206
-0.868027
-0.945287
-1.92644
-2.09507
-1.58741
-2.96383
-3.42885
-3.5916
-2.92635
-0.632447
0
0
-2.92279
-2.76061
-2.61262
-3.44583
-5.41434
-4.77912
-5.07566
-5.17549
-0.86564
-1.55284
-0.927501
-0.78513
-3.39697
-3.38804
-4.04794
-3.9307
-1.46461
-1.95127
-1.40417
-1.27878
-2.43601
-1.98606
-2.84992
-2.92838
-4.69317
-5.47695
-5.0145
-5.50639
-1.56311
-1.96577
-2.26014
-2.38463
0
-0.732768
0
-0.927953
-2.93671
-2.24763
-3.26079
-3.24509
-1.66596
-1.49616
-0.82573
-1.59132
0
-0.635714
-0.791854
0
-4.8747
-4.822
-4.86048
-4.29382
0
-0.720521
0
0
-4.50613
-5.13711
-5.09715
-4.84123
-4.2552
-4.90514
-4.83353
0
-0.855055
0
-0.727973
0
-0.771629
0
-5.11502
-4.86612
-4.25427
-4.15833
-1.41276
-1.27831
-1.85151
-0.983593
-2.36182
-2.44603
-1.75619
-1.85566
-0.777606
0
-0.857186
-0.819599
-3.15284
-2.78539
-2.19928
-2.17194
-3.87717
-3.61331
-3.77212
-3.14428
-0.768337
0
0
0
-0.783338
-0.906775
0
-4.10979
-4.17639
-4.1415
-3.40687
-4.9016
-4.43526
-5.05041
-4.29555
-1.65665
-1.26952
-3.49788
-3.15478
-2.69539
-3.29455
-3.90282
-4.5644
-4.61497
-4.47739
-0.877009
0
0
0
0
0
0
-0.705469
-2.23493
-1.53697
-2.32696
-1.25771
-1.85789
-1.2905
-1.59538
-2.80909
-2.46177
-2.53631
-1.79066
-1.50829
-1.26943
-1.26094
-1.72913
-2.06285
-2.65538
-2.7402
-2.016
-3.30152
-2.78745
-2.51111
-3.16607
-3.72362
-3.22561
-4.00459
-3.44156
-3.67683
-3.8168
-1.40858
-1.33042
-0.717658
-1.26148
-0.810307
-0.638561
-1.13388
-1.33476
-0.754933
-0.762142
-1.41132
-0.73418
-5.16937
-5.14969
-5.80421
-5.67624
-3.75956
-3.08605
-3.7088
-3.01866
-1.2159
-1.79449
-1.67951
-1.48043
-3.60662
-4.11885
-4.03372
-3.44075
-1.62734
-2.6849
-2.51432
-2.35291
-0.724562
0
0
0
-0.671301
0
0
0
-1.31343
-1.94248
-1.74002
-1.95738
-3.98943
-3.91626
-3.3978
-3.1234
-0.672221
-0.699927
-1.39063
-0.679317
-1.66668
-1.66933
-1.29741
-1.92009
-0.986156
-1.1781
-1.20571
-0.86847
-2.03784
-2.02693
-1.66398
-1.35995
-5.51783
-6.20898
-6.28355
-6.24808
0
0
0
-0.697869
-0.639831
-0.794169
-0.668398
0
-1.3523
-1.97332
-2.08361
-1.57827
-2.63765
-3.08979
-2.65192
-2.51712
-4.7849
-4.60863
-4.01173
-4.68292
-0.893856
-1.60048
-1.72334
-0.931225
-2.17463
-2.71076
-2.07839
-2.8732
-4.59893
-5.29314
-4.67632
-5.3053
0
0
-0.803272
0
-3.42058
-3.33668
-2.61795
-2.80626
0
0
0
-0.647281
-3.62495
-4.12433
-3.55257
-4.26201
-1.42964
-0.840604
-1.27459
-1.69965
-1.39526
-1.98864
-1.23914
-2.00334
-2.76197
-2.47297
-3.1355
-2.32461
-2.28467
-2.9077
-2.09399
-2.99743
-6.18719
-6.22419
-2.21461
-2.9874
-2.63142
-2.9434
-1.22989
-0.906693
-1.26689
-1.51394
-2.75915
-3.52229
-3.72308
-3.0866
-2.5875
-2.06367
-2.45529
-2.98956
-4.00665
-4.463
-3.68428
-3.96228
-3.11071
-3.12953
-2.50337
-2.89089
-1.77615
-2.23921
-2.57904
-1.99109
-0.75434
-0.696887
-1.27496
-0.699861
-0.74135
-1.2818
-0.832102
-1.42955
-5.04022
-4.68416
-4.77448
-4.25863
-1.23352
-0.804819
-1.34888
-0.673786
-2.96968
-2.97374
-2.16904
-2.63522
-5.75877
-5.4666
-6.26395
-2.36079
-3.34668
-2.7559
-2.5902
-0.671886
-0.789499
0
-0.915052
-5.07828
-5.73361
-5.66681
-5.03142
-3.82531
-3.45183
-3.78082
-4.233
-2.04997
-2.17299
-2.37794
-2.35276
-1.66891
-2.29001
-2.12348
-0.777791
0
0
0
-0.990243
0
-3.55302
-4.05434
-3.59225
-3.38113
-5.19009
-5.1781
-4.55571
-5.22937
-3.91163
-3.93129
-4.71726
-4.16084
-2.29942
-3.03811
-3.05375
-3.03629
-4.43696
-5.15595
-4.428
-2.02349
-1.31597
-1.33555
-1.50354
-1.68449
-2.3474
-2.5318
-1.91449
-1.46781
-0.818488
-1.04695
-0.741902
-1.16674
-1.43273
-1.61058
-0.742969
-4.14617
-3.81387
-4.01924
-4.69084
-3.78669
-3.77814
-4.45147
-3.81293
-3.28825
-3.22736
-2.69845
-2.74968
-4.33205
-4.3765
-4.40468
-3.8125
0
-0.777854
-0.772969
-0.884437
-5.03418
-4.76789
-4.42201
-4.70095
-4.49575
-5.07548
-5.0625
-4.43726
-5.29318
-4.64335
-5.22754
-4.50621
-0.697317
-0.781373
0
-0.72339
-2.24061
-2.20202
-2.35467
-1.67507
-2.91246
-3.46232
-3.12276
-2.70301
-2.45843
-2.36688
-2.02604
-1.65866
-3.2289
-3.46155
-2.84286
-4.91257
-4.28744
-4.85056
-2.16504
-2.42008
-2.63996
-2.88393
-1.30355
-1.4178
-1.43375
-0.752309
-0.6844
-0.74791
0
0
-3.0356
-2.8292
-3.02565
-2.32667
-0.846912
-0.891746
0
-2.75851
-3.4655
-3.42392
-3.17191
-2.87367
-3.30271
-2.61359
-3.43058
-0.659808
-0.717561
-0.937935
-1.26604
-4.11154
-4.26459
-4.25901
-4.85903
-2.75291
-2.96383
-2.71268
-3.54075
-3.92541
-4.0585
-4.62593
-4.64111
-0.749478
-1.32318
-0.776014
-1.34461
-3.13862
-3.59933
-2.65938
-3.24713
-2.35322
-2.77137
-2.94403
-2.09774
-1.30785
-1.99214
-1.31797
-1.24746
-3.10923
-3.00682
-3.11796
-2.46106
-4.62612
-4.03892
-3.81697
-3.88408
-1.47315
-1.24103
-2.16826
-1.71262
-5.02945
-4.702
-5.57744
-5.1649
-4.39868
-5.13679
-4.65018
-0.825643
-0.7929
-0.916795
-2.07413
-2.7845
-1.825
-2.11671
-2.02624
-1.41446
-2.09214
-2.03213
0
0
0
-0.692147
-5.11575
-2.44468
-3.34401
-3.09807
-2.92124
-2.03482
-1.56438
-1.97117
-1.84782
-4.36729
-4.37308
-4.20906
-3.74528
-2.01552
-2.51607
-1.78863
-1.44533
-0.802982
-1.68299
-1.22134
-1.23699
-1.05811
-1.2624
-0.751181
-0.66272
-2.84168
-3.2693
-3.40272
-2.62152
-2.65876
-2.65488
-2.79525
-3.20891
-4.05567
-3.97113
-3.46608
-4.00449
-1.72701
-2.25277
-2.52855
-1.23332
-1.33319
-1.71254
-1.84281
-5.3187
-5.17777
-5.1364
-5.92874
-4.33284
-4.28496
-4.97269
-4.96384
-4.80443
-4.87476
-4.13298
-4.85124
-4.65836
-4.45543
-4.41027
-5.22235
-3.55366
-3.35272
-2.81505
-3.57135
-2.49208
-3.1036
-3.14505
0
0
0
-0.761088
-4.16971
-3.62691
-4.24037
-3.57151
-4.55232
-3.88734
-4.30881
-4.52657
-1.77812
-1.56471
-1.3778
-1.5067
-0.744865
-0.6862
0
-0.78167
-5.6838
-5.70994
-5.74503
-5.13502
0
-0.661539
-0.679388
-0.664315
-3.13488
-3.63648
-3.77107
-3.69612
-0.864542
-0.790249
-1.5002
-4.1764
-3.47672
-4.21023
-3.49071
-3.79215
-3.65863
-3.83913
-4.42984
-0.697456
-0.669179
0
0
-3.52367
-4.25616
-3.43568
-4.23961
-3.19834
-3.19859
-2.60136
-3.22408
-3.61745
-3.71572
-2.95216
-3.01351
-2.31473
-2.96334
-3.02048
-2.55492
-5.0608
-5.07068
-5.06161
-4.42083
-1.31991
-0.693088
-0.825283
-0.688368
-0.655936
-1.23476
-1.29398
-2.92059
-3.71217
-3.15208
-3.56925
-2.75033
-3.19439
-2.58309
-2.31492
-5.42881
-4.98129
-1.44016
-1.72974
-0.845659
-1.32002
-1.66394
-1.28076
-2.32616
-1.64067
-1.54309
-1.41111
-1.53129
-0.855946
-3.86374
-3.28053
-3.63842
-3.69735
-2.54766
-2.42876
-3.08162
-2.51883
-3.39893
-3.67528
-2.84646
-3.01907
-3.28106
-3.56071
-4.07835
-3.13945
-3.31496
-2.63014
-2.72097
-3.38585
-1.13747
-0.840253
-0.952549
-0.703059
-3.88715
-4.20427
-3.98415
-3.35178
-1.99495
-1.48286
-2.32821
-3.96235
-3.21402
-3.90407
-3.46636
-1.38847
-0.73204
-1.31245
-0.831889
-4.34491
-4.33145
-3.611
-4.29254
-1.59268
-2.29049
-2.33513
-2.30806
-2.13994
-2.0579
-1.4257
-1.34037
-0.738864
-0.677775
-1.22118
-5.45512
-4.69901
-5.47265
-5.47299
0
-0.987076
-0.804
-2.18931
-1.41698
-1.55452
-1.52287
-3.2947
-3.50355
-2.71197
-3.3478
-1.25045
-1.78985
-1.67596
-1.92323
-4.06357
-3.94393
-3.54088
0
-0.770374
0
-0.892644
-3.45906
-3.20277
-3.56863
-2.81762
-4.24603
-5.26258
-5.06549
-4.65427
-1.48117
-1.9852
-2.15705
-2.1366
0
-0.810512
-0.713633
-0.777955
-4.24125
-3.58676
-4.35849
-4.10785
-1.71689
-0.785617
-1.26366
-1.04437
-5.15381
-4.92511
-4.72577
-4.45349
-0.618697
0
0
0
-2.11494
-1.44855
-1.56077
-1.40134
-1.38284
-0.837686
-0.770887
-1.52904
-6.06455
-5.82911
-6.8084
-6.03306
-1.39942
-0.707512
-0.762445
-0.770253
-2.26822
-1.83995
-2.71617
-2.57632
-1.96149
-1.51602
-1.956
-1.33398
-0.832501
-1.24388
-0.694507
-0.732564
-1.34798
-1.75148
-1.29809
-0.785941
-2.31689
-2.83219
-2.16341
-0.963553
0
0
0
-1.16244
-0.965118
-0.658714
-0.694107
0
-0.811321
0
0
-0.794915
0
-0.746438
-0.648586
-2.38382
-1.89277
-2.68219
-2.49046
-0.775543
-1.29684
-0.722178
-0.71042
-3.05155
-3.17798
-2.77033
-3.64371
-1.656
-2.09936
-2.04269
-2.61698
-2.16229
-1.88823
-2.52501
-2.95145
-4.02531
-4.7227
-4.69662
-4.66122
-3.27677
-2.66255
-2.50964
-2.58979
-0.856213
0
0
0
-0.790033
0
0
0
-3.70098
-3.2323
-3.20276
-3.88353
-6.50604
-5.88111
-5.71826
-5.88307
-1.41389
-1.5809
-1.55919
-2.22467
-2.35156
-1.62129
-2.17771
-1.88874
-3.42532
-4.00322
-3.44702
-4.13744
-2.0854
-2.36014
-1.30799
-1.96398
-1.52531
-1.90939
-1.45354
-1.22864
-2.53664
-2.15509
-2.53593
-1.66729
-4.83919
-4.21282
-4.92078
-4.14574
-2.51123
-2.87431
-2.93049
-3.39523
-1.3328
-0.862699
-1.32849
-0.722124
-4.59504
-4.56272
-3.97203
-4.58998
-4.00502
-4.51478
-4.71698
-4.17767
-2.25358
-1.72011
-2.41839
-1.53651
0
0
0
-0.699235
-1.92775
-1.53697
-0.922519
-1.40548
-2.73745
-2.27828
-2.82468
-3.16338
0
0
-0.822991
-0.782514
-6.11357
-6.00708
-6.06373
-5.44327
-6.06164
-6.0244
-5.27567
-5.28197
-1.5249
-0.861423
-0.861437
-0.886301
0
0
0
-0.726659
-1.55999
-1.80615
-1.98262
-1.29529
-4.24049
-4.26822
-4.97441
-4.87429
-4.52507
-4.21328
-3.62784
-4.21837
-2.19639
-1.47694
-1.54838
-1.55552
-3.41691
-3.41805
-3.79124
-4.51946
-4.52996
-3.80728
-4.32615
-3.98094
-4.22597
-4.73082
-2.49628
-2.1408
-2.7658
-2.58885
-4.93944
-5.12468
-5.15135
-4.47133
-3.97499
-4.18426
-3.84945
-4.5996
-1.8061
-2.01806
-1.94841
-2.46889
-2.10678
-1.38726
-2.29451
-1.57019
-2.03388
-2.3738
-1.69147
-2.66397
-2.75307
-3.11789
-3.20699
-2.45348
-3.27676
-3.18426
-3.43403
-2.80156
-0.783393
0
0
0
-1.52414
-1.611
-1.29386
-1.94191
-4.63145
-4.68799
-4.67839
-5.23681
-5.81292
-5.13578
-5.17855
-1.51845
-0.975055
-0.887847
-1.29505
-0.612796
-0.728732
-1.31345
-0.718759
-3.29669
-3.15831
-3.30797
-2.67635
-0.747308
0
0
0
-6.48302
-5.96392
-5.75102
-6.2312
-1.6435
-1.25735
-1.85961
-1.93769
-1.23723
-1.19723
-0.842916
-0.726577
-1.25039
-0.834124
-2.35302
-1.64928
-1.42549
-1.39664
-3.28512
-2.82575
-2.97671
-2.37212
-1.95451
-1.4297
-2.30174
-1.86364
0
-0.928623
0
0
-1.39013
-1.38063
-0.768431
-1.47781
-4.0221
-3.94588
-4.0059
-3.18424
0
0
-0.827333
0
-3.011
-3.42182
-2.76647
-2.37142
-2.21548
-2.85088
-2.45334
-0.835965
0
0
-0.623193
-3.79716
-3.1209
-3.31952
-3.16068
-3.05456
-3.9339
-3.96044
-3.39493
-2.4403
-2.04491
-2.74293
-2.09087
-4.16567
-4.0954
-3.59755
-3.43362
-4.33015
-4.39329
-3.97159
-4.63877
-2.96688
-3.26267
-2.52668
-2.93914
-3.00648
-2.77682
-2.23506
-3.44759
-4.23447
-3.92907
-4.0959
-1.30917
-2.05444
-1.35776
-1.92571
-5.05046
-4.46913
-4.86228
-4.91219
-3.48069
-3.62503
-2.76406
-2.98133
-0.65581
-0.832121
-0.730356
-0.936631
-1.50282
-0.872895
-1.35096
-0.815263
-1.44423
-1.40982
-1.36552
-2.91017
-2.52606
-3.29707
-3.24517
-3.54441
-2.75817
-3.58194
-2.92606
-2.67459
-3.30414
-3.10174
-3.90181
-4.64592
-4.56336
-4.10384
-5.70525
-6.26802
-5.35988
-5.74476
-1.77319
-2.25544
-1.26155
-1.50717
-2.01353
-1.90222
-2.6216
-2.72071
-0.80656
-1.57564
-1.49592
-0.855931
-3.31328
-2.86943
-3.11181
-2.22386
0
0
0
-0.733842
-2.3935
-2.73065
-1.94471
-2.85063
-1.89772
-2.24573
-2.68246
-4.65114
-5.26785
-5.26724
-4.20631
-1.84559
-2.3024
-2.19308
-2.71334
-2.57111
-3.18873
-3.23823
-3.17405
-4.30569
-3.71353
-4.31585
-6.58055
-6.71072
-6.14687
-5.80298
-0.662598
0
0
0
-1.53358
-1.48116
-1.38099
-2.13278
-5.11436
-5.71489
-5.77469
-5.69348
-4.82117
-4.08716
-4.3643
-2.5053
-2.40071
-2.26738
-1.73403
-5.34802
-4.66399
-4.79536
-4.41811
-5.25643
-4.61377
-5.11636
-3.67526
-4.67426
-4.20477
-4.12488
-0.70146
-0.87098
-0.745912
-1.41948
-2.329
-2.94635
-1.90444
-2.33624
-0.940795
-1.42043
-1.5503
-0.791419
-0.824924
-0.805535
0
0
-1.94225
-2.319
-2.50296
-1.84625
-4.49779
-5.44593
-5.51732
-4.82914
-5.49206
-4.32443
-4.53644
-4.58211
-3.98281
-5.03597
-4.39292
-4.32126
-4.33651
-2.08183
-1.12174
-1.74231
-1.52839
-4.7006
-3.95148
-4.55879
-4.30597
-1.38081
-0.939313
-1.7308
-1.29694
-3.97479
-3.56375
-4.26562
-3.60723
-5.26913
-5.59837
-4.94787
-4.78625
-3.89411
-3.84958
-3.69516
-4.496
-5.52901
-5.50257
-4.91244
-4.74475
-4.29187
-5.09465
-4.44427
-4.44678
-2.7411
-2.64621
-2.90659
-3.34413
-0.676807
-0.808303
0
0
-2.053
-1.29277
-1.47243
-2.21209
-3.59353
-3.59015
-3.76882
-1.71453
-1.32328
-1.27271
-1.60534
-1.86405
-1.80536
-1.28974
-1.49679
-1.43337
-1.32591
-2.12533
-4.62803
-4.72995
-4.491
-5.30598
-0.797839
-1.44691
-5.28981
-6.02681
-5.82401
-5.90909
-3.07662
-4.01717
-4.05178
-3.26242
-1.19819
-1.17437
-1.18712
-0.661677
-4.84746
-4.08333
-4.48247
-4.29854
-4.00678
-3.46807
-3.37962
-4.11709
-2.13944
-4.17587
-4.2452
-3.6803
-3.64096
-6.64224
-7.13597
-7.17118
-7.1609
-3.86328
-4.0312
-3.69488
-4.37013
-1.25236
-0.818033
-1.2928
-1.63868
-2.54678
-2.51375
-1.92947
-2.20766
-1.7807
-1.87834
-1.32442
-0.645596
-1.21106
0
-1.44218
-1.37734
-1.06384
-1.78593
-4.42116
-3.69629
-4.41808
-4.48706
-4.38302
-4.86038
-4.26518
-1.92191
-2.5838
-2.53161
-2.26699
-3.36203
-3.03302
-3.33628
-2.52928
0
0
-0.856346
-5.0321
-4.66136
-5.18586
-4.93311
-1.47475
-2.00232
-2.13457
-2.14094
-4.35885
-4.17776
-3.93399
-3.91483
-3.01426
-3.8821
-3.15242
-2.21011
-1.65596
-1.62435
-1.5007
-4.50848
-4.47926
-4.47476
-5.16653
-0.647973
-0.60399
0
0
-0.884184
-1.18753
-1.54635
-1.55371
-2.09178
-1.6061
-1.66926
-0.785125
-1.3642
-1.55268
-1.55942
-0.738822
-1.21101
-1.35799
-0.937326
-0.800371
-1.6775
-1.21142
-0.668052
-0.689566
-1.48609
-0.712832
-1.44147
-1.40972
-0.646717
0
-0.789077
-0.697267
-1.90416
-2.33936
-2.0606
-1.90222
-1.77667
-2.2427
-2.30036
-2.35835
-3.5111
-3.00702
-3.53145
-2.78455
-2.63785
-2.01203
-2.73839
-2.73704
-1.25677
-0.950278
-1.01108
-0.657844
-1.85704
-1.31348
-1.89031
-1.86251
-0.812503
0
-0.632584
0
-0.751802
0
-0.59534
-1.09347
0
0
-2.95264
-3.45282
-2.66872
-3.05028
0
0
0
-4.50257
-3.69253
-3.83513
-3.80786
-1.4364
-0.974062
-1.6156
-1.57492
-4.83745
-4.17629
-4.24838
-4.9114
-2.55249
-3.15359
-2.72619
-2.42334
-5.12531
-5.07688
-5.09345
-4.40747
-2.14358
-2.07199
-2.10325
-1.43913
0
-0.764965
0
-0.864244
-2.85724
-3.23147
-3.43826
-3.27975
-5.44061
-4.57015
-5.23942
-4.64735
-2.64954
-3.15372
-3.37061
-3.27281
-3.69839
-4.57928
-3.73811
-3.78685
-2.75761
-2.28962
-2.58351
-2.0614
-0.803091
-1.59854
-0.872478
-1.37811
0
-0.819433
0
0
-1.2958
-1.88597
-1.31164
-1.27155
-0.852625
-0.74646
-0.937818
-0.619579
-3.45719
-4.01702
-3.67996
-3.29154
-2.36548
-2.10569
-1.74454
-1.46422
-0.692346
-1.24294
-0.923344
-0.738806
-1.33787
-1.72198
-1.26564
-1.96114
-0.797248
0
-0.735435
-3.84661
-3.58505
-3.75693
-2.87864
-3.64762
-3.16939
-3.71713
-3.55124
-4.97004
-4.57498
-4.01268
-4.34137
-3.72348
-3.01268
-3.95583
-3.60704
-2.30801
-2.51856
-1.97811
-2.46438
-4.41346
-5.04615
-4.01316
-4.3277
0
-0.772539
-0.892265
-0.673023
-4.44959
-3.84066
-4.07186
-3.91872
-4.67993
-4.00385
-2.4526
-2.03616
-2.69056
-3.9779
-4.20221
-3.68306
-3.62906
-2.66101
-2.48023
-2.19934
0
-0.936466
-0.795305
-0.835424
0
-0.762734
0
0
0
-0.755649
0
-0.660689
-0.691487
-0.644306
-0.924512
-1.2343
-1.26565
-0.848531
-0.762916
-0.58406
-6.56916
0
-0.920809
0
0
-1.31591
-1.57775
-1.61767
-2.28223
0
-0.870558
0
-0.735507
-4.23247
-4.32607
-4.25
-4.86095
-5.71039
-5.23341
-5.5939
-6.3231
-2.64593
-2.05827
-2.18326
-1.68827
-4.86485
-5.50977
-5.479
-4.76606
-1.09037
-0.739142
-0.736158
-1.27746
0
-0.723785
0
0
-2.02131
-1.77424
-1.96327
-1.2697
-1.4068
-1.40062
-2.03743
-1.49323
-0.716765
0
-0.824479
-2.022
-1.90106
-2.6092
-2.03072
0
-0.711915
-0.74698
0
-2.59311
-3.2386
-2.33874
-2.67007
-4.14541
-3.57954
-3.91748
-3.7017
0
0
0
-3.18319
-2.52108
-3.41534
-3.15317
-0.737382
-0.982626
-1.19623
-1.72142
-3.19366
-2.77427
-3.3175
-3.46832
-2.7874
-3.23231
-2.44875
-3.44511
-2.12501
-1.81804
-1.41116
-2.17949
-2.64354
-2.73954
-2.64968
-1.92515
-4.69146
-2.63497
-2.67545
-3.31941
-2.91573
-2.5656
-2.58526
-3.22366
-2.92704
-4.35559
-4.42175
-4.98363
-4.25454
-2.31922
-3.0251
-3.12888
-3.15757
-2.19612
-1.47976
-1.51246
-2.23226
0
-0.740112
0
0
-0.777505
0
-0.769232
-1.03363
-0.742013
-0.698521
-0.736382
0
-3.71866
-3.85224
-3.06645
-3.75322
-3.52811
-2.84836
-2.63793
-3.41057
-3.01355
-3.11173
-3.06955
-2.33076
-0.866475
-1.64895
-1.15041
-3.25538
-2.63972
-2.37578
-3.02116
-5.04796
-5.81147
-5.84983
-5.18586
-2.16346
-2.01799
-2.59318
-1.96733
-4.61217
-3.8481
-3.78167
-4.39263
0
0
-0.910154
-0.895238
-1.32347
-0.811925
-0.691151
-0.862005
-2.24614
-1.41963
-1.89247
-3.36067
-3.66008
-4.18245
-3.81783
-1.7909
-1.5324
-0.985424
-1.62268
-0.768209
-0.743445
-2.87923
-2.13228
-2.91462
-2.40864
0
0
-0.794213
-0.739808
0
-0.630357
0
-0.665048
-3.47358
-2.94663
-3.75151
-3.13748
-1.19584
-0.76536
-1.43899
-1.43076
-4.27032
-4.07422
-3.72627
-4.70953
-1.99133
-2.3062
-1.89102
-1.44779
-1.94809
-1.34834
-1.15069
-1.35729
-2.59082
-2.58303
-2.34054
-1.90388
-5.34482
-5.11846
-5.42392
-5.84669
-0.708683
0
-0.750298
0
-3.3938
-3.3411
-2.85742
-6.28228
-6.42336
-5.70133
-5.6682
-0.76839
0
-0.897284
-0.737432
-2.13408
-1.49732
-2.23965
-1.63039
-0.904041
0
-0.756423
-0.680715
-2.93614
-2.76919
-3.60709
-0.779492
-1.28201
-4.79248
-5.1914
-4.49281
-4.9975
-4.57559
-4.50112
-3.90978
-4.588
-2.11095
-1.37278
-1.59784
-1.22135
0
-0.69876
0
-4.89418
-4.89845
-4.95733
-4.37915
-1.2939
-1.63609
-0.774816
-5.01206
-4.38573
-4.34275
-4.28562
-0.661822
-1.00169
-0.826199
0
0
-0.702207
-0.701967
0
0
0
-0.808759
-0.957081
-1.50474
-2.05808
-1.38519
-1.78828
-2.54593
-2.37625
-2.61305
-3.62499
-4.28013
-4.3345
-4.3607
-3.24084
-3.09969
-2.62072
-1.33392
-1.30857
-1.99882
-1.44019
-5.11576
-4.51986
-5.13055
-5.02815
-4.021
-4.01442
-3.52568
-4.40113
-3.08675
-2.3669
-2.99391
-3.07874
0
0
0
-0.707914
-3.78
-4.4233
-4.14829
-3.63332
-3.22626
-3.57005
-3.01862
-3.89685
-4.80669
-5.54525
-4.72209
-5.5044
-2.89852
-2.21108
-2.38592
-5.6426
-4.89921
-4.93056
-4.85786
-5.79091
-5.76106
-5.76393
-5.08792
-4.16967
-4.80475
-4.11655
-4.82544
-2.03831
-1.63912
-1.92922
-1.27416
-2.02115
-1.59511
-1.78419
-1.3348
-3.475
-4.35711
-4.00068
-4.10403
-1.70929
-0.898654
-1.30108
-1.19416
-0.795243
0
0
0
-5.02872
-4.57515
-4.58883
-3.52434
-3.56952
-3.63784
-2.96478
-0.758861
-0.749303
-1.32076
-1.72767
-2.0971
-1.68635
-3.02031
-2.72374
-2.98907
-2.1661
-4.63634
-4.32586
-4.14954
-3.96501
-0.708397
-0.714604
-1.30169
-1.3487
-1.62947
-1.30672
-0.916772
-0.761247
0
-0.751625
-0.795683
-3.89565
-3.22178
-1.8788
-2.66058
-2.13966
-2.02572
-3.36437
-3.34941
-3.28146
-2.61487
-5.10298
-5.80903
-5.19959
-5.00975
-1.39634
-1.87762
-0.904464
-1.28959
-2.56501
-2.4804
-3.17467
-2.58753
-4.47362
-4.34308
-4.17263
-4.9538
-3.01485
-3.52951
-3.84061
-3.70169
-3.55695
-4.12245
-4.44242
-3.83926
-4.51164
-5.24121
-4.60454
-5.25867
-4.24648
-3.91358
-4.3539
-3.75136
-3.1547
-3.87761
-3.36954
-3.12826
-0.752955
-0.715848
-0.688553
-1.23511
-4.50886
-4.77854
-4.29137
-4.08111
-3.00151
-3.44021
-3.92023
-3.53924
-2.16388
-2.24158
-1.5675
-5.74397
-5.79251
-5.84258
-5.11651
-5.32443
-5.32904
-5.33285
-4.48868
-4.50956
-4.49768
-5.20901
-4.55638
-4.1481
-4.22794
-4.91078
-5.72869
-5.11152
-5.13294
-5.92182
-5.2906
-6.13546
-5.49766
-3.46946
-1.32118
-0.716597
-0.845844
-1.13318
-3.02214
-3.63052
-2.95199
-1.28865
-1.25342
-1.93025
-1.72496
-4.3087
-3.65168
-4.28189
-4.10956
0
0
0
-0.72898
0
0
-0.816912
0
-1.6198
-2.29418
-1.37219
-2.17066
0
0
-0.691183
-0.774605
-0.823465
-1.42457
-1.27263
-1.66207
-4.26316
-3.70996
-3.69958
-3.17253
-3.24806
-5.78503
-5.01147
-4.93008
-5.21591
-5.31513
-5.60887
-4.84125
-5.26134
-2.67557
-2.84949
-2.6115
-3.43982
-0.73272
-0.712187
-0.65189
-1.25355
-5.49459
-4.86752
-5.4927
-4.92704
-4.88003
-4.88097
-5.47113
-4.70354
-2.68163
-2.74232
-2.07046
-2.33618
-1.22432
-0.752753
-0.769845
-0.75633
-2.05363
-1.24108
-1.24605
-2.74852
-3.50889
-2.82055
-3.6457
-3.25118
-3.11197
-3.89382
-2.26925
-2.8501
-2.66007
-2.95255
-0.721902
-1.33414
-0.802862
-0.657865
-4.36325
-4.04594
-4.73911
0
-0.873531
0
0
-5.31911
-5.39874
-4.63806
-4.68759
-3.87401
-3.86813
-4.45082
-4.39989
-3.13352
-3.7289
-3.46255
-3.94281
-1.31062
-1.93413
-1.92285
-1.94658
-0.831088
0
0
0
-3.48041
-3.7
-4.39663
-2.12265
-1.31935
-1.90878
-1.38485
-3.79072
-3.62016
-3.834
-4.43095
-1.43875
-2.01764
-2.21766
-1.44388
0
0
0
-0.711417
-1.54295
-0.827571
-0.761047
-0.885475
0
-0.750092
-0.743424
-0.894276
0
0
-1.0082
-0.824716
-0.827511
-1.3943
-1.46887
-1.42121
-2.7803
-3.40664
-3.4024
-2.78412
-3.30318
-2.90449
-3.56743
-2.80212
-5.04211
-0.87484
-0.646294
0
-0.664506
-2.47018
-3.00247
-2.23521
-3.00404
-0.767468
-0.823513
-0.686049
-1.24369
0
-0.737682
-0.737273
-0.835302
0
-0.688619
0
-1.69259
-1.19494
-0.971976
-1.86302
-5.25246
-5.28982
-5.27855
-4.65822
-1.63593
-1.63995
-0.854795
-1.66199
-2.55963
-2.00718
-1.80978
-1.95388
-6.27943
-6.32334
-6.3104
-5.56326
-0.738387
-0.718971
-1.29474
-3.85649
-3.36679
-4.18379
-3.44088
-2.47019
-1.67306
-2.19989
-2.15163
-1.91064
-2.04058
-2.05678
-1.32876
-5.2848
-4.84498
-5.50904
-4.94716
-3.1763
-2.88223
-2.56881
-2.4871
-2.9012
-2.34198
-3.14956
-4.43483
-5.11397
-5.11552
-5.0826
-0.844414
-1.07382
-1.11347
0
-3.98765
-3.92824
-3.77873
-3.23984
-0.839872
-0.682064
0
-0.690713
-2.01886
-1.85931
-2.58275
-2.27908
0
0
-0.892066
0
-1.31024
-0.717678
-0.684689
-0.78778
-2.02866
-1.38124
-1.24111
-1.54973
-4.25202
-3.52026
-3.60554
-3.71396
-1.3426
-1.34192
-1.70678
-1.94524
-2.61782
-3.39476
-2.93326
-3.37846
-1.32133
-0.722277
-0.854602
-0.749816
-2.92964
-3.33749
-2.96972
-2.57834
-2.33715
-3.0757
-0.62966
-0.756332
-3.80274
-4.27237
-4.4118
-3.63188
-4.32933
-4.29374
-4.3799
-3.62519
-3.13465
-2.74711
-2.70222
-3.4279
-1.39379
-1.49764
-2.08493
-2.04094
-3.76173
-4.34053
-4.37622
-2.74975
-2.34149
-2.10934
-2.04171
-1.54825
-2.33241
-1.90951
-2.0673
-0.724209
-0.726462
-0.724518
0
-0.724867
-0.734307
-1.21536
-0.762377
-2.65152
-3.37087
-3.32277
-4.26354
-4.92244
-4.45016
-1.41784
-1.34027
-1.75779
-2.09215
-1.87522
-1.45283
-2.08273
-1.45031
-5.03283
-5.06749
-5.69749
-5.21237
-2.30634
-2.33008
-1.48336
-2.34154
-2.46834
-1.96131
-2.31125
-2.85862
-3.29853
-3.47152
-2.84436
-2.38253
-1.73689
-2.49673
-2.25877
-2.95053
-3.46458
-2.65028
-2.8935
-3.67734
-3.44538
-2.9451
-3.75598
-0.724155
0
0
-0.664153
0
-0.573337
-0.699879
-0.827528
-0.787499
-0.801721
-3.03283
-3.56448
-3.69802
-0.807645
0
0
0
-2.38457
-3.19308
-3.18192
-3.15934
-3.326
-2.63519
-2.6257
-2.8577
-3.51059
-3.36743
-4.08366
-3.57216
-2.21481
-2.3121
-2.63191
-2.96945
-0.722746
0
-0.754669
-0.803281
-1.73877
-2.13505
-1.45124
-1.36212
-2.73846
-3.57804
-3.2746
-3.0893
-3.96144
-3.76875
-3.76831
-4.4834
-0.768725
0
0
0
-1.97432
-2.17733
-1.36692
-1.37133
-4.12732
-4.40062
-4.98076
-4.35159
-5.36967
-4.66533
-5.35261
-4.74254
-2.77143
-3.38819
-2.68868
-2.89668
-6.62897
-5.7017
-5.84474
-6.49217
-2.01075
-2.31041
-2.39618
-1.80446
-4.11559
-3.30669
-3.4095
-0.677847
-0.740428
0
-0.84339
-1.67438
-1.96395
-1.2813
-1.9799
-1.39206
-1.23567
-0.974112
-0.691171
-3.32967
-2.56123
-2.77459
-2.66347
-2.552
-2.29162
-2.12447
-1.864
-1.50752
-1.07447
-0.782089
-1.54197
-3.12359
-3.32432
-3.93262
-3.49325
-1.07899
-1.65013
-1.77011
-1.62856
-1.42101
-1.74111
-1.60453
-2.27863
-4.51344
-4.70156
-0.721741
-0.722391
-0.908104
0
-2.17488
-3.12632
-2.48817
-2.73278
-5.98048
-5.3711
-5.82003
-6.2022
-4.39227
-4.09474
-4.92366
-4.26997
-3.96327
-3.91892
-3.92257
-3.29013
-0.651762
0
-0.641519
-0.857299
-0.733764
-1.28189
-1.11011
-0.882152
-4.35211
-4.71608
-4.62918
-3.981
-3.82365
-2.85716
-3.14513
-3.87907
-2.69896
-2.30307
-3.98581
-3.81635
-3.31934
-3.51735
-5.87815
-6.5503
-6.50325
-5.81579
-6.63406
-5.99578
-6.69786
-6.61621
0
-0.75403
0
0
-3.58305
-4.25951
-3.83347
-4.17174
-0.934842
-1.2367
-0.907335
-0.65392
0
0
0
-0.683143
-1.54573
-1.86459
-1.90525
0
-0.675562
0
-0.746074
-1.93451
-1.90724
-1.28182
-1.89116
-3.10226
-3.20923
-3.32663
-3.83217
-1.23135
-1.44566
-0.840632
-1.28986
-0.870258
-0.642745
-0.852316
0
-4.03834
-4.18683
-3.43216
-4.08985
-2.75428
-2.73954
-1.99946
-2.08259
-4.38611
-3.94247
-3.47931
-3.65733
-3.67936
-4.39298
-3.74765
-4.37734
0
-0.682371
0
0
-1.99438
-1.90614
-1.98203
-2.72907
-2.20698
-2.98527
-2.85091
-2.11432
-2.44621
-2.75086
-2.92332
-5.22716
-5.16462
-5.22292
-4.40568
-0.77929
-1.43194
-0.797412
-1.67028
-2.15669
-2.39859
-2.35467
-1.36242
-1.24633
-1.438
-1.97581
-2.46129
-2.17151
-1.69826
-2.02934
-5.5355
-6.2892
-5.40447
-5.85123
-3.34175
-2.73
-3.35083
-3.40151
-4.75946
-5.62389
-5.24539
-5.23351
0
0
-0.741576
-0.89108
-0.808626
-0.777949
-0.699104
0
-4.55834
-5.02831
-4.65759
-4.29438
-2.49709
-2.95538
-3.28266
-2.56021
-4.33351
-3.9718
-3.75247
-4.3279
-1.9919
-1.82102
-1.41506
-2.34564
-3.2276
-2.41622
-2.98102
-3.0652
-1.72725
-2.10399
-1.29972
-2.06839
-6.18971
-5.45751
-5.43825
-5.36268
-4.55538
-4.55404
-4.50158
-5.23158
-1.3142
-0.73313
-0.735979
-1.3499
-4.69678
-5.09464
-4.87547
-5.46729
-3.7705
-3.21025
-2.98635
-3.00232
-1.95298
-1.17198
-1.22312
-1.88066
-1.33398
-1.32711
-1.91897
-1.37533
-1.22045
-0.619309
-0.885823
-0.925884
-1.35438
-1.2322
-1.34822
-1.853
-2.22371
-1.56701
-1.37564
-1.49232
-2.24733
-3.03647
-2.51777
-2.26143
-1.69501
-0.883437
-1.63612
-1.04028
-1.30136
-2.15311
-2.17648
-2.07066
-0.800701
-0.673015
-0.688666
0
-3.67735
-3.44067
-2.97665
-6.51872
-6.60421
-6.63636
-4.32353
-4.49124
-4.87628
-4.18596
-0.784315
-1.29544
-1.40456
-0.716439
-0.596244
0
-0.741901
-0.971164
-2.21023
-1.75804
-1.42114
-1.41805
-2.6474
-2.10457
-2.11447
-2.44371
-4.19081
-4.92568
-4.89057
-4.98237
-0.83639
-0.783832
-1.40707
-0.697391
-0.708109
-1.49445
-0.919514
-0.668461
0
-0.823081
-0.696431
-2.31839
-1.46713
-1.97726
-2.34605
-1.96889
-1.07728
-1.8337
-1.75103
-3.62784
-3.61293
-3.847
-4.50159
-2.12033
-1.80204
-1.43195
-1.87843
-0.602062
-0.749916
-0.857981
-1.39896
-1.19154
-1.41711
-0.789434
-1.3943
-1.42649
-1.51655
-1.55562
-2.09953
-3.81008
-3.17821
-4.112
-3.42048
0
-0.782999
0
-0.957869
-2.88606
-3.45973
-2.43473
-2.63622
-3.07419
-2.29989
-4.26249
-4.28445
-3.88484
-4.94323
-4.57163
-4.98579
-4.98887
-4.36765
-1.3194
-1.38686
-1.30799
-0.698947
-0.771436
0
0
-3.40169
-4.20371
-3.64414
-4.02223
0
-0.901738
-0.75317
-0.681645
-1.34639
-1.27311
-1.05377
-4.04083
-3.80202
-3.6074
-3.13393
-0.763158
-0.708813
0
-1.114
-0.667693
-0.605874
-0.654593
0
-0.830877
0
-0.917196
-3.93783
-3.59719
-3.29017
-3.37482
-0.871507
-0.833133
-1.31415
-4.48956
-4.56639
-3.82798
-4.56661
-4.27338
-4.25505
-3.53519
-4.17319
-2.2718
-2.86335
-2.9009
-2.79488
-0.76499
0
-0.886198
0
-0.877896
0
-0.672549
0
-3.21708
-2.68935
-2.61241
-2.52177
-0.743598
-0.813244
-0.716448
0
0
-0.721247
-0.69683
0
-1.05965
-1.41936
-0.716738
-0.726432
-0.805203
0
-0.782837
-3.03317
-3.10601
-2.35749
-2.27072
-2.57945
-2.65249
-2.62682
-2.0457
-1.53814
-1.29067
-1.27079
-1.93782
-4.33398
-4.3618
-3.73037
-4.29299
-0.652127
-1.10961
0
-0.737244
-3.68427
-3.30445
-3.11317
-2.74757
-3.42423
-2.29981
-2.17385
-1.51418
-1.62
-1.54897
-1.85354
-1.09727
-2.4428
-2.74396
-2.05742
-2.98065
-0.728991
0
-0.815725
-0.722538
-0.828839
-0.81098
0
-2.07483
-2.93301
-2.48668
-4.33165
-3.67257
-3.89289
-3.36346
-6.3472
-5.70069
-6.4162
-5.63537
-4.9818
-4.60604
-5.22569
-4.17645
-2.59986
-2.71113
-2.62603
-1.98706
-1.19342
-0.889286
-1.74208
-1.51413
-4.61148
-4.06386
-4.56262
-3.94029
-0.818983
-1.19923
-1.39513
-1.58418
-2.73686
-2.67956
-2.12502
-2.81353
-4.40421
-0.744424
0
-0.773816
-0.735511
-2.70886
-1.87329
-2.76422
-2.14815
-1.20203
-1.61227
-1.08483
-0.705706
0
-0.883605
-0.688567
0
-5.40596
-5.3705
-4.77405
-5.37621
0
-0.636166
-0.692107
0
-3.76101
-4.39018
-3.53309
-3.6401
-3.57543
-3.29602
-3.7707
-3.23428
-2.96417
-3.70269
-3.20839
-2.97085
-0.981787
-0.808417
-1.53995
-1.39196
-2.96892
-3.96082
-3.21886
-3.54969
-4.45437
-5.01173
-4.20433
-4.20766
-0.800367
-1.72996
-0.933709
-0.927466
-1.46076
-1.38359
-2.28902
-2.01874
-3.37431
-3.94569
-3.20895
-3.43783
-3.45987
-2.76616
-3.4143
-2.50109
-2.12557
-1.75997
-1.90469
-3.23178
-0.792553
0
-0.718127
-0.766017
0
0
-0.697838
0
-0.745381
0
-0.721192
-0.706846
-0.838388
-1.6557
-1.3353
-1.40131
-4.77923
-5.36939
-5.39659
-5.3978
0
0
0
-0.870334
0
0
0
-3.73382
-4.21776
-3.69673
-4.65355
-1.65636
-0.800094
-0.789557
-0.900451
0
-0.635173
0
0
-3.43668
-2.82332
-3.50325
-2.83135
-0.928696
0
0
0
-3.45114
-2.72225
-3.52334
-3.05686
-3.16617
-3.03509
-5.01404
-4.80764
-4.81096
-5.54481
-4.60611
-3.96619
-4.68244
-4.78424
-5.40599
-6.07101
-5.24345
-5.54712
-3.65499
-3.43855
-3.43365
-4.14043
-4.38488
-4.39336
-4.15608
-3.68713
0
0
0
-0.700711
-3.92365
-3.06834
-3.23403
-3.87257
-4.27545
-4.05743
-4.20261
-4.78653
-1.71288
-1.28266
-1.96889
-1.93655
0
-0.663376
0
-0.728788
-1.90222
-2.75342
-2.96949
-2.62797
-3.24602
-6.28262
-5.74705
-5.59481
-5.76235
-3.7241
-3.08524
-3.16515
-2.89431
-5.51477
-4.94476
-4.75058
-4.57431
-0.756697
-0.763922
0
-6.01188
-5.9685
-5.88036
-5.21598
0
0
-0.778913
-2.87138
-3.65487
-3.63161
-3.58595
-5.25583
-6.01877
-5.3336
-5.07755
-1.44899
-2.05963
-1.13424
-1.58019
-5.39046
-5.08676
-5.79149
-5.73452
-2.91215
-3.42513
-2.75908
-4.99584
-4.41868
-4.38963
-3.44615
-4.06131
-4.2785
-3.83164
-4.6048
-5.3796
-5.24516
-5.05751
-4.03467
-4.62304
-4.39433
-3.73696
0
-0.803968
0
0
-2.43389
-2.2342
-1.6165
-2.51165
-2.39691
-1.42134
-1.76463
-2.08627
-3.59563
-3.66078
-4.20426
-3.54239
-3.81156
-4.57222
-3.87663
-3.83455
-3.93253
-3.32596
-4.06648
-3.93508
-3.56356
-3.99199
-3.14778
-4.61726
-3.75028
-4.60901
-2.86238
-2.80617
-2.15844
-2.73932
-3.79043
-3.8703
-3.82614
-4.42491
-3.58379
-2.93173
-2.96127
-3.60303
-1.48288
-0.774568
0
-0.74629
-0.798234
-0.77282
0
0
-0.784253
0
-0.760485
-0.79458
0
-0.699349
-3.05237
-0.625276
0
0
-0.914103
-0.760243
-0.820374
0
-0.756689
-4.72407
-4.39477
-4.6226
-4.10813
-5.36308
-6.09027
-5.22304
-5.55932
-2.2546
-1.85919
-2.448
-1.63375
-1.98492
-2.03533
-1.43944
-0.811344
-0.719527
0
0
-4.47476
-5.18054
-4.49057
-1.51599
-2.08047
-2.16529
-1.33594
-3.18483
-3.53246
-2.8089
-3.432
-2.79421
-2.13188
-2.26945
-2.51847
-2.84821
0
0
0
-0.796635
-3.59824
-3.79706
-3.98467
-3.07071
-2.4395
-2.51146
-2.09224
-1.65183
-3.06784
-2.72329
-3.63974
-3.45253
-2.19931
-2.97751
-1.98219
-2.66402
-5.37553
-6.29447
-5.6876
-5.46699
-2.99145
-2.87355
-3.01451
-2.07505
-2.52808
-3.06496
-2.76192
-2.15247
-4.25293
-4.28818
-4.36696
-3.82136
-4.39636
-4.7226
-3.75051
-4.31213
-4.46913
-3.58439
-4.42844
-4.46624
-0.721934
-0.772355
-0.765251
-1.3309
-2.30637
-2.0476
-1.51399
-2.05505
-5.00728
-4.22927
-4.87884
-4.89625
-2.96526
-3.63548
-2.83427
-3.40265
-3.44053
-3.90308
-4.15664
-3.96823
-3.58871
-3.37725
-3.71246
-4.07735
-5.52842
-4.87971
-4.92534
-4.82824
-4.1533
-3.97533
-3.42308
-4.27779
-4.08511
-4.75097
-4.10357
-4.15519
-0.852063
0
-0.903011
-3.52754
-3.8576
-4.48472
-4.06582
0
0
-0.895537
-0.724899
-4.93836
-4.99353
-4.24393
-5.10106
-1.65392
-0.87943
-0.871065
-0.965227
-0.879903
0
0
0
-2.33382
-1.77255
-1.55312
-2.38094
-2.74047
-1.88181
-2.27564
-4.41218
-5.18822
-4.00659
-4.98205
-0.7517
-0.696876
-0.946506
-1.3588
-1.76112
-2.13177
-2.35417
-2.96896
-2.25496
-2.38411
-1.86038
-2.77125
-2.49911
-3.54959
-4.12438
-3.57532
-3.00289
-4.20429
-5.0664
-4.64449
-4.74951
-4.15769
-4.20023
-3.98107
-4.73966
-1.76031
-2.10178
-1.3741
-2.05094
-1.78661
0
-0.669339
0
0
-2.67495
-2.61147
-2.00721
-2.71917
-1.62527
-2.25867
-1.89508
-2.89849
-3.61427
-2.8098
-1.43162
-0.783529
-0.949572
-0.764403
-3.47526
-3.1483
-4.16536
-4.85026
-4.91229
-4.87009
-1.27105
-4.3305
-3.59468
-4.05305
-4.07624
-2.55158
-1.70647
-1.97524
-2.19989
-1.56328
-2.22087
-1.28918
-1.56391
0
-0.790919
-0.619006
0
-0.741089
-0.889716
-1.4561
-0.777117
-1.35667
-1.21363
-1.93747
-1.25067
-2.45061
-3.23931
-2.80744
-3.25394
-4.86915
-4.13249
-4.10298
-4.73049
-4.97395
-4.24742
-4.91437
-4.22371
-5.4197
-6.06044
-5.41692
-6.07678
0
0
-0.661663
0
-5.50834
-5.21656
-6.0462
-2.3895
-2.11438
-2.78924
-2.81915
-2.38735
-2.88224
-2.08672
-2.91592
-0.987487
-1.3753
-1.64338
-0.789003
-3.94016
-3.87527
-3.02545
-3.73419
-2.97417
-3.28702
-0.676105
-0.785754
-1.87329
-1.95186
-2.17937
-1.3646
-4.30593
-3.59382
-3.54251
-5.33579
-5.33945
-5.23017
-4.60643
-5.71372
-4.98956
-5.17215
-4.86788
-0.849053
0
0
0
-0.376201
-0.650484
0
-0.651982
-0.653047
-0.811362
0
-0.735449
-1.98272
-2.86778
-2.60035
-2.33645
-1.68166
-2.03838
-2.49527
-1.72163
-1.8011
-3.84027
-3.42753
-4.18046
-3.93887
-3.62195
-3.69005
-4.3484
-4.31834
-0.866008
-0.892278
0
-2.64489
-2.8105
-2.03506
-2.62732
-0.731922
0
0
0
-1.24869
-0.798532
-1.24624
-1.57499
-2.4567
-2.49346
-1.98027
-0.753814
0
-0.714043
0
-5.44612
-6.31906
-5.63961
-5.59375
-1.96209
-1.74645
-1.4212
-1.96622
-3.318
-3.45721
-3.90353
-3.123
-1.85928
-2.63206
-2.02308
-1.81133
-1.41639
-1.35218
-1.86538
-1.55126
-7.33327
-6.73207
-7.33105
-6.77087
-3.52261
-3.06126
-3.48825
-4.10764
-3.53695
-3.51115
-3.22893
-2.84082
-2.90427
-2.40687
-1.84232
-1.60455
-2.47035
-1.83868
-3.43421
-3.26182
-2.67118
-2.72141
-3.24743
-3.77754
-2.99958
-3.63523
-3.57199
-3.55924
-1.6032
-1.53557
-2.12485
-1.73506
-3.50129
-4.32444
-3.83866
-3.65758
-3.64645
-4.12653
-3.394
-3.78203
0
-0.710008
0
0
0
-0.736996
-0.706827
-1.10594
-1.39782
-0.744816
-0.795097
-0.79351
-3.39557
-2.99375
-3.67563
0
-0.793148
0
-4.06123
-4.33309
-4.90757
-4.29048
-1.2942
-0.820215
-0.682881
-1.3263
-0.915979
-1.63596
-1.7362
-1.40377
-0.831473
-1.08238
-0.778301
-1.57502
-1.56355
-1.62813
-1.32925
-0.841141
-3.2223
-3.60717
-4.19439
-3.49933
-1.32445
-0.736778
-1.30256
-0.812025
-0.842648
-1.54918
-1.51427
-2.41769
-2.19941
-2.91182
-0.882285
-1.22172
-1.41675
-0.709142
-1.40757
-0.83359
-1.76834
-1.71797
-4.72847
-5.28744
-4.6044
-5.29018
-3.43385
-0.817793
0
0
-0.790375
-4.86068
-4.79597
-4.82615
-4.19544
-3.25335
-2.32092
-2.47273
-2.57785
-3.02783
-3.77007
-2.79649
-2.85112
-2.77181
-2.20369
-2.94885
-2.17953
-2.75923
-3.00839
-1.99551
-1.91106
-2.32014
-1.3633
0
0
-0.898346
0
-1.30233
-1.16006
-0.703232
-2.83428
-2.42887
-2.76727
-2.47989
-1.85471
-2.54819
-1.98702
-5.58096
-5.76295
-5.10773
-5.279
-3.98186
-4.70489
-4.16945
-1.66927
-1.28791
-1.9243
-0.79736
0
0
0
-0.697782
-1.33626
-0.902578
-1.39045
-2.81124
-2.54361
-3.04899
-2.22066
-2.85957
-3.24553
-3.15002
-2.74969
-4.26506
-3.20729
-3.70304
-5.08942
-5.07808
-4.95076
-5.73431
-4.07793
-4.16498
-4.77768
-4.10964
-0.756724
0
-0.720554
-0.821202
-2.50178
-5.00692
-4.95096
-5.68202
-5.03163
-3.04893
-3.63346
-3.33532
-2.90118
0
-0.819409
0
-0.652253
-4.1145
-4.25294
-4.78115
0
0
0
-0.851487
0
-0.770916
0
0
-3.14321
-2.86703
-2.77325
-3.57369
-2.01639
-2.03986
-1.33185
-2.00296
-3.3688
-2.75132
-4.40884
-5.11509
-5.13548
-4.4205
-1.46531
-1.38822
-1.42866
-0.811015
-3.97975
-4.12877
-4.06706
-4.71437
-5.75163
-5.64009
-6.39991
-5.56502
-1.94913
-1.36163
-1.43789
-1.95431
-2.61976
-3.22587
-3.30585
-3.23966
-4.09292
-4.31972
-4.1367
-4.76007
-3.96684
-4.1671
-3.81512
0
-0.806842
0
0
-0.874689
-0.858025
-1.48504
-1.66329
-4.20251
-4.38352
-4.72709
-3.90819
-4.15562
-3.36828
-4.00858
-3.96528
-0.9119
-0.786889
0
-0.91102
-0.944398
-1.35989
-4.19064
-4.11932
-4.36973
-4.90225
-1.84257
-2.50098
-2.02153
-2.51595
-1.95866
-1.59844
-2.48034
-1.13009
-0.746673
-0.745203
0
-4.46414
-5.0866
-4.81258
-2.26492
-2.95231
-2.201
-2.92901
-3.27345
-3.81348
-3.14755
-3.59491
-4.0055
-4.5777
-3.93488
-3.81305
-2.90913
-3.85856
-3.66404
-3.39864
-3.85737
-4.55588
-4.57684
-4.62581
-4.58153
-4.49297
-3.8562
-4.15933
-0.752551
0
-0.886108
-1.42862
-1.79634
-1.38729
0
-0.749006
0
-5.38594
-5.36478
-5.67907
-6.18803
0
0
0
-0.7017
-4.71866
-3.62549
-4.50565
-3.97573
-2.08836
-2.63946
-2.2898
-1.88717
0
0
0
-0.530764
-1.5085
-0.798416
-1.29168
-1.57655
-5.33195
-4.60271
-5.38423
-5.28369
-0.68328
0
-0.82005
0
-4.42539
-4.20996
-3.72776
-3.42549
-4.67403
-4.62826
-4.68262
-4.11595
-2.31081
-2.37421
-1.65734
-1.91893
-0.829774
-1.03889
-0.37627
-4.39285
-4.87842
-4.92283
-4.16372
-0.745306
-1.27226
-0.617445
-0.812525
-4.35036
-4.59999
-5.17186
-4.03492
-1.8509
-2.41863
-3.17211
-2.68986
-3.02643
-2.38443
0
-0.867683
0
-2.10593
-2.67093
-2.77877
-2.5186
-3.68164
-3.10605
-3.1268
-3.92298
-4.79897
-5.48681
-4.90206
-4.7424
-4.26097
-4.23673
-3.64355
-0.762282
0
-0.731409
-4.35197
-3.99197
-4.46093
-4.71485
-5.14314
-4.67151
-4.41933
-2.95759
-3.79307
-2.34089
-1.73447
-2.38559
-1.68668
-1.28576
-1.94145
-1.39072
-1.4124
-1.62967
-2.24253
-1.73396
-4.95507
-4.04463
-4.69877
-4.62514
-4.86103
-4.82347
-4.34734
-5.13715
-1.34023
-1.62838
-2.29357
-1.78465
-1.79372
-1.60103
-3.29414
-3.80114
-3.10569
-3.17381
-6.16733
-5.48469
-6.02564
-6.1254
-0.923649
0
0
-0.700295
-0.731314
-1.2401
-1.31212
-1.97514
-2.98689
-2.55433
-2.39421
-4.29801
-3.47526
-4.07387
-2.77162
-2.74834
-3.51609
-3.04238
-3.9773
-3.95824
-4.048
-4.60711
0
0
-0.700698
-0.708107
-1.74786
-1.52425
-1.88931
-2.38097
-4.93043
-4.33894
-4.2706
-4.98603
-4.46589
-5.20949
-4.67602
-5.21719
-0.895449
-0.862718
-0.829478
0
-4.1297
-4.67725
-4.25754
-4.26412
-3.33956
-3.79417
-3.07279
-3.72306
-4.76444
-4.54323
-5.26909
-4.9521
-2.30767
-2.97951
-2.22888
-2.7956
-4.18676
-4.73086
-4.49616
-3.45437
-3.6368
-2.99296
-3.81888
-2.29871
-1.49766
-2.21684
-1.52363
-2.47562
-2.32459
-2.90144
-2.09603
-2.88802
-2.83591
-2.75597
-2.15405
-2.7404
-1.96335
-3.05864
-2.70515
-2.21288
-2.81117
0
-0.646721
0
-0.64755
0
-1.03101
-1.10248
-1.40713
-1.86906
-1.26111
-2.05391
-1.24934
-0.706348
-0.818007
-1.4085
-0.746972
0
0
0
0
-0.900918
-0.658404
-3.2335
-3.96174
-3.40174
-3.83411
-1.75285
-2.0398
-4.34824
-4.85535
-4.18278
0
0
-3.18707
-3.20707
-3.09877
-2.5808
0
0
0
-0.800942
-2.78603
-2.90588
-2.10138
-2.75292
-1.66005
-2.28884
-1.68714
-2.04775
-1.41
-2.42368
-1.95761
-1.7541
-1.48206
-2.21747
-2.17434
-0.857524
-1.50121
-1.50636
-0.7906
-1.97092
-1.99286
-2.68473
-3.32123
-2.67439
-2.36796
-2.54235
-1.79805
-2.44264
-2.34781
-3.86773
-3.87541
-4.39831
-3.40271
-2.98788
-3.07817
-3.62031
-3.41318
-0.821568
-0.899474
0
0
-2.85108
-3.48007
-3.02867
-3.62507
-3.51157
-3.99204
-3.58643
-4.58529
-4.03517
-3.76357
-4.15281
-2.81531
-3.40192
-2.91645
-3.52326
-4.65272
-5.2606
-4.34507
-5.2543
-1.7852
-1.77969
-0.910538
-1.27001
-0.744664
-0.919943
0
-0.656504
-3.17379
-3.14981
-2.6774
-3.78799
-2.8371
-2.09964
-2.93692
-2.8863
-5.80232
-5.73693
-6.36656
-1.51564
-1.93278
-1.38141
0
0
-3.44283
-3.22693
-2.7926
-3.67351
-6.87342
-6.16235
-6.89707
-6.82274
-3.43068
-3.33727
-2.7565
-3.16434
-4.33132
-5.08885
-5.01774
-5.10567
-2.63634
-2.31715
-3.05819
-2.25619
-5.46546
-4.90019
-5.47392
-4.76022
-0.76944
-0.727469
-1.34254
-1.24621
0
-0.673774
0
-0.667502
-5.756
-6.51503
-5.38476
-6.5194
-3.09096
-2.53543
-3.09427
-3.07148
-5.26676
-4.6197
-5.28287
-4.61534
-1.32263
-2.14869
-1.73027
-1.68416
-5.64065
-5.05084
-5.07151
-4.93743
-4.9671
-4.91137
-5.55885
-5.03693
-2.78409
-2.27226
-3.09043
-2.92332
-2.40866
-2.82557
-2.24715
-2.74851
-4.70746
-3.91536
-4.00817
-4.32574
-3.8017
-4.62765
-3.96893
-4.05019
-3.55499
-3.64517
-4.27692
-4.28538
-4.02264
-3.67435
-4.10905
-4.57423
-5.19817
-4.69042
-5.17762
-4.48456
-1.70928
-1.32973
-1.13662
-1.40281
-1.59515
-0.897995
-1.67842
-1.32769
-0.765295
-0.870615
-0.64814
0
-1.00409
-0.778023
0
-0.7219
-3.62067
-3.47219
-3.42517
-4.18746
-1.66877
-1.99458
-2.46773
-2.31858
-2.1219
-2.76265
-3.11406
-3.77783
-3.86811
-3.4018
-4.73983
-5.4527
-4.78008
-5.48606
-5.33533
-5.36737
-5.41248
-4.75277
-2.69786
-3.07753
-3.76859
0
-0.744683
0
0
-1.82625
-2.64107
-2.39481
-2.45923
-3.11686
-2.95543
-2.42508
-1.13132
0
-1.07943
-1.28352
-1.48762
-1.98586
-1.78106
-0.899779
-0.781661
0
0
-1.51664
-1.24634
-1.19287
-1.75331
-2.90338
-2.26032
-2.93929
-2.00779
-0.677747
0
0
0
-2.12595
-1.35581
-3.1998
-3.68991
-2.90294
-3.57233
-1.21409
-0.913684
-1.53466
-5.32612
-5.10627
-5.86817
-5.32326
0
0
0
-0.803068
-5.04203
-5.6384
-5.03743
-5.70665
-5.56422
-5.71392
-5.42798
-6.15191
-2.19256
-2.06157
-2.70553
-3.38598
-2.9193
-2.84321
-2.56541
-0.992435
-0.897698
-1.30297
-2.25447
-2.9265
-2.92694
-2.20507
-3.0827
-2.63198
-2.30264
-4.80829
-4.78378
-5.49234
-5.45602
-0.703593
-1.2644
-0.678911
-0.780285
-4.47129
-4.51813
-3.78414
-4.56689
-4.61891
-4.09127
-4.64309
-4.64961
-4.72572
-4.13652
-4.08615
-4.72937
-0.853823
0
-0.916321
-0.829993
-4.86045
-5.38391
-4.84481
-5.40662
-2.89843
-3.37811
-2.62424
-3.07465
-4.46956
-3.67193
-3.85439
-4.23339
-4.37125
-5.17369
-5.1661
-5.20209
-0.752329
-0.75989
0
-0.943719
-3.12192
-3.55448
-2.94893
-4.33039
-4.85148
-4.25794
-3.85196
-6.4279
-6.39035
-6.22581
-5.62056
-3.69669
-6.1166
-6.099
-5.54185
-6.09825
-3.53799
-3.93793
-4.55988
-4.00559
-0.747682
-0.815078
0
-0.724944
-2.20312
-2.2565
-2.7224
-2.1091
-3.01367
-3.83223
-3.43621
-2.90696
-3.51659
-3.30802
-2.75662
0
0
-3.96405
-4.06774
-4.4576
-0.873594
-0.756076
-1.30818
-0.657286
-3.66706
-3.03354
-3.68451
-2.9482
-1.51645
-2.26002
-1.90629
-1.64386
-2.76094
-2.02105
-4.39087
-5.06078
-5.08259
-3.78389
-4.45384
-3.9391
-4.38806
-1.53875
-1.65749
-1.24478
-2.62138
-2.09994
-2.82736
-2.58749
-2.04976
-2.51936
-2.34182
-0.871001
0
-0.974637
-0.785947
-0.78462
-2.51969
-1.62731
-2.39275
-2.07857
-3.25924
-3.91141
-3.05734
-3.28319
-0.712681
-1.98565
-1.95865
-2.67922
-2.0742
-1.82587
-1.36184
-1.22451
-1.32997
0
-0.816541
0
0
-2.51591
-3.15135
-2.30153
-3.11366
-0.681647
-0.82883
-0.765758
0
-2.38626
-2.80561
-2.66812
-2.04962
-2.72438
-3.28669
-2.37849
-3.13147
-0.866649
-0.787918
-1.38819
-1.65969
-1.36378
-1.96223
-0.681836
-1.22093
-1.31642
-1.36088
-4.11266
-4.68148
-4.71108
-2.86043
-3.51428
-3.33546
-3.50779
-1.3315
-1.2931
-0.706951
-0.835907
-1.19446
-1.50832
-1.55227
-3.83375
-3.87003
-3.62372
-1.3026
-0.913936
-0.755122
-0.654442
-3.55748
-3.74438
-3.25474
-2.97258
0
0
0
-0.791563
-2.36164
-1.74477
-2.02436
-1.34814
-1.35683
-1.51712
-0.740704
-0.76149
-0.855034
-1.99555
-1.38486
-2.14185
-1.70978
-1.41336
-1.29818
-1.28497
-1.71562
-0.907345
-3.66143
-4.34967
-4.3308
-4.31043
-4.03096
-3.89545
-4.72208
-4.64598
-0.91947
0
-0.689045
-0.711341
-4.09701
-4.7009
-4.37616
-4.01448
-3.89783
-3.95742
-3.79383
-4.54336
-2.80371
-2.98434
-3.6443
-3.10166
-3.52032
-2.72442
-2.84465
-0.732119
-0.77277
-0.725573
-1.26305
-4.14302
-3.44169
-4.17701
-4.13533
-4.95564
-5.42453
-4.88861
-5.63473
-1.91701
-2.68514
-2.64821
-2.6049
-3.55274
-4.06707
-3.98436
-4.56826
-4.57721
-4.14834
-3.65302
-4.00058
-2.10454
-2.82504
-3.5814
-3.7402
-3.77113
-3.08819
-4.78442
-5.49891
-5.49046
-4.81554
-4.38288
-4.90068
-4.67368
-4.80258
-1.38497
-2.69206
-3.4712
-2.96431
-2.78588
-5.61379
-6.03589
-5.42366
-3.85565
-4.29521
-4.81996
-4.50756
-3.63004
-3.6623
-3.71635
-2.99182
0
0
0
-0.690499
-2.66061
-2.6025
-2.98756
-2.45006
-1.88495
-2.5566
-2.53158
-5.06858
-5.87654
-5.30751
-5.15512
-1.62858
-2.14662
-1.31489
-2.06825
-1.43931
-1.43923
-1.61951
-1.86614
-1.93533
-1.29681
-1.92403
-2.41852
-0.993727
-2.35472
-2.52129
-2.71226
-0.765657
-1.19827
-1.52803
-0.84947
-4.99433
-5.65292
-4.89958
-4.87118
-3.99415
-4.68695
-3.94571
-3.72927
-1.43321
-1.45342
-1.49121
-0.820231
-4.87933
-5.41904
-5.35498
-0.670481
-1.03714
0
-0.798416
0
0
-0.697058
-1.1944
-0.700285
-0.733408
-5.13509
-4.36425
-5.03169
-4.98562
-2.18494
-2.71578
-2.86525
-2.42183
-3.16677
-3.36952
-2.56172
0
0
-0.583189
-0.844368
-4.82386
-4.86405
-4.77853
-5.50479
-3.0443
-2.65764
-2.77104
-3.24258
0
0
0
-0.944134
-1.88173
-1.92187
-1.22057
-1.59106
0
-0.738612
-1.33637
-1.49049
-1.42157
-2.20857
-2.3921
-2.73415
-2.13117
-4.66196
-4.69401
-5.33228
-4.51845
-1.90292
-2.57425
-1.72309
-2.05458
-1.83245
-1.135
-1.34964
-1.96196
-2.75441
-3.40037
-3.44748
-2.93376
0
-0.700422
-0.759988
-0.749334
-6.5019
-6.6713
-6.53526
-5.92975
-0.753681
-0.883919
-0.903925
-4.00697
-4.63888
-3.94697
-1.05036
-0.706293
-6.25057
-5.54553
-6.29813
-6.15292
-4.4166
-4.54938
-3.86661
-3.96636
-5.2319
-5.04534
-4.6226
-4.50715
-4.80449
-4.21371
-4.26529
-5.01694
-4.99604
-1.36904
-1.60506
-1.25253
-1.31742
-0.78068
-2.94894
-3.80656
-3.44384
-2.76012
-1.53392
-1.48338
-1.73486
-1.74159
-1.48029
-5.43755
-4.88175
-5.51101
-5.50928
-2.82306
-2.3911
-2.0165
-2.21402
-1.25341
-1.63983
-1.5792
-2.96253
-2.41215
-2.68986
-3.25848
-2.37537
-3.16155
-3.04343
-3.02203
-1.91713
-1.28189
-1.26544
-2.55889
-1.95628
-1.96329
-2.59704
-1.41028
-0.759526
-1.50899
-1.28108
-2.50783
-2.1707
-3.00903
-2.395
-2.26575
-2.24305
-1.41164
-2.18739
-2.11084
-2.14119
-2.75239
-2.04946
0
0
-0.708603
0
-1.4398
-1.66689
-0.876867
-1.32322
-4.68433
-4.6167
-4.58661
-3.99186
-0.877007
-0.76639
-1.56953
-3.54879
-2.85456
-3.25513
-3.51927
-1.92858
-1.34364
-1.27117
-1.85507
-1.91702
-1.9609
-1.90209
-2.54332
-4.78116
-5.43954
-5.42628
-4.81195
-2.83725
-2.46028
-2.62794
-2.00443
-2.10443
-2.7471
-2.6528
-2.95191
-4.90367
-4.25288
-5.00621
-4.32998
-2.52351
-1.73329
-1.89097
-2.13869
-0.758339
-1.46338
-1.02089
-0.65289
0
0
0
-0.738346
-1.19748
-0.715819
-0.68122
-1.98605
-1.31475
-1.80643
-2.07477
-2.38701
-2.71777
-2.26684
-2.9373
-2.91576
-3.3774
-0.895947
0
0
0
-4.61201
-4.60915
-5.25648
-4.49835
-2.65551
-1.89109
-2.53085
-2.14765
-3.39492
-3.8097
-4.39854
-3.59605
-3.76912
-0.718721
0
0
-0.780441
-4.50384
-4.56431
-2.54252
-2.97713
-1.95879
-2.23903
-4.08948
-4.01355
-4.77497
-4.18188
-5.43115
-6.10503
-5.33005
-5.59143
-2.17951
-1.8384
-2.43796
-1.89757
-2.94727
-3.45675
-3.9128
-3.4266
-2.85406
-2.73508
-2.03746
-2.64708
-3.229
-4.2819
-3.7727
-4.26921
-3.66212
-4.34484
-4.42088
-3.91424
-1.30844
-2.13653
-1.21175
-1.57219
-3.18625
-3.41601
-3.65407
-3.80171
-4.1579
-4.69115
-4.76363
-4.11769
-3.23727
-3.85542
-3.6338
-3.08703
-4.14022
-4.14706
-3.43683
-3.56637
-2.38732
-2.23517
-2.23305
-2.93271
-0.766599
-1.50168
0
0
-0.82754
0
-2.88317
-3.35548
-3.17371
-2.44844
0
-0.749633
0
0
-4.38058
-4.61649
-5.10092
-5.25484
-5.22354
-4.60151
-4.61497
-4.45234
-2.44942
-1.56423
-2.1528
-1.9828
-2.0142
-2.71662
-2.32577
-3.99663
-4.03764
-3.94669
-4.63892
-3.77006
-3.63998
-4.219
-3.4586
-2.64471
-3.52397
-3.10169
-2.9195
-2.67503
-2.81787
-2.16444
-2.12938
-2.12754
-2.74284
-2.77815
-1.30278
-1.36942
-0.831121
-1.80535
-6.25862
-5.39921
-1.89366
-2.10294
-1.52095
-0.819289
-0.791189
-1.52642
-1.37153
-1.25706
-0.739868
0
-0.782395
0
0
-3.98992
-4.31068
-3.68655
-3.71911
-2.60994
-2.09089
-1.92636
-2.51191
-3.08789
-3.61717
-3.51836
-2.67899
-2.75543
-2.66898
-3.05985
-3.13831
-1.38377
-1.32594
-1.81427
-1.92093
-0.800136
-1.38894
-1.19817
-1.49854
-1.36908
-0.858929
-0.694521
-0.75398
-5.07717
-5.04435
-5.01756
-4.40968
-5.39642
-5.72094
-6.1137
-6.14928
-1.76751
-1.6729
-1.5279
-2.59191
-3.5457
-2.7268
-3.09602
-5.21592
-5.65568
-5.11316
-4.92416
-3.69835
-3.51746
-2.9379
-2.86126
-3.99836
-3.5468
-3.98598
-1.46315
-1.362
-0.729304
-0.828663
0
-1.26043
-0.764982
-0.736358
-1.26146
-2.1742
-2.78979
-1.32706
-0.931078
-1.68781
-0.841929
-4.10708
-3.83869
-4.51451
-1.82803
-1.80673
-2.03861
-2.27118
-2.71083
-2.11212
-0.809175
-0.681999
-0.937607
-1.35205
-1.28406
-1.52651
-1.74857
-1.8822
-5.90225
-5.13796
-5.05031
-5.90931
-3.39043
-3.66394
-2.93477
-3.26628
-2.6028
-3.07667
-3.29413
-2.56387
-3.91562
-3.43326
-4.19896
-3.81505
-1.98877
-1.96996
-1.23944
-3.84928
-4.58526
-4.12346
-4.17032
-2.45332
-1.48764
-1.6442
-1.52799
-0.714609
-1.37908
-0.79525
-1.32492
-2.36622
-2.31122
-5.19963
-5.21501
-5.25634
-4.40244
-4.01534
-3.5681
-4.31819
-0.709118
-1.09605
-1.29482
-5.12195
-5.10973
-2.42443
-3.03368
-1.60698
-1.90684
-2.24975
-0.707409
-1.32832
-0.787172
-1.17644
-3.93427
-4.2492
-3.39211
-3.49665
-2.99767
-2.30398
-3.02616
-2.40852
-5.35379
-4.65578
-5.3417
-5.34459
-0.746019
-1.29905
-1.26282
-0.650164
-5.73549
-5.80154
-5.78824
-5.09975
-1.31491
-1.57304
-1.34007
-1.99903
-5.60647
-5.62844
-6.33457
-5.64282
-2.12568
-2.35323
-1.68104
-5.13813
-5.08337
-5.81225
0
0
-0.94605
0
-0.720919
0
-4.89567
-5.71094
-4.99748
-5.72505
-4.4335
-4.25082
-3.97678
-4.63634
-1.33951
-2.0497
-2.03694
-2.09994
-3.27176
-2.76727
-3.044
-2.25425
-2.77697
-3.22966
-3.2705
-3.49354
-3.12135
-3.39864
-2.75782
-3.4706
-5.14449
-5.72265
-5.73785
-5.70194
-3.00284
-2.8046
-2.99745
-2.26217
-0.927949
-1.45638
-1.0961
-0.696808
-4.92525
-4.94739
-5.62139
-2.06436
-1.52952
-1.49249
-1.27702
-5.51374
-5.4265
-1.80906
-1.01882
-1.18869
-4.79697
-4.03066
-4.824
-4.83634
-4.40966
-4.11427
-3.83332
-3.52125
-3.64285
-2.82752
-3.18254
-3.60874
-3.53272
-5.09497
-4.99309
-5.77042
-3.60064
-3.8746
-3.15651
-4.02679
-1.13482
-1.87324
-1.26745
-1.50899
-3.01502
-2.59256
-2.25231
-5.41967
-4.74602
-5.52767
-4.90929
-2.80937
-3.80862
-3.01253
-1.93672
-2.51165
-2.39182
-2.72322
-3.79945
-3.84118
-4.57684
-4.41065
-2.88455
-2.82683
-3.53798
-2.87526
-0.871808
-0.764215
0
-0.863246
-2.76666
-2.04996
-6.16814
-6.22578
-5.74385
-5.26023
-5.25128
-4.49088
-5.29149
-2.45951
-2.90284
-2.0321
-2.6588
-2.2823
-2.08291
-2.77887
-2.23468
-2.3325
-1.34255
-1.62151
-2.12633
-1.60559
-1.84268
-2.21437
-1.36151
-4.71411
-5.3059
-5.48987
-4.58101
-0.95424
-0.779888
-0.814303
0
-4.73047
-0.755929
-0.804066
-0.754573
0
-3.43857
-2.6923
-3.17244
-2.93637
-2.60002
-3.59064
-3.21484
-2.97569
-1.29913
-1.05307
-1.71099
-1.45395
-2.02308
-2.40896
-2.38348
-2.89555
-3.44276
-2.611
-2.95997
-2.9083
-0.771306
-0.654856
0
-0.69011
-6.58569
-6.0329
-6.60036
-6.00331
-0.766344
-1.61653
-1.59191
-0.908146
-4.37612
-3.86477
-3.65912
-3.04837
-2.09334
-2.36264
-3.08047
0
-0.803886
0
0
-1.9079
-0.747755
0
-0.799844
-1.73894
-1.28512
-1.32639
-2.00764
-5.21583
-5.00202
-5.33327
-2.42529
-2.25711
-2.95943
-2.98735
-3.76219
-4.32331
-4.47265
-5.17487
-5.15836
-5.13495
-4.17145
-2.84326
-2.86481
-3.46726
-3.01118
-2.41941
-2.7488
-2.14823
-2.21481
-2.91926
0
-0.794003
0
0
-1.30786
-0.930109
-0.600167
-0.798542
-4.72148
-4.7626
-2.73469
-2.15041
-2.38508
-2.83778
-4.74935
-4.34086
-0.710636
-1.0697
-1.40816
-1.66314
0
-0.696082
-0.900612
0
-4.33084
-4.29858
-3.26392
-2.636
-3.48671
-3.37673
-0.884254
-0.635886
-1.5103
-0.844744
-2.93988
-2.81404
-3.3542
-2.68604
-0.91927
-4.81705
-5.40334
-1.59117
-2.24406
-1.36584
-1.41135
-0.680061
-1.2999
-1.1838
-0.688383
-4.6997
-4.7002
-5.32411
-4.71267
-3.30346
-3.82927
-3.53462
-3.08388
-1.13979
-0.817986
0
0
-1.8324
-2.04796
-1.93849
-2.59601
-1.4455
-0.801738
-2.65896
-2.9809
-3.28904
-3.60964
-3.25117
-3.74038
-3.78057
-4.36777
-2.49717
-2.75722
-2.50952
-2.02187
-2.65818
-2.70322
-2.13682
-1.93624
-1.41673
-0.681013
-1.16448
-1.19345
-4.39495
-4.25099
-4.18024
-2.71843
-3.28395
-2.95342
-3.34292
-4.33935
-0.739467
0
-0.714585
0
-1.15414
-0.748155
-0.64654
0
-0.633835
0
0
-1.66869
-2.17997
-2.07829
-2.3831
-2.55579
-3.02924
-2.12283
-1.48619
-1.38201
-0.835941
-0.886741
-1.4005
-1.71121
-1.42975
-1.48791
-1.98624
-4.13688
-3.702
-3.60319
-5.51563
-4.78085
-4.78851
-4.89669
-3.12403
-3.47529
-3.5047
-2.72844
-3.36629
-2.56846
-3.395
-0.710341
0
0
0
-2.88853
-2.64453
-2.6974
-2.69752
-2.59061
-3.44326
-3.00843
-2.88501
-4.17276
-3.56666
-4.35245
-4.36968
-0.777212
-1.29471
-0.686518
-3.00798
-2.18078
-2.83096
-2.12413
-4.7872
-3.99806
-4.66553
-4.27237
-1.80961
-1.29983
-0.83829
-2.3322
-1.9387
-2.63559
-2.62799
-3.81386
-3.76141
-3.19431
-3.24064
-2.56315
-2.37582
-2.46085
-1.72329
-5.08566
-5.07991
-5.54211
-4.97386
-3.35654
-3.43539
-3.59933
-2.78117
-2.97104
-2.46885
-3.29025
-2.79054
-5.49502
-5.4321
-5.46544
-6.16955
-3.79941
-4.67893
-4.1801
-4.01325
-3.13001
-3.90273
-3.17919
-3.58402
-5.12782
-5.59436
-5.08738
-5.82168
-0.823893
-1.42777
-0.830588
0
-0.647509
-2.71051
-2.41708
-2.00929
-2.07075
-6.15897
-5.30438
-6.00878
-3.39617
-3.27931
0
0
-0.781522
0
0
0
0
-0.808816
-3.24055
-3.25665
-2.9933
-4.01574
-3.97991
-4.34659
-2.99043
-3.54151
-3.53588
-3.61487
-0.935461
0
-0.914993
-0.90441
-2.81708
-3.49941
-2.75043
-2.97496
-2.98425
-2.26795
-2.9768
0
-1.24927
-0.722642
-1.26932
-1.29013
-0.830628
0
0
-0.739675
0
0
-0.923371
-1.46544
-0.795701
-1.31562
-1.98711
-2.03989
-1.87946
-2.53834
-0.716762
-0.783851
0
-0.799469
-2.79776
-3.4797
-3.37167
-3.20661
-3.20066
-3.85673
-3.64369
-3.14291
-3.98464
-4.17892
-4.04332
-4.6496
-2.03091
-1.51935
-1.27447
-1.45175
-5.76022
-5.73658
-5.06026
-5.7277
-2.82907
-3.09132
-2.26077
-2.73187
-4.59788
-4.38119
-3.92709
-1.16201
-0.821191
-1.97804
-2.03838
-1.27335
-1.42288
-0.93093
-0.768652
-0.747157
-4.55225
-4.49806
-5.19777
-5.18284
-5.68568
-6.26945
-5.51161
-5.2443
-3.55177
-3.66031
-3.70587
-3.19051
-5.48897
-4.74008
-5.44911
-4.7933
-0.823853
-0.785752
-2.7878
-2.0959
-2.98457
-2.29578
-4.8654
-4.23864
-4.92108
-4.9226
-1.27065
-1.28969
-1.74192
-2.15046
-0.80326
-1.19636
-0.799136
-0.671108
-5.86764
-6.1348
-6.57771
-4.44681
-4.47629
-5.23108
-4.64514
-3.70169
-4.67296
-4.13106
-4.06638
-1.62179
-1.85368
-2.24837
-2.24864
-1.56974
-1.11051
-1.84671
-0.933266
-0.851616
-0.684625
-0.802482
-2.50591
-2.28427
-1.79945
-2.31018
0
0
-0.703606
-0.685965
-1.20299
-1.47379
-0.844355
-3.46558
-3.90574
-4.19462
-3.95004
-2.15511
-2.54689
-2.17544
-1.81625
-0.814728
-0.732579
-1.29351
-1.4623
-2.26452
-2.57235
-0.710481
-0.779571
-0.668113
-2.84004
-1.46996
-1.37082
-2.10184
-2.03716
-3.17278
-3.2084
-2.61632
-2.06094
-2.80276
-2.00616
-3.01853
-2.80429
-2.02434
-2.47598
-2.38757
0
0
-0.780063
0
0
0
-5.7272
-5.67391
-5.19242
-2.69682
-3.15856
-3.22241
-3.5853
-3.43612
-2.52053
-2.7957
-1.88279
-1.42143
-1.92078
-4.38647
-3.60628
-4.24917
-3.82501
-4.88354
-5.2572
-5.53908
-4.74025
-4.48627
-1.9543
-1.28048
-1.75777
-2.05444
-0.684699
0
-0.644435
-0.930312
-2.03483
-2.48818
-0.771654
-0.80901
-0.806243
0
-4.59497
-4.59837
-5.24649
-4.7592
-4.08912
-4.12583
-3.56145
-4.10582
-2.80945
-3.49948
-3.00372
-2.61297
-1.85556
-1.61461
-1.30465
-2.13844
-3.59837
-3.57585
-3.99239
-4.97372
-5.339
-5.33144
-5.94742
-3.88804
-3.10213
-1.16824
-1.41078
-0.794512
-0.709533
-3.22792
-3.52402
-2.83446
-3.01743
-0.805251
-0.873798
0
0
-2.75315
-2.41497
-3.239
0
0
-0.737574
-0.863985
0
0
-0.724292
0
-2.11818
-1.53885
-1.58415
-1.27978
-2.15426
-1.69739
-1.43219
-1.58919
-2.99327
-2.98937
-2.10751
-1.87418
-2.17043
-2.58939
-2.15132
-2.84494
-2.19859
-2.67214
-1.5895
-1.76277
-1.25499
-2.13558
-2.5044
-2.30481
-3.03472
-3.52915
-3.41457
-2.77866
-2.92776
-2.03756
-1.64963
-1.45156
-2.01481
0
-1.92215
-2.86549
-2.20593
-2.10148
-3.45274
-3.40108
-3.20433
-2.74249
-4.02041
-0.867629
-1.58082
-0.760184
0
-0.764358
0
0
-3.92261
-3.34177
-3.79082
-3.26631
0
0
0
-0.779296
-5.54327
-4.92364
-5.52905
-5.56638
-1.24922
-0.69858
-1.31592
-0.681416
-0.694894
-1.06083
-0.798133
-1.24103
-1.02227
-1.89372
-1.38759
-3.27995
-3.97648
-3.9958
-3.62266
-0.840811
0
0
0
-4.36205
-4.21507
-3.63308
-2.35835
-1.46157
-2.16957
-1.61972
-5.43897
-6.0085
-6.06242
-5.90736
-5.14238
-4.50901
-4.5078
-4.52021
-2.5611
-2.36298
-2.30937
-3.09851
-2.47575
-2.53398
-1.79424
-1.90583
-3.01005
-2.99955
0
0
-0.805128
0
-2.85934
-2.1247
-2.26348
-2.28982
-4.72779
-4.91542
-4.22507
-2.81563
-3.08425
-3.61784
-2.90449
-4.02579
-4.62533
-3.91393
-2.31989
-2.58302
-2.85248
-4.84916
-5.41084
-5.49461
-4.67485
-1.81461
-2.09505
-2.34009
-2.48182
-2.55132
-2.38303
-3.15357
-3.09591
-1.19773
-0.701959
-3.32334
-3.02794
-3.24025
-3.89308
-4.07821
-4.05497
-3.45043
-3.92338
-3.91392
-4.01761
-4.40788
-4.70496
-0.793208
-0.747944
-0.702142
-1.30383
-1.61887
-1.52488
-2.32315
-2.12021
0
-0.764113
-0.723803
-0.797078
-4.1746
-3.93274
-3.69999
-3.4232
-3.14933
-3.39152
-3.65032
-4.15182
-4.01646
-3.44973
-3.98651
-4.11694
-4.13986
-0.672483
0
-0.878427
-0.706308
-0.811138
0
-0.694666
0
-1.38033
-0.790855
-1.23905
-1.29548
-3.62441
-3.76473
-4.37425
-4.1876
-0.823766
-0.744013
-0.77388
-1.33395
-1.47937
-0.711416
-0.957578
-1.41676
-6.16039
-6.1615
-5.46792
-6.14983
-4.71944
-4.20312
-4.86619
-4.99474
-4.74448
-4.27006
-4.83005
-4.39135
-4.97547
-4.15238
-4.14118
-2.25656
-1.74683
-1.49509
-1.78206
-0.854009
-1.53855
-1.66698
-0.772591
-3.96833
-3.4895
-4.26984
-4.52978
-6.89927
-6.24978
-6.92838
-6.95358
-2.62245
-2.27917
-2.64752
-1.81184
-1.37839
-0.751402
-1.25043
-1.57584
-4.20938
-3.50218
-4.17202
-4.19107
-1.25061
-1.61271
-0.771944
-1.36193
-3.4402
-2.86169
-2.54762
-2.98879
-0.768985
-1.2615
-1.56538
-1.27123
-1.23499
-1.40172
-1.87258
-3.58325
-3.07026
-3.18999
-2.99085
-2.17063
-2.52634
-2.20837
-0.792253
-0.809683
-1.27488
-0.717189
-2.64001
-1.7283
-1.52907
-1.17512
-1.84622
-1.81535
-2.51101
-2.54749
-2.67014
-2.64249
-2.48234
-1.9863
-2.63235
-1.00183
0
-0.975596
-0.820293
-4.03242
-3.26905
-4.01005
-4.08325
-2.85351
-3.19379
-3.44404
-3.74682
-3.50641
-4.38343
-3.67941
-3.69969
-4.20128
-3.69332
-4.29808
-4.17676
-3.39914
-3.86554
-4.21699
-3.74923
-1.84364
-1.77106
-2.14639
-3.96878
-3.18927
-3.34306
-0.72422
-1.1281
-2.64235
-2.7118
-1.91119
-2.59852
-2.77102
-2.03759
-2.38961
-2.67309
-5.28163
-5.29863
-4.672
-5.28762
-3.91416
-3.94326
-3.95393
-3.1735
-6.13326
-5.26573
-5.48607
-5.40438
-4.2317
-3.5521
-3.98555
-3.5573
-2.60166
-2.58826
-1.9471
-2.20448
-0.754008
-0.802737
0
-0.768578
-5.66941
-5.73621
-5.19478
-4.96668
-1.64552
-2.39374
-2.33697
-3.17999
-3.01757
-3.18366
-3.07956
-3.14815
-3.79673
-3.78089
-0.851899
0
0
0
-0.726031
-0.973299
0
0
-4.79376
-4.78933
-5.4786
-5.45378
-0.724968
-1.0725
0
-0.742208
-2.11905
-2.05495
-1.44878
-1.39986
-2.06138
-2.78525
-2.1955
-2.08462
-2.18245
-2.83628
-2.50513
-0.609162
-0.909994
-0.981391
-1.27875
-5.10819
-4.18469
-5.07066
-4.51598
-3.72287
-4.46548
-4.08317
-5.26024
-4.4674
-4.96737
-5.98343
-5.86799
-5.94639
-5.2405
-2.33589
-3.17843
-2.58106
-1.50166
-1.37836
-2.07664
-0.816764
-0.786177
0
-0.921925
-1.95002
-2.505
-2.57119
-1.9585
-3.89958
-3.66824
-3.14569
-3.92739
-0.718289
0
-0.910695
-0.752438
-4.25349
-4.61941
-4.03375
-1.38238
-0.938484
-1.52315
-1.29786
-3.43227
-3.18578
-2.77461
-3.7323
-1.27152
-0.755554
-1.35927
-0.714931
-0.855081
0
0
0
-2.99826
-2.32999
-2.94936
-2.3283
-1.88732
-2.70322
-2.64781
-5.41599
-5.12917
-5.46115
-6.05246
0
0
-0.77384
0
-1.28796
-0.767141
-0.726478
-0.730321
-1.47587
-1.54825
-0.843936
-0.94098
-0.733513
-0.727958
-1.21526
-0.663744
-1.96303
-4.13157
-6.04652
-5.7469
-6.42568
-6.22717
-2.75896
-2.21614
-2.16373
-2.10182
-0.895525
0
-0.642053
0
0
-1.48291
-2.01413
-1.2819
-0.728713
-0.699371
-0.738994
-1.27153
-1.50514
-1.5542
-2.00419
-0.980796
-5.03836
-5.206
-5.17547
-5.83444
0
-0.768168
-0.745141
0
-5.11266
-5.7143
-5.60698
-5.65316
-0.673537
-1.27839
-1.33875
-1.23951
-1.05478
-1.78598
-1.26183
-1.66974
-3.17946
-3.48924
-3.01386
-3.98802
-1.55691
-1.54582
-1.87364
-2.43965
0
0
-0.809053
0
-5.56077
-5.58046
-5.57101
-4.99904
0
0
-0.829142
0
-5.01893
-5.75503
-5.79036
-5.20283
-3.28451
-3.31751
-3.91016
-3.36703
-3.5826
-3.50027
-3.76217
-4.36878
-4.65374
-4.61335
-5.30458
-5.34401
-5.60502
-5.73108
-6.30918
-5.7098
-3.49145
-4.059
-3.42105
-2.07757
-2.00575
-1.4468
-1.21272
-1.55948
-5.49951
-6.06155
-5.41898
-5.40622
-4.61946
-4.62679
0
0
-0.776753
0
-5.20931
-1.24453
-1.89727
-1.28891
-1.86623
-0.763674
0
-0.758727
0
-1.66799
-1.27476
-1.44483
-0.793471
-3.51708
-3.29279
-3.43312
-2.5882
-2.56365
-3.32026
-2.67852
0
0
0
-0.735916
0
0
-0.679542
-0.706454
-2.50292
-3.0194
-2.93716
-2.86912
-1.47842
-1.48543
0
0
-1.47558
-1.64168
-1.18724
-1.7284
-3.0734
-3.82394
-3.32276
-2.99593
-1.35636
-2.07678
-1.60716
-1.30779
-1.87401
-1.21089
-1.40316
-1.31014
-3.14368
-3.48774
-1.88185
-2.11113
-2.7158
-2.64524
-0.778611
-0.734097
-0.714038
-1.21547
-5.18944
-4.50437
-5.14573
-4.4993
-2.17453
-2.17849
-2.13174
-1.38402
0
-0.789859
0
0
-2.28483
-2.86965
-2.11208
-1.55753
-1.39918
-2.119
-1.56663
-0.809147
-0.726339
-1.01766
-1.46051
-0.823314
-0.910961
0
-0.695061
-0.782772
-0.992539
0
-4.40644
-4.1245
-4.95419
-4.7918
-6.20722
-5.49499
-6.09231
-5.27727
-1.07062
-1.67728
-0.720234
-1.65455
-3.2473
-2.70047
-3.47647
-3.03968
-2.89965
-3.75786
-2.8974
-3.18247
-3.24653
-1.94604
-1.90873
-1.97056
-1.33198
-2.68476
-2.11645
-2.86686
-2.88828
-3.50472
-2.75159
-5.16424
-4.68701
-5.2813
-5.24506
-2.12852
-2.37174
-1.73396
-2.90282
-3.02249
-2.74293
0
-0.698458
0
0
-4.02115
-3.34179
-3.98098
-3.95142
-3.50669
-3.21752
-3.37824
-3.95753
-1.26494
-0.690609
-0.83344
-1.32623
-3.70503
-4.38067
-4.3207
-0.670329
-0.977845
0
0
0
0
-0.834069
0
-1.39021
-2.36362
-1.89831
-1.98732
-3.90993
-1.28357
-0.894498
-1.40966
-1.62233
-1.94108
-1.40512
-2.14701
-2.08805
-3.23014
-2.53468
-2.92496
-5.21662
-5.23394
-5.20878
-4.60084
-4.50099
-5.22266
-4.65619
-4.42554
-1.44758
-0.894004
-1.78459
-0.850297
-0.856235
-1.16212
-0.834342
-0.849249
0
-0.826372
0
0
-0.73985
0
-2.12973
-2.10252
-2.96688
-2.17007
-4.19293
-4.87661
-4.89521
-4.39963
-1.21297
-0.811216
-0.885347
-1.44232
-0.846191
-1.56947
-1.51811
-0.913205
-1.77169
-1.35713
-0.934826
0
0
-0.791028
0
-2.84619
-3.56834
-3.52435
-3.41557
-3.9673
-4.29176
-4.79366
-4.24773
-4.0226
-3.40162
-3.34353
-3.05134
-3.06336
-2.39483
-3.06596
-3.49372
-4.10368
-3.17721
-3.48568
-3.13651
-2.77986
-2.59353
-2.22546
-2.57374
-2.80632
-3.19369
-3.20561
-0.719433
0
-0.737564
0
-4.70172
-4.00778
-4.04398
-4.44486
-3.87145
-4.24234
-4.48065
-4.59997
-2.49232
-2.3967
-1.85872
-2.43523
-5.52285
-5.2779
-4.93891
-5.55556
-3.46512
-3.32811
-4.00378
-2.86097
-3.5764
-3.53555
-2.90901
-1.47597
-1.91142
-1.77267
-1.61867
-5.18747
-4.94137
-5.64672
-5.21633
-1.18798
-1.60802
-0.779492
-1.535
-4.84009
-4.57559
-4.2325
-5.03996
-0.928582
-3.19445
-3.64755
-3.43425
-2.52121
-1.99047
-2.52092
-1.859
-2.34091
-3.07286
-2.53593
-2.68798
-5.13915
-4.5519
-5.13062
-5.17984
-5.23936
-5.87562
-5.09141
-5.64293
-1.80199
-1.2031
-1.36337
-1.5868
-2.66399
-2.56905
-2.58695
-3.2552
-0.719141
0
-0.779706
0
-3.46877
-2.95952
-3.36772
0
-0.78092
0
0
-2.09729
-2.59127
-2.25903
-1.85456
-2.14069
0
0
-0.625888
-0.797763
-3.1608
-2.57337
-2.78746
-2.19185
-2.63882
-1.68128
-2.43287
-3.52032
-2.7428
-2.51256
-2.97955
-4.61459
-4.53263
-5.40576
-4.71522
-0.844269
0
-0.68088
-0.794156
-3.34854
-3.58938
-3.09365
-5.01228
-5.54373
-5.5737
-5.57204
-1.32964
-1.774
-1.04389
-2.79138
-1.98896
-1.86702
-2.26637
-0.734958
0
0
0
-2.52581
-3.49341
-3.11755
-3.36177
-1.96222
-2.44383
-1.88283
-1.59565
-4.45298
-3.75258
-3.88466
-4.11705
-0.806591
-1.37597
-0.678975
-1.59752
-2.18498
-1.62386
-5.04727
-4.55187
-5.09374
-5.15682
-3.97243
-3.31713
-3.35521
-3.12397
-5.07697
-5.54495
-4.9097
0
-1.93342
-2.58242
-1.90493
-2.38571
-5.31381
-4.82658
-5.12985
-5.50685
-4.45048
-4.67352
-4.91001
0
0
0
-2.06348
-2.65058
-2.6919
-1.91018
-3.28258
-3.93459
-3.90593
-3.98757
-3.54949
-4.13272
-3.15986
-2.36239
-2.68083
-1.90734
-5.00938
-5.60371
-5.63035
-4.89276
-1.50044
-1.61531
-1.46493
-2.31819
-4.67011
-4.90813
-4.68469
-5.41575
0
-0.72384
0
0
-1.68359
-2.47338
-1.92981
-1.82098
-3.81062
-4.42911
-3.8009
-4.34302
-5.00754
-5.42344
-5.61421
-5.63858
-1.2908
-0.76025
-1.32119
-1.04503
-5.74623
-5.77302
-5.10665
-5.76292
-5.07356
-5.8088
-5.84246
-5.84364
-4.65743
-5.1924
-4.5802
-4.90306
-5.56827
-5.55059
-5.5902
-6.08621
-5.95203
-5.46907
-6.09212
-1.21212
-1.88352
-1.77181
-2.14869
-4.19802
-4.97244
-0.903124
-1.67116
-0.854986
-1.05292
-4.46346
-4.66458
-4.27262
-3.91274
-1.34348
-0.820902
-4.51155
-5.48605
-4.81696
-4.74018
-4.92586
-4.37433
-4.33735
-5.11008
-4.13699
-4.55181
-4.98523
-3.55603
-4.1889
-4.24211
-4.16448
-1.59562
-0.875485
-0.790493
-1.67453
0
-0.671575
0
-0.889014
-1.23786
-0.724927
-1.32787
-0.75214
-0.903831
-0.658517
-0.691525
0
0
-0.828077
-0.815652
0
-0.678293
-2.94708
-2.39195
-2.66804
-0.830083
-1.02845
-1.51664
-0.816613
-0.804972
0
-0.751238
-0.75008
-3.48886
-2.82058
-2.75453
-2.60867
-2.30138
-1.56546
-2.09008
-1.95612
-4.16724
-3.50804
-4.13537
-4.07997
-4.95093
-4.71425
-4.67768
-5.45889
-3.37992
-3.25667
-5.14361
-5.80311
-5.13774
-5.80838
-2.484
-2.81876
-4.1193
-4.8509
-4.13836
-4.86414
0
-0.742262
-3.90316
-4.05286
-3.39304
-3.4659
-1.76403
-2.03745
-1.90065
-2.633
0
0
-0.678133
-0.758751
-2.11764
-1.88288
-2.65305
-1.98111
-6.34496
-5.6772
-6.31745
-6.31256
-4.39186
-3.86616
-3.58548
-3.76849
-1.29746
-0.820687
-1.64236
-0.814324
-2.44366
-2.51524
-2.16047
-1.72396
-0.676507
-0.749244
-1.25656
-1.4238
-1.45784
-1.32008
-2.1453
-1.33279
-0.741765
-0.957605
-1.29306
-0.917052
-3.07586
-2.70689
-2.26882
-2.53287
-2.26691
-2.73055
-2.61238
-3.03412
-4.70104
-4.6375
-4.72506
-3.71898
-2.14583
-2.85645
-2.15796
-2.73364
-3.53883
-4.14258
-4.39035
-1.33317
-1.93045
-2.05837
-1.48875
0
0
-2.85647
-3.25241
-3.64536
-2.93204
-4.43396
-3.77647
-4.64193
-3.81791
-1.74413
-2.24298
-1.46756
-1.97286
-1.62996
-2.26153
-1.31488
-0.872615
-1.66819
-1.31101
-1.65769
-2.38867
-1.98524
-2.46443
-2.8271
-3.77365
-3.63975
-4.40576
-3.73631
-4.31015
-3.40207
-3.77015
-3.79606
-3.25338
-3.58247
-3.52449
-2.967
-5.10594
-5.04856
-5.89292
-5.24505
0
0
0
-4.32741
-4.18127
-5.01279
-4.35811
-0.739631
-0.6804
-0.715715
0
-1.99402
-1.43879
-2.07549
-1.87161
-4.12946
-4.86263
-4.8595
-0.811643
0
0
0
-5.24995
-5.28572
-5.21107
-4.53577
-3.63213
-3.47682
-3.8685
-4.69656
-4.67633
-4.37906
-5.26967
-1.00391
-1.41584
-1.4773
-1.89146
-5.13407
-4.23588
-4.45625
-4.43999
-2.31848
-2.83891
-2.32473
-1.98108
-2.54949
-2.63764
-3.63154
-4.29175
-3.71289
-1.99867
-2.72308
-2.41225
-2.31472
-3.01999
-3.54935
-2.78512
-3.04289
0
0
-0.824108
-0.774712
-0.805447
-0.81677
0
-0.777899
-2.68987
-2.79011
-3.26349
-1.84337
-2.32247
-1.4868
-5.19609
-5.70471
-5.91117
-1.66638
-1.47488
-1.19442
-7.20488
-7.07287
-7.18892
-6.45025
-0.773716
-0.843346
-1.74846
-1.37829
-2.23977
-2.87508
-2.10812
-2.54158
-0.666913
-0.969069
-0.849818
-1.45625
-1.43681
-2.33615
-2.60175
-1.85199
-1.8724
-4.00268
-4.07716
-4.71207
-4.63373
-2.87206
-2.41236
-1.96247
-2.15635
-1.50913
-2.23368
-2.24638
-2.18853
-2.02179
-1.90388
-1.34914
-0.825414
-0.827322
-0.890229
0
-1.18138
-0.673753
-6.58101
-6.62323
-1.27709
-0.809464
-1.33548
-0.785235
-4.58921
-5.20051
-5.21772
-5.19192
0
0
0
-0.73772
-2.97938
-3.63082
-3.58915
-3.6037
-1.26115
-0.698273
-1.33264
-2.27405
-1.42829
-1.53688
-1.93298
-3.04917
-3.69168
-3.1002
-2.93814
-3.27517
-2.27509
-2.54532
-2.69532
-0.768768
-1.54429
-1.42069
-0.785529
-0.814166
0
0
0
0
-0.757082
-6.09356
-5.40342
-5.4037
-6.0162
-2.68433
-3.20712
-2.39986
-2.56758
0
-0.941055
-0.85621
0
-1.34266
-0.840509
-0.746805
-2.61613
-3.21694
-3.30639
-0.901536
-1.6155
-0.775078
-1.18401
-2.72946
-2.04171
-2.35271
-2.0398
-2.29376
-2.13615
-1.77503
-1.39349
0
0
-0.761946
-0.734849
-2.57068
-2.8755
-1.97431
-2.68717
-4.00526
-4.81791
-4.07761
-4.13273
-3.60942
-3.26041
-3.96556
-3.54724
-4.60824
-3.9464
-4.48795
-3.67139
-0.724207
0
-0.704162
-0.779273
-0.836084
-0.79713
-1.49332
-1.49493
-0.830325
-4.35704
-4.12721
-4.9445
-3.74047
-3.28955
-3.96012
0
0
0
-3.26879
-3.62189
-2.80979
-3.10341
-1.22732
-0.726361
-1.61049
-1.17534
-3.20376
-3.28975
-3.68121
-2.82918
-3.39836
-2.70604
-3.26019
-3.8274
-4.41013
-3.73197
-4.48214
-1.33558
-0.691569
-0.643149
-0.79928
-1.55234
-1.82651
-1.34707
-2.08253
-2.05278
-2.33184
-2.07829
-2.8636
-2.4737
-2.64917
-2.37369
-2.0487
-2.06905
-1.63418
-1.14717
-1.39281
-1.95173
-1.55179
-1.83158
-1.90884
-3.22657
-2.57486
-2.94249
-2.43255
-1.03724
-1.12745
-0.925391
-5.05196
-5.07164
-5.652
-5.71054
-1.40455
-1.13517
-1.35815
-0.746008
-2.31567
-1.62735
-2.01599
-2.12061
-5.03178
-5.09666
-5.09988
-4.51245
-4.99118
-4.33456
-4.98945
-0.794013
-0.732991
0
-0.738062
-3.37978
-3.30434
-3.57537
-2.91955
-4.54937
-5.01902
-4.53546
-1.43545
-0.919148
-0.694345
-2.30435
-2.26582
-1.67179
-1.42382
-1.76824
-1.89708
-1.32585
-3.45396
-3.08276
-3.83825
-1.35008
-1.42084
-0.76876
-1.17649
-4.86122
-4.03268
-4.49332
-0.72964
-0.823728
0
0
-3.69508
-3.52092
-4.20075
-1.55187
-0.961812
-1.40001
-0.812356
-1.33785
-0.775164
-1.30334
-1.54662
-2.69087
-2.39014
-6.32627
-3.54687
-4.18972
-4.2106
-4.19506
-2.34146
-2.05253
-2.49544
-1.67603
-3.57368
-2.8314
-3.03132
-1.5181
-1.43138
-1.31905
-3.33425
-0.607254
0
0
-2.99053
-2.34319
-2.38485
-2.88963
-3.21769
-2.8608
-2.55527
-2.35053
-3.39369
-3.53951
-1.91208
-1.40921
-2.01834
-2.38971
-2.54603
-1.74132
-2.36846
-2.02763
-1.31015
-1.71408
-1.57938
-3.05213
-3.76977
-3.03746
-2.99438
-4.79099
-4.01142
-4.32805
-0.780581
0
-0.749203
-0.866653
-3.73002
-4.24082
-3.75354
-3.35008
-0.720538
0
-0.691624
-0.761839
0
-0.787682
-0.821078
0
0
0
-0.671141
0
-4.11301
-4.77185
-4.69398
-3.98662
-2.15614
-2.18925
-1.53526
-1.42004
-0.716785
0
-0.617421
-1.11116
-0.667882
0
0
0
-1.55087
-0.794252
-0.837451
-0.975494
-1.00135
0
-0.630701
0
-2.62492
-2.10282
-2.42945
-2.91501
-2.82241
-3.21456
-2.45016
-2.73922
-3.88742
-3.70081
-3.14238
-3.88449
-4.29669
-4.23853
-3.62464
-6.30933
-6.98692
-6.35516
-7.0578
0
0
-0.682322
0
-0.805827
-1.68069
-2.07387
-2.5682
-1.69976
-2.27511
-3.2986
-3.87191
-3.64919
-3.05902
-2.76621
-3.07129
-3.26336
-2.55563
-5.40894
-4.76989
-4.78387
-5.4156
-4.65735
-4.74259
-3.90201
-4.74262
-2.0421
-3.56883
-3.26898
-3.02448
-0.809326
-0.824371
-1.27096
-1.40151
-5.35522
-5.30302
-4.82414
-5.20283
-1.28972
-1.47003
-0.83359
-1.40564
-0.753916
-1.45926
-0.835875
-1.28461
-0.775042
-1.43875
-4.17722
-3.62225
-3.85129
-3.57172
-2.86641
-3.4915
-3.5202
0
0
-0.776637
-0.932639
-3.73627
-3.49115
-4.14926
-4.08578
-0.739181
-0.7944
0
0
-3.98795
-4.60579
-4.70839
-4.68817
-2.37637
-2.3251
-1.32312
-1.31749
-0.775156
-5.29194
-5.23592
-4.66674
-5.13307
-0.77065
-0.72261
-0.696178
0
-3.07297
-3.73861
-3.64698
-2.07021
-2.03194
-2.75338
-2.68491
-0.697665
0
0
0
-3.93219
-4.10397
-4.96315
-4.28785
-0.844562
0
0
0
-1.97402
-1.3261
-1.53252
-1.38414
-3.54104
-1.26472
-1.01874
-1.3788
-0.687267
0
-0.736956
-0.749419
-0.947608
-0.805633
0
-0.800734
-0.689915
-1.95718
-2.1642
-2.123
-2.75159
-1.888
-1.85224
-1.34738
-1.47142
-1.25238
-1.86665
-2.21452
-1.71835
-4.12657
-4.64554
-5.25561
-4.62002
-4.31364
-4.5189
-4.70358
-2.11477
-1.30568
-2.029
-2.9658
-2.35474
-2.24921
-2.51831
-4.07715
-4.26354
-5.24323
-5.20591
-5.79493
-5.77261
-3.90298
-3.91152
-3.36328
-3.25459
-4.20641
-3.6015
-3.59998
-3.4461
0
0
0
-0.783429
-2.13788
-3.01776
-2.1304
-2.74093
-4.19797
-3.72512
-4.28716
-4.48937
-3.12565
-2.75758
-2.67259
-2.23038
-3.13172
-3.44853
-3.09911
-1.29357
-1.03426
0
-0.796707
0
-1.25461
-0.839082
-0.698785
-0.783821
-1.9714
-2.83642
-2.54346
-3.6304
-3.38722
-3.09029
-1.55674
-1.54431
-2.26539
-1.69944
-2.33296
-2.73038
-3.02233
-2.87989
0
0
-0.913312
0
-2.13207
-1.44239
-2.10886
-1.58944
-0.785043
-1.41904
-0.826863
0
0
0
-3.98148
-4.85639
-4.46897
-3.9944
-3.08824
-2.43994
-2.47403
-3.61162
-4.23273
-3.64098
-4.07893
-0.785728
-0.860724
0
-0.882598
-0.926432
-0.93823
-1.17552
-1.6806
-0.674605
-1.12743
-0.737223
0
-1.51986
-1.39857
-1.43593
-0.78603
-0.730689
0
0
-3.60708
-3.88109
-4.2284
-4.35228
-3.33358
-3.63305
-3.23541
-4.05787
-1.38496
-0.750542
-1.33994
-0.819196
0
-0.750628
-2.48227
-2.36817
-1.90838
-4.15951
-4.66395
-3.85979
-3.86852
-1.71849
-1.02366
-0.768198
-5.61301
-5.62248
-6.25377
-6.33227
-4.22359
-4.19259
-4.85263
-4.05305
-1.91651
-1.45364
-1.55002
-2.15333
-0.671477
-0.775412
0
0
-3.68799
-2.97615
-5.43813
-4.51312
-4.75379
-4.81365
-4.54999
-4.28467
-3.81808
-3.79622
-0.85838
-1.56886
-1.42138
-1.16424
-1.88887
-1.30584
-1.9739
-1.71786
-3.66558
-3.55812
-4.24752
-2.17724
-3.01706
-2.99145
-1.95295
-3.08851
-2.33432
-2.43687
-3.10129
-1.36024
-2.032
-1.46158
-1.37537
-3.41705
-2.73155
-3.45768
-3.38142
-1.1714
-1.65799
-0.846861
-1.27084
-3.96483
-4.10779
-5.45024
-4.89776
-5.47429
-1.66623
-1.24965
-1.42581
-2.07876
-4.10038
-4.44894
-3.83578
-3.49485
-4.90649
-4.94632
-5.66459
-5.63696
-2.53296
-3.23141
-2.55682
-2.56101
-1.21678
-1.28918
-1.28082
-0.739052
-1.38035
-5.19542
-5.7624
-5.17487
-5.10175
-3.73081
-3.89651
-3.77119
-3.14208
-3.1033
-2.57498
-2.76306
-1.31862
-1.22897
-1.21065
-0.713074
0
-0.814954
-0.688698
-3.69574
-3.39592
-3.86176
-4.73631
-4.76807
-4.1572
-4.96117
-5.59311
-5.60993
-5.64559
-0.796599
0
0
-0.874225
-3.29784
-2.86122
-2.45979
-3.32861
-1.52124
-2.41259
-1.80487
-2.33843
-0.746231
-0.752545
-0.686797
0
-0.861606
-0.730815
0
-0.728279
-1.30056
-0.704506
-1.22624
-0.72713
-4.12304
-4.68469
-5.11581
-2.30159
-3.19085
-4.8918
-4.9827
-4.35355
-4.27377
-2.5311
-3.06737
-3.12993
-3.13032
-4.61334
-4.00294
-4.15881
-4.0066
-3.76741
-3.96068
-3.57399
-0.769237
0
-3.31934
-2.97516
-3.37746
-3.35722
-3.94472
-3.24562
-1.56751
-1.66729
-1.22318
-1.8368
-5.39121
-4.46765
-5.33826
-1.98854
-1.77591
-2.67905
-2.63593
-4.78366
-4.41961
-3.90459
-4.51086
-4.42672
-4.94633
-5.15397
-2.19248
-2.82698
-2.33981
-2.10253
-2.80739
-3.33352
-3.57841
-3.54084
-2.50678
-3.14848
-2.57548
-2.48207
-4.06371
-3.38566
-3.78719
-3.2317
-0.821607
0
-0.690897
0
-0.767315
0
0
-3.56298
-2.89628
-3.97032
-3.65447
-1.38378
-2.01527
-2.21677
-2.06252
0
0
-0.822218
0
-0.732786
-0.717891
0
-0.663159
-2.3214
-1.55439
-2.28374
-1.35574
-1.30207
-1.89252
-1.61334
-1.94939
-1.95596
-2.97539
-5.41735
-4.67731
-5.26426
-5.39037
-5.41711
-4.70754
-4.67336
-4.74803
-5.0227
-4.21514
-4.98594
-4.9451
0
-0.685767
0
-0.655295
-1.45812
-2.16584
-1.95049
-2.17608
0
-0.694393
0
-0.818007
-2.95543
-2.34367
-1.97006
-1.36873
-1.83611
-1.48445
-2.19526
-0.931039
-0.688341
-1.22477
-0.702679
-4.18869
-4.23563
-4.15969
-3.61534
-4.93038
-4.22128
-5.00904
-4.95075
-3.35034
-2.94348
-2.64748
-3.42129
0
-0.692069
0
0
-2.71758
-1.95777
-3.02877
-2.33349
-1.78065
-1.63814
-0.911329
-1.35246
-1.16825
-0.71088
0
-4.48008
-5.21509
-5.16162
-1.1751
-1.34294
-0.699056
-1.26149
-4.76544
-4.63522
-4.71448
-3.86733
-2.25239
-2.47105
-2.44081
-3.14738
-5.21345
-5.21522
-4.60958
-5.95138
-6.00507
-6.04047
-5.33314
-4.44459
-3.77061
-4.21455
-3.69485
-1.48267
-1.28623
-1.51727
-0.826249
0
0
-0.794605
-0.799239
-2.65973
-2.7815
-2.53487
-2.16496
-2.07054
-2.77506
-2.21095
-2.24249
-0.770637
-0.791516
-2.4114
-2.59766
-2.55911
-3.17004
-2.17656
-2.72953
-2.50864
0
0
0
-0.745058
-0.923698
0
-0.808084
-0.79718
-2.63941
-3.06447
-2.25713
-4.49056
-4.99878
-5.13077
-4.49945
-4.23808
-4.75963
-4.83734
-4.97998
0
-0.851029
-0.799346
-6.89593
-6.82427
-3.34751
-2.70469
-2.93806
-2.9156
-3.61783
-3.16901
-2.84237
-2.63069
-2.59623
-1.89611
-2.65025
-1.4651
-5.02506
-5.30567
-4.51873
-5.21776
-5.66606
-5.69534
-5.07718
-5.68206
-1.52006
-0.778827
-3.70949
0
-0.777847
-0.632264
-0.789498
-4.93537
-4.55383
-5.07808
-4.31198
-2.73706
-1.38991
-1.0026
-0.686504
-0.905712
-3.04264
-3.78893
-3.39372
-3.4282
-4.74375
-4.74841
-4.77583
-4.13809
-2.23485
-2.33063
-1.78169
-2.18766
-1.76159
-1.29526
-1.39628
-1.278
-1.50794
-0.800645
-0.776196
-5.38144
-4.68643
-5.36129
-5.36897
-5.63862
-0.807091
0
0
0
-0.376231
-0.803669
-0.376283
-0.631852
-3.0355
-2.91083
-3.63648
-2.95363
-1.27558
-1.34884
-2.06027
-1.48696
-2.40104
-2.28889
-2.61705
-1.91489
-5.25551
-5.94397
-6.03289
-5.52449
-1.9364
-1.45769
-1.4434
-1.99134
-0.746638
-2.28305
-2.42203
-2.53231
-1.83806
-4.38089
-4.36664
-5.15436
-4.43906
-2.78386
-2.22368
-2.66347
-0.876798
-0.836859
-0.792336
-2.8195
-3.25383
-3.71061
-3.71959
-0.638735
-1.48492
-2.09577
-1.41074
-1.35311
-4.92267
-4.23198
-4.60851
-4.08485
-3.45528
-3.98127
-3.80101
-2.76815
-2.77691
-3.49091
-2.60039
-3.88873
-4.58393
-3.61752
-4.36037
-5.45188
-4.82644
-4.7433
-5.44719
-3.38801
-2.24324
-3.02843
-3.03983
-2.34819
-2.47713
-1.85316
-1.90236
-5.24159
-6.27906
-5.63409
-5.74732
-1.45203
-1.45649
-2.13182
-2.0731
-1.36106
-2.08079
-1.48696
-0.701789
-0.672678
0
-0.722769
-4.97664
-4.80405
-4.52987
-4.33364
-7.12369
-6.31879
-1.34082
-0.592678
-0.766683
-0.756252
0
-0.826513
-0.702921
-1.55767
-2.07629
-1.63414
-2.5554
-5.41647
-5.03453
-4.99889
-4.45397
-4.51701
-4.15839
-1.27201
-2.60384
-3.46609
-2.71045
-3.42984
-3.75976
-4.48694
-1.38393
-2.27942
-2.62782
-0.723798
-1.27783
-0.777049
-1.19928
-1.99252
-1.31874
-1.2727
-1.8012
-5.28317
-6.15454
-6.19807
-5.56199
-0.962282
-0.767474
-0.808061
-0.740879
0
0
0
-5.04242
-4.49704
-3.76538
-3.43649
-4.26464
-4.21838
-4.99598
-4.33403
-4.97024
-4.81972
-1.23303
-1.21247
-0.64665
-0.711159
-4.15286
-4.27865
-4.38312
-5.00073
-3.5818
-3.5785
-4.27745
-3.60173
-4.05616
-3.35531
-3.84169
-0.678499
-0.684363
0
-1.07181
-2.01445
-1.492
-1.55327
-1.13613
-4.01226
-3.66697
-4.10308
-4.39642
-4.7751
-4.12943
-4.8495
-4.25416
-0.86613
-0.649005
-1.00968
-3.53473
-3.16458
-2.7443
-3.47
-2.35282
-2.11629
-2.64751
-2.00293
-5.67423
-5.6742
-6.42224
-6.36825
-3.57798
-3.04667
-3.20228
-3.7723
-3.29731
-2.52614
-2.45103
-3.19001
-3.79455
-3.17844
-3.87662
-1.41348
-1.24676
-1.40504
-1.88865
-2.24705
-1.4488
-1.83455
-4.90051
-4.18226
-4.60384
-4.43622
-3.10177
-3.73174
-3.45676
-3.91554
0
0
-0.690792
0
-1.22688
-2.00718
-1.4416
-6.31984
-6.35674
-5.71629
-6.30878
-3.64729
-3.62826
-4.28775
-4.30602
-2.59398
-3.06797
-2.32912
-0.755639
0
-0.758762
-0.789517
0
0
-1.913
-1.32488
-2.00307
-1.27927
-1.57842
-1.98516
-2.10212
-2.55175
-6.17796
-6.81432
-6.66394
-6.83746
-2.45327
-2.39197
-2.21018
-1.64945
-1.50521
-1.46264
-0.844038
-1.40154
-0.800388
-1.41482
-1.27936
-2.19848
-2.87374
-2.26058
0
0
-0.773722
-0.862426
-1.41325
-0.725659
-1.4187
-0.929124
-0.897095
-0.679676
-2.02695
-2.21384
-2.82677
-2.23235
-1.33205
-1.34104
-0.942424
-0.828875
0
0
0
-2.03797
-1.53923
-2.45485
-1.88556
-4.49646
-4.64549
-5.24519
-5.27874
-2.97311
-2.98888
-3.38577
-3.965
-3.79236
-4.05066
-3.65603
-2.84123
-3.43514
-3.03208
0
-0.815423
0
-0.742441
-5.13048
-5.10117
-5.02974
-4.38269
-5.91556
-5.65277
-6.02335
-6.10858
-5.50878
-5.35099
-1.81068
-2.22211
-1.60607
-1.52378
-4.21146
-4.92807
-4.84475
-4.83438
-5.39326
-4.77715
-5.44565
-2.30704
-2.61633
-2.53102
-2.017
-1.71141
-1.17318
-1.41218
-0.729033
-1.53926
-1.33677
-1.7139
-6.18156
-5.50603
-5.12712
-5.57386
0
-1.67008
-1.96244
-1.27043
-2.10248
-3.36491
-3.27412
-3.77362
-3.83841
-1.41288
-1.47244
-2.11985
-1.92525
-1.46818
-1.35406
-0.803363
-0.925776
-0.857465
0
0
0
-2.50617
-3.21466
-1.48068
-2.09275
-2.05099
-2.08677
0
-0.763968
0
-1.9565
-2.00079
-4.86554
-4.23356
-4.85461
-4.68757
-1.33329
-1.03761
-1.94825
-1.49461
-1.34839
-0.761625
-1.30392
-1.27588
-5.39862
-4.75545
-5.35977
-3.3832
-4.03986
-3.63103
-2.74914
-3.49872
-2.93073
-2.76692
-5.43823
-5.23544
-5.82859
-5.60855
0
0
-0.883311
-4.13153
-3.45529
-4.03326
-3.98314
-3.54505
-3.53046
-4.23466
-0.722838
0
0
-0.805798
-3.88578
-4.19342
-4.72164
-4.24709
-2.40476
-2.40383
-1.67913
-2.17134
-2.20239
-2.7699
-2.94822
-2.82284
-2.39659
-2.3923
-2.04147
-4.64824
-5.40973
-4.87496
-4.69742
-1.59908
-2.3653
-2.11213
-1.58674
-6.07875
-6.10526
-6.11372
-5.15052
-4.33949
-4.48205
-4.95879
-5.13803
-5.14332
-5.03075
-4.55526
-1.81892
-1.565
-1.95694
-1.32625
-2.19651
-2.2368
-1.60451
-2.19708
-2.86507
-2.83878
-2.95752
-2.7229
-2.2477
-5.25659
-2.07023
-2.59121
-1.81422
-5.79989
-5.18379
-5.78084
-5.17956
-5.22519
-4.8823
-5.20633
-2.10444
-2.39408
-2.14725
-2.76779
0
-0.712083
-0.834328
0
-2.01119
-1.46843
-2.1235
-2.1695
-0.999
0
-0.745805
-0.782026
-4.72903
-4.40519
-4.16408
-4.28137
-4.20268
-3.60532
-3.68833
-1.80108
-2.79393
-2.09791
-2.20991
-2.02483
-2.72319
-2.41013
-3.3925
-2.71556
-2.68202
-3.32344
-0.82741
-1.92312
-1.27995
-1.61938
-2.08189
-3.45997
-3.04233
-3.00771
-2.65511
-4.65001
-5.49831
-4.87285
-5.48322
-1.65322
-2.31344
-2.61204
-2.18409
-3.04054
-2.87584
-3.01631
-2.23209
-1.34019
-1.59904
-0.668667
-0.861291
-4.09793
-3.81648
-3.35468
-3.49065
0
-0.740122
0
0
0
-0.786146
0
0
-3.42387
-3.19633
-0.92431
0
-0.637745
0
-5.27688
-5.07908
-5.14955
-4.05287
-4.04459
-3.33863
-3.43977
-3.48474
-3.9625
-4.06334
-3.53565
-2.80264
-2.67629
-3.31009
-3.07408
-1.14793
-1.94104
-1.73011
-1.58243
0
-0.846657
-0.75627
-0.731886
-0.796864
-1.84545
-0.766501
-0.771693
-0.729987
-1.35652
-3.52861
-3.61408
-4.24019
-3.5795
-2.3917
-2.2157
-1.52211
-2.03133
-3.10812
-2.64943
-3.29962
-2.67999
-2.60616
-2.2673
-2.08015
-2.93573
-2.4193
-1.86221
-3.44414
-3.20052
-2.99896
-2.21421
-2.45454
-2.0437
-1.62086
-2.7212
-2.20255
-2.06231
-2.00332
-4.32303
-4.32873
-2.17886
-1.80146
-1.28563
-1.81794
-2.73617
-2.10013
-2.15494
-5.69827
-5.60283
-5.74011
-5.03293
-0.867564
-1.45433
-1.36957
-1.50834
-0.695141
-0.735972
-1.25285
-1.97141
-2.52645
-1.95055
-2.24714
-4.98167
-5.13001
-4.2589
-1.33599
-2.1798
-1.74399
-1.49463
-3.08308
-3.60541
-4.12613
-3.90081
-1.48139
-1.38076
-1.93952
-2.19323
-2.32719
0
0
-0.73182
-2.96993
-3.28466
-3.24476
-3.30415
-3.65055
-4.07377
-3.39543
-0.845923
-1.44462
-0.779595
-1.5045
-4.21578
-4.88175
-4.80099
-1.31172
-1.34645
-0.836075
-0.792562
-2.59644
-2.25224
-2.51816
-3.02893
-6.10374
-6.85031
-6.6915
-6.6041
-4.93031
-4.48202
-4.58733
-2.13349
-1.33484
-1.63082
-1.51266
-3.19701
-3.61863
-3.78449
-3.25168
-3.93146
-3.59942
-4.03664
-4.30271
-1.60294
-1.42899
-2.24769
-2.30852
-2.3315
-3.12992
-3.07941
-4.4132
-4.17232
-5.02406
-4.64089
-3.35066
-3.68034
-2.96866
-3.99348
-3.11587
-2.78137
-3.00158
-3.03831
-3.03901
-2.29568
-0.754952
-0.688937
0
-0.737255
0
-0.677187
0
-0.762983
-3.04531
-3.4725
-3.32205
-3.84568
-6.50054
-6.44239
-6.46214
-5.92829
-3.90169
-4.50038
-3.81293
-4.53415
-5.16562
-5.10354
-4.47012
-5.12719
-2.59199
-3.15186
-2.77061
-2.28953
-3.88694
-3.31128
-3.18651
-0.768035
-0.912322
-1.37199
-1.26756
-1.94795
-1.95887
-1.19102
-1.46123
-4.3966
-3.42967
-3.81703
-3.82458
0
0
0
-0.731875
-3.20217
-3.79831
-3.204
0
0
0
-0.740923
-3.05356
-3.55152
-3.6089
-2.83517
-2.26071
-1.8888
-1.48035
-3.7592
-3.84439
-4.50302
-3.98408
-0.835871
0
-5.00311
-5.81437
-5.22792
-2.59325
-2.46655
-3.19464
-2.59641
-3.56287
-3.65626
-3.74607
-4.41329
-4.81192
-4.035
-4.02469
-4.3396
-3.80808
-4.10146
-3.62222
-3.38836
-1.88811
-2.23079
-4.03508
-3.28205
-3.70861
-4.09383
-2.15879
-1.84692
-2.51084
-2.21093
-1.63308
-1.30904
-1.28493
-0.654849
-1.80015
-1.47641
-2.39614
-1.92487
-2.16238
-2.05945
-1.85911
-1.5318
-4.45684
-4.50474
-5.22246
-4.5191
0
-0.669388
0
0
-5.44478
-5.32481
-6.07747
-6.04422
0
-0.889766
0
0
-3.06084
-3.58436
-3.13181
-3.07031
-3.05422
-3.8535
-0.829648
-0.762954
-1.36083
-1.33203
-0.72116
-0.816734
0
0
0
-0.803517
-1.34404
-0.726098
-0.768101
-0.88615
-0.729762
-5.14941
-4.68221
-4.77806
-4.72414
0
-0.785784
0
-0.733319
-2.81044
-3.51109
-3.56377
-2.31506
-3.09286
-3.05195
-2.17543
-1.40227
-1.74624
-1.20731
-0.664082
-1.42795
-1.35754
-1.10681
-1.95311
-1.82283
-2.66207
-2.10343
-3.78954
-3.13129
-2.34353
-1.40099
-1.8447
-1.87046
-1.97824
-1.51629
-2.2809
-1.70297
-2.88312
-2.23573
-2.86354
-2.53858
-0.905669
0
0
-0.917685
0
-0.852531
-0.612793
-0.668403
-3.06819
-1.5767
-0.918115
-1.83074
-1.65215
-0.681254
-0.83841
-1.39849
-0.74858
-1.42636
-1.41435
-1.93671
-1.77968
-3.37353
-4.6616
-4.91495
-4.86142
-4.45207
-4.03766
-4.02344
-3.49014
-0.762406
-1.3107
-0.757075
-0.745292
-3.99894
-3.34204
-3.87227
-3.67332
-0.797476
0
-3.20079
-4.02054
-3.40538
-3.31134
-3.46281
-3.98282
-3.17869
-1.8065
-2.74057
-2.13342
-2.30154
-4.70195
-4.60817
-5.34428
-5.27143
-5.20847
-5.77527
-5.73112
-5.39925
-5.9609
-6.14773
-6.12478
-3.72703
-3.84595
-4.20991
-4.36099
-4.63412
-5.16296
-2.76976
-1.92975
-2.62027
-2.14421
-0.708808
-0.751563
-1.28781
-0.660242
-2.81478
-2.70817
-3.45207
-3.28349
-2.33605
-2.08597
-1.54891
-2.34162
-3.13805
-3.14326
-3.23443
-3.88386
-2.75178
-3.36159
-3.30464
-3.3976
-2.16056
-2.24021
-2.85498
-2.25192
-3.58997
-4.27719
-4.20311
-3.49001
-7.22638
-6.47887
-6.4831
-6.49345
-0.775676
-0.663555
0
-0.719199
-1.76404
-1.22473
-1.35398
-1.88754
-2.93241
-3.63014
-3.48034
-3.60301
0
0
-5.17925
-4.96005
-5.8143
-5.11764
-0.744622
0
0
0
-4.15103
-3.41177
-3.4506
-4.17253
-1.35254
-1.33229
-1.85422
-0.698318
-1.35632
-1.30554
-1.36696
-1.22346
-1.77504
-1.90658
-1.86767
-1.46936
-2.23865
-2.12807
-0.917415
-0.854445
0
0
-3.81488
-4.09163
-4.77175
-4.4439
-1.37528
-2.0497
-1.69903
-1.93612
-1.31809
-1.93441
-2.06486
-2.51212
-2.17712
-1.80684
-2.65858
-1.36445
-1.14842
-0.774409
-1.84766
-1.86827
-1.91372
-1.33429
-5.11279
-5.30447
-5.97258
-5.25845
-0.987428
-3.70453
-3.25118
-2.95506
-3.69563
-5.64099
-5.55309
-5.0372
-5.87074
0
0
0
-0.872197
-0.921231
0
-0.739399
-0.777681
-2.13455
-2.6993
-2.67086
-0.701209
-0.747909
-0.829697
0
-1.10406
-1.60979
-1.70304
-1.37418
0
-0.932826
0
-0.792636
-3.43298
-4.50186
-3.91457
-3.96262
-0.782926
-1.228
-1.74607
-1.16398
-3.50503
-0.828139
-0.752777
-0.932651
0
-1.07694
0
-0.731651
-0.833786
-3.81244
-4.39599
-3.80023
-3.84168
-0.67036
-0.996145
-0.81591
-1.23959
-1.48602
-1.77625
-1.12444
-1.27353
-1.89798
-1.7801
-1.17039
-4.53464
-4.54535
-3.95348
-3.82373
0
0
0
-0.605377
-3.48716
-2.7014
-2.87692
-2.70336
-2.92923
-2.42113
-1.97503
-3.85256
-3.14598
-4.01066
-1.73186
-1.53722
-1.03131
-0.723745
0
0
-0.844337
0
0
0
-0.834212
-0.826552
-0.870742
-0.854228
-1.56843
-1.57084
-5.94748
-5.17433
-5.9669
-5.20977
-0.943562
0
-0.68515
-0.6886
-4.30988
-4.41351
-3.69721
-0.856577
0
-0.728282
0
-0.647798
-0.887077
-5.03131
-5.7838
-5.76572
-3.37275
-3.20203
-3.27236
-2.67701
-4.06709
-4.7591
-4.37229
-4.45126
-0.701236
0
0
0
-2.87528
-3.45642
-1.87896
-1.87449
-1.58691
-1.26336
-5.78762
-5.28558
-2.99085
-3.35701
-3.61045
-2.83476
-5.3683
-6.04793
-5.11107
-5.29326
-4.97325
-4.93649
-5.54931
-0.687374
0
-0.706917
-4.68869
-3.96958
-4.65323
-3.97676
-4.55125
-4.70554
-2.177
-2.77127
-3.0305
-2.52556
-4.66531
-1.50674
-1.93829
-1.38909
-1.41592
-3.31317
-2.619
-5.39611
-5.24528
-4.98381
-5.83054
-5.51927
-5.58887
-4.88229
-5.46307
-2.25266
-1.61276
-1.45911
-2.10948
-2.29734
-2.25881
-2.89466
-3.03682
-2.2266
-2.70106
-2.85976
-1.77569
-1.25826
-0.672313
-1.4888
-1.55166
-1.09086
-2.68489
-2.78283
-1.89928
-2.21361
-2.01743
-1.82641
-2.08479
-1.4019
-0.716035
-1.05079
0
0
-0.933181
-1.24025
-1.08624
-0.636446
-2.44313
-1.90015
-2.08971
-2.00835
-2.04311
-1.73013
-1.50763
-1.32224
-0.851389
-1.4853
-3.84123
-3.85037
-3.13979
-3.82944
-2.06709
-2.72211
-3.05572
-4.58269
-5.28167
-4.7675
-4.63267
-2.50355
-2.13888
-1.77973
-2.91538
-3.3156
-2.55474
-3.15042
-0.957881
-0.665578
-1.21001
0
-0.861618
0
-0.805233
-3.66366
-3.06899
-2.74441
-3.81655
-4.54945
-3.79765
-3.91809
-1.37218
-2.12055
-1.85838
-2.97252
-3.66937
-3.44433
-3.81471
-1.38505
-2.13746
-1.43927
-2.11805
-5.44284
-5.42033
-5.57588
-4.7935
-0.76051
0
0
0
-5.60985
-6.24856
-5.51759
-5.57289
-3.68398
-2.40341
-2.85861
-2.39805
-2.09708
-6.08576
-6.05999
-6.08864
-0.886951
0
-0.769451
-0.710949
-3.60859
-3.69129
-4.29758
-4.35716
-2.52044
-2.47669
-1.92202
-1.94246
-4.9224
-4.90678
-5.22559
-5.67816
-5.11789
-4.50524
-4.62953
-5.13313
-1.31536
-0.798675
-1.21595
-0.698393
-3.48563
-3.80661
-4.65902
-4.83097
-4.7302
-5.36194
-5.71843
-4.84475
-5.1963
-2.79365
-2.18678
-1.49067
-2.39487
-1.86401
-1.77996
-1.83269
-2.59765
-2.38448
-2.30273
-1.97384
-1.5509
-2.52344
-5.42875
-5.99523
-6.00341
-5.30628
-0.807949
0
0
0
-0.753062
-3.71211
-4.01789
-4.34288
-4.37397
-4.97148
-5.07601
-2.04394
-1.83683
-1.73489
-4.18728
-4.28303
-4.33457
-3.46976
-4.60825
-4.09504
-4.67716
-4.51327
-1.6622
-1.93402
-1.24256
-1.30065
0
-0.717256
-0.69581
-3.5131
-3.98312
-3.36023
-3.07448
-2.06443
-1.31494
-1.33687
-1.39263
-6.15988
-5.44125
-5.38744
-6.04769
-2.82058
-2.44828
-3.16604
-0.768452
-1.39329
-1.41822
-1.32173
-4.13898
-4.73864
-2.09747
-1.62201
-1.98667
-1.32669
-0.867371
-0.850034
0
-0.615614
-1.70749
-2.11254
-1.51362
-2.23536
-0.761161
0
-0.627891
-0.780936
0
0
-0.738719
0
0
-0.845764
-0.758858
-0.780921
-0.842195
-0.910788
-0.757963
0
-2.86303
-2.7583
-3.42773
-2.52357
-1.51408
-2.32458
-2.19619
-1.76877
-1.87288
-2.89293
-2.11582
-2.52146
-2.43757
-2.96473
-3.11134
-3.19941
-3.19203
-4.01319
-4.02143
-0.787564
-0.816737
-1.23386
-1.60337
-1.4706
-0.727642
-1.34969
-0.839816
-1.61131
-1.32212
-1.37091
-1.22015
-1.67776
-4.71771
-5.2016
-5.07503
-4.69307
-5.22046
-5.21141
-4.47684
-5.23891
-5.20047
0
-1.07398
-0.865943
-0.872352
-2.59097
-3.34177
-2.82124
-3.45243
-1.5262
-1.58729
-2.25079
-1.67343
-0.778501
-0.696747
-1.23145
-0.825939
-1.41042
-0.824527
-1.48876
-0.82844
-1.85886
-1.3257
-0.805006
-2.24869
-2.94475
-2.21335
-2.89214
0
0
0
-3.62209
-4.28459
-3.70935
-0.787201
-1.4358
-0.862748
-0.787991
-0.744808
0
0
0
-2.21752
-3.15381
-3.01805
-2.54178
-5.14469
-4.48408
-4.93335
-5.55355
-5.39833
-5.48698
-4.81245
-1.28274
-2.3357
-1.68632
-2.33353
-1.25247
-0.815197
-0.67146
-0.720449
-1.573
-0.858652
-5.00881
-5.73581
-5.65943
-5.25203
-3.00991
-3.32608
-2.88247
-2.39066
-1.33903
-1.22436
-2.35388
-1.55746
-1.83946
-1.66522
-4.81243
-5.63174
-4.8855
-5.14091
-5.46178
-4.67902
-5.09603
-4.34729
-4.56782
-4.77942
-1.7198
-1.40534
-1.3366
-0.982035
-4.83446
-4.11809
-1.64095
-0.852884
-1.16376
-1.29028
-1.10258
-0.734967
-0.662608
0
-1.74247
-2.29909
-1.83518
-1.3048
-1.34685
-1.92282
-1.9921
-1.25022
-1.85466
-0.650326
-0.739329
0
-5.97277
-5.93331
-5.91289
-5.20853
-5.54761
-5.32988
-4.72632
-0.927934
-1.39351
-5.54862
-6.17825
-0.8342
-1.23739
-1.48492
-1.24869
-4.88532
-4.43923
-5.25032
-4.66956
-1.54655
-1.43857
-1.46224
-2.05379
-6.31168
-6.34671
-5.85106
-5.69222
0
0
0
-0.682687
-3.25999
-3.51064
-3.23129
-1.19332
-1.56907
-2.10311
-1.3893
-3.84605
-4.37256
-4.33713
-4.68418
-3.0967
-3.12979
-2.51381
-2.48207
-5.31938
-4.74376
-5.25368
-0.79908
-1.46583
-1.29708
-5.17084
-5.17288
-4.56593
-4.55235
0
-0.770331
0
0
-1.82043
-1.99456
-1.83488
-1.08129
0
-0.744857
0
-0.72965
-0.697003
0
-0.544278
-0.6346
-2.66259
-2.07123
-2.96222
-1.35254
-0.747454
-0.819309
-0.736443
-5.14907
-4.59872
-4.285
-5.1509
-2.01754
-1.54998
-1.28858
-2.07563
-2.3998
-1.90922
-1.95968
-1.70684
-2.3075
-2.87867
-2.96782
-3.04168
-3.6408
-3.70157
-4.32336
0
0
0
-4.04963
-3.34061
-3.95177
-3.31072
-3.83518
-3.66058
-4.46908
-4.01837
-2.50704
-1.80263
-1.90898
-3.27158
-3.147
-4.07339
-4.5529
-3.84081
-3.98773
-3.74111
-4.57258
-3.96079
-3.99021
-1.98736
-2.04843
-2.20719
-1.40062
-4.94802
-4.18051
-4.74621
-4.72263
-5.21444
-5.11652
-5.76746
-5.09136
0
0
-0.700461
0
-3.85271
-3.83472
-4.59393
-4.01936
-3.50775
-3.5463
-2.79631
-2.6643
-1.36315
-0.80182
-0.693616
-0.766997
-5.75748
-5.13449
-5.56209
-6.19174
-5.6128
0
-0.799939
0
0
-1.57135
-0.789235
-0.844241
-0.841627
0
-0.800188
-0.722448
-0.911068
-5.04401
-2.37792
-1.55955
-2.03622
-1.65129
-1.38798
-0.734614
-0.677032
-0.699174
0
0
-0.668364
0
-4.76569
-4.32981
-4.21449
-4.94634
-2.78072
-2.41249
-2.77495
-5.13909
-4.04399
-4.63611
-4.56357
-3.98564
-0.825079
-0.667175
0
0
-5.31224
-4.59412
-5.24541
-5.33413
-1.11211
-0.810775
-1.34583
-0.653445
-2.77246
-2.64445
-2.2757
-1.96815
-3.03884
-3.21177
-3.13012
-3.75499
-3.14602
-3.76115
-3.84086
-2.68184
-2.18524
-1.76877
-2.6383
-2.18909
-2.17135
-1.35907
-1.84983
-1.35465
-2.01545
-1.83398
-1.31572
-1.76089
-1.03045
-0.807534
-1.03173
0
0
0
-0.839877
-0.773649
-0.642916
-0.800556
0
-1.0037
0
-3.7375
-3.27486
-3.15755
-3.04152
-1.80516
-2.27547
-2.25944
-1.59374
-1.86616
-1.43865
-2.03647
-1.34915
-5.19536
-4.65611
-5.26135
-5.21562
-2.3087
-2.84793
-2.0689
-2.56943
-5.50797
-6.23007
-5.51722
-0.818067
-1.66807
-1.00201
-1.35663
-2.10084
-2.83387
-2.78044
-2.24174
-0.720356
0
-0.837065
-0.895395
-0.776356
0
0
0
-1.87147
-1.55181
0
-0.8549
-0.985262
0
-1.18513
-1.75981
-1.62253
-0.91668
0
-0.626989
-0.786203
-0.695833
0
0
-0.70237
-2.08333
-2.59108
-2.51715
-3.58346
-2.88807
-3.225
-3.17654
0
-0.640457
0
0
-1.41856
-1.43022
-1.41393
-0.775436
-1.33793
-2.07271
-2.39622
-1.87569
-3.3219
-2.92439
-2.99721
-2.69833
-3.41714
-3.55746
-3.74243
-2.97497
-2.69132
-3.09148
-2.48086
-3.71112
-3.40697
-5.09376
-5.71383
-5.01952
-5.84655
-4.12398
-4.54692
-4.04991
-4.75726
-0.837347
-0.713621
0
-3.90108
-4.28711
-3.62553
-4.35223
-6.54259
-6.58481
-0.727135
-0.705201
-0.76033
-1.31817
-2.69166
-3.43527
-2.9376
-2.93304
-1.46301
-0.789506
-0.81369
-1.31254
-1.34151
-1.91313
-4.44852
-5.15231
-4.35859
-5.10516
-6.09168
-6.58945
-5.97474
-5.96254
-2.83434
-3.35102
-3.30773
-3.3696
-1.25677
-1.03182
-0.662747
-1.4828
-1.95171
-1.33067
-2.07994
0
0
-0.652953
-1.47203
-1.5542
-1.42652
-2.19567
-1.39043
-1.39501
-1.44263
-0.782599
-3.33887
-2.64497
-3.59877
-3.85133
-3.40425
-3.37267
-3.04791
-1.72327
-1.3409
-1.6793
-2.09632
-2.20109
-2.79028
-2.56116
-3.99517
-3.87303
-3.44416
-4.04515
-3.11688
-3.71914
-2.93767
-3.00692
-4.21249
-4.65232
-4.87642
-1.4338
-2.07734
-1.59285
-2.24602
0
-0.820664
0
-0.756045
-1.60209
-0.94877
-1.16286
-1.28653
0
-0.732177
0
-1.55679
-0.837157
-0.691852
-1.03931
-2.77988
-3.19129
-3.77547
-3.27134
-1.3646
-1.25048
-0.767568
-0.717489
-1.42411
-1.13585
-6.00954
-6.01745
-6.04253
-1.46936
-1.92891
-2.42955
-4.42358
-4.09013
-3.72562
-4.52306
-4.96731
-5.63271
-4.94443
-4.86869
0
0
0
0
-0.711699
0
0
-0.618155
-1.43408
-0.735249
-0.811096
-1.24878
-1.70629
-1.27864
0
-0.918415
-0.736952
0
-2.52149
-2.03405
-2.95129
-1.40052
-1.64257
-5.41762
-4.74107
-4.68617
-5.48202
0
-0.891454
-4.17453
-4.33631
-3.57257
-3.60458
-0.751097
-0.719053
0
0
-3.95734
-3.88952
-4.49164
-4.08335
-1.31377
-1.25277
-2.01002
-1.5151
0
0
-0.733377
0
-1.26786
-1.40599
-0.719316
-0.856786
-1.41389
-1.35121
-1.74651
-3.80457
-4.52589
-3.93649
-4.6245
-2.56439
-3.06662
-2.51139
-2.23416
-2.75145
-3.38237
-3.12944
-3.27993
-1.88558
-1.45321
-1.4496
-1.0461
-1.45103
-1.41988
-0.792701
-5.56242
-5.60804
-5.42173
-5.10249
-5.06533
-4.92881
-4.38753
-4.33448
0
0
0
-0.710684
-1.6217
-2.50565
-1.86732
-2.03229
-5.09144
-1.28932
-0.708497
-0.757295
-0.681409
-2.66406
-2.84947
-3.28123
-3.42872
-0.739671
-1.41372
-1.47538
-1.38897
-1.30239
-1.66988
-1.11016
-1.21754
-0.944216
-0.855038
-1.0005
0
-4.17604
-4.72147
-4.53156
-4.16455
-1.63827
-2.44914
-1.79728
0
-0.892245
-5.47862
-6.10728
-5.99499
-5.26829
-5.4304
-5.6105
-4.87699
-2.01398
-1.31277
-1.58671
-1.29889
-3.6658
-3.49379
-3.93686
-3.83628
-3.36102
-3.09944
-3.4699
-3.63762
-4.30247
-4.33338
-2.59176
-2.5831
-1.75134
-0.701677
-0.767524
0
-1.3096
-1.86967
-1.29281
-1.90914
-1.84683
-1.30883
-1.11742
-1.56025
-0.906262
-0.75673
-1.48216
-2.97174
-2.89811
-2.88136
-3.61928
-3.08845
-2.87539
-3.13402
-4.58625
-3.95272
-4.45402
-4.6096
-1.93523
-2.52413
-1.98582
-1.77884
-1.87461
-1.86307
-1.23926
-5.00623
-5.61224
-5.62021
-5.57304
0
0
0
-0.762538
-0.758646
-0.94238
-1.35634
-3.67308
-4.04507
-3.49404
-3.33396
-3.53409
-4.10684
-4.96766
-4.23956
-5.08283
-5.01327
-4.00364
-3.90548
-3.37424
-4.05057
-1.66903
-2.34246
-1.91512
-2.27156
-1.76727
-1.34247
-1.82094
-1.96065
-2.00514
-1.44745
-2.20685
-1.83698
-1.82623
0
-0.772565
0
-0.747431
-0.703857
0
0
0
-3.32356
-3.7314
0
-0.759345
0
0
-2.14038
-1.42053
-1.58258
-0.857605
-1.44672
-2.19835
-1.30143
-1.55353
-2.05022
-6.64733
-6.57393
-6.78555
-6.12768
0
0
-0.890572
0
-2.32259
-1.69369
0
-0.733039
-4.63181
-4.60696
-4.66864
-5.62175
-5.59783
-4.9584
-5.61247
-1.372
-2.2293
-1.95832
-1.95133
-5.98994
-5.40204
-6.06255
-4.48236
-3.83937
-4.53384
-4.59031
-4.84866
-5.57047
-5.58471
-5.56157
-5.26109
-5.25514
-4.64182
-5.24128
-5.24337
-4.65373
-5.24599
-5.25988
-1.79302
-1.30418
-0.870328
-1.26303
0
-0.7119
0
0
0
-0.657983
-0.754416
-5.05927
-4.93882
-4.93381
-4.38295
-2.01104
-2.31975
-2.21289
-2.02882
-2.2571
-2.24687
-1.88443
-2.80403
-2.114
-3.22076
-3.19319
-3.89543
-3.44432
-4.52976
-4.56513
-3.86454
-4.70175
-5.33551
-5.38995
-5.41257
-2.02852
-1.71289
-1.46826
-2.40608
-3.72827
-4.55771
-3.83848
-4.18187
-4.93673
-5.70392
-5.47735
-5.56511
-4.89894
-5.80499
-5.14964
-4.98382
-3.83239
-3.7054
-3.23064
-3.18064
-6.82513
-6.66712
-5.80887
-0.746741
0
-0.886215
-0.705909
-1.45654
-0.784398
-0.769993
-4.62175
-5.29113
-4.6074
-5.32091
-5.3142
-5.38629
-6.0141
-0.745111
-1.45443
-0.707015
-0.793205
-3.58476
-3.44162
-5.09112
-5.68623
-5.23931
-1.2239
-3.31699
-2.97475
-1.49204
-0.794165
-0.748511
-1.2034
-2.4509
-2.46691
-3.1232
-2.39874
-2.11485
-1.51007
-1.3095
-2.1763
-1.312
-1.75909
-0.93841
-0.874496
-1.3854
-1.83303
-1.5171
-2.40984
-5.91809
-5.2053
-5.85882
-5.77278
-0.718173
-1.20815
-0.935218
-0.663152
-5.40578
-6.29544
-5.66087
-5.70793
-3.54002
-3.3131
-3.61136
-2.87077
-1.25096
-1.7543
-1.88167
-1.91289
-1.10425
-1.72191
-1.26043
-1.29013
-2.45466
-2.42643
-2.44493
-1.89769
-2.68707
-2.07301
-2.24941
-1.16587
-1.76995
0
0
-0.725076
0
-2.97649
-2.19616
-2.7883
-3.07471
-3.41912
-0.707516
-0.717232
0
0
-4.20974
-3.25865
-3.48674
-1.28455
-1.68428
-2.06639
-1.59406
0
0
-0.71996
0
-2.39772
-2.45474
-3.24471
-2.05264
-1.38373
-2.02522
-2.00016
-1.89556
0
0
-0.918689
0
-0.798727
-1.30282
-0.687326
-0.930892
-0.770777
-0.703282
-0.755541
0
-1.96147
-1.87712
-2.13237
-2.71807
-0.720169
0
-0.754927
-0.69455
-2.52913
-2.21529
-1.8766
0
-3.71395
-3.19514
-3.86883
-2.81738
-3.01981
-3.41202
-2.87996
-5.31191
-5.21287
-5.24997
-4.66177
-4.75531
-5.55449
-4.82933
-5.0501
-2.84161
-2.678
-2.82323
-2.83223
-2.07244
-0.801023
-1.33229
-1.22177
-1.81846
-3.94151
-3.97828
-3.79908
-3.2373
-3.49237
-3.15298
-1.89333
-2.36993
-2.2626
-2.37532
-3.03394
-3.75409
-3.76887
-3.4463
-2.93862
-0.702451
-0.756684
-0.74944
-1.45043
-1.47591
-1.89552
-1.63209
-1.50617
-1.41273
-0.782881
-1.38708
-2.96983
-2.2476
-3.04687
-1.61314
-0.747617
-1.5094
-1.24715
-2.72507
-3.19278
-2.60535
-3.16713
0
0
0
-0.802254
-3.0299
-3.58158
-2.57763
-2.14856
-2.2857
-1.6701
-0.883185
0
0
-3.58761
-2.60356
-3.57328
-2.85829
0
-0.775186
0
0
-4.31248
-5.11701
-4.52134
-5.13476
-2.22706
-2.09409
-1.89447
-1.58882
-4.96108
-4.18469
-4.77233
-4.2994
-2.7608
-3.50989
-3.57753
-2.94508
-3.59971
-3.65686
-4.24485
-4.08925
-5.41423
-5.20691
-1.47984
-1.38436
-2.11591
-1.57036
-3.20544
-2.38332
-2.56643
-2.52303
0
-0.815265
0
0
-1.97636
-2.436
-2.86236
-2.19423
-0.754523
-0.713668
-5.21845
-4.52553
-1.99994
-2.02826
-2.07778
-1.40405
-1.3489
-1.4084
-1.50946
-0.789212
0
-0.813679
-3.94152
-4.56258
-4.56509
-3.7386
-2.58991
-1.93916
-2.03719
-1.92504
-3.71554
-4.00966
0
0
0
-0.8804
-3.17415
-3.22472
-2.57049
-3.14417
-6.09329
-6.02196
-6.05476
-5.45156
0
-0.789689
0
0
-0.716308
-1.43092
-4.8145
-1.53227
-2.07448
-2.32548
-3.95568
-4.61643
-4.28357
-3.89744
-1.51758
-0.944216
-1.34289
-4.32948
-4.16048
-4.64917
-3.78101
-1.21664
-1.08611
-1.40227
-1.8887
-0.838531
0
0
0
-1.49419
-2.17969
-1.81131
-2.24685
-0.793627
-0.947923
0
-1.21759
-4.93012
-4.81034
-5.55682
-5.5456
-5.2518
-5.10912
-4.46529
-1.94729
-1.2729
-0.995596
-1.59255
-3.32166
-2.45487
-2.06615
-2.72343
-2.75903
-2.69983
-2.53016
-3.14637
-3.17034
-2.91384
-0.697938
-0.851295
-1.50926
-0.77773
-1.09675
0
-0.862164
-1.36749
-1.50222
-0.767533
-4.46894
-4.14001
-3.6796
-4.1401
-0.695504
-1.08573
-1.14194
-1.4603
-3.52996
-3.4341
-2.05964
-2.165
-2.68775
-1.85442
-2.10224
-1.77373
-2.15303
-0.904027
0
-4.81173
-4.4845
-5.16889
-4.59487
-2.36268
-2.21387
-2.95757
-2.12874
-0.730125
0
0
0
-4.47642
-3.96715
-4.34936
-3.63631
-5.54605
-4.89058
-5.50133
-2.07799
-1.45683
-1.10848
-1.27382
-4.24957
-4.26337
-3.63032
-4.24199
-0.657278
-1.24692
-1.36142
-1.52222
-3.52147
-3.61484
-2.78214
-3.27388
-2.97848
-4.65975
-4.81598
-4.80634
-5.44044
-1.2954
-1.82645
-2.11914
-1.17581
-4.1249
-4.01323
-4.45598
-4.44473
-4.38624
-5.03838
-5.01748
-2.2973
-0.80685
-0.681711
0
-1.27602
-1.36164
-1.87869
-1.59473
-0.713252
0
0
-0.670571
-3.06103
-2.23106
-2.47721
-3.09303
-3.21615
-3.42457
-3.88933
-1.37816
-0.826171
-0.85856
-1.27545
-4.8974
-4.82983
-4.29416
-4.88972
0
0
0
-0.663721
-0.733563
-1.48696
-1.44963
-1.4637
-3.06635
-3.06512
-3.08922
-2.4485
-4.58167
-5.02988
-5.20472
-5.26465
-3.28722
-2.73352
-3.43479
-2.96464
-3.87928
-3.70343
-3.87383
-3.09122
-5.31885
-5.34995
-6.09185
-5.42283
-1.28795
-1.00782
-0.709255
-0.691042
-4.64726
-3.78848
-4.10513
-0.977921
0
-0.702136
0
-0.626228
0
-0.773803
0
0
0
-1.26313
-0.662667
-0.814781
-4.68955
-4.14273
-4.19665
-4.77972
-4.74694
-4.31321
-4.1799
-5.58841
-5.61112
-5.25502
-6.07945
-4.30675
-4.79748
-3.81383
-4.20466
-0.758464
0
0
0
0
-0.785929
0
-3.78934
-4.51351
-4.14973
0
-0.710387
0
0
-5.56413
-5.52109
-4.88789
-5.52903
-3.60913
-2.93779
-2.81199
-3.0629
-4.97412
-2.1399
-2.09262
-2.75016
-2.07472
-0.77463
0
0
-0.611002
-0.718653
-0.813857
-1.22415
-0.669656
-1.34541
-1.56572
-2.22657
-1.57336
-1.96623
-0.962977
-1.32894
-5.53245
-4.83084
-4.85757
-5.13526
0
-0.771651
0
-4.22739
-4.87038
-4.39651
-4.83855
-0.628416
-0.943237
-0.674283
-2.6287
-2.63236
-1.97421
-1.84166
-3.81198
-3.64351
-4.34143
-4.49529
-5.52463
-5.53724
-5.22369
-2.02508
-1.98663
-2.60646
-1.99188
-2.3153
-2.54838
-3.05208
-2.80984
-0.747147
0
0
0
-4.92405
-2.81957
-3.77939
-3.45523
-3.15891
-2.37157
-2.28572
-2.88138
-2.97285
-1.80388
-4.82146
-5.42165
-5.17893
-4.65783
-2.74261
-2.14345
-2.76761
-2.44529
-2.22584
-1.9973
-2.53468
-1.77427
-0.691266
0
-0.956086
-2.19808
-2.17803
-2.71247
-2.62679
-3.2341
-3.36601
-2.64643
-1.97306
-2.00155
-5.75184
-5.75241
-5.72399
-5.15078
-3.57957
-4.08172
-3.63564
-4.07298
-1.81957
-1.87474
-2.4124
-2.16624
-1.3939
-2.50017
-2.05641
-5.7482
-5.76528
-1.64361
-1.07315
-0.755596
-5.21819
-4.5206
-5.28239
-2.38248
-2.92422
-3.16502
-3.28347
-0.727509
0
0
0
-4.52511
-5.08912
-5.07386
-5.10284
-0.796468
0
-0.750726
0
-1.28353
-0.893982
-4.1176
-4.74214
-4.14432
-2.80767
-2.80752
-3.20043
-2.18533
-2.1741
-2.97042
-2.47059
-4.14169
-4.75032
-3.94865
-4.42637
-2.25544
-2.34582
-1.80083
-2.41539
-5.56242
-4.69469
-4.9351
-5.39105
-4.23183
-4.23558
-4.28376
-4.22707
-4.19483
-3.63206
-1.69176
-1.10073
-2.18306
-1.34054
-1.58925
-4.91079
-4.93972
-4.0315
-4.84042
-1.41965
-2.00537
-1.17146
-0.866336
-5.68504
-4.93839
-5.19381
-4.99059
-2.2548
-2.99268
-2.93536
-0.825768
-1.42678
-0.832214
-3.86344
-3.67988
-4.21407
-4.3047
-4.82518
-5.73669
-5.36091
-5.15715
-5.31089
-5.33119
-5.36169
-4.80183
-5.5363
-6.08958
-6.0732
-5.67444
-5.42762
-6.15715
-5.59431
-5.38175
-2.20061
-2.75271
-1.87439
-2.37837
-1.69522
-1.60361
-1.40712
-0.958195
-2.67221
-3.10538
-2.38944
-3.15381
-0.769326
0
0
-3.43359
-3.19216
-1.26667
-1.83861
-1.21195
-1.02774
-6.93476
-6.30448
-2.87931
-2.18094
-2.23754
-2.16052
-3.00073
-3.72476
-1.568
-1.5016
-1.23567
-0.709635
-3.07976
-3.84953
-3.47627
-3.47489
-3.11794
-3.67396
-4.04195
-3.66862
-1.30179
-1.76717
-1.97772
-1.41145
-4.30995
-3.72162
-4.44588
-3.76479
-6.05797
-6.84271
-6.08277
-6.80734
-2.55579
-2.34252
-3.03613
-2.99886
-3.2351
-2.42709
-2.6341
-2.84196
-1.21732
-1.15269
-1.63812
-0.808167
-0.688793
0
0
0
-0.683775
0
0
0
-2.69776
-2.83414
-3.27914
-2.84966
0
-0.629365
0
-0.778004
-5.62534
-5.65373
-5.71383
-4.95075
-5.01124
-5.61205
-5.60337
-4.79484
-1.88998
0
-0.841313
-0.658876
-0.783588
-2.53729
-2.36471
-1.95069
-2.8576
-3.60259
-3.67677
-2.74773
-2.90223
-2.48868
-3.84767
-3.38111
-3.96001
-3.27349
-0.734781
-0.903375
-1.34868
-1.38609
-2.53437
-2.73476
-2.85965
-1.87911
-0.677946
-1.19764
-0.960896
-0.807521
-0.67044
0
0
-0.808533
-2.135
-2.83263
-2.84055
-2.97676
-1.8033
-1.07931
-1.31133
-5.72652
-5.36534
-6.05578
-5.90865
-4.54529
-5.30014
-4.67475
-5.28691
-1.35161
-0.771653
-1.52142
-1.19721
-4.83703
-4.86533
-5.55944
-4.91765
-3.0249
-3.07497
-3.06484
-2.22549
-1.28842
-1.43817
-1.56232
-6.14589
-6.17934
-6.16684
-5.56889
-2.18498
-1.96601
-2.313
-1.81955
-3.03526
-3.53907
-2.99662
-3.67109
-3.39863
-3.3671
-3.99241
-3.47535
-4.01123
-3.43897
-3.95696
-4.13298
-4.4321
-5.0557
-4.36854
-3.71352
-4.4331
-4.15354
-3.71961
-4.03372
-4.72966
-4.15579
-4.75228
-1.57239
-2.12791
-1.86584
-1.55119
-3.50679
-3.92526
-4.51314
-1.79615
-1.81723
-1.2424
-1.71887
-1.93094
-2.14518
-2.67619
-2.26548
-6.0385
-6.02566
-6.65894
-6.73796
-1.41865
-0.786683
-1.33687
-0.773237
-3.05881
-2.95563
-3.75582
-3.31709
-0.723239
-1.36621
-1.55069
-1.22767
0
0
0
-0.732674
-3.26489
-2.7862
-3.42596
-3.38329
-1.66158
-2.50561
-2.18537
-1.93227
-5.80875
-5.80028
-3.93881
-4.00499
-3.37012
-3.28953
-4.04564
-4.04777
-3.48664
-3.3944
-2.83677
-3.04104
-3.46389
-3.24964
-0.700484
-0.716971
0
-0.771757
-1.60261
-2.15646
-2.41514
-1.90739
-4.68146
-4.06903
-4.64518
-0.869663
-0.797696
0
-0.762358
-2.59425
-2.53592
-3.26211
-0.887874
-1.62564
-1.27573
-0.817991
-2.43604
-1.75673
-1.96461
-1.99999
-2.64981
-2.05744
-0.754623
-1.2746
-3.01662
-3.39674
-3.63101
-3.32313
-1.64578
-1.49948
-2.47379
-0.823017
-0.736238
-1.4638
-1.0686
-0.768513
-1.29307
-1.40772
-0.742755
-0.866399
-1.4152
-3.67339
-3.05315
-3.82759
-2.77865
-2.10214
-2.10847
-4.2624
-3.64036
-4.09922
-4.05808
-3.34551
-3.36625
-3.07594
-3.01873
-2.73729
-2.88516
-3.06699
-0.751574
-0.749035
-1.29297
-4.93059
-4.21546
-4.29087
-2.54677
-1.33667
-0.815758
-1.31329
-0.752099
-2.80792
-3.64264
-3.15747
-3.21606
-2.89389
-3.33911
-2.89007
-3.5049
-3.55061
-2.69365
-2.91701
-2.90542
-2.87897
-2.46473
-1.75676
-2.53751
-2.14409
-2.32122
-5.99325
-5.35784
-5.32253
-3.18482
-3.30199
-2.48658
-2.45988
-4.86407
-5.509
-4.84029
-4.72861
-1.88466
-1.8505
-2.3583
-1.66567
-2.44281
-2.52126
-1.91822
-6.06387
-6.11257
-5.56869
-5.98911
-4.1099
-4.74081
-4.03249
-2.86249
-2.70593
-5.12634
-5.19124
-5.21013
-4.47087
-2.41228
-1.5707
-2.40777
-2.43121
-4.72707
-4.61772
-4.04672
-4.59583
-2.57017
-2.33318
-3.24365
-2.90435
-0.807966
-0.997022
0
-4.44315
-4.54024
-3.67822
-4.49285
-3.91829
-4.47836
-4.59362
-4.54897
-5.08384
-5.50578
-5.5964
-5.12921
-4.78996
0
0
-4.04728
-3.24155
-4.12375
-3.51848
-1.37744
-0.802117
-0.785622
-0.692982
-4.17948
-3.82354
-3.96615
-4.63901
-3.8202
-3.22468
-3.8029
-3.5079
-3.21051
-2.73741
-2.4007
-2.52948
-2.32328
-1.85
-1.53256
-2.21642
0
-0.662996
0
0
-2.76354
-3.56128
-2.83535
-2.95584
-1.90123
-1.95147
-2.03054
-2.6179
-1.97579
-2.05304
-0.764038
0
0
0
0
0
0
-0.841822
-2.76057
-2.0514
-2.81591
-2.60816
-1.30754
-0.791416
-0.829721
-1.36203
-1.64889
-0.877874
-0.729907
0
-0.774716
0
0
-1.92582
-1.75912
-1.89742
-2.53603
0
-0.772225
-0.802239
0
-1.8895
-1.32025
-1.42391
-1.32645
-1.79684
-1.46949
-1.91502
-2.5706
-1.94338
-2.21406
-3.45053
-3.48457
-3.35288
-2.74139
-3.2465
-2.53765
-3.26563
-2.64325
0
-4.39084
-4.02962
-2.80866
-3.93729
-3.25513
-3.82773
-4.22345
-2.71773
-2.48332
-3.29009
-3.54788
-3.28478
-3.96641
-1.78065
-2.93036
-2.39199
-3.66042
-3.75933
-4.22459
-3.47626
-1.56735
-1.20972
-1.35011
-1.82157
-1.40781
-4.98919
-4.30015
-4.30379
-4.3403
-3.25807
-3.70203
-2.48723
-1.93912
-1.85233
-2.18175
-4.04259
-4.23577
-3.37774
-3.7175
-3.24425
-0.802221
-3.66463
-3.01762
-2.94455
-3.04522
-3.15132
-3.00555
-3.48387
-3.68507
-5.04406
-5.67054
-5.63087
-4.92546
0
0
0
-0.836306
-0.706315
0
0
-0.814495
-2.97709
-2.97137
-2.34219
-2.33303
-3.47383
-4.18303
-3.26156
-4.18261
-3.01468
-2.53162
-2.75238
-2.22921
-1.7894
-1.6526
-2.64446
-3.31781
-3.08897
-1.76389
-1.87511
-1.84433
-1.15101
-2.90663
-2.98722
-3.0353
-3.66441
-0.892124
-0.740853
-1.42374
-3.43269
-2.75298
-3.33654
-3.10972
-2.23293
-1.39286
-2.29752
-4.46347
-4.95451
-4.37685
-3.94596
-3.58428
-4.49499
-4.17719
-4.22105
-4.25223
-4.51809
-3.74029
-6.18024
-6.18682
-6.19032
-5.59213
-2.11449
-2.30074
-2.83956
-1.16187
-1.23733
-0.693708
-4.61455
-4.61055
-5.25437
0
-0.679436
0
0
-4.22273
-4.41345
-4.98821
-4.15672
-0.796103
-1.33284
-1.65883
-0.823
-6.0304
-5.37053
-5.60396
0
0
0
-1.98916
-2.41248
-1.78182
-1.64174
-1.49778
-1.73185
-2.08785
-1.72055
-5.20338
-5.22909
-3.05027
-4.71413
-5.26774
-3.77865
-4.44827
-4.40718
-3.89309
-2.24659
-2.79786
-1.95158
-2.08756
-0.648873
-0.7184
-0.817611
-1.28319
-1.06985
-0.574439
-2.18219
-1.78471
-1.43569
-2.30926
-3.00322
-2.74518
-3.26085
-1.95789
-1.46137
-2.17125
-1.92964
-1.64684
-1.07043
-3.16669
-2.5831
-3.23571
-2.90838
-5.91375
-5.355
-4.94338
-5.55906
-2.6918
-2.88735
-2.26379
-2.24242
-3.08056
-3.76262
-3.47072
-3.58356
-3.89013
-4.58475
-4.33086
-1.81031
-1.10545
-1.47715
-1.22648
-4.89833
-5.63489
-5.63355
-4.85841
-3.09411
-2.29487
-3.2359
-2.67204
-6.27787
-6.02167
-5.89238
-5.61598
-3.52063
-4.0975
-4.12596
-4.35927
-5.23226
-5.38601
-5.38045
-4.65274
0
0
-0.809963
-4.81897
-2.84716
-2.56913
-4.89786
-5.59577
-5.51064
-5.57605
-3.35469
-3.42827
-4.15118
-3.49975
-4.47482
-3.50733
-3.38643
-3.81129
-3.58119
-4.09453
-1.69165
-1.37045
-1.39634
-0.869963
-1.7974
-2.39453
-1.97797
-2.57189
-0.681489
-0.870938
-4.32747
-4.49886
-3.88377
-4.54143
0
0
0
-0.765269
-3.30676
-3.51511
-3.76952
-2.97439
-4.89712
-4.20236
-4.82373
-4.91523
-5.4188
-5.47322
-5.44907
-4.67571
-0.779958
-2.34306
-1.59765
-1.95565
-1.33725
-1.67958
-1.99686
-2.36353
-1.50706
-4.59436
-4.05014
-1.28511
-0.756249
-0.874182
-0.808914
-2.63795
-2.58451
-2.83954
-3.89477
-4.4273
-4.28419
-1.48987
-2.3162
-2.15712
-1.98566
-0.681095
0
0
-0.936422
-2.6677
-2.46792
-3.24019
-2.14527
-1.82887
-2.67313
-2.13363
-5.17586
-4.5541
-5.24984
-5.21447
-1.27366
-0.804454
-1.36057
-1.32395
-1.26704
-1.34331
-0.69699
-3.75276
-3.6787
-3.33873
-3.11372
-4.79144
-4.713
-4.17182
-4.32669
-6.16954
-6.26148
-5.51497
-6.27829
-1.544
-1.84539
-2.09147
-1.31294
-3.62836
-5.11682
-5.15078
-5.10068
-4.54824
-4.41159
-4.97698
-5.04901
-3.95726
-0.929164
-0.721155
0
-0.746127
-4.61477
-4.0501
-3.55258
-4.03272
-3.26416
-3.03052
-3.21519
-3.91377
-2.51023
-1.92684
-2.31264
-1.54328
-5.30107
-5.0309
-5.12936
-4.69223
-5.4097
-4.90155
-2.88038
-2.19637
-2.42341
-4.72917
-5.60341
-5.39295
-4.80361
-1.28467
-1.41444
-2.08322
-1.55489
-1.45836
-1.57779
-2.86035
-3.61295
-2.68613
-2.98111
-4.92131
-4.67172
-5.20577
-3.63008
-3.04465
-3.10865
-2.81684
-2.55131
-2.65492
-3.19941
-3.22761
-5.04249
-4.92134
-5.72269
-4.98086
-1.43717
-1.7309
-1.99613
-0.790872
0
0
0
-0.788184
-1.45986
-1.41038
-0.791496
-0.995309
0
0
0
-0.923587
-2.26761
-1.91274
-1.39796
-2.44637
-1.73505
-2.12587
-1.35321
-1.65239
-4.57435
-4.5648
-5.17267
-4.40122
-2.29638
-2.89703
-3.05412
-2.90831
-3.18305
-3.16173
-2.46814
-2.97726
-1.9334
-2.10277
0
-0.639849
-6.08354
-6.01675
-5.92625
-5.44545
-5.88724
-5.90484
-5.23463
-6.01146
0
-0.716547
-0.838466
-0.722988
-1.20049
-1.42496
-0.805551
-1.24663
-0.9912
-5.54879
-5.46023
-4.87624
-5.55258
-2.83664
-2.24186
-2.22774
-1.89978
-1.59288
-2.23501
-1.28187
-1.62975
-1.62308
-4.33773
-5.17195
-5.11853
-4.47547
-6.71179
-6.14577
-5.9596
-6.8274
-2.70577
-2.64426
-3.29723
-2.55842
0
0
-0.870404
-0.72436
-4.02307
-1.2699
-0.952984
-5.8428
-5.82878
-2.72366
-2.74448
-2.73537
0
0
0
-0.640765
0
-0.628068
0
0
-0.673567
-0.87131
-0.763368
-1.25916
-1.98981
-2.60478
-1.36609
-1.21621
-1.88287
-1.9357
-1.92558
-1.29315
-1.29584
-1.97935
-2.56188
-2.66311
-2.52176
-3.30863
-5.90372
-5.14916
-5.1386
-0.682329
0
-0.690976
-0.977707
0
-2.0778
-2.38636
-2.44595
-2.83171
-2.25308
-2.21556
-2.93498
-1.85741
-3.07288
-3.63388
-3.02958
-0.758347
0
-1.11836
-0.711656
-2.42266
-2.41128
0
0
-0.7404
0
0
-0.661291
0
-2.25169
-2.53386
-3.03644
0
-0.672285
-0.984703
0
-1.83059
-1.82171
-1.28829
-1.43587
-3.06307
-2.66256
-2.51493
-2.64735
-2.44782
-1.87509
-5.75165
-5.11501
-5.75657
-5.75321
-1.67716
-2.40854
-1.53874
-1.90287
-0.673226
-0.915067
-0.754481
0
-5.44747
-4.55607
-5.01604
-5.09854
-1.98041
-2.05953
-2.27026
-1.25356
-1.63075
-0.838507
-5.08725
-5.126
-5.09457
-4.36719
-1.40174
-1.41748
-1.8497
-5.69985
-5.73471
-5.73565
-6.3603
-3.1635
-3.68794
-3.83215
-3.89139
-4.91478
-4.3374
-4.91441
-4.5221
-2.8797
-2.4258
-3.06841
-1.27431
-1.85816
-1.32296
-1.36795
-0.741401
0
-0.801762
0
-2.94506
-2.49769
-2.15662
-2.86237
-2.10429
-2.13177
-1.39608
-1.42005
-5.30799
-5.99383
-5.92228
-5.86752
-1.74725
-1.28338
-1.62191
-0.973808
-0.915828
-0.748327
-0.703702
-0.810753
-1.27688
-2.59406
-2.96914
-1.14954
-2.3527
-2.35672
-3.284
-2.58
-2.80607
-2.3495
-2.05989
-2.80551
-1.93502
-2.46065
-1.26807
-1.26552
-0.828975
-0.681057
-5.58618
-6.32277
-5.62141
-5.64568
-1.33562
-1.52872
-1.18517
-3.5112
-2.89239
-2.73373
-3.49839
-3.82769
-3.11575
-0.806044
0
-0.838008
0
-4.2029
-3.73245
-3.51495
-3.49253
-3.0112
-3.51557
-2.73843
-4.19463
-4.10957
-4.08295
-3.53464
-5.69156
-5.62663
-5.69233
-5.06448
-1.33426
-2.24102
-1.94396
-1.75835
-2.53255
-3.05118
-3.60459
-2.98647
-3.56761
-3.90436
-4.1892
-3.89314
-3.38636
-3.47277
-0.876161
-1.44151
-1.14832
-0.771165
-2.46972
-1.72743
-1.80836
-1.79139
-0.838996
-0.651331
-6.35808
-5.83273
-6.44976
-6.34938
-0.747832
-1.31967
-0.783609
-0.779157
-2.34716
-1.79458
-1.42064
-1.87549
-2.41387
-3.1799
-3.18788
-1.29769
-0.697544
-0.741882
-0.685275
-4.82124
-4.64839
-4.77539
-5.46712
-2.52055
-2.59914
-2.67741
-3.37802
-5.81321
-5.85514
-5.67326
-5.17864
-1.59148
-2.21325
-1.8372
-1.36264
-4.43714
-3.72868
-2.66362
-2.6223
-1.97126
-2.60408
-1.93906
-2.07927
-1.89433
-2.53074
-3.90524
-4.2745
-3.91997
-4.69497
-2.56836
-2.4932
-3.01737
-2.90348
-3.75627
-4.40425
-3.63349
-3.77584
-0.673863
-1.25963
-1.15072
-0.74948
-2.73595
-2.32793
-2.74124
-3.24578
-4.3546
-3.5123
-4.47694
-5.19043
-4.50804
-5.17114
-5.11127
-5.13397
-4.46622
-1.9957
-2.51575
-1.82258
-1.70686
-0.844419
-0.724126
0
-0.849103
-3.81796
-4.74077
-3.79974
-4.44297
-4.22472
-4.19126
-2.89098
-2.59505
-2.31923
-1.97215
-3.19649
-1.57957
-1.61087
-0.803433
-0.852742
-1.7331
-1.74273
-2.50978
-2.46744
-1.98457
-1.29517
-2.10192
-1.97124
-0.897123
-1.67156
-1.61019
-4.11676
-4.51752
-0.719152
-0.819357
-1.26911
-1.2887
-1.48151
-1.72668
0
-0.871974
0
0
-3.14028
-3.11895
-2.53975
-3.11687
-0.863583
0
0
0
-1.38586
-1.20094
-0.858661
-0.648118
-0.603597
-1.26678
-0.886421
-0.726594
0
0
0
-1.58318
-2.21973
-2.54455
-1.99518
-3.28504
-1.35486
-1.86548
-2.02402
-1.17886
-4.99272
-0.767371
-1.63702
-0.928919
-1.46037
-3.07658
-3.20969
-3.89729
-3.76806
-4.70773
-5.37861
-5.4102
-4.56099
-3.57444
-4.49805
-4.01776
-3.99672
-3.31328
-3.26663
-3.67964
-4.0885
-4.05636
-3.97265
-4.70734
-4.17763
-0.810976
0
0
0
-4.07781
-4.46975
-4.85683
-1.36516
-0.714642
-0.810721
-0.656657
-3.60621
-2.51194
-3.07595
-3.15842
-2.6188
-3.4435
-4.07893
-3.86308
-4.83049
-4.93495
-4.6322
-4.07841
-4.61537
-4.58258
-5.26463
-4.541
-4.58984
0
-0.757494
0
-0.725668
-3.51505
-3.0288
-3.90044
-3.41939
-2.1492
-1.75047
-2.10773
-1.39456
-2.44566
-2.96791
-2.11588
-2.56196
-1.28768
-0.998163
-1.3732
-0.754855
-1.70385
-2.38402
-2.08258
-4.0094
-3.81318
-4.07253
-3.35787
-3.41587
-4.08187
-4.05635
-0.791845
-0.798947
-0.83391
0
-1.45421
-0.8175
-1.35012
-0.767946
-2.80454
-2.77698
-2.78179
-2.3103
-4.92265
-4.64826
-0.697851
-1.2569
-0.761666
-2.44935
-2.87539
-2.98434
-3.53583
-5.55931
-1.29077
-0.810247
-1.21616
-0.92747
-4.68302
-3.11697
-3.34808
-2.83269
-3.55803
-2.78955
-3.5079
-3.06783
-3.12586
-4.43199
-5.10184
-4.22924
-4.31405
-2.82681
-2.64733
-2.05233
-1.84314
-2.00499
-2.4587
-3.31779
-2.20151
-2.55715
-2.1261
-2.65683
-2.70388
-1.99609
-4.14214
-4.19385
-4.21968
-3.41905
-2.16983
-2.02628
-5.34443
-5.52902
-4.83571
-5.5716
-3.94087
-3.52868
-3.20432
-0.622255
0
0
-4.74959
-4.77791
-5.46147
-4.908
-2.67673
-3.1936
-3.34215
-3.31606
-5.7455
-5.099
-5.06701
-4.70519
-4.10987
-4.68185
-5.2559
-5.82975
-5.85302
-5.82865
-0.767042
0
0
-2.04797
-2.67461
-2.73492
-2.55853
-2.93731
-3.13245
-3.58082
-3.45684
-3.60701
-3.29651
-4.03005
-0.676192
0
-1.26314
-0.704107
-0.714395
-0.76277
-6.23192
-5.50343
-5.59909
-5.70252
-1.2639
-0.79861
-1.3157
-1.5231
-5.88315
-6.28022
-6.40844
-5.98068
-4.89824
-5.6909
-4.97845
-5.60832
-4.91248
-4.82591
-4.11092
-4.09163
-3.78097
-3.00083
-2.13075
-2.38997
-2.78647
0
0
0
-0.764791
-3.13185
-3.18016
-3.14437
-2.61348
-2.48899
-1.85359
-2.30429
-2.34576
-3.85984
-4.74003
-4.54237
-0.843402
-0.661701
-1.28017
-6.55663
-6.60766
-5.92009
-2.38567
-2.11408
-2.41491
-2.91566
-2.20557
-1.82766
-2.5485
-1.84078
-4.59517
-4.61862
-4.25735
-5.20386
-4.13559
-3.27331
-3.69765
-3.98809
-1.7934
-2.15313
-3.8074
-3.85715
-3.55611
-4.43942
-3.72565
-3.43344
-4.2071
-3.47071
-4.19008
-4.16869
-3.53806
-3.20036
-2.61476
-3.19756
-3.22521
-3.40905
-3.02459
-1.29542
-0.666828
-1.02275
-0.66518
-0.731029
-0.667017
-1.70958
-0.915589
-1.39115
-1.19081
-1.73091
-1.51984
-0.915092
-1.66356
-0.83719
0
-0.729834
0
-0.830453
-4.93152
0
0
-0.778296
-0.776813
0
0
0
-1.34761
-0.740696
-0.924775
-2.19357
-1.80923
-2.78628
-1.63363
-1.25955
-0.691421
0
-0.727148
-0.880252
-0.835134
-0.75711
0
-0.710442
-3.85498
-3.39422
-3.18735
-2.87609
-4.27942
-3.83803
-3.66125
-3.61841
-1.5605
-1.45009
-2.09626
-1.31119
-4.33846
-3.85184
-3.71363
-3.58314
-5.1324
-5.80821
-5.18245
-1.42687
-0.842331
-2.38748
-3.17365
-2.67182
-2.74447
-3.08325
-3.55307
-3.88234
-3.83504
-0.743918
0
-0.744428
0
-3.71445
-3.59476
-3.63016
-3.04853
-3.52563
-3.49077
-3.05334
-3.44498
-1.91392
-2.33617
-2.65654
-2.39133
-5.71796
-5.09123
0
0
0
-4.9736
-4.93088
-5.06321
-5.61345
-1.35008
-0.904848
-1.31322
-2.85493
-3.60575
-3.14445
-3.06083
-6.296
-6.98833
-3.17392
-2.49157
-3.19772
-2.56037
0
0
0
-0.880482
-0.93379
-0.735304
-3.07316
-3.70481
-3.726
-3.46881
-5.68319
-5.00455
-5.28171
-5.24932
-4.5714
-3.68848
-3.50702
-3.65892
-2.95263
-3.00331
-2.65825
-3.74389
-4.0256
-4.03996
-4.68547
-2.25575
-2.58681
-2.58488
-3.03988
-0.960112
0
-0.75207
-0.864149
-3.06784
-2.34166
-2.70217
-2.58847
-1.85744
-2.32649
-4.91854
-5.64962
-2.07801
-1.34901
-1.6782
-1.81824
-5.2478
-4.48351
-4.45789
-4.62717
-4.21113
-3.00636
-2.61919
-2.40865
-2.194
-2.21705
-2.45055
-2.23662
-1.68448
-2.16453
-1.70243
-2.55693
-1.64976
-2.37869
-2.42499
-1.65072
-2.39763
-1.72032
-1.28265
-1.70941
-0.85488
-2.61045
-3.21236
-3.11281
-2.5196
-1.40746
-1.69032
-2.10262
-2.00852
-3.18067
-3.35633
-2.67866
-5.3138
-4.62822
-5.36991
-5.33712
-0.864849
-0.681581
-0.955785
0
-2.14223
-1.44389
-2.01726
-1.93705
-2.06591
-1.63203
-1.319
-3.24048
-3.14333
-3.05691
-3.78593
-1.50528
-1.39216
-5.27956
-4.60259
-5.29121
-4.5891
-0.835677
-0.785158
0
-0.675543
0
0
-0.821208
-1.39316
-1.38605
-0.814011
-3.08747
-3.25572
-3.4364
-3.82649
-0.782536
0
-0.902074
-0.668902
-2.46969
-5.17039
-5.18903
-5.12754
-3.71833
-3.54773
-2.95645
-3.7528
-3.24356
-3.62664
0
-0.68403
0
0
-1.53979
-1.71095
-1.71334
-1.25017
-2.37624
-3.12173
-5.0208
-4.99805
-4.55407
-5.53768
0
-0.821693
0
0
-0.583035
-1.22261
-0.724866
-2.621
-2.59585
-1.93323
-2.04758
-4.95708
-5.76036
-5.17617
-3.73878
-3.28634
-3.39488
-3.01537
-2.43995
-1.65725
-1.76064
-2.2513
-2.18295
-1.86537
-2.78254
-2.62586
-2.2984
-4.74713
-4.8469
-5.44373
-4.69165
-5.64239
-4.70335
-4.94753
-6.48258
-6.42635
-5.78984
-5.83843
-5.3802
-6.02718
-6.10391
-2.16848
-2.73765
-2.05357
-1.95875
-3.31213
-2.65754
-3.30404
-3.72523
-2.59598
-2.26603
-2.17653
-3.14559
-5.94836
-5.93848
-5.38014
0
0
0
-0.825751
-2.39802
-2.69045
-2.95233
-2.1296
-2.12401
-1.63573
-2.20022
-1.64656
-2.25051
-3.01995
-0.744899
0
0
0
-2.87386
-3.56439
-3.16097
-2.83593
-3.38965
-4.26163
-4.14709
-4.29115
0
-0.727461
-0.742686
-0.695618
-4.19794
-4.16173
-3.77737
0
-0.75693
-0.826696
0
-4.11283
-3.84135
-4.65629
-4.68501
-2.47803
-2.9485
-3.21012
-0.789717
0
0
0
-2.49003
-1.87919
-2.07988
-1.84752
-0.808249
0
0
-1.40784
-0.795997
-1.37806
-3.57766
-4.26433
-3.56996
-3.71126
-2.07469
-3.15651
-5.42119
-4.84289
-5.0888
-5.54506
-3.80687
-3.90918
-3.34289
-3.1236
-3.26477
-4.80247
-4.76238
-1.6601
-1.98052
-2.38057
-2.27985
-4.15305
-4.50986
-4.58749
-4.79203
-4.63938
-5.39285
-5.3979
-5.56184
-6.23076
-5.58591
-5.58401
0
0
-0.849522
0
-0.708081
-0.8674
-1.58355
-0.827502
-1.67438
-1.52077
-0.907542
-2.60796
-2.76509
-2.53852
-3.16814
-6.60096
-6.61821
-5.91647
-6.06604
-5.99032
-5.94711
-5.29659
-5.94716
-3.51499
-3.09763
-3.25934
-2.82927
-3.36941
0
0
-0.85035
0
-2.84386
-2.77304
-2.31087
-4.763
-2.52304
-1.88085
-2.38361
-2.75459
-2.85908
-2.1235
-2.4012
-2.24798
-0.958597
-0.816541
-0.689005
0
-0.682965
-0.707847
0
-4.48773
-3.86178
-3.57828
-3.69677
-0.824263
-1.54333
-0.770703
-0.742497
-1.37568
-0.750389
-1.37133
-1.31548
0
-0.694328
-1.34782
-1.60609
-3.41715
-2.56704
-2.93787
-3.67339
-3.57478
-3.16572
-5.05025
-5.90098
-0.707999
-0.785109
-1.37303
-2.57881
-1.72733
-2.94504
-3.68087
-3.71583
-2.64239
-0.675501
-0.947233
-1.32358
-1.03901
-1.48806
-1.88354
-1.71004
-1.45717
-0.89831
-1.81832
-2.56223
-2.69534
-2.35101
-2.15011
-2.05474
-2.71388
-1.29783
-1.3256
-0.929477
-4.27698
-5.16106
-0.745993
0
0
-0.763003
-2.91381
-2.86813
-2.9661
-2.16838
-2.86124
-0.765842
-1.0891
-0.728225
-0.766812
-3.66728
-3.10409
-2.91578
-3.08363
-2.33683
-3.44003
-3.22222
-2.74244
0
0
-0.719337
-0.935805
-2.27224
-2.44311
-2.09883
-2.44373
-2.46629
-4.48642
-3.86189
-3.92289
-4.62395
-1.81347
-1.87359
-1.55407
-1.27539
-4.08486
-3.92407
-4.74059
-4.43399
-4.83705
-5.5328
-4.96094
-4.92938
-2.01261
-2.75914
-3.891
-3.98253
-4.66577
-5.4433
-5.42412
-4.82552
-3.49622
-2.9002
-2.79847
-1.40411
-0.802434
-4.78978
-5.66314
-5.16195
-5.57874
-4.5089
-0.744217
-1.27307
-0.627845
-1.2346
-3.04002
-2.71995
-2.4727
-2.6194
-3.51236
-4.23341
-3.61217
-3.50371
-1.78766
-2.70804
-2.47695
-1.20902
-1.83644
-1.73947
-1.85543
-2.2353
-1.92964
-1.95268
-1.41742
-0.650755
0
-0.762092
-1.29992
-2.04179
-1.34747
-1.30974
-4.99059
-5.04126
-4.29978
-5.0561
-3.92392
-4.12637
-3.12907
-2.96368
-3.32859
-3.77828
-2.7498
-2.04881
-2.24645
-3.7911
-3.31947
-2.83033
-3.48158
0
-2.92068
-2.30949
-2.80057
-2.76824
-1.9635
-2.38845
-2.23312
-1.42723
-0.713541
-1.59207
-0.788521
-3.42388
-2.4881
-3.17495
-2.58938
-2.74333
-2.1771
-1.85762
-2.05812
-5.10421
-4.50495
-4.48443
-4.57899
0
0
0
-0.775805
-3.7504
-4.40723
-3.80724
-4.53241
-4.56309
-5.2607
-4.76014
-2.76319
-2.78921
-2.03239
-2.70311
-0.860769
-0.781371
0
0
-5.98062
-5.99109
-5.96054
-5.34784
-1.98173
-1.4707
-2.37986
-2.25524
-2.44764
-2.28699
-1.84344
-5.45
-5.52386
-5.49241
-6.1549
0
-0.822409
0
-0.835203
-2.92835
-3.14781
-2.31435
-2.40842
-4.11263
-4.85841
-4.19538
-4.76228
-0.75919
-0.830609
-0.872742
0
-2.77714
-3.43294
-2.93377
-3.32001
0
-3.46696
-3.01606
-2.79675
-2.89059
0
0
0
-0.861528
-3.34785
-4.04962
-3.41484
-3.93201
-1.62881
-1.54671
-2.33931
-2.22427
-2.37117
-1.91288
-0.755547
-0.795484
0
0
-1.2364
-0.785609
-0.709464
-0.809482
-2.61021
-1.97084
-2.08712
-2.01719
-2.91341
-2.86877
-2.89981
-2.20816
0
0
-0.862572
0
-0.782558
-0.659513
-0.821862
-1.33602
-1.256
-1.51243
-1.97262
-1.75059
-1.36179
-2.12944
-1.5888
-1.9305
-1.25916
-1.69079
0
-0.736514
-0.707011
-0.795944
-0.90903
0
-0.733969
-0.848387
-5.35044
-5.27458
-4.45696
-2.25877
-1.56937
-2.29928
-2.28608
-0.703256
-0.769877
0
-0.76634
-5.2551
-4.48475
-5.1921
-1.9494
-1.45268
-2.37554
-1.66729
-4.30111
-3.52436
-3.94019
-3.74436
-1.42455
-1.99989
-2.01333
-2.03014
-1.26246
-1.37521
-0.7145
-2.05553
-2.6329
-3.57649
-3.28906
-3.0912
-2.74188
-2.25014
-2.88478
-2.87521
-2.17843
0
0
0
-0.788193
-3.24797
0
0
0
-0.909038
-2.75629
-2.52072
-2.9485
-3.26839
-2.59049
-3.40105
-0.763114
-0.646249
0
-0.693399
0
0
-0.759148
-0.906808
-0.694795
-2.10057
-2.89497
-2.25499
-2.36921
-3.42464
-2.59757
-3.12726
-3.0141
-3.96153
-3.95224
-0.754496
-0.743154
-0.780415
0
-5.42464
-3.96355
-4.36623
-4.73096
-4.4011
-4.66258
-5.16158
-5.31127
-4.52424
-4.55932
-5.49836
-5.46504
-4.77814
-5.44613
-2.92045
-2.14065
-2.61075
-2.94678
-0.690896
0
-0.696321
-1.28795
-1.23367
-1.07864
-3.37587
-3.27051
-3.87788
-3.23794
-5.3492
-4.78027
-5.36577
-5.5387
-0.604579
-1.22961
-1.41576
-0.889935
-0.914112
0
-0.758512
0
0
-2.13875
-2.40501
-2.90251
-2.17145
-5.43242
-5.48664
-5.47655
-4.8042
-2.07771
-1.6212
-2.28559
-1.95653
-1.68889
-5.28098
-5.15131
-5.14923
-4.54324
-0.797822
0
0
-0.658997
0
0
-0.696481
0
0
0
-0.720383
-5.50669
-1.72021
-1.3424
-1.20752
-0.922703
-4.46917
-4.14095
-4.56181
-4.13073
-4.76195
-4.09053
0
-3.45781
-3.41328
-4.04669
-3.99356
-2.80385
-2.51217
-2.60627
-3.32339
-4.88875
-3.70312
-2.97681
-3.222
-3.63582
-2.78786
-3.42433
-2.63207
-3.57629
-1.73107
-2.8492
-2.06492
-2.10012
-1.79692
-1.35105
-0.861816
-1.48481
-4.7476
-4.52468
-4.45332
-3.95842
0
-0.750995
0
0
-2.10967
-2.35753
-1.53242
-2.17586
-3.1166
-3.29922
-3.39898
-2.70541
-0.678235
0
-0.687231
0
-4.25359
-0.811669
-0.998426
-0.708259
0
-0.629976
0
-0.735351
0
-0.681432
0
-0.95801
-0.811398
-1.3816
-0.719192
-0.640697
-5.72514
-6.01768
-5.32958
-5.6706
-2.23866
-2.38837
-1.74947
-2.32347
-5.19615
-4.63271
-4.65754
-4.52863
-0.74818
-1.44406
-1.17361
-1.54473
-2.30213
-2.06453
-1.61661
-1.45419
-1.56516
-2.2103
-0.696604
-0.815944
-0.70856
-1.13551
-0.83231
0
0
-0.663394
-5.26423
-5.2337
-4.66152
-5.23948
-4.43848
-3.72798
-3.82116
-4.1459
-2.5245
-2.32356
-2.01798
-0.68502
0
0
-4.95936
-4.19923
-4.53596
-2.99099
-3.74934
-3.68018
-3.49409
-0.831641
-1.91636
-2.31203
-2.61611
-2.31111
0
-0.893221
-0.93541
-1.37691
-2.02614
-1.40969
-1.35556
-2.59703
-2.23036
-2.05895
-2.76542
-3.83893
-3.48493
-4.2021
-3.88913
-4.79908
-4.79787
-4.01936
-4.67049
-5.67472
-4.99748
-5.59547
-5.60213
-3.78117
-3.81523
-3.85614
-4.42608
-5.6418
-6.5518
-5.82815
-5.83994
-5.17169
-5.10171
-5.85392
-5.65702
-4.55629
-2.53965
-2.69892
-2.53535
-1.89977
0
0
-0.707394
-0.79458
-1.31004
-2.12416
-1.37573
-1.9254
-2.57965
-2.10729
-2.46976
-1.74857
0
-2.32781
-2.36107
-2.38138
-1.68597
-3.22985
-3.28324
-3.79964
-3.08312
-1.91993
-1.39236
-1.31027
-2.08995
-6.55802
-5.84458
-6.62342
-6.57745
-4.65857
-4.78228
-2.36884
-2.37254
-2.97047
-2.17139
-0.811682
-1.54888
-5.63269
-4.99966
-5.60006
-5.61841
-4.63344
-4.02701
-4.25641
-3.7547
-3.401
-3.31019
-3.94271
-1.35663
-1.8447
-7.11536
-6.4902
-7.20313
-0.782757
-2.27599
-2.08563
-3.56252
-3.7597
-4.05446
-3.23873
-5.16041
-5.10697
-5.13356
-6.11772
-5.42727
-6.11765
-6.13879
-0.708782
-0.789039
-0.884942
0
0
0
-0.795208
-2.25439
-1.69761
-1.50871
-1.52345
-4.43003
-3.90873
-3.87714
-4.41678
0
0
0
-0.665559
-4.58212
-4.57198
-5.32236
-5.28932
-2.13376
-1.87544
-2.00899
-2.69935
-0.891349
-1.13084
-0.632931
-1.18488
-0.720806
-0.625512
-1.24526
-3.04248
-2.28304
-2.58787
-1.54447
-1.61233
-1.13467
0
0
-0.662006
-0.977203
0
-0.60557
-1.46074
-1.21332
-1.35133
0
0
-0.96513
-0.683337
-2.30091
-2.17
-2.58412
-1.49611
-1.5958
-1.66664
-2.45506
-2.19754
-0.656162
0
0
0
-1.5505
-1.89683
-1.41213
-0.673447
-1.37362
-1.39108
-0.956408
-0.834642
-1.34644
-0.705847
-0.645026
-2.28003
-2.98265
-2.90762
-2.53282
-1.04239
-1.87117
-1.39636
-1.29801
-2.13588
-2.5387
-2.90641
-3.03394
-4.22801
-3.50656
-4.18721
-4.10187
-1.39614
-2.10872
-2.15537
-3.70019
-2.78436
-3.1528
-2.80067
-2.6333
-2.20805
-2.14304
-0.683807
-0.805838
-1.33796
-2.24376
-2.39001
-2.23218
-1.59835
-2.56874
-2.22969
-2.01561
-2.84985
-3.63812
-3.00339
-3.66248
-1.94883
-1.73115
-1.97657
-1.31056
-1.82008
-1.89089
-1.98859
-2.68031
-1.63115
-1.64645
-2.30669
-2.37402
-3.92376
-3.53609
-3.22852
-3.08601
-3.19341
-2.66423
-0.884638
-1.24639
-0.725555
-1.65013
-4.89173
-4.6164
-4.80198
-5.44425
-6.48738
-5.88635
-5.8514
-1.40433
-1.52248
-0.785534
-1.65978
-3.14124
-3.76983
-1.73863
-0.749933
-1.51776
-1.6038
-0.870455
-1.65063
-1.62951
-3.70429
-2.8643
-3.07836
-3.32053
-2.4353
-2.82317
-0.727009
-0.745667
-1.27907
-0.819787
-3.60093
-4.41246
-3.69736
-3.76555
-3.72373
-4.36184
-4.00229
-3.65013
-5.08468
-1.86383
-1.19236
-1.32839
-1.72963
-3.17245
-2.44992
-2.78509
-2.89558
-3.31611
-3.99497
-3.44886
-4.66004
-5.27851
-5.16981
-0.627071
-1.28994
-0.987516
-1.59713
-2.10032
-1.3976
-1.41257
-2.07749
-4.54637
-4.34626
-6.36843
-7.05585
-7.16036
-6.54553
-2.18087
-2.90089
-2.06329
-2.95952
-6.4129
-5.68513
-6.35262
-6.35487
-7.24932
-6.70324
-7.52988
-7.26416
-6.02339
-6.03079
-6.01592
-2.05822
-2.86387
-2.26224
-2.77607
-1.07324
-0.71018
-1.33544
-5.85663
-5.85276
-6.53973
-5.96285
-0.71705
-0.725452
-0.754243
-1.30073
-2.70288
-3.48459
-2.69505
-3.1423
-3.12874
-3.76427
-3.80015
-3.84028
-3.0201
-3.25021
-2.44438
-0.69219
-0.69719
-1.23511
-0.82488
-0.628189
-0.770857
-1.1801
-1.28164
-4.96883
-4.32047
-5.05281
-4.96185
-3.24225
-3.27548
0
-0.70074
0
0
-5.57194
-3.20847
-2.84912
-2.4496
-2.4684
-1.41549
-1.49072
-0.844009
-0.789697
-1.00499
-1.25705
-1.5062
-1.7196
-1.83697
0
0
-0.763336
0
-2.11327
-2.64952
-0.705167
0
0
0
-0.640802
-0.786993
-1.14277
-1.23411
-1.51067
-1.28797
-1.84206
-2.68284
-3.06766
-2.82166
-2.21491
-3.01414
-2.21583
-5.82882
-6.35076
-6.02803
-5.76836
-4.97316
-4.36331
-4.84166
-4.9734
-0.808244
-0.669068
-1.39201
-2.96879
-2.84266
-3.32038
-3.58368
-3.23067
-3.63614
-2.72931
-3.46495
-5.85153
-5.22111
-5.98756
-5.62732
-3.51133
-3.62788
-3.10861
-3.11342
-5.77306
-5.22589
-5.82322
-5.75084
-3.44164
-3.20129
-3.63836
-2.91726
-4.59728
-4.62225
-5.2168
-5.26991
-2.63596
-2.33264
-2.9541
-4.76952
-4.61687
-3.92654
-4.61092
-4.57617
-4.39504
-4.35713
-5.0774
-3.0117
-2.40607
-2.73723
-2.50148
-3.42266
-4.20198
-4.4594
-3.79173
-4.33678
0
0
-0.684024
-0.705194
-0.63721
0
0
0
-3.57055
-3.58443
-2.78431
-3.09227
0
0
-0.845046
-0.734311
-0.761595
0
-0.697236
0
-2.44076
-1.66238
-2.72473
-2.25057
-0.791655
-0.8854
-2.48169
-2.34002
-3.09115
-1.41693
-2.12
-4.62281
-4.52299
-3.88624
-4.50742
0
0
0
-0.597617
-4.05501
-3.49933
-4.26691
-3.60664
-4.51111
-1.34057
-1.91837
-2.10144
-2.02714
-2.3281
-2.24647
-2.40073
-4.98141
-4.85972
-4.92677
-3.92246
-3.88975
-4.24257
-4.56062
-3.24524
-4.01123
-3.49161
-3.63773
-1.94527
-1.35529
-2.00985
-2.03822
-2.6501
-2.9775
-2.50072
-3.27591
-1.49364
-0.7808
-1.44288
-0.804863
-4.06538
-4.56428
-1.43
-1.64653
-1.18241
-1.93486
-4.58245
-3.88314
-3.53451
-2.90771
-3.2101
-3.7333
-5.37529
-6.03727
-5.42027
-6.05398
-1.93826
-2.67455
-2.08803
-5.37964
-5.3601
-5.32692
0
0
-0.670693
-2.80796
-2.05038
-2.64771
-2.80366
-3.28343
-2.75729
-2.64392
-3.43097
-3.36652
-4.24994
-3.797
-2.87797
-2.60526
-1.99158
-2.45258
-3.43923
-3.34037
-2.58774
-2.6967
-3.77787
-3.31176
-3.36391
-4.00456
-3.19436
-3.89766
-3.87645
-3.49292
-3.49111
-3.89446
-3.15618
-3.76361
-5.22978
-5.11132
-5.21579
-4.44304
-1.98179
-2.51183
-2.05832
-1.94449
-2.13712
-1.89723
-1.9166
-2.20419
-1.31235
-1.7513
-4.23562
-3.71388
-4.18413
-4.78308
-4.66123
-4.59173
-5.20232
-4.15925
-1.70466
-2.21062
-1.33128
-2.02375
0
-0.831003
0
-0.834171
-3.5701
-3.59345
-3.64868
-1.00699
0
-0.835733
0
-2.93628
-2.85061
-2.13137
-2.72004
-3.22733
-3.67382
-3.03741
-2.53774
-1.88423
-2.1319
-2.01477
-3.51303
-3.16324
-2.89445
-2.79665
-4.57982
-3.87907
-4.41656
-0.711424
-1.36893
-0.738366
-0.780352
-3.15238
-2.91878
-3.57791
-3.77951
-1.89592
-1.21413
-5.08997
-5.11238
-5.11345
-4.41758
-0.744492
-1.24843
-0.960935
-1.44657
-2.17371
-2.75435
-4.76195
-5.2629
-5.53326
-5.0017
0
0
-0.848161
0
-1.61927
-1.28419
-2.05113
-2.18547
-3.93619
-3.22108
-4.11112
-3.60469
-3.93853
-3.69468
-3.83841
-3.50785
-2.26475
-2.1915
-2.86776
-3.66555
-3.12397
-3.95901
-3.65788
-4.39514
-4.17966
-4.36079
-4.80435
-5.20771
-4.5633
-5.00652
-3.66151
-3.63739
-4.56784
-1.72927
-1.72174
-1.78701
-1.17287
-1.90761
0
0
-0.721435
0
-5.26373
-4.66846
-5.26594
-5.24639
-3.03676
-3.02109
-2.32756
-2.54062
-1.34188
-0.762903
-1.30144
-0.747838
-3.06848
-2.89842
-3.42946
-3.71824
-2.78802
-2.34901
-3.92239
-4.13594
-4.13123
-4.72739
0
-0.672557
0
0
-1.70076
-1.43003
-1.442
-0.819447
-5.09015
-4.39483
-0.903022
-1.60705
-3.9434
-4.56157
-4.58858
-3.80178
-0.732661
0
-0.796836
-1.18643
-3.25479
-3.71665
-3.40439
-2.99838
-0.814679
-0.920308
-0.91346
-1.73774
-1.20522
-0.862524
-1.77991
-1.41477
-1.26999
-5.03947
-5.48178
-5.73959
-5.54632
-3.81175
-3.86355
-4.50867
-4.21613
-4.21696
-4.89318
-5.69428
-5.69799
-5.08734
-5.73491
-4.39573
-0.776145
0
-0.741685
-0.81685
-2.95965
-2.65109
-2.80992
-2.21626
-3.42031
-2.71468
-3.08408
-2.48615
-2.04014
-2.42111
-2.74879
-2.015
-0.863959
-0.779611
0
-0.877253
-5.17068
-5.21004
-0.796226
0
0
-0.817232
0
-0.879035
-0.749758
-1.27937
-0.649184
-1.09862
-0.625745
0
-0.638331
-0.790077
-0.831432
-1.59848
-5.53569
-4.96754
-2.34658
-2.39891
-1.60747
-2.39641
-1.39653
-1.25796
-1.26978
-0.755078
-0.840132
-0.706674
-2.32217
-0.82441
-0.763644
-0.722312
0
-5.65434
-2.61639
-2.53933
-4.7805
-4.10402
-4.14921
-4.6807
-4.57891
-3.87786
-3.2513
-3.47022
-4.2957
-2.19542
-2.9965
-3.10237
-2.52762
-2.94004
-2.25196
-2.90775
-0.859657
0
-0.680845
0
-0.853113
-1.15372
-1.66877
-3.48512
-3.43195
-2.84227
0
0
0
-1.33152
-4.13449
-1.48191
-2.3204
-2.27445
-0.747381
0
0
-4.7312
-4.90775
-4.44208
-4.0839
-0.870731
-0.880173
-0.884367
-1.59557
-1.74424
-1.93774
-2.3807
-2.0958
-2.44775
-2.3055
-2.37409
-2.26992
-1.81455
-2.64046
0
0
0
-1.60419
-2.16302
-1.24246
-1.75604
-4.38361
-4.95959
-4.01661
-4.83338
-1.45683
-1.15482
-0.656491
-1.2447
-0.756879
-0.744399
-2.08414
-2.61895
-1.34059
-2.09755
-2.07639
-1.77207
-2.07095
-1.53304
-1.34228
-2.04921
-0.734847
-0.718043
0
-0.911965
-1.3838
-1.91465
-2.24118
-1.60782
-1.9687
-2.82917
-2.01414
-1.98735
-2.14551
-1.55059
-0.794079
-0.82075
-1.41294
-1.70767
-1.80917
-0.838471
-5.97324
-5.74461
-5.96478
-6.63539
-1.52301
-1.37698
-1.67997
-0.812402
-3.64684
-3.3223
-2.8994
-2.06728
-2.861
-2.53883
-2.02539
-2.71814
-2.73967
-3.3862
-3.14997
-0.652238
-0.699816
0
-1.01092
-2.5117
-2.21569
-5.04567
-5.05757
-5.65485
-4.85917
-2.47628
-1.4924
-1.73607
-2.19986
-5.28393
-4.58378
-0.873492
-0.886729
-1.39163
-1.31989
-1.70559
-0.837934
-0.972999
-0.781617
0
-1.91672
-1.30913
-2.24416
-2.06268
-2.30453
-2.90613
-1.72221
-2.55324
-1.98244
-2.85422
-2.79339
-2.71114
-3.41245
-4.28599
-4.32688
-3.58167
-3.58488
-3.59665
-2.55935
-2.82784
-3.50704
-3.75144
-3.76492
-4.95448
-4.30211
-0.754042
0
-0.788092
-4.1837
-3.89219
-3.42576
-2.51162
-3.37671
-4.22227
-4.04272
-2.37124
-1.82844
-2.70967
-2.54773
-0.897286
-1.55021
-1.39082
-0.820713
0
0
-0.696899
-4.96817
-4.89444
-4.27782
-4.31533
-2.35677
-0.774775
0
-1.09111
0
-4.59077
-5.32949
-5.42718
-5.33367
0
-0.676892
0
0
-3.92235
-4.23851
-4.08759
-3.53602
-3.10261
-2.87937
-3.54985
-2.99771
-1.58903
-2.34589
-1.5099
-1.18905
-1.43796
-1.50074
-0.740045
-4.40662
-4.46753
-4.36234
-5.12629
-5.34212
-0.809901
0
0
0
-3.92171
-4.39989
-3.78471
-3.46132
-3.74547
-2.98741
-2.98508
-3.03327
-1.59732
-1.56031
-1.54262
-0.808051
-1.98088
-2.59276
-1.82205
-1.4687
-0.702712
0
0
-4.21951
-3.89648
-3.61718
-4.27101
-6.13901
-6.1325
-5.49768
-6.31502
-1.5971
-1.29118
-1.52341
-0.797424
-2.25591
-1.58508
-1.46126
-1.51099
-2.54371
-2.95079
-5.05611
-5.0525
-4.42855
-4.30656
0
0
-0.734375
0
-1.42734
-1.40228
-1.9008
-1.27494
-0.910694
-1.64688
-1.30543
-2.06308
-2.69063
-2.75897
-2.68128
-2.07326
-5.38473
-4.779
-5.3507
-5.4927
-0.860243
0
-0.709499
-0.865059
-2.85797
-2.29456
-3.02305
-2.33981
-1.76053
-2.49085
-3.19422
-2.66389
-5.13709
-5.01827
-4.49195
-4.38036
-5.4334
-6.0408
-5.28725
-5.24364
-0.731051
-0.923517
-1.64367
-1.30466
0
-0.783818
-0.764214
-0.776708
-2.13643
-2.02653
-1.36058
-1.4159
-0.69391
-0.882099
-0.846639
-3.32368
-3.9483
-3.72943
-4.30379
-4.83929
-5.05222
-4.90329
-4.47365
-4.30235
0
0
-1.04362
0
-0.963342
0
0
0
-1.8894
-1.98232
-1.41977
-1.36112
-2.94045
-2.1481
-2.59201
-2.70489
-1.65403
-0.843557
-1.34487
-4.77364
-5.5478
-2.9051
-1.24893
-0.782421
-1.5019
-4.6924
-5.04425
-5.16662
-3.51738
-2.95891
-2.4234
-2.24996
-1.36344
-3.32677
-3.02358
-2.60794
-3.20437
-0.791911
-2.89879
-3.01513
-3.46775
-2.66111
-4.99309
-5.17799
-4.47459
-5.04166
-2.82346
-2.62918
-3.30653
0
0
-0.777157
-0.657582
-4.7492
-4.63446
-4.20367
-4.07968
-0.974837
0
-0.67637
0
-3.05225
-3.11477
-2.35828
-5.89479
-5.86354
-5.15487
0
-0.806035
-0.76909
0
-2.16683
-1.34061
-1.37903
-1.3867
-1.12707
-1.45659
-0.790271
-0.749812
-0.708032
-1.32937
-1.28111
-3.87299
-1.48121
-2.15773
-1.3447
-1.6064
-4.39871
-4.25039
-3.67486
-4.41215
-2.8713
-2.18161
-2.07568
-2.69396
-4.66261
-4.07168
-4.70571
-4.67442
-3.71775
-3.34671
-3.2833
-4.05479
-3.68881
-4.70244
-3.93575
-4.23533
-4.00711
-3.17764
-3.93251
-3.69973
-3.87791
-5.99305
-5.43616
-4.39689
-3.99284
-3.58444
-4.30647
-5.67565
-5.78874
-5.10796
-5.08292
0
-0.836173
0
-1.37529
-2.51743
-1.98148
-2.80574
-2.39254
-0.619063
-0.740675
-0.838118
0
-0.740662
-0.727217
-5.35231
-4.84148
-4.35281
-3.87881
-1.40089
-6.68042
-6.61961
-6.07096
-6.58138
-2.52
-2.46981
-2.50095
-1.90373
-2.11311
-2.808
-2.19008
-2.83824
-1.51121
-1.51128
-1.87328
-0.65578
-1.05593
-1.36388
-0.799538
-0.995989
0
-3.01081
-2.82773
-2.19013
-4.97077
-5.17041
-5.60827
-4.89524
-0.945104
-1.79048
-1.45412
-1.56403
-2.59361
-2.02624
-3.67805
-4.38709
-0.734868
-1.27489
-1.43784
-1.29179
-3.71733
-3.77309
-4.40024
-3.84036
-0.783751
-0.639222
-0.883761
0
-2.63841
-2.23428
-0.703146
-0.717074
-1.22561
-0.809531
-0.760292
-0.668488
-1.33387
-0.686275
-0.885457
-0.727772
-2.72956
-2.71409
-3.39525
-3.16077
-3.29481
-3.28123
-3.88032
-2.99397
-1.89084
-0.992266
-1.48692
-1.65541
-0.761434
0
0
-0.970654
-2.40052
-2.75448
-2.19235
-1.81415
-5.48903
-5.49876
-5.46304
-4.86947
-2.06328
-2.57555
-5.48724
-0.840844
-1.27836
-1.64327
-1.44024
-1.81243
-1.40419
-1.31606
-1.93737
-3.74852
-3.31355
-2.1049
-2.06879
-2.8125
-0.846758
0
-0.904069
0
-4.64222
-4.71791
-5.40198
-4.86094
-0.835435
-1.17003
-0.752931
-2.32274
-2.61335
-2.6118
-1.90517
-2.22142
-2.40057
-1.97676
-1.54428
0
0
-0.693905
0
-3.8228
-3.52356
-3.07216
-2.82384
-2.35077
-1.61663
-2.14876
-2.08655
-1.98231
-1.66197
-1.65293
-2.51814
-5.66273
-5.63961
-6.25389
-6.36323
-3.52233
-0.812282
-1.47094
-1.46684
-0.870536
0
0
-0.771431
0
0
-0.720013
0
0
-4.33217
-5.04741
-4.48374
-4.40524
-1.19917
-0.747543
-0.840757
-0.795763
-5.38351
-5.54676
-5.21351
-5.97004
-3.2048
-2.03866
-2.16033
-3.74788
-4.43255
-4.47017
-3.83992
-3.25936
-3.85644
-3.09452
-5.65655
-5.59693
-5.64539
-4.991
-3.99637
-4.91455
-4.92969
-4.49799
-4.02529
-4.28357
-4.24132
-1.64034
-2.56496
-2.23268
-2.67328
-2.99935
-4.79944
-4.70029
-3.97342
-4.08939
-3.5643
-3.00121
-2.70265
-3.43375
-5.01668
-4.61356
-5.00265
-5.59067
-3.69486
-3.59183
-3.61018
-1.30711
-0.688612
-1.04571
-1.31405
-0.72155
-1.42405
-1.31236
-1.42638
-5.30768
-5.30699
-4.60054
-5.30878
-1.39909
-1.02929
-1.78227
-1.44983
-2.74484
-2.94601
-0.630871
-5.07084
-5.84968
-5.85038
-5.20903
-0.691997
-1.36318
-0.628149
-0.975505
0
0
0
-2.17634
-1.37205
-1.65294
-1.8867
-1.31409
-1.37789
-1.94143
-2.03461
-1.41975
-0.908149
-1.84979
-2.05955
-1.73687
-2.00336
-2.31527
-4.0938
-3.54662
-3.3551
-3.48703
-6.19685
-6.79698
-6.99586
-6.18151
-5.31598
-4.39857
-5.12168
-5.18464
-3.33523
-3.30188
-2.41472
-1.68977
-2.15252
-2.47866
-3.70607
-3.80425
-4.30821
-4.33247
-4.91938
-4.3211
-4.36172
-0.998318
-0.790139
0
-0.670548
-2.15889
-1.78139
-3.15889
-3.19465
-3.20439
-3.8602
-1.98966
-1.83
-2.31826
-2.31575
-1.83537
-4.90587
-4.22716
-4.97178
-4.92614
-5.63231
-4.89774
-4.54185
-4.7526
-5.57543
-4.93686
-1.94679
-2.23933
-0.854511
0
0
0
-2.20698
-2.70777
-2.58953
-3.04834
-1.23642
-0.731824
-0.700817
-0.743489
0
-0.696059
-0.772797
-1.48548
-1.69051
-5.67444
-4.88368
-5.74653
-5.78846
-2.25338
-2.37264
-1.55771
-1.9994
-2.39749
-3.70936
-3.18939
-3.22439
-2.85445
-3.19094
-2.86108
-2.47661
-3.40857
-5.27364
-3.49858
-3.71734
-2.95165
-3.14543
0
-0.788015
-3.64616
-3.2518
-2.94199
-3.73045
-2.48817
-1.88351
-1.54015
-1.73334
-0.85827
-0.766959
-1.248
-0.980424
-0.835475
-0.923064
0
-0.797992
-3.85183
-3.8419
-3.25856
-3.76858
0
0
-0.785905
0
-1.58865
-1.4903
-2.08426
-1.96668
-2.53399
-3.02077
-2.96964
-2.70988
-3.07716
-0.812469
-0.724562
-0.843348
-1.49367
-1.54321
-2.13238
-1.33883
-1.16789
-0.762824
-0.67919
-3.41367
-3.87888
-3.86455
-3.38541
-1.54811
-1.31073
-2.01862
-1.30794
-5.52849
-5.50442
-5.51215
-4.87539
-1.43287
-3.09256
-3.27854
-3.11839
-2.84258
0
0
-0.775177
-0.692402
-3.97461
-3.98693
-3.38413
-4.15838
0
0
0
-0.747162
0
-1.92311
-3.36937
-3.30228
-3.39101
-3.9932
-2.4801
-1.601
-2.19007
-2.21863
-0.881576
-0.885129
-0.859105
0
-0.76432
-2.5667
-2.42534
-3.12887
-4.83801
-4.46799
-4.17845
-3.10587
-3.90079
-3.34718
-3.38853
-5.29849
-5.0931
-5.88741
-5.90111
0
-0.839209
0
-0.765962
-4.87767
-5.06877
-5.60754
0
0
-0.739645
0
-1.46342
-1.61833
-0.9003
-5.1473
-3.74173
-3.125
-2.75981
-3.26095
-2.45736
-2.98667
-4.28204
-4.45666
-5.09822
0
-0.714407
0
-0.92446
-5.89329
-6.90448
-6.39566
-6.25465
0
-0.729171
0
-0.659477
-0.794272
0
0
0
-0.742772
-3.31846
-2.70248
-3.07373
-1.58496
-0.68813
-0.806583
-0.855394
0
-1.36105
-1.32594
-1.21431
-0.752559
-1.77053
-1.36461
-1.32592
-0.638402
-0.807644
0
-4.64922
-4.32085
-3.94491
-2.16523
-2.55901
-1.77944
-2.16716
-5.76636
-5.72325
-5.72865
-5.02156
0
-0.930263
0
-0.654657
-1.54885
-1.34332
-1.69649
-0.849695
-0.807747
0
0
0
0
-0.77456
-0.742691
-2.76554
-2.31758
-2.5384
-1.38603
-2.25056
-1.87196
-2.05576
-5.63343
-5.01997
-5.65438
-5.65301
-2.36447
-2.40708
-2.29594
-3.10162
0
-0.652353
0
-1.0052
-2.44273
-2.19434
-1.81479
-0.837183
0
0
0
-0.808357
0
0
0
-0.706172
-1.33216
-0.773828
-0.973574
-2.05296
-1.35895
-1.68759
-3.38614
-3.31871
-3.40608
-4.06362
0
-0.760216
0
0
0
-0.653676
0
-0.824642
-0.817465
-0.725669
-0.731834
0
-2.07959
-1.35557
-2.00837
-1.76314
-0.835395
-0.847278
-0.841034
0
-2.56587
-2.10953
-2.84523
-2.26895
-2.6174
-3.05838
-2.24268
-2.68583
-2.19414
-2.16669
-1.46135
-2.15469
-1.58015
-1.45563
-1.3127
-0.775653
-2.75091
-2.4072
-2.56882
-1.42191
-1.93643
-1.3553
-2.56684
-2.91484
-3.5133
-3.10795
-3.50589
-4.06778
-3.34083
-3.50144
-6.53862
-7.0965
-7.19542
-3.97099
-3.30363
-3.50565
-4.18674
-0.875765
0
-0.774688
-0.797572
-1.64107
-0.721497
-1.24818
-1.5913
-1.20046
-1.48163
-1.98985
-0.619263
0
0
-0.725835
-3.15543
-3.27302
-4.54631
-3.73362
-5.05221
-5.05461
-5.03735
-4.40786
-1.52567
-1.85995
-2.1409
-2.03335
-2.26263
-2.72403
-1.25257
-0.707967
-1.32952
-1.15168
-1.65638
-1.69837
0
-0.709032
0
-0.707593
-2.59951
-3.24351
-3.23712
-3.2543
-2.09487
-1.91328
-2.44988
-2.72493
-3.04393
-3.51635
-2.91987
-3.67294
0
-3.52219
-3.24074
-3.61692
-4.05747
-1.29312
-0.902789
-0.707783
-0.730086
-4.81478
-4.86613
-4.80778
-4.18656
-5.64719
-5.60448
-5.5671
-4.96383
-4.71776
-4.90068
-4.79951
-5.45525
-1.28598
-2.00436
-1.38916
-1.49386
-3.58337
-2.8536
-2.90062
-3.45724
-2.05257
-1.60208
-1.26003
-1.97907
0
-0.696233
-0.376215
0
-1.42367
-1.08007
-1.58173
-0.746264
0
-0.735386
0
-0.928715
0
0
-0.653963
-5.5069
-4.85591
-4.83631
-1.57391
-1.6353
-2.32465
-1.85798
-3.32305
-3.15405
-3.02839
-5.89033
-5.48853
-5.45698
-4.68789
-4.51108
-4.35727
-0.645836
0
-1.02455
0
-1.99424
-2.00015
-1.44993
-2.1868
-2.42816
-2.1676
-2.84808
-1.51376
-1.78736
-4.99581
-5.79195
0
-0.745629
-0.786321
-0.788429
0
-0.891088
0
-0.768016
-0.919049
-1.23147
-1.46713
0
-0.843012
-0.895112
-3.76611
-0.857975
-1.55317
-0.821412
-0.856103
-3.31287
-4.11288
-4.02222
-3.92
-0.860315
-0.886118
0
-0.721503
-4.05569
-3.92583
-2.36804
-2.76266
-2.72356
-3.25259
-3.75262
-3.75285
-3.90449
-3.10167
-1.37823
-1.62186
-2.31187
-1.67179
-0.732818
-0.697398
-1.3543
-0.848107
-0.835357
-0.759852
0
0
-0.726955
-1.04399
-0.701896
-0.712406
-1.78411
-1.02925
-1.48998
-1.11162
-1.00155
-1.00574
-1.77388
-1.88567
-1.52437
-1.12838
-4.79032
-5.2897
-5.16663
-1.83667
-3.47185
-4.05684
-4.04156
-3.45723
-4.26793
-3.78307
-1.49048
-0.823849
-1.36329
-3.00685
-3.52233
-3.57757
-3.60175
-3.67809
-3.94093
-3.69092
-1.83358
-1.90686
-1.02275
-1.58503
-3.20829
-3.21403
-3.23405
-2.37887
-1.97321
-1.50397
-1.57059
-2.36913
-2.55202
-3.13788
-2.91843
-0.741575
-0.715129
0
-0.797095
-1.41766
-4.57775
-4.72054
-5.33164
-4.40716
-3.04196
-2.85345
-3.32731
-2.21304
-1.50929
-1.87824
-2.15709
-4.8031
-4.05802
-2.91681
-2.56334
-2.18614
-0.80978
-0.744963
-0.736979
-0.762339
-1.14721
-0.732483
0
0
-4.80494
-5.29496
-5.38737
-5.45058
-2.30355
-1.68255
-2.33756
-1.46073
-2.53869
-3.13457
-3.12512
-2.55765
-3.11505
-0.839379
0
-0.732767
-0.675382
-2.11759
-2.08538
-1.96632
-2.65239
-2.26141
-1.43181
-1.40408
-1.56811
-0.870369
-1.28942
-2.58566
-2.74513
-2.10638
-1.30392
-0.7308
-0.896028
-1.26875
-1.52616
-3.66072
-4.12954
-4.24751
0
-0.70436
-0.815069
0
0
-5.04056
-5.05616
-5.71659
-4.86747
-3.4561
-3.47188
-3.38732
-2.84649
-1.7014
-0.937533
-0.725555
-1.37318
-6.43345
-6.03835
-6.4847
-6.66203
-0.836931
-0.6929
-0.835586
0
-2.87253
-2.98618
-2.47009
-1.87256
-2.73213
-2.01749
-2.56566
-0.796217
-0.893289
-1.44339
-1.39498
-3.04639
-2.39437
-2.35467
-1.52686
-2.2137
-1.59545
-1.56003
-3.91421
-4.61756
-3.87725
-4.0539
0
0
-0.792409
0
-2.69053
-2.25407
-2.1553
-1.94218
-3.16757
-2.74489
-3.32517
-3.77855
-1.60774
-0.899574
-1.35688
-0.807823
-0.838773
-1.53411
-1.37802
-1.67536
-1.63875
-0.855865
0
-0.806017
-1.63475
-1.50096
-2.31685
-1.43144
-5.64176
-5.64195
-4.96759
-5.58086
-4.00652
-3.43743
-3.42268
-3.96262
-1.18388
-1.3108
-1.89359
-3.28549
-3.51792
-3.99528
-3.99022
-3.80979
-2.62295
-2.51571
-2.86332
-2.57151
-1.80445
-0.836291
-1.64083
-1.26585
-1.92693
-2.92176
-2.73932
-2.43917
-3.16732
-3.96617
-4.17349
-4.34839
-3.34219
-2.76523
-3.49233
-3.7761
-4.40085
-4.65907
-3.94521
-4.01222
0
-0.805367
-0.799526
-2.87006
-2.69584
-2.64391
-2.11224
-0.868335
-0.741709
-0.710508
0
-0.705423
-0.775484
0
0
-1.92679
-2.28986
-2.80021
-2.23157
-5.78589
-5.87409
-5.87395
-5.24316
-0.790381
-0.789366
0
-2.07561
-2.03574
-4.27023
-4.1737
-4.06344
-4.80874
-2.46195
-2.19948
-1.48786
-2.0861
-4.87759
-5.52235
-4.8862
-5.4959
-5.00085
-5.6512
-0.750495
0
0
-0.682468
-1.35944
-2.16208
-1.94255
-2.08012
-1.39907
-1.33122
-1.56044
-3.78936
-3.86335
-0.808114
-1.41131
0
-0.780949
0
-0.774586
0
-0.901235
-0.831277
0
-2.92629
-2.10105
-1.61339
-1.37993
-2.13186
-1.99574
-2.41406
-1.89414
-2.26809
0
-0.711247
-1.92161
-2.07025
-1.27764
-1.49447
-2.81268
-1.53687
-1.96223
-2.07912
-1.22213
-0.652735
-0.795978
-0.779533
-2.44989
-2.19897
-2.03807
-2.58449
-3.15488
-3.08403
-3.60958
-0.854906
0
-0.813791
0
-2.7243
-2.2942
-2.0572
0
0
-0.797472
0
-0.775693
0
-3.61213
-0.847105
0
-2.21727
-2.60576
-3.0525
-2.62995
-2.24822
-1.50768
-1.41961
-1.27983
-2.10512
-1.64127
-4.82099
-4.83978
-4.17576
-4.91431
-5.44838
-4.62391
-0.782701
0
-0.611539
0
-2.07532
-1.56542
-1.79986
-1.75159
-0.797635
0
-0.745372
-0.852656
0
0
0
-4.78328
-5.19747
-4.69522
-4.09223
-3.37698
-4.11535
-3.97623
-2.18498
-1.95429
-1.27323
-1.78014
-2.06685
-1.64606
-2.48554
-1.7922
-2.46491
-2.35211
-1.26563
-2.02108
-1.4799
-1.28808
-1.95431
-2.14473
-2.08484
-5.83091
-5.13994
-5.17643
-5.28262
-1.75813
-2.04897
-2.61507
-5.1911
-4.44499
-4.55578
-4.59659
0
0
0
-4.00771
-4.50908
-4.60919
-3.82427
-2.17427
-1.44684
-1.71829
-1.38877
-0.891825
-3.42275
-3.75136
-0.817793
-0.785847
-1.62577
-0.824519
-4.94362
-4.29494
-4.96513
-4.17988
-1.96301
-1.99248
-1.9347
-1.33796
0
-0.994046
0
-0.775202
-0.964119
-1.35241
-1.44041
-4.33838
-4.20553
-3.79751
-3.49955
-4.91077
-5.56286
-5.51739
-3.23896
-2.62215
-2.38443
-3.15063
-3.16316
-2.72728
-1.35908
-1.48731
-1.52496
-1.8426
-0.706469
-0.755569
-1.77491
-2.78139
-2.1476
-2.71431
-3.16852
-3.68189
-3.18228
-2.92424
-2.42188
-2.54414
-1.75986
0
0
0
-3.38024
-2.91197
-3.27187
-2.11043
-2.53167
-2.10273
-2.47541
-2.85746
-3.47378
-3.1508
-3.11127
-2.16708
-2.7656
-2.59381
-2.27749
-3.48697
-3.31081
-2.6758
-3.3368
-2.51976
-2.18746
-3.0566
-2.48149
-3.28376
-2.6995
-3.31966
-3.27718
-1.23886
-0.644763
-0.642482
-5.67515
-5.0525
-4.88632
-5.70651
-4.23655
-4.8782
-4.9668
-4.00118
-3.13632
-2.45268
-5.27529
-4.52129
-5.0099
-5.09386
-5.74173
-5.07355
-4.23027
-4.04178
-3.60947
-1.4254
-1.29955
-0.791615
-1.34669
-1.35774
-6.10485
-6.06994
-5.35424
-6.10265
-3.90569
-3.66109
-3.83273
-3.11642
0
0
-0.717668
-0.869118
-2.42841
-2.99768
-2.59915
-2.70421
-2.00286
0
-0.681254
-1.07965
0
-3.31102
-2.68325
-3.1136
-3.80643
-1.37902
-2.00436
-1.36959
-1.29743
-3.86053
-4.03593
-3.45726
-2.34049
-2.52213
-2.39936
-3.10901
-1.00544
-1.28272
-0.737165
-0.735818
-1.18507
-1.41856
-0.630791
-0.7277
-4.36038
-5.20311
-3.49904
-3.54968
-3.35577
-3.79368
-3.0887
-3.57219
-3.00385
-2.97395
-2.27516
-4.57319
-4.72172
-5.03319
-2.64621
-2.49518
-2.70428
-5.78882
-5.05836
-5.12976
-5.2155
-1.61057
-1.35301
-0.767565
-1.45538
-1.63603
0
0
-0.728048
0
-3.23632
-2.70366
0
0
-0.716598
0
-3.58591
-4.46756
-3.80171
-3.78949
-4.21522
-1.28619
-0.646602
-0.851458
0
-0.684788
-0.780452
-2.33099
-0.801441
-1.29091
-0.703949
-0.731447
-2.37612
-3.21617
-3.07427
-3.09215
-3.71243
-3.63504
-2.76358
-3.06027
-5.08662
-4.81849
-5.08491
-4.37935
-1.47565
-0.746586
0
0
-0.828822
-0.765331
-0.880614
-0.753475
0
-1.40624
-1.31334
-1.30917
-0.794578
-1.25327
-0.703194
-1.46696
-0.811333
-1.63675
-1.43042
-1.58175
-3.91366
-4.38281
-4.43242
-5.02294
-4.83959
-5.12886
-5.65122
-4.97744
-1.29803
-3.13723
-3.6069
-3.44069
-0.749196
0
-0.797497
0
0
-0.789202
-2.31625
-2.14669
-1.77018
-4.45011
-4.51272
-3.83882
-4.54282
-2.19994
-1.99486
-2.79383
-2.35694
-0.848833
-5.13884
-5.16409
-5.09777
-1.39207
-3.44287
-4.21419
-3.532
-3.66283
-3.27285
-2.7568
-3.1542
-0.753552
-1.64023
-1.48176
-1.57306
-0.76899
-1.27926
0
-0.887414
-0.895254
-0.901159
-0.72032
-0.78154
-1.42907
0
0
0
-2.58133
-1.77535
-1.96153
-2.60009
-1.35333
-1.43305
-0.75876
-1.3542
-2.99521
-3.90099
-2.10346
-2.16996
-2.18543
-2.26592
-2.53006
-1.92275
-2.27149
-2.45954
-0.778823
0
0
0
-2.87666
-3.46086
-2.56274
-2.93138
-0.737785
-1.14608
-0.798013
-1.94069
-5.30085
-5.29923
-4.49971
-5.30871
-3.04895
-3.05557
-3.02214
-2.43754
0
-1.69784
-1.29519
-1.38603
-0.740415
-2.70847
-2.5413
-3.09269
-5.47903
-4.80843
-5.26205
-5.08375
-2.48542
-2.32571
-3.09489
-2.32968
0
0
-0.69398
-2.56814
-2.60361
-3.02789
-0.826896
-1.44758
-0.756417
-1.10417
-3.02635
-3.22064
-3.0147
-2.37623
-1.83512
-2.12754
-2.25021
-2.52526
-2.80545
-2.65254
-2.12445
-1.73098
-1.57662
-2.0271
-2.41273
-1.40136
-0.873057
-1.2487
-1.68777
-5.44045
-4.86327
-5.32492
-5.0668
-5.28784
-5.41442
-4.78456
-6.15805
-2.60155
-2.97161
-3.0025
-2.95218
-1.89669
-1.23751
-2.15294
-1.71994
-0.679606
-0.734848
-0.768258
0
-5.17342
-5.14235
-4.6061
-4.57393
-1.94933
-1.42375
-1.31679
0
-0.768352
0
0
-2.22343
-2.5639
-5.11403
-4.47506
-4.40947
-4.51562
-2.78275
-1.96833
-2.4874
-2.09152
-5.53155
-4.90766
-4.63832
-0.796717
-1.66547
-1.46575
-1.47767
-0.734223
-1.45999
-1.19007
-1.45905
-2.86276
-2.91919
-3.54651
-3.5946
-2.77781
-2.88218
-3.48667
-1.47321
-1.35443
-0.808167
-1.43522
-3.86348
-4.44661
-4.4562
-1.36849
-0.713178
-0.716844
-0.833564
-0.793912
-4.43936
-4.17104
-4.76865
-4.99446
-3.91551
-4.52485
-4.57767
-1.66135
-1.85615
-2.5147
-2.40642
-3.33195
-3.4345
0
0
0
-3.08027
-3.13414
-3.17972
-2.53385
-0.865975
-1.27803
-0.816055
-0.717413
-1.29407
-1.94767
-1.36168
-1.30027
-0.694162
-0.978898
-2.08271
-2.24353
-5.37249
-4.83171
-5.49428
-4.86702
-5.41659
-5.50727
-4.42084
-2.72219
-4.01247
-3.14448
-3.40182
-3.90979
-3.99802
-3.96389
-2.22017
-2.51961
-1.80705
-1.69405
-0.716878
-1.4849
-0.727941
-1.48485
-2.73402
-2.45572
-1.97205
-2.56894
-2.94362
-2.2988
-2.37562
-2.94682
0
0
-0.788563
-0.951162
0
-3.01353
-2.668
-3.27119
-3.30963
-2.76025
-2.21149
-5.63018
-0.771826
-1.42348
-0.687627
-0.708795
-0.767985
-0.658693
0
-0.824945
-0.802202
0
0
0
0
0
-0.761588
-0.733584
-0.716986
-1.39628
-0.799738
-0.629858
-2.10709
-1.90145
-1.55378
-5.43461
-4.76456
-5.4012
0
0
-0.687654
-0.986311
-4.8463
-5.47122
-5.29408
-4.89729
-1.12111
-0.669359
-0.896121
-1.35092
-4.27495
-4.94194
-4.23444
-4.82976
-4.06497
-4.82399
-4.75394
-1.56925
-1.9189
-1.69333
-4.11365
-4.33897
-1.26304
-1.29501
-1.74072
-5.47497
-5.35518
-4.79859
-5.40623
-2.88956
-1.42118
-2.24952
-2.01746
-1.95557
-3.46082
-3.88589
-4.03855
-3.23496
-1.96525
-2.63073
-2.375
-2.35246
-6.59374
-6.48188
-6.4891
-5.20835
-4.717
-4.46478
-5.24496
-6.47343
-6.45086
-5.5891
-6.34052
-1.36178
-4.47947
-4.45408
-4.46211
-3.75738
-0.703886
-1.47153
-1.44584
-1.37554
-3.56847
-3.17172
-0.640052
-0.816929
-0.844978
0
-3.83691
-2.91007
-3.2759
-3.29742
-3.30059
-3.6082
-2.76063
-3.44245
-3.52954
-2.97536
-3.2003
-3.49202
-3.04951
-2.93703
-2.85643
-2.83381
-1.53285
-1.34666
-2.34592
-2.03638
-3.10843
0
0
-0.783263
0
-5.07136
-5.15542
-0.593569
-0.675636
0
0
-1.08941
-1.3309
-0.836624
-0.650068
-4.7678
-4.55607
-4.14472
-4.6324
-4.86203
-1.49234
-0.848451
-1.4844
-1.50246
-4.37636
-5.0111
-5.09383
-4.23228
-3.86166
-3.05869
-3.68026
-0.695959
0
-0.779926
-0.694001
-0.836815
-0.748599
-0.81215
-1.52285
-2.25577
-1.62852
-2.18643
-1.4437
-0.745987
-1.00402
-0.746497
-0.672994
-0.756927
-0.680752
-1.36084
-4.3015
-5.11072
-5.02399
-3.05349
-2.82348
-3.55891
-3.58234
-1.03869
0
-0.740088
-0.940765
-0.708527
-0.826812
-3.62273
-3.7711
-3.33444
-2.94172
-3.58242
-3.56255
-1.41461
-1.63942
-2.11091
-2.15623
-2.19839
-1.79624
-1.317
-1.6236
-3.07424
-2.32062
-2.59622
-3.18703
0
-0.712754
0
-6.0763
-6.01506
-5.99737
-5.43098
-3.13188
-3.91394
-3.79171
-3.29489
-5.6691
-6.53946
-5.95002
-6.51257
-6.25951
-6.21466
-6.37891
-5.76023
-1.29407
-0.788184
-0.748456
0
-0.643972
-5.68926
-5.85652
-5.88033
-5.12859
-4.59056
-4.51604
-3.95421
-1.02923
-0.673597
-1.33604
-0.706126
-3.36918
-4.03082
-3.7299
-3.92598
-5.26199
-5.71581
-4.9525
-5.70082
-0.766941
-2.88506
-2.96633
-2.24747
-2.31231
-1.65127
-0.910075
-1.8211
-1.82954
0
0
-0.947596
-0.565591
-0.758976
-0.895188
0
-5.25998
-6.07261
0
-5.05589
-5.58778
-5.4607
-4.62567
-6.255
-6.81965
-6.30181
-6.19316
-1.27623
-1.40619
0
-0.894468
-0.757075
0
0
-0.769719
-4.83758
-4.56064
-2.22541
-2.49215
-1.96305
-2.5172
-2.29904
-3.19556
-3.33098
-2.59412
-3.48939
-4.18679
-4.78868
-4.83975
-4.68405
-0.903163
0
0
0
-0.794883
-1.291
-1.46305
-1.74677
0
-0.798538
-2.84343
-2.82121
-2.13876
-2.82296
-0.772814
0
0
0
-0.8514
0
-3.61641
-3.10216
-3.25339
-3.83877
-3.83543
-1.37673
-1.36813
-1.35699
-0.777527
-3.32826
-4.49547
-4.49097
-5.72126
-5.14437
-1.46088
-1.3349
-0.741769
-1.29783
-3.2494
-2.71307
-3.16627
-3.54779
-4.9198
-4.22653
-4.92505
-4.98761
-1.57434
-1.43755
-0.829285
-2.15085
-2.80964
-2.88825
-2.26151
-4.37506
-4.99664
-4.44832
-4.40422
-5.56492
-5.6154
-5.57459
-4.99812
-5.55321
-5.48495
-5.51879
-4.90166
-1.69013
-1.386
-2.41289
-1.65262
-0.723976
-1.11823
-0.72953
0
-4.29374
-3.50394
-3.7166
-3.69827
-0.715662
-0.72744
0
0
-3.99276
-3.2486
-3.94296
-3.88523
0
-0.721431
0
-0.879457
-2.33253
-2.14567
-2.81845
-1.95766
-5.42685
-5.73053
-5.17542
-5.3869
-3.29986
-2.91593
-3.45145
-3.6422
-1.1844
-1.49615
-1.78571
-1.3717
-6.21339
-6.27704
-5.71855
-5.54431
-4.89544
-4.2062
-4.90811
-0.797346
0
-0.655367
-1.13935
-0.722547
-1.20361
-0.768075
-3.50645
-3.97227
-3.57943
-1.41098
-2.08788
-1.43531
-1.38049
-4.67241
-4.16001
-4.04892
-3.90422
-0.636565
-1.19235
-1.44485
-0.718811
-1.9162
-2.47561
-1.98048
-1.57717
-2.0885
-2.83038
-2.56581
-2.09897
-0.989723
-1.22978
-1.36261
-1.82739
-3.62528
-3.24505
-4.01384
-4.58395
-4.55704
-4.56936
-3.74247
-3.7831
-3.75119
0
-0.840219
-0.714144
-0.67094
0
-0.770637
-0.711304
0
-1.07097
-1.49242
-2.05929
-4.05329
-4.02246
-0.69334
0
-0.782007
-0.720321
-4.64746
-4.41759
-4.0063
-2.80877
-2.55866
-3.19203
-3.39991
-3.6693
-3.35291
-2.98385
-6.41806
-5.84455
-6.35295
-6.56274
-5.03516
-4.54449
-5.61393
-5.04124
-3.47548
-3.73702
-3.20489
-2.93788
-4.38579
-3.67066
-4.25062
-3.98249
-0.684628
-0.697357
0
-6.22701
-5.23506
-6.17611
-3.64674
-4.48149
-4.50164
-4.5541
0
0
-0.668858
-4.71886
-4.67998
-5.36537
-0.668319
0
-0.724481
-0.754021
-2.36907
-1.54084
-1.43252
-1.90841
-1.41194
-1.90581
-4.03054
-3.86689
-4.51603
-4.43844
-0.731743
-1.35545
-0.858644
-3.17223
-4.49835
-4.78477
-3.76136
-4.47928
-5.91237
-5.37551
-6.04393
-6.13371
-1.28421
-1.49224
-0.767319
-1.33991
-6.37002
-5.911
-6.62738
-6.86514
-4.26551
-4.12736
-4.85839
-4.7594
-6.124
-5.39654
-6.20524
-6.14071
-1.44182
-3.21719
-3.9343
-1.53571
-1.59888
-0.852325
-5.68199
-6.34267
-5.3625
0
0
-0.870121
0
-5.72162
-5.07315
-5.68892
-2.90235
-0.883896
-1.3734
-1.35749
-0.800312
-0.844044
-1.29984
-0.68707
0
-0.798758
0
-0.701684
0
-0.817746
-4.45592
-3.80838
-4.56013
0
-0.873592
0
0
-2.42452
-2.01145
-2.20932
-1.5527
0
0
-0.962848
-0.822899
-1.71292
-1.60377
-5.67758
-5.63728
-5.00801
-5.63947
-3.96332
-4.06272
-4.77642
-4.05593
-2.50147
-2.32013
-2.95246
-3.04372
-3.69409
-2.06786
-2.16939
-2.12101
-0.749638
-0.794293
-0.752077
-1.388
0
-0.772616
0
0
-5.18888
-5.44867
-5.82412
-5.57907
-2.26827
-2.40186
-2.88411
-2.90744
-4.07375
-4.03017
-4.49691
-4.47111
-4.83218
-4.27528
-4.72973
-2.03227
-2.37945
-2.7484
-2.48002
-0.649486
0
-3.86928
-3.96928
-3.81739
-3.30733
-2.00603
-2.69367
-2.42697
-2.30371
-1.42711
-1.64772
-1.36887
-0.821163
-1.50807
-0.803955
-1.62059
-1.31752
-5.12207
-5.18007
-1.41857
-1.7713
-1.00106
-2.73216
-3.23605
-2.55192
-3.21066
-3.11042
-4.01343
-3.4681
-4.63259
-4.5545
-4.03402
-4.67439
-4.2761
-4.2001
-3.42485
-2.97263
-3.26889
-3.35641
-4.33778
-3.92789
-3.55871
-3.61687
-4.08019
-4.04793
-3.38361
-3.46606
-2.17803
-1.59007
-1.45751
-1.32164
-0.764932
-0.673206
-0.863162
-1.95972
-1.89217
-1.24361
-1.24877
-5.21458
-5.35331
-5.94947
-5.38567
-4.46861
-3.7499
-4.47217
-4.68295
-4.19225
-4.22671
-4.94819
-4.14475
-1.42006
-2.13495
-1.43401
-1.79447
0
-0.780983
0
0
-0.80054
0
0
-2.69124
-2.46498
-2.0566
-4.31743
-5.0396
-4.09154
-1.46674
-2.27865
-2.03903
-2.14165
-2.46211
-1.70216
-2.38279
-4.29438
-0.772516
-3.81848
-4.13517
-3.07967
-4.54472
-4.421
-4.4198
-5.24202
-2.53342
-3.00515
-2.56855
0
-0.848338
0
0
-0.701299
-1.29772
-1.74211
-1.02177
-1.77494
-5.75568
-5.82226
-6.20665
-5.45057
-0.806481
0
0
0
0
-0.737127
0
-5.55371
-5.58417
-4.76522
-2.96457
-2.72079
-2.95371
-2.27137
-4.55925
-4.35609
-4.41816
-3.73662
-6.17807
-5.35944
-6.19771
-6.14273
-2.93052
-2.12561
-2.2721
-2.42664
-1.69866
-2.22512
-2.35607
-3.2017
-2.85808
-3.05711
-4.29334
-3.6273
-3.94533
-4.31206
-1.51595
-2.13634
-1.62568
-1.40128
-2.19493
-2.94487
-2.99736
-4.1131
-4.18088
-4.3561
-3.70281
-2.93586
-2.27167
-2.17056
-4.38653
-4.61786
-4.21079
-4.98843
-3.08767
-2.35612
-2.07193
-3.12355
-1.71024
-1.42788
-1.98253
-1.27472
-4.00389
-4.67859
-3.15576
-3.19395
-2.3968
-2.95325
-5.84703
-5.5413
-5.57325
-5.19958
-4.92065
-4.4801
-5.01882
-4.04517
-4.6751
-4.48627
0
0
0
-1.71138
-1.40806
-1.6262
-0.905144
-0.818483
-1.27436
-1.06199
-3.94055
-4.54455
-4.64517
-4.52619
-1.84844
-2.15886
-2.47394
-1.76197
-3.80009
-3.60097
-2.9988
-2.59148
-2.49268
-1.78746
-2.23114
-3.41264
-4.03156
-4.10308
-3.45629
-4.06895
-3.44417
-3.77854
-3.88982
0
-0.760218
-0.679522
0
-2.17123
-2.78229
-4.60421
-3.82451
-4.73248
-4.43407
-2.96349
-2.98578
-2.30162
-1.82604
-1.79235
-1.03914
-1.60692
-2.3739
-2.09505
-2.01971
-1.49937
-2.63934
-3.37673
-2.81272
0
0
-1.15525
-1.70518
-1.19547
-1.56132
-0.793533
-1.33184
-3.64977
-3.66066
-3.76772
-3.09358
-3.88445
-4.58378
-4.57016
-4.57173
-4.21574
-4.14153
-4.19747
-3.49904
0
-2.212
-2.04884
-2.64916
-1.90457
-0.768317
0
-0.842204
-0.728544
0
-5.67457
-5.68707
-5.09918
-5.0996
-4.52153
-5.31268
-5.37051
-5.18792
-1.60591
-1.60506
-0.678246
-0.715254
-0.930591
0
-0.729827
0
-0.909574
-2.16933
-1.4265
-2.01222
-1.49113
-1.89131
-1.34889
-0.934297
-0.834488
0
-3.43932
-4.22377
-3.68302
-0.673284
-0.795285
-1.40818
-0.858998
0
0
-0.74175
-4.91153
-4.0208
-4.77671
-4.22287
-6.20579
-5.49707
-6.29667
-0.760305
-0.864345
-0.763683
0
-3.37849
-3.37208
-3.43351
-2.78874
-2.22286
-2.96614
-2.54713
-2.29483
-2.03215
-1.94137
-1.75841
-1.39103
-3.60951
-4.36157
-4.28373
-2.01265
-1.36395
-1.80155
-4.11543
-3.38751
-3.47592
-3.55949
-4.1936
-3.57451
-0.72909
-1.05698
0
-0.904477
0
0
0
-0.955517
-0.682743
-4.30485
-5.02629
-4.4137
-3.63381
-3.57366
-4.36286
-4.04614
-4.91314
-0.871148
-1.30775
-1.5687
-0.870258
-0.726368
-1.32128
-1.25613
-1.29534
-5.43327
-5.19303
-5.6496
-4.74668
-0.799263
-0.77196
-3.17099
-2.50367
-0.759831
-0.830863
-0.832683
-3.69414
-3.31754
-3.04859
-3.01498
-5.18951
-5.11311
-5.22976
-5.83624
-5.64339
-6.19497
-6.24361
-3.62951
-3.49183
-5.78175
-6.17475
-6.42461
-5.66105
-0.919636
0
-0.667771
-0.876802
-2.88499
-3.48662
-3.25856
-2.81387
-7.00987
-6.26633
-6.94348
-7.0294
-0.860805
-1.5977
-1.34941
-3.55153
-2.9963
-2.84012
-3.19702
-0.878677
0
0
0
-2.56711
-2.48017
-2.27932
-3.07379
-5.46159
-4.72251
-5.46489
-4.91012
-2.13539
-2.07894
-2.09236
-1.42697
-3.35791
-4.09364
-3.55561
-3.35843
-3.17481
-2.70375
0
-0.772603
0
-0.694078
-0.967961
-0.852808
0
-0.744397
-6.34692
-6.36032
-5.77921
-6.33962
-0.65173
-4.41895
-5.09738
0
0
-0.688862
-0.630492
0
-0.671195
-0.725069
-3.86747
-4.47322
-4.44132
-2.66234
-3.1811
-2.45293
-2.67184
0
-0.832297
-4.41183
-4.91306
-5.07918
-5.2602
-5.24836
-4.68155
-4.7191
-5.37373
-0.709059
0
0
-1.07441
-3.24966
-3.93124
-3.26829
-3.5711
-0.813026
-2.39065
-2.44855
-1.76892
-0.828464
-0.926935
0
-0.773645
-1.33106
-0.852382
-0.659365
-0.697344
-1.91435
-1.31083
-1.03373
-1.31701
-4.63016
-4.54353
-4.5676
-5.18291
-4.22803
-5.18867
-4.65818
-5.37093
-5.63824
-5.6741
-4.97529
-5.03987
-2.29412
-1.43829
-1.84271
-3.52794
-5.04677
-4.99849
-4.32924
-4.90156
-4.9098
-4.63059
0
-2.23227
-5.57348
-6.17968
-6.11462
-5.56141
-1.85246
-1.56771
-2.53616
-2.02104
-2.28066
-1.51146
-1.58173
0
-0.702212
-0.709711
-0.687958
0
-0.738299
0
-2.23705
-2.11695
-1.65707
-4.1063
-4.06005
-1.3069
-1.38961
-0.856128
-0.700995
-4.1689
-3.65141
-3.87876
-4.65898
-5.16653
-4.56666
-4.15301
-4.81969
-3.91445
-4.18789
-4.34837
0
-1.54459
-2.06189
-1.94881
-2.35991
-3.07042
-3.42154
-2.82321
-3.5317
-3.34395
-0.840713
-1.27075
-1.36661
-4.54355
-3.83658
-4.35722
-3.16033
-3.11338
-2.89895
-1.39689
-0.826207
-1.45084
-2.71975
-2.93412
-3.08086
-3.04303
-2.19924
-2.92508
-2.60989
-2.16186
-2.72295
-2.22532
-1.99163
-4.45519
-5.06692
-5.18514
-5.06043
-4.35795
-4.98815
-0.705143
-0.868821
-1.55378
0
0
-0.765979
0
-4.28897
-0.700072
-0.784166
-0.792058
-1.21774
-3.91108
-4.14176
-4.24416
-4.76746
-2.86786
-2.11347
-2.75716
-2.06847
-2.49814
-3.16436
-3.13298
-3.20903
-2.08479
-2.59691
-2.73546
-2.4075
-3.68578
-4.4206
-4.39708
-3.72472
-6.4577
-7.03899
-6.98464
-6.30663
-4.91036
-4.85432
-4.94344
-4.35629
0
-0.699941
-1.0121
-4.03014
-4.01528
-3.6655
-3.59908
-4.29354
-2.59316
-2.5789
-2.16719
-2.94856
-4.03484
-3.85021
-4.54405
-4.33054
-0.957806
-1.25105
-0.716714
-0.637424
-2.19398
-1.43241
-2.14558
-1.50703
-3.54055
-4.02332
-3.21224
-3.98533
-3.21167
-3.15197
-6.25529
-6.30629
-7.10091
-6.02822
-3.33525
-2.9939
-3.12588
-2.54955
-2.13051
-2.25762
-2.08688
-2.7822
0
0
-0.887602
-2.63774
-2.4967
-3.12021
-3.92438
-3.21736
-3.16851
-2.4593
-1.7133
-2.2862
-2.34303
-5.27825
-4.53417
-5.03389
-1.32465
-0.828565
-1.82645
-2.59347
-4.19516
-4.34532
-5.76113
-5.7231
-4.92066
-1.61378
-0.827228
-1.45314
-1.17023
-0.736454
0
0
0
-2.57466
-1.90377
-1.99983
-2.55933
-5.70914
-6.31982
-6.28278
-5.34097
-0.690294
-0.84562
-0.902568
-5.43256
-0.70669
-0.756812
0
-1.15778
-1.49202
-1.99208
-1.99289
-1.3424
-0.710622
-0.650653
-1.22862
-1.26502
-3.61723
-1.31218
-0.765584
-1.48145
-0.716043
-5.36944
-5.26618
-4.46914
-5.37954
-4.73367
-4.77467
-1.5817
-1.02735
-0.823295
-0.687279
0
0
0
-3.37509
-3.12799
-3.8256
-0.725928
-0.912653
0
0
-3.25062
-2.92802
-3.13665
-3.57495
-1.91403
-1.4685
-2.01827
-0.787154
-0.955457
-0.799327
-1.4965
-0.819853
-1.65606
-1.61252
-1.03889
-3.19898
-3.61776
-3.03771
-4.586
-5.01072
-4.3365
-3.94205
-0.73468
-2.67086
-2.70512
-3.50033
-2.68766
-2.70616
-2.06805
-2.10176
-1.93251
-4.77385
-4.72564
-4.76743
-5.39313
-0.642614
-0.698733
-1.24585
-0.995742
-4.47781
-4.31215
-5.07134
-5.10935
-0.838275
-1.52831
-1.29998
-4.33531
-0.801136
-1.44576
-1.55579
-4.1484
-4.31226
-3.2298
-3.68147
-5.44445
-4.887
-4.75346
-5.46871
-1.55084
-1.33022
-0.6324
-0.849281
-0.964054
-0.874751
-1.50283
-2.13956
-2.15493
-2.67092
-2.81581
-2.40574
-2.36842
-2.34972
-1.66579
-0.790344
-0.742569
-1.36219
-0.843598
0
0
-0.722795
0
-3.35015
-3.03167
-2.36267
-2.72211
-4.3619
-3.28732
-3.65689
-3.98093
-2.6446
-3.49921
-2.05036
-2.54538
-1.7557
-2.22024
-3.00468
-2.78471
-3.04916
-3.45068
-1.31422
-2.05364
-1.87716
-2.05022
-1.3372
-1.55135
-1.32711
-0.864325
-3.22817
-3.0249
-3.22997
-2.49619
-4.62316
-4.99535
-4.71001
0
-3.10868
-1.7485
-1.73433
-1.74546
-0.746411
0
0
-0.79152
-3.87188
-4.53913
-4.48356
-0.714344
-0.745933
0
0
-2.90671
-3.47392
-3.78019
-0.763386
-1.68005
-2.24967
-1.84095
-2.57396
-5.83872
-5.25532
-5.85486
-1.30398
-1.19443
-5.20176
-5.26279
-4.60451
-5.22359
-2.71625
-3.20446
-3.0187
-3.7834
-3.8948
-3.20264
-0.773516
-3.24063
-3.65552
-2.74098
-3.03914
-3.92822
-4.11163
-4.34239
-3.1425
-0.844824
-1.45203
-1.28076
-1.62562
-1.36275
0
-0.721646
0
-0.623337
-2.67205
-3.10344
-2.9467
-3.59085
-1.52265
-1.44068
-0.835834
-1.42929
0
-0.769813
-0.713219
0
-4.75982
-4.61526
-0.816328
0
-0.736779
-4.64831
-0.820526
-1.38654
-1.28609
-1.6137
0
0
-0.8174
-2.19912
-2.01815
-2.06358
-1.41972
-2.85273
-3.56392
-1.33116
-0.817889
-0.684405
-4.64675
-5.21169
-4.62042
-5.19081
-3.47001
-3.04966
-3.42765
-3.65134
-2.52023
-3.51324
-3.03799
-3.01225
-2.40184
-2.54728
-2.06707
0
-0.969197
0
0
0
0
0
-0.746256
0
-6.2553
-5.62665
-2.78437
-2.36183
-1.99918
-3.4185
-4.30385
-3.71
-0.772984
-1.01251
0
-0.951316
-5.20144
-5.08106
-4.53647
-5.10954
-3.57261
-3.46026
-4.04775
-3.14807
-3.24114
-2.75048
-2.80087
0
0
-0.733164
0
-1.89333
-2.73972
-2.03928
-2.06387
-4.59467
-4.73195
-5.34069
-4.57513
0
0
-0.565297
0
-4.27386
-4.70361
-5.07134
-3.17837
-2.40201
-2.98386
-2.95242
-2.30875
-2.98202
-2.84859
-3.53103
-3.43466
-2.85953
-3.69032
-2.88282
-4.61596
-4.51965
-4.34121
-3.96349
-2.66167
-2.00469
-2.07105
-2.35537
-2.00897
-2.29109
-1.43838
-2.321
-5.21353
-4.57309
-4.53196
-5.26984
-1.43184
-1.3196
-2.0301
-5.08439
-2.17115
-2.28303
-2.30222
-1.5945
-2.20621
-2.15809
-3.39558
-3.8045
-4.11623
-3.43423
-2.38655
-1.81158
-1.86752
-2.46749
-2.71809
-2.03087
-2.7413
-0.795809
-0.733322
0
0
-4.2711
-4.93432
-4.97959
-4.93012
-2.2142
-1.97358
-0.798327
0
-0.781744
-1.01846
-0.864156
-1.54121
-0.826158
-0.855048
0
0
0
-1.60475
-1.34059
-0.754397
-0.88936
0
0
-0.826457
-0.654246
-1.35724
-1.35682
-0.759059
-1.27991
-2.88624
-3.52437
-2.89033
-2.84157
-2.60244
-2.46191
-3.57054
-3.2731
-3.38762
-2.92782
-1.54044
-2.06716
-2.20133
-1.70934
-0.665277
-0.6905
-1.48292
-1.31211
-2.47417
-2.68276
-2.1014
-2.71487
0
0
-0.717455
-0.882381
-0.783886
0
-0.790741
-4.07999
-3.41931
-4.17166
-3.80047
-3.7748
-3.39051
-3.96477
-3.37793
-7.06369
-6.53966
-4.75105
-4.5892
-5.25447
-5.93319
-5.1287
-5.8745
-5.83209
-3.99614
-4.73008
-4.00468
-4.05968
-3.32257
-3.86033
-3.81146
-3.88803
-0.635033
0
0
-3.99553
-3.26776
-3.28576
0
0
0
-5.20699
-5.36475
-4.72293
-4.75124
-0.728731
0
-4.2801
-4.27511
-0.785994
-0.835893
-0.727732
0
-6.17896
-6.17436
-6.23172
-5.5296
-4.36788
-4.51801
-5.18062
-2.54722
-1.9524
-2.6577
-4.51716
-4.45295
-5.30689
-1.31565
-1.60784
-1.31138
-2.06755
-3.53647
-4.20492
-3.86112
-1.27307
-1.18173
-1.80294
-4.7205
-4.1332
-4.92545
-4.49654
-5.76406
-3.08738
-3.03811
-2.43067
-2.26716
0
0
0
-4.43548
-4.30486
-4.4726
-3.6663
-0.777839
0
-6.36283
-5.62469
-5.71381
-6.3527
0
-0.801393
-0.713848
0
-4.45003
-4.57601
-4.69969
-5.2849
-5.32642
-5.29477
-3.89438
-3.76553
-4.24283
-3.70812
-3.54095
-3.06901
-3.38054
-3.55996
-3.5544
-4.31046
-4.7442
-4.15612
-4.94715
-4.37209
-3.87867
-3.2861
-1.28148
-1.72013
-1.39213
-0.853629
-0.671355
-2.85833
-2.45417
-2.26863
-4.82182
-5.11031
-5.79005
-5.56788
-1.28948
-1.61917
-1.02608
-1.41442
-1.43508
-1.03604
-2.91407
-2.02184
-2.63684
-2.20418
-2.05886
-2.26224
-1.41213
-5.30126
-5.49093
-6.17104
-5.54243
-4.03472
-4.13864
-1.98064
-1.40732
-1.64104
-2.0012
-2.20084
-2.48189
-1.70511
-2.51279
-3.25846
-3.41417
0
0
0
-0.765655
-5.13435
-5.61676
-4.69506
-4.80275
-3.52241
-3.4728
-3.46137
-5.63718
-3.66597
-3.72522
-3.53801
-2.94712
-0.80689
-0.666775
-0.794941
-0.753274
-1.38208
-1.51946
-0.744582
-3.00027
-3.86646
-3.3147
-3.56449
0
0
-0.606198
-2.01606
-1.67499
-2.40405
-1.52347
-1.54132
-1.74372
-3.9741
-3.83764
0
0
-0.942598
-0.681184
-2.7428
-3.15648
-3.4439
-3.1177
-3.40096
-2.679
-3.03102
-1.90346
-1.30461
0
-0.70724
0
0
0
-0.718565
0
0
-0.901212
-1.60438
-0.85949
-1.58154
-3.52573
-0.769099
-3.27088
-3.89485
-3.97483
-3.69989
-4.95271
-4.36016
-5.08302
-2.85566
-2.11307
-2.74747
-2.24966
-0.715791
-0.703702
-0.862185
0
-0.776126
0
0
-0.738503
-0.838016
-4.32862
-3.55027
-3.62587
-3.61966
-2.24907
-1.44396
-1.62651
-1.83971
-2.19335
-1.43397
-1.99034
-2.16904
-2.57246
-2.04285
-1.9132
-3.43184
-3.42927
-2.81298
-3.76748
-3.3722
-3.03276
-3.29088
-3.79525
-3.28573
-2.86686
-3.62217
-3.10233
-3.80308
-3.10582
-1.50304
-0.95251
-1.51252
-1.34872
-1.732
-1.57466
-1.67661
-1.26067
-1.94722
-1.2531
-1.98268
-5.74554
-5.68815
-5.11268
-5.84814
-4.22386
-3.56588
-4.01026
-4.24053
-1.41875
-1.93001
-1.55958
0
-0.691439
-0.887792
-0.835063
-3.33983
-3.54095
-4.11461
-2.11954
-1.59989
-4.02045
-3.46171
-3.76793
-3.50723
-3.43686
-3.10967
-2.90187
-3.34872
-3.32706
-3.74773
-2.65764
-3.32967
-3.31872
-3.23573
-2.10786
-2.44773
-4.14389
-4.01292
-3.35392
-3.73112
0
0
-0.65945
0
0
-0.834684
0
-0.754385
-1.60791
-0.928215
-1.75689
-1.62922
-6.07452
-6.44291
-6.41632
-1.82613
-2.53362
-2.41101
-2.57205
-5.58025
-5.58385
-4.93046
-1.27764
-1.32326
-1.83561
-4.85275
-5.32459
-5.51939
-4.90144
-4.73214
-5.30952
-5.35242
-5.3783
-2.70847
-2.14246
-1.9772
-2.36554
-4.70747
-4.76828
-4.785
-3.40879
-2.55902
-3.34246
-3.22028
0
0
-2.95244
-3.07102
-2.5112
-2.7642
-1.34917
-1.28598
-2.09848
-1.72488
-2.09024
-1.42111
-2.12451
-5.20907
-4.62584
-5.18739
-4.39727
-1.97612
-2.67214
-1.94374
-2.59852
-2.21894
-2.96225
-2.71709
-2.64459
-0.734681
-4.22653
-4.28099
-4.29794
-3.59663
-1.98154
-2.70822
-2.93119
-3.59312
-3.51852
-3.55448
-3.02532
-2.47337
-3.11237
-2.52907
-1.32044
-0.906312
-1.3843
-0.778695
-1.03003
0
-1.20322
-1.90018
-1.33382
-1.29253
-4.40216
-3.91404
-2.05196
-1.74334
-2.35879
-1.51209
0
-0.733271
0
0
-0.718229
-0.649225
0
0
-2.49545
-2.55514
-3.12079
-2.54802
0
0
0
-0.829431
-1.93702
-2.42385
-1.75072
-1.9549
-1.83072
-1.95215
-4.08267
-4.08005
-4.76664
-3.75771
-3.55304
-4.33359
-3.62466
-3.86508
-3.72064
-4.39284
-4.40181
-4.75062
-4.73135
-4.07574
-4.83885
-2.72714
-3.3918
-3.45732
-3.35346
-0.85145
-0.895378
0
-0.778471
-3.47141
-4.13272
-4.14602
-4.13327
-5.67826
-5.09038
-4.95365
-3.58554
-2.64681
-3.08388
-3.38001
0
-0.747932
-0.917928
0
-0.892561
-0.677506
-5.03219
-5.63119
-4.98202
-5.70748
-4.5033
-5.25984
-2.79246
-3.54155
-3.18299
-2.97791
-3.76096
-3.65329
-1.95435
-1.62457
-2.19185
-2.21466
-1.52479
-2.25572
-1.4626
-2.11013
-2.1218
-2.92216
-2.74556
-2.91558
-4.11934
-3.58337
-3.62514
-5.09361
-5.67706
-1.80334
-1.34433
-1.8302
-1.48401
-1.29019
-1.99731
-1.82417
-1.29138
-3.21298
-2.91361
-3.78258
-3.33255
0
0
0
-0.709879
-6.50863
-5.75071
-6.45248
-5.80091
-1.43441
-2.00412
-2.05289
-2.12232
-3.26866
-3.32303
-4.0323
-3.56464
-6.79551
0
-0.701486
0
0
-1.82075
-2.07704
-1.94125
-1.83997
-2.47783
-2.58777
-4.39737
-4.35797
-5.12902
-5.14629
-1.95647
-1.63118
-2.91792
-3.40336
-3.16257
-2.72195
-2.30854
-2.86189
-2.2819
-3.06961
-3.02236
-2.51686
0
-0.728434
-0.679992
0
-4.53405
-4.44107
-4.52543
-3.92998
-3.01511
-2.62525
-2.30494
-2.68304
-3.0292
-3.02337
-3.5376
-3.72688
-0.790892
-0.913017
-0.864372
0
-2.45454
-2.35826
-1.74333
-2.24625
0
-0.802944
-0.739896
0
0
-0.892581
-0.760504
-0.771498
0
-0.760821
-1.89565
-1.35323
-4.90305
-4.8855
-5.50862
-4.87596
-5.5525
-5.28242
-5.11857
-5.05243
-1.27388
-2.05136
-1.29216
-1.6107
-2.56532
-2.53737
-1.86208
-1.87631
-2.38599
-2.656
-2.57094
-2.08892
-1.81409
-0.698617
0
0
-0.764059
-3.44091
-2.76318
-2.7423
-2.8242
-2.4321
-2.78556
-2.73255
-2.00871
0
-1.38164
-1.38066
-1.86935
-0.843727
-0.748745
0
-0.645529
-4.09169
-3.62057
-4.03968
-3.8635
-4.60315
-5.0295
-4.12671
-4.59816
-2.6893
-2.72626
-2.53489
-1.37022
-1.73258
-3.67039
-4.28876
-3.78544
-4.23278
-2.15009
-2.09706
-1.42906
-2.12107
-4.71921
-4.98078
-5.71391
-5.64895
0
0
-0.733362
0
-0.689798
0
0
0
-5.2817
-5.08223
-5.15157
-5.83242
-3.12067
-2.68261
-3.32965
-2.89738
-3.29779
-2.69807
-3.2254
-2.50948
0
0
0
-0.795994
0
-3.08475
-2.4198
-2.49067
0
-0.677299
-0.830284
-3.88682
-4.59504
-4.03185
-0.920033
-0.770106
-3.04915
-2.37805
-2.94285
-2.33566
-2.27137
-1.53827
-2.35798
-2.15972
0
0
-0.736449
0
-2.76046
-2.73494
-2.05123
-3.82888
-4.20783
-3.38996
-3.90233
-3.04218
-3.74973
-3.63167
-3.29134
-4.47941
-6.93375
-7.57545
-6.84465
-7.34014
-2.02258
-2.13201
-2.66969
-2.09069
-1.55404
-2.10513
-2.2542
-3.48299
-3.87267
-3.63029
-4.08236
-1.48647
-0.757447
-1.36875
-0.650753
-0.693903
0
-0.735076
-6.10732
-6.67359
-6.84549
-2.26895
-2.15079
-2.87532
-2.72066
-2.23964
-1.52469
-1.53162
-2.24541
-5.71728
-4.21821
-4.66997
-3.98887
-3.94484
0
0
-1.86659
-1.70579
-1.24997
-3.04836
-2.905
-3.05547
-2.37126
-4.39895
-3.76596
-0.771875
-1.30927
-0.738681
-5.73874
-5.74994
-6.52208
-5.8745
-3.65569
-2.91173
-3.59098
-4.88748
-4.06111
-4.47112
-4.81651
-2.87513
-2.45563
-4.78284
-4.2954
-4.41654
-4.13636
-6.96044
-7.00234
-6.6857
-6.28832
-4.99002
-5.02075
-4.41914
-5.21095
-1.26441
-1.43667
-1.92488
-1.35851
-3.38208
-3.53691
-2.82143
-2.87649
-1.91243
-2.256
-2.76538
-2.36889
-6.18013
-6.22752
-6.14598
-5.64498
-3.71764
-4.25481
-3.20364
-3.67526
-1.30223
-0.833546
-0.689148
-0.738914
0
0
0
-3.19142
-3.02758
-3.67055
-3.84222
-0.859923
-0.840939
-1.47925
-0.843654
0
0
0
-0.769969
-5.7476
-6.00651
-5.9367
-5.45688
-4.71491
-3.03877
-3.8867
-3.89332
-3.32404
-3.4744
-4.29524
-3.51148
-3.6186
-3.78905
-4.4086
-4.36115
-4.38697
-2.85812
-2.04702
-2.1557
-2.65459
-3.98017
-3.63206
-3.45515
-3.04822
-6.3209
-5.60265
-5.5759
-4.93198
-4.55998
-4.19049
-1.3726
-1.30167
-1.86272
-2.04287
-2.34087
-3.58759
-3.49324
-3.64383
-2.89512
-4.22744
-4.16114
-4.85113
-0.856931
-0.873958
0
-0.883214
-4.7719
-4.09036
-4.42014
-1.53292
-1.41646
-2.15226
-1.38967
-2.52461
-2.36371
-3.12139
-3.10578
-0.650495
0
-0.849528
-0.741532
-3.45618
-3.38741
-4.04619
-3.7789
-4.34113
-4.11642
-5.7044
-5.68986
-5.04784
-5.73289
-3.89515
-3.11312
-3.47717
0
0
0
-1.20495
-0.725176
-0.745104
-0.783542
-3.21082
-3.12244
-2.67653
-4.69219
-4.81712
-4.18084
-4.76706
-4.02146
-4.36131
-4.41478
-4.24779
-5.15644
-5.15609
-2.12074
-1.56016
-1.30347
-1.23405
-1.24004
-5.73026
-5.69693
-4.97923
-5.79998
-0.666148
-1.2858
-0.751972
-1.15667
-1.59885
-1.56413
-4.04295
-4.70512
-4.69096
-4.65351
-3.88642
-4.51724
-3.64662
-3.8891
-6.23336
-6.10378
-6.88509
-6.0884
-2.06515
-2.0545
-2.3482
-2.90576
-3.59395
-3.65086
-3.82503
-3.38547
-3.91573
-3.61666
-3.6248
-3.19471
-4.57234
-4.61572
-5.16568
-2.21192
-3.01148
-2.8077
-3.49817
-3.93048
-4.36642
-3.71681
-4.44799
-4.32306
-4.98606
-4.20482
-0.763897
0
-1.04317
0
-3.71153
-3.42431
-4.34049
-3.83814
-2.56004
-3.19068
-3.27026
-5.81731
-5.93921
-5.82476
-5.28092
-3.59669
-2.31299
-1.85589
-2.00056
-1.49453
-5.49041
-5.49016
-5.51892
-2.07736
-3.08666
-2.34922
-2.63033
-2.87622
-4.39283
-3.6757
-3.7963
-2.49126
-2.2374
-2.22352
-1.82158
-4.10144
-3.57882
-4.20702
0
-0.738802
-0.734471
-6.42599
-5.5881
-5.61449
-5.89995
-5.29416
-5.0989
-5.63049
-3.07342
-2.33621
-3.07182
-3.04124
-2.08426
-2.71333
-2.77979
-0.919911
-1.06791
-0.783306
0
0
-0.970078
-0.621701
-0.664708
0
-0.835918
0
-1.87009
-1.48828
-1.21535
-1.59618
-4.05222
-3.8389
-4.61647
-4.32539
-1.17957
-1.45946
-1.00059
0
0
-0.868466
-4.14554
-4.1812
-3.47621
-3.59545
-1.52418
-0.696093
-1.31049
-1.49812
-1.50226
-1.26679
-0.817706
-1.4662
-4.5651
-4.73126
-3.99659
-4.19477
-1.89746
-1.93754
-1.27922
-1.81451
-3.51106
-3.02302
-3.68182
-3.28509
-3.75223
-3.49262
-3.72025
-4.20642
-1.40505
-2.18875
-1.39862
-1.70846
-2.70827
-3.438
-3.35544
-3.42105
-2.25568
-2.42679
-1.65539
-1.69419
-0.887791
-1.60766
-3.45026
-3.29887
-2.6851
-2.85425
-2.77775
-2.88123
-3.38325
-4.02977
-4.13919
-3.46087
-3.45162
-3.98646
-4.93411
-5.62082
-5.61881
-2.05795
-2.23549
-2.08553
-2.8319
-0.707952
0
-0.940731
-2.35532
-2.98986
-3.25137
-3.07588
-0.59575
-1.35932
-1.12388
-1.25839
-2.31481
-2.25933
-2.30728
-1.70693
-2.14037
-1.49666
-1.53819
-2.04596
-3.69681
-3.50198
-4.16854
-4.07543
0
0
-0.755428
0
-2.77748
-2.31517
-2.08304
-2.83793
-2.64791
-5.62292
-5.21745
-5.17162
-4.95846
-3.77024
-4.3721
-4.32898
-4.38656
-4.84974
-5.45468
-5.4578
-4.78824
-1.32725
-0.827382
-0.874601
-0.818061
-6.62215
-5.78721
-6.04403
-6.05219
-0.752382
0
-0.780752
0
-2.35487
-2.35537
-1.89878
-2.69096
-5.87523
-5.92153
-5.24352
-5.23674
-3.77921
-3.93527
-5.3452
-4.6373
-5.4006
-3.49114
-3.11301
-2.60491
-2.902
-6.01873
-6.05753
-2.31648
-2.70523
-2.9839
-2.23101
-1.28546
-1.47689
-0.784317
-2.77454
-2.94023
-2.3267
-5.4638
-5.41723
-4.61985
-4.77088
-3.74431
-3.85066
-4.52574
0
0
-0.712174
-0.69087
-4.5082
-4.10632
-4.04296
-4.80604
-4.50372
-0.901212
-1.34945
-1.91662
-1.38128
-3.94185
-4.58656
-4.55334
-4.50764
-1.32483
-1.34798
-0.788876
-1.3975
-2.98238
-3.74143
-3.37725
-2.96801
-5.69613
0
0
-0.697921
0
-3.51674
-2.19251
-1.37042
-1.61413
-3.41809
-3.15003
-2.77871
-1.30097
-1.99389
-1.40263
-4.84609
-5.20675
-5.75833
-2.16283
-2.91415
-2.88283
-2.79939
-2.81943
-3.05584
-5.72149
-5.75325
-5.61805
-3.41332
-3.75458
-3.8543
-4.54965
-5.28152
-5.30146
-5.34671
-1.56932
-1.01546
-1.58516
-2.01367
-3.53956
-4.09746
-3.39868
-4.21242
-1.35752
-1.61752
-1.98529
-2.10917
-2.37582
-2.9502
-2.76997
-2.19217
-4.93577
-5.00842
-4.7962
-4.25789
-4.60317
-5.26349
-5.29348
-4.49496
-0.840238
0
-0.828526
0
-5.87046
-6.50654
-6.44769
-6.57812
-3.14792
-3.04827
-3.07315
-5.28847
-4.78916
-5.47093
-1.93397
-1.36348
-0.912312
-1.44571
-2.36886
-2.54886
-3.36337
-2.96936
-2.6545
-3.69877
-3.51662
-2.40026
-2.21714
-1.95338
-2.79445
-1.28475
-0.853876
-1.62058
-1.55004
-1.35181
-1.51484
-0.867273
-3.65023
-4.4793
-3.89168
-4.22727
-4.67446
-4.01269
-4.85881
-4.42645
-5.07948
-4.55304
-5.01659
-1.23087
-1.28777
-1.71612
-0.920686
-1.53117
-1.31333
-1.88453
-1.4719
-1.39527
-5.17682
-5.7874
-5.84663
-1.86635
-1.355
-1.82926
-1.97396
-0.7269
-0.680474
-1.32945
-0.75108
-4.80163
-4.55522
-4.70317
-3.99273
-0.862493
-4.41782
-5.35394
-4.69974
-4.60334
-3.33981
-2.7732
-3.32624
-3.34851
-2.05867
-1.59917
-2.26696
-2.28668
-1.29987
-1.4065
-0.690048
-0.77176
-1.58699
-1.99318
-1.20707
-1.75211
-1.17058
-1.34614
-1.14921
-1.84768
-0.777607
-1.30771
-1.48841
-0.754582
-3.1992
-2.82939
-3.06558
-2.36081
-2.46215
-1.78739
-2.26864
-4.18464
-4.10938
-4.85241
-4.78363
-4.86918
-4.04977
-2.04178
-2.42379
-2.57623
-4.41322
-3.83552
-2.42032
-2.24796
-2.44844
-3.63435
-4.20879
-4.4807
-4.64507
-4.265
-4.26919
-4.54901
-5.11925
-5.0709
-4.68228
-4.91719
-4.99844
-4.9359
-4.98121
-5.62859
-0.804188
-1.43408
-1.56947
-1.46976
-0.678232
-0.874928
-1.53565
-1.24703
-1.65515
-1.88702
-1.16744
-1.55628
-1.44468
-2.26704
-2.12212
-1.38654
-1.90518
-1.37816
-1.24673
-3.46031
-3.21249
-3.22505
-2.0735
-1.97732
-1.34624
-2.17176
-1.49153
-0.741066
-1.04671
-1.99623
-2.24241
-1.55411
-2.05959
-2.0037
-2.55253
-1.87775
-2.06346
-2.93498
-3.75983
-3.75
-3.10125
-4.62095
-4.08587
-4.90925
-1.81813
-2.35383
-1.8259
-1.86814
-5.925
-5.7041
-2.08006
0
0
0
-0.94042
-0.817463
0
0
-1.51635
-1.28547
-1.26179
-2.15431
-1.76366
-2.4512
-2.35742
-1.21808
-0.685915
-1.49596
-0.82898
-0.818406
0
-5.03142
-4.91341
-4.70257
-5.66527
-0.916623
0
0
-0.376176
-0.746183
-0.813665
-4.38722
-4.33059
-3.68755
-4.32411
-3.34562
-3.52118
-4.16839
-4.09367
-3.90184
-4.53558
-0.686889
-2.21864
-2.09215
-1.49686
-0.825519
-5.31668
-5.06491
-5.92014
-3.2288
-3.10821
-2.3681
-3.20978
-4.4461
-2.42479
-1.59027
-1.48191
-1.32019
-2.59906
-2.66993
-2.30609
-2.91608
-2.29204
0
-0.824355
-4.57263
-3.95008
-4.52767
-4.62774
-5.0621
-4.90298
-4.23874
-5.08267
-1.96435
-1.86286
-1.57795
-2.38458
-4.19638
-3.5112
-3.92781
-3.49329
-2.77079
-3.39912
-2.62649
-5.78128
-4.75991
-5.74458
-5.77099
-5.26945
-4.63016
-5.173
-5.24821
-3.44822
0
-0.633207
-3.6588
-4.03614
0
-0.724383
-0.712511
0
-4.21276
-3.98321
-3.48424
-0.919285
-1.25527
-1.56417
-1.73292
-1.53031
-1.04882
-2.00136
-1.37151
-1.91468
-2.22854
-2.35058
-0.869049
0
0
-0.714722
-2.26404
-1.62567
-1.84332
-1.42119
-1.40859
-0.704745
-2.8558
-3.44083
-2.81681
-2.72621
-1.24601
-4.61918
-5.29335
-4.40889
-3.2806
-2.91165
-3.53782
-3.63061
-1.38973
-1.4672
-0.807988
-1.33105
-4.30972
-4.32461
-4.27344
-3.5135
-6.35674
-6.34476
-6.40457
-5.75697
-1.36541
-2.04093
-2.00592
-1.61755
-1.92107
-2.47782
-2.35497
-2.70803
-2.54462
-3.12329
-3.73022
-2.92591
-3.42711
-3.22552
-0.823194
-1.53734
-0.848448
-1.6473
-0.871917
-0.926658
-0.859798
-2.78948
-2.63092
-3.33389
-3.36245
-2.09926
-2.44587
-2.35167
-5.08361
-1.18384
0
0
-0.82469
-3.41794
-4.40612
-3.84541
-3.77125
-4.92234
-4.35259
-4.95198
-5.55301
-2.51382
-2.67431
-2.12539
-2.03477
-0.793261
-1.34911
-0.762609
-1.19568
-1.28458
-1.65007
-1.54453
-0.914572
-1.16036
-1.1042
-0.60556
-0.857183
0
-0.737806
-4.35162
-4.9109
-4.97082
-4.19168
-0.76101
0
-1.26403
-0.789593
-1.35194
-0.672816
-3.62584
-2.88574
-3.28296
-5.52044
-5.33359
-4.90735
-3.03242
-2.97182
-3.2136
-2.63413
-2.66601
-3.386
-2.91385
-3.02993
-2.53627
-3.63506
-3.01565
-3.08122
-2.6675
-4.94589
-5.07512
-5.61498
-5.71832
-3.02943
-2.21906
-2.46851
-2.6075
-1.29836
-1.88781
-1.35146
-1.9802
-0.736199
-1.45463
-1.27325
-1.8791
-1.25515
-2.93447
-2.35875
-3.22714
-3.24962
-7.2844
-7.07007
-6.55605
-4.50972
-4.8873
-4.85253
-4.23366
-3.72362
-3.19437
-2.62093
-2.05373
-2.48656
-2.64588
-1.46303
-1.75985
-1.8179
-2.42093
0
0
0
-0.7173
0
-0.795094
-0.73934
0
0
-0.775143
0
0
0
-0.675549
0
-0.793224
-3.49637
-4.11691
-3.61254
-3.99935
-0.701679
0
0
-0.793345
-3.66481
-4.33005
-4.34771
-2.83522
-2.82329
-2.80288
-5.66203
-5.64123
-6.33755
-6.07715
-1.89759
-1.34804
-1.9575
-5.79028
-5.18746
-4.35649
-4.65233
-1.27587
-1.35186
-0.926808
-0.837011
-3.49823
-3.84888
-3.12503
-2.85126
-1.80897
-1.59254
-1.52292
-0.935594
-0.724747
-0.904325
0
0
-0.780308
-0.778306
-0.735998
-5.14949
-5.32229
-5.49667
-6.02906
-4.88825
-4.9221
-4.33556
-4.87177
-6.3651
-4.23278
-4.27768
-3.54599
-4.26924
-1.6961
-1.5308
-0.924155
-5.43889
-4.53817
-5.2261
-5.06202
-4.99494
-4.44488
-3.83969
-0.853743
-1.50413
-1.23792
-0.873043
-2.43947
-1.68299
-2.13023
-2.60403
-0.717499
0
0
0
0
0
-0.759904
0
-1.36674
-2.04292
-1.99177
-1.27879
-1.59113
-0.706232
-0.77345
-1.24056
-3.55225
-2.80361
-2.87645
-2.70955
-2.0589
-2.11913
-2.77638
-4.24485
-4.28989
-3.75034
-4.60823
-5.45395
-5.50548
-5.37811
-6.71014
-6.77861
-6.82929
-6.14464
-5.07891
-5.09296
-5.15419
-4.55567
-0.74442
0
-0.98827
-2.21496
-1.60832
-1.84147
-1.2966
-3.24512
-3.76892
-3.10851
0
-0.845149
-0.655754
-0.735499
-2.39307
-2.86736
-2.11035
-1.51867
-2.40388
-2.11882
-2.84722
-3.68001
-3.25688
-3.32738
-1.50247
-1.54617
-1.47661
-0.812768
-0.911766
-1.3248
0
0
-0.805192
0
0
-0.792925
0
0
-3.87773
-3.8174
-3.21644
-3.91186
-3.55135
-4.44263
-3.80968
-4.48947
-1.12286
0
-0.758965
0
0
0
-0.763865
-1.44426
-1.38858
-1.31258
-1.66609
-1.05797
-1.31996
-0.780361
-0.769778
-0.806891
0
-0.75002
0
-0.624733
-0.838959
0
-0.594152
0
-0.82419
0
-0.698883
-0.791147
-4.19235
-4.73473
-4.75063
-4.65082
-1.58496
-1.64594
-2.11798
-2.98219
-3.94484
-3.55598
-3.76848
-2.85658
-2.69109
-3.17294
-3.58074
-4.19538
-4.26942
-3.59367
-1.42089
-1.30124
-1.33306
-2.05062
0
-0.808065
0
0
-2.43661
-2.15033
-2.47176
-1.33203
-1.54757
-1.2646
-0.836591
-2.74444
-2.36203
-2.5936
-2.0511
-1.33162
-1.71532
-1.39311
-0.882927
-3.24919
-3.29908
-2.82815
-3.19548
-3.38304
-3.6709
-6.3959
-6.23796
-7.09352
-1.85949
-2.5517
-2.14273
-5.8284
-6.04529
-5.93615
-0.800379
-0.73782
-1.29829
-0.791745
-1.18178
-1.91423
-1.3414
-1.69373
-2.95228
-3.47505
-3.10903
-3.69142
-0.856627
-1.43046
-1.61571
-4.50413
-4.1674
-4.07268
-1.61298
-0.913545
-1.52343
-0.793906
-3.54344
-3.01768
-3.07549
-3.67165
-3.61194
-5.88526
-5.23287
-1.3313
-0.757973
-0.749278
-0.759436
0
-0.799063
0
0
0
-5.61627
-6.30178
-6.29712
-5.6334
-0.783091
0
0
-0.976532
-4.23689
-4.44531
-3.82867
-1.59784
-1.43383
-1.2614
-4.65925
-4.32964
-5.19213
-4.37999
-2.52322
-3.01844
-2.579
-2.27368
-2.82326
-2.58518
0
-0.811318
-0.722452
0
-4.1547
-3.08537
-3.46166
-4.04431
-3.80613
-4.43947
-3.6331
-4.30567
-4.33536
-3.08974
-2.46733
-3.13309
-2.52654
-2.45045
-2.38094
-3.10036
-2.45016
-5.24921
-4.77465
-5.19631
-4.57216
-4.4387
-3.73659
-3.35825
-2.2284
-2.22706
-2.91006
-1.90967
-2.84959
-2.08251
-5.14186
-4.5919
-5.8354
-5.22591
-5.62776
-5.73188
-5.60833
-4.20108
-4.33229
-5.1262
-5.16866
-4.3193
-5.21144
-5.46881
-5.47854
-4.79958
-5.56107
-1.91214
-1.47131
-2.37829
-2.1477
-1.55831
-2.05148
-6.04201
-6.31722
-6.09243
-6.8503
-3.86205
-3.92285
-3.12428
-3.29982
-4.54888
-5.34796
-5.40092
-5.35267
-4.73627
-1.63247
-1.2565
-2.28568
-1.69876
-4.50723
-5.01538
-4.34182
-4.70855
-0.854787
-0.732199
0
0
-1.94991
-1.35896
-3.09849
-3.09542
-2.348
-2.22254
-0.748761
-0.992012
-1.55636
-6.23702
-2.27651
-3.0415
-5.75126
-5.70789
-5.04916
-3.78891
-3.9356
-3.01351
-3.81698
-3.07347
-3.67064
-3.66991
-3.12502
-3.32872
-3.0331
-0.792644
-0.758722
0
-0.900462
-2.93606
-2.59606
-3.6274
-2.31418
-1.65632
-3.39885
-4.03388
-3.66939
-4.32143
-1.77215
-2.17133
-2.19276
-1.54156
-2.41939
-2.10256
-1.91109
-0.655735
-1.187
-0.765358
-0.794188
0
0
-2.91061
-3.48538
-3.24565
-0.779849
-0.895382
-1.66969
-6.02287
-1.0281
-1.77908
-1.385
-1.48398
-2.19563
-2.53137
-2.17828
-2.37163
-2.39612
-3.03243
-4.46196
-3.80889
-4.46369
-4.3963
-4.73788
-5.28276
-5.27733
-3.17595
-2.23539
-2.95629
-2.83057
-2.99816
-3.48042
-3.74707
-3.03994
-6.00146
-5.38341
-5.96012
-5.30765
-1.45695
-1.77623
-2.40414
-1.96856
-4.41065
-3.57651
-3.65894
-4.63503
-3.97741
-4.31991
-4.64302
-3.59165
-2.27054
-2.60911
-2.37451
-1.46339
-1.8003
-2.26725
-3.56471
-3.84553
-1.42911
-0.774
-0.858552
-1.31459
-2.98544
-3.87438
-3.15871
-5.32993
-6.0456
-5.45555
0
0
-0.670415
0
-1.50752
-1.33854
-2.11358
-1.34964
-3.31321
-3.55436
-3.94774
0
0
-0.849847
-0.651084
-2.27486
-2.54061
-2.98976
-2.31936
-2.9114
-2.92742
-3.17247
-3.70314
0
-1.32851
-1.32923
-1.23129
-0.743972
-3.55648
-4.23777
-3.18638
-3.43872
-3.6386
-3.56864
-3.82321
-4.01959
-4.36006
0
0
-0.71154
0
-2.60556
-3.13132
-2.41139
-1.31521
-1.33238
-1.41706
-1.82411
-3.08609
-4.01798
-3.18874
-3.23555
-3.4831
-2.5054
-2.68746
-3.26565
-2.05668
-2.14356
-2.23238
-3.93737
-6.46094
-5.75621
-2.08526
-2.16143
-1.61295
-2.26868
-6.66967
-6.65916
-6.45191
-6.0346
-1.39959
-2.05717
-1.36581
-1.44518
-4.94485
-5.24072
-5.19903
-4.55925
-4.36515
-5.15014
-1.29483
-1.22295
-1.85968
-1.34418
-5.32835
-5.05352
-5.51947
-6.12282
0
-0.663493
0
-0.72074
-3.28028
-3.35896
-3.40718
-4.74209
-4.49281
-0.662908
-1.24345
-0.692152
-0.725149
-2.40885
-2.22685
-3.03258
-2.71004
-3.69033
-2.92303
-2.36449
-2.20714
-3.13102
-2.84113
0
0
0
-0.835232
0
0
-0.78233
0
-1.34088
-4.87026
-5.03099
-4.38769
-1.60132
-1.43445
-2.21792
-2.92153
-2.63557
-2.87935
-3.73632
-3.06351
-3.5639
-3.33723
-4.46483
-4.66276
-4.69938
-4.03529
-4.38505
-4.98002
-4.74606
-4.26319
-4.2033
0
-0.698899
0
-0.77752
-0.822825
-1.46443
-1.69873
-1.25189
-0.85758
-3.65292
-3.58078
-2.98689
-4.07317
-4.6933
-5.45836
-3.95427
-4.32637
-3.64531
-0.667501
0
-0.879595
-0.866955
0
-0.849747
-2.78886
-2.65842
-2.90078
-2.20417
0
-0.81572
-1.49574
-1.31464
-0.848029
-0.718812
-3.15465
-2.40387
-3.07594
-4.11312
-5.19426
-5.48894
-6.24005
-0.956638
-1.28279
-1.31653
-0.788777
-3.43309
-3.56411
-2.93988
-2.91486
-1.8275
-3.77035
-4.41325
-4.7628
-1.90179
-1.70913
-2.33573
-3.86261
-4.74568
-4.31318
-1.25214
-3.55646
-2.64376
-3.17115
-3.14702
0
0
0
-0.816337
-1.30416
-0.676586
-1.47271
-4.20995
-5.47514
-5.46618
-4.83733
-6.25034
-3.36718
-3.42842
-4.08286
-1.92946
-2.06858
-1.39216
-1.36354
-3.34763
-3.14565
-2.73139
-3.70925
0
0
-0.806997
-4.31041
-5.36895
-5.3618
-5.36889
-4.7619
-0.865888
0
0
-3.807
-3.16748
-3.21088
-3.35198
0
-0.671469
-5.66837
-5.65111
-4.02283
-4.35233
-4.66715
-4.06345
-0.721674
0
-1.37492
-0.700468
-5.59034
-5.6244
-4.91513
-5.63287
-1.9709
-1.60469
-1.36363
-2.0919
-3.87832
-3.88319
-3.93754
-4.57338
-0.7325
-1.36745
-0.755933
-3.70547
-2.22975
-2.05961
-2.58364
0
0
-0.735012
-0.770009
-2.10751
-2.75565
-2.74288
-3.6405
-3.26225
-0.780079
-0.696616
-0.798107
-1.26375
-5.00515
-5.14827
-4.52386
-5.06423
-4.00533
-3.79926
-3.88386
-3.23035
-3.20651
-3.17846
-6.06334
-5.42089
-6.03292
-5.90822
-0.885156
0
0
-0.68725
0
-0.859508
0
0
-2.69112
-3.02815
-2.37863
-3.26276
-2.7006
-0.788354
-0.872734
-1.59332
-1.55464
-0.794445
-0.665562
-0.699059
0
-4.64844
-4.48761
-4.20451
-5.03548
-6.32536
-2.75296
-2.92606
-2.21596
-3.04766
-3.27061
-2.32119
-0.762391
0
-0.778819
-0.754344
-1.08287
-1.28132
-1.83443
-0.797653
-1.53307
-1.80618
-1.42334
-1.28593
-1.44801
-1.33165
-0.709601
0
0
0
-0.913231
-1.3888
-1.52766
-3.92339
-4.56053
-3.68633
-3.5035
-3.11693
-1.37981
-1.41341
-1.43476
-0.817407
-1.83605
-2.08236
-1.47753
-1.39926
-1.89093
-1.35384
-1.45106
-1.26609
-4.41547
-4.45845
-3.44783
-3.73666
-0.818797
-0.963457
-0.85073
-0.559884
-4.32416
-4.17883
-1.71304
-1.23567
-1.82467
-2.08393
-5.62279
-5.81081
-5.8389
-5.24329
-6.44879
-6.47303
-6.43596
-1.48919
-1.70984
-2.14779
-3.52304
-3.05649
-3.46187
-2.73131
-3.3147
-3.41113
-2.61645
-0.826659
-1.37221
-0.723772
-0.835618
-0.716212
0
0
-0.903195
-2.07259
-1.9202
-1.89616
-1.27635
-4.30004
-3.78059
-4.04645
-4.55361
-3.18034
-3.10141
-2.66709
-2.53646
0
0
-0.846088
0
-5.0791
-1.78903
-1.45189
-0.910182
-4.83959
-3.97561
-4.2325
-3.42835
-3.84471
-4.11656
-6.19164
-5.54385
-6.18938
-5.62471
-0.906452
-1.54124
-0.882281
-4.80003
-5.47343
-5.15078
-0.849641
-1.57923
-0.86977
-6.04105
-5.48834
-6.11115
-6.04967
-3.14515
-3.32547
-0.784626
0
-0.915223
-0.651888
-4.47047
-4.29459
-5.16386
0
-1.29146
-2.10277
-1.26146
0
-0.958541
0
0
-1.2818
-0.755118
-0.669751
-2.71617
-3.20169
-3.45294
-3.5513
-2.70308
-5.84953
-6.45004
-5.4385
-6.34899
-0.903095
-0.693156
0
-0.791707
-2.66871
-5.52776
-5.56581
-1.42572
-2.03225
-2.30634
-2.46947
-2.98522
-2.4035
-2.12954
-0.684289
-0.908831
-1.29777
-0.712782
0
-0.673113
-0.920966
-0.83929
0
0
-3.83053
-3.77752
-3.88551
-4.10314
0
-0.659487
-2.15051
-2.0548
-2.99215
-2.3256
-3.03807
-2.97519
-2.21979
-2.60305
-2.0375
-2.26568
-2.17693
-1.8396
-1.367
-1.9551
-3.17636
-3.4953
-3.43926
-3.97782
-0.817889
-5.53581
-6.01774
-6.0517
-5.30794
0
-0.785763
0
0
0
-0.655623
-0.822384
-0.926325
-1.99773
-1.87894
-1.96508
-1.30975
-1.32251
-0.923632
0
-0.805442
0
-2.87963
-2.15049
-2.46294
-3.37681
-2.69735
-2.84359
-3.34172
-2.0536
-1.46203
-1.81134
-2.12433
-3.42194
-2.94971
-1.03517
-0.811723
-4.61194
-3.83479
-4.50692
-5.8653
-6.26264
-7.01117
-2.08018
-1.99124
-2.44413
-1.53929
-1.46575
-2.28014
-1.69991
-1.661
-1.62813
-1.00562
-0.79856
-1.42744
-0.79775
-0.709378
-4.12908
-3.85247
-4.31391
-4.0057
-4.03186
-5.67756
-6.34616
-6.23109
-5.54526
-1.2053
-1.35593
-0.775678
0
-0.811296
0
0
-0.917455
-0.787496
-0.733656
-1.18352
-0.702925
-1.25886
-1.07642
-1.22014
-3.02857
-3.01763
-2.98712
-1.45838
-0.86063
-1.28717
-1.40655
-2.67229
-2.30321
-2.66692
-1.95205
-0.730018
-1.25098
-3.6885
-3.871
-4.33454
-4.18644
-3.61821
-3.53418
-4.18763
-4.19968
-1.32882
-1.9724
-1.96636
-1.81697
-0.728107
-1.48719
-0.739244
-0.696155
-0.888108
-1.41335
-0.730985
-3.17379
-3.62131
-3.19939
-2.44718
-2.97932
-6.50527
-5.74131
-6.61801
-6.53363
0
0
-0.751358
0
-3.07108
-3.08297
-3.15125
-2.44294
-5.04447
-5.0857
-3.73113
-3.64637
-3.86442
-4.36718
-2.34381
-1.58561
-2.38626
-1.74914
-4.45963
-4.49105
-3.95587
-1.92881
-2.52029
-2.0422
-1.75958
-2.1167
-2.21385
-2.68563
-2.05441
-2.067
-1.81049
0
-0.753293
-0.737098
-1.37242
-1.00775
-1.31153
-2.94361
-3.46446
-0.989609
-0.876858
-0.756133
0
-5.39022
-4.79548
-4.69186
-2.96149
-2.37134
-3.30101
-1.97635
-2.76515
-2.95244
-3.24864
-2.41835
-2.53214
-0.872992
-0.944616
-1.53937
-0.903016
-4.78841
-5.47003
-4.61476
-4.17501
-4.91714
-1.89088
-2.42381
-3.07775
-3.03605
-2.98334
-0.647149
0
0
-0.803142
-4.32242
-4.64741
-3.6934
-3.992
-3.41263
-3.12381
-3.99591
-3.96905
-5.1586
-5.75874
-5.73806
-1.43037
-0.702777
-4.01651
-4.03951
-1.27734
-1.72311
-1.23077
-0.928252
-0.742511
0
-1.68484
-5.17714
-5.86244
-5.77789
-5.80132
-6.54057
-5.7741
-2.55633
-3.04131
-3.11534
-5.91416
-6.49423
-2.04103
-2.62748
-2.68932
-1.99702
-3.02727
-2.87425
-0.791942
-4.28344
-3.57817
-3.64447
-4.26469
-0.711295
-3.11885
-2.66855
-2.54368
-0.864659
0
0
0
-5.59322
-5.13008
-5.14528
-6.2604
-5.53185
-2.93339
-2.71065
-2.8697
-2.03506
-6.06672
-6.69907
-6.015
-5.86944
0
0
-0.701915
-0.760399
-1.3175
-0.724149
-1.6567
-1.2994
-4.46248
-5.17229
-5.19306
-4.26228
-4.4095
-4.98428
-4.42234
-5.02561
-6.12678
-6.70826
-6.57815
-6.82755
-4.79941
-5.38734
-5.43519
-4.73719
-0.54194
-0.842178
-1.1816
-0.830752
0
-0.799237
-0.791985
-0.800259
-1.2431
-0.705921
-1.35662
-1.25985
-1.42905
-1.39343
-2.30844
-1.61276
-1.55998
-1.59902
-0.828767
-3.53417
-2.76733
-2.96233
-2.2234
-4.03286
-3.87322
-3.43732
-3.13172
-3.42724
-3.93295
-3.66191
0
0
-0.744843
0
-4.7388
-4.66339
-3.99868
-4.1606
-1.20932
-0.717687
-0.733267
-1.5029
-2.03625
-1.69728
-1.48054
-1.10382
-1.29287
-4.41522
-3.46526
-3.58514
-0.763247
0
-0.656589
-1.03343
-6.34142
-6.90376
-6.42933
-6.26417
-0.727783
0
-0.734558
0
-5.13751
-5.2683
-4.67466
-0.778816
-1.24625
-1.27596
-1.53573
0
0
0
-0.764596
-3.82198
-4.05816
-3.91533
-5.73379
-1.39743
-0.875966
-0.682578
-1.48632
-1.39238
-1.81735
-2.23408
-1.59571
-0.711497
-1.00705
-1.48281
-0.954513
-1.86713
-1.75232
-0.919062
-1.54655
-1.18752
-2.11452
-2.01341
-1.84361
-1.62519
-2.12681
-1.36868
-1.42144
-1.89345
-1.73189
-2.51882
-1.78156
-4.43927
-2.72195
-2.39817
-2.8859
-1.5116
-1.01618
-0.765917
0
0
-3.41638
-3.65578
-4.12327
-3.70066
-1.27195
-0.728563
-0.923249
-1.30862
-0.661046
0
-0.769668
0
-1.31837
-0.662786
-0.791606
-0.7229
-3.28324
-3.42177
-2.76773
-4.00623
-3.6551
-3.48864
-4.44958
-0.790377
-1.20689
-0.830882
-1.57371
-4.16385
-4.42568
-3.15093
-3.93672
-3.22858
-3.41853
-2.01153
-3.02943
-3.20216
-1.00173
-0.616881
-0.895049
-1.33768
0
-1.01737
0
0
-4.28972
-3.88515
-4.25566
-3.62969
-1.07674
-0.76432
0
-0.693591
-0.81541
-1.40134
-1.37781
-0.817868
-2.18464
-2.91854
-2.1308
-2.87393
-0.770434
-0.819393
-1.3423
-0.772223
-5.71542
-5.68709
-4.97459
-5.10922
-2.03706
-2.02497
-1.95302
-2.71374
-3.23368
-3.29243
0
-0.7626
0
-4.39996
-4.32639
-5.0346
-2.39622
-2.65872
-2.91896
-1.3472
-1.34958
-0.756175
-1.3901
-3.05313
-2.35266
-3.04273
-2.38306
-3.58911
-4.37613
-3.72694
-1.54551
-0.881956
-1.50893
-1.35096
0
0
-0.746462
0
-2.71991
-2.61798
-2.96708
-3.41024
-2.89263
-2.51247
-2.79403
-2.85152
-3.17074
-3.47053
-3.67588
-3.76739
0
-5.88189
-5.31799
-5.87741
-5.21499
-4.24046
-4.95367
-4.28813
-4.01004
-4.23584
-4.4524
-3.41076
-3.06143
-2.359
-3.09545
-2.75003
-2.28489
-2.45286
-1.89256
-3.36306
-3.2243
-3.30367
-2.5369
-7.25524
-5.94914
-5.33032
-5.8421
-6.01154
-1.78465
-1.30876
-1.01304
-1.29937
-2.52842
-2.23715
-2.03452
-1.96993
-2.05386
-1.38409
-3.67161
-6.16938
-6.73979
-2.70587
-1.98844
-2.3899
-4.81148
-4.8548
-4.1878
-4.77905
-0.902002
-1.1487
0
0
-2.71753
-2.56941
-2.14097
-3.25326
-3.18826
-2.4079
-3.04298
-3.03514
-4.08477
-4.75323
-4.72388
-5.87076
-5.8803
-5.79637
-4.62814
-2.11352
-2.53616
-1.94099
-2.68613
-0.689439
0
0
0
-4.81622
-4.80694
-4.20909
-4.85632
-4.0669
-3.51848
-3.56485
-4.1826
-4.12675
-1.46328
-2.36949
-2.33171
-1.76878
-0.941243
-2.08634
-2.11854
-1.92471
-2.62825
-0.602118
0
0
0
-3.03045
-3.71124
-1.92398
-1.83166
-1.96362
-2.57954
-2.82401
-1.98847
-2.56266
-2.11425
-0.805316
-0.740968
0
-0.376193
-0.853208
-4.12126
-4.88229
-4.28412
0
0
0
-4.60737
-4.61484
-3.90339
-3.92267
-3.6046
-4.13285
-4.26278
-4.35537
-3.97816
-3.40874
-4.26326
-6.05214
-5.90273
0
-3.62224
-3.89766
-4.03719
-1.65903
-0.954835
-1.36527
-0.721051
-5.63346
-6.60351
-5.96062
-6.47003
-3.70257
-4.47712
-3.51076
-4.49579
-5.08215
-6.36236
-5.65777
-6.33555
-5.66955
-1.42671
-1.29761
-0.83008
-0.846198
0
-0.707297
0
0
-4.06016
-3.89256
-4.44025
-3.50916
0
0
0
-0.708763
-5.00312
-4.47485
-4.22537
-5.03582
-1.11346
-2.19911
-3.05989
-2.6149
-3.21014
-1.43331
-5.96898
-5.19947
-5.93977
-5.81963
-1.31849
-1.30646
-1.20873
-1.25222
-0.691958
-0.713246
-2.71763
-3.16257
0
0
-0.741849
-1.11084
-0.99121
0
-0.670736
-0.87604
-4.53852
-3.87378
-4.45372
-4.58872
-0.882087
-0.625277
-1.42199
-4.2893
-4.86148
-4.47968
-0.764296
-1.4691
-1.23993
-1.29791
0
-4.0971
-4.76719
-3.97832
-2.29243
-2.24495
-1.9419
-2.63563
-1.89725
-1.92898
-1.3331
-1.96211
-1.33337
-1.31179
-0.856561
-0.735952
-4.89944
-5.24187
-4.44461
-3.08481
-3.14383
-2.64756
-3.31049
-1.99457
-1.34411
-3.45179
-2.64028
-3.48926
-3.50692
-0.868693
-1.54241
-1.50263
-4.14202
-3.36901
-2.86541
-2.67707
-3.38451
-0.720463
0
0
-4.61765
-5.29627
-4.75894
-4.70069
-5.24788
-5.236
-5.17112
-4.48017
-2.23533
-2.34187
-2.34861
-1.47752
-0.769497
-0.877452
-0.970707
0
-2.44026
-2.48502
-2.36101
-1.94867
-0.778388
-0.620554
0
-0.925655
-4.23797
-4.8824
-4.52863
-4.88004
-2.30281
-6.55255
-5.78262
-6.40127
-6.49787
-2.51452
-1.86479
-1.59807
-1.54982
-1.46658
-0.919486
-3.9988
-4.67843
-4.17522
-4.7302
-6.52547
-6.5307
-5.77994
-6.41161
0
0
-0.825912
-1.2678
-1.43729
-1.34103
-2.07756
-4.83911
-0.804087
-0.790518
-0.785224
-1.47862
-5.55236
-3.49999
-3.27756
-1.53079
-1.38489
-0.790685
-4.83954
-4.79564
-4.15486
-4.8662
-3.86133
-3.34112
-3.82603
-3.03688
-3.24827
-3.13524
-2.77455
-5.3495
-4.62253
-4.76226
-4.25652
-3.84002
-0.733288
-0.700213
-6.61478
-1.32711
-2.06111
-1.81271
-0.934621
-1.47198
-1.43807
-6.06602
-1.28471
-1.72067
-1.20201
-1.38081
-3.75476
-3.82812
-1.3596
-1.48207
-1.95435
-2.2307
-3.13626
-3.28711
-2.52001
-3.15699
-4.26729
-4.35297
-4.7718
-3.79474
-4.02871
-4.27909
-2.57759
-2.31847
-1.90083
-1.1411
-1.52662
-0.877596
-1.16012
-1.91471
-1.12461
-4.12159
-3.56425
-3.33997
-4.06894
-5.06249
-5.76093
-5.80046
-3.52915
-2.98033
-2.99779
-2.64893
-3.16224
-3.24266
-4.363
-0.842287
-1.78832
-1.95883
-1.30255
-1.86502
-3.68912
-4.24536
-3.67644
-3.20481
-2.89229
-3.554
-2.66202
-2.75665
-3.29124
-3.2066
-3.57793
-1.91779
-1.72892
-1.31802
-1.02371
-0.73939
0
0
-2.5787
-3.18766
-2.96815
-3.22374
-0.81402
-0.703278
-0.794462
-0.747069
-1.17036
-1.24332
-1.45163
-4.40341
-4.64056
-5.17686
-4.45699
-4.5998
-4.58744
-0.748612
-1.20659
-0.805701
-0.741559
0
-0.783459
0
-0.808757
-0.733928
-1.34545
-1.59453
-4.27501
-4.70008
-1.3707
-0.819987
-4.1005
-4.09964
-3.41245
-3.46361
0
0
0
-0.68454
-4.8594
-4.84191
-5.50695
-2.68538
-2.20301
-2.30147
-2.15189
-1.19392
-1.22621
-0.689608
-1.40972
0
0
0
-3.21409
-2.97231
-3.00522
-5.07167
-4.26886
-5.07335
-4.26704
-3.05847
-2.77285
-2.08655
-3.01456
-1.58076
-2.37775
-2.48376
-2.50255
-2.58441
-2.08968
-2.26867
-1.63856
-3.66285
-2.94288
-4.68229
-3.93135
-3.95815
-4.12348
0
-0.847046
0
-2.95802
-2.90647
-2.57587
-3.54887
-2.36489
-2.58233
-3.05797
-2.29232
-4.39529
-5.27264
-5.26649
-1.0152
-3.28756
-3.74214
-3.25237
-2.69915
-0.653366
-0.826025
0
-2.8073
-2.49568
-3.05621
-0.65705
-0.801713
0
-0.713442
-4.49119
0
-2.07413
-2.41587
-2.58747
-3.09543
-1.48269
-0.808447
-1.36297
-0.778905
-7.01822
-7.03695
-6.99146
-6.32757
-5.68679
-4.92884
-5.78021
-4.88352
-4.77494
-3.37824
-3.66591
-2.87586
-3.91965
-1.66271
-1.44407
-1.06168
-5.74469
-6.20033
-6.39033
-4.71765
-5.34114
-5.43295
-5.59752
-1.51294
-2.02514
-1.87221
-1.31292
-1.90297
-2.64448
-2.81473
-3.83384
-3.80666
-3.41729
-3.34446
-3.76026
-4.07972
-6.29135
-6.27553
-5.60449
-5.59613
-4.09423
-3.7174
-4.42834
-3.33065
-2.55542
-2.66537
-2.64971
-1.64727
-1.87042
-3.79563
-3.00465
-5.1066
-4.84396
-4.60268
-2.6508
-1.94364
-2.14127
-1.98098
-1.34476
-1.32609
-1.20654
-0.79146
-2.11784
-1.43139
-1.39798
-2.15864
-0.756592
-0.85492
-0.857613
-0.631483
-1.29073
-1.79182
-1.40998
-3.30325
-4.16303
-4.57839
-5.64935
-1.34859
-0.730576
-1.81376
-2.14005
-2.08251
-5.20474
-4.84975
-5.55712
-5.52227
-3.16788
-3.48275
-2.47596
-2.86749
-2.42048
-2.965
-2.96061
-2.19886
-3.68181
-4.27313
-4.33968
-4.14447
-4.44188
-5.11708
-4.94882
-4.96367
-3.1697
-1.60966
-4.71778
-4.75063
-4.79057
0
0
-2.64405
-3.08918
-2.54056
-3.45447
-5.68931
-5.65235
-5.1225
-5.79028
-4.07538
-3.95525
-3.89025
-3.49185
-1.56734
-2.20806
-1.61183
-2.38686
-3.00883
-3.01805
-3.62019
-2.34928
-2.26553
-2.85921
-2.22048
-0.875033
-1.65166
-1.35269
-4.08966
-4.02049
-3.78777
-4.62543
-2.86315
-3.41596
-2.05402
-2.00315
-1.36946
-1.33575
-5.05382
-4.39406
-4.69307
-0.768381
-0.753717
0
-0.652331
-0.633068
-0.72835
-1.00376
0
-2.74344
-2.41842
-2.36746
-3.27462
-4.11192
-4.31546
-5.15153
-4.4786
-4.41763
-5.46337
-4.986
-5.01732
-5.4477
0
-0.887444
-0.872824
-5.07446
-5.34213
-5.11301
-5.04807
-2.31568
-2.98144
-3.01475
-2.60196
-4.40961
-4.48863
-4.45466
-0.669338
-3.20768
-3.54952
-3.86846
-2.93731
-3.49888
-3.89751
-3.87894
-1.4166
-1.44904
-0.96634
-0.727736
-4.04716
-3.36533
-4.02057
-3.97727
-0.992863
-0.796039
-1.61668
-1.28572
-1.3624
-5.86569
-5.05969
-5.81911
-4.8924
-4.13145
-4.26569
-4.21136
-2.09326
-1.97697
-2.50991
-2.33822
-5.52574
-5.48766
-4.82559
-5.54634
-2.2388
-3.00277
-3.09416
-3.03294
-1.05442
-1.57594
-0.754967
-0.759405
-1.46639
-2.81988
-2.96948
-2.29476
-3.35473
-3.3245
-2.51629
-2.93794
-3.79391
-3.71716
-3.91424
-2.03832
-1.98097
-2.71025
-2.51787
-0.777605
-0.795508
-1.32266
-1.31648
-2.47729
-2.72726
-3.33347
-3.03198
-2.6274
-1.99521
-2.64782
-2.57683
-1.55311
-1.42994
-0.79927
-3.41049
-3.32153
-3.62957
-2.85287
-3.37377
-2.7116
-3.68773
-3.21719
-2.34944
-2.65047
-2.65768
-1.71215
-0.77253
-1.38918
-1.39823
-1.98094
-1.28953
-2.47305
-2.34183
-3.14767
-2.76993
-3.22093
-2.64955
-2.79276
-2.3503
-1.86392
-1.94223
-2.19029
-1.40702
-3.49564
-3.39083
-2.70354
-1.99311
-2.02637
-2.37218
0
-1.64234
-2.08955
-2.18303
-6.204
-6.85205
-4.57274
-5.50054
-4.80688
-4.96547
-0.720499
-0.753389
-0.687454
-1.33492
-2.4961
-2.06272
-1.10031
-0.835707
-1.36957
-1.56212
0
-1.4228
-4.05003
-4.16503
-4.05788
-3.37507
-3.79181
-4.51591
-3.80873
-4.55989
-3.39019
-3.02647
-0.857281
-5.88298
-5.42969
-2.99827
-2.98341
-3.0341
-5.89816
-5.69913
-5.75787
-5.12323
0
-0.819683
0
0
-1.55432
-1.15926
-1.4137
-5.93103
-5.90461
0
-0.725849
0
-0.922837
-2.65253
-1.82537
-2.31801
-2.12823
-1.60812
-2.59595
-3.08128
-3.3671
-3.83423
0
-0.830679
0
0
-4.3207
-4.15582
-4.44224
-3.77762
-1.61909
-2.36326
-2.1239
-1.52904
-2.28779
-2.11026
-3.14165
-3.07927
-3.25236
-3.6283
-3.62637
-4.05332
-4.15546
-3.3552
-2.59821
-2.0502
-2.79353
-2.01421
-3.15609
-5.23997
-5.24515
-5.24358
-5.54126
-5.53978
-4.87616
-5.53172
-3.96182
-3.30386
0
0
0
-0.686344
0
0
-0.691306
0
-5.08653
-4.72942
-5.64941
-1.41461
-1.33685
-3.20905
-3.16805
-3.06703
-2.42347
-6.47034
-6.53648
-5.98267
-6.54222
-4.57694
-4.55033
-4.34258
-4.23924
-4.77284
-4.02625
0
-2.9257
-3.68432
-3.3883
-3.54438
-4.4973
-5.15434
-5.5084
-4.92332
-5.52937
-2.7725
-3.01499
-3.31192
-4.9178
-5.513
-4.97191
-4.59238
-1.46219
-0.886734
-6.35114
-6.409
-6.38954
-4.26146
-4.24589
-3.42356
-3.56571
-3.05806
-3.88458
-3.64681
-3.59103
-2.95156
-0.664733
0
-0.805741
-5.72197
-6.3198
-5.62689
-5.58432
0
-0.711891
-0.902524
-1.026
-4.89705
-4.85037
-1.38392
-0.802418
-0.840961
-3.47125
-2.95592
-3.81611
-3.14972
0
-3.05693
-2.56656
-2.38424
-2.13741
-2.24094
-2.27589
-2.43799
-1.76002
-5.64605
-4.96218
-5.51604
-5.40274
-1.72989
-1.24947
-2.11893
-3.33078
-4.00438
-3.04288
-3.29185
-5.08161
-4.30965
-4.3539
-4.57962
-3.73958
-4.34915
-1.328
-0.777986
-4.63528
-3.89224
-4.12808
-4.07176
-1.1837
-1.51204
-1.6731
-0.906042
-2.0158
-1.8702
-1.32306
-2.3705
-1.32346
-1.37949
-1.34892
-4.50496
-4.07085
-4.71826
-4.76132
-1.96188
-1.62101
-1.8837
-1.39449
-1.44381
-0.994256
-0.823818
0
0
-2.12585
-0.786804
-4.64485
-4.74895
0
-0.671339
0
-5.0302
-4.76499
-4.72237
-4.22081
-3.52031
-4.38685
-3.6221
-1.77316
-0.88599
-2.59447
-2.6998
-2.40333
-4.22673
-4.72487
-4.04229
-3.94238
-0.794158
-0.697591
-1.30785
-0.986088
-5.59007
-6.38173
-5.99706
-6.2063
-1.0158
-1.48152
-1.96913
-2.28548
-5.38205
-5.37362
-4.7913
-4.66374
-2.41703
-1.65824
-2.2603
-2.56943
-2.65158
-2.23643
-2.77773
-2.06244
-4.27564
-4.04696
-3.60582
-4.43135
-5.5439
-4.83465
-4.86727
-4.66877
-5.4156
-5.4175
-5.48127
-4.81814
-2.98698
-2.96325
-2.58899
-2.65823
-1.38276
-3.36561
-3.3834
-2.7498
-2.76699
-2.45814
-1.83168
-1.51863
-5.43766
-6.18626
-6.1684
-5.55568
-0.688521
0
-0.980261
-1.20359
-0.854758
-0.671423
-1.32748
-0.718841
0
0
-0.761026
-5.95658
-1.62542
-1.47365
-2.29608
-2.23949
-2.80195
-2.91162
-0.751634
0
-0.789944
-4.52076
-2.38003
-1.93623
-4.39739
-4.31947
-3.75691
-3.70228
-0.817834
-0.718844
0
0
-2.59386
-3.16104
-2.62376
-1.42425
-1.40536
-0.938517
-1.45728
0
-0.833949
0
0
-2.41665
-1.70155
-2.04199
-2.32002
-4.11549
-5.02888
-4.50247
-4.57845
-5.28685
-5.27784
-4.5406
-5.28685
-3.53201
-0.760507
-1.33296
-1.38554
-1.40801
-0.77909
-0.85062
-1.40661
-1.49177
-4.93262
-5.10876
-5.64959
-5.00491
-4.43197
-3.66803
-3.75863
-4.22626
-3.40797
-3.66845
-4.29872
-3.76803
-1.47009
-4.23473
-4.88916
-4.9839
-4.1629
-0.841313
-1.57039
-2.30141
-2.74614
-2.53269
-2.62749
-2.4355
-3.10696
-2.43818
-5.31672
-4.63844
-4.90614
-2.37384
-2.83303
-2.76868
-3.27088
-2.99679
-3.13508
-3.90945
-2.68347
-2.49668
-2.96795
-1.52188
-0.758936
-0.838803
-1.41506
-0.797828
-0.726773
-5.27579
-5.77937
-5.11677
-2.10862
-1.43605
-1.61425
-2.32216
-5.47202
-5.72911
-1.85714
0
-5.99563
-5.30258
-2.58857
-2.08738
-2.76069
-0.786404
-1.30187
-1.77412
-1.40604
-4.80312
-4.19079
-3.34521
-3.74795
-3.72034
-2.65335
-3.09653
-3.40821
-3.21622
-6.34984
-5.68909
-5.50385
-5.80695
-0.652
-1.01057
-0.880902
-1.27528
-2.28913
-1.46673
-5.12293
-5.52528
-5.57433
-5.6762
-5.75192
-5.00848
-5.12378
-5.45352
-5.49641
-5.47831
-3.83799
-1.43094
-0.728574
-0.754752
0
0
-3.78453
-3.68769
0
0
-3.04055
-3.05544
-2.44022
-3.06545
0
0
0
0
-0.852265
-0.807777
-4.91873
-5.50013
-5.5034
-5.49204
-5.0652
-4.9165
-5.6018
-4.85821
-4.53217
-4.4991
-3.87117
-3.78032
-3.84155
-4.22699
-4.1515
-4.45784
-3.60358
-1.44257
-1.71203
-1.44751
-1.7438
-2.16926
-1.35643
-1.97285
-1.68044
-2.46304
-2.88512
-2.63485
-2.44055
-2.10464
-4.41835
-5.06463
-5.05253
-4.46207
-1.04978
-0.796976
-1.49289
-1.25162
-2.55928
-5.63425
-5.65663
-5.73375
-5.09456
-6.27564
-5.27821
-6.21237
-0.774983
-1.28308
-0.699987
-3.26931
-3.98516
-3.93033
-4.13808
-1.67285
-0.784337
-0.796674
-1.38988
-1.36388
-4.14953
-4.43962
-4.36778
-2.10254
-2.66358
-2.81414
-2.78566
-1.83917
-0.842583
-1.32769
-1.91935
-1.27611
-1.33382
-2.229
-1.5936
-1.36536
-1.38634
-1.83419
-2.56932
-2.49923
-2.02386
-3.50149
-3.70665
0
-0.92309
0
-0.8216
-4.7357
-5.31164
-4.74704
-1.68031
-1.08166
-1.75682
-1.69967
-3.6184
-3.03283
-3.26422
-3.15964
-6.62386
-5.70139
-6.58649
-1.91802
-1.60457
-2.51346
-2.55261
-1.96756
-2.34175
-1.70539
-3.58193
-4.29629
-3.36095
-5.7263
-5.04091
-4.92415
-0.725371
-0.713466
0
0
-2.68356
-2.20572
-2.65439
-2.00426
-0.652229
-0.699739
0
-0.909098
-1.25393
-0.658367
-0.682236
-2.49821
-2.43258
-0.895545
-0.798641
-1.0637
-2.06496
-1.43027
-3.16678
-2.75899
-3.51181
-3.27349
-2.41414
-3.08212
-2.73958
-2.31708
-4.00858
-4.01875
-3.98646
-4.73435
-1.28386
-1.77034
-2.01377
-0.698947
-0.868961
-0.719788
0
-6.0627
-6.79738
-6.21543
-2.32051
-1.67483
-1.39768
-5.26844
-5.06093
-4.44712
-5.33381
-3.18291
-3.18253
-3.28032
-3.52782
-0.713449
-0.710254
-0.737059
0
-1.5127
-1.48144
-1.46008
-0.751888
-2.28744
-2.86194
-2.04733
-0.770846
-0.650432
-1.01612
-1.0301
-5.81297
-6.05911
-5.39691
-0.746648
-1.27239
-0.664519
-0.776037
-2.2221
-3.06155
-2.40185
-3.00304
-3.28432
-2.48228
-1.97136
-1.87606
-2.18551
-2.19655
-2.88943
-4.0197
0
0
-0.710809
-4.68008
-4.32507
-3.75768
-4.10098
-2.43944
-2.11322
-2.97356
-3.23717
-3.71664
-1.38543
-0.803495
-0.739386
-1.05858
-0.707146
-4.34614
-4.43172
-5.02663
-4.49548
-2.86899
-0.66428
0
0
-3.95462
-3.8937
-3.60016
-4.43135
-4.60856
-0.797218
-0.635134
-0.810704
-1.11963
-6.9278
-6.32973
-7.00233
-6.95309
-4.64151
-4.89386
-5.53567
-1.97142
-2.6503
-2.06394
-2.55436
-4.25448
-3.60817
-3.5844
-2.57707
-1.77068
-1.96172
-1.34686
-1.75081
-1.19329
-4.13227
-2.73116
0
0
-1.72409
-1.48209
-0.923697
-1.86919
-1.94789
-1.30156
-3.00966
-3.71166
-4.20073
-4.19219
-3.88975
-3.44949
-5.54038
-5.29636
-2.05003
-1.3397
-1.91063
-6.22235
-6.95264
-7.004
-6.25224
-0.950023
-0.715509
-1.52218
-1.05279
-1.72721
-1.25717
-1.37698
-0.651931
0
-0.690737
-0.601237
0
-0.832248
-0.84635
0
-4.77568
-5.28945
-4.78897
-4.76225
-2.14507
-1.52767
-2.33807
-1.58859
-1.45563
-2.0592
-2.25629
-0.707056
-1.24204
-0.852121
-1.26504
-0.839316
0
-0.761564
0
-2.55339
-2.86448
-2.83711
-3.18937
-3.72231
-3.19694
-3.61869
-3.44455
-3.85638
-4.12583
-5.81088
-5.90352
-1.79329
-1.58971
-1.23723
-0.86091
-1.38394
-1.725
-0.99086
-1.46761
-1.33994
-0.685066
-1.17658
-3.53598
-2.75083
-3.35101
-2.77113
-3.0765
-2.35558
-2.6778
-2.15578
-2.44101
-1.57633
-2.04286
-1.64476
-5.41366
-4.76839
0
-0.723955
0
0
-1.99371
-1.56596
-1.17611
-1.30312
-3.96345
-3.93775
-0.813899
-0.678729
-0.753219
-6.4225
-0.849781
-0.734501
0
-0.662755
0
-2.04412
-1.38141
-2.1108
-1.47208
-0.748543
0
-0.841436
0
-2.72195
-3.1243
-2.6185
-4.9973
-4.95515
-2.94571
-3.826
-3.88178
-3.26163
-5.57109
-5.74178
-6.33773
-5.67239
-2.45194
-2.51185
-1.89933
-1.38492
-1.36672
-0.921226
-2.01971
-1.5741
-1.92095
-2.36218
-4.16771
-2.68235
-2.10294
-2.82894
-1.82695
-2.40458
-0.742766
0
0
0
-1.39984
-1.46716
-1.35323
-2.06665
-4.04207
-3.33909
-1.82445
-2.0203
-2.61369
-2.03952
-1.14291
-6.6918
-6.73445
-6.05812
-6.60173
-2.15444
-1.7909
-1.3391
-2.01491
-2.65382
-2.35888
-2.08691
-1.3686
-1.4179
-1.43843
-6.2724
-6.98972
-6.91988
-4.51173
-3.8065
-4.45738
-0.783826
0
-0.742155
-0.760457
-4.10142
-4.2201
-3.60791
-3.47342
-2.93328
-3.58073
-1.5903
-2.26991
0
-0.652388
-0.610873
-1.40193
-1.15081
-1.14813
-2.74394
-2.71561
-3.01498
-2.15567
-0.722942
0
0
-0.825606
0
0
-0.717521
-2.17365
-2.03768
-2.79682
-2.98311
-2.73149
-2.1597
-2.79786
-2.21436
-1.74071
-1.9935
-2.5296
-1.33499
-0.716579
-1.29424
-0.653114
0
0
0
-4.42522
-4.20307
-5.04815
-4.37047
-4.15244
-3.49199
-3.45823
-3.60421
-4.71926
-4.40846
-4.02573
-4.84141
-2.18924
-1.75881
-2.28391
-2.49027
-3.15647
-2.07837
-2.6263
-2.2024
-2.51144
-4.94547
-4.36154
-4.63724
-4.92692
-3.93289
-3.30379
-4.17088
-1.85839
-1.3263
-1.35753
-1.90018
-1.2897
-0.711243
0
0
-0.686021
-2.3539
-1.85068
-2.36383
-2.73664
-5.45922
-5.39666
-2.72401
-2.60823
-2.79084
-2.85283
-5.20947
-5.19073
-4.56164
-4.49614
0
-0.783557
0
-2.14181
-2.07456
-2.09414
-4.80466
-4.23149
-1.56127
-1.40096
-4.09424
-3.98925
-4.10157
-4.75703
-0.762442
0
0
0
-3.8849
-4.16665
-3.89929
-3.3367
-4.77926
-5.49716
-5.45823
-1.65598
-1.90225
-2.14143
-5.48698
-6.15036
-5.41183
0
-2.77273
-3.70968
-3.1387
-3.58097
-0.799154
0
-0.797977
-0.749756
-1.40098
-0.705723
-0.815046
-4.17891
-3.44876
-3.8643
-4.22883
-0.848787
-1.51204
-1.40554
-1.5234
-0.726896
-0.832504
-1.45753
-0.583898
-0.71056
-1.18505
-0.806103
-4.61183
-3.82199
-4.32897
-4.45414
-3.51991
-2.97607
-3.72521
-0.765717
0
0
-3.76359
-2.98295
-3.4873
-3.67691
-0.850825
0
-0.682476
-0.731818
-1.2447
-0.940345
-0.78815
-0.747154
-1.97537
-2.10509
-2.04012
-1.43601
-4.43345
-3.91501
-2.39884
-2.99265
-5.50011
-6.31363
-6.22877
-6.10392
-1.23833
-1.34845
-1.85225
-2.18275
-1.63631
0
0
0
-0.811548
-2.61809
-6.72739
-6.63929
-6.08507
-6.74254
-1.08096
-0.720651
-0.751899
-0.94107
-6.1938
-5.28522
-0.744811
-0.747552
0
-6.41032
-5.63191
-5.843
-4.64627
-4.01001
-4.64039
-4.37176
-3.69462
-4.3483
0
0
-1.74338
-1.28902
-2.01132
-1.56184
-6.18033
-6.8356
-6.22111
-6.89133
-3.50265
-3.89317
-2.95488
-3.3995
-3.18536
0
0
-0.688906
-0.760629
-2.69956
-3.33197
-2.71534
-5.1205
-5.97448
-5.9409
-3.18709
-1.18762
-1.54604
-1.42467
-0.80394
-0.894824
-1.56722
-2.19007
-2.71773
-2.99029
-2.33358
-1.99698
-2.25849
-2.84243
-4.22851
-3.86061
-1.73983
-2.24572
-1.47777
-2.24129
-2.52164
-1.91755
-3.35334
-2.8304
-2.76026
-3.58055
-1.60252
-0.777326
-0.958999
-4.35305
-4.4577
-4.38532
-1.41169
-2.25672
-4.93891
-5.3901
-4.7562
-6.61922
-6.75152
-6.68228
-6.00707
-2.99635
-2.29651
-3.00324
-4.38626
-4.97691
-5.0169
-3.07849
-2.63074
-3.49909
-4.69792
-4.04737
-4.0057
-5.76678
-5.92564
-2.83637
-5.32989
-5.31188
-5.29492
-1.13889
-0.794508
-5.47159
-5.93045
-6.15542
-3.97684
-4.31051
-4.52563
-4.60422
-1.85577
-1.82629
-2.21864
-2.42497
-4.91013
-5.62337
-5.4954
-5.13584
-3.45883
-2.7823
-2.99586
-3.3026
-3.15799
-3.28597
-3.91789
-0.996642
-0.67825
-1.3868
0
0
-0.78779
-4.08598
-3.22052
-5.36994
-5.31881
-5.32586
-3.23161
-3.56881
-3.94415
-3.25425
-0.771075
0
-1.95195
-1.36321
-2.06226
-3.033
-2.99651
-3.03064
-0.834167
-0.855685
-0.681509
-3.16708
-3.29913
-3.197
-4.04762
-3.84432
-1.32686
-0.809057
-0.734091
-1.25497
0
0
0
-0.8155
-2.02784
-3.51328
-3.65583
-3.60795
-1.76826
-1.22432
-1.83452
-1.49352
-2.23813
-1.57404
-2.00774
-2.19574
-1.32579
-1.42222
-1.42097
-4.99251
-4.34836
-5.04695
-5.06726
-4.24402
-4.44621
-4.96858
-5.06361
-1.71112
-0.894068
-1.4557
-3.76961
-2.94352
-3.42728
-3.17025
-0.728078
-0.736754
-0.708824
0
-0.854973
-5.66912
-5.61682
-5.62418
-5.36902
-5.41603
-5.28484
-0.896883
0
0
0
-4.19692
-4.7577
-4.37361
-2.90233
-2.56603
-2.23856
-0.856186
-0.829196
-0.769208
-1.69556
-0.967504
-1.7303
-1.24136
-0.701261
0
-0.70702
-0.746009
-4.92471
-4.74436
-4.18259
-3.53804
-3.05494
-3.52534
-3.95038
0
-0.705253
0
0
-1.27941
-0.825459
-4.6069
-4.60958
-4.72793
-2.12926
-3.03529
-2.34107
-2.57226
-6.03814
-0.640118
0
-2.27401
-1.66092
-2.39007
-2.41247
-4.56524
-4.70942
-4.58231
-3.90282
-3.80675
-4.37685
-2.02947
-2.08172
-1.3787
-2.07791
-1.72691
-1.73042
-0.943065
-1.62271
-6.43564
-6.663
-5.88625
-6.05272
-0.821504
0
0
0
-5.96129
-6.58867
-5.76148
-5.92417
-4.84821
-2.26644
-2.72776
-4.68023
-4.59085
-4.62245
0
0
0
-0.758449
-3.83703
-4.10085
-4.72203
-4.09563
-4.14687
-3.34082
-4.14028
-4.08374
-5.24664
-5.09625
-4.42351
-4.44497
-5.08852
-3.93457
-1.85722
-1.0465
-1.34583
-5.28152
-4.87339
-4.57534
-4.66891
-2.78976
-3.59386
-2.9342
-0.851597
-0.765728
-3.34618
-0.793851
0
0
-2.36886
-1.36636
-1.79586
-1.88149
-3.69504
-3.18557
-3.01175
-3.607
-2.0161
-1.38193
0
-3.44836
-3.26209
-0.736607
0
0
0
-2.47742
-3.19381
-2.31795
-2.48311
-1.71048
-2.49037
-2.02283
-1.99951
-1.43319
-2.17119
-1.97857
-2.13609
-3.45447
-3.50076
-4.24897
-3.6912
-4.14723
-4.90618
-4.00619
-1.03807
-1.51368
-1.52526
-3.29138
-3.30121
-3.26462
-2.37181
-0.794552
-0.727071
-1.25089
-6.38757
-5.82979
-6.61227
-5.84663
-1.34859
-0.736874
-1.42467
-1.22391
-1.48787
-1.60781
-4.22224
-4.20476
-4.24177
-0.794804
0
-0.67701
-0.624597
-4.12567
-3.79423
-4.27505
-4.78668
-3.48332
-4.24453
-0.712631
0
0
-1.08301
-1.44487
-1.86024
-4.17726
-4.78682
-4.85012
-0.760311
0
-0.807827
0
-0.653812
-1.39644
-1.86741
-1.29088
-1.28451
-1.3552
-1.3437
-0.776304
-3.68942
-3.67321
-3.45027
-2.96242
-1.49358
-1.84144
-1.99669
-2.51835
-2.7566
-3.12007
-4.21621
-4.69734
-1.47051
-1.75634
-5.31912
-4.64719
-5.2999
-5.28856
-2.68364
-1.95363
0
-0.715888
0
0
-4.74605
-4.68146
0
0
-0.687976
-0.673365
0
-0.718803
0
-3.54647
-3.2633
-3.30401
-1.50047
-0.820121
-1.43314
0
-0.68588
-0.685014
0
-4.13628
-3.99431
-3.26808
-4.10194
-3.83382
-4.04926
-1.44193
-1.28902
-0.712508
-1.34396
-2.89818
-2.37288
-2.86247
-1.29953
-1.96987
-2.0786
0
0
0
-0.855757
-4.41341
-4.40493
-3.80957
-4.54581
-0.607744
0
0
-0.741144
0
-0.663039
-0.762497
-3.14729
-2.31076
-3.26247
-7.35077
-1.88215
-2.46906
-1.84455
-2.61331
-2.68577
-2.13105
-4.30626
-3.85822
-4.6934
-4.68998
-0.713274
-0.701993
0
0
-3.45315
-3.57104
-4.09495
0
-0.727864
0
0
-3.96868
-4.20182
-4.8562
-4.42242
-2.56521
-2.339
-1.59902
-2.08375
-2.23917
-2.26648
-0.769726
-0.727766
0
0
-4.16981
-3.37276
-4.11669
-3.526
-2.83254
-3.14896
-4.06572
-4.04724
-4.60546
-4.71088
-0.853581
0
-6.08947
-5.69364
-6.17102
-5.40061
-5.82941
-5.88088
-5.84294
-0.707157
-0.751804
0
-4.07705
-4.06029
0
-0.716412
0
-0.884254
-0.609111
0
-0.761841
-0.740937
-1.31413
-1.4703
-0.803394
-4.53639
-3.74862
-4.39604
-4.08957
-3.08841
-3.82106
-3.34582
-1.36728
-1.71355
-4.16223
-3.53076
-4.21683
-4.09978
-0.793847
-1.564
-0.857795
-4.13342
-3.41384
-3.26711
-3.85925
-3.59464
-3.54996
-3.59812
-0.603087
0
-0.964675
-0.688032
-3.18487
-3.70307
-3.65131
-3.31329
0
-0.854958
-0.71964
-0.746937
-3.15235
-3.75251
-3.56681
-0.905415
-0.799241
-0.822313
-1.55768
-5.04507
-4.54014
-4.7736
-5.26127
-6.98941
-6.90607
-6.97507
-2.26676
-2.89764
-2.91924
-2.51428
-1.95567
-2.38282
-2.86179
-1.98538
-1.26468
0
-0.777303
-0.850373
0
-0.770312
0
-0.644513
0
-1.05137
-0.747074
-1.285
-2.02717
-1.80703
-2.57317
-3.08554
-2.32289
-2.81232
0
-3.77742
-3.79808
-4.3705
-2.97006
-3.15901
-3.28732
-2.55515
-2.51679
-2.60534
-2.77549
-3.3629
-3.37006
-6.1667
-6.17877
-5.39594
-6.0638
-6.15789
-6.83512
-6.15521
-5.93294
-2.17896
-2.04868
-2.04474
-0.67662
0
-0.74434
-0.657335
-1.34946
-1.79326
-0.951489
-1.50691
-1.31721
-0.706924
-0.70178
-2.70598
-2.65531
-2.32706
-1.93493
-5.46357
-5.43748
-5.43889
-3.96188
-4.51671
-3.88433
-1.984
-2.0047
-2.16889
-1.60639
-1.1998
-1.34188
-2.78168
-2.76054
-3.6073
-2.91591
-3.50541
-2.51554
-1.85727
-1.95367
-2.13816
-3.66409
-4.55035
-4.56687
-3.78007
-1.35979
-1.37531
-1.84032
-1.253
-2.87342
-4.66167
-4.74901
-4.07396
-1.23142
-0.754087
-0.696164
-3.77601
-4.24359
-4.47981
-3.92348
-3.96826
-4.31429
-1.36553
-2.16367
-1.99388
-0.680667
-3.33046
-3.79457
-3.66963
-1.32614
-2.33829
-2.16419
-2.18262
-2.29489
-0.659246
-2.58941
-3.51908
-2.88577
-3.10442
-2.02484
-1.51358
-2.11647
-2.25429
-0.804628
-0.856746
-1.43572
-0.729263
-1.8858
-2.85314
-2.0111
-1.85738
-1.29368
-2.00602
-1.55309
-3.27374
-4.13398
-3.23648
-1.99629
-2.4904
-3.24401
-2.77584
-2.50103
-3.35184
-3.45572
-4.1064
-3.42533
-2.99664
-2.5901
-2.21324
-4.90134
-4.93118
-2.80379
-2.20592
-2.97604
-2.55531
-1.19867
-0.788456
-1.56709
-3.0707
-3.11124
-2.74196
-3.88259
-0.689041
-5.14156
-5.27296
-3.05909
-3.00742
-2.42754
0
0
0
-0.696826
-0.83309
0
-0.792044
-2.87737
-2.85196
-2.75232
-2.14361
-3.50177
-3.10582
-2.80208
-3.5607
-4.6812
-4.25335
-4.12987
-3.98682
-1.42796
-2.20423
-2.20599
-2.51204
-1.92775
-1.67697
-1.89259
-2.46286
-1.29368
-1.46015
-0.78854
-1.64696
-6.2958
-6.71464
-6.77057
-6.89489
-3.46973
-2.83667
-2.80957
-3.81787
-1.2889
-2.08159
-1.97827
-3.18316
-3.72473
-2.91427
-2.95421
-1.92681
-2.69532
-2.48799
-2.41085
-5.57153
-5.37739
-5.65529
-1.89078
0
0
-0.685542
0
-3.28632
-2.79933
-1.52721
-3.89646
-3.25271
-4.1212
-6.50486
-6.44607
-5.85116
-6.49272
-3.6203
-4.4688
-3.86651
-4.67024
-4.11617
-4.83723
-4.82378
-5.00328
-4.34046
-2.64716
-2.06221
-1.95636
-2.30978
-2.07435
-2.66108
-2.76935
-0.680299
-0.84443
0
-1.85631
-1.41424
-2.26259
-0.725841
-0.790064
-1.54115
-0.741858
-2.3377
-2.09345
-2.62103
-2.89492
-0.763327
-1.28962
-2.36915
-2.91413
-2.83368
-0.745352
-1.26312
-1.34221
-1.49745
-0.761335
-0.643419
-0.786152
0
0
0
-0.658488
-4.65621
-3.70003
-4.23296
-3.81114
-2.79436
-6.15454
-6.22631
-6.14244
-4.26053
-3.89792
-3.65483
-1.52361
-1.25719
-0.802753
-0.793234
-0.735747
0
-0.656583
-0.974662
-2.57452
-2.87073
-2.94716
-2.31717
-3.44918
-3.60791
-3.54059
-4.19636
-5.27012
-4.63287
-4.753
-4.01634
-3.62056
-2.84917
-2.16638
-2.22519
-2.14033
-2.39422
-2.01316
-1.79064
-2.02563
-6.23418
-6.3201
-6.30201
-5.64534
-2.63983
-2.37651
-2.94972
-2.33519
-2.04041
-2.6323
-6.84916
-6.05029
-6.87267
-3.82931
-4.41537
-4.53347
-4.3337
-0.796797
-1.14888
-0.630243
-1.11571
-4.22207
-3.5815
-4.14482
-1.65346
-0.810612
-3.17679
-4.03757
-3.48551
-3.65327
-0.747773
0
0
-0.841978
0
-0.668145
-0.64354
0
-3.79923
-3.28738
-3.99968
-3.46283
-3.74791
-4.36901
-4.35771
-4.80148
-5.48623
-4.76262
-5.45842
-2.91951
-3.10224
-2.23666
0
0
0
-0.736335
-0.757248
-0.743663
-1.24682
-5.51878
-4.6732
-5.46357
-5.51858
-2.31012
-1.44319
0
0
-2.46668
-1.9306
-2.49159
-2.57601
-1.90396
-1.85394
-2.35609
-3.58338
0
0
-0.778833
0
-2.4908
-2.38482
-2.00796
-1.73008
-3.74589
-2.96287
-2.84635
-3.06645
0
0
-0.899426
0
-2.12616
0
0
-0.78228
0
-1.48931
-0.824723
-1.38659
-1.70866
-2.34387
-2.98601
-2.97237
-2.27748
-0.81801
-0.944936
-0.762614
-0.758656
-0.983149
-1.58726
-1.37335
-1.86525
-1.78636
-1.18582
-1.25118
-1.93587
-1.27476
-1.25017
-1.30467
-1.3285
-0.719129
-0.786694
-2.81524
-2.18149
-2.17506
-2.9143
-3.07581
-3.19901
-3.85331
-0.699966
-0.982548
0
-0.829064
-2.85983
-2.44853
-2.96069
-0.612752
0
-1.02696
-0.823633
-2.00174
-1.51799
-1.5078
-1.25701
-2.23093
-2.42121
-1.91032
-0.653911
0
-3.52
-3.59506
-2.90106
-2.90528
-5.67419
-5.61205
-5.66642
-4.8837
-3.00456
-3.20812
-3.59934
-3.51166
-3.68952
-4.10136
-3.61644
-4.37825
-1.8798
-1.47547
0
-0.651588
-0.916339
-0.816889
-4.63571
-3.79989
-4.20245
-3.88704
-3.71934
-4.12553
-6.09928
-6.11126
-6.09032
-5.48747
-2.055
-3.43676
-3.76164
-3.63481
-4.13384
-3.2546
-3.74744
-3.05445
-3.85137
-2.40788
-2.66695
-2.67846
0
-0.765044
0
-1.01516
-3.22489
-3.38645
-5.87454
-5.23397
-4.81612
-5.48353
-6.26155
-6.15862
-5.7377
-5.06128
-5.70188
-5.69245
-3.34965
-2.99444
-2.63435
-2.73786
-6.05124
-5.87569
-5.9603
-5.36467
-1.37128
-2.0081
-2.03639
-3.67526
-3.29035
-3.17411
-2.60121
-2.19461
-2.23159
-2.04572
-2.0383
-2.05892
-2.5568
-2.38086
-2.75505
-2.9288
-3.12243
-1.38657
-2.16855
-2.0617
-2.74822
-2.15529
-2.17769
-4.72338
-4.8044
-4.06446
-4.33837
-1.3198
-1.96773
-1.48006
-2.24926
0
0
-0.726166
-1.34829
-1.55468
-1.14563
-1.33285
-0.728011
-1.38182
-0.813744
-4.61255
-5.24052
-2.72984
-3.81152
-3.03611
-4.86876
-4.86583
-5.49243
-5.52534
-2.1582
-2.93838
-2.65659
-2.22814
-1.91839
-2.40029
-2.70475
-1.91747
-0.720447
-0.701286
-0.82965
-1.34943
-1.37839
-0.815421
-1.27378
-1.6563
-5.87862
-5.28746
-5.90999
-5.89677
-2.56332
-2.81743
-1.94683
-2.06161
-5.20513
-5.19261
-4.33455
-4.24786
-3.54713
-1.53556
-1.22699
-0.746376
-1.10657
-5.35676
-5.10522
-5.65925
-5.76396
0
0
-0.713434
0
-2.92233
-2.58573
0
-0.770754
-0.777448
0
-5.02748
-5.37103
-4.55176
-5.20205
-0.687567
-0.648715
-0.928184
-2.97004
-3.12608
-3.3952
-4.73595
-4.79058
-4.19483
-4.71132
-1.73042
-1.47924
-1.57315
-1.01983
-2.03173
-1.36856
-2.06527
-2.08189
-2.89466
-2.5545
0
-0.769325
-1.69668
-0.930322
0
-1.47151
-1.76514
-1.74353
-0.746866
-1.39058
-0.756902
-1.15557
-1.50285
-1.27666
-1.18246
-0.852887
-0.7676
0
-4.99339
-5.64087
-5.04382
-5.6019
-2.81845
-3.57485
-3.06217
-3.45972
-2.26834
-1.64202
-1.22029
-1.9753
-2.66559
-1.93793
-2.56314
-2.13749
-0.627533
0
-0.673905
-0.887295
-2.64186
-3.00033
-2.94211
-2.40426
-3.10823
-3.23182
-3.22227
-3.77038
-6.05248
-5.35892
-6.04028
-6.09325
-4.90567
-4.85935
-4.90078
-4.24955
-1.48944
-1.3913
-1.40945
-1.36346
-1.97143
-2.00419
-2.0193
-1.81441
-3.47773
-2.8509
-3.71191
-5.87586
-6.56586
-5.77266
-6.49123
-4.14852
-4.12752
-4.15526
-3.45489
-1.52363
-0.707887
0
0
-0.75767
0
-4.72128
-5.37979
-5.35136
-5.36176
0
-0.725683
-1.00335
0
-0.700484
0
-0.721271
0
-1.83441
-1.87192
-1.21266
-3.63211
-3.22097
-3.81257
0
0
-0.691195
-0.801479
-4.18701
-3.65175
-1.4105
-1.89736
-2.25003
-1.96855
-3.95782
-2.84552
-2.78199
-2.20094
-2.10381
-3.33776
-2.70774
-3.10808
-2.6688
-2.41508
-3.1925
-3.24089
-3.7092
-2.98935
-3.09497
-3.62658
-2.45287
-2.92973
-2.22271
-2.42885
-1.79693
-2.01204
-1.17891
-1.68744
-3.57925
-3.28243
-3.64001
-5.17576
-4.37143
0
0
-0.807783
-3.60361
-3.68059
-3.03979
-0.75701
0
-0.682092
-0.831479
-1.03748
-0.888456
-0.874863
-1.42772
-0.882912
-4.50985
-5.10831
-5.13922
-5.11777
-0.701193
0
0
-0.911054
0
-0.570581
0
-4.66519
-4.81974
-4.1014
-3.95387
-3.1911
-3.24484
-3.8276
-2.556
-3.36842
-2.96115
-1.54096
-1.6791
-1.56015
-1.34763
-4.93804
-5.87256
-5.71433
-5.49867
-3.14187
-3.60719
-3.71452
-1.35438
-1.21468
-1.60964
-0.841143
-0.795434
-2.8522
-3.37374
-0.790311
-0.726058
0
-1.81221
-1.96783
-1.31712
-4.39777
-4.03147
-4.17128
-4.94122
-5.579
-5.65267
-6.22254
-6.22834
-0.681881
-0.790669
0
0
-3.94325
-3.99425
-4.50408
-4.54737
-1.60047
-1.51804
-2.22324
-0.706838
-1.35106
-0.680044
-1.53952
-2.28867
-2.08396
-2.41426
-2.35299
-0.648335
-0.668937
0
-0.743471
-2.03857
-2.79086
-1.95875
-1.3695
-1.33105
-1.50062
-5.2275
-4.65045
-5.27051
-5.22305
-0.666589
0
-0.637452
-1.02501
-0.848234
-0.737753
-1.34173
-0.776229
-6.67661
-6.79334
-5.88987
-6.62832
-2.48765
-2.29197
-2.5153
-2.97434
-2.26712
-2.99488
-2.94166
-2.87338
-1.84144
-2.05638
-2.29052
-1.99522
-1.3829
-1.9942
-6.47325
-6.32924
-1.25337
-0.660205
-0.93269
-1.23936
-1.6408
-2.32679
-1.98379
-1.66521
-2.66114
-3.74822
-3.10821
-3.90985
-3.48235
-3.67692
0
0
-0.754556
-0.80058
-3.55368
-2.8524
-3.33624
-3.32353
-2.78639
-2.98929
-2.28623
-2.20096
-2.53834
-4.14906
-3.71687
-3.38934
-4.0651
0
0
-0.65813
0
-5.07398
-5.08888
-5.05113
-5.74366
-2.79417
-3.44737
-3.47662
-3.9574
0
0
0
-0.754579
-1.2589
-0.68918
-0.627104
-5.30124
-5.29517
-4.56938
-2.04482
-2.18349
-2.42176
-2.65
0
-0.745092
-5.53972
-5.63045
-5.51132
-5.02062
0
-0.813118
-3.96901
-3.85332
-3.10918
-3.46174
-0.761718
0
0
0
-0.58908
-0.806831
-0.753823
-0.841675
-3.52098
-2.93845
-3.56243
-2.84152
-2.62821
-2.43527
-3.08803
-3.03545
-3.13854
-3.27941
-2.82174
-2.59526
-5.11098
-5.06335
-4.26642
-4.72135
-1.26888
-1.64846
-0.731088
-1.13181
-3.27563
-2.86028
-3.00715
-3.48756
-3.49383
-4.22178
-4.08343
-1.77968
-1.48767
-3.90502
-3.31084
-3.16983
-5.03208
-5.00405
-4.37579
-4.54817
-2.92126
-2.91927
-3.55498
-3.61678
-0.773109
0
-1.06171
-0.730466
-3.22768
-3.27518
-2.75356
-2.21404
-2.71143
-2.10203
0
-0.790906
-0.714451
0
-2.85215
-2.41326
-2.4583
-4.2268
-4.80635
-4.11558
-6.09663
-6.09891
-6.06796
-0.740093
0
-0.634491
-1.29949
-2.01358
-1.46546
-1.5713
-2.32743
-1.90992
-2.56105
-2.75157
-2.87016
-2.35616
-2.17628
-4.11687
-2.20892
-1.50962
-0.837535
-1.49325
-1.31873
-2.65514
-2.00385
-2.16219
-1.58155
-2.1524
-1.38557
-1.80381
-1.00703
0
-1.4752
-0.723755
-1.36992
0
0
-0.735337
0
0
-0.777086
-2.29119
-1.99658
-2.7225
-2.10351
-4.34311
-0.774425
-0.875453
0
-1.30697
-0.739729
-4.21909
-4.85188
-4.91206
-4.5989
-5.22152
-4.54993
-4.45019
-1.20602
-1.21088
-1.84661
-6.38146
-6.43644
-6.3327
-5.71907
-0.948938
-0.754577
-5.12469
-4.72918
-5.54531
-5.45246
-2.47697
-2.92995
0
-0.710294
-0.801364
-1.472
-0.871221
-1.38064
-0.766325
-2.75214
-2.59438
-2.73454
-3.31612
-3.8187
0
0
-0.72969
-1.21656
-1.1791
-1.22209
-1.27029
-1.37728
-1.54281
-0.780844
-2.83775
-2.67532
-3.36348
-1.95206
-2.61901
-2.81241
-6.34449
-5.51202
-6.112
-2.95351
-2.91933
-3.37715
-4.49711
-5.27128
-4.66007
-6.32576
-6.3161
-5.62488
-6.29533
-4.2856
-5.0088
-5.16269
-4.56694
-2.7054
-3.12013
-3.67156
-1.45299
-5.60263
-5.06427
-5.12009
-0.66103
0
0
0
-2.41795
-1.81
-1.89429
-2.69811
-1.31204
-1.92662
-2.52986
-2.92018
-3.02702
-3.38183
-3.79417
-3.93326
-3.22492
-4.99248
-5.04142
-5.64831
-0.970895
-1.38837
-1.27037
-4.13765
-4.09453
-4.12984
-4.80891
-4.59151
-3.92985
-4.57835
-4.59669
-2.74984
-2.44914
-2.48187
-3.12808
-3.59297
-3.32544
-3.97515
-3.4349
-4.42548
-3.74327
-4.39971
-5.68235
-5.70159
-5.01299
-1.42709
-2.02379
-1.36535
0
-0.626267
-0.950372
0
-0.697179
0
-0.662606
-0.692314
-1.30349
-1.70007
-1.2402
-2.75608
-2.40756
-1.78235
-1.57216
-1.03475
-0.950375
-5.12258
-4.53032
-5.08044
-1.77375
-1.56436
-0.762239
-1.34922
-0.780795
0
-3.32926
-2.71426
-2.74985
-5.12466
-5.13517
-1.34521
-0.760442
-1.40677
-1.37394
-1.30639
-1.99231
-1.68205
-2.11825
-2.61549
-3.66792
-3.00193
-3.12193
-2.79123
-2.48704
-3.30813
-2.55948
-2.598
-2.74867
0
0
-0.736135
-0.7197
0
-0.850675
-1.40048
-1.83921
-1.40582
-3.3769
-4.27921
-0.758219
-0.755804
0
0
-0.693453
-4.39888
-4.5022
-2.03972
-2.55597
-2.00403
0
0
-1.54938
-1.90838
-1.82964
-2.27113
-2.57334
-1.56162
0
0
0
-1.46716
-2.03941
-2.13605
-2.11392
-1.95146
-1.6437
-1.11106
-0.619939
-4.26746
-4.15656
-3.46589
-4.124
-4.41855
-5.24948
-5.29312
-4.57117
-0.957513
-1.7776
-1.25462
-1.84426
-4.8328
-4.02774
-3.7469
-3.67334
-4.41516
0
-0.799494
0
0
-4.68025
-4.87333
-4.48261
-4.11519
-4.13976
-4.77372
-4.11386
-4.40524
-1.89018
-2.68508
-2.53909
-2.37209
-5.31317
-4.51965
-3.72206
-4.05011
-3.92807
-0.750962
0
-1.09264
-0.732698
0
0
-1.32457
-1.92969
-0.960929
-1.35297
-3.05107
-3.05852
-2.3643
-2.34312
-2.75494
-2.15359
-2.1375
-2.62616
-1.86834
-1.30842
-4.99119
-5.91564
-5.42146
-5.97483
-1.20779
-1.72372
-0.992604
-1.4236
-0.794129
-0.764736
-0.905149
-0.68923
-0.862256
-1.34665
-0.854555
-2.56058
-2.79869
-2.33297
-2.02759
-2.12265
-1.75153
-5.74392
-5.7701
-5.30902
-5.87023
-5.79282
-5.941
-1.44041
0
-0.71387
-0.823213
0
-1.39904
-2.08432
-1.1996
-1.60793
-0.832926
-1.1838
-1.63812
-1.30519
-4.39682
-3.9141
-4.47553
-4.35145
-5.20163
-4.61706
-4.45812
-5.18092
-3.47322
-3.55551
-3.20408
-4.94104
-4.46663
-4.85312
-3.1896
-3.89415
-3.76862
-3.66195
-4.02604
-4.29475
-3.55365
-3.57094
-1.34982
-1.66577
-2.08653
-2.73785
-2.73906
-2.73957
-3.26266
-2.63159
-3.38918
-3.67734
-3.78622
-3.92908
-5.81465
-4.92707
-5.05876
-5.38366
-4.57327
-4.91405
-3.58216
-3.38075
-2.83153
-4.25653
-4.50466
-4.93312
-5.00274
-1.88666
-1.53529
-2.15586
-1.67473
0
0
-0.891657
-0.775918
-1.43937
-0.843782
-1.01322
-5.33334
-4.64876
-5.30875
-4.6531
-0.869375
-1.5966
-0.868095
-4.37169
-4.28841
-3.64613
-4.3236
-5.96691
-5.2014
0
-0.73818
0
-3.92664
-3.86939
-3.26285
-4.32825
-4.44656
-4.05097
-3.2153
-3.75695
-3.34136
0
0
-1.40687
-2.07467
-1.32982
-1.86477
-0.816759
0
0
-3.19092
-2.87497
-2.34926
-2.98286
-1.45989
-0.951049
-0.803224
-0.803799
-1.46231
-0.726247
-0.922994
-0.751963
-1.3956
-1.25976
-1.22211
-1.71964
-1.54061
-1.24802
-0.867808
-3.57599
-3.5033
-3.91493
-3.0282
-4.16452
-4.32701
-4.98305
-4.99457
-2.26721
-2.67401
-1.86279
-2.33417
-3.38226
-4.01979
-2.66607
-2.00034
-2.14824
-1.55133
-2.39278
-5.66965
-5.67345
-5.52859
-4.99195
-2.24116
-2.39419
-1.62288
-3.63176
-1.52739
-1.7973
-1.88962
-3.7301
-4.4065
-4.37223
-3.75801
-4.92124
-4.36935
-4.98484
-4.89615
-1.50423
0
-3.30499
-5.09132
-4.20506
-4.99151
-4.49986
-3.18227
-3.74506
-2.81997
-5.23612
-5.16311
-5.88456
-4.22622
-3.81935
-4.6075
-0.712877
0
-1.03516
-0.904722
-5.30055
-4.72707
-5.29399
-4.45542
-1.8165
-2.71286
-3.47444
-3.0249
-2.97042
-3.68145
-4.084
-4.31534
-1.43493
-2.19699
-1.65369
-2.25821
-2.34646
-3.08401
-2.48898
-2.25833
-2.77165
-1.77482
-1.22738
-1.22457
-4.14174
-3.79617
-4.45988
-0.689523
-1.39376
-1.32782
-0.988428
-0.83376
0
0
-1.85308
-1.47789
-1.37554
-1.96846
-0.789063
-0.890474
0
-1.96515
-2.77667
-2.58507
-0.808781
-4.95366
-5.01787
-4.33968
-4.83969
-0.765734
-0.871859
-0.738186
-1.20169
-1.34514
-1.65128
-2.1214
-1.4544
-1.90583
-1.309
-1.18895
-4.51555
-5.56457
-4.92401
0
-0.690544
0
-1.31932
-0.76598
-0.653414
-1.14215
-5.91761
-6.49958
-5.63126
-6.43946
-2.32834
-3.051
-2.17245
-1.72317
-1.31379
-1.3656
-1.44694
-1.43381
-1.42083
-1.76893
-1.38118
0
-0.737711
-0.73268
0
-0.863122
-0.71433
0
-0.648184
-1.01652
-0.903374
-0.807803
0
-0.946423
-2.33859
-2.21042
-2.44044
-3.0916
-2.71118
-3.02189
-3.36555
-3.14984
-0.708496
-0.894841
-1.21073
-0.714366
-4.39123
-6.1386
-6.83191
-6.19366
-5.9147
-3.90979
-1.99127
-1.2619
-1.6026
-2.01412
0
0
-0.801098
-5.0694
-4.03858
-4.64923
-4.21894
-3.58905
-3.74689
-1.92387
-4.87643
-5.03425
-0.742189
-5.55768
-4.99513
-2.46119
-2.41348
0
0
-0.75568
-1.90872
-2.05071
-1.39094
0
-0.911905
0
-0.871623
0
-0.788249
-0.64787
-1.19357
-0.812483
-1.49971
-0.890395
-0.77846
-0.822694
-3.80292
-4.02746
-3.94414
-3.74118
-2.51292
-2.0753
-2.2399
-2.70765
-2.59861
-4.72749
-4.78936
-5.39296
-5.39191
-5.51908
-4.99035
-3.72924
-3.33774
-3.33757
-3.92026
-4.88863
-4.95434
-4.8622
-4.20544
0
-0.810095
0
-0.628222
-2.26006
-2.06327
-1.59445
-1.48119
-1.94262
-2.86674
-2.63423
-2.51826
-1.74713
-2.16024
-1.9418
-2.63062
-4.78996
-4.7153
-4.52578
-4.69744
-3.51716
-2.91556
-3.60896
-3.60884
-2.46895
-2.41172
-1.24171
-1.26775
-1.43036
-0.835565
-2.23334
-2.44039
-0.862417
-0.704071
-1.33998
-0.751108
-2.76165
-3.24489
-3.70836
-4.81327
-3.97826
-3.86805
-4.64968
-4.15552
-3.57466
-3.52531
-0.664713
0
0
0
-1.53827
-1.21955
-1.61724
-1.82628
-2.16421
-2.11114
-1.47583
-0.691616
-0.838903
-1.39006
-4.4637
-5.30043
-5.32995
-4.74961
-3.29601
-2.80333
-3.53864
-3.55103
-1.53002
-1.35054
-1.27955
-1.28227
-0.960628
-1.69353
-1.63129
-0.884511
-1.51993
-3.73932
-4.14095
-4.36551
-1.60004
-1.78904
-1.34775
-2.0567
-3.88638
-4.19254
-4.27848
-2.33295
-2.54181
-1.80447
-2.48074
-1.39776
-2.10653
-1.54119
-1.40206
-3.11635
-2.89426
-3.56784
-4.68567
-4.98107
-4.21794
-0.800313
0
-0.770866
-2.70167
-2.72456
-2.70149
0
-1.00566
0
-3.63128
-4.31309
-4.00933
-3.97863
-2.94789
-2.54985
-4.60508
-5.27537
-5.30434
-4.66944
-4.48509
-5.21267
-5.22366
-2.48643
-2.63019
-1.76203
-0.718659
0
-3.92394
-4.02094
-1.08431
-2.53653
-2.79547
-2.42392
-1.99798
-4.84448
-5.01847
-4.35632
-1.67621
-1.69038
-2.58252
-2.86093
-2.72463
-1.96707
-1.53114
-1.32919
-0.670369
0
-5.01216
-4.85009
-5.68535
-5.08447
-3.22318
-3.478
-3.72299
0
-0.726894
0
-4.29425
-4.40282
-4.64885
-3.86415
-3.91835
-2.59699
-2.69656
-1.99128
-1.55698
-0.814172
-5.00867
-4.94058
-4.43674
-4.18232
-2.9337
-3.60087
-3.50311
-4.82791
-4.66922
-4.12711
-1.47501
-2.19266
-0.81303
0
0
-2.17459
-2.40266
-2.80567
-2.17585
-2.13858
-2.82162
-2.80145
-3.31495
-2.69374
-1.28341
-1.37321
-1.86816
-2.94572
-3.63405
-3.10178
-2.90536
-5.24624
-5.24187
-5.23682
-4.49616
-5.76602
-5.79945
-5.16392
-4.9974
-3.74243
-3.42031
-3.59387
-4.2726
-1.96031
-1.87152
-1.05848
-1.32488
-3.1512
-4.97128
-2.81593
-2.36734
-2.78817
-1.43043
-1.3394
-1.38335
-2.10446
-5.34407
-5.33545
-2.18633
-1.61036
-1.44073
-1.6385
-1.51738
-4.07907
-4.18244
-4.87513
-4.38449
-4.49511
-3.89528
-4.4979
-4.83262
-4.26577
-4.94285
-1.99045
-1.43082
-2.30966
-2.07194
-5.95127
-5.5491
-5.47288
-5.44086
-2.3771
-1.80933
-1.7511
-1.97461
-1.30731
-1.29297
-1.89784
-1.59736
-0.907363
-1.86321
-1.53291
0
0
-0.637944
-0.77991
0
0
0
-3.51868
-3.21081
-3.49705
0
-0.732107
-0.723646
-0.756925
-2.82947
-3.31829
-3.4982
0
0
-5.69555
-6.54458
-5.89567
-5.89482
-0.757908
-1.21431
-2.69681
-3.06108
-3.48358
-3.08476
-4.3571
-3.60431
-3.65642
-0.788506
-2.78444
-3.49258
-2.89989
-1.24952
-0.743809
-1.27997
-0.735826
-4.06379
-4.5372
-4.11539
-3.8714
-3.18905
-2.45896
-2.67319
-3.4652
-3.70167
-3.24365
-2.66878
-2.14604
-2.20714
-1.64827
-2.28462
-2.36982
-2.29434
-1.48251
-4.89003
-4.30493
-4.26943
-4.22406
0
0
-0.724222
0
-6.02201
-5.43507
-4.83357
-5.57102
-4.90537
-5.47764
-4.89484
-5.67056
-5.06318
-5.02016
-3.23765
-2.61539
-1.3239
-2.33991
-1.58897
-2.42058
-2.24562
-3.86278
-3.93734
-4.43032
-1.64627
-0.858952
-1.19136
-2.91548
-2.96658
-3.55558
-4.38618
-4.43662
-2.82025
-2.7804
-2.06813
0
0
0
-3.96017
-4.33816
-4.61873
-3.6944
0
0
-0.628048
0
-0.69278
0
-0.830419
-0.841708
-0.753287
-0.734488
-5.56166
-4.84204
-4.96367
-4.79609
-5.83915
-5.72438
-5.16678
-5.76131
-3.72659
-3.37813
-2.20268
-2.46662
-1.66784
-2.45114
-3.73178
-3.69563
-2.9106
-3.06997
-3.76769
-4.11232
-4.22206
-0.651544
-0.746034
-1.01121
0
-3.33122
-2.73982
-4.57524
-3.8694
-4.50157
-4.49439
-0.779525
-0.798418
-1.45621
-1.42293
-3.88493
-3.01476
0
0
-0.675865
-3.00324
-3.6883
-3.65507
-3.62827
-2.20422
-2.87894
-2.87117
-2.71334
-1.40473
-0.81902
-0.884501
-2.39614
-1.73898
-2.28876
-3.89925
-4.55878
-6.11514
-5.47312
-5.35257
-5.23547
-4.03765
-3.48565
-4.20546
0
0
0
-2.66323
-3.20069
-3.29413
-3.32952
-1.42479
-1.97633
-1.99381
-0.705003
-0.616641
-0.882644
0
-5.0745
-5.41889
-5.38462
-2.4318
-2.81404
-3.41854
-2.59733
-3.10837
-2.14571
-2.80315
-2.2987
-2.905
-2.59714
-2.00263
-1.97121
-2.50652
-3.1243
-2.52485
-3.13758
-2.34654
-2.93726
-3.28924
-3.61047
-4.24146
-4.09407
-3.58537
-1.33359
-2.13321
-1.83808
-6.14732
-6.25114
-5.52794
-5.46173
-0.72231
0
0
-0.644554
-5.61039
-4.44439
-5.23043
-4.6816
-0.734297
-0.722257
-2.41297
-2.51995
-2.32594
-2.92403
-0.586374
-1.15381
-0.698367
-0.684305
-3.38294
-3.94004
-4.00716
-2.1114
-6.45712
-6.17464
-5.77366
-6.29685
-2.95382
-3.59925
-3.34717
-3.51109
-2.79666
-1.97225
-2.45248
-2.73954
-2.60368
-1.56045
-0.838659
-0.954592
-2.49195
-2.48436
-2.62057
-1.97456
-4.37268
-4.4248
-3.71418
-4.66324
-4.92535
-4.95066
-5.57522
-1.87967
-2.29821
0
0
-0.881614
-0.649537
-2.04525
-3.09606
-2.61301
-2.94205
-2.50711
0
0
-0.804755
0
-0.8765
-0.734937
-1.27755
-0.672165
-3.70552
-3.27572
-3.96236
-4.14331
-5.57463
-5.62893
-5.60776
-4.95511
-2.38465
-2.94539
-2.44289
-3.95927
-4.24416
-4.72723
0
-0.689811
0
-0.89341
-0.69933
0
0
-1.28324
-0.680405
-1.46542
-1.86009
-1.97893
-2.2983
-2.43243
-2.06971
-1.42079
-2.26916
-2.11238
0
-0.716521
-0.725258
-2.88355
-3.6334
-3.4382
-3.25285
-0.826484
-0.835808
-1.50844
-0.8689
0
0
0
-0.647678
-2.75725
-2.31336
-2.18203
-4.84094
-4.69943
-3.98831
-4.77574
-4.24179
-3.51632
-3.88578
-2.5327
-2.13321
-2.40854
-2.43672
-2.8449
-2.30174
-3.25775
-2.7534
-2.82799
-2.96793
-3.71577
-3.3423
-1.38098
-4.64682
-4.04501
-4.62983
-4.64216
-3.1117
-2.3769
-3.64922
-5.61021
-5.54871
-4.98776
-5.52253
-6.11129
-6.08538
-2.38973
-1.84621
-1.81924
-1.97282
-4.42427
-5.15272
-4.303
-4.55427
-2.26195
-2.90951
-2.15712
-2.31463
-4.66684
-5.34264
-5.39024
-4.7189
-5.77233
-5.09032
-5.70318
-5.67431
-3.2138
-3.41296
-2.65439
-2.65907
-2.80347
-2.05806
-1.60827
-2.06596
-1.36961
0
-0.847893
-1.40773
-1.37195
-1.70522
0
0
-0.682639
0
-1.41321
-2.19223
-2.15471
-1.47017
-0.814004
-1.41928
-0.607413
0
-0.715572
0
-1.20337
-0.614942
-0.83497
-0.7633
-1.95831
-2.12127
-2.49362
-5.11753
-4.55055
-4.78073
-4.51929
-5.1906
-4.44296
-0.714098
-0.959165
-0.779053
0
-0.748031
-1.31384
-0.793493
-6.6529
-5.98095
-6.64972
-5.14619
-5.29979
-4.58271
-5.27469
-3.72349
-4.36657
-2.97644
-3.54569
-2.69399
-1.31398
-1.54066
-0.936653
-1.62989
-5.39456
-5.55264
-6.2113
0
0
0
-2.27888
-1.89508
-1.56133
-3.89389
-3.85315
0
0
-3.70025
-4.01106
-3.82593
-3.50964
-3.35005
-3.53473
-0.781124
0
-0.675349
-1.56155
-1.97337
-1.35817
-2.16116
-1.43164
-1.62681
-1.18431
-1.85552
-1.82118
-1.896
-2.16972
-4.29259
-3.54801
-4.00067
-4.10699
-6.11749
-6.53634
-4.83249
-5.59083
-5.54239
0
0
-0.799548
-2.26828
-1.53825
-1.78153
-2.51327
-2.04627
-1.70652
-2.05191
-1.50726
-1.33274
-1.34501
-1.83071
-2.09924
-2.66614
-2.40685
-2.77321
-0.830479
-0.71603
-4.78643
-4.31244
-4.30199
-3.79568
-2.53048
-2.58421
-1.92203
-2.7889
-3.14901
-3.14994
-2.8473
-5.74032
-5.04183
-5.19589
-5.51522
-1.41554
-1.5923
-0.941595
0
0
0
-0.808921
-2.67898
-3.14281
-3.40621
-1.93171
-2.09834
-1.39516
-1.76197
-4.05623
-3.91741
-1.73786
-1.85152
-1.3974
-2.12525
-0.566724
0
-0.692285
-2.05457
-2.71628
-2.17281
-2.83277
-2.89507
-2.66109
-2.22247
-2.29204
-1.24825
-1.9596
-1.92971
-1.62574
-5.10201
-4.33159
-5.00472
-1.31923
-1.94216
-1.95688
-2.02876
-5.30609
-6.10384
-5.97795
-5.43073
-2.40097
-2.39539
-1.75993
-2.15324
-2.90631
-2.18186
-2.77028
-3.39072
-2.77094
-3.18559
-2.85044
-5.51573
-2.92173
-2.2218
-2.38704
-2.27364
-3.34043
-3.1769
-2.5068
-5.51654
-5.80268
-2.54901
-3.16501
-3.93816
-4.6517
-4.61863
-3.20622
-3.46558
-3.18938
-0.793477
0
-0.799293
-0.818626
-1.2633
-0.771808
-0.663036
-1.29501
-4.7788
-4.36373
-5.04107
-4.41721
-0.621157
-0.69545
-0.646988
0
-7.02142
-6.79918
-6.69914
-6.38797
-2.75217
-3.52862
-4.7362
-4.621
-5.33905
-4.622
-2.63746
-2.39102
-2.85792
-3.3228
-2.42234
-1.45187
-2.30046
-4.74798
-4.02637
-4.6408
-4.64355
-1.9658
-1.93837
-2.22897
-1.73206
-4.64598
-4.91354
-4.28222
-1.27982
-1.74467
-1.35859
-1.29759
-0.739299
-0.868636
-2.44841
-2.66939
-3.11529
-2.9848
-3.57768
-3.09923
-4.08932
-4.14013
-3.49979
-3.46589
-4.68914
-3.94737
-4.6082
-4.22612
-4.60185
-4.60075
-4.72358
-3.59733
-0.9333
-1.41083
-0.702408
-0.735567
-4.96025
-4.85123
-4.8127
-2.16259
-1.46844
-0.708721
-1.13364
-3.871
-4.04432
-4.56679
-3.88401
-3.61193
-3.77446
-3.68917
-3.43806
-3.0983
-3.65554
-2.70555
-0.805074
0
-0.80438
-2.11688
-2.10834
-2.68712
-1.81973
-2.49522
0
-0.783256
-0.772286
-3.01079
-2.41794
-2.6872
-2.1526
-1.33808
-1.91304
-1.21542
-1.37585
-1.52063
-1.28257
-0.910405
-1.24052
-1.49799
-1.30086
-1.34658
-3.92494
-2.48365
-2.44405
-3.17093
-3.17007
-4.05894
-3.51563
-3.4425
-3.93577
-2.85814
-3.25444
-3.64113
-3.35192
-2.98349
-5.26709
0
-0.933902
-0.633064
-1.33976
-2.01352
-1.90951
-2.42508
-3.49256
-3.97867
-4.14912
-3.67268
-3.66834
-3.61431
-2.29239
-2.04912
-2.86465
-2.136
-2.24176
-2.33725
-3.02273
-1.2368
-1.24512
-0.698727
-1.23534
-1.21078
-1.01328
-0.825782
-5.6643
-4.97329
-1.8002
-1.3961
-1.05666
-2.72231
-2.89408
-3.22681
-2.26764
-2.47254
-5.84286
-5.86889
-5.15809
-4.2127
-4.74386
-4.52048
-2.45879
-2.46354
-2.37612
-2.97541
-2.87152
0
-0.810977
0
-0.838188
-1.27321
-3.8386
-4.55817
-4.06263
0
-0.758442
-0.921523
-0.799498
-1.32279
-0.824041
-1.57792
-0.794139
-1.52371
-1.48616
-1.55851
-1.98973
-1.29259
-1.99284
-1.41073
-2.08813
-2.05395
-2.15473
-1.59113
-2.11757
-1.96602
-1.27155
-1.74716
-4.42858
0
-2.8961
-3.49123
-2.90768
-2.83024
-2.58146
-3.32318
-2.77352
-5.00532
-4.24581
-4.62887
-5.22457
-3.33892
-3.58239
-3.52898
-0.714365
-1.33072
-0.873171
-1.19671
-4.76683
-4.05427
-4.35858
-0.651375
0
0
-0.792734
-0.741705
-1.35829
-1.30195
-3.90889
-4.44471
-4.57388
-4.93414
-4.81913
-4.91289
-4.79503
-1.46232
-1.37994
-1.5714
-2.19843
-1.65199
-2.16128
-4.00177
-4.38674
-3.06909
-3.44554
-0.792819
-1.32016
-0.750401
-0.664805
-1.81982
-1.51282
-3.54396
-4.25126
-3.81611
-3.38477
-5.83641
-5.20253
-5.19854
-5.99978
0
-0.824128
-5.52411
-5.59237
-4.99475
-4.84687
-1.75985
-1.11529
-0.733437
-0.953277
-3.96518
-5.41754
-4.74351
-5.40574
-5.38947
0
-2.0035
-1.72611
-2.04512
-1.45184
-5.19433
-4.57027
-0.784238
-0.693079
0
-1.15676
-2.76347
-2.81939
-2.03876
-1.37944
-1.47565
-1.88373
-2.66035
-3.05425
-2.39746
-2.6779
-3.31755
-3.06494
-1.33079
-0.885756
-0.794703
-4.4502
-4.5104
-5.51878
-6.31105
-2.206
-1.71504
-6.8236
-6.73023
-6.12974
-6.34602
-5.73029
-5.08946
-5.08978
-5.79737
-0.801572
0
-0.67989
-2.83333
-2.28269
-3.28958
0
-0.805816
-3.57987
-3.65449
-4.38527
-4.48805
-3.85113
-4.66553
-4.5839
-3.96275
-4.62795
-2.71174
-2.78414
-3.37021
-2.6169
-4.85105
-4.10695
-4.30523
-2.44395
-1.78242
-2.0379
-1.97469
-2.59693
-2.70169
-2.42084
-5.64685
-5.63333
-5.03888
-2.57413
-3.31814
-2.681
-0.747183
0
-0.706568
-1.08859
-2.33543
-2.92822
-1.36723
-1.34056
-0.727164
-1.71149
-0.854061
-1.46134
-4.33958
-3.67734
-3.70635
-3.08198
-3.64287
-2.85664
-3.63654
-6.33967
-6.22786
-6.25035
-1.89324
-1.32891
-1.33774
-1.49605
-1.32412
-1.72148
-0.924451
-2.31778
-2.34254
-1.49816
-2.07008
-6.3115
-5.45439
-6.33304
-6.28302
-4.262
-4.33329
-2.69428
-2.50863
-3.21093
-0.731597
0
0
0
0
0
-4.84117
-4.15636
-4.84365
-1.4767
-1.24544
-1.66872
-3.78014
-2.96255
-3.58312
-3.50325
-4.55103
-4.14315
-4.75254
-3.84703
-4.23386
-4.23148
-1.52489
-1.55159
-1.78978
-3.41803
-4.0509
-3.4564
-1.88672
0
0
0
-0.821299
-1.18252
-0.640376
-1.47679
0
-4.29735
-3.75171
-3.73189
-3.50343
-0.838103
0
-0.709895
-0.818112
-2.28064
-1.81346
-2.22363
-2.19673
-3.3478
-2.74921
-3.07164
-2.46987
-6.52774
-5.9949
-5.11544
-4.5079
-3.27712
-3.7372
-3.22271
-3.16419
-3.17747
-2.99626
-2.21961
-6.19306
-6.03195
-6.10708
-6.92116
-1.70827
-2.01644
-2.49918
-2.5068
-3.78124
-3.26711
-3.0751
-3.83441
0
0
0
-0.754451
-0.708743
-0.796327
-1.34031
-1.3634
-0.754433
0
-0.712485
0
-4.18082
-4.10044
-3.65998
-3.11496
-2.50483
-2.22568
-1.18484
-0.744316
-0.829833
-3.1596
-3.89899
-4.09133
-3.6519
-4.39274
-0.671516
-0.87998
0
-0.674501
-4.45176
-1.52039
-2.05126
-1.6801
-3.27534
-3.9599
-3.14926
-2.45316
-2.8722
0
0
-0.73856
0
-2.45581
-2.58855
-2.14947
-2.10879
-2.91465
-2.36084
-0.717888
-1.48274
-0.966353
0
-0.708312
0
0
0
-0.861745
0
-2.94032
-2.46696
-2.93665
-1.53191
-0.848541
-1.2907
-4.45521
-3.82789
-4.52844
-3.68866
-5.4993
-2.35019
-1.59784
-1.93212
-1.44134
-2.30603
-1.72808
-1.39341
-1.39098
-0.852708
-1.63201
-2.33333
-2.71188
-2.87094
-2.19378
-3.22893
-3.06443
-2.72106
-2.17069
-1.4424
-2.04265
-2.69827
-2.15966
-2.6345
-2.81973
-0.865707
0
-0.647175
-0.838502
-1.53508
-5.75805
-6.50062
-5.93869
-6.58709
-1.72719
-2.23031
-2.34048
-1.52472
-1.84971
-2.39958
-1.7446
-2.79495
-3.56604
-3.56595
-4.26306
-4.29068
-5.20116
-5.17298
-5.20345
-3.47192
-3.40273
-2.91973
-3.58454
-2.10795
-1.48916
-1.83619
-1.35515
-3.09362
-3.09823
-3.47451
-2.56858
-2.56679
-2.49298
-2.03886
-4.45576
-3.71663
-4.38082
-2.17637
-2.03084
-2.41193
-3.79037
-4.28781
-3.55586
0
-0.770004
0
-0.891942
-3.07956
-2.45671
-3.41373
-3.13982
-2.50062
-1.73184
-1.91325
-2.41954
-4.75844
-4.51546
-5.24825
-5.24773
-1.38293
-0.739286
-1.33861
-1.62575
-2.38886
-2.39427
-4.10234
-3.38481
-3.29145
-4.53644
-5.169
-4.42268
-0.99173
-1.5988
-0.866222
-1.28334
-2.6469
-1.65469
-2.0018
-0.806667
-2.37501
-3.33548
-2.62216
-2.83973
-2.30509
-2.58894
-1.85602
-5.41385
-6.0851
-5.9464
-1.5306
-2.30324
-2.10157
-1.57958
-4.89205
-5.8816
-5.82261
-5.12052
-5.55747
-3.96458
-3.51159
-4.06212
-3.52534
-0.858103
0
-0.769293
0
-2.35317
-1.84544
-1.61742
-2.10769
-4.53068
-4.80459
-4.49787
-4.74001
-5.53965
-4.92324
-5.09035
-4.59881
-4.61015
-2.50523
-2.89756
-4.24517
-4.26063
-3.95819
-2.06179
0
-2.95256
-2.9015
-2.30978
-2.81031
-5.2509
-4.5597
-5.283
-5.43042
-5.341
-4.56672
-5.39585
-3.12037
-2.81525
-4.35788
-2.10889
-2.42953
-2.57495
-2.14741
-1.87538
-2.59712
-2.30375
-0.784668
-0.64715
0
0
-1.90359
-1.25305
0
0
0
-3.14519
-3.33585
-2.52459
-3.40979
0
0
0
0
-0.628979
-0.857884
0
-3.09346
-3.1141
-2.41034
-2.48405
-5.66141
-3.39587
-2.47957
-2.75597
-5.58286
-5.71768
-6.31103
-0.9826
-1.27689
-0.692391
-0.740148
-1.37431
-0.988437
-4.26518
-4.09891
-3.54377
-4.3674
-0.709197
0
-1.30819
-1.86288
-3.848
-3.46543
-3.92057
-3.13812
-2.70293
-2.76836
0
-0.735271
0
-2.75717
-2.26609
-3.73021
-3.60935
-4.36401
-1.88011
-1.94347
0
0
-5.22989
-5.79661
-5.09521
-3.76839
-3.73445
-4.84032
-5.65432
-5.42417
-5.44272
-2.57094
-2.43299
-2.48974
-1.85722
0
0
0
-4.63483
-3.92034
-4.04398
-5.54757
-4.86243
-4.92792
-1.59521
-1.30735
-1.844
-3.7098
-3.90324
0
0
0
-5.29209
-6.2396
-6.1735
0
0
-6.2898
-6.44421
-5.6691
-5.76998
-3.77853
-4.46132
-3.17138
-3.79289
-3.8875
-3.21913
-3.86545
-2.54228
-2.16517
-2.86091
-2.66751
-2.38764
-2.45113
-1.98389
-6.48637
-0.936609
0
-0.745856
-0.691037
-1.33652
-2.04817
-1.39075
-2.01066
0
-0.922749
-2.34042
-2.53323
-2.56535
-3.0942
-4.74701
-4.1199
-4.59269
-4.68335
-4.58967
-1.3175
-1.92511
-0.766346
-0.716164
0
-1.46687
-0.76344
-1.5398
-1.33214
-3.18765
-2.62008
-3.06834
-2.94894
-1.45255
-1.47405
-1.90136
-1.73137
0
-1.02181
-0.769729
0
0
-2.78846
-2.91326
0
0
-0.782719
0
-4.77946
-5.49616
-5.45917
-4.86087
-3.19826
-3.31191
-4.05249
-2.55353
0
-1.43666
-1.73049
-1.18229
-0.911994
-2.80821
-1.63738
-1.97587
-1.36664
-1.99372
-2.05424
-1.99862
-2.42768
-2.4061
-3.06396
-2.35247
-5.15519
-5.0809
-4.46192
-4.06082
-3.48605
-3.36851
-2.07694
-1.33592
-1.35396
-0.781507
-1.36464
-0.755689
-1.49735
-1.73569
-1.3274
-0.806305
0
0
-0.637977
0
-5.1926
-5.19995
-5.21592
-4.35891
-2.87868
-3.78455
-3.49889
-4.29065
-4.8692
-4.19474
-4.23066
-1.76182
-0.982235
-1.5019
-2.61301
-2.07957
0
0
0
-5.58448
-4.95674
-4.8517
-5.55549
-5.61595
-1.36079
-2.47755
-3.20577
-2.34175
-4.6153
-4.56972
-1.47827
-3.79547
-3.93143
-3.36382
-4.58295
-5.14448
-5.18708
-5.20837
-3.39812
-2.95786
-5.03764
-5.56916
-2.1578
-2.33985
-2.76528
-2.78891
-4.24305
-4.30123
-3.59048
-4.84235
-3.81952
-3.21657
-3.81306
-3.91221
-0.772786
-0.871783
-1.97596
-2.15418
-1.70355
-2.6982
-2.86319
-2.04942
-2.11018
-2.06914
-2.06479
-1.47574
0
-3.40711
-2.82201
-3.39353
-3.45496
-2.88256
-2.9299
-2.39936
-2.22469
-5.09443
-2.33795
-1.72347
-2.21577
-2.50587
-2.77847
-2.28018
-2.20209
-3.02049
-4.04921
-3.41706
-4.01699
-4.09357
-2.5298
-3.2913
-1.1072
-0.832217
-1.06818
-1.18234
-1.87808
-1.65519
-1.30326
-0.775964
-0.763471
-5.14389
-1.4172
-2.09703
0
-0.708193
0
-1.76722
-2.18223
-1.26641
-2.06144
-1.87126
-1.74586
-1.1064
-1.27282
-0.736486
0
-1.78712
-1.00698
-1.09228
-2.97671
-3.81122
-3.10727
-1.71893
-0.817011
-1.32429
-0.697121
0
-0.764963
-0.57847
0
0
0
-3.08785
-2.7377
-2.88273
-3.56303
-0.639131
0
0
-0.729633
-0.71405
-0.788683
0
0
-5.20504
-3.72338
-4.07921
-4.28612
-3.85948
-2.24643
-1.3898
-2.06131
0
0
-0.74047
0
-0.667171
0
0
-3.22001
-2.95227
-4.40268
-4.92268
-4.84515
-4.01636
-4.49566
-4.48707
-4.63368
-3.996
-1.32907
-2.04294
-1.89459
-5.016
-4.96413
-5.37229
-5.70573
-5.77666
-6.22354
-5.42823
-6.29726
-2.66638
-2.99357
-2.94805
-2.35728
-2.30536
-1.55467
-2.33511
-1.51206
-1.50975
-1.22693
-1.9182
-3.20244
-2.91581
-2.28055
-0.86488
-1.40415
-0.819197
-4.60385
-5.11352
-4.8442
-4.32772
-4.67077
-4.86223
-4.01627
-1.69146
-1.63501
-2.10974
-1.40369
-0.800985
-1.42329
-0.777843
-1.97126
-1.41015
-1.31062
-1.31104
0
0
-0.711291
-0.903723
-2.47914
-1.87403
-1.99033
-1.72669
-2.50501
-2.33854
-3.09075
-2.39874
-1.09996
0
0
0
-2.35598
-2.19461
-2.78788
-6.43219
-6.47952
-5.51075
-5.77964
0
0
-0.860937
0
0
-0.734759
0
-3.04803
-3.86696
-3.37976
-3.14738
-3.1224
-3.80095
-2.62531
-1.97391
-2.04827
-4.50728
-4.54406
-4.77202
-3.24732
-3.31729
-2.54791
-1.80951
-2.11561
-2.2248
-1.6717
-2.37235
-2.24396
-1.53504
-0.993187
-1.60174
-1.62422
-3.7247
-3.22489
-4.95893
-5.56525
-5.21373
-4.85912
-1.84713
-2.09696
-1.86539
-2.33978
-1.85449
-4.47076
-5.25185
-6.16053
-5.45993
-6.15689
-6.17147
-0.869589
-0.870052
-1.42963
-0.740215
-2.21241
-3.03185
-2.90882
-2.86143
-2.96877
-2.06097
-2.36134
-2.48419
-4.09529
-3.31461
-3.38583
-3.55745
-0.743199
-0.77587
0
-0.71917
-5.359
-4.82303
-5.38604
-5.41589
-0.66946
0
0
-0.857237
-1.45396
-1.40692
-3.41982
-3.4496
-2.84279
-3.4556
-4.49209
-4.17562
-3.73203
-4.59649
-5.92552
-6.0298
-5.88609
-6.66983
-4.35278
-3.56949
-3.77635
-3.71656
-0.902645
-4.48877
-4.67574
-3.12354
-3.74724
-3.7887
-5.817
-5.93634
-6.5172
-4.67738
-4.44485
-5.21553
-3.85261
-3.71246
-3.7219
-3.28697
-0.718323
-0.795742
0
-0.715635
-2.25041
-2.65744
-2.2026
-0.674866
0
0
0
-2.67227
-1.97274
0
-0.614553
0
0
-1.33966
-1.43346
-1.39698
-0.706404
-4.14361
-3.39258
-3.9342
-3.93887
-4.50248
-5.1221
-5.36564
-3.86923
-4.09483
-3.64725
-4.52176
-4.97203
-4.31979
-5.00587
-4.95527
-1.22215
-0.712724
-0.647709
-0.807258
0
-0.743059
0
-2.11904
-1.41995
-2.13833
-1.47651
-2.10159
-5.12248
-4.60237
-4.85486
-5.29479
-3.80378
-3.57267
-4.05723
-2.21889
-2.30108
-1.6201
-3.90488
-2.52668
-2.15448
-3.1483
-0.785953
-0.682505
0
-5.24761
-4.83483
-5.34631
-4.69759
-3.95873
-4.54435
-3.77139
-1.85328
-1.89718
-1.91158
-1.27391
-5.38963
-4.4834
-4.78841
-3.05993
-2.35286
-3.12404
-3.09751
0
-4.37635
-5.82556
-3.53355
-2.95205
-2.6094
-4.02982
-3.92309
-3.71967
-3.7486
-4.35233
-4.59937
-4.22388
-4.4529
-3.69376
-4.41432
-3.64507
-2.95044
-3.47462
-2.53736
-2.81199
-2.71565
-1.94986
-1.27079
-3.45221
-2.02596
-1.36106
-2.04979
-1.83575
-0.753127
0
0
0
-1.67821
-1.81258
-2.42103
-1.99383
-1.13821
-0.895074
-0.870171
-1.26173
-2.22701
-2.81045
-3.9522
-4.17247
-1.72428
-1.72974
-0.949359
-1.67449
-2.16349
-4.57129
-4.48841
-4.21482
-5.16074
0
0
-3.59349
-4.01583
-2.96963
-2.59925
-2.22202
-1.82129
-2.15132
-0.730014
-3.94724
-3.12091
-3.73477
-2.57554
-2.22872
-1.99179
-1.6641
-0.808849
-5.62827
-5.58711
-4.35436
-3.6418
-4.13601
-4.84525
-5.49542
0
0
-0.64573
-4.4413
-4.31369
-5.1274
-4.89424
-4.69306
0
-0.699345
0
-6.33691
-5.92562
-5.96211
-5.59507
-2.08096
-1.96293
-2.60243
-2.15382
-1.91029
-2.0312
-1.28439
-4.28064
-4.43629
-5.08417
-0.793756
-2.10992
-2.18933
-1.428
-2.11085
-6.8258
-6.95445
-1.05905
-1.83613
-2.18139
-1.3619
-1.37874
-1.15828
-1.72214
-1.7557
-1.70016
-1.94734
-2.1351
-2.03887
-5.48178
-5.43106
-5.58763
-0.911539
0
0
-5.32133
-4.74914
-4.63661
-5.40489
-5.05624
-5.09928
-4.51926
-4.37335
-4.37111
-1.12645
-1.28439
-0.71339
0
-0.689124
0
-1.17306
-0.767648
-0.71202
-0.692319
-3.03819
-2.30664
-3.07644
-3.90208
-4.93818
-4.98141
-4.77648
-4.12457
-3.3727
-4.15435
-3.77554
-3.45251
0
0
0
-0.715433
-1.58409
-1.35614
-1.44566
-2.09587
-2.22715
-2.80375
-2.52361
-1.86669
-1.27485
-1.8845
-1.38987
-0.832389
-0.865019
-0.908103
0
-2.30332
0
0
-1.32442
-0.915355
-1.71439
-2.23363
-3.10731
-2.7995
-3.40436
-2.98565
-4.60421
-5.04442
-4.88176
-1.23365
-1.89935
-1.61789
-2.27815
-4.2523
-4.24324
-3.6493
-4.54831
-5.12213
-5.82309
-5.87308
-5.50586
-5.46852
-2.42435
-2.88958
-2.51154
-3.04167
-5.47284
-5.62735
-5.32201
-6.15951
-3.59855
-1.47155
-1.17932
-1.87993
-2.20109
-2.3431
-3.10162
-3.04398
-2.76496
-3.31392
-3.15656
-2.58734
-2.51459
-1.61584
-2.30448
-2.25387
-5.04443
-0.828667
0
0
-0.730194
-4.64801
-5.23625
0
-0.685656
-0.743172
0
0
-0.713543
0
-1.34422
0
-0.658664
0
-0.739893
-5.49341
-5.47402
-4.85761
-5.49373
-1.85261
-1.5583
-1.39068
0
0
0
-0.700424
-2.09816
-1.59918
-1.43464
-1.37868
-1.75197
-2.06846
-2.29489
-4.81096
-5.55425
-5.5374
-5.18501
-2.01034
-2.1228
-1.54759
-1.43066
-1.34633
-2.04797
-0.863553
0
0
0
-2.1254
-2.0393
-2.00634
-2.54596
0
-0.824827
-0.732066
-0.703334
0
0
0
-0.791708
-2.306
-3.19738
-2.74047
-2.92969
-3.49998
-3.24258
-5.55837
-2.80374
-2.88983
-2.65745
-1.3997
-1.51634
-1.49844
-0.851194
-2.45315
-4.66476
-5.21663
-4.66903
-5.27669
-2.29203
-3.00436
-2.31664
-0.739597
-0.699938
0
0
-1.26902
-1.77096
-1.32069
-1.67229
-1.24904
-0.81023
0
0
0
-5.27095
-4.39093
-4.70643
-5.20113
-5.08809
-4.37792
-5.07309
-4.86695
-5.78292
-5.15546
-0.718109
0
0
0
0
-0.84693
-0.722811
-0.805788
-5.73791
-5.04896
-5.29171
-5.09304
-2.76992
-2.13293
-2.69933
-2.61812
-4.03382
-4.08433
-3.82823
-3.3656
-0.696464
-0.993721
0
-5.7385
-4.95214
-5.69123
-5.10577
-0.794001
-1.3532
-5.78326
-1.65579
-1.84073
-2.19363
-1.32288
-1.55185
-2.27506
-1.91325
0
0
0
-0.747487
-3.93926
-4.71956
-3.77728
-4.12271
-2.41719
-1.74865
-2.05387
-2.29199
-4.00047
-4.53624
-4.67154
-4.08229
-4.21995
-3.75657
0
0
-4.17823
-4.16439
-4.25334
-3.58448
-0.714272
-2.94308
-3.51221
-2.81497
-3.45905
-4.07618
-3.61056
-4.49698
-3.84069
-5.89806
-5.54521
-5.24289
-5.90458
-2.12809
-2.7191
-1.35609
-0.857105
-0.751119
-4.12668
-4.07495
-3.58747
-1.06761
-0.655172
-5.21564
-4.5743
-1.29372
-1.71652
-1.35183
-2.02138
-1.39945
-2.33264
-2.27399
-1.67106
-4.17168
-3.57992
-2.97134
-3.75807
-2.1789
-2.55212
-3.14895
-3.1682
-3.86691
-3.42319
-3.11301
-3.08637
-1.42308
-1.32242
-1.37491
-1.29385
-3.9487
-4.58842
-3.89286
-4.52568
-1.44519
-1.32609
-1.44303
0
-1.07972
-0.715866
-3.93931
-3.91398
-3.52324
-1.93278
-2.52449
-2.5041
-3.0107
-3.3508
-2.54617
-2.63356
-0.695478
0
-0.674269
-0.676669
-3.62597
-3.91812
-5.46955
-5.73553
-1.53942
-1.47204
-2.01668
-2.22886
-1.71012
-0.841422
-1.46767
-4.60451
-4.89783
-4.23362
-3.95018
-3.76292
-2.96933
-3.23928
-3.84679
-3.77003
-3.3924
-3.03906
-3.23687
-3.53159
-4.10456
-4.04559
-4.17631
-0.871645
-0.75289
-1.23902
-1.20581
-0.802534
0
0
-0.759013
-1.36975
-1.33305
-5.49061
-5.44565
-4.83454
-5.40695
-0.847654
0
-5.24231
-4.60757
0
0
0
-0.773963
-1.74746
-1.82712
-2.42043
-6.78891
-5.99313
-1.58592
-2.13468
-1.26338
-2.11112
-2.67826
-1.46546
-1.25188
-1.16144
-0.759091
-4.13018
-4.22233
-4.29887
-4.94446
-0.664681
-1.46179
-0.712949
-0.838979
0
0
-2.15007
-1.61505
-1.99932
-3.084
-2.54018
-3.40409
-5.30312
-4.54516
-5.2685
-1.34389
-1.33887
-4.07307
-3.76409
-3.23242
0
0
-0.712895
0
0
-0.884879
0
-0.909371
-5.05518
-4.63305
-5.19872
-5.09513
-5.02098
-1.53093
-1.02932
-0.816227
-1.39939
-3.03871
-1.43195
-2.15364
-2.32114
-2.79752
-1.93989
-2.43075
-1.74291
-4.39083
-2.05091
-1.89539
-1.32806
-0.609391
-0.661879
-4.01515
-3.96886
-3.55574
-4.09367
-3.14626
-0.847467
-1.45503
-0.76075
-1.34066
-0.703517
-5.1302
-4.80028
-0.711289
-0.851382
0
-5.33531
-5.72165
-5.67638
-3.02969
-2.49825
-2.3328
-0.83436
0
-2.33706
-2.11868
-2.03874
-1.57516
-3.12293
-2.49242
-3.17645
-3.04797
-4.1051
-4.70847
-4.75819
-4.73378
-6.0203
-6.82218
-6.95964
-6.27714
-6.73702
-7.02404
-3.26938
-3.6055
-2.83752
-3.72172
-1.2268
-1.98303
-1.20669
-1.73984
-1.79725
-1.56221
-2.29203
-1.23929
-5.82287
-5.84083
-3.19192
-3.4678
-3.8628
-4.42056
-5.44676
-3.52506
-3.04237
-3.74475
-1.40172
-1.38496
-1.3926
-0.744596
-3.31979
-1.41688
-0.715008
-1.35219
-0.930459
-4.33784
-3.4776
-2.96202
-2.21825
-2.11069
-1.62194
-3.33072
-4.71162
-4.02958
-3.97524
-6.79356
-6.18303
-6.84364
-6.73231
-3.49247
-0.734058
-1.48479
-2.52014
-2.15454
-2.32838
-1.85617
-2.73401
-3.10836
-2.32014
-2.71923
-2.10878
-2.74672
-2.11411
-2.70891
-3.41166
-0.849353
0
-0.768018
0
-2.53491
-2.48832
-1.83318
-1.78605
-2.70751
-2.84521
-1.83862
-1.53154
-0.879547
-1.60532
0
-0.733911
-0.768296
0
-2.81308
-2.94234
-3.53844
-3.07698
-2.40759
-2.19758
-4.72181
-4.80767
-4.84645
-2.62081
-3.01047
-2.55957
-4.74206
-3.95316
-4.49394
-0.781879
-2.41648
-2.4161
-0.67288
-0.756826
-0.95663
0
-2.4423
-1.60874
-5.57274
-4.79797
-1.31017
-0.65165
0
-0.714649
-3.77394
-3.79066
-1.62085
-1.97192
-6.34084
-6.51725
-6.50293
-3.37949
-3.57971
-3.12857
-2.95819
-1.1341
-0.828636
-0.804546
-1.28814
-0.679761
0
0
-1.35514
-0.839788
-4.11707
-4.72388
-3.96798
-5.1405
-5.24354
-2.00343
-5.96713
-6.10445
-5.39069
-1.61635
-2.33155
-2.2975
-2.94921
-3.32368
-2.82545
-1.56791
-1.81257
-4.08364
-3.98833
-4.51258
-4.03245
-6.23296
-6.39819
-6.9709
-0.765787
-1.51285
-1.13794
-1.70795
-0.893944
-1.4508
-4.03919
-1.33339
-2.09769
-1.64795
-1.39891
-4.61975
-2.76754
-5.00975
-4.98842
-4.18794
-4.76304
-4.48501
-3.92232
-4.51884
-4.4024
-4.04766
-3.19971
-5.5351
-4.78782
-1.23163
-1.83795
-5.25591
-5.3091
-3.84894
-3.69587
-4.89519
-4.53934
-4.34664
-5.15845
-1.29837
-1.95341
-1.31447
-1.98824
-2.52341
-2.05975
-0.679105
-0.803117
0
0
-2.90155
-3.68882
-3.78696
-3.39907
-4.66194
-3.6787
-2.87758
-3.07227
-3.2854
-2.10014
-2.57673
-1.60859
-3.89716
-3.99936
-3.97435
-4.63608
-1.50055
-0.862623
-1.30692
-1.34319
-0.948527
-0.775385
-0.725031
0
-3.24704
-3.0341
-0.771974
0
-0.795959
0
-3.10362
-2.53846
-3.29314
-3.13014
-0.746189
0
-1.9328
-1.74555
0
0
0
-0.720196
-3.79938
-4.08421
-3.80761
-3.36038
-3.61603
0
0
0
0
0
0
-0.764186
-3.9724
-4.80551
-3.81209
-4.97768
-4.89915
-4.83412
-4.19061
-4.85623
-4.93644
0
0
-1.27858
-1.18366
-1.78411
-1.53179
-2.12579
-2.77227
-2.07056
-2.52102
-3.46382
-3.92236
-3.96746
0
-0.702986
-1.22305
-1.68838
-1.9825
-1.67211
-4.37767
-4.68122
-5.48042
-5.61971
-5.71016
-4.9737
-5.09995
0
0
-0.710331
0
0
-0.770039
0
0
-3.54559
-2.78642
-3.23317
-3.54523
-4.47092
-4.99789
-0.734291
0
-0.836454
-0.926193
-1.83535
-1.0114
-1.28389
-5.34541
-5.94806
-5.35851
-6.05891
-3.68295
-3.60051
-0.661963
0
-0.823744
-0.789651
-1.37151
-0.756039
-2.6952
-3.02162
-4.79945
-5.5069
-0.769189
0
-0.897917
0
-4.93483
-4.8576
-4.19832
-4.7554
-4.32676
-3.38559
-2.76263
-3.06363
-3.77709
-0.761047
-1.44879
-1.1736
-2.91035
-2.949
-2.80154
-3.54877
0
0
-0.892274
-2.68186
-5.23595
-0.948847
-0.774488
-0.817209
0
-3.89093
-3.54408
-1.90121
-1.88984
-0.962959
-0.845888
-1.56068
-1.5892
-1.23076
-0.832699
-1.90881
-0.817595
0
-3.72852
-3.97461
-3.27024
-3.45877
-0.694958
-0.749732
-0.835116
-1.71335
-1.43113
0
0
-0.693021
0
-2.2876
-2.00821
-1.35803
-1.4756
-1.74177
-1.55548
-2.32994
-1.53763
-3.02217
-2.74731
-2.41322
-3.30366
-2.47262
-2.56449
-2.71242
-2.8106
-2.78603
-3.38021
-0.723857
0
0
0
-2.30063
-2.15648
-2.45483
-3.06776
-5.14122
-5.17226
-4.4904
-5.18082
-0.861869
-1.58401
-1.51184
-1.22444
-4.70492
-4.4096
-4.14526
-4.29593
-2.44896
-1.84833
-2.36115
-1.89042
-4.08793
-4.49371
-4.81322
-0.690173
-0.70943
-0.739459
0
-5.38482
-5.42375
-6.10407
-5.42194
-0.841306
-1.49198
-2.15036
-2.83692
-2.12497
-2.83856
-2.03066
-1.3142
-1.93565
-1.51698
-1.82507
-2.08897
-2.30415
-1.44435
-1.50031
-1.88153
-3.85257
-4.3912
-4.4957
-4.71957
-4.31639
-2.6034
-3.2504
-4.91067
-4.9127
-4.13421
-4.87167
-3.21933
-1.90736
-1.77082
-0.89409
0
-0.931974
-1.67592
-0.70507
-1.21597
-1.33587
-5.75882
-5.81488
-1.33009
-1.59009
0
0
0
-0.934634
-3.19496
-0.904634
0
0
-0.745581
-0.690761
0
-0.672365
-0.798906
-2.12986
-2.11531
-1.75134
-1.36023
-1.24072
-1.24627
-1.31291
-0.599417
-1.9251
-1.90767
-2.65234
0
-4.89545
-4.72628
-5.509
-4.8763
-4.44005
-3.99734
-4.68795
-3.99216
-1.4942
-2.01814
-2.38724
-1.69531
-3.68108
-3.30027
-3.18967
-4.29335
-3.56407
-4.20708
-3.83619
-4.01225
-2.60373
-2.78407
-2.88521
-3.29655
0
-0.953162
-0.725723
-1.62845
-1.96004
-5.01071
-5.22013
-4.48029
-1.99067
-1.5515
0
-0.640723
0
0
-0.889903
-0.708375
-4.14649
-3.40948
-3.48357
-3.5051
-0.643451
-0.923601
-0.87557
0
0
-2.24386
-2.09303
-2.85118
-2.18643
-3.09999
-2.92571
-2.49267
-3.06553
-0.714593
0
-2.31474
-2.95093
-2.81307
-2.49247
-3.97236
-3.66775
-3.95579
-4.34695
-1.10795
-1.6859
-1.89272
-1.31486
-2.67506
-2.80406
-3.34506
-3.33883
0
0
-3.09423
-2.49325
-0.69212
0
-0.68047
-5.4513
-2.98586
-4.0226
-4.05921
-4.46864
-2.06907
-2.99535
-3.53726
-0.770725
0
-0.899723
-0.796655
-0.651955
-1.23337
-1.29143
-2.22641
-1.89374
-2.31454
-3.81073
-4.67967
-4.26603
-4.29092
-0.765757
0
-0.820511
-1.24564
-1.23896
-0.731039
-4.6768
-4.54322
-4.18023
-3.90238
0
-4.09141
-3.80904
-4.47782
-3.85138
-5.58814
-3.28293
-3.71837
-3.40909
-0.759887
-4.38903
-4.13462
-4.33398
-4.00777
-4.01434
-3.93966
-0.705253
0
-1.46333
-1.28539
-1.79791
-0.83817
-0.743014
-2.19068
-3.01921
-2.74786
-2.31267
-4.0223
-4.71973
-0.796844
-0.824884
-1.28037
-2.85801
-2.4803
-2.79542
-0.737418
-1.37084
-1.45752
-4.19049
-4.73265
-4.09479
-4.46184
-4.29312
-4.24577
-3.30548
-3.55753
-2.98093
-3.71894
-4.32984
-4.93624
-0.816035
-0.715364
0
-3.52855
-4.2987
-2.43043
-1.38701
-0.761144
-1.41829
-1.08431
-0.954025
-0.840177
0
-1.95313
-4.30817
-4.85191
-4.57459
-4.10517
-2.32067
-1.8048
-2.0435
-2.56324
-2.68562
-1.6895
-0.933117
-0.846291
-1.34875
-0.826337
-2.70694
-3.28099
-2.67922
-2.57084
-1.0031
0
-0.376146
0
-1.58676
-0.72538
-0.815521
-0.75938
-0.822617
-0.692831
-0.660182
0
0
-6.50237
-6.00338
0
-0.77006
0
0
-2.84736
-2.61463
-3.06032
-3.36942
-2.35784
-2.47836
-2.99959
-2.61989
-3.21992
-3.3977
-4.69973
-4.73183
-5.35454
-5.36966
-3.4779
-2.75222
-3.33491
-1.30207
-1.21587
-1.91069
-1.96707
-3.91891
-4.55932
-4.55289
-3.82398
-0.828341
-1.43169
-2.52889
-4.70749
-5.66841
-0.79843
-1.34823
-0.702001
-4.3959
-3.77229
-4.70262
-4.01882
-3.70886
-3.95547
-4.54684
-2.63498
-2.75882
-2.77031
-3.01644
-3.34779
-3.72511
-4.57488
-1.32637
-0.8329
-4.7635
-5.05181
-4.37684
-1.51192
-1.11838
-1.79579
-6.49198
-7.15427
-7.03092
-5.05277
-5.8228
-5.72887
-5.79683
-4.83529
-4.17807
-4.4178
-0.894564
-0.77908
-0.837864
0
-2.34939
-2.07468
-1.53425
-1.64788
-4.67648
-4.09369
-4.80734
-4.77405
-4.94236
-4.28282
-4.38095
-4.91629
-1.43309
-2.58515
-2.89446
-2.57038
-1.91306
-2.5258
-1.84881
-1.85442
-1.86989
-1.44516
-1.67056
-2.29283
-1.54396
-5.11973
-5.68333
-4.95861
0
0
-0.791426
-1.97409
-2.66749
-1.52221
-1.33838
-0.761128
-1.2448
-0.833649
-1.24259
-0.748453
-1.22185
-0.753591
-1.30508
-0.690392
0
-0.72876
0
0
-4.47619
-4.43476
-4.61354
-5.2208
-4.2258
-1.48027
-1.40167
-1.55449
-2.28839
-2.23886
-2.711
-2.56709
-3.13579
-3.19608
-4.0037
-3.81887
-3.13914
-1.98997
-2.04415
-1.32721
-1.56479
-2.39666
-1.68888
-1.50495
-2.52611
-3.02424
-2.21177
-1.90679
-2.43043
-3.04813
-2.30182
-1.44963
-1.59474
-4.5782
-4.36467
-4.61945
-4.0131
-3.21241
-3.231
-3.90169
-3.69959
-4.53498
-4.64364
-3.00861
-3.19888
0
0
0
-3.31433
-3.44935
-3.60671
-2.73259
-2.82761
-3.42479
-4.42536
-5.39775
-4.78652
-2.01533
-1.88598
-1.94926
-0.693893
0
-0.817932
0
-1.56291
-0.979634
-1.36965
-5.15936
-5.66104
-5.68554
-4.80748
-4.97171
-5.59782
-1.95124
-1.47387
-1.49479
-2.51015
-3.20204
-3.23504
-2.56424
-3.17319
0
-0.73051
0
0
0
-2.53614
-1.89127
-1.9132
-1.87229
-1.29626
-1.41241
-1.48374
-0.887271
-4.55673
-3.99775
-3.84476
-1.91092
-2.19834
-1.50442
-1.69348
-1.30549
-0.981683
-1.72487
-4.3611
-4.33148
-4.776
-5.81503
-5.86483
-5.11309
-5.93095
0
0
-0.737549
0
-1.38742
-4.05712
-4.58936
0
0
-0.790896
-2.39643
-2.62079
-2.84832
-3.17254
-2.61923
-2.62959
-3.17463
-2.89265
-3.19468
-3.70089
-0.897112
-1.44846
-2.01099
-1.89199
-1.73378
-1.28619
-1.26695
-1.20955
-1.27361
-4.61218
-5.45212
-5.53156
-4.92037
-4.67464
-0.840652
-0.77896
-1.42678
-1.36298
-1.75345
-2.11456
-2.45889
-2.4259
-2.54074
-1.75371
-1.33176
-1.3223
-0.723313
-2.0291
-2.71333
-1.86374
-4.55321
-5.37719
-3.29476
-3.6479
-1.23254
-0.633726
-0.834792
-0.711188
-3.46938
-2.80132
-3.89458
-3.56422
-3.92956
-3.91234
-3.31998
-4.10004
-1.114
-1.78334
-3.36392
-2.85588
-3.26081
-3.05238
-2.90381
-1.34254
-1.49238
-2.13195
-2.80289
-3.69274
-3.13083
-3.30835
-2.73153
-2.09239
-2.86782
-2.62755
-1.86565
-2.3103
-5.37864
-6.04378
-4.81826
-5.43599
-5.41526
-4.79073
-3.4615
-3.20497
-3.1601
-0.782144
0
0
0
0
-2.10493
-1.43399
-1.64908
-1.23643
-1.34435
-1.57336
-1.5199
-1.67388
-3.40805
-3.53466
-2.69499
-3.02411
-1.86559
-2.5517
-2.19765
-1.7558
-5.77162
-5.32702
-6.16182
-3.39293
-3.35829
-4.11969
-1.34884
-1.29846
-1.14602
-0.684356
-2.43961
-2.9037
-2.22603
-3.21125
-3.2778
-3.75756
-4.88418
-5.01589
-4.8902
-5.51687
-4.31823
-4.34612
-4.32071
-4.23688
-4.32719
-5.00631
-1.64578
-2.02363
-2.76981
-3.35213
-2.71845
-5.96193
-5.94034
-2.69795
-2.14259
-2.27585
-1.9573
-2.05203
-1.7786
-1.78302
-2.54327
-0.787261
-0.903851
0
0
-1.33219
-1.39189
-0.756577
-2.91316
-3.06666
-2.30991
-2.87926
-0.749037
-1.20831
-0.934476
-1.37993
-3.85827
-3.57186
-4.39073
-2.22982
-1.93018
-1.52992
-1.50798
-2.48188
-1.61902
-1.9659
-0.783191
-0.852846
-1.32554
-0.710277
-0.807847
-1.70659
-1.15942
-1.43877
-4.34889
0
0
0
-5.84636
-5.7843
-5.00644
-5.82648
-4.18467
-3.93374
0
-5.76799
-1.27326
-0.907645
-1.3853
-1.46366
-2.95028
-3.43323
-3.2913
-2.69647
-3.00732
-3.42486
-3.76251
-3.11639
-2.50114
-3.11221
-1.42365
0
0
0
-0.738593
-5.47223
-5.49552
-5.51903
-4.82227
-5.55444
-5.59908
-5.4977
-3.99966
-4.93248
-5.69946
-5.04163
-2.13053
-2.80505
-3.69376
-3.26023
-3.10509
-3.27234
0
-0.77179
0
-0.742746
-2.79637
-2.98547
-3.6788
-2.96075
-5.32325
-4.65148
0
0
-2.95844
-3.31106
-2.82354
-0.735801
-5.71426
-5.80206
-6.3528
-5.21562
-5.20311
-4.40662
-5.07485
-0.711142
-0.863768
-0.777724
-1.96946
-2.01319
-5.45195
-5.24172
-5.28827
-4.87753
-3.54925
-3.07653
-4.14303
-3.20183
-3.88504
-3.89571
-3.96654
-0.811499
0
0
-0.800438
-3.92309
-1.72484
-1.42323
-5.53749
-6.0869
-6.22752
-5.29656
0
-0.780045
0
0
-0.792576
0
-2.36228
-1.77882
-1.99516
-2.31631
-3.35788
-2.74078
-3.33937
-2.73195
-0.909649
-0.808122
0
-0.785261
-4.22917
-3.99399
-4.28341
-3.53563
0
0
-1.51727
-2.1073
-2.44333
-1.86344
0
-0.768466
-0.753406
-2.51313
-3.12767
-1.1889
-1.93813
-1.87639
-1.32365
0
0
-0.774752
0
-1.34297
-0.73821
-1.53872
-1.77231
-3.77025
-3.24893
-3.21489
-3.19892
-3.65651
-3.58533
-2.99065
-2.24437
-0.739831
-4.95349
-5.10766
-4.85252
-4.37849
-4.21932
-4.77503
-4.06289
-4.8334
-4.19484
0
0
-3.88494
-4.44338
-3.85113
-3.67404
-1.56602
-1.5114
-0.810701
-0.834274
-0.652029
-0.723782
-1.28155
-1.62667
0
-3.02288
-3.8677
-3.93647
-3.76341
-3.29702
-2.15984
-1.68639
-1.48296
-2.25917
-2.76882
-2.63076
-2.18502
-2.20146
-5.36058
-5.43637
-5.84413
-4.35479
-4.31746
-4.42307
-4.19305
-5.34882
-4.78651
-5.31359
-4.76038
-4.5033
-2.29919
-2.23059
-1.47721
-1.87455
-6.22371
-6.20603
-5.50335
-5.57447
-2.28719
-2.28347
-1.96676
0
0
0
-0.80072
-5.48515
-6.1148
-1.50826
-1.89234
-1.87645
-6.47695
-6.39472
-4.38914
-4.5369
-1.42284
-2.16585
-1.60462
-0.709647
-0.679307
-4.14684
-4.15459
-3.57785
-4.10671
-2.11059
-2.40783
-1.46416
-2.1842
-6.03304
-3.71193
-3.61715
-3.04814
-3.63307
-0.711746
-0.731582
-1.27322
-0.890181
-1.28118
-0.988077
-4.14999
-6.82554
-2.98615
-3.25913
-2.30811
-1.64726
-2.23409
-1.9181
0
0
0
-1.76409
-2.6655
-1.82777
-1.38983
-1.84137
-1.23859
-4.90387
-5.65617
-5.61667
-5.05186
-5.1051
0
-0.722853
-4.63998
-3.79904
0
-4.89492
-4.61034
-4.05252
-3.95514
-3.9129
-4.52368
-4.65862
-3.24543
-2.75168
-3.06379
-1.82503
-1.99631
-1.96857
-2.46394
-0.902136
-1.26037
-0.700185
-1.20562
0
0
-0.973221
-0.691142
-2.88926
-2.97671
-3.34474
-2.36784
-1.91146
-1.77855
-2.53975
-0.758611
-1.48535
-1.46397
-1.24801
-5.29678
-5.30571
-5.30737
-4.57112
-0.784348
-0.807571
-1.36252
-0.804098
0
0
-0.681632
-0.792254
0
0
-1.01044
-1.28401
-1.78754
-1.47914
-3.28929
-3.52922
-3.93231
-1.74122
-1.35954
0
0
-4.67725
-4.78061
-5.00968
-5.63943
-4.74746
-4.82778
-4.00565
-4.17593
-2.13762
-1.46403
-2.59689
-3.46
-3.03107
-6.02302
-1.9005
-1.90393
-2.45891
-2.14206
-4.6439
-5.52708
-4.89351
-5.54635
-3.97214
-3.77817
-3.21755
-3.7178
-0.87785
0
0
0
-4.33144
-4.32884
-0.853728
-1.27976
-5.44021
-5.49393
-4.74493
-4.71109
-3.89179
-3.65447
-3.62954
-3.14725
-3.90485
-3.26883
-4.01369
-5.3381
-4.71458
-5.28679
-5.11441
-4.32089
-4.57532
-4.21298
-3.47059
-4.18033
-4.23127
-1.6425
-0.890905
-1.62106
-1.61235
-3.59104
-4.38755
-3.92592
-0.78738
0
-2.37303
-4.18328
-4.80719
-4.26455
-2.72639
-3.19964
-4.85317
-5.15811
-5.17367
-4.5378
-5.14523
-0.67916
-0.781811
-1.28101
-4.47204
-4.89516
-3.98959
-3.75612
-4.35473
-4.39191
-3.73029
-3.3012
-3.26671
-3.90688
-4.5924
-4.6723
-5.30676
-4.59557
-5.37505
-5.26481
-2.65244
-2.11338
-1.84747
-0.757119
-1.26737
-0.903199
-1.2774
-1.3867
-1.45431
-3.55751
-3.99469
-4.21182
-4.52763
-5.15477
-1.61547
-1.13873
-1.84309
-1.44849
-0.707019
-1.32284
-0.925827
-0.705098
-4.99995
-5.03158
-5.0912
-4.92547
-4.32525
-4.2127
-4.16915
-1.94285
-2.10848
0
-0.748642
0
-0.711957
-2.55864
-1.38877
-1.33527
-2.01407
-1.32705
0
0
-0.746414
-1.32107
-0.657969
-6.09453
-6.09203
-5.99307
-5.50694
-2.81007
-2.44702
-2.16224
-1.36096
-0.798438
-1.50108
0
-1.69802
-1.23091
-0.779816
-1.05272
-4.37264
-4.27337
-2.46499
-2.8278
-3.36662
-4.80546
-4.51523
-4.87901
-4.20774
-3.33598
-3.69445
-4.08474
-3.29024
-4.57219
-4.52379
-3.8794
0
0
0
-5.55856
-5.53512
-2.39579
-2.87822
0
0
-0.792969
-3.67873
-2.96966
-2.9364
-5.73609
-6.30765
-6.43004
-6.2965
-6.77294
-6.58169
-6.12366
-6.83427
-2.5907
-2.23901
-2.74269
-2.06162
-4.65672
0
-4.39925
-5.06932
-5.01282
-4.09554
0
0
-0.376088
-2.22558
-2.62236
-1.46751
-1.42293
-2.10192
-1.57294
-5.91016
-5.826
0
-0.787476
0
0
-1.32449
-1.38681
-1.38937
-0.785976
-1.38474
-2.68838
-4.7254
-4.46386
-5.08158
-5.29635
-3.03899
-2.40038
-3.1047
-2.31043
-2.70184
-3.00076
-2.68686
-3.32304
-0.836005
0
-0.715166
-4.54433
-4.56092
-2.21763
-2.83506
-2.33164
-4.92401
-5.56945
-5.60456
-5.65679
0
-0.641598
0
0
-1.52196
-2.10617
-1.33771
-2.19188
-1.6243
-1.71371
-0.98974
-1.87379
-1.32173
-1.16807
-1.80098
-3.21179
-2.52442
-2.38283
-3.06176
-2.3072
-0.784373
0
0
0
0
-2.32191
-2.54296
-2.99489
-2.53831
-2.55531
-2.24595
-3.27128
-4.08789
-3.73376
-3.23935
-3.98248
-3.08802
-3.95636
-4.04914
-3.67114
-5.89471
-5.30613
-6.00528
-5.81591
-4.84968
-5.22971
-4.618
-1.94436
-1.48385
-2.15699
-0.761722
-0.839384
-1.02195
-1.43684
-2.43937
-1.68706
-1.99362
-5.62448
-5.99959
-5.47941
-1.32448
-1.57401
-1.30317
-2.01398
-4.91763
-4.24752
-4.96589
0
0
-2.89226
-3.49065
-3.42645
-2.92099
-4.76129
-4.54834
-4.09665
-2.46568
-2.88371
-1.4255
-4.62918
-4.29082
-3.48538
-3.94727
-2.64669
-3.45514
-3.50173
-1.30132
-2.01214
-2.03391
-3.83802
-4.51976
-4.61059
-4.5152
0
-2.60833
-4.64326
-4.70683
-4.80255
-3.90302
-0.766755
0
0
-4.48329
-5.271
-5.04741
-5.16229
-2.52659
-2.51754
-1.65784
-2.05739
-1.43152
-1.84616
-2.90956
-3.37038
-5.1933
-5.14332
-5.23821
-4.55031
-1.6298
-1.82549
-2.37035
-2.4117
-1.38035
-2.01573
-1.54837
-6.04851
-1.64451
-1.41164
-0.824425
0
-0.830667
-0.680138
-0.861507
-1.35208
-0.964789
-0.789358
0
0
0
-0.801881
-0.662525
0
0
-5.64047
-4.78441
-5.18509
-4.46892
-3.73756
-4.46724
-1.39676
-1.14524
-0.722939
0
0
0
-0.73515
-1.76343
-1.20338
-1.44668
-0.710716
-1.40566
-0.789905
-1.37404
-5.79448
-5.86477
-2.15479
-2.6376
-1.93809
-2.24199
-1.71867
-6.05543
-5.42125
-6.22957
-1.4181
-2.99885
-2.43033
-2.6128
-2.1716
-1.91259
-2.63319
-2.89218
-3.08604
-2.57994
-3.44138
-5.49219
-2.11921
-2.16939
-2.13326
-2.54473
-2.50936
-2.89126
-3.15133
-5.68963
-4.89226
-4.85852
-5.46885
-2.0517
-2.68412
-2.91796
-2.16848
-3.6177
-3.45514
-4.18265
-3.54578
-1.5975
-1.47832
-1.55789
-2.53891
-3.03539
-2.55147
-3.38332
-0.809441
0
-2.44003
-2.38939
-3.11173
-4.5828
-0.912687
-1.5615
-1.4201
-3.14343
-3.04905
-5.76925
-5.83182
-5.15745
-1.37944
-3.46321
-2.72813
-2.67118
0
0
0
-4.10233
-3.83074
-0.696802
0
-3.79592
-4.78305
-1.59348
-1.7269
0
0
-0.650726
-1.80542
-1.97531
-1.46098
-1.96824
-2.17262
-2.27088
-2.45359
-3.64569
-3.71535
-1.21127
-1.26805
-2.66149
-3.29396
-5.48145
-4.7886
-4.75689
-5.49848
0
-0.864957
-5.32208
-5.13814
-2.70425
-1.77329
-3.29059
-4.23272
-3.87327
-3.72362
0
-0.892815
0
0
-1.74123
-1.66972
-3.56015
-3.11227
-1.49588
-2.36802
-1.99934
-1.92264
-4.63409
-4.08234
-4.10467
-3.26491
-2.69189
-2.64374
-2.77854
-2.17455
-1.8526
-2.19793
0
-0.664031
0
0
-1.70375
-1.93861
-4.11102
-4.30692
-4.08938
-4.2532
-4.70853
-3.97974
0
0
0
-3.43782
-3.62685
-2.49842
-2.87112
-2.05223
-1.92323
-2.6136
-0.721454
0
0
0
-5.34939
-5.40573
-4.95464
-3.03899
-4.4546
-5.04855
-2.17342
-2.72146
-1.94692
-4.89025
-3.62582
-3.07976
-3.18494
-3.72713
-3.05942
-3.81541
-3.10557
-3.61346
-3.72429
-1.89226
-1.31958
-1.29171
-0.742268
-0.732416
0
-0.620182
-1.16124
-2.03644
-1.43675
-1.38614
-1.34797
-0.653087
-0.840173
-0.639704
-5.52263
-6.36787
-5.65662
-6.36425
-3.44498
-3.16753
-3.29176
-4.43985
-5.14442
-3.10662
-3.58559
-3.60299
-2.84781
-0.787339
-0.706835
-1.36041
-2.09447
-2.52814
-1.81119
-2.53184
-0.823427
-0.738615
-0.754912
0
-4.56464
-4.03322
-3.72933
-4.19537
-0.673996
-0.817601
-1.11895
0
-0.593568
-0.930467
-0.789858
-1.11915
-0.721366
-0.845368
-0.717718
0
-2.75229
-3.24238
-2.48343
-5.63472
-5.65363
-4.9419
-2.9865
-2.70501
-2.75476
0
0
0
-0.643156
0
-0.655233
-0.695048
-0.724338
-5.59412
-5.49292
-6.18422
-2.05616
-4.55317
-4.93012
-5.35133
-4.76081
-3.02685
-2.3857
-3.00966
-2.29707
-0.879065
0
-1.39236
-3.92538
-4.2935
-3.60669
-3.70848
-2.4922
-2.53069
-2.55661
-2.75106
-2.98578
-2.46475
-3.21244
-2.37487
-2.5534
-4.05572
-3.52729
-3.20086
-3.23978
-5.97538
-5.36735
-4.71375
-4.99297
-4.37885
-4.80358
-1.48784
-2.07502
-1.51121
-2.7169
-2.07306
-2.32097
-4.28779
-4.4277
-4.93886
-5.04335
-1.36315
-1.67134
-1.81909
-1.18364
-3.65769
-3.57695
-3.06779
-2.16066
-2.1002
-2.32622
-1.48907
-4.10104
-4.58369
-4.54333
-1.34379
-1.41412
-1.33935
-1.04879
-4.57921
-3.74155
-4.4907
-4.49949
-5.12324
-6.07748
-5.66165
-6.43136
-1.06678
-0.794988
-0.849399
0
-4.80873
-4.93934
-4.60018
0
-2.61303
-3.58438
-5.68284
-6.07373
-5.20584
-4.01607
-4.02484
-1.44937
-0.845712
-1.4547
-1.39373
-2.08898
-2.04493
-2.11688
-2.40149
-2.58503
-0.816573
-0.737576
-0.859945
-2.45272
-1.95447
-2.43862
-2.62616
-4.10347
-4.15039
-5.56027
-6.07074
-5.33662
-5.22085
-2.20964
-2.38977
-2.95121
-3.14472
-3.16117
-3.74972
-3.74363
-2.33872
-2.3408
-1.56883
-1.4682
-0.793809
-0.661503
-0.585384
0
-1.78037
-1.37519
-1.45665
-4.90442
-4.27818
-4.9203
-5.08039
-1.40445
-1.2233
-1.58635
-1.15173
-0.766461
-0.76522
0
-4.54827
-5.22981
-5.2045
-5.21683
-1.958
-2.74482
-2.23386
-0.719802
0
-0.719332
0
-0.969696
0
0
-0.849003
-3.22484
-2.53015
-2.45889
-2.89735
-3.43736
-3.05285
-3.78381
-3.36993
-0.716469
-0.806597
-0.758006
0
-0.651463
0
-0.923038
-5.53892
-6.19109
-5.86835
-5.6916
-3.12317
-3.04137
-2.66746
-4.30863
-3.97493
-3.74188
-4.63743
-4.99381
-4.97635
-6.0146
-5.93534
-1.51719
-2.25581
-2.1115
-4.43066
-1.38286
-1.27799
-2.69012
-3.45883
-3.32439
-2.11297
-1.707
-1.50572
-1.96031
-2.34639
-1.99699
-2.76088
-1.70612
-1.4936
-4.19302
0
0
0
-2.43552
-1.72718
-1.87002
-1.46942
-4.14503
-4.53256
-4.35325
-3.80894
0
0
0
0
-0.714526
0
0
0
-1.05765
-0.699918
-0.686864
-5.9531
-5.51083
-2.74504
-3.35559
-3.3644
-3.53139
-3.41613
-2.79371
-2.65017
-2.37477
-1.62788
-2.38111
-2.44366
-2.9094
-3.41226
-2.68195
-1.26427
-1.87773
-1.43196
-1.93913
-3.67479
-3.43168
-2.92348
-0.854682
-0.78953
-0.800979
-0.771208
0
-0.665237
-0.739732
-0.701799
0
0
-0.739602
-1.42697
-1.68931
-1.39785
-0.812356
-1.46032
-4.15655
-4.10722
-0.869222
-5.41227
-5.43776
-4.30395
-2.39171
-2.89872
-6.29544
-5.69443
-6.37328
-3.18919
-2.58157
-2.84725
-2.58718
-5.95418
-5.04592
-5.25681
-5.98994
-1.88839
-2.63968
-2.03442
-1.6642
-3.99692
-3.95052
-3.31482
-6.91927
-0.807713
0
-3.532
-4.3088
-4.27433
-4.38218
-0.739554
-1.29761
-0.729842
-0.796693
-1.40369
-1.56702
-0.95652
-3.42355
-3.66902
-4.04347
-2.0666
-1.95248
-2.49223
-1.73926
-3.36474
-2.70516
-3.05074
-2.87377
-3.63175
-3.61306
-3.90377
-3.13534
-0.983692
-0.677292
-3.66682
-3.3481
-4.40658
-5.31768
-5.30629
-5.2915
-4.53026
-4.83845
-0.721184
0
0
0
-1.00486
-1.23244
-1.03477
-0.686241
-5.31093
-5.33205
-4.62331
-4.42728
-2.59085
-2.5031
-3.24653
-2.638
-2.30434
-1.97913
-1.9096
-3.76426
0
-0.793742
0
-0.852566
-1.99163
-3.06232
-2.9192
-2.52034
-2.22965
-1.98454
-1.79171
-2.00886
-1.97906
-5.6773
-5.7887
-6.35868
-3.40499
-4.86078
-5.75081
-5.73169
-5.0841
-1.45321
-2.05387
-1.47443
-2.27464
-2.18345
-1.46881
-1.57192
-6.08791
-6.03547
-6.1762
-5.45438
-2.17016
-5.89374
-5.29298
-5.89881
-5.78034
0
0
0
-0.835357
-2.63171
-2.95884
-1.7231
-1.09983
-1.70468
-1.61578
-2.55775
-2.23826
-1.62604
-3.53485
-4.20033
-3.82944
-0.78206
0
0
-0.77346
-5.77083
0
0
-0.810228
0
-1.54227
-0.85072
-0.839878
-1.46651
-2.0414
-3.52844
-3.44784
-5.61854
-5.00449
-5.41951
-4.88517
-3.92174
-0.785412
0
0
-0.84441
-2.22173
-5.16982
-3.79642
-3.18167
-3.59436
-2.06977
-1.28132
-1.3732
-1.03489
-1.7482
-4.27719
-4.89343
-4.35784
-4.12582
-4.36331
-3.64661
-3.6169
-4.36889
-1.32778
-0.818771
-1.30629
-1.75102
-1.4163
-1.54446
0
-0.65113
-3.16669
-3.62366
-3.01279
-1.25006
-1.28088
-1.74595
-1.49326
-4.5403
-4.47391
-3.96203
-2.72673
-2.2088
-3.28385
-0.846477
0
-0.85935
-6.12454
-6.16215
-6.24914
-5.67762
-6.31739
-6.31177
-1.61008
-1.33779
-1.60238
-1.89243
-5.27156
-5.33498
-5.22863
-4.65319
0
-0.713938
0
0
-3.08374
-3.24186
-3.18979
-5.83662
-0.79283
-0.715942
-0.791277
-3.35873
-3.31673
-1.9012
-1.12156
-1.21144
-2.42734
-1.04939
-0.789213
-0.69927
-1.29805
-0.994061
-5.9247
-6.05623
-6.62188
-5.78561
-1.35988
-1.59277
-0.780144
-1.39918
-4.87992
-5.06035
-5.11381
-4.03061
-4.51162
-3.78989
-1.297
0
0
-0.701547
0
-1.41323
-1.8331
-1.33398
-2.24987
-2.91088
-2.50331
-2.70113
-0.70048
-0.733189
-0.894572
0
-2.81379
0
0
0
-5.03175
-5.7352
-5.76633
-3.94311
-4.17822
-1.26272
-5.82544
-5.32055
-6.0218
-2.40929
-2.91294
-2.78632
-3.28525
-3.22024
-3.88822
-4.77558
-4.88657
-4.84424
-3.21657
-0.729963
-0.710253
0
-1.42131
-0.906973
-0.70089
-1.34747
-1.90127
-1.84366
-1.42026
-2.51199
-2.97196
-2.16461
-2.63479
-3.69359
-3.60686
-4.28336
-3.43841
-6.05211
-5.05676
-6.07342
-5.41602
-1.6202
-1.34747
-1.81184
-1.4775
-4.27846
0
-0.676853
0
0
-0.757914
0
-0.628573
0
-4.57736
-4.73059
-3.8856
0
0
0
-1.2114
-1.25993
-1.38629
-1.8448
-2.3882
-2.15853
-1.63641
-1.85299
-3.95314
-3.39967
-3.73825
-3.67936
-3.80768
-4.4333
-1.17845
-0.830722
-1.59839
-0.954983
-0.973589
0
-4.30831
-4.31732
-3.41092
-3.70286
-1.3639
-2.04821
-2.02348
-2.00308
-4.39362
-4.14764
-3.77649
-3.40731
-3.76357
-4.17253
-4.45951
-3.74211
-5.16957
-5.99231
-5.2491
-5.96846
-3.56307
-3.6954
-4.1783
-3.5532
-1.30053
-4.38165
-3.88389
-3.52979
-3.96636
-3.3227
-3.25863
-2.14791
-1.39784
-1.47285
-0.707957
-1.26161
-0.734882
-1.27778
-2.54326
-2.03077
-2.73716
-1.42829
-1.64108
-2.10738
-1.41219
-6.22552
-5.65821
-5.32624
-6.31497
-2.98083
-2.26929
-1.37613
-1.87336
-1.88796
-1.21366
-0.818003
-1.26784
-2.04111
-1.53286
-1.30405
-2.02866
-5.41464
-5.97963
-4.90446
-5.16461
-2.45552
-3.24656
-2.82927
-3.03614
-2.4769
-1.85219
-2.32007
-0.740864
-0.729343
-0.72376
0
-5.02844
-3.07291
-5.34152
-4.73703
-5.36954
-2.27681
-2.37756
-4.83475
-4.5179
-4.53641
-5.13217
-0.776057
-0.839978
-1.43302
-1.56138
-1.90385
-1.88573
-2.30427
-2.9237
-2.4557
-2.23947
-1.23512
-2.03213
-1.72473
-2.69268
-2.18967
-1.99022
-1.29081
-1.26892
-1.94619
-1.25504
-1.20614
-1.30702
-1.82682
-0.88002
-1.22599
-0.857613
-0.885584
0
-5.59611
-3.05989
-3.27957
-2.50563
-3.08062
-1.03683
-4.07163
-3.91952
-0.930474
0
0
-3.6903
-4.06576
-3.48977
-4.50255
-3.87086
-4.70568
-4.10647
-4.4988
-3.67841
-3.13499
-3.8492
-3.06613
-4.33172
-5.11106
-0.747497
-1.40968
-1.30979
-6.64109
-6.61541
-5.97999
-6.67964
-2.28596
-3.20008
-2.52443
-3.13389
-1.14308
-0.729238
0
-0.75105
-1.34042
-1.2984
0
-0.876375
0
-0.835097
-4.40386
-4.70146
-0.828002
-3.31262
-2.84472
-4.44934
-3.36704
-3.9975
-3.11583
-3.98879
-3.536
0
-0.779931
0
0
-2.49785
-3.26333
-4.64887
-5.21337
-4.30417
-4.69036
-5.83633
-5.76819
-5.15494
-0.938171
-0.682964
-1.33129
-2.63159
-2.60328
-2.07109
-0.805336
0
-2.32724
-2.697
-2.92882
-0.720898
0
0
0
0
-0.787031
-0.601143
-0.745375
-0.904275
0
-0.694694
0
-0.804699
-6.12703
-5.36771
-6.05036
-2.34033
-1.963
-1.57039
-4.1473
-4.92744
-4.20394
-4.22824
-1.46443
-1.35225
-1.44258
-1.95613
-3.05594
-2.86243
-2.86525
-5.16997
-4.8574
-4.35888
-0.938666
0
0
-1.47245
-0.70478
-6.20133
-5.57076
-6.21645
-6.16463
-5.50732
-5.25432
-5.32784
-5.32398
-3.12146
-3.11492
-3.11486
-2.2518
-0.916696
0
0
0
-2.58037
-1.71999
-2.39393
-2.41626
-4.17278
-3.41526
-2.97992
-2.43809
-3.46425
-3.16537
-3.70744
-2.3918
-3.22133
-3.89796
-3.69358
-1.59872
-1.69229
-2.33168
-4.03394
-3.413
-3.80488
-3.92
-2.62582
0
0
-1.35098
-0.707321
-0.77288
-1.99516
-5.81264
-5.56354
-5.14653
-5.61258
-2.11641
-2.76374
-2.98632
-2.34095
-1.52047
-1.68836
-2.69052
-3.15829
-2.71102
-3.56438
-3.52266
-3.25132
-4.2381
-2.00188
-2.18333
-2.34434
-2.68793
-4.54982
-4.80576
-5.37455
-5.34101
-4.75658
-4.29081
-4.02961
-4.20838
-5.18429
-5.37004
-5.90512
-1.23096
-1.99713
-2.72652
-2.31369
-1.971
-2.32005
-1.59284
-1.30382
-1.22394
-0.886574
-0.757569
-3.08324
-0.641024
-0.684218
-0.817993
0
-3.97374
-2.07339
-1.55304
-1.77984
-1.32696
-0.815357
-1.46048
-1.16047
-1.60036
-1.26783
-1.38786
-1.96426
-0.733276
0
-0.760448
-1.01133
-0.766033
-0.756456
-1.22985
-0.897508
-2.52411
-2.55688
-1.65156
-1.92673
-1.96666
-2.03939
-2.29932
-2.93949
-2.33695
-1.76783
-1.80583
-1.83219
-1.07776
-3.47648
-3.01921
-3.51538
0
0
-3.90021
-3.26711
-3.97882
-3.83538
-2.802
-3.40993
-1.26886
0
0
-1.72828
-2.36193
-5.52628
-4.87856
-5.47809
-4.40483
-4.33644
-4.92758
0
-0.647517
0
0
-1.33526
-0.773474
0
-0.634635
0
0
-0.706657
0
-3.32761
-3.95173
-2.8641
-2.16587
-2.29623
-1.46358
-1.28796
-4.90802
-5.04642
-5.49663
-6.21446
-2.07598
-1.57779
-1.65441
-1.36049
-0.708053
-1.0751
-0.685644
-4.652
-4.73512
-4.83883
-4.13314
-2.86017
-2.61494
-2.19916
-2.1583
-2.82981
-3.53037
-2.78572
-3.25235
-3.31345
-3.10798
-3.55125
-3.85532
-3.12972
-3.60961
-5.58078
-4.99782
-4.64472
-5.5255
-3.528
-6.0933
-6.05618
-3.32883
-2.79615
-3.43644
-6.23523
-6.19423
-1.19958
-1.78879
-1.22499
-0.775788
-1.4461
-2.31319
-1.06706
-0.793336
0
-0.697414
-0.723373
0
-3.53927
-0.846736
-0.58499
-0.767831
0
-4.56872
-2.0917
-1.51908
-5.60304
-6.0753
-6.22775
-6.12206
-1.53102
-0.786464
-3.65393
-2.91374
-2.9913
-1.93769
-1.96863
-4.28593
-5.03486
-4.9822
-4.50946
-2.2484
-1.21679
-0.886747
0
-0.646328
0
-5.16482
-4.26665
-5.05434
-1.178
-0.974208
-4.27393
-3.83705
-4.0012
-3.37328
-3.71526
-5.14509
-5.11398
-5.03121
-5.10648
-4.68617
-4.32736
-0.671304
-0.726058
0
0
-4.08134
-3.93723
-2.41824
-2.73885
-2.41303
-1.86048
-2.59179
-0.919809
-1.29299
-0.774607
-2.56718
-1.86146
-4.46669
-5.08799
-4.31777
-5.09202
-3.78976
-4.11745
-3.42935
-3.55748
-3.86425
-3.40776
-3.07428
-6.25771
-3.68169
-3.42616
-4.27023
-2.83871
-2.66047
-2.09175
-2.58506
-2.6474
-2.78244
-2.05453
-3.51611
-3.3532
-3.9302
-3.78825
-4.01205
-3.53856
-3.86468
-1.5698
-1.96529
-1.79994
-1.35502
-5.19927
-5.27073
-4.50719
-4.42583
-2.83095
-2.41169
-0.806959
-1.37563
-1.81474
-1.3955
-0.707192
-0.846053
-1.22915
-4.8637
-4.26762
-4.41061
-1.83784
-2.54124
-2.52542
-2.52623
-2.25784
-2.83723
-2.00607
-2.52963
-1.04212
-0.759872
-1.32919
-1.36362
-2.02985
-1.41209
-1.41932
-1.38771
-2.26061
-2.55822
-0.726373
-1.46957
-1.32208
-0.707664
-4.59599
-5.26883
-1.3246
-1.45846
-4.59685
-4.91358
-4.64419
-5.10497
-4.24123
-4.03896
-4.95484
-3.02512
-2.90627
-3.19736
-3.59019
0
-0.801556
0
-2.7079
-1.65777
-2.50057
-2.44672
-4.27033
-4.9507
-4.98088
-2.73804
-2.85922
-2.97343
-0.985852
-1.37824
0
0
0
-0.747943
-0.705812
-1.31776
-1.12951
-1.25794
-1.73514
-2.1908
-2.70187
-2.02916
-2.24597
-2.09069
-1.81877
-1.33412
-1.8563
-3.57258
-3.95207
-3.14038
-3.39427
-5.11424
-5.29294
-4.52714
-2.04614
-3.50644
-4.12958
-3.78262
-4.27389
-4.14478
-4.72015
-4.23306
-5.62731
-5.4599
-5.68783
-6.30459
0
-1.1267
-0.739161
-5.09105
-5.16396
-5.78776
-5.14814
-4.82345
-5.1796
-4.76163
-5.56733
-4.11785
-1.78219
-1.72274
-2.41935
-4.329
-3.73927
-4.30586
-0.923968
-0.697275
0
-2.32042
-2.3771
-1.59632
-2.08195
-5.65639
-4.93846
-5.57088
0
-0.897121
-0.710345
-2.07719
-2.78752
-2.45017
-3.15325
-3.10115
-3.71547
-3.61737
-2.68535
-2.54074
-2.57062
-3.35668
-4.08289
-3.36825
-3.25789
-0.848541
0
-1.58602
-2.33736
-1.99841
-1.88866
-3.92343
-3.3579
-4.22299
-3.88356
-4.94558
-4.11842
-4.38109
-4.61152
-2.98546
-2.19106
-2.23669
-2.59481
-3.34275
-3.32815
-2.68429
-3.29546
-3.66115
0
-0.686263
0
-0.80069
-0.772001
-0.763971
-1.38001
-2.18887
-1.38846
-3.33099
-3.94376
-0.85569
0
0
0
-2.17939
-1.51589
-1.44725
-3.55996
-4.49704
-4.02057
-5.548
-4.86788
-4.71628
-4.5331
-3.94014
-2.57188
-2.38451
-1.73192
-2.06607
-3.56993
-2.84979
-1.57423
-1.21282
-1.74391
-3.55584
-3.69614
0
0
0
-0.684578
0
-5.19055
-5.32693
-5.1255
-5.96842
-2.73159
-3.11715
-2.36381
-3.57
-4.14908
-3.47131
-3.52063
-3.98622
-3.58515
-3.32628
-4.10594
-3.91549
-4.09745
-2.37826
-2.99023
-2.93608
-3.26056
-4.96327
-1.35515
-1.44549
-1.77051
-2.23432
-5.30167
-5.24833
-4.94698
-4.61215
0
0
-1.69835
-1.05045
-1.52407
-4.3624
-3.65959
-3.85596
-3.3005
-2.48357
-2.58039
-2.68855
-2.29026
-2.03715
-2.9412
-0.640422
-1.287
-3.15581
-2.31472
-2.46468
-4.46576
-4.95849
-4.63082
-5.29702
-4.7893
-4.29793
-5.07159
-5.06964
-6.33314
-5.72452
-6.381
-6.36123
-4.99747
-5.01942
-4.22889
-5.0113
-0.760171
-1.28426
-1.69303
-1.41846
-2.25189
-3.20215
-2.62868
-2.60855
-0.731918
-0.718112
0
-0.669852
-0.863847
-0.76325
-1.94083
-1.95009
-2.33601
-2.91916
-0.823487
-1.40544
-0.813808
-2.95579
-2.30917
-1.20918
-1.33212
-1.04771
-1.80687
-6.80752
-6.96766
-6.83363
-5.57563
-6.05388
-5.45006
-5.49857
-4.77481
-4.51978
-4.0217
-3.95505
-2.82478
-1.93962
-2.13575
-2.02332
-1.88656
-1.98829
-2.31377
-5.1211
-5.08158
-4.50469
-2.61518
-2.62411
-2.37725
-1.64529
-0.854553
-1.41205
-1.09944
-1.43213
-1.29267
-1.85519
-1.2288
-3.09813
-3.10734
-3.80466
-3.32593
-0.734493
0
-0.629706
0
-0.670038
-0.72265
0
-5.46585
-2.71774
-2.85851
-1.34778
-1.99233
-2.00502
-2.49382
-3.45161
-3.10729
-3.01298
-4.07579
0
0
-4.3234
-4.19093
-4.80563
-0.732786
-0.822857
-0.727618
-1.43405
-2.53408
-0.750893
-1.41524
-1.57985
-4.04301
-4.0542
-4.48562
-1.24146
-1.74964
-1.73743
-2.02195
-3.54026
-3.75743
-4.40378
-4.1638
-4.17386
-5.12407
-5.07009
-4.44699
-4.49863
-2.36789
-5.10314
-5.82194
-5.81716
-5.19161
-3.77531
-4.57292
-3.93499
-4.62918
-4.00129
-4.11927
-0.70999
-1.14007
-1.47913
-1.85927
-2.03632
-1.89595
-5.03521
-4.43973
-4.31664
-4.65392
-5.53376
-4.84895
-4.72112
-5.20146
-1.32746
-1.26065
-0.904194
-1.56596
-1.77472
-1.685
0
0
0
-2.59885
-1.92635
-0.899181
-1.81958
-1.25012
-5.85222
-5.82545
-5.80813
-1.72553
-0.97672
-1.20158
-1.69487
-2.31957
-1.35772
-2.00735
0
0
-0.725887
0
0
-4.33601
-4.05534
0
-4.10603
-3.77898
-3.30902
-3.20327
-5.43562
-5.49741
-6.16782
0
-2.15348
-2.17198
-3.91813
-3.25362
-3.99801
-0.851376
-0.747539
-0.711659
0
-2.00325
-2.18533
-0.697432
0
0
0
-3.27157
-2.43033
-2.73672
-3.02507
-3.51603
-1.36214
-0.709398
-2.22858
-2.00465
-1.40957
-1.31228
-1.94758
-1.26294
-2.2951
-1.48357
-1.57678
-1.83633
-1.34886
-2.20762
-2.19086
-2.24409
-4.64036
0
0
-0.756208
0
-1.92572
-1.25171
-2.3278
-2.79913
-6.07887
-5.51437
-6.08841
-6.12439
0
0
0
-0.881697
-3.04234
-2.94031
-2.76288
-2.31896
-1.35718
-0.949009
-0.768937
-1.29249
-1.43751
-0.849484
-1.78352
-2.25544
-1.82421
-1.51973
-4.31614
-4.97607
-4.97787
-4.88704
-5.63738
-5.03131
-5.04766
-1.83344
-2.58396
-2.40538
-5.37681
-5.37021
-4.67845
-5.41329
-1.94195
-1.92149
-4.53634
-0.695637
-0.757362
-0.79974
0
-0.741957
0
0
-2.51151
-3.03685
-3.13896
-3.15505
-5.56344
-6.4237
-5.69404
-6.22808
-0.852217
-1.26752
-0.763937
-1.39191
0
0
0
-6.7048
-7.25996
-7.29099
-7.23779
-1.37835
-2.26764
-2.08943
-4.87123
-5.65365
-6.00916
-5.26687
-5.97205
-5.95167
-2.94179
-3.53042
-0.803579
-1.56626
-0.807128
-1.30886
-3.07059
-3.60245
-3.88739
-0.713217
0
-0.67701
-0.863952
-2.74231
-3.46704
-3.28497
-3.46035
-4.72033
-4.14016
-4.71501
-0.704695
-0.749715
-0.659087
0
0
-1.26254
-1.44013
-2.27528
-2.29603
-1.57358
-0.754006
0
0
-0.694895
-3.45277
-3.53175
-2.643
0
0
0
-0.654389
-3.95018
-3.38746
-6.92607
-6.94587
-6.22996
-6.06677
-1.68546
-1.36228
-2.05321
0
0
-0.764808
0
-5.30654
-5.27767
-5.39814
-4.64129
-3.91526
-1.4649
-4.93707
-4.02372
-4.31824
-5.94107
-6.50471
-5.78546
-3.51027
-3.1707
-3.75323
-2.95339
-2.09406
-2.29097
-1.46272
0
-0.690563
-0.715486
0
-4.18677
-4.89715
-4.93726
-0.756586
-0.834643
-1.42645
-2.93923
-2.19692
-2.81772
-4.0885
-3.35889
-4.35172
-4.16751
-4.51051
-4.50652
-1.57908
-4.43772
-4.08575
-5.13017
-4.55731
-2.88836
-3.47989
-3.31067
-2.68082
0
-3.32512
-3.36141
-2.5957
-1.92483
-1.85976
0
0
-0.801478
-2.81493
-2.39694
-3.1782
-2.67783
-3.28322
-2.84083
-1.3188
-1.23472
-1.21938
-4.52479
-4.63708
-4.7552
-3.05346
-3.95356
-3.55997
0
-2.65686
-3.32819
-3.45088
-3.2237
-4.63596
-5.08044
-4.22648
-1.48
-2.19174
-1.43269
-1.43371
-2.48252
-3.26134
-3.29168
-3.28983
-5.53748
-4.96742
-5.42184
-5.6721
-0.642013
-4.54787
-0.715715
0
-0.809315
-1.04021
-0.861958
0
0
0
-5.42489
-4.84843
-5.33758
-1.47174
-2.16671
-1.61947
-1.32702
-1.1016
-1.7818
-1.30662
-0.910841
-4.50364
-4.50677
-4.41762
-3.86476
-2.13382
-1.36941
-1.93852
-1.63991
-6.75314
-6.09556
-2.02754
-2.18545
-2.06074
-0.705935
-1.38867
-0.808986
-0.793745
-6.69253
-7.21399
-5.02585
-5.68882
-5.7957
-5.05168
-5.06968
-2.97928
-0.764338
0
-1.52638
-2.10271
-1.32735
-1.48531
-5.1374
-5.26924
-5.21079
-4.62512
0
0
0
-1.69168
-0.917847
-4.44669
-4.55937
-5.15825
-5.17923
-0.672667
-1.29421
-1.27218
-0.732382
-1.52153
-0.847576
-3.98446
-2.96866
-2.79343
-2.47984
-3.02826
-3.78316
-3.28236
-3.62761
-0.624822
-1.04518
-0.64563
-0.692932
-4.51249
-4.45576
-5.24363
-5.18102
-1.38359
-1.25536
-0.719427
-1.25368
0
0
0
-0.734567
-0.870974
-0.777634
-1.19199
-1.56838
-3.10121
-3.15164
-3.85856
-3.31205
-0.736765
-1.34088
-0.718754
-2.21351
-2.88775
-2.28609
-2.12129
-3.853
-0.682262
0
-0.75351
-4.75553
-4.66142
-4.87701
-4.36836
-0.700015
0
0
0
-1.52081
-2.04056
-2.38982
-2.05353
-4.1946
-4.32917
-4.85726
-4.80128
-2.84336
-2.23405
-2.26002
-2.74455
-2.87418
-0.758235
-0.650193
-3.68537
-3.6659
-4.24814
-4.42694
-2.77484
-3.26046
-2.81194
-3.61482
-4.35831
-4.00493
-4.78949
-5.02559
-5.6243
-4.8191
-4.74371
-3.01152
-3.80476
-2.87324
-3.53101
-5.41857
-6.15917
-5.11486
-6.0915
-0.910079
-0.803351
-1.52319
-0.771549
-2.81996
-2.85169
-1.41418
-0.772837
-1.62674
-0.840033
-0.986015
0
-2.23395
-5.34103
-5.38918
-5.38151
-4.75704
-4.86369
-4.84538
-4.05959
0
0
0
-0.796028
-3.42473
-1.34574
-1.04883
0
-0.908017
-0.708545
-1.34223
-2.91117
-2.52101
-1.5487
-1.45206
-2.00266
-2.06021
-3.37756
-3.98158
-3.6104
-1.45416
-1.55133
-1.56208
-4.11693
-3.88114
-3.94269
-1.36551
-1.40734
-2.04026
-0.862072
0
0
-0.848308
-2.03334
-1.55681
-2.37189
-6.17188
-5.73
-5.4433
-6.09829
-2.0894
-5.66108
-2.29899
-1.7254
-2.96155
-2.93158
-2.65423
-2.24008
-0.774041
0
0
0
-0.788889
0
-0.827024
-2.24334
-2.93705
-2.33678
-0.777555
0
-1.31878
-1.24408
-1.43177
-1.7919
-3.44865
-3.96316
-4.12112
-6.8561
-6.7897
0
0
0
-0.79666
-1.23627
-0.674824
-1.39039
-2.16887
-1.77592
-1.29276
0
-3.37762
-3.57326
-2.47646
-2.63692
-2.60144
-1.88221
-4.79053
-5.53956
-5.32903
-4.92068
-2.01673
-2.56076
-2.6013
-1.66955
-1.69605
-1.67948
-0.841299
-0.975314
-1.29223
-3.91292
-3.81003
-1.11763
-1.33616
-0.732323
-0.766133
-4.91332
-4.57291
-4.22583
-4.2359
-3.6765
-4.21469
-3.90181
-5.05518
-1.59442
-1.58473
-1.74548
-2.63761
-2.23116
-1.92803
-3.7839
-4.35708
-4.40574
-4.32382
-5.30052
-4.85863
-5.07632
-3.83663
-3.85175
-3.44487
-4.11247
-4.34818
-4.25011
-3.70846
-4.28305
-3.23849
-2.73599
-2.47484
-3.11111
-1.5182
-0.863076
-0.772676
-0.704489
-4.54637
-4.48511
-3.87547
-4.4911
-0.84855
-2.47827
-3.09986
-2.89992
-3.32547
-5.1814
0
-0.776401
0
-0.721701
-6.26774
-2.99062
-2.98229
-2.25691
-4.09661
-3.62408
-4.37153
-3.61588
-1.29625
0
-0.775
-4.45876
-4.44068
-2.20867
-1.78357
-3.12525
-3.12383
-2.53788
-1.3485
-1.30808
-2.25826
-2.20115
-1.49406
-1.49543
-2.16772
-1.57225
-1.35415
-1.43834
-1.92796
-2.05864
-2.14296
-5.47256
-4.81206
-5.46157
-5.45614
-5.1319
-5.04589
-4.4172
-3.21643
-1.84837
-1.85565
-2.38705
-2.58747
-3.3466
-4.09314
-4.82077
-4.80393
-4.7985
0
0
-0.812885
-2.14098
-3.06872
-3.00048
-2.39985
-4.83293
-4.38806
-4.18501
-2.71356
-2.71401
-3.40215
-2.75104
-1.48121
-1.37288
-1.52513
-1.49126
-1.24592
-0.79182
-1.13245
0
0
-2.56687
-3.22929
-4.82571
-4.89315
-3.87129
-4.793
-4.11002
-4.15587
-3.53744
-3.41655
-4.15949
-4.50775
-4.13648
-5.20611
-2.72742
-2.90506
-4.05382
-4.51827
0
-0.897392
0
0
-5.45911
-4.66858
-5.25835
-5.4971
-2.16836
-2.49753
0
-0.857709
0
-1.37354
-1.65077
-2.01091
-2.73193
-2.48018
-3.12649
-2.80327
-3.38364
-1.42481
-4.6644
-4.3166
-5.38396
-4.73488
-0.817218
0
-0.635397
-0.699042
-1.69174
-1.27912
-1.30721
-4.60911
-5.31092
-4.68745
-3.20175
-1.71918
-1.19683
-1.77207
-1.24286
-2.52765
-1.93643
-2.70169
-2.54353
-2.53778
-1.95691
-2.67702
-2.74855
-2.9294
-3.6155
-2.95087
-2.99434
-1.55044
-2.17434
-1.40396
-2.30652
-1.46526
-1.65112
-4.00691
-3.67315
0
-0.935365
-0.842402
-0.798759
-3.14769
-3.31372
-3.30951
-3.94943
-3.29602
-2.96903
-1.74527
-1.47735
-2.33859
-1.98135
-2.14507
-1.9469
-2.29263
-5.78406
-5.92165
-5.22407
-5.93863
-3.2993
-5.24844
-5.2537
-4.67345
-5.25147
-4.90044
-4.32384
-2.55649
-2.23929
-2.83956
-1.99092
0
-0.660059
0
-6.99666
-3.1612
-3.40799
-2.26067
-1.27979
-1.93246
-1.621
-2.56188
-1.97828
-5.45143
-5.29684
-5.456
-6.32129
-6.25979
-5.50393
-1.79039
-1.61427
0
-0.803425
0
-0.751167
0
-0.82161
0
-0.723414
-1.36759
-0.81578
-0.788283
-0.810692
-2.10605
-4.82025
-4.29801
-4.81088
-4.09043
-4.55714
-4.70503
-4.06239
-0.743812
-1.38986
0
0
-1.19545
-0.74859
-0.752159
0
0
-2.78411
-2.08499
-2.11905
-2.83401
-2.09331
-1.72673
-5.94717
-6.00362
-5.34933
-5.06838
-1.94963
-1.23072
-3.81919
-3.06659
-3.45731
-3.67159
-4.36351
-4.19787
-3.93881
-4.78796
-3.32461
-3.81584
-4.11386
-3.49407
-5.22678
-5.88487
-5.12138
-1.31041
-0.878007
-0.819752
-0.698335
-1.37404
-1.49586
-3.69297
-4.14313
-3.67325
-4.50616
-5.70131
-5.76522
-5.13053
-5.77954
0
-2.54791
-2.27369
-1.89685
-1.3559
-1.98152
-3.38365
-2.57884
-3.22848
-2.60185
-4.03156
-4.03973
-3.39416
-5.4075
-5.02278
-5.37152
-5.91718
-2.17496
-3.05186
-3.00805
-3.00881
-2.5678
-1.99171
-2.59825
-1.95593
-2.46571
-3.10501
-2.52332
-3.11615
-1.18263
-1.63795
-0.976974
-1.47453
-3.9356
-4.54034
0
-0.738726
-2.51879
-2.45162
-1.62682
-2.24356
-0.732397
-1.3774
-1.52066
-1.53712
-1.52024
-1.58993
-2.28842
-2.32539
-2.66542
-3.17575
-5.42344
-4.72053
-5.40983
-0.7781
0
0
-2.32192
-3.9087
-3.93223
-4.53188
-3.74886
-3.13501
-3.56973
-2.57177
-3.61848
-3.36698
-3.81901
-3.99988
-1.40858
-2.31367
-2.96428
-3.03163
-5.52842
-5.74127
-5.02945
-5.0474
-1.31079
-2.11424
-1.93836
-1.30263
-2.65238
-3.31966
-2.97625
-0.688204
0
0
-0.66793
-0.955088
0
0
-3.46332
-2.87916
-3.4299
-3.28473
-0.758413
0
-1.15477
-2.6811
-0.859697
0
-0.700866
0
-1.97507
-1.9432
-2.68639
-2.16969
-3.84294
-2.86161
-3.04905
-2.62289
-2.27172
-5.34949
-5.34896
-4.66593
-5.29021
-0.993606
0
-5.40565
-5.42753
-1.64379
-3.10102
-3.09651
-3.09727
-2.38556
-5.4105
-4.70846
-5.47119
-1.89218
-1.24158
-6.00748
-5.58595
-5.14248
-5.35852
-4.24148
-4.2297
-4.19005
-3.5146
-3.02343
-3.00753
-2.997
-0.840898
0
0
0
-4.62975
-5.13639
-2.38173
-1.66365
-2.02609
-1.05717
-0.763595
0
0
0
-0.787191
-1.25793
-1.52383
-1.3562
-0.665326
-1.27238
-4.54918
-3.6634
-4.01002
-3.73969
-2.08399
-1.56951
-4.70894
-3.9173
-4.33674
-2.05645
-1.56986
-1.72802
-2.02523
-2.53778
-3.40244
-2.53378
-5.04476
-5.17235
-5.73271
-5.7282
-5.01856
-2.9354
-2.91559
-2.86603
-2.08893
-2.50306
-2.88996
-1.38873
-2.53423
-3.54472
-5.56436
-5.39274
-5.51286
-5.01067
-3.47703
-2.72424
-3.53568
-3.69086
-4.32848
-3.55536
-3.71701
-5.81674
0
-0.707561
0
-0.808972
0
-0.855627
-0.655649
0
-0.620446
0
-3.73432
-5.92176
-6.0598
0
-0.724748
0
-0.702235
0
0
0
-3.55372
-3.32523
-3.8532
-2.03564
-1.31084
-1.28992
-2.05618
-2.66762
-2.61302
-6.24755
-5.73147
-5.28389
-5.58349
-3.55126
-3.88947
-3.21549
-2.41999
-1.61358
-1.79352
0
-0.726581
0
0
-2.4326
0
-0.666493
0
0
-0.801872
-1.49487
-1.53067
-1.34203
0
-0.683832
-3.90761
-4.26778
-3.79457
0
0
-0.710437
-0.770162
-1.13263
-0.814167
-2.84795
-2.05148
0
-6.29266
-6.25191
-5.54986
-5.4703
-4.74285
-5.42773
-2.9149
-3.10874
-2.87007
-3.64366
-4.82903
-4.51372
-5.28349
-4.83261
-0.796068
-0.688991
-0.808676
0
-4.20044
-4.1489
-4.66056
-4.9216
0
0
-0.767304
-3.30016
-3.8746
-3.14263
-1.36218
-1.30959
-3.02758
-3.67718
-3.69233
-3.22525
-1.30309
-0.857882
-3.951
-4.18448
-1.19846
-0.992849
-0.69391
-1.45001
-3.36189
-2.86286
-4.50327
-4.4954
-3.83931
-4.00066
-4.23214
-3.99082
-1.49545
-1.4633
-1.41579
-0.799129
-4.487
-1.82998
-1.67303
-2.27934
-2.47677
-6.03203
-6.057
-5.30157
-5.30707
-0.705799
-0.674372
-3.23566
-5.04405
-4.43285
-4.43879
-5.12146
-1.3514
-0.896689
-1.30813
-1.5911
0
0
-0.824841
-4.72139
-5.48286
-5.19897
-5.26126
-0.749467
-1.04051
0
-1.51973
-3.97802
-4.62708
-4.6341
-2.26835
-2.51654
-2.76796
-5.15522
-5.69759
-4.81274
-3.55197
-4.23857
-3.50317
-3.62494
-5.4588
-4.76539
-5.25931
-3.9439
0
-0.673463
0
0
-4.68255
-4.16557
-4.61044
-4.87147
-3.37039
-1.45148
-2.08159
-2.18276
-2.92636
-3.58623
-2.88542
-3.60827
0
-0.723345
-0.976084
0
-0.93371
-1.05017
-4.60802
-4.15151
-4.44266
-1.65721
-1.34951
-2.1402
-1.51195
-0.662708
0
0
0
-0.729207
0
-0.699977
-3.61736
-4.63824
-4.21892
-3.9828
-5.34569
-5.25353
-4.51767
-4.71054
-5.34876
-5.39239
-5.3141
-4.09137
-3.34273
-4.09278
-4.13269
-0.894125
0
-0.815757
-0.738703
-0.846438
0
0
-4.01495
-1.34277
-2.21575
-1.3946
-2.05869
0
0
0
-0.761654
-1.80113
-0.740045
-1.37572
-0.773295
-2.57264
-2.29859
-3.04019
-2.30476
-0.827007
-0.773694
-0.805086
0
-1.65902
-1.85264
-4.07539
-4.08068
-3.44333
-3.87161
-2.01273
-2.0694
-1.31783
-3.08565
-3.53979
-3.23744
-3.78765
-4.78327
-5.42154
-4.68267
-1.362
-1.40512
-2.06561
-4.12145
-3.33591
-4.2193
-3.42422
-5.10631
-5.10426
-1.2118
-1.26628
-2.62783
-2.52326
-2.34757
-2.14343
-3.03113
-4.0524
-4.69265
-4.68182
-4.6627
-2.12312
-2.1197
-2.06903
-2.08944
-1.27333
-0.846733
-1.33626
-0.750718
-0.844655
-3.02224
-2.13124
-1.39429
-1.66676
-1.22197
-1.42515
-1.81016
-2.75499
-0.748414
0
0
0
-1.03468
0
0
-0.685718
0
-5.47245
-6.08114
-4.92726
-5.30242
-5.58102
-5.60457
-0.931662
-0.724266
-1.22988
-0.721252
-4.82211
-4.79274
-6.38394
-5.674
-5.50516
-1.89163
-1.26167
-1.74378
-2.23556
-2.28772
-0.817595
-1.68357
-1.41878
-1.40593
-3.62961
-1.26115
-1.95423
-1.36311
-1.61341
-0.747317
-0.690908
-4.86758
-5.51146
-5.50639
0
-0.79111
-3.31697
-2.77515
-2.53537
-3.08403
-0.754131
-0.710261
0
-0.761156
-3.53344
-3.86538
-3.43827
-2.77511
-2.91824
-2.62663
-2.60412
-1.29314
-3.29788
-3.97822
-3.884
-3.917
-4.27682
-2.17111
-2.9099
-2.88573
-1.97852
-2.02106
-1.59329
-3.09454
-3.61639
-3.3293
-2.85456
-2.85757
-2.44002
-1.40154
-1.76106
-2.67172
-1.94084
0
0
0
-0.672603
-2.23232
-1.42003
-1.84484
-2.02007
-1.60094
-1.0221
-2.62335
-3.18326
-1.4829
-1.35959
-0.696401
-0.807641
0
0
-6.31121
-5.60058
-6.3094
-5.49049
-5.60301
-6.20695
-5.17588
-5.60194
-5.79708
-1.35133
-1.45707
-3.72003
-4.20514
-3.26382
-3.85246
-5.30679
-5.53989
-6.18259
0
0
0
-0.813543
-0.695519
-1.7349
-1.46214
-0.833559
-1.28966
-0.765043
0
0
0
0
0
-0.769402
-1.43986
-0.78194
-0.672564
-1.02229
-4.31177
-3.86119
-3.47181
-3.38209
-2.25213
-3.97164
-4.78557
-4.39348
-3.5997
-3.43902
-3.45466
-1.94986
-4.83042
-5.2243
-5.2695
-4.5753
0
0
0
-0.658681
-5.64372
-6.33352
-6.26743
-6.31199
-2.25284
-1.79227
-5.58394
-4.79493
-4.93529
-4.92107
0
-0.749961
0
-4.00116
-4.01287
0
0
-3.26461
-3.89976
-4.05675
-4.03632
-1.44344
-1.86065
-3.54263
-2.93762
-3.80041
-3.61131
-1.44617
-1.89747
-1.22561
-1.35145
-1.3943
-1.91694
-1.44781
-1.33673
-2.0579
-2.08741
-2.6165
-0.869062
-1.57481
-2.16926
-1.70681
0
-0.89607
0
0
-2.58071
-2.24041
-1.81203
-3.0649
-2.8693
-4.79649
-5.89317
-2.02658
-2.47769
-1.76696
-4.50741
-4.51152
-4.47026
-5.06598
-5.26495
-5.30833
-5.72052
-5.89447
-5.33929
-5.80917
-4.66682
-4.2919
-3.85824
-5.27637
-5.22627
-5.94369
-5.20682
-6.07665
-6.06507
-1.56621
-3.24122
-2.5761
-2.85471
-3.36083
0
-0.75163
-0.863328
-5.13178
-5.45714
-4.71664
-4.91446
-4.81302
-4.9057
-4.70129
-5.40432
-4.76925
-2.58859
-1.94027
-5.51032
-5.32775
-5.63465
-4.90331
-0.825278
-1.59118
-0.786357
-3.76724
-3.89977
0
-6.3239
-2.38318
-1.88235
-1.8833
-2.38761
-3.45565
-3.01765
-3.15066
-2.4774
-2.65574
-3.33373
-3.28087
-3.43645
-6.43823
-6.57511
-6.60955
-2.79418
-2.53873
-2.24022
-4.41209
-5.10633
-4.46879
-5.03347
-0.819066
-0.729638
-1.88052
-1.99737
-2.85889
-5.72389
-5.16683
-5.75034
-5.7493
-0.769315
-0.718699
0
-0.675735
-2.56473
-5.39162
-4.75952
-4.67719
-4.25627
-3.87158
-4.72799
-4.73866
-1.09105
-0.706616
-3.67572
-3.12269
-2.49973
-3.35252
-3.46439
-3.11545
-0.733389
-0.764429
-1.27464
0
0
0
-1.46742
-0.782842
-0.936987
-2.98312
-2.33381
-2.96489
-4.30575
-4.28855
-4.93117
-4.91669
-2.86407
-3.43055
-3.36692
-3.76891
-2.46974
-2.97978
-2.62303
-4.9306
-5.50656
-5.48988
-4.75497
-5.74762
-5.68245
-4.34225
-5.15144
-4.50442
-1.43863
-0.756956
-1.31487
-5.70454
-5.19339
-5.81059
-5.03249
-3.04838
-6.05178
-5.98801
-5.84713
-6.71385
-6.12026
-0.735077
-0.762339
-1.01082
-1.53049
-4.53368
-3.49086
-4.2073
-3.9508
-3.29251
0
-0.738392
-0.669163
-3.88967
-3.91252
-3.3137
0
-0.900778
-0.597372
-4.68753
-3.9863
-3.9602
-4.14874
-3.99537
-3.6434
-3.86585
-3.87254
-4.47009
-2.97746
-2.57606
-2.91889
-2.31505
-1.47202
-2.16056
-1.33559
-2.47173
-2.04448
-1.44806
-5.44841
-1.88712
-1.48041
-1.25483
-1.92542
0
-0.745598
-1.8138
-1.30981
-1.38127
-1.94249
-3.57065
-4.57703
-3.74882
-4.18977
-4.24643
-2.72699
-2.09332
-2.8075
-2.66007
-5.54739
-4.69889
-4.87512
0
-0.76193
-2.92211
-3.38357
-2.32252
-2.90147
-3.22055
-2.82497
-3.6823
-3.18641
-5.14132
-4.74083
-4.75311
-4.75226
-3.72492
-3.70909
-3.08292
-4.82603
-4.84916
-4.13246
-4.35193
-4.32747
-4.76832
-4.74537
0
0
-0.706155
-0.841047
-2.16214
-2.00262
-2.13396
-1.48569
-1.24159
-1.54074
-3.49789
-4.0687
-3.36324
-0.804405
0
-3.61155
-3.25051
-3.43239
-2.83711
0
0
0
0
-0.692066
-0.756837
0
0
0
-3.72667
-0.709312
-3.07764
-2.33208
-2.0989
-4.46809
-4.16691
-4.99994
-5.4904
-4.86839
-4.90523
-4.24828
-4.41044
-4.26494
-2.59287
-4.50644
-4.18142
-4.82118
-6.2643
-4.54596
-4.62651
-5.43374
-4.84735
-0.748524
-1.02845
-5.24941
-5.14188
-5.19836
-4.67182
0
0
-0.82168
-0.904641
-2.85393
-4.21635
-5.20575
-4.54954
-4.63684
-2.47012
-2.34531
-3.08139
-2.37343
-5.75818
-6.28546
-6.48894
-6.36333
-0.677182
-1.47135
-1.46713
-0.916474
-0.718897
0
-0.725315
-0.78772
-0.7811
-2.26491
-1.70176
-2.6719
-3.1628
-2.53373
-3.01305
-3.79949
-4.54175
-3.85895
-4.60799
-4.58858
-1.36193
-0.776899
-0.789449
-5.52602
-1.45455
-1.27827
-1.29279
-1.29553
-1.2957
-3.04215
-3.0461
-2.52024
-3.05285
-3.26516
-3.55814
-2.58093
-2.86793
-1.23515
-1.37656
-1.14799
-1.87066
-1.56697
-0.876041
-0.961204
-1.93965
-1.48696
-0.950799
-1.85068
-3.40738
-3.7101
-4.22782
-3.69966
-3.35633
-3.38616
-3.78702
-2.94522
-4.69497
-2.46483
-1.9263
-2.22696
-1.35646
-2.56222
-3.24116
-1.59013
-1.96331
-1.21671
-0.74879
-0.639099
0
0
-0.705805
-2.69297
-2.19134
-2.94911
-2.31045
-3.00032
-3.02751
-1.84242
0
-0.83106
0
-0.724439
-2.39469
-1.89607
-4.82245
-4.06704
-4.2886
0
-0.939747
-0.734139
-0.916453
-1.58758
0
0
-0.738287
0
-4.0329
-3.12089
-3.12779
-3.42325
-5.86877
-4.98322
-5.85213
-0.836287
-1.11405
-1.43677
-0.797772
-2.40392
-3.20188
-2.47359
-1.34451
-1.45722
-4.10723
-3.69402
-4.38516
-4.45991
-1.6815
-2.04373
-2.89934
-2.10559
-2.26208
-2.81324
-2.53219
-2.54416
-0.654677
0
0
0
-0.694198
-0.757125
0
-4.54743
-5.36166
-4.72572
-2.49646
-1.61004
-4.51592
-4.36899
-4.65433
0
0
0
-1.49848
-1.62037
-3.31515
-2.95248
-1.58583
-2.05077
-1.50972
-1.37473
-1.43066
-1.31333
-1.81265
-2.10119
-1.38322
-4.18899
-3.3454
-4.00096
-3.75008
-0.736306
0
0
0
-5.80861
-5.79605
-5.11198
-5.05578
-2.27331
-2.34766
-2.94163
-3.17204
-2.64815
-3.41936
-3.0759
0
-0.73154
0
0
-3.68523
-3.97537
-4.087
-1.58966
-1.74128
0
-0.824788
-0.781754
0
-4.59427
-4.03121
-3.79389
-3.89187
-1.63509
-1.23368
-1.9933
-1.77687
-1.42778
-0.747527
-1.50905
-1.26902
-3.69009
-3.62534
-3.34757
-2.71751
-3.03879
-3.76438
-4.52163
-4.80825
-4.79804
-5.44566
-6.84209
-6.78073
-6.79942
-4.53402
-3.68313
-3.85586
-4.12559
-2.26113
-2.17645
-5.07641
-4.38642
-1.64916
-1.25615
-1.33613
-2.62433
-2.64411
-1.9451
-2.54957
-2.76046
-2.02639
-2.05123
-2.11342
-2.53889
-1.24341
-0.741203
-0.77463
-1.41972
-2.2175
-1.93378
-3.98911
-4.41444
-4.32649
-3.71083
-2.50577
-3.032
-3.13868
-3.69946
-3.80609
-2.99378
0
0
-0.688372
-0.801926
-2.83531
-2.30385
-1.99283
-2.78545
-1.17877
-0.640212
-0.649546
-2.62012
-0.767058
-5.76832
-6.40743
-2.87883
-3.59574
-3.48669
-3.63927
-2.46727
-2.48604
-2.4458
-3.65694
-4.53843
-3.80453
-3.7742
-3.47453
-4.22051
-3.60314
-3.82061
-3.07589
-4.58229
-4.01042
-3.98798
-3.75673
-1.61609
-1.33228
-1.33154
-3.24173
-2.46283
-2.69016
-3.45416
-2.82987
-3.16862
-5.25993
-5.29713
-5.06304
-4.30017
-4.11255
-4.95083
-4.29994
-1.09156
-0.746341
-1.20184
-0.704006
-6.71094
-5.91411
-6.58146
-6.15459
-4.79866
-4.7587
-4.88518
-1.90251
-1.34569
-4.8113
-4.75159
-4.07103
-4.72022
-1.92958
-1.32553
0
0
-0.73898
-0.840654
-4.3879
-3.56351
-3.76272
-4.40617
-0.784144
-0.762913
-1.32559
-1.39831
-0.782307
-0.741031
-0.862924
0
-0.711583
0
-0.784069
0
0
-2.11279
-4.99505
-5.68979
-5.09964
-1.96615
-2.45597
-2.82283
-2.48182
-1.27982
-0.75299
-0.783077
-3.27159
-2.44563
-3.23073
0
0
-2.74722
-2.76106
-2.6395
-3.72151
-4.41809
-4.33789
-4.34907
-0.749966
-1.3181
-0.714987
-4.48571
-4.3934
-3.74404
-1.77028
-1.05943
-1.68859
-0.92904
-0.761782
-0.742321
0
-2.57457
-2.66127
-1.99785
-2.64768
-2.42324
-4.36371
-4.40849
-4.79157
-5.00022
0
-0.905398
0
0
-3.41267
-2.59817
-3.46294
-2.40958
-2.81332
-2.4336
-2.14137
-2.57416
-2.79519
-0.962912
0
-0.828836
-2.19745
-2.1268
-0.706182
-4.53437
-5.32647
-5.26095
-4.73803
-4.32861
-3.49359
-3.39184
-4.08648
-2.08265
-2.67477
-2.15292
0
-0.776784
-0.89746
0
-5.22871
-5.22408
-4.54727
-4.63951
-2.25909
-1.8789
-1.94247
0
-0.748331
-0.824368
0
-2.39259
-3.05335
-2.65324
-2.70452
-1.33066
-0.850065
-1.47943
-1.38106
-2.87753
-2.17676
-2.84333
-2.10543
-2.7242
-3.45387
-2.71123
-4.47737
-4.58721
-5.23386
-4.5443
-0.772552
-2.6689
-5.4205
-4.76304
-5.06671
-1.38674
-1.72289
-2.16021
-2.53989
-2.00043
-0.612921
-0.690968
-0.834472
-1.30161
-1.7235
-2.34009
-1.67463
-2.49951
-3.12628
-2.95659
-2.94521
-2.84242
-2.92001
-3.12784
-6.52204
-4.45261
-5.28292
-5.19621
-5.15947
-4.15752
-4.90997
-4.65174
-2.51695
-3.11986
-2.24336
-4.60201
-3.35872
-4.00089
-3.92982
-4.13767
-6.40726
-5.79314
-6.41072
-5.80564
-0.824518
-0.611945
-0.72287
0
-3.41186
-3.68973
-2.96128
-2.97495
-1.49297
-1.53073
-4.73774
-4.85713
-4.77525
-5.466
-5.21012
-4.63307
-4.9226
-5.08993
-4.10144
-2.97363
-3.57024
-1.26226
-1.34123
-0.908461
-1.65486
-5.35013
-5.45036
-4.74785
-3.93549
-3.45897
-3.88278
-4.22646
-4.37312
-1.86074
-1.77449
-2.27362
-2.458
0
-0.891706
-2.01329
-1.4974
-1.61148
-1.36997
-1.34822
-2.28472
-1.50419
-2.00578
-2.17266
-3.76292
-4.17828
0
-0.690482
0
0
0
-0.67948
0
0
-2.23733
-0.73753
0
0
-1.31909
-1.58017
-1.99726
-1.38887
-1.32708
-0.686768
-0.867866
-1.18005
-1.18259
-0.659935
-0.65101
-3.6297
-3.57441
-2.0361
-2.22681
-2.58463
-2.65861
-1.23702
-0.721494
-1.2354
-3.1445
-2.73645
-2.87855
-2.80873
-2.7704
-2.67744
-5.4519
-5.48185
-5.47471
-4.83482
-4.21318
-3.20916
-5.17814
-4.52568
-0.689415
0
-0.615729
0
-2.08223
-2.22312
-2.26037
-1.58291
0
-0.376174
0
-0.657178
-1.56982
-3.30896
-3.85007
-3.92988
-1.95468
-1.99469
-1.66543
-1.60773
-1.44747
-2.15152
-3.0196
-2.91706
-2.78507
-2.3391
-5.19899
-5.7239
-5.26587
-4.82111
-2.88977
-2.89124
-2.19355
-2.86235
-3.93382
-3.97016
-4.46816
-0.702795
-0.710724
-1.24081
-0.809178
-3.49605
-4.1356
-1.15899
-0.767302
-1.45846
0
0
-1.8089
-1.91837
-1.69824
-1.28121
-2.67606
-2.88976
-3.18808
-2.41368
-3.48783
-3.33632
-2.8971
-5.71931
-2.69448
-3.08302
-3.10678
-3.56334
-0.810029
-0.658339
0
-2.44824
-2.21639
-3.00444
-3.04424
-2.98366
-2.29769
-2.28446
-3.5394
-3.3455
-2.60592
-1.77675
-2.02606
-2.08775
-1.92267
-1.6747
-2.37723
-1.80318
-1.34128
-1.98236
-1.43304
-3.7085
-3.71824
-1.18672
-0.847293
-2.52434
-1.8915
-2.74384
-3.11479
-3.55625
-3.03998
-0.775807
-1.51996
-0.844394
-0.934952
-6.0474
-5.32154
-5.29328
-0.788879
0
0
-4.93544
-4.12198
-4.97379
-2.99123
-3.37852
-3.84114
-3.56717
-3.10909
-3.61851
-3.17237
-2.47511
-3.22748
-2.84669
-2.70398
-1.25386
-0.939694
-1.7741
-1.6347
-4.38199
-3.87602
-3.7804
-4.37446
-2.62006
-2.51739
-2.95482
-2.93522
-3.67568
-4.4069
-3.90638
-2.82047
-2.00115
-2.45254
-2.03413
-1.78938
-1.59206
-1.49372
-2.34759
-0.82071
-0.796008
-0.849708
-1.45249
-4.62206
-5.44238
-5.58924
-3.11758
-3.02294
-2.28197
-2.73481
-1.30531
-1.32636
-1.29162
-1.95797
-1.27902
-1.52842
-4.74834
-5.53468
-5.10854
-4.79331
-0.687416
-0.718226
0
-4.17179
-1.35211
0
0
0
-3.17705
-1.34776
-0.781987
-1.53502
-1.59982
-2.48334
-3.08855
-2.69144
-2.35059
0
0
0
-2.91422
-2.12091
-2.85417
-3.65614
-4.07174
-4.15639
-3.45549
-5.58265
-4.89766
-5.69057
-5.0033
-4.13411
-4.71303
-3.81226
-3.17039
0
-0.836108
0
0
-4.48204
-3.98523
-4.42268
-4.54131
-1.85058
-4.01516
-4.36082
-4.21462
-4.82038
-1.57343
-1.54902
-1.36334
-0.78138
-0.813306
-0.806227
-0.883836
0
-1.90706
-1.27813
-2.87316
-2.55412
-2.007
-2.6433
-4.3081
-2.38682
-2.74694
-3.81537
-3.84438
-2.70775
0
-0.641636
-0.897295
0
-2.02538
-1.54651
-1.43905
-0.977077
-0.859902
-1.68166
-0.896856
-3.6977
-3.63511
-3.22985
-3.48304
-1.41478
-1.30128
-2.9539
-2.75078
-3.36764
-2.59413
-2.74323
-2.98594
-0.762335
-0.80421
0
-0.840977
-4.97883
-5.02431
-2.69351
-3.13093
-3.29333
-2.82406
-2.06652
-2.73828
-2.33148
-1.39765
-0.918796
-1.54389
-0.714897
-0.791501
-3.05547
-2.64208
-3.18913
-2.52119
-3.61698
-4.19899
-4.07043
-3.49339
-2.93936
-3.00823
-3.60962
-1.4473
-1.50954
-2.19056
-1.91437
-4.17829
-5.78762
-6.47426
-2.82042
-3.12771
-6.1126
-6.89072
-6.16054
-6.28666
-2.22717
-1.14567
-1.39882
-0.77698
-0.758708
-2.04438
-2.78168
-1.37625
-2.37599
-2.18754
-0.722491
-2.26252
-4.33516
-0.797069
-6.62746
-6.58213
-6.53243
-5.81103
0
-0.749948
0
-2.66407
-2.64769
-3.3192
-2.66485
-4.60796
-3.17088
-2.60092
-3.16854
-4.56123
-4.61582
-4.11059
-2.89403
-3.5851
-3.28576
-3.0503
-2.53741
-2.55326
-5.35418
-5.51035
-4.80175
-5.39609
-3.04023
-3.58397
-3.67838
-3.08053
-0.75934
-0.809543
-0.793018
0
-5.95112
-5.42362
-1.64003
-1.50151
-1.01023
-2.0536
-2.09334
-1.99711
-3.01674
-2.45807
-3.90089
-3.22186
-3.60415
-3.39558
-1.48032
-2.25232
-1.31371
-1.81758
-1.40608
-0.992502
0
0
-0.712208
-0.700043
-5.77678
-4.65159
-1.67146
-1.25411
-1.436
-1.79342
-2.27535
-5.09736
-0.725053
-0.77312
-2.70413
-3.30185
-2.45824
-2.81917
-0.910768
-2.57836
-2.14215
-2.71489
-2.9648
-2.92648
-3.23716
-2.13163
-1.8351
-2.50791
-2.69606
0
-0.713138
-3.81254
-3.19936
-3.95173
-3.38081
-0.905556
-1.47834
-2.48175
-2.11546
-1.81067
-1.90339
-4.91201
-4.68561
-4.16227
-1.42041
-1.87762
-1.54151
-1.99949
-1.64556
-1.41445
0
-0.844751
0
0
0
0
0
-6.57155
-2.14517
-2.82884
-2.70372
-0.958981
-1.56603
-3.78756
-3.96179
-3.95676
-5.95053
-6.04024
-6.01138
-0.952549
0
-3.36669
-3.83611
-3.2423
-1.32947
-1.56487
-2.14136
-2.30759
-2.38705
-2.97545
-1.40089
-1.4787
-1.64026
-1.47507
-1.43905
-5.36997
-5.31288
-4.67957
-4.86517
-2.19683
-2.37737
-1.83775
-3.42985
-0.903698
0
0
-0.734616
-1.44455
-1.99921
-2.21511
-2.1529
-1.38673
-2.31091
-1.52044
-2.20576
0
-1.34588
-2.00591
-1.38053
-1.52899
-5.16648
-4.58572
-0.779611
-0.648044
0
0
-1.23929
-1.64654
-3.06199
-3.153
-2.56474
-0.750298
0
-0.852025
-2.33712
-1.77067
0
0
0
-1.97344
-2.48511
-1.82337
-3.41203
-3.35794
-1.25535
-0.748552
-3.48213
-3.4163
-2.60521
-3.15056
-0.645375
0
-1.02856
0
-0.935599
-0.791368
-0.803444
-1.34734
0
-1.07674
0
0
-3.67643
-2.91515
-3.69931
-0.77788
-0.830343
-5.16077
-4.48744
-4.53685
-4.5344
-3.50131
-2.9308
-3.16214
-5.7012
-4.9489
-1.42072
-0.799673
-2.87339
-2.22924
-2.18217
-3.9496
-4.27892
-1.58404
-1.59845
-1.9944
-1.73923
-1.22028
-1.2005
-0.774239
-0.760882
-5.04097
-5.12778
-4.58734
-4.62416
-3.72567
-3.85179
-3.84784
-3.76126
-0.695728
-0.708449
-1.26
-1.04086
-1.53284
-2.0628
-2.5765
-2.29624
-2.6974
-2.1344
-2.37891
-1.59513
-1.55299
-3.50407
-2.92462
-3.16917
-1.36518
-0.789506
-1.39727
-1.23733
-0.759179
-1.48721
-1.3542
-2.49674
-3.29353
-3.46374
-3.92141
-2.99321
-4.90624
-4.99096
-4.35737
-0.791324
-0.853194
-1.27531
-3.17316
-2.39217
-0.769802
-0.872369
-1.45983
-0.784784
-7.14492
-0.76875
0
-0.881992
0
-1.93555
-2.00193
-1.33398
0
-0.820367
0
0
-0.720631
0
-0.94804
-0.920928
0
-0.832576
0
0
0
-0.890085
0
0
-4.23669
-4.95356
-5.02313
-4.91903
-3.31716
-2.64486
-2.52835
-3.26008
-1.24733
-1.35546
-3.57356
-4.34487
-3.79323
-3.2172
-3.24201
-2.43213
-3.2875
-3.56058
-3.48981
-4.3049
-3.61178
-3.89345
-5.97304
-6.46432
-5.74643
-5.6536
-3.25027
-2.60069
-6.13155
-5.51384
-6.19346
-3.34932
-2.77573
-3.48351
-2.73868
-2.71876
-6.01975
-5.92413
-5.26837
-5.86787
-6.68003
-6.66809
-3.84138
-4.4281
-3.40072
-3.70766
0
0
0
-1.63121
-2.02598
-2.1243
-1.45049
-1.48249
-2.31003
-2.25287
-2.95447
-2.39256
-2.99569
-2.18057
-2.07848
-2.28589
-2.76286
-2.83267
-0.84571
-0.754658
0
-0.812628
-3.60605
-2.98961
-3.60312
-3.41245
-0.723907
-0.874671
-1.24486
-5.76909
-5.68957
-6.37588
-3.12055
-3.81732
0
0
0
-0.780269
-1.41739
-1.41526
-3.1793
-3.86116
-3.51656
-3.23535
-4.87307
-4.75242
-5.36599
-3.39112
-4.15655
-3.73549
-3.78085
-0.697689
-1.36591
-0.928448
0
0
-1.54489
-1.26274
-1.58272
-0.871632
-2.37887
-2.39543
-1.87983
-4.55364
-5.10166
-0.736814
-0.720124
-1.31484
-5.39572
0
-0.80989
-0.602224
-1.15362
-0.791055
-3.63875
-2.97037
-3.17384
-3.45243
-3.34205
-3.85092
-3.13879
-2.9785
-2.32459
-0.851342
-0.97656
-0.71283
-1.35176
-1.98216
-2.3001
-1.39769
-1.48914
-1.75015
-5.33265
-4.87805
-3.57064
-3.67739
-2.88134
-2.95798
-5.50325
-6.16073
-5.38908
-1.40723
-0.706803
-0.753503
-1.38156
-2.19464
-2.97737
-2.08259
-2.28146
-2.80678
-3.32496
-3.07736
-2.65184
-2.3632
-3.36727
-3.84146
-4.38579
-4.1555
-4.8488
0
-4.34381
-3.60963
-3.05582
-2.76981
-2.22642
-2.3158
-3.31568
-3.28826
-2.6885
-4.31158
-3.86161
-4.32595
-4.74066
-2.12184
-1.75388
-2.7943
-2.98406
-3.09572
-2.42981
-2.84101
-3.36044
-3.8181
-3.4768
-0.772912
-0.75717
-0.767062
0
-3.5227
-3.50708
-4.15184
-2.68282
-2.98218
-3.56258
-0.801362
-0.815964
-1.89362
-2.03918
-1.40702
-2.09172
-2.82206
-6.81138
-6.35479
-7.00948
-6.79776
-1.43378
-1.82652
-4.69349
-3.30329
-4.30277
-4.05147
-3.54302
-4.06088
-4.26527
-4.71625
-3.81317
-5.46213
-6.03285
-5.89022
-5.52128
-3.17282
-3.70317
-3.84307
-1.18479
-1.02579
-1.53961
-1.73383
-4.12269
-4.55195
-3.81117
-1.35119
-1.55262
-5.18093
-5.16465
-4.40511
-5.14499
-1.10661
-1.51277
-2.6051
-2.08076
-2.05904
-2.81928
-3.15908
0
-4.06291
-3.48277
-4.01887
-3.1792
-3.55387
-3.38795
-3.69082
-4.30662
-1.25996
-1.27453
-0.990047
-1.38329
-0.905951
-1.72445
-2.61177
-3.416
-0.819698
-0.816055
-1.49078
-0.7809
0
-0.834678
-1.75878
-2.6214
-2.54826
-2.32237
-1.37762
-1.82952
-2.13072
-2.08853
-3.25102
-3.87008
-3.45574
-3.11072
-4.5477
-4.16952
-2.20607
-1.37448
-3.86342
-3.63782
-4.05816
-0.750265
0
0
0
-2.03703
-2.30575
-1.59222
-3.21987
-3.25496
0
-0.73026
0
-1.87865
-3.97556
-4.54871
-4.60475
-4.38985
-0.848261
-1.46969
-1.5078
-1.61022
-1.40797
-1.64196
-1.29306
-1.96759
-4.29295
-3.58706
-3.62579
-4.30283
-0.748574
-1.39423
-0.952232
-0.851139
-1.57949
-0.973899
-4.27342
-3.59995
-1.46164
-1.67064
0
-1.32342
-0.77091
-0.832921
0
0
-0.707691
-0.945952
-3.94036
-3.70594
-4.63026
-3.96305
-4.76486
-3.36642
-3.15901
-3.3638
-3.72191
-4.53485
-4.23778
-1.92149
-1.26049
-1.67364
-1.78554
-3.99472
0
-0.894624
0
0
-3.72188
-3.82058
-3.15815
0
-0.678117
0
0
-3.70241
-3.65962
-3.81313
-5.65301
-6.37222
-6.40501
-5.82854
-5.76241
-5.20197
-5.62008
-3.93882
-3.44521
-3.21248
-3.10632
-0.709065
-1.91599
-1.24498
-1.41823
-1.53057
-1.42011
-1.39029
-2.08457
-0.984733
0
0
-4.53773
-3.78465
-0.786002
-0.73455
-1.16255
-0.689658
-1.83087
-1.23639
-1.38492
-1.9095
-0.726509
-4.46811
-4.92457
-5.04024
-4.14749
-4.74426
-4.50819
-4.84086
-4.7889
-4.5972
-5.292
-3.38719
-1.39372
-1.36695
-1.1722
-4.06599
-4.04301
-4.08241
-3.4702
-1.46978
-0.785242
-1.29176
-2.35128
-2.11644
-3.58619
-2.86324
-3.23073
-5.25835
-4.6076
-4.46819
-2.13326
-3.43902
-3.31707
-4.0592
-4.72048
-5.27742
-0.878957
-3.58676
-2.8473
-3.35423
-6.83029
-6.01016
-6.79798
-6.79179
-3.70993
-3.35845
-2.9099
-4.14411
-4.86859
-4.05138
-3.59443
-3.04379
-3.50766
-1.46899
-0.783712
-0.815945
-5.65061
-6.24603
-6.29908
-4.3061
-3.99421
-3.44897
0
0
-0.72207
0
-4.9348
-5.51501
-5.01288
-4.66226
-3.57794
-3.15921
-1.44888
-1.44218
-2.52081
-1.65153
-2.28656
-1.9333
-1.37544
-2.02702
-2.58504
-1.90282
-1.73312
0
-0.752366
-0.816122
-0.797384
-0.654736
0
-1.03508
-0.803019
-0.77754
-1.27368
-0.761582
-0.725592
-5.34993
-6.07402
-5.69643
-5.10869
-0.995956
0
0
-0.766071
0
0
-2.09973
-2.67508
-2.71625
-2.81552
-2.89023
-3.78344
-3.08478
-3.22185
-3.37921
-3.01247
-3.72221
-2.99411
-1.49276
-2.23684
-2.07801
-2.77186
-2.79708
-2.77329
-1.36986
-0.812246
-1.28269
-1.08628
-1.6732
-2.2213
-2.57967
-5.52761
-4.92378
-0.773889
-1.20869
-1.53207
-1.54552
-5.1784
-5.24066
-4.44433
-2.98907
-2.47274
-2.21485
-1.06118
-1.25154
-0.673994
-1.92068
-2.43923
-1.63856
-2.41629
-3.82868
-3.24852
-4.44999
-4.46569
-3.57807
-4.49527
-5.15793
-4.57673
-4.35622
-4.27598
-3.57366
-3.44868
-4.25418
-1.82163
-2.10738
-1.37633
-3.98515
-3.71448
-4.65568
-4.34543
-5.1012
-5.32001
0
-2.71754
-2.35796
-3.12624
-2.61045
-1.01855
0
0
0
-0.83758
-0.629171
-0.925599
-0.889761
-3.5997
-4.00881
-3.69215
-4.38938
-5.25114
-4.46763
-4.77121
-0.699189
-0.722113
-0.690799
-1.24755
-2.21146
-2.74654
-3.0592
-3.32681
-3.38003
-3.61921
-0.758244
-1.2938
-1.55209
-0.781797
-1.30214
-1.46899
-1.29683
-0.677547
-2.0721
-1.8919
-1.34505
-2.20612
-4.762
-4.76395
-4.24988
-5.03552
-5.66629
-6.60867
-5.79123
-6.16847
0
-0.802242
-3.99218
-4.61488
-4.4126
-4.92799
-0.924488
-4.75538
-1.70866
-1.42107
-1.91807
-1.23617
-1.33621
-0.845743
-0.74962
-1.26725
-0.67895
-3.43053
-3.8257
-3.03816
-3.25844
-6.73251
-6.78488
-5.95024
-5.49049
-4.11002
-3.49873
-4.22475
-4.44452
-1.28716
-1.97248
-1.43124
-1.15047
-3.16274
-3.14015
-3.20966
-2.52609
-4.51458
-4.55385
-5.36897
-5.37954
-5.37918
-4.52929
-4.54474
-3.98634
-4.62239
-1.52834
-1.10673
-1.78481
-1.67039
-1.262
-1.30164
-1.31363
-3.38513
-3.14858
-3.80512
0
-0.751225
-0.667067
-4.67117
-4.61652
-3.98715
-4.07665
-2.15778
-2.70287
-3.00223
0
0
-0.821147
-3.58262
-3.11617
-1.6034
-2.27226
-2.40872
-0.805228
0
-3.52588
-4.13318
-4.10651
-3.44956
-4.24206
-4.54623
-4.84849
-5.18899
-5.23133
-5.14078
-4.37238
-5.10729
-5.03679
-4.42609
-1.35494
-0.928588
-0.746044
-1.97884
-1.79803
-2.32893
-4.31717
-4.99339
-5.02929
-4.93475
-4.56603
-1.18195
-1.42426
-3.88672
-4.75043
-4.56877
-1.58092
-1.5957
-5.72193
-5.16911
-4.83
-1.88096
-1.83506
-1.69579
-1.26175
-1.21185
-1.86645
-1.62323
-3.08759
-3.09617
-3.26853
-2.47738
-1.08218
-0.82727
-1.29723
-1.41928
-4.27744
-4.91413
-4.33955
-4.36035
-3.55855
-3.02779
-3.42817
-3.91099
-3.8835
-4.43758
-4.471
-1.94457
-2.17341
-4.24949
-4.30554
-3.7459
-0.675744
-4.03211
-3.59763
-4.06372
-0.762494
-1.23031
-3.55152
-4.30367
-3.53344
-4.25867
-3.67582
-1.34425
-2.3153
-1.99557
-3.63225
-4.17248
-0.739012
-0.718351
-1.47407
-1.2568
-2.30949
-2.7568
-2.8154
-1.47396
-1.36394
-2.09828
-2.47893
-1.76802
-2.66309
-2.67917
-4.80186
-5.52516
-4.57739
-3.85286
-4.03995
-4.10933
-2.72921
-1.93725
-2.62924
-1.21591
-0.857366
-3.65134
-3.19865
-6.35767
-6.16877
-2.99453
-2.34279
-3.47342
-4.18148
-1.47205
-1.43396
-1.40564
-1.95528
-5.65659
-5.72867
-4.83472
-4.89744
-0.808513
0
-0.700399
0
-6.20088
-0.779697
-0.737109
0
0
-4.43265
-3.91153
-3.95675
-4.65801
-0.701701
-1.39313
-1.20734
-2.71255
-3.01968
-2.63445
-3.58273
-5.37234
-6.30836
-6.27644
-1.75251
-2.19647
-2.0278
-1.65767
-3.22564
-2.79279
-2.89279
-2.51789
-2.34933
-1.33414
-4.94026
-4.15621
-4.93329
-4.61642
-0.727519
0
0
-0.663581
-0.765395
-1.08755
-2.4789
-2.13452
-2.30153
-3.97957
-4.25816
-2.41713
-2.24147
-2.60531
-3.26813
-3.55565
-2.91945
-5.08011
-5.08628
-5.60333
-4.59065
-4.84248
-5.63555
-5.11098
-1.87366
-1.0797
-1.73926
0
-0.789721
-0.623303
0
-2.22983
-2.40501
-3.38655
-3.55298
-3.42455
-0.833658
0
0
-0.715343
-3.11404
-3.54746
-2.94964
-3.79168
-4.93204
-0.790172
0
-3.86447
-4.49027
-3.88898
-1.72072
-1.54915
-1.46073
-0.834263
-3.8223
-4.53246
-3.78866
-1.13927
-1.58489
-1.97574
-1.24811
-1.70084
-2.36132
-1.46947
-1.97743
-5.42748
-4.75217
-5.40402
-4.81571
-0.676872
0
0
0
0
0
-3.55005
-1.34265
-1.34902
-3.49093
-2.91638
-2.56903
-2.84799
-1.30688
0
0
-0.729983
-0.776645
-1.2669
-1.56115
-1.36871
-0.788539
-2.17016
-1.59185
-1.87255
-4.46111
-5.28399
-5.18299
-4.58515
-4.64601
-4.48183
-4.34804
-4.27525
-4.29179
-3.54757
-1.43932
-1.94135
-1.53885
-0.751438
-0.772357
0
-2.72872
-2.82821
-3.37302
-3.47963
-2.93274
-2.97028
-3.57712
-1.97758
-1.81346
-2.13673
0
0
-0.6839
0
-0.775312
-0.738526
0
-4.53051
-4.38253
-4.57074
-1.80193
-2.04535
-1.40333
-3.62353
-2.81254
-2.94785
-3.61027
-0.764468
-0.898331
0
-0.755162
0
0
0
-0.701523
0
-0.65778
0
0
0
-0.985788
-3.3666
-3.96163
-3.77933
-4.04095
0
-0.855695
-0.740763
-0.609049
0
0
0
-5.0022
-4.77997
-4.35218
-4.73123
-5.24007
-5.35188
-4.37916
-4.45356
-5.02625
-0.613411
-0.678525
-1.27176
-3.5439
-4.04823
-3.54231
-3.20573
-3.53256
-3.36837
-4.20538
-4.58936
-4.03184
-3.89188
-3.48991
-3.10566
0
-0.686231
-1.07505
-0.65616
-0.749685
0
-0.676309
0
0
-0.814399
-0.89153
-1.44464
-2.81902
-2.35525
-3.14401
-5.41939
-2.29618
-2.57733
-2.84664
-1.474
-0.686232
-5.72516
-5.02071
-5.11123
-3.12974
-3.32005
-3.59929
-1.40632
-1.98058
-1.95525
-1.97452
-2.29302
-3.34131
-3.09528
-2.56812
-3.07201
-2.37701
-2.9648
0
0
-0.888971
0
-2.50541
-1.92231
-0.741973
-1.27263
-3.02554
-0.742215
-0.747703
0
0
-3.69418
-3.11838
-3.92789
-6.61341
-6.59937
-6.58758
-5.87239
-3.85574
-3.89574
-3.20784
-4.9562
-5.32151
-5.73229
-4.6432
-4.05726
-6.00901
-5.3706
-3.12629
-4.93953
-5.56002
-5.47139
-5.66351
-3.47666
-3.40523
-3.48993
-1.58498
-1.89248
-1.09693
-2.70921
-2.39946
-1.97308
-2.03407
-4.56689
-3.93983
-4.30129
-1.50077
-0.772217
-1.54428
-3.82615
-3.21353
-3.69942
-3.63372
-3.1542
-3.96139
-4.37814
-0.73729
-0.726026
-3.96862
-3.24525
-3.26128
-3.25194
-2.81893
-3.64938
-3.18231
-3.14647
-6.40529
-0.659779
-0.842925
-0.780603
-3.82262
0
0
0
-0.716083
-2.33511
-3.01251
-0.690396
0
-0.720559
-2.07525
-2.08909
-1.56048
-3.89266
-4.34599
-4.47473
-1.82499
-1.31272
-2.14815
-1.37962
-1.43777
-2.18064
-1.79068
-0.752075
-0.809642
-1.28003
-0.833082
-0.705054
0
-0.669358
0
-1.53161
-0.817559
-2.41814
-2.13843
-2.71166
-2.96936
-3.65399
-3.01885
-2.83488
-3.14144
-3.95372
-3.896
-3.51135
-6.20829
-6.26182
-5.57099
-3.63711
-1.54342
-1.653
-4.91587
-4.96799
-4.27439
-4.36786
-2.66264
-3.22147
-3.99617
-3.5318
-4.01754
-4.12663
-3.76444
-3.8384
-3.13216
-0.809563
-0.933738
-0.692183
-0.697517
-5.21225
-4.62619
-5.23044
-3.87631
-4.28561
-0.723461
-0.749074
-0.66946
0
-0.752507
0
-0.781132
0
-2.65684
-5.51898
-4.89195
-4.89524
-4.81024
-2.15762
-2.30148
-2.8769
-2.88385
-2.03219
-1.5746
-1.26107
-1.30481
-2.46867
-3.11558
-2.33207
-1.22821
-1.35593
-1.29785
-4.69696
-4.77736
-4.65207
-4.01472
0
-0.750401
-2.68388
-0.784092
0
0
-5.30885
-3.76014
-3.40876
-2.98254
-2.86193
-3.98662
-4.02601
-4.61452
-5.71542
-4.6497
-4.10599
-3.9333
-4.05383
-3.98312
-3.98788
-4.09456
-3.49615
-1.71158
-1.25932
-0.930989
-5.5958
-5.55418
-4.90024
-0.734247
0
-0.641138
-0.885906
0
0
-3.90615
-3.84296
-4.34435
-2.03373
-1.85334
-5.09442
-5.07021
-4.37793
-4.49007
0
0
-0.614403
-0.852383
-5.76797
-2.48304
-2.03288
-1.8164
-2.37961
-4.94894
-5.83219
-3.30267
-3.7454
-3.82839
-3.23295
-0.821869
-0.616747
-1.4074
-2.13879
-1.98796
-1.39637
-0.84424
-0.584336
0
-4.38122
0
-0.653819
0
0
0
-0.717534
-0.869365
0
-2.01755
-2.90477
-2.67821
-0.991135
-1.27759
-1.63195
-0.780198
-4.00979
-3.74462
-2.49831
-2.08115
-2.25997
-2.48108
-3.06058
-2.55071
-3.87792
-4.46617
-3.85095
-3.88874
-5.00551
-5.04227
-5.6063
-4.85198
-1.58979
-1.54374
-4.5117
-3.77983
-4.135
-1.47224
-0.755784
-5.32929
-6.04907
-3.92286
-4.44322
-4.2501
-2.07046
-1.45851
-2.44071
-2.38939
-1.96901
-1.78911
-2.60234
-4.44937
-5.22078
-5.00842
-1.19779
-1.45702
-1.38334
-3.71563
-1.97602
-2.51223
-2.8927
-2.62674
-2.61946
-2.56808
0
-0.695802
-0.838028
0
-2.26447
-2.09561
-2.94881
-2.38884
-4.07375
-4.82991
-3.9891
-4.78
-1.78272
-0.749302
-0.81543
-1.47125
-6.58351
-0.376207
-0.790917
-1.33528
-1.34809
-0.723474
-4.58056
-4.28966
-4.43019
0
0
-0.849913
-0.852087
-1.48343
-1.75624
-1.66033
-2.66797
-1.21893
-1.69757
-0.959627
-2.62
-1.97898
-2.62606
-2.71822
-2.67078
-3.48363
-3.50714
-4.0006
-4.71232
-4.26537
-3.84642
-1.60412
-0.957925
-1.36213
-3.35163
0
0
0
-0.888773
-4.37912
-5.12908
-5.00804
-4.41249
-4.6304
-3.77218
-4.05617
-4.46746
-0.867221
-0.811651
-0.914833
0
-2.96459
-2.0813
-2.27113
-2.23184
-1.61352
-2.07227
-5.53802
-6.00583
-5.18653
-3.0455
-3.71089
-4.04902
-3.39122
-3.22764
-1.32607
-1.65914
-2.09235
-5.69291
-3.23771
-3.39138
-2.54445
-6.14725
-5.40081
-1.87925
-2.70616
-2.43546
-2.42657
0
0
0
-0.821068
-3.86675
-4.51914
-4.53667
-3.64301
-3.84008
-4.47927
-3.69306
-0.777432
-0.806116
0
-0.803136
-3.06975
-3.91642
-4.09811
-4.72116
-4.81003
-0.833187
-4.89804
-4.94464
-5.52274
-5.53252
-4.00515
-0.843512
-1.25842
-1.09508
-0.909934
0
-4.05379
-3.28066
-3.34591
-4.81509
-3.78277
-3.83943
-0.806711
-6.23811
-4.11341
-4.0067
-4.89082
-4.74662
-1.50658
-0.849621
-1.16947
-0.701925
-5.42562
-4.71016
-5.44857
-5.42182
-4.42535
-0.73494
-0.759044
0
-1.0283
-1.34083
-1.79146
-1.94889
-1.20557
-0.876842
-0.644986
-3.70645
-4.3126
-2.21615
-2.3871
-3.13453
-1.60426
-1.687
-2.14781
-2.48636
-2.6511
-1.09928
-1.75193
-1.99531
-2.43384
-2.04904
-1.25662
-1.56449
-1.27083
-4.11275
-3.46181
-0.754125
0
0
-6.14815
-5.37133
-5.96739
0
-0.778979
0
0
-6.26307
-1.807
-1.31313
-2.14325
-2.38486
-2.66377
-2.52831
-2.84916
-1.5998
-0.856024
-0.81961
-1.50137
-4.64425
-2.01555
-2.29386
-2.201
-1.3924
-3.58246
-2.7439
-2.70984
-2.01969
0
0
-0.808418
0
-4.3961
-5.31776
-5.31755
-5.33099
-5.63183
-2.99639
-3.08068
-3.32672
-5.82359
-0.680804
0
-0.758354
-0.818681
-2.38893
-3.03831
-3.05358
-2.96738
-0.759515
0
0
0
-5.09562
-5.81041
-5.31009
-1.35821
-4.67383
-3.8153
-4.23838
-3.29183
-4.13546
-4.07377
-4.69592
-3.8369
-0.85923
-0.752358
0
-0.787667
-1.43923
-1.57682
-0.962549
-4.57296
-5.22928
-5.25361
-4.4608
-1.33363
-1.0643
-1.2969
-1.93341
-1.72042
-2.41539
-2.30002
-0.969501
0
0
-0.877385
-1.70681
-2.09133
-2.30462
-2.51635
-5.25383
-5.19727
-5.6893
-2.32501
-1.85755
-4.5314
-4.0525
-4.61842
-4.68907
-2.61267
-1.99595
-2.79481
-3.34025
-3.1569
-0.778406
-4.10704
-4.94219
-2.54937
-2.97486
-3.23961
-2.36772
-1.39294
0
-0.811475
-0.746032
0
-4.54246
-4.40251
-1.45832
-1.85838
-2.23913
-4.7991
-5.54526
-4.89798
-4.98265
-3.84933
-4.21556
-3.65438
-3.33399
-5.30818
-5.86812
-5.12182
-5.34412
-4.58727
-5.2851
0
0
-0.693334
-3.96783
0
0
0
-2.36362
-1.82233
-5.07836
-5.29246
-5.78437
0
-0.726088
-0.70603
-0.723475
-1.71018
-2.1898
-0.728322
0
0
0
-2.27704
-2.53
-1.74059
-0.828975
-1.48063
-0.846652
-1.49402
-3.46542
-3.73375
-4.05427
-5.5304
-6.10611
-5.36348
-5.62466
0
-2.35533
-1.99884
-2.89779
-3.26711
-2.74399
-2.47535
-2.5688
0
-0.750907
0
-3.018
-3.05903
-2.3085
0
-0.762464
0
0
-0.882739
-1.16526
-3.3055
-2.69584
-3.24973
-2.63855
-4.04465
-4.68732
-3.93527
-4.22006
-2.10852
-1.71552
-2.95474
-3.47213
-1.81287
-2.45955
-2.5011
-3.1269
-3.27185
-3.75627
-3.81851
-4.34079
-3.55346
-3.46531
0
-0.785483
-0.772242
-0.831885
-0.97876
-0.846056
-1.61471
-1.23499
-2.05783
-3.24362
-2.95704
-3.22466
-5.27297
-4.75794
-5.46955
-4.59876
-4.13252
-3.99149
-4.21392
-4.87004
-1.26397
-1.3781
-1.90599
-1.26789
-0.816947
-0.780362
-1.36039
-2.08603
-2.49625
-2.64646
-2.82249
0
-4.42049
-4.30868
-3.59856
-1.93634
-1.71886
-2.06141
-1.24198
-0.7701
0
-0.791843
-4.89673
-3.57821
-3.23121
-2.87703
-3.30194
-2.6886
-1.93288
-1.82856
-2.28137
-0.828685
0
-3.18038
-3.18325
-2.31242
-1.93954
-1.28634
-3.70906
-2.95919
-2.96848
-3.02722
-4.04679
-3.35623
-4.32848
-3.93514
0
-0.63439
-2.19149
-2.94051
-2.42657
-2.32161
-2.39879
-2.09732
-2.86014
-2.68376
-2.78504
-1.97571
-1.7753
-1.53608
-1.4052
0
0
-0.69117
-3.06587
-3.05712
-2.40493
-2.39604
-5.20881
-5.88693
-6.01971
-5.9248
-1.31406
-1.46113
-0.840086
-0.785329
-5.11285
-5.01521
-5.38766
-4.52101
-5.27623
-4.63735
-4.49469
-0.850919
-1.15726
-5.59708
-2.14047
-1.96641
-2.93591
-2.63192
-2.44317
-4.73305
-3.89572
-4.28921
0
0
-0.929608
-0.792056
-0.715351
0
-0.786399
0
-2.52164
-3.36969
-2.89761
-2.97899
-2.69857
-2.5176
-1.66726
-2.06774
0
0
-0.745494
0
-2.44268
-1.67777
-2.36293
-1.84472
-2.78396
-3.37026
-2.47174
-2.74195
-5.78346
-5.75356
-5.17032
-5.73305
-3.22789
-4.78411
-4.32388
-4.06099
-3.59638
-3.80201
-3.39245
-2.68882
-2.03338
-2.41976
-2.959
-2.37834
-2.99295
-2.14883
-1.8852
-1.55998
-2.13422
-1.39446
-1.34682
-1.25991
-5.5488
-5.56541
-4.78145
-1.84246
-1.93698
-2.27983
-5.26224
-4.54281
-5.25768
-5.22976
-3.12437
-2.79278
-2.30091
-2.51661
-1.56847
-1.40658
-1.51496
-0.788897
-0.814291
-1.46645
-0.699499
-1.35056
-2.15277
-6.45098
-6.3907
-5.85536
-6.3971
-1.48039
-1.61098
-0.817969
-3.09578
-4.42202
-4.48803
-3.84897
-2.42763
-4.62619
-5.08969
-4.49867
-5.68852
-6.32576
-6.38671
-3.4251
-3.2099
-2.62496
-3.5969
-3.15054
-3.40684
-2.5601
-1.39256
-1.3327
-0.686261
-0.940958
-0.756358
-1.41525
-1.25986
-3.30768
-4.00814
-3.71903
-3.8817
-2.57745
-2.59243
-2.03578
-1.95468
-3.29534
-1.99497
-2.65107
-3.43323
-4.00651
0
0
-0.758133
0
-1.36991
-1.46807
-0.835422
-4.89316
-4.31214
-4.7976
-5.07495
-4.70773
-3.5117
-3.21664
-3.41651
-3.14037
-3.81539
-5.24817
-5.01987
-2.01765
-1.04015
-0.807374
-3.2487
-4.11416
-0.812811
0
-5.69288
-5.66014
-6.50154
-5.8144
-5.15283
-5.12927
-4.52607
-5.15671
-2.1882
-2.15038
-2.08067
-1.40405
-4.45433
-3.97005
-4.46714
-3.86734
-3.34194
-3.7952
-3.37512
-5.89576
-5.8692
-5.78813
-0.698708
-0.743348
-1.30334
-2.7657
-2.48108
-3.61208
-3.69
-0.735781
0
0
0
-0.813663
-4.20467
-4.1371
-4.61664
-3.8127
-0.810875
-1.54505
-0.750253
-0.903345
-4.2933
-5.11986
-5.15207
-5.17735
-1.23461
-1.22975
-1.12469
-1.77258
-0.791155
0
-1.91653
-2.50508
-1.91927
-0.941054
0
0
-4.86344
-5.49344
-4.87569
-2.18072
-2.67725
-3.14187
-2.3378
0
0
-0.711436
0
-3.12971
-3.84172
-3.97572
-3.86844
-3.41575
-0.975846
-1.4544
-2.69479
-2.57254
-3.27372
-3.32121
-3.28212
-2.6756
-1.44333
-1.61726
-5.1428
-4.39728
-4.7686
-3.07793
-3.77646
-4.26623
-5.09357
-4.78503
-4.7708
-4.90167
-5.5351
-5.51028
-4.85655
-1.29973
-1.31784
-1.9427
-0.881647
-0.822442
-1.27996
-1.26165
-2.08864
-1.4997
-1.61558
-4.22362
-3.52414
-4.0774
-3.70426
-3.40155
-4.44659
-5.3656
-5.43965
-5.16054
-2.25572
-1.67658
-2.27607
-1.51679
-1.4474
-1.28344
-2.06844
-1.63494
-1.26917
-2.29336
-2.88147
-4.41584
-4.48981
-3.74251
-4.47255
-2.30403
-2.20162
-4.72248
-4.67134
-5.44807
-4.75297
-4.46262
-4.54275
-3.89231
-4.49307
-1.55741
-0.882003
-1.47665
-1.58906
-0.789043
-1.56592
-0.951415
-1.42374
-1.48625
-2.2249
-3.92466
-1.54256
-1.25795
-1.46784
-4.18215
-4.71312
-2.35923
-2.62962
-2.51333
-3.15726
-3.36438
-3.86991
-3.60428
-3.69686
-4.41565
-1.82456
-1.35524
0
-2.06005
-1.3074
-2.19337
-2.59944
-2.00363
-1.38056
-1.28656
-0.91803
0
0
-4.54297
-4.49106
-1.03683
-1.684
-1.30674
-2.26633
-1.97241
-4.81399
-4.86721
-5.54356
-4.71749
-1.26473
-1.75456
-1.7928
-1.79327
-3.98879
-4.1142
-1.45885
-2.19173
-1.48622
-3.99932
-4.0103
-4.05575
-3.25921
-1.85677
-2.26566
-2.59429
-2.31839
-1.34294
-1.65158
-1.69246
-1.46081
-0.976769
-0.791365
-0.72997
-0.843416
-1.37974
-0.818451
-3.33873
-2.97417
0
0
-2.15115
-1.64966
-1.65291
-2.2146
-4.25078
-3.7234
-4.19908
-1.91674
-2.38695
-3.48355
-3.60122
-3.66479
-5.77457
-5.77791
-5.87787
-5.06473
0
0
-1.90543
-1.96542
-2.4668
-6.24182
-6.17065
-6.88257
-6.32298
-2.34188
-2.93524
-3.10256
-3.15576
-3.34603
-4.46085
-3.99583
-5.09279
-5.0712
-2.16799
-2.20041
-2.82216
-1.71995
-1.5357
-0.742924
-1.29912
-1.29449
-2.68558
-3.36821
-4.26407
-3.80484
-4.41661
-4.23464
-1.78889
-3.64432
-4.09538
-2.78056
-1.87192
-2.1135
-2.18725
-0.786622
-0.658713
-6.46619
-6.62014
-5.79662
-6.736
-4.69174
-4.09311
-4.77105
-4.40076
-4.40664
-3.731
-3.94498
-2.74802
0
0
-1.94206
-1.42892
-2.33212
-2.86999
-2.79993
-1.65692
-1.83923
-2.39732
-2.20022
-2.53047
-2.86798
-2.31535
-2.35417
-2.86703
-2.30333
-2.91361
-2.96828
-5.74527
-6.02526
-2.37012
-2.17795
-1.63573
-2.43272
-4.84312
-0.689415
0
-1.03123
-2.8124
-3.60421
-3.0439
-3.46861
-1.46365
-3.42668
-3.30081
-3.428
-2.86706
-1.44562
-2.11697
-6.81034
-6.81181
-1.91111
-1.86799
-0.613831
-0.850299
-0.979839
-1.55654
-1.97208
-1.39963
0
0
-0.757358
0
-3.15821
-2.82446
-2.75855
-3.51932
-3.65391
-3.99389
-3.9472
-4.49499
-2.57871
-2.94575
-2.28784
-2.15893
-2.08023
-1.55482
-2.15458
-2.30537
-1.38508
-1.4233
-0.720683
-1.33811
-0.774483
-0.788037
-1.47473
-1.82408
0
-0.801372
-0.595335
-0.811751
-0.595378
0
-0.777651
-0.916381
-0.732335
-0.775981
-2.33785
-5.38933
-5.35595
-5.47279
-4.788
-3.46816
-2.73018
-2.89636
-3.24155
-1.05215
0
-3.60454
-3.78146
-2.86974
-3.50085
0
-0.695391
-0.650035
-1.26507
-1.43951
-1.82745
-1.97123
-3.46846
-3.98534
-2.16541
-1.73345
-0.909768
-1.21572
-0.683451
-1.43376
-1.6411
-1.43588
-2.27918
-1.9653
-1.58335
-2.26977
-2.35635
-4.34504
0
-0.744392
0
0
-3.03653
-2.56259
-2.52925
-2.27502
-4.11893
-3.29788
-3.90489
-3.96281
-2.82706
-2.60434
-2.92277
-2.15568
-3.81781
-4.55923
-5.18139
-4.51629
-4.57011
-2.06918
-1.33856
-2.03057
-2.08651
-2.36288
-3.03656
-2.37024
-3.10164
-2.68677
-3.52338
-2.81599
-0.646035
-0.777102
0
-0.694804
-6.00068
-5.28322
-5.78259
-5.96955
-4.96568
-2.03129
-2.34647
-2.39934
-1.95872
-2.10542
-2.41722
-2.08272
-2.5142
-2.85267
-1.91972
-1.89696
-2.43998
-0.751519
0
-0.805411
-2.08086
-1.99567
-2.48048
-2.65646
-2.1414
-2.72018
-1.98182
-2.05313
-2.36202
-1.66206
-1.39925
-1.3779
-1.35107
-1.32166
-0.793415
-2.29819
-3.07428
-2.6282
-2.06086
-2.39735
0
0
0
-0.748713
-4.41736
-3.80404
-4.49731
-1.34127
-2.02213
-2.94187
-2.44421
-3.58533
-1.26664
-2.06684
-5.26572
-4.57351
-5.26524
-5.32653
-1.25798
-1.41535
-1.33081
-0.894423
-1.4577
-0.802616
-0.780993
-0.87333
-1.53129
-2.33442
-1.76851
-1.22342
-1.88744
-2.11122
0
0
0
-0.763309
0
-0.839487
-3.6056
-2.83711
-3.54833
-4.06585
-2.22133
-3.22871
-2.2079
-2.22543
-1.52032
-2.15807
-0.809553
-0.675629
-1.0175
0
0
-0.726687
-0.69924
-4.76766
-5.41281
-5.4483
-1.01718
-0.703803
-1.96046
-1.49995
-1.43435
-5.04886
-5.68733
-5.0611
-0.709934
0
0
0
-4.10814
-4.04095
-4.13985
-3.49635
-3.17669
-3.49494
-2.65915
-3.27087
-2.95818
-4.68203
-4.57798
-4.68417
-3.909
-3.06135
-2.5406
-5.2603
-4.68027
-1.29182
-1.37445
-0.74044
0
0
0
-0.738361
-0.746107
-0.76278
-1.36282
-0.821233
-0.73667
0
-0.822966
0
-0.622447
0
-0.82983
0
0
-5.99151
-5.88561
-2.86785
-3.80656
-2.97019
-2.90203
-4.12639
-1.88093
-5.14804
-2.14848
-2.66846
-2.68393
-0.74277
-0.757805
0
0
-0.761869
0
-3.71527
-3.73973
-3.59502
-3.47629
-2.85594
0
0
-1.42921
-1.15662
-1.25389
-2.20401
-2.08217
0
-0.847753
-0.755703
-0.759739
-1.49094
-2.0421
-2.00497
-1.30148
-0.961295
-0.811149
-1.73814
-0.670572
-0.687411
0
-0.648446
-3.21946
-2.47066
-2.31175
-5.37709
-5.3566
-0.987155
-1.33306
-2.26769
-2.68463
-2.69864
-2.10766
0
0
0
-0.570108
0
-1.37264
-0.703744
-3.40375
-4.14912
-3.53131
-0.839385
-1.30868
-0.612922
-1.83174
-1.51867
-1.93016
-2.36348
-4.19867
-4.02478
-3.90048
-3.49268
-0.797335
0
-4.12917
-4.59584
-4.40903
-2.50702
-3.1918
-2.67608
-5.77647
-5.26962
-4.45057
-4.13142
-3.68745
-4.94693
-5.56477
-5.58373
-5.52029
0
0
-0.704343
-4.75815
-4.83647
-1.43136
-0.776762
-4.83304
-4.87137
-4.30095
-4.96125
-0.685132
0
0
-0.940243
-5.27305
-4.73349
-5.29538
-4.58469
-3.08838
-3.69402
-3.03426
-0.80977
-0.655743
-3.49348
-3.17651
-2.43453
-6.43095
-6.37003
-3.66357
-4.16917
-4.20666
-3.20458
-2.49205
-1.428
-0.947565
-1.82998
-1.04633
-1.99468
-1.90807
-1.23895
-1.92299
0
0
-0.860344
-3.58299
-4.2306
-4.3214
-5.0449
-4.0383
-4.6392
-3.88093
-3.43667
-3.66484
-2.71627
-3.29518
-2.43986
-2.72272
-2.30788
-3.97511
-4.17136
-3.88122
-3.7804
-3.80816
-6.79028
-6.83166
-6.0829
-5.61124
-5.06281
-3.27908
-3.60522
-2.85591
-1.4466
-0.913221
0
-0.63415
-0.804747
-0.687546
-0.761552
-1.83129
-2.39128
-2.52466
0
-0.90768
-2.11328
-2.75418
-2.0713
-2.20043
-4.35277
-3.58995
-4.32216
-4.30412
-0.632661
-1.16786
-4.48093
-4.78116
-4.75656
-3.44722
-2.71559
-1.4617
-1.34388
-1.7175
-0.753988
-1.37262
-1.49043
-5.49354
-6.15183
-5.61109
-6.17593
-1.30919
-2.83108
-3.31327
-1.71625
-1.80729
-0.960249
-1.73431
-3.64462
-2.98106
-3.30982
-3.83191
-0.837789
0
0
-0.967479
-5.78106
-5.07987
-5.74661
-5.47935
-5.48459
-4.64115
-3.31407
-2.74676
-3.42803
-2.78843
-2.24128
-2.43893
-1.63421
-1.752
-4.82389
-5.58723
-5.5321
-5.42159
-4.39353
-3.6623
-3.75618
-3.33969
-3.277
-2.80009
-2.63939
-3.55935
-2.01507
-1.80762
-1.32792
-4.11273
-4.14653
-4.11684
-2.37415
0
-3.3714
-4.07655
-5.63076
-5.03461
-5.61604
-3.78493
-3.95205
-3.30115
-4.42922
-4.4744
-5.37531
-6.12627
-6.14734
-1.03037
-1.23063
-0.694876
-2.81906
-2.35542
-0.376242
-0.780551
0
0
-4.30471
-3.67822
-0.758402
0
0
0
-4.80235
-5.07614
-5.11855
-2.25349
-2.04046
-1.56455
-0.807827
-1.1822
0
0
-0.670389
-0.774328
-1.30469
-0.753189
-2.61848
-3.20024
-2.6299
-4.43734
-5.22766
-5.22948
-0.789866
-1.32464
0
-3.25105
-3.98215
-3.62102
-2.2709
-2.62973
-2.83972
-3.04238
-5.00331
-4.4928
-4.29217
-1.15581
-1.51491
-3.91823
-2.46426
-2.89369
-2.94569
-2.78333
-0.729672
-0.749383
-0.801337
0
-0.778804
-4.4066
-3.60528
-4.32304
-4.27961
-3.11522
-2.74398
-3.49692
-0.853422
-0.650136
-1.23968
-5.03159
-5.55243
-5.5938
-4.9012
-6.06083
-6.03702
-6.69688
-6.78383
-0.874403
-0.717619
-1.57468
-4.15436
-4.3686
-2.30646
-2.16587
-1.83464
-1.64855
-2.5409
-2.0574
-2.84951
-3.70758
-2.88242
-3.23002
-0.762367
-1.03541
-0.720368
-2.01678
-2.23778
-1.5274
-1.48701
-1.96953
-4.19988
-3.3164
-3.48356
-3.51236
-0.703826
-0.681074
-1.33572
-0.862987
0
0
0
-6.15376
-6.17997
-1.36222
-1.43687
-2.08528
-1.62878
-5.1686
-4.53143
-5.18547
-4.37843
-3.42341
-3.04297
-2.55217
-2.75425
-1.60248
-2.06275
-0.837639
-1.37306
-0.727436
-0.845039
-1.2446
-0.789857
-0.677399
-0.744494
-1.61825
-2.36519
-4.60067
-4.58829
0
0
-1.57607
-1.95732
-1.70231
-3.92099
-3.97805
-4.53475
-4.62915
0
-0.843187
-0.785065
-0.756982
-3.3542
-4.9602
-5.45577
-4.96366
-5.0441
-5.63897
-6.28913
-5.57722
-6.2995
0
0
-0.757227
-0.753915
-3.06592
-3.0588
-3.73371
-0.866462
0
-2.79603
-2.23785
-1.48158
-0.70279
-0.825128
-2.68098
-3.17433
-3.67471
-3.06093
-4.31508
-0.789115
-6.14172
-6.02297
-0.736542
-1.36013
-0.672874
-0.998105
-3.21011
-4.26093
-4.08505
-4.92136
-4.28982
0
0
-3.23849
-2.66445
-2.2945
-2.80802
-2.11383
-2.27961
-1.56111
-1.33939
-1.31917
-1.47503
-0.978577
-1.84134
-5.74881
-5.59687
-6.49126
-6.36564
-1.78
-1.92175
-2.38062
-4.58099
-5.20551
-5.5244
-4.51589
-4.3458
-3.73964
-3.57216
-3.85597
-6.08478
-6.64467
-5.99013
-0.706189
-0.990397
-0.912735
0
-3.35903
-1.82359
-2.12137
-2.73846
-2.00259
-1.48844
-1.16209
-5.2549
-4.59024
-5.23718
-5.25573
-2.85632
-2.97433
-3.42603
-3.58144
-4.29251
-3.62249
-3.82551
-5.08607
-4.46444
-3.02591
-3.03427
-2.97321
-3.9328
-3.91059
-4.17606
-4.61204
-0.627
-0.853753
-1.38729
-1.15159
-5.60376
-4.85233
-4.34717
-4.55863
-5.14765
-5.14308
-0.751799
-1.02896
-3.07724
-3.04809
-3.5855
-2.63108
-3.41108
-3.09168
-3.70811
-3.25601
-3.6215
-3.96978
0
-6.71494
-6.05915
-6.41327
-6.00205
-3.40848
-4.2164
-3.59289
-4.18947
-0.808127
-1.45299
-0.722192
-2.36497
-2.74418
-2.74165
-3.98799
0
0
0
-0.675707
0
-0.77849
0
-2.43687
-1.90315
-2.61212
-2.69267
-5.17804
-4.73355
-5.45485
-4.97297
-0.788941
-1.21494
-0.638871
-0.64468
-0.738189
-1.41346
-1.48612
-1.35817
-2.09203
-1.88328
-2.04387
-2.69893
-4.35855
-4.77795
0
-3.69711
-3.81069
-6.39278
-6.32982
-1.55952
-0.923644
-3.84843
-4.91049
-1.35608
-3.93804
-3.27415
-3.39135
-2.59128
-1.95919
-5.53607
-5.68397
-4.77014
-4.9954
-3.61033
-3.28932
-2.8413
-3.12676
-3.99556
-4.03516
-0.679319
-1.24931
-0.777353
-1.08713
-0.893796
0
-0.591311
0
-1.81275
-1.68735
-2.21918
-1.33027
-2.79326
-0.809045
-0.895861
0
-0.672794
-4.23797
-4.25989
-3.42514
0
-4.3301
-3.89597
0
-0.747427
-0.886012
-3.14982
-3.44511
-5.07928
-5.13083
-4.36156
-4.37712
-2.78655
-0.8243
-2.11108
-1.36104
-1.33531
-1.65383
-0.678297
-0.973402
-0.81141
0
-0.791392
-0.756322
-3.53446
-3.76149
-3.93782
-4.61152
-3.82338
-4.08637
-2.45594
-1.84976
-2.13315
-2.77122
-2.45179
-2.45941
-0.82357
0
0
0
-3.43842
-3.51411
-2.75742
-3.34207
-0.92262
-0.753612
-0.622316
0
0
0
-2.58049
-2.38516
-2.80552
-0.892922
-4.32256
-4.28898
-1.6231
-1.98689
-1.23721
-0.802394
-0.783591
-1.32661
-3.42379
-2.81869
-3.04296
-1.97803
-2.48073
-1.7366
-2.61506
-6.83723
-5.2152
-4.69953
-5.28493
-2.12081
-2.19718
-2.93747
-4.0594
-3.40662
-4.02732
-4.01415
-4.65352
-4.72283
-1.42217
-1.51884
-1.55997
-0.887833
-1.33709
-1.38727
-3.10817
0
0
-0.80272
0
0
0
-3.97051
-3.33099
-3.80227
-3.99194
-3.87343
-4.3209
-4.41413
-1.35299
-1.8386
-2.05132
-3.07474
-3.188
-2.56413
-5.22147
-5.06066
-2.59845
-3.32931
-2.97095
-1.2974
-5.99511
-6.72381
0
-2.2795
-2.79093
-2.0995
-4.34851
-3.66005
-3.2161
-3.93142
-3.48291
-4.00953
-2.42915
-2.74535
-3.24276
-3.14549
-2.93284
-2.0269
-2.51185
-3.4358
-0.709269
-1.20813
-0.681387
-0.690627
-0.757311
-1.04082
-1.83899
-2.27814
-1.89769
-3.15804
-3.54142
-2.82285
-2.99688
-3.01998
-2.47185
-4.31571
-5.73676
-5.71745
-5.07718
-5.68563
0
-2.78416
-3.41132
-3.63174
-0.613328
-0.716012
-1.36515
-0.813702
-3.69935
0
0
-2.86692
-2.21231
-5.44908
-2.34315
-2.7518
-2.66948
-4.18915
-1.35324
-0.809467
-1.80415
-1.28168
-2.28197
-2.51328
-3.01482
-3.11607
-3.08832
-3.00793
-3.80773
-1.37837
-2.09126
-2.15379
-1.88951
-4.73124
-3.95573
-4.01756
-4.0971
0
-3.40087
-5.27891
-4.49487
-3.97687
0
-0.704708
0
0
-1.33669
-2.16868
-0.723862
-0.605285
-5.68085
-0.84028
-0.719217
-0.699728
-3.07961
-2.35866
-2.92409
-3.38107
-2.27941
0
0
-0.659929
-0.848606
-1.37807
-0.82829
-1.32095
-1.70841
-4.61364
-1.25747
-1.81041
-1.35654
-1.51911
-0.843227
-1.5461
-0.738294
0
0
-6.10019
-5.38803
-5.92512
-3.46917
-2.91084
-3.29776
-1.33246
-2.02413
-1.32755
-2.81709
-3.04122
-3.59201
-3.07641
-3.87769
-1.4933
-1.55057
-2.20347
-2.01597
-1.33215
-1.30336
-1.34566
-4.95915
-4.18004
0
0
0
-0.819092
-4.6163
-4.87957
-5.40881
-2.32845
-2.9127
-3.00262
-2.7257
-4.07361
-3.51913
-3.93339
-5.17533
-2.44587
0
0
0
-1.89395
-4.4503
-5.00367
-4.46472
0
0
-0.770505
-1.78807
-2.0731
-1.52005
-3.94529
-4.38229
-4.49245
-4.67895
-3.85524
-4.69592
-5.18793
-5.50724
-2.37909
-1.95035
-2.05967
-2.16132
-2.22206
-2.31949
0
-1.63133
-2.4196
-2.23911
-6.08332
-5.4494
-6.00609
-4.96563
-4.2667
-3.17841
-0.850491
-0.912859
-1.39912
-4.33387
-3.94001
-4.08524
-4.7095
-4.13966
-3.20013
-2.87584
-2.62417
-2.53616
-2.09389
-1.40278
-1.3432
-1.76887
-2.11936
-2.35982
-3.24451
-2.7916
-2.62128
-2.98276
-0.892212
-0.958662
0
-0.803691
-3.33154
-4.2555
-3.88194
-3.84695
-0.864469
-0.935452
-1.58769
0
-0.658264
-2.35815
-1.89357
-1.68507
-2.56136
-0.636286
0
-1.99604
-2.10079
-1.69563
-1.46041
-0.660179
-5.37263
-5.39744
-5.37718
-3.38121
-2.45382
-0.911965
-1.6184
-1.83034
-4.41927
-3.67242
-4.25022
-6.17216
-3.944
-3.94479
0
0
0
-2.31497
-3.58624
-3.15537
-4.08304
-4.61181
-4.39172
-4.60639
-2.09481
-1.38935
-2.9619
-2.8552
-3.52839
0
0
0
-0.788968
-5.33729
-4.54674
-4.51587
-0.746989
-1.46734
-0.768432
-0.914427
-1.3783
-1.54393
-3.23336
-2.68047
-2.32511
-2.80595
-5.52226
-5.54394
-4.39832
-4.46336
-5.12009
-4.41799
-4.19656
-3.95308
-4.34892
-3.75352
-4.05894
-3.51712
-2.90358
-2.92261
-3.97037
-3.36772
-3.27664
-3.64655
-3.86991
-3.37086
-3.90794
-3.70075
-4.40919
-4.06853
-1.34795
-1.28704
-2.04611
-1.88843
-2.14016
-3.76331
-2.2946
-1.62257
-2.03368
-4.78794
-4.62104
-4.79865
-5.38501
-0.694417
0
-0.717205
-0.727191
-2.06024
-1.27406
-1.43574
-1.91218
-2.81364
-2.81216
0
-0.661944
0
0
-2.07857
-1.67172
-2.53695
-3.61997
-1.04967
-1.76748
-1.85638
-1.40475
-1.25888
-5.07106
-4.93233
-7.00538
-6.06141
-5.00208
-5.03127
-5.14666
-1.26108
-1.80638
-1.29164
-1.0281
-3.24682
-2.74814
-1.61351
-0.708237
0
0
-0.675966
-3.80181
-4.21142
-1.6786
-2.54157
-2.56381
-3.013
-2.03244
-2.20238
-2.41073
-2.93957
-2.58285
-1.76409
-0.884239
-1.22766
-0.830342
-1.39107
-0.796746
-0.775135
-1.87553
-2.52634
-2.18731
-2.84133
-2.86966
-3.34741
-2.56757
-2.53514
-1.89756
-0.872889
-0.791886
-0.804934
0
-1.33646
-2.12961
-2.84554
-3.46049
-3.46372
-1.36307
-2.52718
-4.81028
-5.28175
-3.06609
-2.69878
-2.59132
-1.03884
-0.793326
0
-0.784974
-1.38125
-3.67963
-6.29062
-6.29533
-5.68043
-5.66196
-3.62077
-3.56749
-4.12909
-3.36279
-3.25904
-3.09638
-2.7272
-2.96936
-3.95418
-4.6529
-4.09061
-2.07253
-1.87592
-4.44349
-5.21715
-5.51589
-3.17946
-2.89081
-3.46391
-2.94244
-0.710753
0
-0.788514
-5.56477
-1.60586
-2.30922
0
-1.91647
-1.43234
-1.93858
-4.12471
-3.45219
-2.59918
-1.68325
-1.99257
-2.55925
-4.49197
-5.01616
-4.14718
-4.98793
-4.94962
-3.84504
-3.87351
-4.10408
-4.65712
-4.09433
-3.94736
-3.99809
-3.21745
-2.90511
-3.28032
-6.23508
-0.736813
-0.916711
0
-3.91868
-3.42895
-3.32831
-3.77022
-3.02264
-3.78528
-3.48171
-3.74343
-4.35504
-2.87818
-3.5207
-2.74902
-3.14815
-2.637
-0.932253
-1.38834
-1.39362
-3.11846
-2.30784
-2.74663
-2.34356
-1.24153
-1.50294
-2.07112
-2.58099
-2.53104
0
0
-0.67291
0
-0.81476
0
-0.772215
-0.905704
-2.35403
-2.30069
-2.03277
-1.3912
-2.05655
-1.34663
-1.89326
-1.1123
-2.65546
-3.31079
-2.94854
-3.40882
-2.20592
-0.828903
-0.751268
-0.859214
0
-5.00061
-4.95217
-5.62682
-5.60816
-4.94046
-5.62527
-5.6837
-1.89404
-1.45798
-1.72388
-2.25388
-0.698949
-4.90925
-4.24109
-1.50849
-1.44843
-0.801656
-1.28853
-0.953367
-0.741478
-1.25008
-1.40157
-2.0269
-1.97199
-1.3118
-1.99642
-2.15668
-1.88675
-1.35525
-1.70348
-1.19884
-4.79701
-4.81122
-0.960738
0
0
0
-0.629913
-0.744786
0
-4.03306
-2.4763
-6.78401
-6.80238
-6.86337
-0.779079
-0.644847
-0.792598
-5.01508
-5.78795
-5.80402
-3.52586
-3.25957
-5.06622
-4.86696
-4.77996
-2.49337
-0.747511
-1.36824
-1.2285
-0.823286
0
0
-4.98127
-5.05797
-4.32223
-4.31315
0
-0.699339
-0.771499
-1.2625
-2.87769
-2.41188
-3.05282
-2.24725
-4.25711
-4.19197
-3.14281
-5.23744
-5.27281
-3.32962
-3.65039
-4.09148
-1.66814
-1.99157
-2.21421
-1.91483
-1.48158
-3.30922
-3.26902
-3.52643
-0.724329
0
0
0
0
-5.3459
-4.61064
-5.34566
-5.55554
-5.98324
-5.2879
-6.05722
-1.86821
0
-0.778732
-0.789075
-1.79047
-3.39452
-2.71701
-1.73092
-1.31399
0
-0.771456
-0.849118
-0.656007
-1.72778
-1.26117
-2.18082
-2.19055
-2.02204
-0.633132
0
0
0
-2.4374
-2.77831
-3.10325
-2.3246
-2.76319
-3.46201
-2.82566
-2.69738
-2.90525
-2.54266
-2.39331
-3.86328
-3.13045
-3.54393
-3.04178
-5.15111
-4.38855
-5.00153
-5.05193
-2.27082
-1.68938
-2.35762
-2.19851
-1.39119
-1.37962
-0.72277
-1.81137
-2.72503
-2.40105
-2.14714
-3.5621
-4.20872
-4.19252
-3.50219
-3.59563
-2.74096
-3.21194
-3.90391
-3.70488
-3.8417
-2.87542
-3.3725
-2.25352
-1.47323
-2.31376
-3.67232
-3.98833
-4.14482
-4.51812
0
0
0
-4.80842
-4.07523
-5.49144
-6.12688
-5.20021
-5.22321
-4.02816
-1.32332
-3.25374
-0.376113
0
0
-2.5589
-2.99507
-2.94175
-2.17469
-0.697256
-1.25275
-1.44973
-0.75296
-2.10014
-2.89423
-0.753079
0
0
-0.718542
-2.69058
-2.424
-2.81944
-1.97756
-1.36498
-1.3733
-1.1829
-2.55682
-2.51033
-2.46769
-3.9033
-3.29781
-3.68453
0
-0.749887
-0.819498
-4.11559
-2.14455
-2.3116
-5.04748
-4.43005
-1.36692
-1.33446
-1.45554
-0.777861
-4.06118
-3.57921
-3.74699
-0.696265
-1.4202
-0.679471
-0.735431
-3.86393
-4.60709
-4.56419
-2.2216
-3.02744
-1.36596
-2.03496
-1.71575
-2.16152
-1.69569
-1.87049
-2.29207
-2.08298
-4.38653
-4.88427
-5.49593
-4.82676
-0.640924
0
-1.02588
0
0
0
-0.732249
-1.98092
-2.54631
-2.6143
-2.26432
-0.6417
-0.645577
-0.93247
-1.07179
-3.6247
-4.22922
-0.707805
0
-0.7522
-2.79404
-3.58638
-2.90899
-2.13189
-2.91661
-2.68181
-4.5762
-4.6088
-1.28855
-0.709103
-1.47496
-1.3398
-1.49097
-0.851269
-1.26563
-1.36598
-1.90517
-2.5431
-2.57261
-2.11089
-2.86864
-3.85914
-0.642247
-2.48909
-2.23126
-1.91052
-1.80234
-2.035
-1.39576
-1.84738
-5.52609
-6.40567
-5.69877
-6.06138
-2.97852
-3.01363
-3.63981
-3.61044
-4.29154
-2.31937
-1.67623
-1.79463
-1.99686
-1.25731
-1.50576
0
0
-0.797618
-0.747741
-1.55697
-0.869393
-0.66801
-2.47113
-2.37751
-2.42379
-1.45845
-1.90835
-2.08214
-2.15418
-0.768355
-5.83388
-5.13452
-5.74233
-5.82801
0
0
-1.53697
-2.46802
-3.28046
-2.88226
-3.05313
-0.775347
-2.09599
-2.23473
-1.69503
-1.84087
-3.29367
-2.79105
-3.08181
-2.52204
-3.1919
-2.47031
-2.89491
-2.00326
-1.00014
-2.25752
-3.06418
-3.52167
-5.32928
-4.51121
-1.9033
-2.26871
-2.60983
-1.73279
-2.06107
-1.36003
-1.32771
-3.76281
-3.22912
-3.60971
-3.91945
-1.73444
-2.30027
-2.44906
-0.762307
-5.01986
-5.28793
-5.82747
-5.40164
-3.30934
-3.5514
-4.04958
-1.74141
-1.32693
-1.25452
-1.29357
-1.97811
-1.87575
-1.23031
-3.41282
-3.61966
-4.19398
-0.691167
-0.941535
-0.974693
0
-1.24046
-0.773776
-0.767092
-1.57197
-3.22288
-2.92716
-3.65623
-2.8654
-1.24714
-2.81234
-3.32324
-2.99832
-2.15727
-1.99024
-1.37894
-1.42175
-4.93716
-4.53438
-5.18559
-0.692214
0
0
-1.3072
-1.29656
-1.88343
-3.1945
-2.92425
-4.01722
-3.2896
-0.784874
-0.744605
0
-4.25011
-4.17425
-4.46044
-5.04278
-1.27591
-1.34067
-5.02941
-5.72054
-4.96904
-4.36876
-4.82719
-5.02675
-2.69923
-2.83992
-3.25945
-2.01941
-2.08794
-2.8467
-2.95161
-3.6075
-4.50146
-5.16986
-0.732205
0
0
-3.7107
-3.83818
-3.31601
-2.51527
-3.23046
-1.43078
-1.27979
-0.877406
-1.95347
-2.45122
-2.337
-0.654693
-0.791257
-0.728365
-0.726189
0
-0.757276
-1.12045
-1.8327
-0.813795
-0.768877
-0.903766
0
-5.64661
-5.8609
-6.39991
-6.33585
-1.42558
-0.738742
-0.776253
-0.791512
-3.09764
-2.69994
-3.11471
-2.30459
-3.08539
-3.43191
-2.80647
-5.21759
-4.36336
-4.80678
-5.67481
-6.33123
-6.49683
-6.39776
-5.64394
-2.18417
-2.29806
-4.6334
-4.47931
-3.97889
-2.8906
-3.6028
-3.13069
-0.797176
-0.781364
-0.663696
-1.25954
-1.5648
-0.753239
-0.68397
-1.53405
-0.923639
-5.43271
-4.82127
-4.73391
-2.15648
-1.66789
-1.97134
-5.04882
-4.8802
-5.53283
-4.80923
-4.92856
-3.56139
-3.2514
-3.3204
-4.20133
-3.5496
-1.80893
-1.75487
-1.7725
-0.70783
0
0
0
-3.87256
-3.17146
-2.30336
-2.27297
-2.72781
-1.90653
-1.93985
-3.89402
-1.3533
-0.840994
-0.665026
-0.773792
-1.69737
-1.75374
-2.28678
-1.51599
-3.87586
-4.27
-3.8501
0
-0.725351
0
0
-0.740325
-2.62806
-2.55946
-3.38678
-2.06029
-1.53999
-3.06533
-3.16206
-3.28217
-4.15146
-4.63077
-3.81134
-4.3251
-5.06349
-4.48528
-4.34183
-1.27218
-0.678721
-0.842334
-0.728343
-4.96069
-5.02848
-4.29999
-5.01177
-2.16089
-1.8722
-3.37524
-4.02856
-1.87544
-5.3743
-4.67835
-4.85273
-0.718701
-1.37312
-1.40653
-1.41333
-0.688901
-1.03892
0
0
-4.05522
-4.59984
-4.64311
-1.66638
-1.36988
-4.16006
-4.01449
-3.68875
-4.46097
-6.06638
-2.70327
-2.22765
-3.09473
-4.20137
-4.58469
-5.13152
-3.5444
-4.0932
-3.37532
0
-0.782493
0
0
-3.31981
-2.62746
-2.95262
-2.90666
-3.05658
-3.78163
-1.48013
-1.4807
-1.21568
-0.754209
-1.22879
-0.666742
-0.718253
-2.02096
-2.21195
-2.09802
-5.22686
-5.15172
-4.50472
-0.972897
0
0
-0.767609
0
0
-0.750964
-4.41408
-4.12935
-2.348
-1.63716
-2.25396
-3.27089
-4.00151
-3.56709
-3.99645
-3.78261
-3.37706
-3.01948
-3.70957
0
-0.730371
-1.51483
-1.01509
-1.77578
-4.50215
-2.22483
-2.09259
-2.47132
-0.80989
-1.19345
-1.38933
-2.63283
-3.36262
-2.67954
-2.22992
-2.91933
-2.86429
-2.89629
-0.758387
-2.15906
-1.64236
-2.13881
-2.38924
-3.37318
-2.71382
-3.34125
-3.82998
-3.84401
-4.20061
-5.59418
-6.38365
-5.76203
-2.71624
-1.98809
-5.02992
-4.3263
-4.93462
-5.05077
-1.33567
-1.652
-0.892214
-1.28822
-4.38298
-5.02883
-5.03725
-4.13042
-3.46994
-3.96932
-4.09715
-1.15087
-1.29563
-1.82807
-3.69126
-4.39327
-6.21617
-6.22572
-5.35965
-1.38708
-1.94691
-1.29692
-1.36579
-4.96444
-5.05178
-4.431
-4.25077
-6.17909
-5.73194
-5.46363
-5.39159
-0.714081
-0.852871
-5.01773
-5.30703
-5.8531
-5.88769
-3.77385
-3.4855
-4.2481
-1.22614
-1.57368
[truncated: 793,009 more chars]
