# Supplementary material for: Optogenetic Stimulation Using Anion Channelrhodopsin (GtACR1) Facilitates Termination of Reentrant Arrhythmias With Low Light Energy Requirements: A Computational Study
Source: Front Physiol. 2021 Aug 30;12:718622. doi: 10.3389/fphys.2021.718622 (PMC8435849; doi:10.3389/fphys.2021.718622)
Supplement: Supplementary file 1 [file Data_Sheet_1.ZIP › DemoCodeIGtACR1/Attenuation-files/11-mesh-uvc_r0-EndoIllum-0593um-BLUE.adj]

147595
intra
0 0.000251414
1 6.91013e-05
2 5.5412e-05
3 0.000234018
4 0.00016087
5 2.85951e-05
6 2.73988e-05
7 9.12974e-05
8 0.000153475
9 6.52177e-05
10 4.21428e-05
11 6.13166e-05
12 0.00156989
13 0.00257582
14 0.00623683
15 0.000881972
16 1
17 1
18 0.193304
19 1
20 0.0324085
21 0.0429253
22 0.00836594
23 0.00868668
24 0.000316119
25 0.00143688
26 0.00120771
27 0.000953808
28 0.0020416
29 0.00284099
30 0.000681815
31 0.00192262
32 5.20695e-05
33 5.13992e-05
34 0.000182303
35 0.000255129
36 0.138079
37 0.049118
38 0.252368
39 0.227397
40 0.000134098
41 0.000494162
42 0.000551847
43 0.000559
44 0.000693002
45 0.00114255
46 0.00336106
47 0.00231557
48 0.000120324
49 0.000103687
50 0.000315257
51 6.51978e-05
52 0.00456039
53 0.00471124
54 0.0191699
55 0.0230039
56 0.0626548
57 0.124844
58 0.05409
59 0.0158637
60 0.00010211
61 2.47048e-05
62 9.26689e-05
63 2.57433e-05
64 1
65 0.215268
66 1
67 1
68 0.0392552
69 0.0416573
70 0.0614942
71 0.0854975
72 0.162513
73 0.145091
74 1
75 0.262498
76 0.0420031
77 0.0643292
78 0.0673409
79 0.204003
80 1
81 0.244568
82 1
83 1
84 0.000104878
85 0.00034147
86 0.000109151
87 0.000226079
88 0.00106581
89 0.0057295
90 0.00244625
91 0.0026072
92 7.13592e-05
93 8.58985e-05
94 0.000446408
95 0.000154613
96 0.00669325
97 0.0072658
98 0.00613755
99 0.00167647
100 0.0242049
101 0.008121
102 0.0395961
103 0.0129846
104 0.000863369
105 0.000729638
106 0.000688861
107 0.000307909
108 0.000265639
109 0.000856661
110 0.000207866
111 0.00129274
112 0.000560416
113 0.000242574
114 0.000918011
115 0.00016188
116 0.196767
117 0.293974
118 0.0752056
119 0.163109
120 0.00750718
121 0.010325
122 0.0293043
123 0.00854304
124 0.000339821
125 9.74171e-05
126 0.000352002
127 9.77001e-05
128 1.43938e-05
129 1.38157e-05
130 1.30939e-05
131 5.18636e-05
132 0.0759556
133 0.0522521
134 0.232091
135 0.163481
136 0.248753
137 1
138 1
139 0.00233826
140 0.00823521
141 0.00237584
142 0.00227663
143 0.00159225
144 0.000937474
145 0.000458353
146 0.000430087
147 0.00119084
148 0.000221913
149 0.00117971
150 0.000457396
151 1
152 1
153 0.281553
154 1
155 1.65823e-05
156 3.17748e-06
157 1.29737e-05
158 1.19225e-05
159 0.00420863
160 0.0160111
161 0.00472958
162 0.00248007
163 0.000163684
164 0.000477231
165 0.000698094
166 0.000149679
167 0.0417487
168 0.0111292
169 0.0112479
170 0.0446619
171 0.210515
172 0.235915
173 1
174 1
175 0.00333685
176 0.00523278
177 0.00118537
178 0.00109593
179 0.00182799
180 0.00563861
181 0.00167964
182 0.00710046
183 5.55954e-05
184 0.00023196
185 0.000237664
186 0.000151534
187 7.89417e-06
188 1.43238e-05
189 6.84416e-06
190 3.17405e-06
191 0.00282595
192 0.000672464
193 0.000389645
194 0.000730752
195 0.223388
196 0.221123
197 1
198 0.211061
199 0.000664906
200 0.000610468
201 0.00247147
202 0.00174562
203 0.214572
204 1
205 0.211643
206 0.197876
207 0.22738
208 0.236343
209 0.066423
210 0.0799291
211 0.00487894
212 0.00959771
213 0.00414221
214 0.0193209
215 0.00147507
216 0.00402713
217 0.00740272
218 0.00392848
219 4.22664e-05
220 7.01974e-05
221 0.000350023
222 0.000186958
223 0.00346524
224 0.00347835
225 0.00203852
226 0.0104204
227 0.2819
228 0.219387
229 1
230 1
231 0.156614
232 1
233 1
234 1
235 0.00679226
236 0.00114458
237 0.00381932
238 0.00488213
239 0.204441
240 1
241 0.203
242 0.227679
243 0.0109557
244 0.003248
245 0.00244995
246 0.00243166
247 0.000147574
248 0.000548438
249 0.000359069
250 0.000136727
251 1
252 1
253 0.258435
254 0.196495
255 1.91028e-05
256 5.40166e-06
257 1.18121e-05
258 1.20471e-05
259 0.0690869
260 0.176599
261 0.0734849
262 0.024793
263 0.0130413
264 0.0110061
265 0.0151042
266 0.00317711
267 0.000563601
268 0.000132
269 0.000153279
270 0.000184928
271 0.000106485
272 5.5196e-05
273 0.000284757
274 0.000220114
275 0.00108872
276 0.000571464
277 0.00327409
278 0.00302238
279 6.7559e-05
280 9.98633e-05
281 0.00018092
282 0.00022212
283 8.82739e-05
284 7.9848e-05
285 0.00028537
286 8.54336e-05
287 0.00165877
288 0.0038544
289 0.0056134
290 0.0102099
291 0.00205304
292 0.00408473
293 0.000974073
294 0.00221985
295 0.000144521
296 0.000447263
297 0.000199231
298 0.00065435
299 0.00216883
300 0.00902612
301 0.00193617
302 0.00332974
303 0.0160857
304 0.00470411
305 0.00875856
306 0.00371957
307 0.000244826
308 0.000443648
309 0.000910604
310 0.00103338
311 0.00484137
312 0.0165039
313 0.00685601
314 0.00256846
315 0.00830074
316 0.00659745
317 0.00548935
318 0.00166244
319 2.48686e-05
320 2.83202e-05
321 2.37534e-05
322 9.50362e-05
323 0.00527396
324 0.0247811
325 0.00673983
326 0.00905584
327 0.0572885
328 0.0123136
329 0.0160861
330 0.0123122
331 0.0475946
332 0.0116584
333 0.052597
334 0.0108955
335 1
336 1
337 1
338 0.203943
339 0.0129235
340 0.0349598
341 0.0593514
342 0.0391513
343 0.173875
344 0.0437508
345 0.187313
346 0.140968
347 0.265343
348 1
349 1
350 1
351 1
352 0.229261
353 1
354 1
355 0.0147507
356 0.0116199
357 0.0249113
358 0.00559695
359 0.226507
360 0.25355
361 0.244605
362 0.0955307
363 0.00100332
364 0.00122656
365 0.000521017
366 0.00242157
367 0.0143495
368 0.020596
369 0.0253296
370 0.00765398
371 0.000756675
372 0.000266806
373 0.00212124
374 0.000632486
375 0.000844678
376 0.00115223
377 0.000307933
378 0.000352731
379 1.43767e-05
380 4.732e-05
381 1.96927e-05
382 4.007e-05
383 4.33921e-05
384 0.000171898
385 0.000167698
386 0.000175165
387 0.00207387
388 0.00143563
389 0.00323113
390 0.0075064
391 0.0477878
392 0.180947
393 0.0468841
394 0.205366
395 0.00125468
396 0.00198282
397 0.00183148
398 0.00542971
399 0.000564238
400 0.0015766
401 0.00305693
402 0.00099346
403 0.246899
404 1
405 0.114927
406 0.277178
407 0.149277
408 0.260552
409 1
410 0.230143
411 0.243088
412 1
413 1
414 1
415 0.020838
416 0.0581892
417 0.058191
418 0.0834005
419 0.198736
420 0.210315
421 0.0796456
422 0.248996
423 0.0479641
424 0.0239772
425 0.0645458
426 0.00956955
427 0.0191214
428 0.040044
429 0.0171009
430 0.0709295
431 5.68728e-05
432 0.000139321
433 5.00601e-05
434 0.000268177
435 0.0629645
436 0.0230144
437 0.0572835
438 0.111104
439 5.60112e-05
440 0.000248136
441 4.53357e-05
442 6.96218e-05
443 1
444 1
445 0.176871
446 0.172217
447 0.201849
448 0.208677
449 1
450 1
451 0.00620578
452 0.0168859
453 0.0137461
454 0.0047652
455 0.00168913
456 0.000441191
457 0.00210117
458 0.00271048
459 0.00348027
460 0.00208516
461 0.00395466
462 0.000699754
463 0.0573586
464 0.197292
465 0.261982
466 0.240645
467 0.256078
468 0.0889441
469 0.0606515
470 0.241542
471 0.00775722
472 0.00157987
473 0.00834984
474 0.0042939
475 0.0585015
476 0.0133338
477 0.0647797
478 0.0535076
479 0.000527395
480 0.00250591
481 0.00168485
482 0.000481052
483 0.210656
484 0.0404521
485 0.166415
486 0.0475515
487 0.00204717
488 0.00162787
489 0.00109413
490 0.0054004
491 0.00205253
492 0.00208365
493 0.0068817
494 0.00294579
495 1.40984e-05
496 4.75082e-05
497 1.38442e-05
498 5.24665e-05
499 0.0652019
500 0.0204215
501 0.059459
502 0.0791122
503 0.232822
504 1
505 0.21308
506 1
507 0.0884791
508 0.0352726
509 0.0579361
510 0.165588
511 0.156067
512 0.0460932
513 0.245081
514 0.0798759
515 0.00583522
516 0.00396919
517 0.00659035
518 0.00111127
519 0.056804
520 0.172513
521 0.199333
522 0.06354
523 0.00513662
524 0.022452
525 0.00790503
526 0.00521671
527 0.0244372
528 0.0298769
529 0.0374016
530 0.00975232
531 0.0514377
532 0.0342756
533 0.0257418
534 0.0134518
535 0.00175814
536 0.00648256
537 0.00634471
538 0.00671357
539 0.0220108
540 0.0803714
541 0.0800598
542 0.0252081
543 0.000123699
544 0.000217773
545 5.57471e-05
546 8.28748e-05
547 0.0195346
548 0.108088
549 0.0811387
550 0.0449454
551 4.33378e-06
552 1.46661e-05
553 3.35193e-06
554 3.6511e-06
555 0.00153467
556 0.00427297
557 0.00368552
558 0.00867581
559 0.240075
560 0.08285
561 0.218206
562 0.225867
563 0.214917
564 0.263522
565 1
566 0.190145
567 7.44583e-06
568 7.96282e-06
569 2.72649e-05
570 7.29705e-06
571 0.0844602
572 0.0366368
573 0.0227972
574 0.0632227
575 0.000197221
576 4.43457e-05
577 0.000176809
578 6.16457e-05
579 0.0462746
580 0.22731
581 0.185912
582 0.214245
583 0.146115
584 0.203902
585 0.0600198
586 0.212661
587 0.240033
588 0.0879757
589 0.0528758
590 0.204993
591 0.00722709
592 0.0227782
593 0.00600318
594 0.0342334
595 0.0667806
596 0.0397087
597 0.0243253
598 0.106776
599 0.00475605
600 0.0045815
601 0.00185945
602 0.00154747
603 0.00297386
604 0.000987799
605 0.00366656
606 0.00171973
607 5.77941e-05
608 5.53873e-05
609 6.38202e-05
610 0.000200455
611 6.3821e-05
612 8.8199e-05
613 0.000336629
614 0.000293266
615 4.01402e-05
616 3.59337e-05
617 0.000191739
618 0.000188076
619 0.0107979
620 0.00945927
621 0.0110419
622 0.0387226
623 0.0486635
624 0.238461
625 0.15623
626 0.0850328
627 0.0361328
628 0.164214
629 0.0318946
630 0.0773395
631 0.000184974
632 0.000159239
633 0.000736445
634 0.00014623
635 0.000427078
636 0.0017717
637 0.00038157
638 0.00161834
639 2.09066e-05
640 6.51611e-06
641 6.74948e-06
642 6.05187e-06
643 6.33017e-05
644 1.94129e-05
645 1.76553e-05
646 5.38715e-05
647 7.60878e-05
648 0.000309219
649 0.000235835
650 8.92619e-05
651 0.00222933
652 0.00189164
653 0.00103824
654 0.00628347
655 6.97635e-06
656 1.3207e-05
657 4.09355e-06
658 4.60004e-06
659 0.0308022
660 0.0132693
661 0.00838516
662 0.00525944
663 0.000100637
664 0.000314728
665 0.000102773
666 9.6893e-05
667 4.3075e-05
668 0.000155561
669 3.86669e-05
670 0.00017049
671 8.75269e-05
672 2.57297e-05
673 8.36653e-05
674 0.000170565
675 0.00259016
676 0.00107721
677 0.00549666
678 0.00181326
679 0.0556466
680 0.240025
681 0.0928876
682 0.0553005
683 1
684 1
685 1
686 0.245839
687 0.061453
688 0.0141253
689 0.0302466
690 0.0654559
691 0.000249398
692 0.000419399
693 0.000138294
694 5.59769e-05
695 0.000566132
696 0.000256382
697 0.000922451
698 0.00123163
699 0.00468282
700 0.015632
701 0.0049452
702 0.00343323
703 0.171076
704 0.0373779
705 0.157162
706 0.0342792
707 0.000293908
708 0.000100943
709 0.000303209
710 0.000323945
711 0.252507
712 0.234495
713 1
714 1
715 0.000444353
716 0.000761766
717 0.000258985
718 0.000450357
719 0.000347688
720 0.000825136
721 0.00105144
722 0.000755137
723 0.000279511
724 0.00132722
725 0.000366343
726 0.0006687
727 0.0358189
728 0.0509591
729 0.211336
730 0.103806
731 0.054197
732 0.211448
733 0.0609927
734 0.0526558
735 0.145041
736 0.259084
737 0.0894345
738 0.168595
739 0.000540879
740 0.000163631
741 0.000522109
742 0.000483604
743 0.000135822
744 0.000132563
745 0.000280238
746 0.000553742
747 0.00117279
748 0.00170561
749 0.00190434
750 0.0045617
751 0.0015164
752 0.00347115
753 0.000920398
754 0.00432771
755 3.59847e-06
756 4.41832e-06
757 1.55317e-05
758 4.34845e-06
759 0.0146988
760 0.00881187
761 0.00952793
762 0.0299871
763 0.00579333
764 0.00723421
765 0.00732301
766 0.00143227
767 0.00810648
768 0.00441708
769 0.0106468
770 0.0261048
771 0.0553181
772 0.0233705
773 0.075522
774 0.0710639
775 2.75454e-05
776 2.66983e-05
777 7.96323e-05
778 2.69375e-05
779 0.00523693
780 0.00161946
781 0.00525735
782 0.0064734
783 0.0580385
784 0.179864
785 0.216843
786 0.240276
787 2.39636e-05
788 1.96088e-05
789 2.03743e-05
790 5.35393e-06
791 0.0143885
792 0.00907828
793 0.00195017
794 0.00640046
795 0.0158525
796 0.0642188
797 0.00920673
798 0.0269133
799 0.0326009
800 0.0769296
801 0.165914
802 0.040131
803 1
804 1
805 0.198095
806 1
807 0.00361644
808 0.00249967
809 0.010534
810 0.00828013
811 0.0796094
812 0.0376617
813 0.0165048
814 0.0151788
815 0.187857
816 0.0398808
817 0.0726726
818 0.0601012
819 0.00615733
820 0.00943987
821 0.0147732
822 0.0334439
823 0.00448515
824 0.0096397
825 0.00442642
826 0.0123305
827 5.37482e-05
828 0.00013477
829 0.000241527
830 0.0001211
831 1.48664e-05
832 1.37466e-05
833 1.36926e-05
834 4.9824e-05
835 0.00574692
836 0.00124839
837 0.00867219
838 0.00212222
839 0.176083
840 0.0635532
841 0.116565
842 0.208722
843 0.000358156
844 0.000105419
845 7.96786e-05
846 9.69553e-05
847 6.11018e-06
848 5.91531e-06
849 6.09785e-06
850 2.20972e-05
851 5.16935e-05
852 7.72958e-05
853 0.000218373
854 6.85024e-05
855 0.182304
856 1
857 0.180121
858 1
859 2.88961e-05
860 0.000168718
861 3.03123e-05
862 4.53458e-05
863 0.00158231
864 0.000482601
865 0.000232831
866 0.000691603
867 0.000187921
868 0.000762554
869 0.000188509
870 0.000206684
871 0.0105343
872 0.0037554
873 0.00609358
874 0.00266872
875 0.0150886
876 0.00948821
877 0.0135729
878 0.0505306
879 0.0112474
880 0.0391127
881 0.00799935
882 0.0357211
883 0.00322185
884 0.000625551
885 0.00202418
886 0.0016174
887 0.000659754
888 0.000204215
889 0.000908001
890 0.00113515
891 3.17954e-05
892 2.42386e-05
893 6.10273e-06
894 6.67671e-06
895 0.0412795
896 0.216087
897 0.0758411
898 0.0934489
899 0.000565539
900 0.00177191
901 0.00305252
902 0.000637297
903 0.0641056
904 0.04382
905 0.0497048
906 0.0138463
907 1.32424e-06
908 3.81785e-06
909 4.28431e-06
910 1.17341e-06
911 1
912 0.171751
913 1
914 1
915 0.000541019
916 0.000248451
917 9.85199e-05
918 0.000353485
919 0.00021658
920 0.000143684
921 3.70375e-05
922 3.78907e-05
923 0.0602865
924 0.0236957
925 0.0104623
926 0.0171636
927 3.67573e-05
928 2.63225e-05
929 1.17492e-05
930 7.5102e-06
931 1.9745e-06
932 2.27155e-06
933 2.77394e-06
934 5.83148e-07
935 0.000145891
936 0.000529321
937 0.000103463
938 6.19195e-05
939 0.000197405
940 6.25252e-05
941 6.43805e-05
942 8.19252e-05
943 0.00347443
944 0.00925177
945 0.0148158
946 0.00475145
947 0.00528336
948 0.00365746
949 0.00273527
950 0.00138489
951 5.73161e-05
952 4.15237e-05
953 1.29827e-05
954 1.35459e-05
955 0.0279177
956 0.108087
957 0.0226064
958 0.0627645
959 0.000282741
960 0.000178579
961 0.000492539
962 0.000852472
963 0.0628005
964 0.0152717
965 0.0560235
966 0.0177227
967 0.226233
968 0.0544529
969 0.17137
970 0.133428
971 0.224245
972 1
973 0.153938
974 0.241548
975 0.0744081
976 0.0311751
977 0.019003
978 0.0225796
979 3.64619e-05
980 3.57007e-05
981 2.89955e-05
982 9.50154e-06
983 4.01177e-06
984 4.30945e-06
985 1.772e-05
986 3.64946e-06
987 1
988 0.248237
989 1
990 1
991 0.000514895
992 0.00112125
993 0.00202456
994 0.00114668
995 0.222551
996 1
997 1
998 1
999 0.160977
1000 1
1001 1
1002 0.265769
1003 1.37165e-05
1004 6.19105e-05
1005 7.50987e-05
1006 5.43781e-05
1007 4.82691e-05
1008 0.000216774
1009 0.000137604
1010 3.92883e-05
1011 0.208697
1012 1
1013 0.213389
1014 1
1015 0.000690775
1016 0.00265581
1017 0.00121932
1018 0.000593831
1019 1
1020 0.232373
1021 0.160232
1022 9.43614e-07
1023 4.20981e-06
1024 1.01581e-06
1025 4.12102e-06
1026 0.000424931
1027 0.00040054
1028 0.00056284
1029 0.00148649
1030 0.00011678
1031 0.000325707
1032 0.000239552
1033 0.000612201
1034 0.00126731
1035 0.00552111
1036 0.00796537
1037 0.00523272
1038 0.199766
1039 0.0707262
1040 0.0552906
1041 0.0631962
1042 0.0269889
1043 0.0326251
1044 0.013582
1045 0.0740964
1046 0.00247573
1047 0.000836378
1048 0.00188495
1049 0.00402492
1050 0.000116646
1051 0.000210725
1052 0.000167267
1053 0.000519465
1054 0.0396353
1055 0.130409
1056 0.047268
1057 0.066522
1058 0.000104117
1059 9.07095e-05
1060 2.47019e-05
1061 7.05825e-05
1062 0.121732
1063 0.168073
1064 1
1065 0.234377
1066 0.000253352
1067 0.000169151
1068 4.70998e-05
1069 5.35043e-05
1070 2.36493e-05
1071 2.4772e-05
1072 5.50677e-06
1073 1.25709e-05
1074 0.00669853
1075 0.0134728
1076 0.0071303
1077 0.0352753
1078 0.000686578
1079 0.000399725
1080 0.00152044
1081 0.000331877
1082 0.0652198
1083 0.208355
1084 0.223384
1085 0.160555
1086 0.000599832
1087 0.000624684
1088 0.000166918
1089 0.000626874
1090 0.206689
1091 0.0640365
1092 0.0706644
1093 0.236454
1094 5.94248e-05
1095 3.63734e-05
1096 9.94157e-05
1097 0.000281619
1098 0.000409652
1099 0.000306347
1100 0.00106559
1101 3.15204e-05
1102 4.63619e-05
1103 2.5348e-05
1104 0.000115559
1105 0.000261605
1106 0.000567517
1107 0.000298692
1108 0.00115455
1109 0.000134834
1110 4.39805e-05
1111 3.50338e-05
1112 4.03802e-05
1113 0.199564
1114 0.0666401
1115 0.0677745
1116 0.213872
1117 8.40726e-06
1118 9.52938e-06
1119 4.00928e-05
1120 1.8674e-05
1121 0.00135116
1122 0.00351079
1123 0.000928704
1124 0.000802035
1125 0.248399
1126 1
1127 0.186575
1128 1
1129 0.0494692
1130 0.241481
1131 0.16625
1132 0.00033809
1133 0.00099387
1134 0.000751352
1135 0.000655783
1136 0.220152
1137 0.148417
1138 0.0946587
1139 0.225977
1140 1
1141 0.22243
1142 1
1143 1
1144 0.00103681
1145 0.00027084
1146 0.000332163
1147 0.00096748
1148 0.0192636
1149 0.0352648
1150 0.00710855
1151 0.0103722
1152 0.000249832
1153 0.000155805
1154 0.000545349
1155 0.000106724
1156 1
1157 0.212686
1158 1
1159 1
1160 0.00217065
1161 0.00038066
1162 0.00267837
1163 0.00112629
1164 0.189502
1165 0.18818
1166 0.0565989
1167 0.111346
1168 1.53289e-05
1169 7.81373e-05
1170 3.81867e-05
1171 8.39938e-05
1172 8.80335e-05
1173 6.43716e-05
1174 0.000144691
1175 3.09657e-05
1176 0.000141519
1177 0.000183679
1178 0.00018508
1179 4.5492e-05
1180 1
1181 1
1182 1
1183 0.21146
1184 0.000700813
1185 0.000852718
1186 0.00347075
1187 0.00295246
1188 0.0154767
1189 0.0573843
1190 0.0155836
1191 0.0577646
1192 0.000874621
1193 0.00126079
1194 0.000321063
1195 0.000376544
1196 0.135013
1197 0.0470575
1198 0.0722063
1199 0.250633
1200 1
1201 1
1202 0.227796
1203 1
1204 0.00156243
1205 0.00394177
1206 0.000842688
1207 0.000674851
1208 0.139207
1209 0.073211
1210 0.213708
1211 0.20271
1212 0.00182111
1213 0.00932214
1214 0.00394175
1215 0.00267091
1216 0.00495121
1217 0.00375811
1218 0.0155328
1219 0.00282773
1220 0.111123
1221 0.0533892
1222 0.0169239
1223 0.0189246
1224 4.76156e-05
1225 0.000122063
1226 0.000192281
1227 0.000135009
1228 0.00562852
1229 0.0168356
1230 0.00506948
1231 0.0202347
1232 0.0183736
1233 0.03726
1234 0.0106831
1235 0.0279374
1236 0.000714994
1237 0.00231655
1238 0.00103729
1239 0.000373936
1240 0.0166646
1241 0.00338911
1242 0.00612561
1243 0.00769099
1244 0.000373252
1245 0.00129856
1246 0.000333845
1247 0.000279164
1248 1
1249 0.257931
1250 0.201782
1251 1
1252 0.0099688
1253 0.018041
1254 0.00518245
1255 0.00494593
1256 0.000275691
1257 8.14457e-05
1258 1.53246e-05
1259 1.80683e-05
1260 4.97115e-05
1261 1
1262 0.13511
1263 0.203871
1264 0.140744
1265 0.237899
1266 0.120817
1267 0.00118912
1268 0.000274136
1269 0.00028325
1270 0.00028245
1271 0.158437
1272 1
1273 0.216582
1274 1
1275 1
1276 1
1277 0.228554
1278 1
1279 2.43702e-05
1280 2.42479e-05
1281 2.46248e-05
1282 0.000127446
1283 0.00172052
1284 0.00141271
1285 0.00145931
1286 0.00639149
1287 0.0102173
1288 0.030043
1289 0.0805723
1290 0.0118945
1291 0.0759474
1292 0.0462439
1293 0.210784
1294 0.0552244
1295 3.72268e-06
1296 3.63491e-06
1297 1.52003e-05
1298 3.59394e-06
1299 2.00044e-05
1300 4.30848e-06
1301 1.24475e-05
1302 1.63975e-05
1303 6.23757e-05
1304 0.000131568
1305 0.000311485
1306 0.000295525
1307 0.113392
1308 1
1309 0.22534
1310 0.214332
1311 0.0274361
1312 0.106583
1313 0.082647
1314 0.0746778
1315 0.235008
1316 0.0743982
1317 0.216253
1318 0.268451
1319 0.000942839
1320 0.0014661
1321 0.000707683
1322 0.00332834
1323 0.00137598
1324 0.00317905
1325 0.00423608
1326 0.000857782
1327 0.006007
1328 0.00569159
1329 0.00167794
1330 0.00761874
1331 0.170111
1332 1
1333 0.175077
1334 1
1335 0.000239431
1336 0.000109663
1337 7.27008e-05
1338 6.90327e-05
1339 0.00471855
1340 0.00133753
1341 0.00124934
1342 0.00109364
1343 0.215299
1344 0.230276
1345 0.21147
1346 1
1347 0.059173
1348 0.0696957
1349 0.0126883
1350 0.0162707
1351 0.00678961
1352 0.00466573
1353 0.00179961
1354 0.00497083
1355 0.000776881
1356 0.000275239
1357 0.000932794
1358 0.00117492
1359 0.0287839
1360 0.00572536
1361 0.0141562
1362 0.00904476
1363 0.0106232
1364 0.00823383
1365 0.0455053
1366 0.0210595
1367 0.0102634
1368 0.00379615
1369 0.00322733
1370 0.00157026
1371 0.0182117
1372 0.00570496
1373 0.0294251
1374 0.0058995
1375 0.00297021
1376 0.00359041
1377 0.309028
1378 0.228063
1379 1
1380 1
1381 0.0121179
1382 0.072722
1383 0.0216927
1384 0.0255556
1385 0.0246638
1386 0.00612779
1387 0.00823517
1388 0.00407595
1389 1.20327e-05
1390 4.57594e-05
1391 1.34693e-05
1392 1.29995e-05
1393 0.0481662
1394 0.0468677
1395 0.157721
1396 0.0182521
1397 0.00462305
1398 0.0277012
1399 0.0084801
1400 0.0687072
1401 0.221314
1402 0.0541545
1403 0.0651736
1404 0.000569219
1405 0.000108404
1406 0.000258527
1407 0.000199269
1408 0.000163017
1409 0.000121686
1410 0.000418362
1411 0.000100698
1412 0.000945859
1413 0.00230341
1414 0.00450576
1415 0.0019039
1416 0.00032153
1417 0.00039077
1418 0.000308943
1419 0.00139684
1420 2.92111e-05
1421 0.00011921
1422 2.88542e-05
1423 3.13668e-05
1424 0.00412333
1425 0.0059542
1426 0.00189606
1427 0.0107621
1428 0.000121205
1429 0.000187045
1430 5.55414e-05
1431 3.71101e-05
1432 0.00960967
1433 0.0116581
1434 0.0465372
1435 0.00714345
1436 0.00021612
1437 5.81554e-05
1438 0.000306658
1439 0.000264537
1440 0.0537421
1441 0.0230175
1442 0.076181
1443 0.0155593
1444 0.0177194
1445 0.009002
1446 0.00719868
1447 0.039063
1448 0.00170268
1449 0.00163207
1450 0.00176805
1451 0.00043666
1452 0.00206023
1453 0.00395728
1454 0.00499956
1455 0.00810497
1456 0.00836359
1457 0.00858021
1458 0.00229548
1459 0.0168777
1460 0.0143981
1461 0.0134247
1462 0.0175053
1463 0.0043813
1464 0.0001377
1465 0.00045507
1466 0.000112743
1467 0.00013872
1468 0.245149
1469 1
1470 1
1471 1
1472 0.021475
1473 0.0049146
1474 0.00529583
1475 0.00656378
1476 0.066622
1477 0.0132367
1478 0.0470997
1479 0.036725
1480 1
1481 1
1482 0.256434
1483 1
1484 0.00836807
1485 0.00714556
1486 0.0316768
1487 0.0236103
1488 0.00183274
1489 0.00124779
1490 0.00042703
1491 0.000468327
1492 0.0017221
1493 0.000304893
1494 0.000372885
1495 0.00037065
1496 0.000127682
1497 0.00055238
1498 0.000278212
1499 0.000558422
1500 0.00341408
1501 0.000799922
1502 0.000929419
1503 0.000947799
1504 0.00468844
1505 0.0015693
1506 0.00800075
1507 0.00160728
1508 0.000116944
1509 5.90613e-05
1510 0.000269286
1511 2.90196e-05
1512 0.000331242
1513 0.000218127
1514 0.000737276
1515 0.00016355
1516 0.269661
1517 0.22389
1518 1
1519 0.268924
1520 0.00132594
1521 0.00142842
1522 0.00654254
1523 0.00180447
1524 0.057963
1525 0.0149815
1526 0.016923
1527 0.0701836
1528 0.209005
1529 1
1530 1
1531 0.197515
1532 0.00765708
1533 0.00296339
1534 0.0116515
1535 0.0135483
1536 0.0177938
1537 0.0046563
1538 0.00490563
1539 0.00637809
1540 0.163672
1541 0.15087
1542 1
1543 0.246864
1544 1.11429e-05
1545 8.09059e-06
1546 1.03519e-05
1547 2.94714e-06
1548 8.79877e-05
1549 6.60876e-05
1550 0.000267418
1551 6.19796e-05
1552 1.20914e-05
1553 4.56856e-05
1554 1.05237e-05
1555 1.137e-05
1556 0.0307448
1557 0.021496
1558 0.00665707
1559 0.0188753
1560 0.00268767
1561 0.0040119
1562 0.00507869
1563 0.0124509
1564 0.252233
1565 0.179028
1566 0.174113
1567 1
1568 0.074897
1569 0.0387608
1570 0.0451548
1571 0.0152343
1572 0.000329724
1573 0.000120312
1574 0.000520464
1575 0.000189893
1576 0.000949106
1577 0.00243849
1578 0.00397712
1579 0.001472
1580 0.00145287
1581 0.00116145
1582 0.00205897
1583 0.000339276
1584 0.0670388
1585 0.0647927
1586 0.208025
1587 0.214249
1588 0.0103211
1589 0.0431186
1590 0.0137976
1591 0.0189218
1592 0.00224795
1593 0.0102793
1594 0.00231259
1595 0.00205975
1596 5.45844e-05
1597 1.40416e-05
1598 1.34834e-05
1599 4.44277e-05
1600 0.0150979
1601 0.00465655
1602 0.00160082
1603 0.00526742
1604 0.000312152
1605 7.23775e-05
1606 8.69467e-05
1607 0.000103087
1608 0.000111454
1609 3.44045e-05
1610 0.000155365
1611 0.000206823
1612 0.00171179
1613 0.000289221
1614 0.000608506
1615 0.000349705
1616 0.000302885
1617 0.000484918
1618 0.000841578
1619 0.000246638
1620 1
1621 1
1622 0.242227
1623 1
1624 8.76285e-05
1625 7.27856e-05
1626 0.000159318
1627 0.000307458
1628 0.0706588
1629 0.0712331
1630 0.204164
1631 0.205464
1632 0.000941818
1633 0.00268958
1634 0.00114156
1635 0.00413844
1636 0.00016217
1637 0.00010585
1638 0.000290666
1639 3.19941e-05
1640 0.0705155
1641 0.125821
1642 0.0454525
1643 0.262611
1644 0.285215
1645 0.217069
1646 0.0902467
1647 0.114606
1648 0.0103342
1649 0.00854986
1650 0.00516023
1651 0.0414181
1652 7.78562e-07
1653 3.44473e-06
1654 3.51267e-06
1655 4.12894e-06
1656 0.00744982
1657 0.00542256
1658 0.032082
1659 0.0170522
1660 0.0025855
1661 0.00127697
1662 0.000521807
1663 0.00288314
1664 1.66552e-05
1665 0.000103552
1666 7.12137e-05
1667 7.9026e-05
1668 0.257466
1669 0.110461
1670 0.242495
1671 0.0794497
1672 0.000510198
1673 0.000223329
1674 0.00137247
1675 0.0011062
1676 0.0129757
1677 0.0067007
1678 0.00584922
1679 0.00170445
1680 0.000121136
1681 8.05577e-05
1682 0.000112881
1683 0.000273282
1684 0.080761
1685 0.0568962
1686 0.130489
1687 0.226525
1688 0.000354844
1689 0.000599267
1690 0.00128
1691 0.00172042
1692 0.0014459
1693 0.00477388
1694 0.0051432
1695 0.00476617
1696 1
1697 0.249223
1698 0.251981
1699 0.152079
1700 0.000899234
1701 0.00472998
1702 0.00123015
1703 0.00109324
1704 0.0177674
1705 0.0211027
1706 0.0484395
1707 0.0850262
1708 0.139331
1709 0.0444154
1710 0.246039
1711 0.0618298
1712 1.29798e-05
1713 8.46703e-06
1714 1.04828e-05
1715 3.05861e-05
1716 0.0600651
1717 0.183315
1718 0.0417325
1719 0.0562766
1720 0.000511338
1721 0.000140534
1722 0.000144569
1723 0.000126536
1724 0.230535
1725 1
1726 0.18841
1727 1
1728 0.0490624
1729 0.202594
1730 0.185518
1731 0.218155
1732 1
1733 0.279722
1734 1
1735 1
1736 0.00221138
1737 0.00461883
1738 0.00461244
1739 0.00100067
1740 0.00326684
1741 0.0146312
1742 0.00593465
1743 0.00847517
1744 0.0120973
1745 0.0646784
1746 0.0621749
1747 0.0653601
1748 9.91155e-05
1749 0.000625541
1750 0.000174717
1751 0.000210128
1752 0.218957
1753 0.062547
1754 0.0885952
1755 0.0585494
1756 0.000423105
1757 0.000105413
1758 0.000340795
1759 1
1760 0.180953
1761 1
1762 1
1763 0.00687894
1764 0.00632175
1765 0.0195635
1766 0.00394023
1767 7.30991e-05
1768 1.69777e-05
1769 4.659e-05
1770 1.88973e-05
1771 0.000417925
1772 0.000257019
1773 0.0011449
1774 0.00070898
1775 0.00933917
1776 0.0134778
1777 0.0247136
1778 0.0370826
1779 0.0180746
1780 0.0157788
1781 0.00775496
1782 0.00504236
1783 6.37627e-07
1784 5.87944e-07
1785 6.07973e-07
1786 2.94704e-06
1787 0.0353818
1788 0.199573
1789 0.0798751
1790 0.15302
1791 0.0176393
1792 0.0152087
1793 0.0688696
1794 0.0161858
1795 0.00145717
1796 0.000294734
1797 0.00107721
1798 0.000347216
1799 0.000242507
1800 0.000206164
1801 0.000863057
1802 0.000263716
1803 1.83175e-05
1804 6.52361e-05
1805 6.30762e-05
1806 9.60232e-05
1807 0.000155081
1808 0.000148154
1809 0.000175591
1810 0.000674563
1811 1
1812 0.190513
1813 1
1814 1
1815 0.00231966
1816 0.0025377
1817 0.000760446
1818 0.00285907
1819 0.000712802
1820 0.000290739
1821 0.00169676
1822 0.00158301
1823 0.00161045
1824 0.00285538
1825 0.00672105
1826 0.00407489
1827 3.61712e-05
1828 1.04438e-05
1829 1.02109e-05
1830 1.00084e-05
1831 2.77748e-05
1832 9.69257e-06
1833 3.22639e-05
1834 8.52985e-06
1835 0.0136658
1836 0.0159156
1837 0.0589195
1838 0.0243542
1839 0.00149559
1840 0.00118212
1841 0.000323563
1842 0.000379826
1843 0.00301637
1844 0.000685196
1845 0.000564262
1846 0.00232867
1847 1
1848 1
1849 0.205086
1850 0.202905
1851 0.00671685
1852 0.00945727
1853 0.00424651
1854 0.00261628
1855 0.0675234
1856 0.0861135
1857 0.024658
1858 0.0630207
1859 0.00108716
1860 0.00104607
1861 0.00185606
1862 0.000472657
1863 0.0027465
1864 0.00206793
1865 0.0016534
1866 0.000516067
1867 0.00248238
1868 0.00145521
1869 0.0100537
1870 0.00721373
1871 0.219981
1872 1
1873 1
1874 0.190432
1875 0.018406
1876 0.0085948
1877 0.0289852
1878 0.0478274
1879 0.000133272
1880 0.000469696
1881 0.0251679
1882 0.0413552
1883 0.0478868
1884 0.0103198
1885 0.000139961
1886 3.496e-05
1887 0.000166747
1888 0.000147059
1889 0.000867396
1890 0.00019835
1891 0.000452492
1892 0.000200877
1893 7.24623e-07
1894 6.79078e-07
1895 4.65874e-07
1896 1.76563e-06
1897 0.0118637
1898 0.0463689
1899 0.0521775
1900 0.0149358
1901 4.2985e-05
1902 1.7379e-05
1903 4.89938e-05
1904 0.000137074
1905 0.000712076
1906 0.000258728
1907 0.000929706
1908 0.000241859
1909 0.0022742
1910 0.0115392
1911 0.00866072
1912 0.00967292
1913 0.011184
1914 0.012977
1915 0.050131
1916 0.0390273
1917 0.0577706
1918 0.251453
1919 0.0771475
1920 0.191849
1921 0.203933
1922 1
1923 0.206558
1924 0.212387
1925 4.37838e-05
1926 0.000212724
1927 0.000229336
1928 8.43272e-05
1929 0.220277
1930 0.212244
1931 1
1932 1
1933 0.0136566
1934 0.0183407
1935 0.0396942
1936 0.0684476
1937 0.00243187
1938 0.0122891
1939 0.00389444
1940 0.00654422
1941 0.00350674
1942 0.00227445
1943 0.00713709
1944 0.0010461
1945 4.39955e-05
1946 0.000144744
1947 2.9066e-05
1948 2.87888e-05
1949 0.000880531
1950 0.000632603
1951 0.00018534
1952 0.000774343
1953 0.00550011
1954 0.00285425
1955 0.00122557
1956 0.00910723
1957 0.00065773
1958 0.00267323
1959 0.00325615
1960 0.0018886
1961 1
1962 0.223092
1963 0.193372
1964 0.178751
1965 1.26639e-06
1966 3.56876e-06
1967 4.60138e-06
1968 5.43765e-06
1969 7.34333e-05
1970 2.45032e-05
1971 8.75959e-05
1972 8.97673e-05
1973 0.0037258
1974 0.0019447
1975 0.00554619
1976 0.00198241
1977 0.000168573
1978 8.18422e-05
1979 3.75558e-05
1980 5.95676e-05
1981 0.223887
1982 0.0756559
1983 0.217538
1984 0.210082
1985 0.251934
1986 0.253392
1987 0.0807798
1988 0.249798
1989 0.00713312
1990 0.00663496
1991 0.00328548
1992 0.017603
1993 0.00160163
1994 0.00306021
1995 0.000470746
1996 0.000707999
1997 8.10368e-05
1998 2.97479e-05
1999 9.25445e-05
2000 2.66214e-05
2001 0.00392288
2002 0.00107689
2003 0.00364331
2004 0.00502911
2005 0.229884
2006 1
2007 1
2008 1
2009 1.02762e-05
2010 9.57855e-06
2011 1.05889e-05
2012 3.83779e-05
2013 0.048372
2014 0.0494375
2015 0.0133451
2016 0.0364618
2017 0.000935712
2018 0.000768505
2019 0.000250618
2020 0.0011194
2021 6.17406e-05
2022 0.000140498
2023 1.92242e-05
2024 5.51832e-05
2025 0.00712224
2026 0.00242298
2027 0.00185843
2028 0.00283667
2029 0.0159402
2030 0.00426723
2031 0.0177007
2032 0.00644134
2033 9.97659e-07
2034 4.37549e-06
2035 1.04543e-06
2036 1.02006e-06
2037 0.217531
2038 1
2039 0.219941
2040 0.22094
2041 0.00167987
2042 0.000906602
2043 0.00507196
2044 0.00194655
2045 7.15775e-06
2046 7.95001e-06
2047 1.20164e-05
2048 3.25135e-06
2049 0.220824
2050 1
2051 0.221478
2052 1
2053 1.66353e-05
2054 1.5422e-05
2055 5.85275e-05
2056 1.2299e-05
2057 0.00797347
2058 0.00679103
2059 0.0174845
2060 0.00438045
2061 0.000531972
2062 9.72006e-05
2063 0.000343397
2064 0.000156579
2065 0.000315591
2066 0.00140736
2067 0.000191858
2068 0.000670285
2069 0.00152661
2070 0.00156616
2071 0.00144508
2072 0.00523825
2073 0.000417514
2074 0.000126385
2075 0.000123836
2076 0.000108783
2077 0.0122248
2078 0.0208048
2079 0.0045812
2080 0.0161689
2081 0.01615
2082 0.00325614
2083 0.00778567
2084 0.00267952
2085 0.0522602
2086 0.188307
2087 0.153409
2088 0.197223
2089 0.105743
2090 0.234079
2091 0.198898
2092 1
2093 0.00503323
2094 0.00205307
2095 0.00137005
2096 0.000856824
2097 3.19367e-06
2098 1.20616e-05
2099 3.62318e-06
2100 1.21816e-05
2101 0.00054589
2102 0.000175676
2103 0.000269629
2104 0.000719196
2105 0.00167933
2106 0.000466512
2107 0.00147918
2108 0.00173022
2109 0.28774
2110 1
2111 1
2112 0.259017
2113 0.000154389
2114 0.000171629
2115 0.000376761
2116 8.98516e-05
2117 0.00110244
2118 0.00205762
2119 0.00235124
2120 0.000584311
2121 0.0388685
2122 0.0112755
2123 0.00812088
2124 0.0168063
2125 0.0231984
2126 0.0589421
2127 0.0318566
2128 0.0111104
2129 9.796e-06
2130 3.45753e-05
2131 8.45193e-06
2132 1.10045e-05
2133 0.0494464
2134 0.0520668
2135 0.181663
2136 0.16764
2137 0.0888022
2138 0.164586
2139 0.164233
2140 0.200811
2141 0.00891729
2142 0.00334691
2143 0.00214254
2144 0.00887484
2145 0.00181391
2146 0.00583962
2147 0.00160242
2148 0.00118681
2149 0.0307416
2150 0.190162
2151 0.195686
2152 0.194514
2153 6.42958e-05
2154 0.000225107
2155 5.82197e-05
2156 8.03675e-05
2157 0.00150015
2158 0.00119208
2159 0.000395049
2160 0.000392749
2161 2.43019e-05
2162 7.34726e-06
2163 1.92589e-05
2164 1.01811e-05
2165 0.013429
2166 0.00331962
2167 0.00296475
2168 0.00356655
2169 1.27879e-05
2170 2.44514e-06
2171 1.18565e-05
2172 7.34805e-06
2173 0.000589941
2174 0.000405783
2175 0.000540698
2176 0.000199356
2177 0.00452388
2178 0.00667177
2179 0.00820002
2180 0.0180572
2181 0.021457
2182 0.00557756
2183 0.0160222
2184 0.0181282
2185 0.0467012
2186 0.0112893
2187 0.0109698
2188 0.0533847
2189 0.177006
2190 0.213359
2191 1
2192 0.250096
2193 1.19112e-05
2194 1.24598e-05
2195 1.097e-05
2196 8.44859e-05
2197 7.33761e-05
2198 7.28208e-05
2199 0.000278125
2200 6.85217e-05
2201 0.000383758
2202 0.00116944
2203 0.000221774
2204 0.000271825
2205 0.000408316
2206 0.000125731
2207 0.000117099
2208 0.00045562
2209 0.0384777
2210 0.0448677
2211 0.0246421
2212 0.00937348
2213 0.0264884
2214 0.0277791
2215 0.00568923
2216 0.00863607
2217 0.0428144
2218 0.0848695
2219 0.0848474
2220 0.0339782
2221 9.30102e-05
2222 0.000364443
2223 0.000274475
2224 0.000298722
2225 0.000122406
2226 5.94346e-05
2227 0.000405322
2228 0.000129125
2229 5.15984e-05
2230 0.000170107
2231 5.19941e-05
2232 0.00466592
2233 0.00628166
2234 0.0052263
2235 0.0164576
2236 0.0686881
2237 0.059706
2238 0.0782643
2239 0.0216605
2240 0.00232601
2241 0.00201598
2242 0.00042999
2243 0.00156135
2244 0.0788889
2245 0.0281301
2246 0.0441413
2247 0.0115014
2248 1
2249 1
2250 1
2251 0.256586
2252 1
2253 0.197904
2254 1
2255 1
2256 0.0566513
2257 0.219695
2258 0.171435
2259 0.226007
2260 1
2261 0.252483
2262 1
2263 0.00203927
2264 0.000951835
2265 0.000261098
2266 0.00106551
2267 1
2268 1
2269 0.13829
2270 1
2271 0.00956255
2272 0.00167159
2273 0.00848436
2274 0.00185063
2275 0.0398013
2276 0.0171872
2277 0.0120789
2278 0.192882
2279 0.221056
2280 0.214154
2281 0.0681682
2282 0.0100272
2283 0.028101
2284 0.00473043
2285 0.0200238
2286 0.000778229
2287 0.000248275
2288 0.000811828
2289 0.000804357
2290 0.0180353
2291 0.0704921
2292 0.0493692
2293 0.0692978
2294 9.35741e-05
2295 7.45212e-05
2296 6.07069e-05
2297 3.35972e-05
2298 1
2299 0.209187
2300 0.211706
2301 1
2302 1
2303 1
2304 1
2305 0.186985
2306 0.000851887
2307 0.00144713
2308 0.000300854
2309 0.0011799
2310 7.57304e-05
2311 6.38124e-05
2312 0.000102353
2313 2.0537e-05
2314 0.0077308
2315 0.0152503
2316 0.0201266
2317 0.00341351
2318 0.0673302
2319 0.211089
2320 0.248598
2321 0.235761
2322 1
2323 1
2324 0.180957
2325 1
2326 0.0012438
2327 0.000792205
2328 0.000493517
2329 0.000265988
2330 0.25598
2331 1
2332 1
2333 1
2334 0.000297717
2335 0.00103958
2336 0.00169732
2337 0.00102849
2338 0.00279649
2339 0.0128281
2340 0.00700567
2341 0.00861738
2342 0.000306567
2343 0.00169605
2344 0.000412578
2345 0.000423943
2346 0.10294
2347 0.0812351
2348 0.0297032
2349 0.00148299
2350 0.000449564
2351 0.00151588
2352 0.00444622
2353 0.020798
2354 0.00527229
2355 0.00384445
2356 3.82987e-05
2357 5.30165e-05
2358 6.32136e-05
2359 1.79156e-05
2360 1.34981e-05
2361 1.56302e-05
2362 8.85082e-05
2363 0.000299049
2364 7.96125e-05
2365 6.52307e-05
2366 0.171972
2367 0.158166
2368 0.069547
2369 0.233149
2370 0.000541409
2371 0.000199079
2372 0.00048392
2373 0.000855605
2374 2.16913e-05
2375 0.000149185
2376 0.00011091
2377 0.000137528
2378 6.67649e-05
2379 0.000206719
2380 0.000435855
2381 1
2382 1
2383 0.25144
2384 0.273358
2385 0.0262871
2386 0.0789985
2387 0.0705832
2388 0.0778155
2389 0.00727808
2390 0.00439082
2391 0.0182731
2392 0.0135231
2393 0.198833
2394 1
2395 0.220684
2396 1
2397 0.20719
2398 0.225412
2399 0.207617
2400 0.0758579
2401 0.0636222
2402 0.0822265
2403 0.203
2404 0.0806174
2405 0.180094
2406 0.0362343
2407 0.0685176
2408 0.0496302
2409 0.0542063
2410 0.0693459
2411 0.0260747
2412 0.012668
2413 0.00113665
2414 0.000455045
2415 0.000299331
2416 0.000654254
2417 0.0624389
2418 0.0230161
2419 0.0203183
2420 0.0702979
2421 0.000949245
2422 0.000199307
2423 0.000550423
2424 0.00114435
2425 1.34585e-05
2426 1.34321e-05
2427 0.0213575
2428 0.00767278
2429 0.0041582
2430 0.0198473
2431 0.0050609
2432 0.00673185
2433 0.00233627
2434 0.00219014
2435 1.19257e-05
2436 6.33621e-05
2437 2.16534e-05
2438 1.30889e-05
2439 0.0242928
2440 0.0243193
2441 0.0291889
2442 0.0904118
2443 0.251719
2444 0.226985
2445 1
2446 0.157385
2447 0.000215031
2448 5.16172e-05
2449 6.29356e-05
2450 5.02177e-05
2451 0.000590921
2452 0.000383948
2453 0.000147473
2454 4.55554e-05
2455 0.000212985
2456 5.22388e-05
2457 0.0724928
2458 0.074684
2459 0.212474
2460 0.230806
2461 0.229055
2462 0.202276
2463 1
2464 1
2465 0.0150048
2466 0.0118229
2467 0.00553397
2468 0.0246114
2469 0.0162952
2470 0.0727551
2471 0.0391502
2472 0.0190646
2473 0.0215158
2474 0.00584149
2475 0.0231785
2476 0.0403558
2477 0.000267874
2478 0.000988915
2479 0.000187023
2480 0.000819258
2481 0.0586521
2482 0.0546733
2483 0.0399001
2484 0.0111672
2485 0.0653782
2486 0.0551036
2487 0.0180459
2488 0.0147727
2489 0.0313439
2490 0.0117549
2491 0.0182023
2492 0.0633231
2493 0.00384547
2494 0.00551246
2495 0.00151682
2496 0.00473186
2497 3.99005e-06
2498 1.1666e-06
2499 3.40824e-06
2500 5.19771e-06
2501 1
2502 1
2503 1
2504 0.197477
2505 0.222773
2506 0.264274
2507 1
2508 1
2509 0.00461203
2510 0.000913995
2511 0.000987005
2512 0.00204376
2513 0.201669
2514 0.146847
2515 1
2516 1
2517 0.203926
2518 0.182662
2519 0.216431
2520 1
2521 0.0066504
2522 0.0154833
2523 0.00341777
2524 0.00442632
2525 0.000263806
2526 0.000209432
2527 0.000428401
2528 0.000879946
2529 0.00694172
2530 0.00130506
2531 0.00370721
2532 6.08988e-05
2533 5.67701e-05
2534 9.61491e-05
2535 1.75541e-05
2536 0.248377
2537 0.223977
2538 0.0863351
2539 0.251434
2540 1
2541 0.18532
2542 0.198511
2543 0.220033
2544 0.000226676
2545 0.000171422
2546 5.45871e-05
2547 8.49264e-05
2548 1
2549 1
2550 1
2551 0.157397
2552 0.0813716
2553 0.0621097
2554 0.0349575
2555 0.164914
2556 0.00487748
2557 0.0388496
2558 0.00751227
2559 0.00554434
2560 0.000125224
2561 9.87887e-05
2562 5.49239e-05
2563 2.79655e-05
2564 1.25598e-05
2565 1.49724e-05
2566 1.42271e-05
2567 5.05554e-05
2568 0.020926
2569 0.00638931
2570 0.00770272
2571 0.00570877
2572 1
2573 0.00107656
2574 0.00117314
2575 0.00127975
2576 0.00475694
2577 0.21263
2578 0.227603
2579 0.0730196
2580 0.141825
2581 9.06524e-05
2582 0.000376737
2583 0.000266493
2584 7.92729e-05
2585 0.000125521
2586 0.000184033
2587 0.000170922
2588 4.14069e-05
2589 0.000300876
2590 0.000213391
2591 0.000953728
2592 0.000547099
2593 0.0012841
2594 0.00373783
2595 0.000724639
2596 0.00286375
2597 0.00153935
2598 0.00097279
2599 0.00120921
2600 0.000313942
2601 0.262363
2602 1
2603 0.143653
2604 0.155617
2605 0.227256
2606 0.0604464
2607 0.229228
2608 0.15406
2609 0.0635422
2610 0.0159829
2611 0.0156701
2612 0.0330225
2613 0.109726
2614 0.029095
2615 0.0288318
2616 2.15359e-05
2617 1.53049e-05
2618 4.53827e-06
2619 1.25211e-05
2620 0.000985045
2621 0.00062974
2622 0.00386548
2623 0.00299646
2624 1
2625 0.174791
2626 0.250107
2627 0.274938
2628 0.00672862
2629 0.0429301
2630 0.00771217
2631 0.0262228
2632 0.195553
2633 1
2634 1
2635 0.241323
2636 0.000144141
2637 0.000490988
2638 0.000779859
2639 0.000567142
2640 0.0158773
2641 0.0637641
2642 0.0522356
2643 0.0694147
2644 0.000377727
2645 9.61978e-05
2646 0.000201455
2647 0.000423826
2648 0.0307662
2649 0.015778
2650 0.0525005
2651 0.0116816
2652 0.000569938
2653 0.000125221
2654 0.000154387
2655 0.000185094
2656 0.00150832
2657 0.00228266
2658 0.000736611
2659 1.51472e-05
2660 4.8575e-05
2661 1.33689e-05
2662 1.69723e-05
2663 0.00587309
2664 0.00986796
2665 0.0101391
2666 0.00224533
2667 0.000124661
2668 0.000117549
2669 5.5269e-05
2670 3.71525e-05
2671 0.000706834
2672 0.000593449
2673 0.00238201
2674 0.000600078
2675 1.37716e-05
2676 1.35571e-05
2677 4.0921e-05
2678 1.42877e-05
2679 1
2680 1
2681 1
2682 0.252386
2683 0.00236769
2684 0.00051854
2685 0.0017862
2686 0.00107387
2687 0.000363118
2688 0.000356434
2689 0.000397963
2690 0.000112951
2691 1
2692 1
2693 0.210592
2694 1
2695 0.238506
2696 0.25074
2697 0.134309
2698 3.39071e-05
2699 9.94479e-05
2700 2.0127e-05
2701 5.00572e-05
2702 0.0171889
2703 0.0491406
2704 0.0188078
2705 0.00651684
2706 1
2707 1
2708 1
2709 0.212594
2710 0.220742
2711 0.226707
2712 1
2713 0.213511
2714 0.0252661
2715 0.0802572
2716 0.0262114
2717 0.0232766
2718 3.05905e-05
2719 3.06232e-05
2720 2.18881e-05
2721 7.17575e-06
2722 0.033352
2723 0.139271
2724 0.173701
2725 0.175017
2726 0.0730344
2727 0.000163776
2728 6.99204e-05
2729 3.01241e-05
2730 3.96841e-05
2731 1.10537e-05
2732 2.25289e-05
2733 4.37565e-05
2734 1.00019e-05
2735 0.000566669
2736 0.000473868
2737 0.000149811
2738 0.000141296
2739 0.00774286
2740 0.0244114
2741 0.00504609
2742 0.00582808
2743 0.000303359
2744 5.05232e-05
2745 7.30299e-05
2746 6.11732e-05
2747 0.00644295
2748 0.00646709
2749 0.0244658
2750 0.00993911
2751 0.000111974
2752 2.64048e-05
2753 2.71631e-05
2754 2.57326e-05
2755 0.148075
2756 1
2757 1
2758 0.268133
2759 0.00589096
2760 0.00187794
2761 0.00163966
2762 0.00654117
2763 0.0399456
2764 0.020828
2765 0.0147838
2766 0.00602592
2767 5.11318e-05
2768 0.000218158
2769 5.79575e-05
2770 5.65913e-05
2771 0.156106
2772 0.0812685
2773 0.205638
2774 0.180352
2775 0.000581724
2776 0.00038375
2777 0.000263954
2778 0.000114792
2779 0.000520413
2780 0.00161397
2781 0.00174916
2782 0.00202815
2783 0.0312104
2784 0.0312859
2785 0.0419656
2786 0.0120608
2787 1.13422e-05
2788 5.84871e-05
2789 5.31459e-05
2790 1.33277e-05
2791 0.235005
2792 0.192955
2793 0.207669
2794 0.0629526
2795 0.00611503
2796 0.0161923
2797 0.0154434
2798 0.0211216
2799 0.0283132
2800 0.00613019
2801 0.00617597
2802 0.0225968
2803 0.00946057
2804 0.0507823
2805 0.0159421
2806 0.0349633
2807 1
2808 1
2809 1
2810 0.213306
2811 6.68682e-06
2812 7.47817e-06
2813 7.15196e-06
2814 3.3173e-05
2815 0.0619128
2816 0.0311684
2817 0.0121468
2818 0.0379256
2819 0.0898391
2820 0.259068
2821 0.305399
2822 0.239662
2823 0.00897576
2824 0.00201752
2825 0.00771856
2826 0.00310985
2827 0.0583221
2828 0.204797
2829 0.0610628
2830 0.0698248
2831 0.0464989
2832 0.112433
2833 0.0588562
2834 0.0273366
2835 0.000374063
2836 0.00035139
2837 0.000139827
2838 0.000326101
2839 0.00253695
2840 0.00502686
2841 0.00928685
2842 0.00217305
2843 1
2844 0.19785
2845 1
2846 0.207175
2847 0.00492874
2848 0.00578905
2849 0.0133745
2850 0.018814
2851 0.000444863
2852 0.000821143
2853 0.000122136
2854 0.00033792
2855 0.0865297
2856 0.0960136
2857 0.192489
2858 0.213605
2859 0.000621942
2860 0.000715864
2861 0.0246001
2862 0.000811451
2863 0.00689294
2864 0.00279592
2865 0.00271495
2866 0.000384988
2867 0.000113194
2868 0.000459701
2869 0.000354719
2870 0.0141403
2871 0.0207543
2872 0.0488369
2873 0.0076142
2874 5.54536e-05
2875 0.000456781
2876 0.000137227
2877 0.000137353
2878 0.000114614
2879 0.00806715
2880 0.00598354
2881 0.0229608
2882 0.0108092
2883 0.000192055
2884 0.000457717
2885 0.000250456
2886 0.00107057
2887 0.00115699
2888 0.00371906
2889 0.000901545
2890 0.00050084
2891 0.00479974
2892 0.00208035
2893 0.011494
2894 0.00956831
2895 0.000303274
2896 7.11893e-05
2897 0.000235439
2898 6.14349e-05
2899 0.0030721
2900 0.0106053
2901 0.0190571
2902 0.0152892
2903 7.65649e-05
2904 0.000273698
2905 7.88697e-05
2906 0.000355625
2907 0.0027777
2908 0.00307737
2909 0.0109788
2910 0.00309347
2911 5.16837e-05
2912 3.93513e-05
2913 1.11759e-05
2914 3.9046e-05
2915 8.31638e-05
2916 2.22302e-05
2917 0.231478
2918 1
2919 0.200349
2920 0.178837
2921 0.0143181
2922 0.00963189
2923 0.0333454
2924 0.00659896
2925 0.0340787
2926 0.0331339
2927 0.172038
2928 0.0710912
2929 0.00778211
2930 0.00899111
2931 0.0329169
2932 0.000120922
2933 3.89581e-05
2934 0.000149309
2935 4.55895e-05
2936 0.00112926
2937 0.000413346
2938 0.000279689
2939 0.000337448
2940 0.000394948
2941 0.000319594
2942 8.22957e-05
2943 0.0146723
2944 0.0144143
2945 0.0123728
2946 0.0528035
2947 0.0057173
2948 0.014632
2949 0.00514634
2950 0.00224175
2951 0.269969
2952 0.115651
2953 0.286251
2954 0.0879468
2955 0.0462703
2956 0.0282052
2957 0.0431304
2958 0.142497
2959 0.0625509
2960 0.133504
2961 0.234735
2962 0.184386
2963 0.00170352
2964 0.000327086
2965 0.00106055
2966 0.000713977
2967 1.47752e-05
2968 1.45616e-05
2969 1.60353e-05
2970 4.68845e-05
2971 0.119365
2972 0.0611927
2973 0.0718535
2974 0.0231132
2975 1
2976 0.223152
2977 0.20999
2978 0.245738
2979 0.0513298
2980 0.0497548
2981 0.191934
2982 0.0521862
2983 8.55672e-05
2984 1.91496e-05
2985 4.63838e-05
2986 7.14898e-05
2987 0.0017124
2988 0.000878787
2989 0.0010155
2990 0.000241621
2991 0.0816233
2992 0.236079
2993 0.121721
2994 0.201149
2995 1.04106e-06
2996 3.8554e-06
2997 8.3194e-07
2998 1.04244e-06
2999 1.18164e-06
3000 1.32756e-06
3001 5.56739e-06
3002 3.52294e-06
3003 0.00686962
3004 0.00163859
3005 0.00204101
3006 0.00274172
3007 2.27547e-05
3008 4.567e-05
3009 0.000164972
3010 8.50283e-05
3011 1
3012 0.187333
3013 0.239649
3014 1
3015 9.61904e-05
3016 0.000131325
3017 4.39005e-05
3018 3.7108e-05
3019 0.00338289
3020 0.00476313
3021 0.0014449
3022 0.000872466
3023 0.0614225
3024 0.0366639
3025 0.0936948
3026 1
3027 0.244036
3028 0.280107
3029 1
3030 0.198
3031 0.0382756
3032 0.14381
3033 0.0361465
3034 8.62064e-05
3035 0.000124624
3036 0.000150355
3037 0.000358554
3038 0.0615706
3039 0.19907
3040 0.0506618
3041 0.0637509
3042 0.000868109
3043 0.000518191
3044 0.00213449
3045 0.00178273
3046 1
3047 1
3048 0.267694
3049 1
3050 0.000114145
3051 6.11152e-05
3052 0.000320375
3053 0.000152858
3054 3.48265e-05
3055 0.000150858
3056 0.000175095
3057 0.000108296
3058 0.00832731
3059 0.00150589
3060 0.00118759
3061 0.00519548
3062 0.123143
3063 0.0584545
3064 0.214437
3065 0.195326
3066 4.0336e-05
3067 8.70962e-06
3068 7.92235e-06
3069 3.16711e-05
3070 8.28972e-05
3071 0.000296097
3072 0.000286345
3073 0.00031112
3074 7.6914e-06
3075 4.30029e-06
3076 1.36019e-05
3077 6.83777e-06
3078 0.000779254
3079 0.00035984
3080 0.000852353
3081 0.000222386
3082 0.000350824
3083 0.000103052
3084 9.31782e-05
3085 8.68128e-05
3086 0.212422
3087 1
3088 0.196929
3089 1
3090 0.0181168
3091 0.0335335
3092 0.0230236
3093 0.061465
3094 1
3095 0.275504
3096 1
3097 0.267574
3098 0.000591608
3099 0.000222044
3100 0.000151315
3101 0.000203627
3102 0.273806
3103 1
3104 1
3105 1
3106 0.0870241
3107 0.0258169
3108 0.0243208
3109 0.0270154
3110 1.15031e-05
3111 2.41549e-06
3112 8.54314e-06
3113 2.73638e-06
3114 0.000183626
3115 0.000684237
3116 0.000183968
3117 0.000635327
3118 0.00300907
3119 0.000837563
3120 0.00173162
3121 0.000926065
3122 0.000276655
3123 0.000377235
3124 0.000141988
3125 0.0232194
3126 0.0844077
3127 0.0245017
3128 0.0244661
3129 2.02226e-05
3130 1.43944e-05
3131 5.25279e-05
3132 5.99331e-05
3133 1
3134 1
3135 0.251249
3136 1
3137 0.000220605
3138 0.00017927
3139 8.6859e-05
3140 8.1205e-05
3141 1.12596e-06
3142 9.86776e-07
3143 3.59484e-06
3144 3.42392e-06
3145 0.1055
3146 0.0382902
3147 0.205787
3148 0.0723753
3149 2.28483e-05
3150 6.83381e-06
3151 1.07985e-05
3152 5.89758e-06
3153 0.000381063
3154 0.000111447
3155 0.000142752
3156 0.000367575
3157 0.00102357
3158 0.000889662
3159 0.00407199
3160 0.00322137
3161 0.00207947
3162 0.000541414
3163 0.00160125
3164 0.00169238
3165 0.0514128
3166 0.0509093
3167 0.187529
3168 0.052653
3169 0.00272495
3170 0.00212372
3171 0.00749346
3172 0.00181574
3173 0.00068908
3174 0.000478051
3175 0.00265175
3176 0.00112374
3177 2.33534e-06
3178 2.31716e-06
3179 2.63165e-06
3180 8.59687e-06
3181 2.89941e-06
3182 1.00151e-05
3183 2.43855e-06
3184 2.3097e-06
3185 6.85809e-05
3186 2.37275e-05
3187 1.45643e-05
3188 1.6962e-05
3189 8.62399e-06
3190 6.14761e-06
3191 2.47184e-05
3192 8.78309e-06
3193 0.214958
3194 0.246344
3195 0.210997
3196 1
3197 0.0985898
3198 0.0648117
3199 0.0194304
3200 0.0651617
3201 0.0142023
3202 0.0697089
3203 0.0194357
3204 0.0155729
3205 0.000220823
3206 0.000146091
3207 4.62986e-05
3208 6.24152e-05
3209 0.000100998
3210 2.51215e-05
3211 7.29161e-05
3212 2.36477e-05
3213 2.62863e-06
3214 8.86739e-06
3215 2.09373e-06
3216 2.62891e-06
3217 4.11721e-05
3218 1.2798e-05
3219 1.31142e-05
3220 4.96536e-05
3221 0.0419355
3222 0.0226578
3223 0.0510274
3224 0.00758969
3225 0.0243826
3226 0.0215838
3227 0.0797751
3228 0.0232096
3229 0.0631411
3230 0.0462956
3231 0.156717
3232 0.188123
3233 0.00701068
3234 0.0289287
3235 0.00636931
3236 0.021824
3237 1
3238 1
3239 1
3240 0.222105
3241 0.033235
3242 0.0683765
3243 0.0207458
3244 0.0163237
3245 0.171138
3246 0.226451
3247 0.192708
3248 1
3249 0.0631192
3250 0.0454443
3251 0.0301328
3252 0.153111
3253 0.20094
3254 0.0684519
3255 0.191758
3256 0.0729542
3257 0.00782978
3258 0.00551204
3259 0.00141904
3260 0.00522622
3261 0.00965845
3262 0.0213355
3263 0.0054876
3264 0.00809207
3265 7.06153e-07
3266 2.49261e-06
3267 1.21871e-06
3268 3.03869e-06
3269 0.0452905
3270 0.178656
3271 0.196624
3272 0.170659
3273 0.234512
3274 0.231351
3275 0.0770254
3276 0.0736827
3277 1.89074e-05
3278 1.60528e-05
3279 7.36152e-05
3280 0.000125949
3281 0.000362374
3282 0.00010947
3283 0.000380883
3284 0.0132882
3285 0.0428463
3286 0.00981216
3287 0.0456576
3288 8.26487e-05
3289 0.000142176
3290 0.000341144
3291 0.000123304
3292 3.96573e-05
3293 1.09609e-05
3294 0.156742
3295 0.245636
3296 0.125652
3297 1
3298 0.0311285
3299 0.112262
3300 0.220792
3301 0.0720437
3302 2.29002e-05
3303 0.000108454
3304 7.94586e-05
3305 2.18376e-05
3306 0.171729
3307 0.234095
3308 1
3309 0.210894
3310 0.00183744
3311 0.00109619
3312 0.000648161
3313 0.000424865
3314 0.00414999
3315 0.00441166
3316 0.000982921
3317 0.00563135
3318 0.000903292
3319 0.000937728
3320 0.0010576
3321 0.00305216
3322 1
3323 1
3324 1
3325 0.227204
3326 0.00023895
3327 0.000505327
3328 0.00115154
3329 0.000234087
3330 0.0181182
3331 0.0497041
3332 0.0475007
3333 0.153407
3334 0.0823236
3335 0.0888723
3336 0.257747
3337 0.084488
3338 0.00185168
3339 0.000684504
3340 0.00393614
3341 0.00221718
3342 0.00491289
3343 0.0219719
3344 0.028165
3345 0.0126335
3346 0.0143412
3347 0.00262944
3348 0.00519223
3349 0.00726235
3350 0.0412492
3351 0.00645373
3352 0.0110616
3353 0.0429664
3354 0.0758477
3355 0.0373921
3356 0.175845
3357 0.162261
3358 0.0566011
3359 0.0664343
3360 0.0603521
3361 0.0461999
3362 0.154389
3363 0.194987
3364 0.171444
3365 0.0117068
3366 0.0484129
3367 0.0286342
3368 0.0253094
3369 1
3370 1
3371 1
3372 0.0554546
3373 0.0489541
3374 0.0567782
3375 0.210019
3376 0.00654572
3377 0.0139253
3378 0.00719655
3379 0.00215894
3380 0.00964017
3381 0.00103873
3382 0.0017039
3383 0.00185749
3384 0.00400795
3385 8.61026e-06
3386 3.09738e-05
3387 8.56286e-06
3388 8.75769e-06
3389 0.000476797
3390 0.00290115
3391 0.00104929
3392 0.000700455
3393 0.000899147
3394 0.0034159
3395 0.000587999
3396 0.00133734
3397 0.070524
3398 0.260172
3399 0.0712059
3400 0.118061
3401 0.00266541
3402 0.00725091
3403 0.00281617
3404 0.00252904
3405 0.00352038
3406 0.00315426
3407 0.0114046
3408 0.0126053
3409 1
3410 1
3411 0.218682
3412 0.275459
3413 0.276518
3414 0.181471
3415 0.0845878
3416 0.0715117
3417 0.0126681
3418 0.0499713
3419 0.0101786
3420 0.0105901
3421 0.00170499
3422 0.00173859
3423 0.00173348
3424 0.00551346
3425 0.230907
3426 0.0592595
3427 0.0581036
3428 0.204754
3429 0.00174865
3430 0.00280554
3431 0.00960099
3432 0.00241129
3433 9.87476e-05
3434 0.000279004
3435 0.000203412
3436 0.000466455
3437 5.1366e-05
3438 0.000243964
3439 0.000153172
3440 0.000217037
3441 0.117382
3442 0.233646
3443 0.078327
3444 0.299054
3445 0.0235412
3446 0.00536175
3447 0.00700736
3448 0.00527637
3449 0.00285383
3450 0.0137121
3451 0.00305955
3452 0.00687662
3453 0.0797365
3454 0.211284
3455 0.0555479
3456 0.221828
3457 0.190169
3458 1
3459 1
3460 0.209947
3461 0.000906572
3462 0.00168776
3463 0.00574104
3464 0.00113867
3465 0.00637571
3466 0.00271789
3467 0.00155843
3468 0.00589892
3469 0.00687356
3470 0.00198058
3471 0.00843482
3472 0.00946874
3473 0.000206242
3474 0.000175803
3475 0.000868558
3476 0.000190776
3477 6.82804e-05
3478 5.06877e-05
3479 1.38927e-05
3480 1.65307e-05
3481 0.0248564
3482 0.00748917
3483 0.0130486
3484 0.0333992
3485 0.0156418
3486 0.056775
3487 0.00949561
3488 0.0157297
3489 1
3490 0.190764
3491 1
3492 1
3493 0.00146136
3494 0.00437385
3495 0.000936488
3496 0.00285873
3497 1.21476e-05
3498 5.52594e-05
3499 1.40401e-05
3500 1.19267e-05
3501 0.220589
3502 0.0537362
3503 0.0716147
3504 0.064036
3505 0.000563445
3506 0.000153851
3507 0.000137022
3508 0.000147804
3509 8.04931e-06
3510 7.08049e-06
3511 6.3917e-06
3512 2.51603e-05
3513 0.220735
3514 0.155628
3515 0.180342
3516 0.0667822
3517 0.197796
3518 0.291619
3519 0.0882959
3520 0.04737
3521 2.77103e-06
3522 1.91852e-06
3523 8.22422e-06
3524 3.2022e-06
3525 1
3526 0.220153
3527 1
3528 1
3529 0.00597598
3530 0.00170904
3531 0.012239
3532 0.00278559
3533 0.00421142
3534 0.00288108
3535 0.0136495
3536 0.00115984
3537 0.00239868
3538 0.00148829
3539 0.000495226
3540 0.0108296
3541 0.0044211
3542 0.0077249
3543 0.00247027
3544 7.00149e-05
3545 1.71526e-05
3546 1.63644e-05
3547 2.25745e-05
3548 0.183359
3549 1
3550 1
3551 0.202178
3552 0.233619
3553 0.0480607
3554 0.0569749
3555 0.202924
3556 0.000741874
3557 0.00247405
3558 0.00444618
3559 0.0014431
3560 0.000570516
3561 0.000905699
3562 0.000741039
3563 0.000174469
3564 0.00445665
3565 0.0236966
3566 0.00885537
3567 0.00736276
3568 0.0807792
3569 0.224417
3570 0.182162
3571 0.240133
3572 0.0161043
3573 0.0312326
3574 0.0127634
3575 0.00430483
3576 0.000107185
3577 0.000335642
3578 9.16453e-05
3579 0.00039237
3580 0.00549624
3581 0.0165588
3582 0.00476009
3583 0.00301888
3584 0.0109827
3585 0.00258753
3586 0.00252894
3587 0.0121357
3588 2.06863e-06
3589 7.70702e-06
3590 2.68001e-06
3591 2.61647e-06
3592 1
3593 1
3594 0.159334
3595 0.217213
3596 1
3597 1
3598 0.120285
3599 0.224819
3600 0.205834
3601 0.0772608
3602 0.211653
3603 0.17851
3604 0.00120257
3605 0.00034595
3606 0.000660031
3607 0.00027874
3608 0.000435424
3609 0.000164477
3610 0.000547948
3611 0.00014094
3612 0.00186973
3613 0.0016053
3614 0.000794264
3615 0.00041389
3616 0.125261
3617 0.0376708
3618 0.130772
3619 0.17883
3620 0.0281769
3621 0.00901465
3622 0.0521642
3623 0.0176198
3624 0.00213342
3625 0.00377949
3626 0.00974659
3627 0.00937501
3628 1
3629 0.165863
3630 1
3631 0.242586
3632 0.00289997
3633 0.0074077
3634 0.00968189
3635 0.00234038
3636 0.0026048
3637 0.00344728
3638 0.000868834
3639 0.000808873
3640 4.32202e-05
3641 1.18442e-05
3642 2.79391e-05
3643 1.03906e-05
3644 2.13885e-06
3645 1.66173e-05
3646 2.2593e-06
3647 9.4295e-06
3648 1.86964e-05
3649 2.00273e-05
3650 2.14604e-05
3651 9.83141e-05
3652 0.00181019
3653 0.00166792
3654 0.007972
3655 0.00604447
3656 0.0111065
3657 0.0145055
3658 0.00853007
3659 0.0242004
3660 0.000639129
3661 0.000621708
3662 0.000152249
3663 0.000173553
3664 0.0469568
3665 0.193721
3666 0.215645
3667 0.170356
3668 2.48389e-05
3669 2.46096e-05
3670 2.49524e-05
3671 9.2685e-05
3672 0.054179
3673 0.0281079
3674 0.096128
3675 0.165025
3676 7.02386e-06
3677 3.13261e-05
3678 3.13401e-05
3679 4.20239e-05
3680 0.00011092
3681 3.3245e-05
3682 3.20603e-05
3683 3.30964e-05
3684 0.000104121
3685 9.74512e-05
3686 0.000258976
3687 6.80692e-05
3688 0.0228869
3689 0.0843814
3690 0.076186
3691 0.0610241
3692 0.0248398
3693 0.0728092
3694 0.0784981
3695 0.0193595
3696 4.20711e-05
3697 1.39057e-05
3698 4.89722e-05
3699 5.91016e-05
3700 0.0513792
3701 0.220427
3702 0.0627765
3703 0.0544533
3704 0.0130421
3705 0.00340042
3706 0.00343489
3707 0.00408372
3708 0.0498977
3709 0.0206314
3710 0.133931
3711 0.0577124
3712 0.220445
3713 1
3714 1
3715 1
3716 0.0148357
3717 0.00435151
3718 0.0178542
3719 0.0246116
3720 0.147766
3721 0.0498884
3722 0.0724586
3723 0.00605809
3724 0.0191972
3725 0.0180579
3726 0.00437943
3727 0.00041087
3728 0.000422701
3729 0.000173841
3730 0.000555487
3731 0.206878
3732 1
3733 0.138769
3734 0.184646
3735 1.14898e-05
3736 1.09574e-05
3737 1.36232e-05
3738 4.28367e-05
3739 0.0044877
3740 0.00509603
3741 0.0119249
3742 0.0225546
3743 0.0192244
3744 0.00511549
3745 0.00460277
3746 0.00419527
3747 4.40837e-05
3748 9.27614e-05
3749 0.000135633
3750 4.74398e-05
3751 8.53405e-06
3752 4.34793e-05
3753 2.58601e-05
3754 8.56901e-06
3755 0.0481279
3756 0.118727
3757 0.0280869
3758 0.0359238
3759 0.0115303
3760 0.00671295
3761 0.0045347
3762 0.0183775
3763 0.000246259
3764 0.00048581
3765 0.000124446
3766 0.000128183
3767 0.00348179
3768 0.00423756
3769 0.000867863
3770 0.00220085
3771 4.69944e-05
3772 0.000191805
3773 0.000180677
3774 0.000191809
3775 8.48588e-05
3776 2.05412e-05
3777 5.76758e-05
3778 6.94824e-05
3779 0.00337508
3780 0.0139715
3781 0.00266086
3782 0.00413601
3783 0.00228792
3784 0.00167009
3785 0.00298621
3786 0.00716749
3787 0.00397093
3788 0.0130526
3789 0.0192655
3790 0.0153228
3791 0.00480617
3792 0.00458071
3793 0.0145591
3794 0.027213
3795 0.00165002
3796 0.000807431
3797 0.000709441
3798 0.00264729
3799 4.26966e-06
3800 3.38282e-06
3801 2.53145e-06
3802 0.000139265
3803 0.000460684
3804 8.51473e-05
3805 0.0743944
3806 0.0415987
3807 0.0328604
3808 0.0186002
3809 0.00192547
3810 0.0104507
3811 0.00240984
3812 0.00518649
3813 0.0421731
3814 0.030718
3815 0.0143281
3816 0.0735627
3817 0.000365389
3818 0.00031111
3819 8.60287e-05
3820 8.90036e-05
3821 0.0132176
3822 0.0160207
3823 0.0570121
3824 0.0149658
3825 0.000682142
3826 0.00166817
3827 0.000394422
3828 8.94729e-05
3829 2.81654e-05
3830 3.03689e-05
3831 3.10672e-05
3832 0.0167734
3833 0.0099937
3834 0.00419346
3835 0.00420256
3836 0.000745214
3837 0.000242456
3838 0.000446679
3839 0.00166667
3840 0.109167
3841 0.074062
3842 0.233477
3843 0.0717282
3844 2.11767e-06
3845 4.62813e-07
3846 1.60944e-06
3847 1.53245e-06
3848 5.16301e-05
3849 5.12816e-05
3850 5.09255e-05
3851 1.3828e-05
3852 0.272629
3853 0.0868214
3854 0.116167
3855 0.226124
3856 0.000600738
3857 0.00250728
3858 0.00218517
3859 0.00118111
3860 0.000818909
3861 0.000912286
3862 0.00191153
3863 0.00513069
3864 0.0460367
3865 0.195656
3866 0.175534
3867 0.168256
3868 0.00033334
3869 7.38277e-05
3870 0.000232946
3871 0.000343019
3872 0.0465312
3873 0.059696
3874 0.0776347
3875 0.138417
3876 0.245973
3877 0.0657865
3878 0.229604
3879 1
3880 0.232357
3881 1
3882 0.170214
3883 0.0603399
3884 0.0550699
3885 0.0230816
3886 0.161903
3887 3.32882e-06
3888 1.07076e-06
3889 1.4178e-06
3890 6.0766e-06
3891 9.99564e-05
3892 7.96386e-05
3893 0.000391198
3894 0.000121247
3895 0.00047636
3896 0.0006728
3897 0.000191138
3898 0.00153904
3899 0.00115097
3900 0.00140311
3901 0.000155038
3902 0.000646609
3903 0.222866
3904 1
3905 1
3906 1
3907 0.000683738
3908 0.00399249
3909 0.000698809
3910 0.00292748
3911 0.00690657
3912 0.00143474
3913 0.00206948
3914 0.00167268
3915 7.52006e-05
3916 5.95115e-05
3917 0.000167992
3918 0.000102596
3919 0.000400275
3920 0.000209796
3921 6.88741e-05
3922 6.55095e-05
3923 0.000335191
3924 0.152437
3925 1
3926 0.18707
3927 1
3928 0.000103677
3929 2.54391e-05
3930 8.74443e-05
3931 2.48367e-05
3932 0.0288397
3933 0.0443216
3934 0.00972463
3935 0.029477
3936 0.0744745
3937 0.0774319
3938 0.195925
3939 0.0762288
3940 0.202961
3941 0.20133
3942 0.201933
3943 1
3944 0.190759
3945 0.000110797
3946 0.000167986
3947 9.7021e-05
3948 0.000359534
3949 0.199795
3950 0.21245
3951 0.137892
3952 1
3953 0.075302
3954 0.0571405
3955 0.0193362
3956 0.0671422
3957 1
3958 0.193954
3959 0.230956
3960 1
3961 0.0669163
3962 0.22871
3963 0.137674
3964 0.0011593
3965 0.000204357
3966 0.000278397
3967 0.000214843
3968 0.00390333
3969 0.000967038
3970 0.00424879
3971 0.00109963
3972 1
3973 1
3974 1
3975 0.277443
3976 0.000896869
3977 0.00126579
3978 0.00294321
3979 0.000916781
3980 0.0355392
3981 0.027431
3982 0.158629
3983 0.0575363
3984 6.13489e-05
3985 1.77631e-05
3986 0.000150524
3987 9.1125e-05
3988 1
3989 1
3990 1
3991 0.221512
3992 0.0448928
3993 0.190635
3994 0.243048
3995 0.169747
3996 0.220399
3997 0.0642003
3998 0.061846
3999 0.0792015
4000 0.0819499
4001 0.0134847
4002 0.0450745
4003 0.0478968
4004 0.000122272
4005 8.78264e-05
4006 2.53077e-05
4007 2.49931e-05
4008 2.29954e-05
4009 2.62919e-05
4010 9.03308e-05
4011 0.000110288
4012 0.00034738
4013 0.000397078
4014 0.00197574
4015 0.000569978
4016 0.000378111
4017 0.000297319
4018 0.00150474
4019 0.000151396
4020 0.000136347
4021 0.000122196
4022 3.47396e-05
4023 1
4024 0.211722
4025 1
4026 1
4027 0.00609632
4028 0.00343864
4029 0.0158087
4030 0.00287199
4031 0.133425
4032 0.228741
4033 0.0716383
4034 0.0762902
4035 0.061983
4036 0.0196754
4037 0.0134881
4038 0.0558803
4039 0.00441174
4040 0.015449
4041 0.00762164
4042 0.0206971
4043 4.93549e-05
4044 9.36486e-06
4045 9.94939e-06
4046 1.12159e-05
4047 0.0372658
4048 0.138464
4049 0.0777045
4050 0.186747
4051 6.64277e-05
4052 0.000131579
4053 0.00011137
4054 1.96148e-05
4055 0.0502299
4056 0.178813
4057 0.0476741
4058 0.0458815
4059 0.000533342
4060 0.000122572
4061 0.000695748
4062 0.000297673
4063 0.000346961
4064 0.000347349
4065 0.000199991
4066 0.000848813
4067 0.0427837
4068 0.0398917
4069 0.139294
4070 0.0454747
4071 0.0715485
4072 0.0920477
4073 0.223063
4074 0.0831798
4075 0.0857059
4076 0.190411
4077 0.0577948
4078 0.0562769
4079 0.0261261
4080 0.0594612
4081 0.0529517
4082 0.00404261
4083 0.00130518
4084 0.000689192
4085 0.000273338
4086 0.00163175
4087 0.00233309
4088 1
4089 0.250146
4090 0.147442
4091 1
4092 0.212944
4093 1
4094 1
4095 1
4096 0.00589078
4097 0.0251106
4098 0.00993876
4099 0.0187396
4100 0.0144786
4101 0.0438278
4102 0.0107591
4103 0.0518777
4104 0.204075
4105 0.212759
4106 1
4107 0.207398
4108 0.175789
4109 1
4110 1
4111 0.247646
4112 0.000759279
4113 0.000325223
4114 0.000155846
4115 0.224251
4116 0.035751
4117 0.189652
4118 0.0743889
4119 0.0198071
4120 0.00598534
4121 0.0101269
4122 0.00486757
4123 0.0131958
4124 0.00307648
4125 0.0125587
4126 0.0107179
4127 0.0136
4128 0.0221698
4129 0.0532815
4130 0.0288196
4131 0.0440564
4132 0.116024
4133 0.130683
4134 0.0332016
4135 0.0254893
4136 0.0281109
4137 0.296265
4138 1
4139 0.245657
4140 1
4141 9.3619e-05
4142 2.4741e-05
4143 2.45061e-05
4144 0.000115018
4145 0.000118843
4146 2.36526e-05
4147 0.00012115
4148 7.94338e-05
4149 0.000408628
4150 0.000219464
4151 0.00126315
4152 0.000238378
4153 1
4154 1
4155 0.231087
4156 1
4157 0.00199922
4158 0.00435283
4159 0.0010499
4160 0.00124969
4161 0.000461688
4162 5.88977e-05
4163 0.000231045
4164 0.000167539
4165 8.01832e-05
4166 0.000333123
4167 6.98527e-05
4168 0.000150328
4169 0.260405
4170 0.07696
4171 0.0900703
4172 0.183038
4173 0.000564154
4174 0.000510988
4175 0.000136999
4176 0.000149647
4177 0.00015532
4178 3.75638e-05
4179 4.38772e-05
4180 3.42051e-05
4181 2.13785e-06
4182 1.57357e-05
4183 1.03363e-05
4184 7.15618e-06
4185 0.00013886
4186 6.59689e-05
4187 0.000281991
4188 8.53262e-05
4189 0.00167797
4190 0.00221956
4191 0.000917637
4192 0.00454851
4193 0.00189227
4194 0.000832246
4195 0.000915104
4196 1
4197 1
4198 0.271699
4199 1
4200 0.115616
4201 1
4202 1
4203 0.270248
4204 0.156445
4205 0.0450223
4206 0.259051
4207 0.0923328
4208 0.00344976
4209 0.016915
4210 0.0129585
4211 0.00321894
4212 0.0034733
4213 0.00925459
4214 0.00182821
4215 0.00261148
4216 0.00658976
4217 0.0110719
4218 0.0090049
4219 0.0227914
4220 0.000337783
4221 0.000664878
4222 0.000217778
4223 0.000207124
4224 3.43125e-05
4225 3.83981e-05
4226 0.000163957
4227 4.15558e-05
4228 0.0199921
4229 0.00814893
4230 0.0266234
4231 0.0357436
4232 5.38339e-05
4233 5.3371e-05
4234 0.000158059
4235 2.59078e-05
4236 0.15701
4237 0.160321
4238 0.165707
4239 1
4240 0.0677579
4241 0.0138282
4242 0.0685416
4243 0.0509586
4244 3.64136e-05
4245 7.79217e-05
4246 6.8307e-05
4247 1.78255e-05
4248 0.217162
4249 0.211553
4250 0.181717
4251 1
4252 0.00324333
4253 0.00170425
4254 0.0521051
4255 0.0250144
4256 0.080634
4257 0.0226676
4258 0.0619487
4259 0.0482035
4260 0.0621565
4261 0.0206102
4262 0.0099755
4263 0.0148713
4264 0.057076
4265 0.0279632
4266 9.64734e-05
4267 9.36052e-05
4268 0.000138422
4269 3.71518e-05
4270 0.00102595
4271 0.00252033
4272 0.00080995
4273 0.000763641
4274 0.0686173
4275 0.175932
4276 0.0302446
4277 0.0524837
4278 9.81855e-05
4279 2.36237e-05
4280 0.000126752
4281 0.000123939
4282 0.000282178
4283 8.88836e-05
4284 9.05025e-05
4285 7.49748e-05
4286 0.0176398
4287 0.0149476
4288 0.00597427
4289 0.00725157
4290 0.174821
4291 1
4292 1
4293 1
4294 0.070318
4295 0.132846
4296 0.23223
4297 0.0524453
4298 0.0458673
4299 0.0498502
4300 0.0686284
4301 0.0278618
4302 0.0416805
4303 0.0157287
4304 0.00538046
4305 0.00141567
4306 0.00147378
4307 0.00149552
4308 1
4309 1
4310 0.186058
4311 0.160271
4312 0.219407
4313 0.192934
4314 0.0512266
4315 0.0483335
4316 0.000854792
4317 0.000785358
4318 0.00191117
4319 0.00296715
4320 0.00122227
4321 0.0070016
4322 0.00345097
4323 0.00468817
4324 3.78038e-05
4325 3.28344e-05
4326 3.10504e-05
4327 0.000163674
4328 0.000430444
4329 0.000196948
4330 0.000132759
4331 5.69855e-05
4332 2.21374e-05
4333 6.99979e-05
4334 1.95438e-05
4335 1.85191e-05
4336 0.00286064
4337 0.00206761
4338 0.00053591
4339 0.00109889
4340 0.00467326
4341 0.0138533
4342 0.0140404
4343 0.0151702
4344 9.63457e-05
4345 2.54503e-05
4346 2.52568e-05
4347 8.40932e-05
4348 0.0005108
4349 0.00109922
4350 0.000727773
4351 0.0029366
4352 0.175538
4353 0.188309
4354 0.17705
4355 1
4356 8.54982e-06
4357 8.61068e-06
4358 9.40655e-06
4359 3.98485e-05
4360 0.0154654
4361 0.011307
4362 0.0309623
4363 0.00822973
4364 0.0313764
4365 0.00849522
4366 0.0240937
4367 0.0401443
4368 0.0590128
4369 0.19686
4370 0.0804743
4371 0.0357544
4372 0.147462
4373 0.022643
4374 0.0440667
4375 0.000523452
4376 0.000134142
4377 0.000305913
4378 0.000609984
4379 1
4380 1
4381 0.187797
4382 1
4383 1
4384 1
4385 1
4386 0.259797
4387 0.038597
4388 0.0522001
4389 0.164196
4390 0.142126
4391 0.0142958
4392 0.00820134
4393 0.00316307
4394 0.0125464
4395 0.116935
4396 0.0639435
4397 0.202934
4398 0.225467
4399 0.0613517
4400 0.246903
4401 0.180781
4402 0.203269
4403 0.000511383
4404 0.000489842
4405 0.00042487
4406 0.0718699
4407 0.0622491
4408 0.180506
4409 0.0668913
4410 1.23694e-05
4411 1.25216e-05
4412 3.21825e-06
4413 1.12957e-05
4414 0.00273591
4415 0.000983492
4416 0.00610035
4417 0.00209377
4418 0.206149
4419 0.0698815
4420 0.0535758
4421 0.0418507
4422 0.238004
4423 1
4424 1
4425 0.00561445
4426 0.00764217
4427 0.00157742
4428 0.00251124
4429 0.000302049
4430 0.000172553
4431 8.55204e-05
4432 0.00073867
4433 0.00118128
4434 0.00304198
4435 0.00163032
4436 0.0042017
4437 0.00435249
4438 0.00331185
4439 0.0182137
4440 0.00887436
4441 0.00818405
4442 0.03175
4443 0.0117645
4444 0.0131955
4445 8.93816e-06
4446 3.00245e-05
4447 2.9905e-05
4448 3.89979e-05
4449 0.00024335
4450 0.000335579
4451 0.000111661
4452 9.28026e-05
4453 0.0545529
4454 0.0423876
4455 0.0127711
4456 0.00993508
4457 0.00198448
4458 0.000633054
4459 0.00039807
4460 0.00074738
4461 6.38209e-05
4462 5.98019e-05
4463 5.49824e-05
4464 0.000374944
4465 0.0139175
4466 0.0211918
4467 0.0130707
4468 0.00524692
4469 6.8093e-05
4470 2.46117e-05
4471 5.30965e-05
4472 1.52367e-05
4473 0.215698
4474 1
4475 0.249394
4476 0.171784
4477 1
4478 0.229931
4479 1
4480 0.211706
4481 8.95654e-05
4482 7.86797e-05
4483 1.8981e-05
4484 6.02629e-05
4485 0.0187625
4486 0.035351
4487 0.104732
4488 0.0135151
4489 0.0140774
4490 0.00487979
4491 0.00490821
4492 0.00286164
4493 0.0122242
4494 0.00743391
4495 0.0438023
4496 0.0183246
4497 0.0142736
4498 0.0717975
4499 0.035611
4500 0.0174794
4501 0.000712397
4502 0.000566706
4503 0.00027608
4504 0.000155019
4505 1
4506 1
4507 1
4508 0.264454
4509 4.31419e-05
4510 0.000102363
4511 0.000199623
4512 0.000231993
4513 0.000245797
4514 0.000271975
4515 6.40141e-05
4516 0.000262205
4517 0.24201
4518 0.0714811
4519 0.062754
4520 0.0902761
4521 0.268714
4522 1
4523 1
4524 0.234966
4525 0.0586323
4526 0.0198975
4527 0.00883418
4528 0.0621531
4529 0.00150255
4530 0.000294428
4531 0.00140125
4532 0.00038729
4533 6.8066e-07
4534 9.88382e-07
4535 7.26645e-07
4536 2.70276e-06
4537 0.19996
4538 0.209417
4539 1
4540 0.17859
4541 0.00982567
4542 0.0031046
4543 0.011182
4544 0.0111711
4545 3.50738e-06
4546 3.43932e-06
4547 3.26733e-06
4548 9.98369e-06
4549 0.247958
4550 0.0776432
4551 0.0620303
4552 0.1959
4553 0.100108
4554 0.140988
4555 1
4556 0.219285
4557 0.000886676
4558 0.000406731
4559 0.00186079
4560 0.00219773
4561 0.00376426
4562 0.0249157
4563 0.0132729
4564 0.0118879
4565 0.0100672
4566 0.070628
4567 0.0294386
4568 0.0399104
4569 0.00643644
4570 0.00506918
4571 0.0151394
4572 0.00259035
4573 0.0243952
4574 0.0298406
4575 0.0310586
4576 0.0811394
4577 0.149953
4578 0.0548766
4579 0.0545965
4580 0.244084
4581 0.00324666
4582 0.0115459
4583 0.00014705
4584 0.000113926
4585 8.48504e-05
4586 2.5306e-05
4587 0.00106073
4588 0.00114168
4589 0.00353448
4590 0.00588035
4591 0.00331188
4592 0.00246333
4593 0.000647463
4594 0.00314915
4595 9.35024e-05
4596 0.000149403
4597 0.000129295
4598 3.18195e-05
4599 0.00409621
4600 0.00410659
4601 1
4602 1
4603 0.237418
4604 1
4605 0.0039768
4606 0.00099952
4607 0.000578493
4608 0.212439
4609 0.199644
4610 0.0408402
4611 0.0549233
4612 3.76644e-05
4613 3.16193e-05
4614 4.75701e-05
4615 0.000143189
4616 0.000599341
4617 0.000227347
4618 0.000164027
4619 0.000124858
4620 0.00883568
4621 0.0072132
4622 0.00145735
4623 0.00190633
4624 2.22774e-05
4625 7.90966e-05
4626 8.99674e-05
4627 2.10989e-05
4628 0.00190205
4629 0.00388245
4630 0.00104993
4631 0.00490245
4632 0.00106925
4633 0.00400204
4634 0.000950772
4635 0.00103801
4636 0.000661604
4637 0.000682275
4638 0.00241021
4639 3.52592e-06
4640 1.15846e-05
4641 3.51827e-06
4642 1.81696e-05
4643 0.0349484
4644 0.0866318
4645 0.196049
4646 0.237255
4647 0.081673
4648 0.230184
4649 0.0816896
4650 0.166105
4651 0.183007
4652 1
4653 1
4654 1
4655 0.221404
4656 1
4657 1
4658 1
4659 0.000518026
4660 0.000275222
4661 0.000137071
4662 0.000240245
4663 2.37108e-05
4664 2.03305e-05
4665 7.26231e-06
4666 5.43146e-06
4667 0.0843141
4668 0.161209
4669 0.275952
4670 0.217539
4671 6.26744e-05
4672 1.52619e-05
4673 1.48914e-05
4674 1.49381e-05
4675 0.00118123
4676 0.0041922
4677 0.00505314
4678 0.00133675
4679 0.181605
4680 0.247812
4681 0.0732415
4682 5.7875e-05
4683 4.41395e-05
4684 3.81377e-05
4685 1.39543e-05
4686 0.0522975
4687 0.230516
4688 0.0827305
4689 0.22793
4690 0.0234516
4691 0.0249354
4692 0.00741408
4693 0.0141383
4694 9.76229e-05
4695 8.34771e-05
4696 0.000132569
4697 2.13148e-05
4698 0.000422981
4699 0.000633022
4700 0.00171369
4701 0.000426325
4702 0.014191
4703 0.0162809
4704 0.00707612
4705 0.00472105
4706 0.013355
4707 0.0683317
4708 0.0323818
4709 0.0250332
4710 1.91107e-05
4711 7.81462e-05
4712 1.78643e-05
4713 8.95116e-05
4714 0.0191324
4715 0.0324867
4716 0.0760952
4717 0.0240145
4718 5.05905e-06
4719 5.36534e-06
4720 2.13497e-05
4721 0.000117752
4722 0.000144247
4723 0.000516544
4724 0.00011237
4725 0.0483234
4726 0.124248
4727 0.264836
4728 0.161112
4729 0.00325797
4730 0.0119901
4731 0.0053986
4732 0.0169838
4733 1
4734 1
4735 0.228586
4736 0.236588
4737 6.82342e-05
4738 1.42282e-05
4739 5.28758e-05
4740 9.24169e-05
4741 3.39956e-05
4742 6.83629e-06
4743 2.3547e-05
4744 2.78023e-05
4745 0.00428388
4746 0.00509274
4747 0.0051558
4748 0.0199359
4749 0.000296892
4750 5.87327e-05
4751 0.000294456
4752 0.000224197
4753 8.84094e-05
4754 2.03314e-05
4755 6.76423e-05
4756 0.000105858
4757 0.00104783
4758 0.000316047
4759 0.000126612
4760 0.000396186
4761 0.0131008
4762 0.0482501
4763 0.0095126
4764 0.0269953
4765 0.0054792
4766 0.00179921
4767 0.0112302
4768 0.00526228
4769 0.0102014
4770 0.0101296
4771 0.0292403
4772 0.00806608
4773 1
4774 0.282279
4775 1
4776 1
4777 4.55417e-06
4778 1.36057e-05
4779 4.09361e-06
4780 3.28371e-06
4781 0.16583
4782 0.0487501
4783 0.184163
4784 0.0707471
4785 4.3727e-05
4786 0.000142294
4787 5.23727e-05
4788 4.03259e-05
4789 1.87595e-05
4790 1.63958e-05
4791 8.95549e-05
4792 2.32389e-05
4793 0.00018437
4794 7.3164e-05
4795 4.36035e-05
4796 7.16543e-05
4797 2.89855e-05
4798 2.45547e-05
4799 3.77199e-05
4800 6.21147e-06
4801 0.0111061
4802 0.00315532
4803 0.00654451
4804 0.00259181
4805 0.00212401
4806 0.00261524
4807 0.000745242
4808 0.00125731
4809 0.0619154
4810 0.217418
4811 0.120679
4812 0.0524909
4813 0.0975098
4814 0.261357
4815 0.182529
4816 0.0428579
4817 0.060374
4818 0.00121608
4819 0.000427432
4820 0.0003842
4821 0.00164206
4822 0.000545988
4823 0.00013266
4824 0.000603088
4825 0.000280144
4826 5.46705e-05
4827 1.25075e-05
4828 5.19453e-05
4829 5.99894e-05
4830 0.240342
4831 0.0632781
4832 0.27361
4833 0.158972
4834 0.00163022
4835 0.00268863
4836 0.00112286
4837 0.00331702
4838 0.00773287
4839 0.000394531
4840 0.000636946
4841 0.00149597
4842 0.000318246
4843 0.00721121
4844 0.00660848
4845 0.0268747
4846 0.0090273
4847 0.0366432
4848 0.0226574
4849 0.0669998
4850 0.0158709
4851 0.00651718
4852 0.0353904
4853 0.00921124
4854 0.0104773
4855 1
4856 0.230795
4857 1
4858 0.282123
4859 0.00981731
4860 0.00186738
4861 0.00510706
4862 0.00349899
4863 0.0173695
4864 0.0200191
4865 0.0121536
4866 0.0583262
4867 0.00334937
4868 0.002315
4869 0.0160238
4870 3.33578e-06
4871 7.94897e-07
4872 2.95023e-06
4873 7.89316e-07
4874 0.0654841
4875 0.0178005
4876 0.0576291
4877 0.016619
4878 3.32899e-05
4879 3.61372e-05
4880 0.000104243
4881 0.000159869
4882 0.208712
4883 1
4884 0.201721
4885 1
4886 0.116493
4887 0.202823
4888 0.0457005
4889 0.0297447
4890 0.0181689
4891 0.0697187
4892 0.018711
4893 8.75032e-05
4894 2.98125e-05
4895 2.46119e-05
4896 0.000143323
4897 0.234486
4898 0.255287
4899 1
4900 0.238309
4901 2.73218e-05
4902 3.54065e-05
4903 9.65264e-05
4904 0.000110196
4905 0.221145
4906 0.218566
4907 0.253682
4908 1
4909 0.000232799
4910 9.52552e-05
4911 5.25036e-05
4912 0.00012102
4913 2.46405e-05
4914 7.01249e-06
4915 2.88665e-05
4916 2.79282e-05
4917 0.0135733
4918 0.0142314
4919 1
4920 1
4921 1
4922 0.252475
4923 5.1182e-05
4924 5.24466e-05
4925 3.91922e-05
4926 1.38172e-05
4927 0.00575025
4928 0.00683108
4929 0.025027
4930 0.0129664
4931 0.000309294
4932 0.00137916
4933 0.000961326
4934 7.19383e-05
4935 0.000117283
4936 9.6661e-05
4937 2.64209e-05
4938 1.57451e-05
4939 1.52085e-05
4940 4.78071e-06
4941 5.742e-06
4942 1
4943 1
4944 0.197224
4945 1
4946 0.231354
4947 0.000406814
4948 0.00136291
4949 0.00036481
4950 0.000418334
4951 0.0100927
4952 0.0166348
4953 0.0415572
4954 0.0510505
4955 0.192822
4956 1
4957 1
4958 0.25674
4959 0.0190755
4960 0.0839019
4961 0.0195949
4962 0.0689965
4963 0.00190565
4964 0.00171191
4965 0.000460178
4966 0.00180129
4967 0.0189513
4968 0.0426872
4969 0.102706
4970 0.099609
4971 0.0311256
4972 0.0289827
4973 0.0166737
4974 0.0231773
4975 0.00374436
4976 0.0107243
4977 0.0582551
4978 0.0528987
4979 0.0108683
4980 0.017581
4981 0.243712
4982 1
4983 1
4984 0.238516
4985 0.254127
4986 0.089565
4987 0.0596216
4988 0.172924
4989 0.0289453
4990 0.0175483
4991 0.014206
4992 7.59681e-05
4993 2.19943e-05
4994 2.57349e-05
4995 8.74942e-05
4996 0.00121147
4997 0.00220384
4998 0.00207368
4999 0.00490987
5000 0.235606
5001 0.191012
5002 1
5003 1
5004 0.0217786
5005 0.0421883
5006 0.0137098
5007 1
5008 1
5009 0.232378
5010 0.167088
5011 0.00752829
5012 0.0265355
5013 0.0330431
5014 0.0267535
5015 1.92966e-05
5016 7.15695e-05
5017 1.97014e-05
5018 0.180235
5019 1
5020 0.224847
5021 0.207014
5022 0.0110783
5023 0.0065878
5024 0.0128416
5025 0.0312548
5026 0.000183891
5027 0.000242124
5028 6.02364e-05
5029 5.55329e-05
5030 9.0661e-05
5031 0.000214609
5032 0.000348161
5033 0.000529505
5034 0.00342185
5035 0.0136078
5036 0.0031267
5037 0.00277868
5038 2.33115e-06
5039 2.51719e-06
5040 1.01056e-05
5041 8.0111e-06
5042 0.0647638
5043 0.0589765
5044 0.047743
5045 0.218253
5046 0.00261179
5047 0.00199534
5048 0.00215267
5049 0.000547493
5050 1
5051 0.260715
5052 1
5053 0.00128878
5054 0.00166713
5055 0.000555551
5056 0.00439092
5057 0.000571807
5058 0.000353485
5059 0.000129492
5060 0.000617401
5061 0.000330485
5062 0.00123407
5063 0.000933903
5064 0.000933361
5065 0.0532142
5066 0.157715
5067 0.237487
5068 0.0502699
5069 1.10976e-06
5070 8.47424e-07
5071 3.6653e-06
5072 1.10316e-06
5073 0.000237319
5074 0.000497959
5075 0.000394259
5076 0.00158639
5077 0.0022709
5078 0.00071345
5079 0.00349755
5080 3.09658e-05
5081 3.15722e-05
5082 3.29379e-05
5083 0.000193479
5084 3.59745e-05
5085 3.64918e-05
5086 0.000134494
5087 0.000142626
5088 0.0073594
5089 0.0164964
5090 0.0125196
5091 0.0586628
5092 0.224321
5093 0.267338
5094 0.225256
5095 0.00484381
5096 0.00940847
5097 0.0202353
5098 0.0179613
5099 0.237452
5100 1
5101 0.269621
5102 1
5103 0.0942448
5104 0.0479304
5105 0.06676
5106 0.18199
5107 6.51887e-06
5108 6.46654e-06
5109 3.16007e-05
5110 2.86526e-05
5111 1
5112 1
5113 0.205402
5114 1
5115 3.82433e-05
5116 0.00013767
5117 3.80083e-05
5118 0.0142272
5119 0.00346467
5120 0.00292028
5121 0.0177204
5122 0.0109044
5123 0.00975168
5124 0.0119848
5125 0.0545851
5126 0.016325
5127 0.00137683
5128 0.00166369
5129 0.000743955
5130 0.00189642
5131 1.21528e-05
5132 4.14986e-05
5133 5.73019e-06
5134 0.00567622
5135 0.00583332
5136 0.00171407
5137 0.00622148
5138 3.5488e-05
5139 7.24377e-06
5140 8.70013e-06
5141 8.00145e-06
5142 0.00715512
5143 0.00472325
5144 0.00563747
5145 0.0014512
5146 0.066714
5147 0.0464517
5148 0.0884329
5149 0.193059
5150 0.162915
5151 1
5152 1
5153 1
5154 7.15022e-05
5155 9.62368e-06
5156 4.00949e-05
5157 1.0953e-05
5158 0.00851041
5159 0.0408935
5160 0.0103038
5161 0.0390383
5162 0.164423
5163 0.218798
5164 0.164692
5165 1
5166 0.0185954
5167 0.00611127
5168 0.0154879
5169 0.0300385
5170 1.84379e-05
5171 1.9049e-05
5172 7.37152e-05
5173 6.16951e-05
5174 0.00377191
5175 0.00482942
5176 0.0087388
5177 0.0180274
5178 1.12162e-05
5179 1.20591e-05
5180 1.25545e-05
5181 4.19017e-05
5182 0.0676746
5183 0.198319
5184 0.200216
5185 0.180874
5186 0.170754
5187 1
5188 0.175857
5189 0.298674
5190 0.185843
5191 0.242472
5192 0.0642921
5193 0.0628787
5194 0.00253275
5195 0.00257063
5196 0.00854546
5197 0.0104344
5198 4.4917e-05
5199 9.31751e-05
5200 1.24315e-05
5201 2.17329e-05
5202 0.00087751
5203 0.000364643
5204 0.000192165
5205 0.000256139
5206 0.00285454
5207 0.00472419
5208 0.00219828
5209 0.00460639
5210 0.000178296
5211 0.000775014
5212 0.000486049
5213 0.00133371
5214 0.000137115
5215 0.000171766
5216 4.92586e-05
5217 5.621e-05
5218 0.0169611
5219 0.00501155
5220 0.0198875
5221 0.0177982
5222 0.00440494
5223 0.0169469
5224 0.00923713
5225 0.00358539
5226 0.215237
5227 0.248512
5228 0.19062
5229 1
5230 0.00723484
5231 0.0044773
5232 0.00168183
5233 0.0035249
5234 0.178375
5235 1
5236 1
5237 1
5238 0.186976
5239 0.175874
5240 1
5241 0.212048
5242 0.00232827
5243 0.00235003
5244 0.00149801
5245 0.00892994
5246 0.00129477
5247 0.000332739
5248 0.000744219
5249 0.00246277
5250 0.00231562
5251 0.00114103
5252 0.00625814
5253 1
5254 0.241225
5255 0.19445
5256 1
5257 0.0152524
5258 0.0160486
5259 0.00444347
5260 0.00623819
5261 5.88446e-05
5262 9.00729e-05
5263 9.49627e-05
5264 0.00451881
5265 0.0135266
5266 0.0348582
5267 3.423e-06
5268 2.4787e-06
5269 2.70807e-06
5270 8.08706e-06
5271 0.191973
5272 0.252431
5273 0.0809284
5274 0.291309
5275 0.000215134
5276 0.000249194
5277 0.000219927
5278 6.10436e-05
5279 0.000973506
5280 0.00143742
5281 0.15395
5282 0.0338899
5283 0.223158
5284 0.0616456
5285 1
5286 0.24167
5287 1
5288 1
5289 0.0117426
5290 0.0122815
5291 0.00725003
5292 0.0312473
5293 0.00646101
5294 0.00479078
5295 0.00210398
5296 0.0120617
5297 0.0765042
5298 0.14002
5299 0.0802226
5300 0.235572
5301 4.91006e-05
5302 6.3397e-05
5303 0.000183441
5304 7.66913e-05
5305 0.0704638
5306 0.0436274
5307 0.186166
5308 0.159113
5309 0.00221044
5310 0.00243435
5311 0.00080716
5312 0.00044913
5313 1
5314 1
5315 0.312221
5316 1
5317 0.000867736
5318 0.00047314
5319 0.00055501
5320 0.219897
5321 1
5322 1
5323 1
5324 1
5325 1
5326 1
5327 0.25029
5328 0.00134449
5329 0.002185
5330 0.00535139
5331 0.000869114
5332 7.3337e-05
5333 9.17247e-05
5334 0.000419276
5335 0.000180975
5336 0.0622589
5337 0.0229845
5338 0.0885422
5339 0.0973851
5340 1
5341 1
5342 0.186832
5343 1
5344 0.0265955
5345 0.0414513
5346 0.044848
5347 1
5348 1
5349 1
5350 0.179653
5351 0.00181606
5352 0.00448793
5353 0.00129863
5354 0.00934474
5355 2.21047e-05
5356 2.85561e-05
5357 9.46271e-06
5358 7.88267e-05
5359 0.00645815
5360 0.00163355
5361 0.00136549
5362 0.00225516
5363 0.000132773
5364 7.8222e-05
5365 3.02191e-05
5366 0.000151947
5367 0.0110827
5368 0.0505927
5369 0.0126301
5370 0.0352385
5371 0.00304044
5372 0.000644696
5373 0.00160233
5374 0.00138026
5375 0.203494
5376 0.0630636
5377 0.191295
5378 0.0877469
5379 0.00018273
5380 0.000164069
5381 0.000538
5382 0.000146955
5383 0.0259954
5384 0.0109501
5385 0.0032659
5386 0.00769269
5387 0.0102002
5388 0.00278891
5389 0.00454634
5390 0.0150334
5391 0.000390145
5392 0.000442606
5393 0.000108543
5394 0.000364125
5395 0.0153136
5396 0.00527664
5397 0.00892717
5398 0.00013741
5399 0.000347595
5400 4.59463e-05
5401 0.000105734
5402 0.00102597
5403 0.00206152
5404 0.000407358
5405 1
5406 1
5407 1
5408 0.221218
5409 0.181732
5410 0.160289
5411 1
5412 0.190561
5413 0.0161088
5414 0.00385156
5415 0.00771033
5416 0.0137557
5417 0.0120832
5418 0.0803691
5419 0.0478426
5420 0.0420004
5421 0.211544
5422 0.180203
5423 0.259256
5424 1
5425 0.190582
5426 0.21238
5427 0.0577882
5428 0.0654545
5429 0.0115726
5430 0.0357149
5431 0.00746593
5432 0.00456191
5433 0.0123659
5434 0.0214339
5435 0.00490683
5436 0.00727507
5437 0.0511186
5438 0.0131504
5439 0.0273448
5440 2.07082e-05
5441 0.0365369
5442 0.174536
5443 0.0479001
5444 0.07631
5445 2.01147e-05
5446 0.000100611
5447 5.03322e-05
5448 2.19872e-05
5449 5.75448e-05
5450 1.53898e-05
5451 2.38586e-05
5452 8.92834e-05
5453 1
5454 1
5455 0.258637
5456 1.20985e-05
5457 1.09497e-05
5458 4.1414e-05
5459 1.02652e-05
5460 6.21863e-05
5461 0.0002598
5462 0.0118372
5463 0.0065817
5464 0.020067
5465 0.00611394
5466 0.00370967
5467 0.0124567
5468 0.00383257
5469 0.00194617
5470 0.054477
5471 0.0150056
5472 0.0403734
5473 0.0532471
5474 0.0390802
5475 0.019543
5476 0.0108994
5477 0.00051625
5478 9.71677e-05
5479 0.000315256
5480 0.000137856
5481 0.00100435
5482 0.000213114
5483 0.000236122
5484 0.000322918
5485 0.0226462
5486 0.0770336
5487 0.0776776
5488 0.0196634
5489 1.22612e-06
5490 3.26369e-07
5491 4.73617e-07
5492 4.97049e-07
5493 1
5494 0.167997
5495 0.278145
5496 1
5497 0.0112702
5498 0.0344315
5499 0.0212619
5500 0.0639872
5501 2.945e-05
5502 5.87512e-05
5503 0.000121688
5504 0.000147357
5505 1.89973e-05
5506 0.0660144
5507 0.019298
5508 0.0709864
5509 0.0247667
5510 8.23656e-06
5511 2.73659e-05
5512 2.68886e-05
5513 5.25188e-05
5514 0.0153019
5515 0.0475559
5516 0.0698704
5517 0.0561064
5518 7.16578e-05
5519 5.38428e-05
5520 0.000102796
5521 0.000266765
5522 0.198112
5523 0.203005
5524 0.19618
5525 0.0688326
5526 1.8297e-05
5527 2.0906e-05
5528 2.09413e-05
5529 9.36638e-05
5530 0.0455612
5531 0.0120727
5532 0.0568234
5533 0.013379
5534 0.000555549
5535 0.000660441
5536 0.000807244
5537 0.000163884
5538 1
5539 0.237034
5540 0.162913
5541 1
5542 0.248773
5543 0.232307
5544 0.0616692
5545 0.0710411
5546 0.000195656
5547 0.000829016
5548 0.000256151
5549 0.000845202
5550 0.153165
5551 0.225867
5552 0.0948116
5553 0.0588121
5554 1
5555 0.189847
5556 1
5557 1
5558 5.75426e-05
5559 7.26033e-05
5560 1.89923e-05
5561 1.72789e-05
5562 0.000135591
5563 0.000550921
5564 0.000531384
5565 0.000240558
5566 3.73688e-05
5567 0.000141281
5568 3.85496e-05
5569 0.000161856
5570 0.00614875
5571 0.0210963
5572 0.013717
5573 0.00632142
5574 5.91256e-05
5575 5.68798e-05
5576 1.89841e-05
5577 8.33214e-05
5578 0.000377164
5579 9.02034e-05
5580 0.00185775
5581 0.00222029
5582 0.00230537
5583 0.00665674
5584 0.066567
5585 0.21264
5586 0.228363
5587 0.0908136
5588 0.00175629
5589 0.000820041
5590 0.000256113
5591 0.000600649
5592 0.000496818
5593 0.000256869
5594 0.000199909
5595 0.000111774
5596 0.000747431
5597 0.00316125
5598 0.00188018
5599 0.00162757
5600 0.00126747
5601 0.00108838
5602 0.000344943
5603 0.000338697
5604 1.61631e-05
5605 4.27867e-05
5606 6.73095e-05
5607 5.34132e-05
5608 1
5609 0.261165
5610 1
5611 1
5612 0.158583
5613 0.189157
5614 0.00012115
5615 0.000439342
5616 0.000574029
5617 0.00071408
5618 1.89338e-05
5619 7.50098e-05
5620 3.37535e-05
5621 1.72987e-05
5622 0.000132838
5623 0.170445
5624 0.0937821
5625 0.125078
5626 0.0336484
5627 0.00350926
5628 0.0164903
5629 0.00979995
5630 0.00427668
5631 0.000171816
5632 0.000447891
5633 0.000122484
5634 6.30568e-05
5635 3.9329e-05
5636 8.57786e-05
5637 0.000136098
5638 0.000273363
5639 7.30691e-05
5640 7.27613e-05
5641 8.51521e-05
5642 1.86282e-05
5643 2.9103e-05
5644 2.91358e-05
5645 3.07523e-05
5646 0.000123774
5647 0.000515724
5648 0.000426448
5649 0.000154563
5650 0.000174139
5651 4.85948e-05
5652 4.13711e-05
5653 5.98002e-05
5654 1.29641e-05
5655 0.0242403
5656 0.0115636
5657 0.00497455
5658 0.00867161
5659 0.000392498
5660 0.000776084
5661 0.000480162
5662 0.000980321
5663 0.0480135
5664 0.0109497
5665 0.017175
5666 0.000735395
5667 0.000678565
5668 0.000662608
5669 0.000168398
5670 0.00104158
5671 0.00119252
5672 0.0013125
5673 0.00477693
5674 0.00103202
5675 0.00110571
5676 0.000227842
5677 0.000429025
5678 1.69185e-06
5679 6.92214e-06
5680 6.09944e-06
5681 1.96858e-06
5682 0.0213797
5683 0.0562162
5684 0.076866
5685 0.0187188
5686 2.07184e-05
5687 0.000200189
5688 7.34373e-05
5689 6.24701e-05
5690 0.00122656
5691 0.00898591
5692 0.00347654
5693 0.00271732
5694 0.000136938
5695 0.00012526
5696 3.54667e-05
5697 0.000187012
5698 8.3452e-05
5699 8.22319e-05
5700 2.9092e-05
5701 1.54416e-05
5702 3.71939e-06
5703 5.29599e-06
5704 4.49262e-06
5705 0.0104383
5706 0.0214014
5707 0.0173972
5708 0.0667367
5709 0.0115753
5710 0.0205043
5711 0.0121649
5712 0.00409158
5713 0.25752
5714 0.193195
5715 1
5716 0.00197118
5717 0.00256046
5718 0.0104244
5719 0.28588
5720 1
5721 1
5722 0.261156
5723 1
5724 0.210909
5725 1
5726 1
5727 0.0012333
5728 0.000558323
5729 0.00357537
5730 0.000962719
5731 0.235291
5732 1
5733 0.201058
5734 0.219643
5735 0.00100434
5736 0.000371192
5737 0.000648092
5738 0.000174934
5739 1.49611e-05
5740 5.96167e-05
5741 1.46755e-05
5742 1.39755e-05
5743 0.0568775
5744 0.122928
5745 0.186505
5746 0.220292
5747 0.00419213
5748 0.00617697
5749 0.0053746
5750 0.0015405
5751 1
5752 1
5753 0.174545
5754 1
5755 0.0741275
5756 0.209131
5757 0.192484
5758 0.0608952
5759 0.000132006
5760 3.34962e-05
5761 0.00013653
5762 3.19983e-05
5763 5.59929e-05
5764 0.000265197
5765 0.00024131
5766 0.00035288
5767 0.000298426
5768 0.00118115
5769 0.000932256
5770 0.000282744
5771 1
5772 0.142664
5773 0.199086
5774 0.279569
5775 0.0772317
5776 0.0743547
5777 0.019993
5778 0.0747732
5779 0.00425237
5780 0.00197985
5781 0.00470169
5782 0.0134216
5783 4.47249e-05
5784 1.8431e-05
5785 1.8671e-05
5786 1.41033e-05
5787 1
5788 0.234789
5789 1
5790 1
5791 0.00111554
5792 0.00125845
5793 0.000583535
5794 0.000353362
5795 1.75833e-05
5796 4.88017e-06
5797 1.87087e-05
5798 1.24672e-05
5799 0.131514
5800 1
5801 1
5802 0.00200208
5803 0.000554584
5804 0.00138208
5805 0.000350845
5806 0.00187218
5807 0.00315199
5808 0.000566198
5809 0.00230346
5810 0.00129645
5811 0.000283135
5812 0.00111245
5813 0.000253073
5814 0.00251991
5815 0.000678932
5816 0.000530216
5817 0.000303651
5818 0.00115218
5819 0.000297102
5820 0.0011933
5821 0.000104029
5822 0.000664676
5823 0.000380729
5824 0.000134393
5825 0.000267188
5826 0.000528233
5827 0.000145471
5828 0.00108862
5829 0.280031
5830 1
5831 0.218693
5832 0.000349245
5833 7.75613e-05
5834 8.48599e-05
5835 7.9774e-05
5836 0.000219667
5837 0.000142373
5838 3.8188e-05
5839 6.43376e-05
5840 0.141892
5841 0.215919
5842 1
5843 0.271803
5844 0.00103201
5845 0.000662594
5846 0.000686763
5847 0.00882063
5848 0.00163914
5849 0.00506102
5850 0.0035538
5851 0.196801
5852 0.0513443
5853 0.0542342
5854 0.193474
5855 0.219118
5856 0.212795
5857 0.46816
5858 0.133028
5859 5.05963e-06
5860 1.64806e-05
5861 4.1222e-06
5862 4.03601e-06
5863 0.00271853
5864 0.0102228
5865 0.00281725
5866 0.002581
5867 0.0531087
5868 0.0905283
5869 0.043592
5870 0.197909
5871 7.75898e-05
5872 7.47696e-05
5873 8.59252e-05
5874 0.000250478
5875 0.00026599
5876 0.000390244
5877 0.000198654
5878 0.000776862
5879 0.063256
5880 0.0453261
5881 0.0253376
5882 0.184231
5883 0.021156
5884 0.00795965
5885 0.00872783
5886 0.00285094
5887 5.2424e-05
5888 0.000285946
5889 0.000104802
5890 6.33262e-05
5891 0.000168629
5892 4.78006e-05
5893 0.000206417
5894 0.000187475
5895 6.50331e-06
5896 5.34561e-06
5897 2.65102e-05
5898 1.63956e-05
5899 1
5900 1
5901 1
5902 0.248247
5903 0.164861
5904 0.0446754
5905 0.186208
5906 0.18355
5907 1.86262e-05
5908 2.13524e-05
5909 0.000117734
5910 2.22867e-05
5911 9.91081e-05
5912 0.000443397
5913 0.000215113
5914 5.99995e-05
5915 0.0187688
5916 0.0193528
5917 0.0134518
5918 0.00474096
5919 0.000143035
5920 0.000117063
5921 3.60451e-05
5922 3.66515e-05
5923 0.0709479
5924 0.0643974
5925 0.0424092
5926 0.216471
5927 2.59103e-05
5928 1.86459e-05
5929 4.97992e-06
5930 2.21655e-05
5931 0.222888
5932 0.245876
5933 0.222554
5934 1
5935 2.24805e-05
5936 2.01448e-05
5937 2.39767e-05
5938 0.00814799
5939 0.00242215
5940 0.00869049
5941 0.0124674
5942 0.000193802
5943 7.8007e-05
5944 0.000258608
5945 0.000482372
5946 0.258844
5947 0.143739
5948 0.0851685
5949 0.0460203
5950 0.078808
5951 0.175085
5952 0.174569
5953 0.0174732
5954 0.0221044
5955 0.007871
5956 0.00578843
5957 0.02868
5958 0.00943192
5959 0.000116736
5960 0.000158518
5961 3.51377e-05
5962 3.27251e-05
5963 0.0003749
5964 0.000116268
5965 0.000118445
5966 0.000102331
5967 1
5968 1
5969 0.218429
5970 1
5971 1
5972 0.167477
5973 1
5974 0.200012
5975 0.157168
5976 0.206461
5977 1
5978 1
5979 0.239728
5980 1
5981 1
5982 0.233321
5983 1
5984 1
5985 1
5986 0.241916
5987 1.9476e-06
5988 3.53688e-06
5989 1.00638e-05
5990 2.85228e-06
5991 5.71393e-06
5992 5.67799e-06
5993 4.30919e-06
5994 1.43275e-05
5995 0.00246397
5996 0.000986565
5997 0.00234318
5998 0.00663569
5999 0.0595254
6000 0.0475467
6001 0.192389
6002 0.0715796
6003 2.05067e-05
6004 1.96645e-05
6005 1.85549e-05
6006 8.47101e-05
6007 0.0297994
6008 0.180879
6009 0.0566676
6010 0.0684454
6011 0.000896723
6012 0.000310515
6013 0.000303222
6014 0.00108608
6015 3.43078e-05
6016 3.41001e-05
6017 7.6324e-06
6018 2.79408e-05
6019 0.0102708
6020 0.00704627
6021 0.0144272
6022 0.0322324
6023 0.00503577
6024 0.00285657
6025 0.000962018
6026 0.0859517
6027 0.117097
6028 0.156677
6029 0.243796
6030 3.09152e-05
6031 0.000104437
6032 0.00021547
6033 0.000109682
6034 1
6035 0.158688
6036 0.202948
6037 0.216362
6038 0.000975356
6039 0.00154822
6040 0.0003119
6041 0.000525099
6042 0.00429286
6043 0.00126195
6044 0.000980159
6045 0.00383141
6046 0.00113206
6047 0.000474481
6048 0.000400831
6049 0.000199237
6050 0.103816
6051 0.240086
6052 0.0610417
6053 0.0729688
6054 0.0210445
6055 0.0139104
6056 0.00513391
6057 0.00123495
6058 0.00262255
6059 0.00908433
6060 0.00222721
6061 0.000740423
6062 0.00105617
6063 0.000165841
6064 0.000558576
6065 8.24739e-06
6066 1.84874e-06
6067 2.02871e-06
6068 6.15437e-06
6069 0.00306119
6070 0.00351335
6071 0.000762277
6072 0.00169808
6073 0.00012302
6074 3.35206e-05
6075 3.85822e-05
6076 0.241369
6077 0.0501637
6078 0.173312
6079 0.148279
6080 0.0204509
6081 0.0145493
6082 0.0405516
6083 0.00251784
6084 0.000984586
6085 0.000708819
6086 0.00271576
6087 0.278875
6088 1
6089 1
6090 0.00273536
6091 0.00379515
6092 0.0051168
6093 0.000951393
6094 1.78724e-05
6095 6.44466e-05
6096 3.54135e-05
6097 2.89484e-05
6098 0.17415
6099 0.0434831
6100 0.153701
6101 0.20489
6102 0.00105005
6103 0.00106915
6104 0.000282083
6105 0.000357423
6106 0.0519621
6107 0.0194506
6108 0.0587069
6109 0.0756208
6110 0.00730913
6111 0.0181312
6112 0.00316891
6113 0.00270467
6114 7.6661e-05
6115 1.57499e-05
6116 4.00681e-05
6117 1.4841e-05
6118 0.0425905
6119 0.0188895
6120 0.0104253
6121 0.0081082
6122 1
6123 0.227739
6124 1
6125 0.153561
6126 0.00265956
6127 0.010692
6128 0.00138236
6129 0.0014269
6130 0.0346036
6131 0.048755
6132 0.188764
6133 0.0402327
6134 1
6135 0.277041
6136 0.202128
6137 1
6138 5.31364e-05
6139 5.91017e-05
6140 5.46836e-05
6141 0.000171698
6142 1
6143 0.233441
6144 1
6145 1
6146 0.000111838
6147 3.1281e-05
6148 3.39096e-05
6149 5.68516e-05
6150 0.000185621
6151 4.99683e-05
6152 5.77417e-05
6153 1
6154 0.177912
6155 1
6156 0.229955
6157 1
6158 0.210553
6159 1
6160 3.27082e-05
6161 5.40644e-05
6162 0.000185969
6163 0.000225722
6164 0.0576967
6165 0.0756933
6166 0.0237912
6167 0.137243
6168 0.00849043
6169 0.0071628
6170 0.0288406
6171 0.0235928
6172 0.208027
6173 1
6174 0.177148
6175 0.191116
6176 0.00171903
6177 0.00360996
6178 0.0117884
6179 0.0124576
6180 0.000398218
6181 0.000678424
6182 0.000492309
6183 0.00174899
6184 0.211957
6185 1
6186 1
6187 1
6188 0.205633
6189 0.16027
6190 1
6191 0.000248963
6192 0.000217639
6193 0.000233521
6194 0.00102926
6195 5.03272e-05
6196 0.000129043
6197 3.72657e-05
6198 0.000171099
6199 0.0352603
6200 0.0770474
6201 0.000856492
6202 0.00171231
6203 0.00432932
6204 0.00129128
6205 0.00037812
6206 9.94244e-05
6207 8.97727e-05
6208 0.000118518
6209 0.170198
6210 1
6211 1
6212 1
6213 1
6214 1
6215 1
6216 0.240645
6217 0.0109697
6218 0.0448984
6219 0.00910946
6220 0.0789068
6221 0.0234867
6222 0.0738527
6223 0.0399041
6224 0.00344124
6225 0.00693876
6226 0.0059692
6227 0.0269012
6228 0.0475755
6229 0.0770626
6230 0.0783943
6231 0.0304601
6232 0.0155272
6233 0.00469355
6234 0.0039548
6235 0.0170678
6236 0.00127324
6237 0.00359496
6238 0.00628085
6239 0.00167372
6240 0.000542957
6241 0.00148412
6242 0.000307882
6243 0.000959643
6244 0.000596759
6245 0.000449845
6246 0.0581863
6247 0.0681325
6248 0.234794
6249 0.0783089
6250 0.194735
6251 0.275453
6252 0.101322
6253 0.0675383
6254 0.217772
6255 0.214625
6256 0.0578657
6257 0.227091
6258 2.93088e-05
6259 3.04969e-05
6260 8.13407e-06
6261 1.05322e-05
6262 0.000504951
6263 0.00196722
6264 0.00055945
6265 0.00225398
6266 0.0858576
6267 0.026694
6268 0.0336697
6269 0.0503289
6270 0.000687652
6271 0.000244451
6272 0.0002903
6273 0.000961209
6274 0.0374104
6275 0.00442201
6276 0.00624018
6277 0.00864451
6278 0.231544
6279 1
6280 1
6281 1
6282 0.257833
6283 1
6284 1
6285 1
6286 0.0705113
6287 0.019799
6288 0.0297974
6289 0.0192123
6290 0.000317457
6291 0.000367997
6292 0.00104829
6293 0.0018243
6294 0.257354
6295 0.243353
6296 0.0603341
6297 0.253693
6298 0.0345537
6299 0.0343691
6300 0.0728286
6301 0.0207147
6302 0.136535
6303 0.0926669
6304 0.087643
6305 0.173157
6306 0.0163314
6307 0.0166952
6308 0.0347428
6309 0.0641897
6310 1.45021e-05
6311 3.59224e-06
6312 3.09012e-06
6313 3.3195e-06
6314 1
6315 1
6316 1
6317 0.244366
6318 0.274748
6319 0.201185
6320 0.259349
6321 1
6322 0.0651893
6323 0.0186037
6324 0.0148899
6325 0.0413068
6326 0.0048647
6327 0.0019524
6328 0.0047265
6329 0.00620508
6330 6.36998e-05
6331 9.09291e-05
6332 0.00030348
6333 7.82639e-05
6334 0.164505
6335 0.039495
6336 0.0308182
6337 0.15255
6338 0.0123901
6339 0.00419702
6340 0.0150474
6341 0.00302344
6342 9.27287e-05
6343 2.28278e-05
6344 7.93131e-05
6345 2.22739e-05
6346 1
6347 1
6348 0.197521
6349 1
6350 0.00100117
6351 0.00118597
6352 0.00506206
6353 0.003461
6354 1
6355 1
6356 1
6357 0.270646
6358 0.000662659
6359 0.00024176
6360 0.000766938
6361 0.000183086
6362 0.0557641
6363 0.183179
6364 0.0762634
6365 0.0323281
6366 0.0597729
6367 0.0180373
6368 0.0819228
6369 0.0175096
6370 0.00378474
6371 0.00678364
6372 0.00178029
6373 0.00915291
6374 0.00992159
6375 0.00281998
6376 0.0145809
6377 0.00235269
6378 3.75376e-06
6379 3.48358e-06
6380 0.0114292
6381 0.00240081
6382 0.0049262
6383 0.00262386
6384 0.0834661
6385 0.160296
6386 0.0774585
6387 0.0470364
6388 0.00380634
6389 0.000815297
6390 0.000543555
6391 0.00196503
6392 0.0053831
6393 0.0155016
6394 0.00703019
6395 0.00239034
6396 0.000306603
6397 0.000122013
6398 0.000587847
6399 0.000335344
6400 0.00187166
6401 0.00180187
6402 0.00637968
6403 0.00291736
6404 0.0277012
6405 0.0108754
6406 0.00547579
6407 0.017948
6408 0.218033
6409 0.244851
6410 0.0762069
6411 0.243385
6412 0.223827
6413 0.0751614
6414 0.186351
6415 0.055774
6416 3.80402e-05
6417 7.80678e-05
6418 6.50537e-05
6419 0.000184339
6420 0.0828573
6421 0.196905
6422 0.0656399
6423 0.256542
6424 0.00248825
6425 0.00246796
6426 0.0125306
6427 0.00488856
6428 8.91563e-06
6429 1.60826e-05
6430 3.21483e-06
6431 0.00850809
6432 0.00116226
6433 0.00383144
6434 0.00535375
6435 0.257528
6436 0.203091
6437 1
6438 0.157613
6439 3.52266e-05
6440 9.3803e-06
6441 1.07347e-05
6442 3.87222e-05
6443 0.000442179
6444 0.00093994
6445 0.000483736
6446 0.000194131
6447 0.0159364
6448 0.0124312
6449 0.00821854
6450 0.00864719
6451 0.0343981
6452 0.0098151
6453 0.013738
6454 0.207949
6455 1
6456 1
6457 1
6458 0.135413
6459 1
6460 0.000766244
6461 0.000278457
6462 0.000707888
6463 0.00108417
6464 2.81079e-05
6465 2.87966e-05
6466 0.000101183
6467 2.59643e-05
6468 0.000371455
6469 0.000356993
6470 7.30211e-05
6471 0.000224582
6472 0.00963042
6473 0.00216716
6474 0.0020998
6475 0.00217514
6476 0.000128601
6477 3.01139e-05
6478 0.000130947
6479 0.0168114
6480 0.0701498
6481 0.0674308
6482 0.0480345
6483 0.0333332
6484 0.00874114
6485 0.00602377
6486 0.0209501
6487 0.051628
6488 0.191545
6489 0.120763
6490 0.223577
6491 0.0948179
6492 0.055417
6493 0.0386977
6494 0.223096
6495 0.000231333
6496 0.000452509
6497 0.000298908
6498 7.70219e-05
6499 0.000478036
6500 0.000486361
6501 0.000124888
6502 0.000453373
6503 0.00130781
6504 0.00147888
6505 0.00430267
6506 0.00387984
6507 0.000158942
6508 0.000145299
6509 0.000137262
6510 0.000453762
6511 1
6512 0.207923
6513 0.209984
6514 0.167664
6515 3.85072e-05
6516 6.59252e-05
6517 0.000132541
6518 7.54652e-05
6519 0.000114206
6520 3.54265e-05
6521 3.63671e-05
6522 0.000128523
6523 2.2826e-05
6524 8.47742e-05
6525 2.60606e-05
6526 0.000111819
6527 0.244639
6528 0.20645
6529 1
6530 0.232093
6531 0.0108445
6532 0.0117234
6533 0.0086139
6534 0.0339733
6535 0.00279302
6536 0.000920248
6537 0.00182666
6538 0.00426321
6539 0.00698564
6540 0.00840408
6541 0.0167252
6542 0.0351178
6543 0.00147431
6544 0.000921671
6545 0.00321441
6546 4.92244e-05
6547 0.000173922
6548 5.57901e-05
6549 0.0126323
6550 0.00754809
6551 0.00484207
6552 0.00295863
6553 0.0719315
6554 0.0571133
6555 0.0553036
6556 0.218929
6557 0.251103
6558 0.220882
6559 1
6560 1
6561 0.00217816
6562 0.0033043
6563 0.00222237
6564 0.00911493
6565 0.180861
6566 0.165208
6567 1
6568 0.00381125
6569 0.000914346
6570 0.000994431
6571 0.00165411
6572 0.00302057
6573 0.00127017
6574 0.0051068
6575 0.000981143
6576 0.263886
6577 0.23484
6578 0.150497
6579 0.0775921
6580 0.000248085
6581 0.000182133
6582 0.0001842
6583 5.48441e-05
6584 0.00385461
6585 0.00251783
6586 0.0041808
6587 0.000785469
6588 0.000361262
6589 0.00027613
6590 8.78088e-05
6591 8.51581e-05
6592 0.220184
6593 0.069137
6594 0.208697
6595 0.0662082
6596 0.00176909
6597 0.000697849
6598 0.00465586
6599 0.00142104
6600 0.00863915
6601 0.00371362
6602 0.00262054
6603 0.014471
6604 0.0713099
6605 0.0179102
6606 0.0698677
6607 0.0805568
6608 0.00187727
6609 0.00230847
6610 0.00184447
6611 0.00694871
6612 8.77741e-05
6613 0.000287263
6614 0.00044969
6615 0.0003927
6616 0.0510743
6617 0.08161
6618 0.0125504
6619 0.0314926
6620 3.88766e-05
6621 7.53063e-05
6622 1.28576e-05
6623 2.9574e-05
6624 0.000138936
6625 3.13014e-05
6626 8.36126e-05
6627 0.188797
6628 0.201701
6629 0.15706
6630 0.0151776
6631 0.00361645
6632 0.0250995
6633 0.0139272
6634 0.0167184
6635 0.0574997
6636 0.0146354
6637 0.0165208
6638 1
6639 1
6640 1
6641 0.247206
6642 3.266e-05
6643 0.00718233
6644 0.00116856
6645 0.00192004
6646 0.00274391
6647 0.0164314
6648 0.0424812
6649 0.0186848
6650 0.0239693
6651 0.000148026
6652 0.000146306
6653 0.000203746
6654 0.000519728
6655 0.0170843
6656 0.00621827
6657 0.027012
6658 0.0540249
6659 0.197637
6660 0.033434
6661 0.0849209
6662 0.0822782
6663 0.118072
6664 0.0781635
6665 0.219428
6666 0.262339
6667 0.00322208
6668 0.00135881
6669 0.00103792
6670 0.00502568
6671 0.00466168
6672 0.00469834
6673 0.00353874
6674 0.00153503
6675 0.000277709
6676 0.000329406
6677 0.000913289
6678 0.000307944
6679 0.0305906
6680 0.0105815
6681 0.00606351
6682 0.0828906
6683 0.0677532
6684 0.0314976
6685 0.0242128
6686 2.16795e-05
6687 2.88156e-05
6688 3.13263e-05
6689 6.3257e-06
6690 0.000158689
6691 0.000174794
6692 4.35975e-05
6693 4.43832e-05
6694 6.12362e-05
6695 5.31294e-05
6696 0.000237573
6697 5.57137e-05
6698 8.2243e-05
6699 0.000123893
6700 0.00013572
6701 2.63349e-05
6702 0.000765261
6703 0.00114818
6704 0.00340008
6705 0.000738403
6706 0.00652684
6707 0.00189873
6708 0.0017463
6709 1
6710 1
6711 1
6712 0.215082
6713 0.000220593
6714 0.000660042
6715 0.000191265
6716 0.000738164
6717 0.000101879
6718 0.000390124
6719 0.000166579
6720 0.000107316
6721 0.027591
6722 0.0424536
6723 0.0619174
6724 0.0477283
6725 0.222244
6726 0.250192
6727 1
6728 0.206327
6729 1.03727e-05
6730 9.83939e-06
6731 9.16646e-06
6732 3.14132e-05
6733 1
6734 0.262965
6735 0.253657
6736 0.261495
6737 0.00178251
6738 0.00064741
6739 0.000493351
6740 0.000573963
6741 0.174536
6742 0.202784
6743 0.048359
6744 0.000217634
6745 0.000893878
6746 0.000203263
6747 0.00086897
6748 0.0004728
6749 0.000619102
6750 0.000430007
6751 0.000130463
6752 0.24457
6753 0.25894
6754 1
6755 1
6756 0.000813026
6757 0.000185263
6758 0.000971105
6759 0.000191555
6760 0.00156813
6761 0.00156736
6762 0.00523451
6763 0.00148873
6764 0.000672774
6765 0.000551689
6766 0.00257788
6767 0.00227754
6768 0.00933734
6769 0.00252033
6770 0.0022457
6771 0.00574911
6772 3.64921e-05
6773 3.57717e-05
6774 3.64323e-05
6775 0.000132857
6776 0.0695944
6777 0.246736
6778 0.188935
6779 0.249099
6780 0.265957
6781 0.0826501
6782 0.0733351
6783 0.00274752
6784 0.000555661
6785 0.00172167
6786 0.000741534
6787 0.00387471
6788 0.00158068
6789 0.00543123
6790 0.00933378
6791 1.73577e-05
6792 4.28468e-05
6793 0.0545919
6794 0.0304227
6795 0.181319
6796 0.0695793
6797 0.0347456
6798 0.0753189
6799 0.00912415
6800 0.0364168
6801 0.0443475
6802 0.0578896
6803 0.0454171
6804 0.177592
6805 0.000409167
6806 0.00132835
6807 0.000644881
6808 0.000572539
6809 0.00583394
6810 0.00741699
6811 0.00198491
6812 0.00618363
6813 0.0010459
6814 0.000598629
6815 0.00319116
6816 0.00225208
6817 0.00132694
6818 0.000754439
6819 0.00026528
6820 0.00176612
6821 0.00123915
6822 0.00493895
6823 0.00411136
6824 0.00107389
6825 0.10059
6826 0.183309
6827 0.146121
6828 0.241819
6829 0.000390277
6830 0.000205726
6831 0.000320857
6832 0.00115036
6833 0.0178088
6834 0.050082
6835 0.00908664
6836 0.000335297
6837 0.00151927
6838 0.000377163
6839 0.000912759
6840 0.0605976
6841 0.228074
6842 0.0706505
6843 0.186431
6844 0.000154869
6845 0.000159135
6846 0.000681585
6847 0.00017214
6848 0.0401218
6849 0.0098056
6850 0.00896047
6851 0.00946385
6852 0.0132891
6853 0.0156831
6854 0.0562093
6855 0.0667784
6856 0.224953
6857 0.254484
6858 0.0849479
6859 1.64598e-05
6860 7.57614e-05
6861 1.58873e-05
6862 1.58763e-05
6863 1
6864 0.136281
6865 0.197231
6866 0.0120281
6867 0.0572079
6868 0.0433353
6869 0.0461951
6870 0.00129088
6871 0.000846733
6872 0.00418675
6873 0.00115964
6874 0.0800729
6875 0.0269455
6876 0.0339121
6877 0.0205837
6878 0.000273319
6879 0.000348
6880 0.000785257
6881 1
6882 0.211087
6883 1
6884 0.164908
6885 0.000926324
6886 0.00155419
6887 0.000742471
6888 0.00338253
6889 0.000189089
6890 2.42807e-05
6891 3.61482e-05
6892 8.29245e-05
6893 0.0502538
6894 0.018163
6895 0.0128377
6896 0.0133789
6897 1
6898 0.194654
6899 0.23671
6900 0.207881
6901 0.000190925
6902 0.000715776
6903 0.000150679
6904 0.000249942
6905 0.0312221
6906 0.204689
6907 0.0779659
6908 0.121394
6909 3.02437e-05
6910 4.79936e-05
6911 7.17771e-05
6912 0.000124379
6913 0.286726
6914 1
6915 1
6916 1
6917 0.0139769
6918 0.0536749
6919 0.0427919
6920 0.059043
6921 0.0612908
6922 0.184262
6923 0.210868
6924 0.0456238
6925 4.80851e-06
6926 7.73517e-06
6927 1.07086e-06
6928 5.12418e-06
6929 0.0592719
6930 0.239654
6931 0.214494
6932 0.211139
6933 0.0102566
6934 0.0243528
6935 0.00415144
6936 0.00550596
6937 0.0190534
6938 0.0468387
6939 0.0192659
6940 0.0676446
6941 0.186201
6942 0.0811417
6943 0.246031
6944 0.227833
6945 0.0657594
6946 0.0291158
6947 0.0727285
6948 0.204555
6949 0.00929672
6950 0.00328446
6951 0.012674
6952 0.14291
6953 1
6954 1
6955 1
6956 0.0956451
6957 0.142459
6958 0.26447
6959 0.246229
6960 1
6961 0.194337
6962 1
6963 1
6964 0.200882
6965 1
6966 0.221539
6967 0.269934
6968 0.00812154
6969 0.0218893
6970 0.00444625
6971 0.0065482
6972 0.208895
6973 0.072913
6974 0.232662
6975 0.238251
6976 0.00210913
6977 0.00163394
6978 0.00372138
6979 0.000638034
6980 0.0353068
6981 0.0144238
6982 0.0161722
6983 0.00507193
6984 0.0127027
6985 0.0220913
6986 0.00610698
6987 0.00258155
6988 0.000295267
6989 7.2223e-05
6990 7.61279e-05
6991 8.17695e-05
6992 0.00133848
6993 0.00462613
6994 0.0062995
6995 0.00535817
6996 0.177496
6997 1
6998 1
6999 1
7000 0.202872
7001 1
7002 1
7003 1
7004 0.000568354
7005 0.00146422
7006 0.00155422
7007 0.000393139
7008 1.97184e-06
7009 6.96423e-06
7010 9.67558e-06
7011 6.93668e-06
7012 0.0575663
7013 0.0410876
7014 0.0429288
7015 0.0111993
7016 0.00866803
7017 0.0378701
7018 0.0123132
7019 0.0220683
7020 0.000991623
7021 0.000308739
7022 0.000949111
7023 0.000235445
7024 0.0148362
7025 0.00851924
7026 0.0712902
7027 0.0189579
7028 0.0459684
7029 0.021167
7030 0.0531365
7031 0.0836777
7032 0.00596529
7033 0.0128888
7034 0.00597384
7035 0.0345113
7036 5.70857e-05
7037 0.000202205
7038 4.8415e-05
7039 0.000231533
7040 0.00627924
7041 0.00301669
7042 0.00269315
7043 0.00105373
7044 0.0678066
7045 0.175187
7046 0.0683997
7047 0.232687
7048 9.3459e-05
7049 9.9762e-05
7050 0.000328804
7051 9.44182e-05
7052 0.000307617
7053 0.000109902
7054 7.30619e-05
7055 0.000217077
7056 0.0105643
7057 0.03102
7058 0.00757386
7059 0.0449409
7060 1
7061 1
7062 1
7063 0.243693
7064 0.0203969
7065 0.0448988
7066 0.155255
7067 0.058552
7068 0.00397687
7069 0.0100505
7070 0.00333464
7071 0.00168285
7072 1
7073 1
7074 0.189811
7075 0.205976
7076 4.35539e-06
7077 5.40017e-06
7078 4.81653e-06
7079 1.68583e-05
7080 4.83689e-06
7081 5.21465e-06
7082 2.36471e-05
7083 2.33486e-05
7084 0.0460061
7085 0.175639
7086 0.175634
7087 0.167034
7088 1
7089 1
7090 1
7091 0.230566
7092 0.0428594
7093 0.0260733
7094 0.0182576
7095 0.0731421
7096 0.000191218
7097 0.000180803
7098 4.34461e-05
7099 5.31805e-05
7100 0.000107641
7101 0.000202017
7102 0.000658808
7103 0.00019995
7104 0.0118576
7105 0.0506843
7106 0.0438764
7107 0.0432481
7108 0.00100861
7109 0.00100629
7110 0.000473667
7111 0.000108867
7112 0.000106584
7113 0.000458569
7114 0.000160845
7115 0.000322942
7116 0.000196907
7117 7.10496e-05
7118 0.00647169
7119 0.013266
7120 0.00375559
7121 0.0053684
7122 4.66254e-05
7123 3.20764e-05
7124 3.03946e-05
7125 0.000119978
7126 0.000326847
7127 0.000214207
7128 0.000421144
7129 9.26028e-05
7130 0.0260758
7131 0.0169967
7132 0.0195634
7133 0.00683969
7134 0.0142093
7135 0.060746
7136 0.00972633
7137 0.0419857
7138 0.0164624
7139 0.00828741
7140 0.0328668
7141 0.00461285
7142 0.00385339
7143 0.00184472
7144 0.00154099
7145 0.00705593
7146 0.00133849
7147 0.00161336
7148 0.000974335
7149 0.00349396
7150 0.20561
7151 1
7152 1
7153 1
7154 0.0460771
7155 0.0386649
7156 0.0733523
7157 0.0198217
7158 8.68346e-05
7159 7.74673e-05
7160 7.89823e-05
7161 2.55772e-05
7162 7.99229e-06
7163 3.13656e-05
7164 2.87704e-05
7165 0.0466097
7166 0.13963
7167 0.166513
7168 0.0731773
7169 0.290163
7170 0.229603
7171 0.0705076
7172 0.234273
7173 0.00128569
7174 0.00170015
7175 0.00125676
7176 0.00449902
7177 0.221151
7178 1
7179 1
7180 1
7181 2.06567e-06
7182 5.8919e-06
7183 9.05616e-06
7184 3.43461e-06
7185 0.0362091
7186 0.0789641
7187 0.0234054
7188 0.0199914
7189 0.0822394
7190 0.0891573
7191 0.182326
7192 0.230604
7193 0.0800825
7194 0.185592
7195 0.00864255
7196 0.0357891
7197 0.0562328
7198 0.0596059
7199 0.00131611
7200 0.00332742
7201 0.00245319
7202 0.00831566
7203 0.019324
7204 0.0557576
7205 0.00958543
7206 0.0232157
7207 1
7208 0.153353
7209 1
7210 1
7211 0.0603943
7212 0.0615638
7213 0.211917
7214 0.0505956
7215 0.000297188
7216 0.000346632
7217 0.000307068
7218 0.00161342
7219 1
7220 1
7221 0.188154
7222 1
7223 0.0022891
7224 0.000998653
7225 0.00375052
7226 0.00832733
7227 0.011409
7228 0.00316283
7229 0.00705788
7230 0.184903
7231 1
7232 1
7233 0.284135
7234 0.000468037
7235 0.00183354
7236 0.00122779
7237 0.00169202
7238 0.00209637
7239 0.000355117
7240 0.000336589
7241 0.00105437
7242 0.00724622
7243 0.0160998
7244 0.00393308
7245 0.014673
7246 0.000222403
7247 0.000256304
7248 0.000700362
7249 0.000975151
7250 0.000159552
7251 0.000140456
7252 0.0003291
7253 8.55608e-05
7254 0.00250239
7255 0.00137712
7256 0.00608645
7257 0.00264652
7258 0.00231009
7259 0.00367292
7260 0.0109669
7261 0.000948025
7262 0.000193555
7263 0.000358598
7264 0.000256047
7265 0.0711198
7266 0.0157932
7267 0.0644739
7268 0.0204809
7269 3.72619e-05
7270 0.000120514
7271 5.44852e-05
7272 4.92619e-05
7273 0.000886738
7274 0.000662554
7275 0.00376878
7276 0.00243042
7277 0.266025
7278 0.186344
7279 0.228851
7280 0.150894
7281 0.0481044
7282 0.171617
7283 0.0653649
7284 0.192796
7285 0.0541448
7286 0.0580402
7287 0.0634722
7288 0.00280595
7289 0.00609404
7290 0.00128473
7291 0.00142665
7292 0.000779685
7293 0.00381388
7294 0.00072278
7295 0.00271737
7296 0.00451503
7297 0.0012665
7298 0.00190586
7299 0.000378892
7300 8.43349e-05
7301 9.96328e-05
7302 0.000251975
7303 9.93305e-06
7304 3.18851e-06
7305 1.99495e-05
7306 9.17141e-06
7307 0.0278673
7308 0.0105247
7309 0.0782986
7310 0.047683
7311 0.0171529
7312 0.0214759
7313 0.0050249
7314 0.00411353
7315 0.196214
7316 0.0415266
7317 0.0487788
7318 0.177597
7319 0.00124335
7320 0.00304654
7321 0.00186751
7322 0.0112177
7323 1
7324 1
7325 1
7326 0.227246
7327 0.0079642
7328 0.00403179
7329 0.01971
7330 0.00316437
7331 0.0216719
7332 0.010733
7333 0.00444388
7334 8.34498e-05
7335 2.40236e-05
7336 2.40533e-05
7337 0.000204882
7338 0.0240771
7339 0.00957274
7340 0.011937
7341 0.00417523
7342 0.00556414
7343 0.00159887
7344 0.00144679
7345 0.00164696
7346 0.00016763
7347 0.000554141
7348 0.000164228
7349 1.69641e-06
7350 1.30432e-06
7351 4.07216e-06
7352 8.15424e-06
7353 0.262403
7354 1
7355 1
7356 1
7357 0.0452068
7358 0.0502549
7359 0.0615202
7360 0.0134824
7361 3.27518e-05
7362 9.74156e-06
7363 8.63358e-06
7364 1.0172e-05
7365 5.92016e-05
7366 0.000260606
7367 0.000148921
7368 0.00635489
7369 0.00784924
7370 0.0102741
7371 0.0301599
7372 2.04332e-05
7373 8.13133e-05
7374 6.23675e-05
7375 0.00013359
7376 2.4584e-05
7377 8.999e-05
7378 3.26194e-05
7379 0.00059865
7380 7.96449e-05
7381 0.000205518
7382 0.000241495
7383 0.2426
7384 0.172282
7385 0.221775
7386 0.0569191
7387 0.009072
7388 0.0026083
7389 0.0213798
7390 0.00894041
7391 0.14963
7392 0.0568104
7393 0.0437068
7394 0.202305
7395 0.189072
7396 0.19662
7397 1
7398 1
7399 0.0198082
7400 0.00925702
7401 0.00638501
7402 0.0240453
7403 0.000113737
7404 1.67679e-05
7405 1.4517e-05
7406 5.82564e-05
7407 1.52767e-05
7408 0.000161406
7409 0.000105198
7410 9.59316e-05
7411 0.000321725
7412 3.8368e-05
7413 0.000140559
7414 0.000162441
7415 0.000157516
7416 0.0149433
7417 0.103836
7418 0.0296602
7419 0.0456834
7420 7.55186e-05
7421 0.000342735
7422 0.000100556
7423 0.000167536
7424 0.0615424
7425 0.150079
7426 0.0303578
7427 0.0728979
7428 0.00032698
7429 0.000749819
7430 0.000181758
7431 0.000686805
7432 2.39618e-05
7433 1.23256e-05
7434 4.58381e-05
7435 6.35263e-05
7436 0.00038483
7437 0.000421033
7438 0.000575081
7439 0.000114148
7440 1.41783e-05
7441 1.49558e-05
7442 4.92369e-05
7443 6.90777e-05
7444 0.000172373
7445 3.40813e-05
7446 0.000126717
7447 0.000126076
7448 0.00394765
7449 0.00478127
7450 0.0028263
7451 0.00116827
7452 0.254982
7453 0.195525
7454 1
7455 1
7456 0.0158389
7457 0.0735144
7458 0.0511477
7459 0.0114874
7460 0.00070606
7461 0.000710903
7462 0.000495605
7463 0.0313716
7464 0.0691223
7465 0.0765538
7466 0.0391094
7467 0.0231964
7468 0.0261145
7469 0.0739662
7470 0.0486932
7471 0.0553451
7472 0.0687563
7473 0.0136868
7474 8.7437e-05
7475 7.11741e-05
7476 0.000115308
7477 2.22436e-05
7478 0.1997
7479 0.0538525
7480 2.29815e-05
7481 5.18928e-06
7482 7.81525e-06
7483 6.58169e-06
7484 0.00200503
7485 0.000300161
7486 0.000279903
7487 0.00137783
7488 0.0889835
7489 0.0933688
7490 0.0909956
7491 0.262892
7492 5.61406e-05
7493 0.000262625
7494 0.000117309
7495 0.000170066
7496 0.000306528
7497 0.000909617
7498 0.00108748
7499 0.000245323
7500 0.0133026
7501 0.000217868
7502 0.000189406
7503 0.000592587
7504 0.000641579
7505 1.49774e-06
7506 5.52699e-07
7507 5.14764e-07
7508 5.25569e-07
7509 0.000409541
7510 0.00029178
7511 0.000575404
7512 0.000147178
7513 0.0797647
7514 0.191721
7515 0.0735096
7516 0.0365632
7517 0.00584433
7518 0.0062474
7519 0.020326
7520 0.0115907
7521 0.027448
7522 0.0225368
7523 0.0689639
7524 0.271568
7525 0.0867004
7526 1
7527 0.0543695
7528 0.0619741
7529 0.116713
7530 0.0271595
7531 0.00013277
7532 0.000573764
7533 0.000133599
7534 0.000116227
7535 0.000143399
7536 5.46952e-05
7537 0.000181917
7538 0.0206386
7539 0.00542339
7540 0.00602608
7541 0.0102821
7542 0.00112679
7543 0.00218952
7544 0.00118693
7545 0.00605451
7546 1
7547 1
7548 0.177449
7549 3.8669e-05
7550 8.17456e-05
7551 2.83487e-05
7552 4.72244e-05
7553 0.0509095
7554 0.0175458
7555 0.0134339
7556 0.0132622
7557 0.000150571
7558 0.000217036
7559 0.000355057
7560 0.000369062
7561 0.00227406
7562 0.00039427
7563 0.00172048
7564 0.0115335
7565 0.0353098
7566 0.0376369
7567 0.0483106
7568 0.000111308
7569 0.000118073
7570 0.00011915
7571 2.94769e-05
7572 0.270268
7573 0.295368
7574 1
7575 1
7576 0.16775
7577 0.0909195
7578 0.0440562
7579 0.0434069
7580 0.0146463
7581 0.0390494
7582 0.0343742
7583 0.204893
7584 0.0636405
7585 0.0434971
7586 0.0429092
7587 0.224972
7588 0.0867097
7589 0.0644443
7590 0.150682
7591 0.198681
7592 0.0338071
7593 0.0866382
7594 0.25953
7595 0.248497
7596 0.0497564
7597 0.237094
7598 0.0544476
7599 0.0580526
7600 0.270954
7601 1
7602 0.203264
7603 0.244663
7604 0.0213918
7605 0.00888429
7606 0.0155978
7607 0.0214759
7608 0.0276723
7609 0.0107991
7610 0.00961219
7611 0.00855012
7612 0.000833921
7613 0.00230756
7614 0.000800351
7615 0.0036161
7616 0.00486266
7617 0.0172052
7618 0.00396933
7619 0.00398011
7620 0.0790566
7621 0.146793
7622 0.129833
7623 0.264935
7624 0.0235271
7625 0.0705037
7626 0.0219983
7627 0.0232687
7628 0.193874
7629 1
7630 0.278797
7631 1
7632 0.219153
7633 1
7634 0.300572
7635 0.109936
7636 1
7637 1
7638 0.00257536
7639 0.000938059
7640 0.00456888
7641 0.00211455
7642 1
7643 1
7644 1
7645 0.000112644
7646 0.000578132
7647 0.000433492
7648 0.000458033
7649 0.0550083
7650 0.13991
7651 0.0383075
7652 0.041587
7653 5.72871e-05
7654 0.000217682
7655 0.000188196
7656 4.93407e-05
7657 0.00577738
7658 0.00171644
7659 0.0040683
7660 0.00749858
7661 3.20357e-05
7662 3.5326e-05
7663 3.41638e-05
7664 0.000136491
7665 0.0131917
7666 0.0152431
7667 0.0143109
7668 0.0547059
7669 1
7670 0.213405
7671 1
7672 0.174641
7673 0.00312243
7674 0.00146666
7675 0.000966058
7676 0.00133044
7677 1.69489e-05
7678 9.82764e-05
7679 2.54431e-05
7680 8.40913e-05
7681 0.0047493
7682 0.00171599
7683 0.00110744
7684 0.00134922
7685 0.000571341
7686 9.64816e-05
7687 0.000527304
7688 0.000477883
7689 0.00381824
7690 0.00982285
7691 0.00542663
7692 0.0155728
7693 0.197593
7694 0.0396504
7695 0.171762
7696 0.061878
7697 1
7698 0.19118
7699 1
7700 1
7701 0.0730658
7702 0.0221922
7703 0.0707661
7704 0.0767326
7705 0.178787
7706 0.221529
7707 0.150532
7708 0.286215
7709 0.00092982
7710 0.000300253
7711 0.000592995
7712 0.00129916
7713 0.00842792
7714 0.0142405
7715 0.0295271
7716 0.0520035
7717 0.247106
7718 0.0812966
7719 0.154997
7720 0.224979
7721 0.0671165
7722 0.030903
7723 0.0776547
7724 0.0190669
7725 0.199938
7726 1
7727 0.226516
7728 0.00042356
7729 0.000718256
7730 0.000507642
7731 0.00299041
7732 0.000633018
7733 0.00166254
7734 0.000550123
7735 0.00076901
7736 4.38315e-05
7737 9.73228e-05
7738 0.000302898
7739 0.000155979
7740 0.000543111
7741 0.00228132
7742 0.00033974
7743 0.000687066
7744 0.00946481
7745 0.00618704
7746 0.0184246
7747 0.00690222
7748 0.00013485
7749 3.75876e-05
7750 0.0003026
7751 0.000160342
7752 1
7753 0.210166
7754 0.165035
7755 0.256938
7756 0.000125364
7757 0.000428681
7758 0.000268778
7759 0.000366171
7760 7.87384e-05
7761 0.000308347
7762 0.0070684
7763 0.016387
7764 0.00437172
7765 0.000324933
7766 0.000206584
7767 0.000589297
7768 0.000657186
7769 0.00464053
7770 0.00668485
7771 0.0117871
7772 1
7773 0.150944
7774 0.200724
7775 0.185105
7776 1
7777 0.214369
7778 1
7779 1
7780 1
7781 0.217457
7782 1
7783 0.263417
7784 0.247535
7785 0.272276
7786 0.154631
7787 0.0827267
7788 0.0776522
7789 0.180271
7790 0.214289
7791 0.307496
7792 1.7359e-06
7793 1
7794 0.155792
7795 1
7796 1
7797 0.0701583
7798 0.0413496
7799 0.0381481
7800 0.0099706
7801 1
7802 0.172429
7803 1
7804 0.226483
7805 0.000194338
7806 0.000160873
7807 0.000187582
7808 5.46325e-05
7809 9.83045e-06
7810 2.57538e-05
7811 1.24373e-05
7812 2.85296e-06
7813 0.00478398
7814 0.0156715
7815 0.0121761
7816 0.0330794
7817 5.42033e-05
7818 1.47401e-05
7819 1.5685e-05
7820 6.61695e-05
7821 0.110627
7822 0.224827
7823 0.226186
7824 0.0758231
7825 1
7826 0.231907
7827 1
7828 1
7829 0.0168855
7830 0.0278083
7831 0.0189853
7832 0.0770207
7833 0.0583953
7834 0.0591293
7835 0.016345
7836 0.0490449
7837 0.235218
7838 1
7839 0.189242
7840 0.0168622
7841 0.0215262
7842 0.00515226
7843 0.0165678
7844 1
7845 0.237533
7846 0.221297
7847 1
7848 0.00532237
7849 0.00144571
7850 0.00889549
7851 0.00455644
7852 0.000231688
7853 0.000726294
7854 0.000367092
7855 0.000567526
7856 1
7857 1
7858 1
7859 0.00161685
7860 0.00615562
7861 0.00101181
7862 0.0017179
7863 0.225628
7864 0.137511
7865 0.089337
7866 0.0309377
7867 0.00158304
7868 0.00369187
7869 0.00123281
7870 0.00090916
7871 0.00359532
7872 0.00146419
7873 0.00712359
7874 0.000952779
7875 0.0136957
7876 0.0254547
7877 0.0578838
7878 0.012269
7879 0.00480717
7880 0.00396012
7881 0.00474791
7882 0.0205041
7883 7.69253e-05
7884 0.00489102
7885 0.00450715
7886 0.00122807
7887 0.00277461
7888 0.00562637
7889 0.00540743
7890 0.00148999
7891 0.00271196
7892 0.000151565
7893 0.000132612
7894 4.26447e-05
7895 0.000185867
7896 0.00925291
7897 0.00222484
7898 0.00180424
7899 0.00170268
7900 0.0118638
7901 0.0503965
7902 0.0471772
7903 0.011029
7904 1
7905 0.224387
7906 1
7907 1
7908 0.208069
7909 1
7910 0.211574
7911 0.124056
7912 0.223527
7913 0.244044
7914 0.226083
7915 1
7916 0.000548422
7917 0.000418772
7918 0.00204662
7919 0.00051146
7920 0.000805761
7921 0.00317896
7922 0.0048619
7923 0.0010216
7924 0.00227732
7925 0.00186783
7926 0.00203384
7927 0.00903983
7928 0.173856
7929 0.0358132
7930 0.0979956
7931 0.00139753
7932 0.00484437
7933 0.00825435
7934 0.00224259
7935 3.74506e-05
7936 8.01573e-06
7937 7.41818e-06
7938 2.83486e-05
7939 0.0126727
7940 0.0169993
7941 0.00532164
7942 0.0188302
7943 9.02827e-05
7944 0.000422293
7945 0.000482908
7946 0.000140641
7947 1
7948 1
7949 0.15918
7950 0.164047
7951 0.0690966
7952 0.1941
7953 0.247703
7954 0.175433
7955 0.0107241
7956 0.0569022
7957 0.0219026
7958 0.0011299
7959 0.000617288
7960 0.00021499
7961 0.000448907
7962 0.0268886
7963 0.0453147
7964 0.136736
7965 0.0377641
7966 0.212012
7967 0.222882
7968 0.00298681
7969 0.013496
7970 0.00278086
7971 0.00772456
7972 1
7973 1
7974 0.201167
7975 0.224525
7976 1
7977 0.280054
7978 1
7979 0.261109
7980 0.000899563
7981 0.00260682
7982 0.000513232
7983 0.00177317
7984 0.0894072
7985 0.213235
7986 0.0547206
7987 0.0556375
7988 0.000180039
7989 0.000267505
7990 0.000540068
7991 7.41695e-05
7992 0.0179395
7993 0.00949955
7994 0.021967
7995 0.0537571
7996 0.0195759
7997 0.0657113
7998 0.0979408
7999 0.0645351
8000 0.0053471
8001 0.0054319
8002 0.00886309
8003 0.0214038
8004 2.05655e-05
8005 3.24813e-05
8006 1.75298e-05
8007 7.46548e-06
8008 0.239088
8009 1
8010 0.21982
8011 1
8012 0.00105678
8013 0.00117544
8014 0.00312131
8015 3.09802e-06
8016 2.33008e-06
8017 1.0012e-05
8018 1.07047e-05
8019 0.211934
8020 1
8021 0.163371
8022 0.225605
8023 0.0134473
8024 0.0486414
8025 0.0108656
8026 0.0371805
8027 0.161157
8028 1
8029 0.217118
8030 0.252978
8031 0.00266259
8032 0.00372993
8033 0.000686997
8034 0.207236
8035 0.0751293
8036 6.27319e-05
8037 2.80335e-05
8038 0.000114887
8039 4.14675e-05
8040 9.72021e-05
8041 0.000112975
8042 0.00037284
8043 9.47972e-05
8044 0.0140902
8045 0.0625485
8046 0.0397061
8047 0.0849181
8048 1
8049 0.243927
8050 1
8051 5.10869e-05
8052 5.06483e-05
8053 4.49706e-05
8054 0.000144523
8055 0.0733476
8056 0.036755
8057 0.209202
8058 4.02663e-05
8059 0.000142616
8060 0.000155544
8061 0.000174562
8062 0.262815
8063 0.132318
8064 0.188586
8065 1
8066 1
8067 0.242235
8068 0.242352
8069 1
8070 1
8071 1
8072 0.195345
8073 0.14479
8074 0.0479178
8075 0.0156775
8076 0.0610003
8077 0.0270309
8078 0.00585439
8079 0.00824659
8080 0.00511241
8081 0.000662609
8082 0.000176511
8083 0.000158158
8084 0.000150009
8085 0.00143919
8086 0.00191378
8087 0.00503379
8088 0.0676531
8089 0.0712069
8090 0.0176703
8091 0.054589
8092 3.26589e-05
8093 0.000108779
8094 3.16985e-05
8095 3.8979e-05
8096 0.000297851
8097 0.000301832
8098 0.000809733
8099 0.00013825
8100 0.00196445
8101 0.00840381
8102 0.00236945
8103 0.00199646
8104 1
8105 1
8106 1
8107 0.239459
8108 0.000484539
8109 0.000132198
8110 0.000230342
8111 0.000651563
8112 0.00148217
8113 0.000740348
8114 0.00225413
8115 0.000382706
8116 6.09576e-05
8117 1.3721e-05
8118 7.23123e-05
8119 1.49009e-05
8120 0.00287274
8121 0.0115109
8122 0.00808709
8123 1.12726e-05
8124 5.05701e-05
8125 4.74688e-05
8126 5.49738e-05
8127 8.35538e-06
8128 8.87444e-06
8129 8.82319e-06
8130 3.45479e-05
8131 0.000220613
8132 6.11962e-05
8133 0.000245587
8134 5.86927e-05
8135 0.0163158
8136 0.0365307
8137 0.0203363
8138 0.0763293
8139 0.0168911
8140 0.0399258
8141 0.0272549
8142 0.0675333
8143 0.000896976
8144 0.000151098
8145 0.000310323
8146 0.000251877
8147 0.031705
8148 0.162919
8149 0.0722918
8150 0.0897104
8151 0.200749
8152 1
8153 1
8154 1
8155 3.8934e-05
8156 9.72882e-05
8157 9.46388e-05
8158 0.000811924
8159 0.000741129
8160 0.000645634
8161 0.00251301
8162 0.216051
8163 0.220261
8164 0.0694744
8165 0.0305502
8166 0.0144898
8167 0.0332079
8168 0.00224645
8169 0.0040885
8170 0.00239273
8171 0.0126053
8172 8.59814e-05
8173 0.000160941
8174 0.000229761
8175 0.000333501
8176 0.239226
8177 0.236247
8178 0.0722022
8179 0.0656646
8180 0.0372496
8181 0.0714724
8182 0.157067
8183 0.215013
8184 1
8185 0.219231
8186 0.200571
8187 0.000383634
8188 0.00149565
8189 0.0225155
8190 0.00464452
8191 0.0132966
8192 0.0167361
8193 0.00112147
8194 0.00115588
8195 0.00132587
8196 0.00509359
8197 3.35127e-05
8198 8.05527e-06
8199 2.75736e-05
8200 4.04546e-05
8201 0.0596419
8202 0.0225695
8203 0.161019
8204 0.0739883
8205 0.0056331
8206 0.00668259
8207 0.00164489
8208 0.00538272
8209 0.000119426
8210 0.000155442
8211 0.000219299
8212 4.52926e-05
8213 0.00227137
8214 0.000803491
8215 0.000428728
8216 0.000567539
8217 0.000760181
8218 0.000242683
8219 0.00012719
8220 0.000429895
8221 0.000110601
8222 2.53511e-05
8223 9.16832e-05
8224 2.44731e-05
8225 0.000188919
8226 0.000369995
8227 0.000152081
8228 0.000513381
8229 0.00171258
8230 0.000397862
8231 0.00110984
8232 0.00180648
8233 0.218643
8234 0.235654
8235 0.249006
8236 0.082592
8237 0.000111222
8238 6.45232e-05
8239 0.000172548
8240 0.000263806
8241 0.00233338
8242 0.000962252
8243 0.000365054
8244 0.000787855
8245 0.012662
8246 0.0108235
8247 0.0422145
8248 9.18598e-06
8249 8.32843e-06
8250 7.52764e-06
8251 3.261e-05
8252 2.14298e-05
8253 2.12317e-05
8254 2.10686e-05
8255 0.000115849
8256 0.000111065
8257 0.000113762
8258 2.70541e-05
8259 0.000101047
8260 0.000230434
8261 0.000196126
8262 4.94028e-05
8263 9.47393e-06
8264 3.29398e-05
8265 3.15457e-05
8266 6.41468e-06
8267 2.29449e-05
8268 4.16705e-06
8269 1.51049e-05
8270 0.000907078
8271 0.0694158
8272 0.235298
8273 0.181252
8274 0.101465
8275 0.00223818
8276 0.000655246
8277 0.00257874
8278 0.0741283
8279 0.0795937
8280 0.0202943
8281 0.0307176
8282 0.000166616
8283 0.00062784
8284 0.000175882
8285 0.000249078
8286 1
8287 1
8288 1
8289 0.229488
8290 1
8291 1
8292 0.192155
8293 1
8294 0.0379842
8295 0.00973278
8296 0.0626224
8297 0.0124897
8298 1
8299 1
8300 0.247687
8301 0.209291
8302 0.189629
8303 0.0563374
8304 0.0765662
8305 0.0348765
8306 0.00018266
8307 0.000558141
8308 0.000569961
8309 0.00165203
8310 0.00141835
8311 8.45515e-06
8312 4.03141e-05
8313 4.75146e-05
8314 2.66797e-05
8315 2.18361e-05
8316 1.20669e-05
8317 5.68494e-05
8318 2.43417e-05
8319 0.00450609
8320 0.00317169
8321 0.00512842
8322 0.000963007
8323 0.227761
8324 0.237403
8325 0.268139
8326 0.0795725
8327 1.51987e-05
8328 5.39121e-05
8329 1.52568e-05
8330 4.78074e-05
8331 5.25678e-05
8332 5.24681e-05
8333 1.59362e-05
8334 7.50729e-05
8335 0.00445129
8336 0.00393789
8337 0.0152903
8338 0.00894156
8339 0.0844104
8340 0.218732
8341 0.211312
8342 0.217158
8343 0.015819
8344 0.0816018
8345 0.0807868
8346 0.00388895
8347 0.000837651
8348 0.00336258
8349 0.000635477
8350 0.00140945
8351 0.00186691
8352 0.000385052
8353 0.0102353
8354 0.00316776
8355 0.00464939
8356 0.00257582
8357 0.232791
8358 0.0676236
8359 0.197685
8360 0.264923
8361 0.000149236
8362 0.000283221
8363 6.98702e-05
8364 1
8365 0.171397
8366 1
8367 1
8368 2.16614e-05
8369 1.84441e-05
8370 8.56844e-05
8371 7.75287e-05
8372 0.000400771
8373 0.000405555
8374 0.000125051
8375 0.000138595
8376 0.00178741
8377 0.000537201
8378 0.000919811
8379 0.000348787
8380 0.0709127
8381 0.0201356
8382 0.0205996
8383 0.0196357
8384 0.186733
8385 1
8386 1
8387 1
8388 0.000887238
8389 0.000569486
8390 0.000139512
8391 0.013761
8392 0.0696739
8393 0.0211933
8394 0.0610421
8395 0.000474165
8396 0.000669102
8397 0.000434488
8398 0.000130171
8399 0.0547469
8400 0.0170114
8401 0.0113591
8402 0.0541833
8403 1
8404 1
8405 1
8406 0.237772
8407 0.0443596
8408 0.188064
8409 0.2151
8410 0.167313
8411 1
8412 0.219911
8413 0.222891
8414 0.164366
8415 1
8416 1
8417 0.13059
8418 0.189151
8419 0.188087
8420 0.0598887
8421 0.0515173
8422 0.0567212
8423 0.00364721
8424 0.00102973
8425 0.00103859
8426 0.00361918
8427 0.00126896
8428 0.00283831
8429 0.000744267
8430 0.00349004
8431 3.78956e-05
8432 0.170945
8433 0.271186
8434 1
8435 0.261395
8436 0.00682185
8437 0.00232887
8438 0.0109635
8439 0.0023215
8440 0.212329
8441 0.189611
8442 0.250268
8443 0.081173
8444 1
8445 0.225491
8446 0.225677
8447 0.185151
8448 1
8449 0.248973
8450 1
8451 0.0327923
8452 0.0895698
8453 0.1405
8454 0.0232447
8455 2.47819e-05
8456 2.2981e-05
8457 2.351e-05
8458 8.22655e-05
8459 0.036767
8460 0.0364698
8461 0.178005
8462 0.0348825
8463 0.0056947
8464 0.0173745
8465 0.0258829
8466 0.0193485
8467 3.11589e-06
8468 2.85155e-06
8469 2.92705e-06
8470 1.32311e-05
8471 0.22517
8472 0.234173
8473 0.0732233
8474 0.000415194
8475 0.00111602
8476 0.000214409
8477 0.000960947
8478 0.00682181
8479 0.0341111
8480 0.0117739
8481 0.012979
8482 0.0211135
8483 0.0162414
8484 0.0157188
8485 0.0683618
8486 2.32154e-05
8487 5.64225e-05
8488 1.47616e-05
8489 4.59035e-05
8490 0.00163951
8491 0.00296878
8492 0.00559005
8493 0.00659277
8494 0.00285724
8495 0.00883745
8496 0.00173044
8497 0.000129154
8498 3.27776e-05
8499 3.26748e-05
8500 3.49206e-05
8501 0.181776
8502 0.114385
8503 0.105584
8504 1
8505 0.000318594
8506 0.000359201
8507 0.00048578
8508 0.0014421
8509 0.18345
8510 0.25229
8511 1
8512 0.247922
8513 0.0169693
8514 0.0234196
8515 0.00543495
8516 0.0100342
8517 1
8518 1
8519 0.165101
8520 1
8521 0.0709668
8522 0.234785
8523 0.250956
8524 0.203797
8525 0.016637
8526 0.0614883
8527 0.0815975
8528 0.0437571
8529 0.000186816
8530 0.000818636
8531 0.000689143
8532 0.000553651
8533 0.0664774
8534 0.0665691
8535 0.0318658
8536 0.0196891
8537 0.00506334
8538 0.00105474
8539 0.00267813
8540 0.00109003
8541 0.0693955
8542 0.232615
8543 0.178074
8544 0.220033
8545 0.00269777
8546 0.00118403
8547 0.00248806
8548 0.00548351
8549 0.00892398
8550 0.00200875
8551 0.280449
8552 0.217157
8553 0.000462794
8554 0.000179298
8555 0.000135304
8556 0.000653458
8557 0.000159817
8558 0.000171724
8559 0.000144304
8560 0.000662346
8561 0.00178333
8562 0.00390001
8563 0.00427004
8564 0.000986477
8565 0.0599496
8566 0.0486103
8567 0.0148502
8568 0.0162297
8569 0.000502746
8570 0.000156245
8571 0.000145379
8572 0.00387932
8573 0.00884619
8574 0.0141359
8575 0.0162043
8576 0.0438874
8577 0.00900981
8578 0.0211619
8579 0.0153881
8580 0.231709
8581 0.230657
8582 0.231565
8583 1
8584 0.231402
8585 0.227033
8586 0.085952
8587 0.214523
8588 0.00473027
8589 0.00110686
8590 0.00121977
8591 0.000182523
8592 4.82529e-05
8593 0.000125219
8594 0.0571086
8595 0.0667911
8596 0.0287476
8597 0.0146351
8598 0.022679
8599 0.0532126
8600 0.0149163
8601 0.0534849
8602 3.86122e-05
8603 3.60023e-05
8604 1.009e-05
8605 2.68714e-05
8606 0.00949679
8607 0.00905239
8608 0.0500318
8609 0.00884529
8610 0.00684725
8611 0.0190606
8612 0.0094031
8613 0.00311374
8614 0.00128093
8615 0.000903312
8616 0.00320473
8617 0.00814272
8618 0.0299866
8619 0.00646584
8620 0.0104543
8621 0.00258636
8622 0.000916046
8623 0.00474222
8624 0.00290199
8625 0.000596143
8626 0.000952266
8627 0.0026149
8628 0.000508621
8629 0.231735
8630 1
8631 1
8632 0.261581
8633 1
8634 0.314226
8635 0.243376
8636 0.18808
8637 0.203913
8638 0.19814
8639 0.00219039
8640 0.000748719
8641 0.000571767
8642 0.195785
8643 1
8644 1
8645 1
8646 0.00810924
8647 0.00158487
8648 0.00162101
8649 0.00169661
8650 0.00121183
8651 0.00488892
8652 0.0049835
8653 0.00311952
8654 0.00083478
8655 0.00111459
8656 0.000262454
8657 0.000737199
8658 0.0114245
8659 0.00938698
8660 0.00492137
8661 0.00248942
8662 0.232395
8663 1
8664 0.217888
8665 0.197517
8666 0.0298728
8667 0.0134208
8668 0.0533841
8669 0.0639086
8670 0.00396873
8671 0.000728495
8672 0.00134434
8673 0.00195434
8674 0.000335912
8675 0.000495672
8676 0.000496108
8677 0.00011709
8678 0.211791
8679 1
8680 1
8681 1
8682 0.0185663
8683 0.0123226
8684 0.0632927
8685 0.062731
8686 0.000240306
8687 0.000138391
8688 4.28932e-05
8689 0.000152792
8690 1.95591e-05
8691 8.10939e-05
8692 2.02449e-05
8693 6.93869e-05
8694 0.00371316
8695 0.00106883
8696 0.00438842
8697 0.0028834
8698 1.53841e-06
8699 1.00045e-05
8700 7.49483e-06
8701 2.02786e-06
8702 0.0172497
8703 0.00941915
8704 0.00792127
8705 0.0261624
8706 0.000246065
8707 0.00126
8708 0.0010238
8709 0.254447
8710 0.224244
8711 1
8712 0.182152
8713 0.0340205
8714 0.0189591
8715 0.0752375
8716 0.0183583
8717 0.06016
8718 0.0824983
8719 0.139895
8720 0.247693
8721 0.00120287
8722 0.00567632
8723 0.00368951
8724 0.00461751
8725 0.00578303
8726 0.00978326
8727 0.0137107
8728 0.0231986
8729 0.0476497
8730 0.114234
8731 0.206152
8732 0.0444482
8733 0.0018236
8734 0.00121594
8735 0.00035604
8736 0.00086452
8737 0.113198
8738 0.035728
8739 0.0280413
8740 0.0373181
8741 0.0567435
8742 0.0297322
8743 0.0391733
8744 0.0100433
8745 0.000110199
8746 7.5373e-05
8747 0.232867
8748 0.232561
8749 0.15984
8750 1
8751 0.0123837
8752 0.00181358
8753 0.0065785
8754 0.00401453
8755 5.6982e-06
8756 1.95028e-05
8757 7.87835e-06
8758 3.64172e-06
8759 0.000140745
8760 0.000256646
8761 4.81347e-05
8762 0.000180167
8763 0.000334674
8764 0.000366023
8765 0.000363341
8766 0.00130284
8767 0.268208
8768 1
8769 0.273813
8770 0.177107
8771 0.227282
8772 0.0751472
8773 0.106303
8774 0.168439
8775 0.000152632
8776 7.31954e-05
8777 8.7234e-05
8778 0.000322907
8779 0.000443664
8780 0.00312293
8781 0.00174599
8782 0.000396693
8783 0.00429819
8784 0.00955971
8785 0.00031978
8786 0.000450246
8787 0.00122822
8788 0.000823472
8789 7.00602e-06
8790 1.80327e-06
8791 1.98297e-06
8792 7.94602e-06
8793 1.52268e-06
8794 5.52476e-06
8795 1.33864e-06
8796 1.57858e-06
8797 1
8798 0.218169
8799 1
8800 1
8801 0.000721164
8802 0.000184013
8803 0.00043495
8804 0.00021969
8805 0.15144
8806 0.0823272
8807 0.160089
8808 0.267042
8809 1
8810 1
8811 1
8812 0.251741
8813 0.0441113
8814 0.0231712
8815 0.0213447
8816 1
8817 0.255624
8818 1
8819 0.221702
8820 0.0201203
8821 0.0212594
8822 0.0751573
8823 0.021961
8824 0.00190385
8825 0.00153404
8826 0.00121029
8827 0.000436095
8828 0.0832207
8829 0.0539889
8830 0.183169
8831 0.0739477
8832 0.172533
8833 0.273136
8834 0.178898
8835 1
8836 0.000287603
8837 0.0002131
8838 0.000978021
8839 0.000259192
8840 0.003844
8841 0.0039601
8842 0.0176472
8843 0.0149206
8844 0.000142507
8845 0.000349028
8846 0.000889201
8847 0.000620718
8848 0.000593714
8849 0.000140542
8850 0.000517243
8851 0.000145052
8852 1
8853 0.252133
8854 1
8855 1
8856 0.0178294
8857 0.0213064
8858 0.0182796
8859 0.00404471
8860 0.0116066
8861 0.00241114
8862 0.00316258
8863 0.0139944
8864 0.00716025
8865 0.0038706
8866 0.00273243
8867 2.60804e-05
8868 2.95909e-05
8869 2.63048e-05
8870 0.000136986
8871 0.207321
8872 0.0555051
8873 0.199872
8874 0.0343032
8875 0.0128472
8876 0.00788285
8877 0.00861384
8878 0.0638703
8879 0.0807416
8880 0.0548305
8881 0.0185105
8882 0.0069455
8883 0.0124684
8884 0.032419
8885 0.0166142
8886 1.39939e-05
8887 3.05503e-06
8888 1.8232e-05
8889 7.39723e-06
8890 0.00117388
8891 0.00403714
8892 0.00115256
8893 0.00104047
8894 6.70563e-05
8895 1.17064e-05
8896 2.5138e-05
8897 2.57486e-05
8898 1
8899 1
8900 0.223725
8901 0.16543
8902 0.195397
8903 0.207883
8904 0.243758
8905 1
8906 0.000100649
8907 3.89667e-05
8908 8.23707e-05
8909 0.000171502
8910 0.00646118
8911 0.00256116
8912 0.00132264
8913 0.005688
8914 0.000158473
8915 0.000328956
8916 0.000512238
8917 0.000160279
8918 0.0179189
8919 0.025302
8920 0.0574302
8921 0.00877241
8922 0.00147817
8923 0.00760724
8924 0.00243192
8925 0.00205182
8926 0.0305758
8927 0.0142896
8928 0.0724903
8929 0.0153545
8930 3.73476e-06
8931 1.63803e-05
8932 1.703e-05
8933 1.98373e-05
8934 0.000101251
8935 0.000101525
8936 0.000112869
8937 2.58492e-05
8938 0.0704017
8939 0.227573
8940 0.226267
8941 0.0655059
8942 7.61041e-05
8943 3.40822e-05
8944 5.30539e-05
8945 1.606e-05
8946 0.000493928
8947 0.00153087
8948 0.00240589
8949 0.00232955
8950 0.0193839
8951 0.0938188
8952 0.0846147
8953 0.0224315
8954 0.0676449
8955 0.06859
8956 0.0207616
8957 0.0622272
8958 0.0850724
8959 0.286371
8960 0.167196
8961 0.154204
8962 0.0649155
8963 0.0830785
8964 0.0657275
8965 0.0237198
8966 0.0112211
8967 0.0422567
8968 0.0621873
8969 0.0491344
8970 0.0106986
8971 0.00217436
8972 0.00619688
8973 0.0103983
8974 0.0326325
8975 0.168003
8976 0.0367531
8977 0.122401
8978 0.0722511
8979 0.0129404
8980 0.0123439
8981 0.0152844
8982 0.198549
8983 0.256942
8984 0.248949
8985 1
8986 0.000596135
8987 0.000961353
8988 0.0024535
8989 1.92201e-06
8990 1.6173e-06
8991 1.51565e-06
8992 0.000161701
8993 0.000115251
8994 5.29669e-05
8995 0.000213474
8996 0.205228
8997 0.0731196
8998 0.0586607
8999 0.235373
9000 0.300023
9001 1
9002 0.223578
9003 0.140731
9004 0.0115308
9005 0.0287327
9006 0.0567288
9007 0.0570841
9008 0.0047698
9009 0.0142727
9010 0.0139902
9011 0.00719645
9012 0.000211391
9013 4.79385e-05
9014 5.14601e-05
9015 4.27537e-05
9016 0.184745
9017 0.205428
9018 0.0583638
9019 0.244602
9020 0.239365
9021 0.0489242
9022 0.1562
9023 0.259315
9024 1
9025 0.189776
9026 0.245076
9027 0.00926851
9028 0.0516981
9029 0.0184562
9030 0.008765
9031 0.0187709
9032 0.113588
9033 0.0246624
9034 0.0291427
9035 0.000658807
9036 0.000678939
9037 0.000423229
9038 0.000112866
9039 0.0138259
9040 0.0262901
9041 0.0555043
9042 0.0225325
9043 0.29652
9044 0.219989
9045 0.176864
9046 0.0593274
9047 0.0901862
9048 0.0571929
9049 0.203118
9050 0.0598884
9051 0.0561193
9052 0.0467888
9053 0.0432397
9054 0.0144187
9055 0.000455987
9056 0.00163319
9057 0.000247855
9058 0.00100136
9059 1
9060 0.205774
9061 1
9062 0.14456
9063 0.00294594
9064 0.000925063
9065 0.00732816
9066 0.00487871
9067 0.00201489
9068 0.00962136
9069 0.000182908
9070 0.000174976
9071 0.000392095
9072 4.62698e-05
9073 9.79823e-05
9074 4.24593e-05
9075 4.21964e-05
9076 0.000147918
9077 0.0696662
9078 0.0607949
9079 0.0712892
9080 0.243835
9081 0.210635
9082 1
9083 1
9084 0.00104008
9085 0.00020596
9086 0.000637476
9087 0.000297112
9088 1
9089 0.161908
9090 0.218548
9091 0.252503
9092 0.0659717
9093 0.0764913
9094 0.119111
9095 0.00028616
9096 0.000463469
9097 0.000686559
9098 0.00178594
9099 0.214185
9100 0.239025
9101 1
9102 0.105471
9103 0.259718
9104 0.294246
9105 0.266679
9106 1
9107 0.186813
9108 1
9109 0.156933
9110 0.000352311
9111 0.000700861
9112 0.00130275
9113 0.00109807
9114 0.172099
9115 0.185964
9116 0.0704084
9117 0.000115641
9118 9.90243e-05
9119 0.000439799
9120 9.89814e-05
9121 0.000178931
9122 0.000185679
9123 0.000794334
9124 0.00021905
9125 0.0101828
9126 0.00308417
9127 0.00285897
9128 0.00354142
9129 0.213394
9130 1
9131 0.167069
9132 1
9133 0.169893
9134 1
9135 0.257184
9136 1
9137 0.00150992
9138 0.00438243
9139 0.00511899
9140 0.00614702
9141 0.222813
9142 0.193584
9143 0.235369
9144 1
9145 1
9146 0.233099
9147 0.244879
9148 1
9149 0.117705
9150 0.0569337
9151 0.235231
9152 0.230671
9153 0.196752
9154 1
9155 0.205841
9156 0.00218886
9157 0.0018895
9158 0.00856499
9159 0.010205
9160 0.00547129
9161 0.00472101
9162 0.00497217
9163 0.0160744
9164 0.044793
9165 0.0738275
9166 0.0768507
9167 0.0199861
9168 0.000158325
9169 0.000149676
9170 0.000535608
9171 0.000171983
9172 0.26801
9173 0.106411
9174 1
9175 0.22569
9176 0.00058786
9177 0.00126571
9178 0.00186238
9179 0.00389637
9180 0.0009938
9181 0.00962274
9182 0.0124097
9183 0.0470129
9184 0.0379688
9185 0.0438238
9186 0.0236938
9187 0.109095
9188 0.00720962
9189 0.00392489
9190 0.0156983
9191 0.00243374
9192 0.229483
9193 1
9194 0.192616
9195 0.232492
9196 0.187583
9197 0.194471
9198 1
9199 0.015156
9200 0.00267951
9201 0.00659836
9202 0.00015907
9203 0.000601919
9204 0.000385774
9205 0.00112354
9206 2.71745e-06
9207 1.00249e-05
9208 2.36401e-06
9209 1.14382e-05
9210 4.2803e-05
9211 9.14067e-05
9212 2.61579e-05
9213 0.000217614
9214 0.00525042
9215 0.00419392
9216 0.00498017
9217 0.0180949
9218 0.089844
9219 0.16603
9220 0.0296741
9221 0.0470183
9222 9.04077e-05
9223 0.000273156
9224 9.9781e-05
9225 0.000350565
9226 0.191353
9227 0.0887971
9228 0.0597883
9229 0.0408165
9230 0.00398158
9231 0.00446991
9232 0.0136954
9233 0.00341056
9234 0.000137393
9235 0.222442
9236 1
9237 0.209625
9238 0.226481
9239 0.00421313
9240 0.0227675
9241 0.00376758
9242 0.0130706
9243 0.0882967
9244 0.0385659
9245 0.111871
9246 0.24053
9247 1
9248 0.167946
9249 0.248999
9250 1
9251 1.81772e-05
9252 1.95263e-05
9253 6.51107e-05
9254 1.93028e-05
9255 1
9256 0.276789
9257 0.247226
9258 1
9259 0.000503482
9260 0.000141339
9261 0.000797703
9262 0.000642701
9263 0.00073235
9264 0.00128745
9265 0.000493723
9266 0.00145838
9267 0.0025161
9268 0.000566402
9269 0.00153663
9270 0.00248239
9271 0.137744
9272 0.19548
9273 0.0446298
9274 0.0601724
9275 0.00249208
9276 0.000336332
9277 0.00150449
9278 0.000771419
9279 0.000124157
9280 4.0293e-05
9281 0.0002057
9282 0.000204322
9283 0.198683
9284 0.0304089
9285 0.151787
9286 0.153712
9287 0.0523672
9288 0.0611972
9289 0.00983481
9290 0.0169736
9291 0.0010992
9292 0.000346768
9293 0.0015349
9294 0.000966899
9295 0.000924809
9296 0.00375286
9297 0.00101393
9298 0.00640912
9299 0.0136801
9300 0.0286214
9301 0.0213691
9302 0.00146575
9303 0.201843
9304 1
9305 0.234572
9306 0.212952
9307 1
9308 1
9309 0.244381
9310 1
9311 0.222013
9312 1
9313 0.233125
9314 0.239977
9315 0.184001
9316 0.0353279
9317 0.067465
9318 0.059047
9319 6.44331e-05
9320 1.95704e-05
9321 1.85246e-05
9322 1.84792e-05
9323 1
9324 1
9325 1
9326 0.172507
9327 1
9328 1
9329 1
9330 0.000531892
9331 0.000200198
9332 0.000573254
9333 8.30458e-05
9334 0.0352809
9335 0.198792
9336 0.203067
9337 0.162329
9338 1
9339 0.277344
9340 1
9341 1
9342 0.000969132
9343 0.00334378
9344 0.000847251
9345 0.00329003
9346 0.153331
9347 1
9348 1
9349 1
9350 0.000941241
9351 0.00410078
9352 0.000813572
9353 0.00208666
9354 0.00167339
9355 0.0021804
9356 4.01051e-05
9357 6.08412e-05
9358 6.04337e-05
9359 1.37331e-05
9360 9.13929e-05
9361 0.000332705
9362 7.83392e-05
9363 6.37842e-05
9364 1.81761e-05
9365 4.74624e-06
9366 2.5237e-05
9367 1.36692e-05
9368 0.000623667
9369 0.000965477
9370 0.000975081
9371 0.000234027
9372 0.000142859
9373 0.000140434
9374 0.000226747
9375 0.00058447
9376 1
9377 1
9378 1
9379 0.242968
9380 0.000362549
9381 0.00203881
9382 0.00145911
9383 0.000401932
9384 0.000178186
9385 0.000276729
9386 0.000206417
9387 6.34903e-05
9388 0.0314763
9389 0.0750314
9390 0.0187708
9391 0.0200377
9392 1
9393 0.261992
9394 1
9395 0.229577
9396 0.0214756
9397 0.00385062
9398 0.0024892
9399 0.00496067
9400 0.00142421
9401 3.0959e-06
9402 9.12905e-06
9403 1.24144e-05
9404 8.85145e-06
9405 0.000542429
9406 0.00197042
9407 0.00167683
9408 0.00289726
9409 1.4592e-05
9410 4.6127e-05
9411 6.82701e-05
9412 9.7455e-05
9413 0.216998
9414 0.213855
9415 1
9416 5.34805e-06
9417 5.83762e-06
9418 6.97477e-06
9419 2.66759e-05
9420 1
9421 1
9422 0.207479
9423 0.00303454
9424 0.000623809
9425 0.000653805
9426 0.000716948
9427 2.46138e-05
9428 5.27427e-06
9429 2.10368e-05
9430 3.52786e-05
9431 0.0536267
9432 0.0156284
9433 0.101248
9434 0.0411468
9435 1.87553e-05
9436 3.46286e-05
9437 8.34564e-06
9438 9.36294e-06
9439 0.00279478
9440 0.000992006
9441 0.00380689
9442 4.16065e-05
9443 0.000133435
9444 0.000141498
9445 0.000950775
9446 0.00027457
9447 0.000177091
9448 0.000436561
9449 9.16351e-05
9450 1.91709e-05
9451 2.51496e-05
9452 3.6735e-05
9453 0.000289742
9454 8.83218e-05
9455 0.00014016
9456 0.000528531
9457 1
9458 0.197244
9459 1
9460 1
9461 0.00734052
9462 0.010986
9463 0.0382381
9464 0.006274
9465 0.00790959
9466 0.0567067
9467 0.0283533
9468 0.01481
9469 0.000703081
9470 0.000616408
9471 0.00020573
9472 0.00078286
9473 0.000454623
9474 9.78656e-05
9475 0.000398652
9476 0.000434
9477 0.000356104
9478 0.00121192
9479 0.000271719
9480 0.000354273
9481 0.000750107
9482 0.000315819
9483 0.00173668
9484 8.93586e-05
9485 0.000514503
9486 9.08598e-05
9487 0.00309023
9488 0.00346162
9489 0.0128019
9490 0.00396182
9491 0.00047444
9492 0.000403776
9493 0.000441441
9494 0.000131766
9495 0.000720087
9496 0.0026864
9497 0.00253089
9498 0.000692652
9499 0.0500803
9500 0.209307
9501 1
9502 0.221605
9503 0.199541
9504 0.210047
9505 1
9506 1
9507 0.205254
9508 1
9509 0.215344
9510 0.201018
9511 1
9512 0.243637
9513 0.00210566
9514 0.282942
9515 1
9516 1
9517 0.157916
9518 0.215449
9519 0.190817
9520 1
9521 0.217001
9522 7.20234e-05
9523 0.000140037
9524 8.83999e-05
9525 0.0002498
9526 1.98213e-05
9527 4.56516e-06
9528 2.62983e-05
9529 1.33368e-05
9530 0.0105426
9531 0.0234253
9532 0.0071343
9533 0.0369288
9534 0.0181732
9535 0.0164145
9536 0.0546708
9537 0.194328
9538 0.23391
9539 1
9540 1
9541 0.00011915
9542 2.86547e-05
9543 0.000115407
9544 0.0468417
9545 0.0149846
9546 0.012626
9547 0.0673781
9548 0.00161152
9549 0.000798717
9550 0.00344255
9551 0.000978333
9552 0.00354624
9553 0.0135071
9554 0.0102312
9555 0.00618811
9556 0.00317988
9557 1
9558 1
9559 1
9560 0.200186
9561 0.000699378
9562 0.000468131
9563 0.00032052
9564 0.0020291
9565 0.0072579
9566 0.00627635
9567 0.0146327
9568 0.0356055
9569 0.0020409
9570 0.00409217
9571 0.000643162
9572 0.000938621
9573 0.0117878
9574 0.00244924
9575 0.0182734
9576 0.00461246
9577 1.93292e-05
9578 3.02272e-06
9579 1.02935e-05
9580 1.60699e-05
9581 0.00238128
9582 0.00302128
9583 0.00227292
9584 0.0151492
9585 0.00606922
9586 0.0020528
9587 0.0037851
9588 0.0129571
9589 0.000186474
9590 0.000173664
9591 0.000148125
9592 0.000445716
9593 0.000139588
9594 7.22377e-05
9595 0.000514267
9596 0.000165464
9597 0.000120513
9598 0.000719219
9599 0.000130832
9600 0.000121219
9601 0.232776
9602 0.210244
9603 0.213282
9604 0.0680669
9605 0.00949626
9606 0.0160129
9607 0.0470316
9608 0.0157738
9609 4.06568e-05
9610 0.000195597
9611 5.26936e-05
9612 5.08739e-05
9613 0.00251055
9614 0.000648718
9615 0.0032707
9616 0.00103806
9617 0.000961637
9618 0.000377921
9619 0.000226495
9620 0.000331337
9621 0.00071297
9622 0.0010927
9623 0.000555334
9624 0.000265818
9625 1.41954e-05
9626 5.26015e-05
9627 4.79714e-05
9628 5.83618e-05
9629 0.000228026
9630 0.000326624
9631 0.000996128
9632 0.000177343
9633 0.000261685
9634 6.82165e-05
9635 0.000252112
9636 0.000227158
9637 0.17899
9638 1
9639 0.161492
9640 0.000806704
9641 0.000414272
9642 0.000116777
9643 0.000272076
9644 1
9645 1
9646 0.163948
9647 0.231387
9648 4.67265e-05
9649 4.1801e-05
9650 0.000189892
9651 3.36427e-05
9652 0.0354556
9653 0.169368
9654 0.172253
9655 0.142428
9656 0.169206
9657 1
9658 1
9659 1
9660 0.00898418
9661 0.0279033
9662 0.0434586
9663 0.00816888
9664 0.00395264
9665 0.0223793
9666 0.0101041
9667 0.000135198
9668 2.82138e-05
9669 0.000306643
9670 4.2781e-05
9671 0.219198
9672 0.244856
9673 0.147915
9674 0.0643391
9675 0.0285547
9676 0.0135099
9677 0.00862261
9678 0.00249186
9679 0.010535
9680 0.00811666
9681 0.0233689
9682 0.0037145
9683 0.00643486
9684 0.000771569
9685 0.000241736
9686 0.000732514
9687 0.00232687
9688 0.000205719
9689 3.60816e-05
9690 8.4579e-05
9691 6.84174e-05
9692 0.000226014
9693 0.000207411
9694 0.000322856
9695 6.97926e-05
9696 0.0286017
9697 0.0143536
9698 0.0623815
9699 0.0159051
9700 0.0271223
9701 1
9702 0.258856
9703 1
9704 1
9705 0.00451175
9706 0.0051287
9707 0.0173734
9708 0.00412639
9709 0.0375666
9710 0.0104563
9711 0.0217875
9712 0.00287291
9713 0.000677104
9714 0.00343635
9715 0.0555414
9716 0.205554
9717 0.147002
9718 0.213647
9719 0.000896506
9720 0.00173486
9721 0.000222542
9722 5.58238e-05
9723 4.92521e-05
9724 5.36333e-05
9725 0.0768108
9726 0.000159441
9727 0.000704423
9728 0.000279186
9729 0.000266412
9730 0.00578794
9731 0.031886
9732 0.0185318
9733 0.0117739
9734 0.0425759
9735 0.0112856
9736 0.0740499
9737 0.0425218
9738 1
9739 0.202509
9740 0.286547
9741 1
9742 0.223945
9743 0.165886
9744 0.0528625
9745 0.208232
9746 0.0646164
9747 0.0862528
9748 0.0200004
9749 0.0800377
9750 0.00709684
9751 0.00144365
9752 0.00345273
9753 0.00140163
9754 5.3735e-05
9755 0.000237809
9756 0.000252409
9757 7.10968e-05
9758 4.34868e-05
9759 0.000188559
9760 4.90459e-05
9761 0.000197806
9762 1.76799e-05
9763 4.84858e-06
9764 1.77794e-05
9765 4.69129e-06
9766 1
9767 1
9768 0.262899
9769 1
9770 1.47827e-05
9771 2.66447e-05
9772 4.99008e-06
9773 0.00802895
9774 0.0139929
9775 0.00358199
9776 0.00337206
9777 0.00806378
9778 0.00296872
9779 0.0147965
9780 0.00277355
9781 0.136168
9782 0.0622302
9783 0.036218
9784 0.203294
9785 0.000350657
9786 0.000399745
9787 0.00222325
9788 0.000531497
9789 0.00246583
9790 0.00131106
9791 0.255344
9792 0.204633
9793 0.0227677
9794 0.0194275
9795 0.012272
9796 0.0635892
9797 0.000167548
9798 0.000705646
9799 0.000782681
9800 2.09442e-05
9801 2.07898e-05
9802 2.59226e-05
9803 9.1334e-05
9804 9.76454e-06
9805 4.21375e-05
9806 2.91446e-05
9807 5.38725e-05
9808 0.180081
9809 1
9810 1
9811 1
9812 0.467854
9813 0.268901
9814 1
9815 0.268089
9816 0.267513
9817 0.194321
9818 1
9819 0.22651
9820 0.018254
9821 0.00305671
9822 0.00524513
9823 0.00893664
9824 0.0335238
9825 0.0163136
9826 0.00648497
9827 0.0309249
9828 0.0263401
9829 0.000429025
9830 0.000987211
9831 0.000215856
9832 0.000351575
9833 0.000666685
9834 0.000581036
9835 0.000153781
9836 0.000163404
9837 0.17402
9838 0.16503
9839 1
9840 0.00479405
9841 0.00343148
9842 0.0164233
9843 0.0049672
9844 0.228129
9845 1
9846 1
9847 1
9848 0.080357
9849 0.19942
9850 0.0807563
9851 0.0415807
9852 0.00701018
9853 0.00650871
9854 0.0183445
9855 0.218264
9856 1
9857 0.236514
9858 1
9859 1.67617e-05
9860 2.8763e-06
9861 1.13409e-05
9862 1.24411e-05
9863 0.0190303
9864 0.0294133
9865 0.0567221
9866 0.0188725
9867 0.00123155
9868 0.000929787
9869 0.000377578
9870 0.00182581
9871 0.0234209
9872 0.00491992
9873 0.0168255
9874 0.0258018
9875 0.0572756
9876 0.0652046
9877 0.0231341
9878 0.0436216
9879 3.71087e-07
9880 1.24931e-06
9881 3.72758e-07
9882 1.15515e-06
9883 0.00081477
9884 0.00206818
9885 0.000873308
9886 0.000250046
9887 0.000791508
9888 0.000833834
9889 0.0014742
9890 0.00322768
9891 0.00283955
9892 0.00775213
9893 0.0242365
9894 0.039172
9895 0.00681964
9896 0.0244156
9897 0.00097398
9898 0.00137949
9899 0.00454623
9900 0.00410775
9901 0.00142015
9902 0.000486954
9903 0.00234249
9904 0.000649048
9905 0.000737446
9906 0.000756674
9907 0.0392789
9908 0.045026
9909 0.0137002
9910 0.0300976
9911 0.000850615
9912 0.000161403
9913 0.000430418
9914 0.00062041
9915 0.000634514
9916 0.000240687
9917 0.00105637
9918 0.000482553
9919 1
9920 0.238449
9921 1
9922 1
9923 1
9924 0.225803
9925 0.239986
9926 0.107202
9927 0.0594642
9928 0.222266
9929 0.200808
9930 0.201453
9931 0.00105302
9932 0.00237022
9933 0.000598202
9934 1
9935 0.2016
9936 1
9937 0.000274611
9938 0.000158608
9939 4.97237e-05
9940 0.000172859
9941 0.0733024
9942 0.190878
9943 0.251874
9944 0.0687024
9945 0.157319
9946 0.0367646
9947 0.0300283
9948 0.0587537
9949 0.186588
9950 0.112425
9951 0.207735
9952 0.041579
9953 0.0425524
9954 0.0373507
9955 0.0682946
9956 0.182981
9957 0.00149408
9958 0.000686883
9959 0.00020987
9960 0.000853977
9961 0.0689599
9962 0.225903
9963 0.0720763
9964 0.194061
9965 0.182425
9966 0.0438051
9967 0.0470047
9968 0.00758462
9969 0.0117853
9970 0.00279664
9971 0.168394
9972 0.0848557
9973 0.0572346
9974 0.238866
9975 0.0583047
9976 0.185792
9977 0.0281414
9978 0.0311539
9979 7.13863e-05
9980 2.30919e-05
9981 9.17105e-05
9982 2.29645e-05
9983 0.000974689
9984 0.191814
9985 1
9986 1
9987 0.202732
9988 5.46619e-05
9989 6.22916e-05
9990 5.86089e-05
9991 0.000209425
9992 0.0014033
9993 0.00922122
9994 0.00678682
9995 0.005489
9996 0.00221262
9997 0.000494357
9998 0.00352992
9999 0.00316124
10000 0.00371031
10001 0.011684
10002 0.00259517
10003 0.0122681
10004 0.00380572
10005 0.0023012
10006 0.0177885
10007 0.0210957
10008 0.00923585
10009 0.0637568
10010 1
10011 1
10012 0.163021
10013 1
10014 0.0721097
10015 0.0961045
10016 0.241734
10017 0.0032706
10018 0.00741528
10019 0.00374449
10020 0.00668953
10021 0.0236379
10022 0.00582772
10023 0.0180963
10024 1.27665e-05
10025 8.84073e-06
10026 3.31931e-05
10027 2.34889e-05
10028 0.000322344
10029 7.48685e-05
10030 0.000220711
10031 0.0343734
10032 0.0742403
10033 0.0205393
10034 0.199893
10035 1
10036 1
10037 1
10038 0.244409
10039 0.0673345
10040 0.161634
10041 0.060356
10042 0.00342636
10043 0.00588192
10044 0.00212005
10045 0.0112904
10046 0.00310778
10047 0.00142563
10048 0.00172885
10049 0.00387978
10050 0.000181964
10051 0.00154005
10052 0.000566001
10053 3.4443e-05
10054 3.5241e-05
10055 4.55713e-05
10056 9.36694e-06
10057 0.000265509
10058 0.000222709
10059 6.46349e-05
10060 0.000249039
10061 0.216986
10062 1
10063 0.233425
10064 0.190498
10065 0.0064003
10066 4.06859e-05
10067 4.55529e-05
10068 1.041e-05
10069 3.87062e-05
10070 0.00212032
10071 0.000651375
10072 0.00118923
10073 0.00285735
10074 1
10075 0.191189
10076 1
10077 0.267942
10078 0.000246608
10079 0.000186471
10080 6.41837e-05
10081 1
10082 1
10083 1
10084 0.179198
10085 1
10086 0.210856
10087 1
10088 1
10089 0.00175277
10090 0.0030613
10091 0.00369955
10092 0.000734922
10093 0.0170543
10094 0.0162649
10095 0.0679362
10096 0.017523
10097 0.00111151
10098 0.00386704
10099 0.000136114
10100 3.27031e-05
10101 3.13846e-05
10102 0.000132947
10103 0.0518887
10104 0.0606287
10105 0.0558746
10106 0.194457
10107 0.000323718
10108 0.000239605
10109 0.0002714
10110 7.34488e-05
10111 9.045e-06
10112 1.13299e-05
10113 2.44308e-06
10114 1.3184e-05
10115 0.0195351
10116 0.0639717
10117 0.0548429
10118 0.0193317
10119 0.00504363
10120 0.00148335
10121 0.00126215
10122 0.00144263
10123 0.00025759
10124 0.00016295
10125 0.000235798
10126 6.6974e-05
10127 0.000332272
10128 0.00022176
10129 0.000451369
10130 1
10131 0.196102
10132 1
10133 1
10134 0.170997
10135 0.176848
10136 0.0498623
10137 0.0347907
10138 0.000206457
10139 0.000143254
10140 7.15863e-05
10141 0.000374043
10142 0.000226958
10143 0.00111268
10144 0.000305414
10145 0.000333317
10146 0.15862
10147 0.204164
10148 1
10149 0.158902
10150 0.148546
10151 0.0641978
10152 0.000211464
10153 0.000244218
10154 0.000147299
10155 5.02609e-05
10156 0.0242247
10157 0.00641059
10158 0.016878
10159 0.00621972
10160 0.0191629
10161 0.0396579
10162 0.00668335
10163 0.1021
10164 0.221434
10165 0.222092
10166 1
10167 0.000121733
10168 3.46398e-05
10169 6.02367e-05
10170 0.0103252
10171 0.00257706
10172 0.0117476
10173 0.00270123
10174 0.00134748
10175 0.000452863
10176 0.00173749
10177 0.000704104
10178 0.000307317
10179 9.67896e-05
10180 0.000354416
10181 0.000453263
10182 0.00281182
10183 0.00041347
10184 0.000612369
10185 0.00104651
10186 0.000414461
10187 0.000101148
10188 9.69584e-05
10189 8.78299e-05
10190 9.60445e-05
10191 0.000114848
10192 0.000415443
10193 0.000225268
10194 0.218821
10195 1
10196 0.167099
10197 0.0558785
10198 0.0265947
10199 0.0607425
10200 1
10201 0.220393
10202 1
10203 1.8927e-05
10204 1.97532e-05
10205 1.04723e-05
10206 3.74744e-06
10207 1
10208 1
10209 1
10210 0.242483
10211 7.28145e-05
10212 0.000661946
10213 0.000111946
10214 0.000326361
10215 0.0147475
10216 0.00484696
10217 0.00981937
10218 0.0221383
10219 1
10220 1
10221 1
10222 0.342432
10223 0.047555
10224 0.199467
10225 0.0736761
10226 0.04145
10227 2.1107e-05
10228 9.20222e-05
10229 1.89927e-05
10230 2.32675e-05
10231 0.251671
10232 1
10233 0.190942
10234 1
10235 0.000131641
10236 0.000203375
10237 0.000538444
10238 0.00099129
10239 7.9682e-05
10240 8.73967e-05
10241 7.83117e-05
10242 0.000245886
10243 0.00941143
10244 0.00828066
10245 0.0352112
10246 0.0207631
10247 0.187229
10248 0.122744
10249 0.467789
10250 0.000140579
10251 5.27384e-05
10252 4.82156e-05
10253 0.000223276
10254 0.222046
10255 0.0766229
10256 0.287451
10257 0.193865
10258 0.000153174
10259 9.25306e-05
10260 2.91613e-05
10261 0.000289594
10262 0.0238203
10263 0.00757023
10264 0.00165342
10265 0.00437791
10266 0.00221888
10267 0.00811149
10268 1
10269 0.173433
10270 1
10271 0.0142336
10272 0.00454849
10273 0.00365852
10274 0.00618648
10275 0.000590989
10276 0.00188937
10277 0.00181183
10278 0.000363033
10279 6.19151e-05
10280 1.54394e-05
10281 5.028e-05
10282 6.94063e-05
10283 0.000183471
10284 0.000192675
10285 0.000638236
10286 0.214564
10287 1
10288 0.228365
10289 0.000152674
10290 0.000315833
10291 0.000122526
10292 7.33766e-05
10293 3.09024e-05
10294 8.00878e-05
10295 0.000133261
10296 0.00254976
10297 0.000471923
10298 0.00885681
10299 0.0301333
10300 0.00809252
10301 0.0331858
10302 0.0745627
10303 0.0198404
10304 0.060323
10305 0.0577396
10306 0.0372345
10307 0.0108027
10308 0.0301644
10309 4.51766e-05
10310 0.00028397
10311 7.57981e-05
10312 8.7949e-05
10313 5.46235e-05
10314 5.89264e-05
10315 0.000154109
10316 3.12789e-05
10317 0.0667975
10318 0.0373319
10319 0.00974478
10320 0.02723
10321 0.0267359
10322 0.0394513
10323 0.00129233
10324 0.000464289
10325 0.00189073
10326 0.00164775
10327 3.90736e-06
10328 1.55058e-05
10329 5.20154e-06
10330 4.25263e-06
10331 0.154901
10332 1
10333 1
10334 0.243172
10335 0.228409
10336 0.0817629
10337 0.0706983
10338 0.0185355
10339 0.00240329
10340 0.00575598
10341 0.00795287
10342 0.000170248
10343 0.000896501
10344 0.000267689
10345 0.00371169
10346 0.00389033
10347 0.000825561
10348 0.00214855
10349 0.000325321
10350 0.000338087
10351 0.000282044
10352 9.12089e-05
10353 1
10354 1
10355 0.242974
10356 0.239366
10357 0.0293299
10358 0.0460673
10359 0.0220431
10360 0.00816842
10361 4.74809e-05
10362 0.000156745
10363 0.000179939
10364 4.24393e-05
10365 0.000121303
10366 2.70278e-05
10367 7.93614e-05
10368 2.66111e-05
10369 0.163977
10370 0.17518
10371 0.187341
10372 1
10373 0.000239155
10374 7.91654e-05
10375 0.000184747
10376 0.00018231
10377 0.00117909
10378 0.000470869
10379 0.00202058
10380 0.00054357
10381 6.63863e-05
10382 0.000103765
10383 2.39634e-05
10384 4.5448e-05
10385 0.00947135
10386 0.00243937
10387 0.0111046
10388 0.00353628
10389 0.000213127
10390 7.10436e-05
10391 0.000114111
10392 0.000935138
10393 0.00064699
10394 0.002374
10395 0.00044796
10396 0.00964424
10397 0.0486081
10398 0.0113777
10399 0.0461248
10400 0.00674743
10401 0.00915329
10402 0.00285585
10403 0.0145209
10404 0.00293429
10405 0.00325989
10406 0.00383089
10407 0.0129156
10408 0.00395324
10409 0.0189822
10410 0.00207915
10411 0.00424483
10412 0.0114692
10413 0.00342686
10414 1
10415 0.270952
10416 1
10417 0.270499
10418 1
10419 0.124714
10420 0.107953
10421 0.058357
10422 0.0229628
10423 0.0783674
10424 0.0158102
10425 0.0802519
10426 0.240218
10427 0.191731
10428 0.0581951
10429 0.221301
10430 1
10431 1
10432 1
10433 1
10434 0.162176
10435 0.264635
10436 0.00146069
10437 0.00033571
10438 0.00103997
10439 0.000434391
10440 0.0290357
10441 0.0162668
10442 0.000153831
10443 5.52534e-05
10444 0.000214848
10445 1
10446 1
10447 0.00160422
10448 0.00154073
10449 0.00191732
10450 0.00545642
10451 1
10452 1
10453 1
10454 0.198452
10455 0.00360527
10456 0.00283034
10457 0.0143649
10458 0.00385457
10459 0.0350191
10460 0.00983832
10461 0.0331549
10462 0.0160078
10463 0.0580201
10464 0.00749347
10465 0.0192033
10466 0.0289622
10467 0.0501632
10468 0.0113635
10469 0.0123972
10470 0.177027
10471 0.0482607
10472 0.0477616
10473 0.20264
10474 0.0186941
10475 0.017884
10476 0.00442352
10477 0.00122355
10478 0.00451681
10479 0.00838575
10480 0.00589681
10481 0.0265029
10482 0.00721202
10483 0.00873393
10484 0.000405884
10485 0.000399637
10486 0.000139039
10487 0.00103793
10488 0.00239847
10489 0.00199878
10490 0.000668898
10491 0.00101623
10492 0.190357
10493 0.16265
10494 1
10495 1
10496 0.00316154
10497 0.000887842
10498 0.00220884
10499 0.000662502
10500 0.000833132
10501 0.000315787
10502 0.000716257
10503 9.53175e-05
10504 0.000289448
10505 0.000500885
10506 0.000228252
10507 0.0033983
10508 0.00103961
10509 0.00277059
10510 0.0008137
10511 8.31854e-05
10512 2.43778e-05
10513 0.000154816
10514 2.46897e-05
10515 0.0271996
10516 0.0275042
10517 0.159057
10518 0.0769715
10519 0.222334
10520 0.156065
10521 1
10522 0.265652
10523 0.00164784
10524 0.00172958
10525 0.0044895
10526 0.000476783
10527 0.003252
10528 0.0144155
10529 0.0026584
10530 0.00294453
10531 8.1651e-06
10532 9.31759e-06
10533 2.61327e-06
10534 0.0468745
10535 0.0201906
10536 0.0614674
10537 1
10538 1
10539 0.000957173
10540 0.00148017
10541 0.0035578
10542 0.000600775
10543 9.39113e-07
10544 3.94689e-06
10545 8.95313e-07
10546 1.04031e-06
10547 0.000980954
10548 0.00118456
10549 0.00382681
10550 0.00167957
10551 0.000159177
10552 3.44827e-05
10553 3.98071e-05
10554 3.33316e-05
10555 0.0048775
10556 0.00929173
10557 0.00208105
10558 0.0105089
10559 1.61196e-05
10560 5.04709e-05
10561 1.58467e-05
10562 6.69537e-05
10563 0.211485
10564 0.230189
10565 0.0664862
10566 0.0807606
10567 1
10568 0.256548
10569 1
10570 0.259818
10571 8.96556e-06
10572 1.93636e-06
10573 1.89722e-05
10574 1.91937e-06
10575 0.00194782
10576 0.00597979
10577 0.00193482
10578 0.00202594
10579 2.40765e-05
10580 8.89197e-05
10581 2.3306e-05
10582 8.97051e-05
10583 0.0692129
10584 0.0130563
10585 0.0303901
10586 0.0333553
10587 1.1317e-05
10588 3.72334e-05
10589 3.57112e-05
10590 4.68144e-05
10591 4.40926e-05
10592 4.93439e-05
10593 1.33494e-05
10594 3.82937e-05
10595 0.00361939
10596 0.0101733
10597 0.0019499
10598 0.00273242
10599 0.00772422
10600 0.00332864
10601 0.0107023
10602 0.00388905
10603 7.448e-05
10604 0.000368666
10605 0.000305666
10606 0.000160979
10607 0.000463768
10608 8.75042e-05
10609 0.000330871
10610 0.000280799
10611 0.000763202
10612 0.000636146
10613 0.000177657
10614 0.000174646
10615 0.000296867
10616 0.000599752
10617 0.000249336
10618 9.74702e-05
10619 2.76531e-05
10620 7.7088e-05
10621 2.88247e-05
10622 0.000116817
10623 0.0317058
10624 0.0682279
10625 0.100763
10626 0.0588677
10627 0.0399224
10628 0.163136
10629 0.0337438
10630 0.0685093
10631 0.213263
10632 0.172409
10633 0.270177
10634 1
10635 0.131679
10636 0.207852
10637 1
10638 0.232792
10639 0.00066841
10640 0.000902082
10641 0.00099192
10642 0.000212828
10643 0.0344081
10644 0.017822
10645 0.00685574
10646 0.009265
10647 0.013782
10648 0.00377957
10649 0.00185906
10650 0.000486671
10651 0.000405567
10652 0.00103986
10653 6.97675e-05
10654 1.65404e-05
10655 6.43218e-05
10656 1.5463e-05
10657 2.09637e-05
10658 1.96502e-05
10659 1.79394e-05
10660 6.79694e-05
10661 0.00430781
10662 0.00200136
10663 0.000495835
10664 1
10665 0.222326
10666 1
10667 1
10668 0.0250363
10669 0.00483117
10670 0.00794321
10671 0.0069744
10672 0.00184856
10673 0.00256091
10674 0.00747226
10675 0.101847
10676 1
10677 0.113097
10678 0.0749007
10679 0.0496031
10680 0.0181387
10681 0.0274281
10682 0.16255
10683 0.206331
10684 1
10685 1
10686 0.0467798
10687 0.0807406
10688 0.0899439
10689 0.0290087
10690 0.00284467
10691 0.0104215
10692 0.00264572
10693 0.0173531
10694 0.254499
10695 1
10696 1
10697 1
10698 0.0136698
10699 0.0647289
10700 0.00156351
10701 0.0005812
10702 0.00284724
10703 0.000736946
10704 0.0861724
10705 0.15805
10706 0.0451088
10707 2.13568e-05
10708 3.32913e-05
10709 7.14859e-06
10710 2.14805e-05
10711 1
10712 1
10713 1
10714 0.197602
10715 3.79017e-05
10716 1.13686e-05
10717 3.82553e-05
10718 9.90501e-06
10719 1.32054e-05
10720 9.76068e-06
10721 1.73866e-05
10722 4.03092e-06
10723 0.0119494
10724 0.0155675
10725 0.00424156
10726 0.0010736
10727 0.00275473
10728 0.00321216
10729 0.00562861
10730 0.134814
10731 0.163234
10732 0.0720163
10733 0.0105454
10734 0.00271494
10735 0.00271255
10736 0.0116514
10737 0.00198058
10738 0.00492067
10739 0.0095681
10740 6.07612e-05
10741 6.38434e-05
10742 1.52681e-05
10743 1.64298e-05
10744 0.241558
10745 0.0778492
10746 0.253901
10747 0.206905
10748 0.000119988
10749 0.00010916
10750 0.000480505
10751 9.89244e-05
10752 8.90616e-05
10753 0.000258449
10754 8.48187e-05
10755 8.37088e-05
10756 7.17841e-05
10757 0.000235882
10758 0.000261134
10759 7.12577e-05
10760 0.178355
10761 1
10762 0.15721
10763 0.187146
10764 5.4687e-05
10765 1.90049e-05
10766 5.6442e-05
10767 1.8153e-05
10768 0.00287323
10769 0.0010908
10770 0.00499813
10771 0.002013
10772 0.000120407
10773 0.000602692
10774 0.00041696
10775 0.000193978
10776 0.000146848
10777 2.90538e-05
10778 2.9503e-05
10779 2.74346e-05
10780 0.21892
10781 0.215603
10782 1
10783 0.14875
10784 0.00182977
10785 0.000763982
10786 0.00259474
10787 0.000159477
10788 5.56864e-05
10789 0.000184596
10790 0.000419013
10791 2.30882e-06
10792 2.49067e-06
10793 3.47222e-06
10794 1.17855e-05
10795 0.000573298
10796 4.32885e-06
10797 4.4854e-06
10798 1.38155e-05
10799 4.49226e-06
10800 0.000789854
10801 0.000352238
10802 0.000100335
10803 0.000307262
10804 0.220983
10805 0.192868
10806 1
10807 0.231366
10808 0.0116974
10809 0.0105023
10810 0.0040995
10811 0.0141428
10812 0.00227677
10813 0.000436039
10814 0.000970051
10815 0.00282419
10816 0.000824733
10817 0.00125664
10818 0.00382586
10819 1
10820 1
10821 0.000334147
10822 0.000271025
10823 0.000123352
10824 0.171375
10825 0.21727
10826 0.0712632
10827 0.265233
10828 0.00060865
10829 0.00218723
10830 0.00058758
10831 0.00259854
10832 0.0467978
10833 0.0104278
10834 0.0213001
10835 0.0361831
10836 0.00379265
10837 0.0168945
10838 0.000141142
10839 3.64935e-05
10840 3.49214e-05
10841 0.000480744
10842 0.00012429
10843 0.000351408
10844 0.000141946
10845 0.0447379
10846 0.0352007
10847 0.0809945
10848 0.0050271
10849 0.0144069
10850 0.0033166
10851 0.00538317
10852 0.0159429
10853 0.00617709
10854 0.00884019
10855 0.172275
10856 1
10857 0.139747
10858 0.204553
10859 0.205101
10860 0.00617289
10861 0.0374123
10862 0.00797636
10863 0.0150422
10864 0.00138669
10865 0.00037162
10866 0.00208462
10867 0.00132124
10868 0.237166
10869 0.0181465
10870 0.019163
10871 0.00447298
10872 0.0151753
10873 0.0250555
10874 0.0639449
10875 0.0843783
10876 0.068195
10877 1
10878 0.192299
10879 1
10880 1
10881 0.00622021
10882 0.00172421
10883 0.00958944
10884 0.00186056
10885 0.252502
10886 0.187587
10887 0.213064
10888 1
10889 0.00808152
10890 0.0034655
10891 0.00457435
10892 0.0159474
10893 0.00408316
10894 0.00131193
10895 0.00820927
10896 0.00179481
10897 0.173795
10898 0.20374
10899 0.0606315
10900 0.0350444
10901 0.0636951
10902 0.019025
10903 0.252406
10904 0.08499
10905 0.070087
10906 0.0640692
10907 0.000247526
10908 7.8491e-05
10909 7.39386e-05
10910 0.00310237
10911 0.000828587
10912 0.0011889
10913 0.000839512
10914 0.0679844
10915 0.073465
10916 0.239926
10917 0.184925
10918 0.0896556
10919 0.0475724
10920 0.0435327
10921 0.000434704
10922 0.000403997
10923 0.00066431
10924 0.0720702
10925 0.157969
10926 0.217688
10927 0.266761
10928 0.000759368
10929 0.000520674
10930 0.00139935
10931 0.00247372
10932 1
10933 1
10934 1
10935 0.202246
10936 0.00849339
10937 0.0295134
10938 0.0167821
10939 0.0657386
10940 0.0645953
10941 0.0467345
10942 0.224119
10943 0.214907
10944 0.177919
10945 0.0177871
10946 0.061041
10947 0.0132378
10948 0.0316739
10949 0.0576272
10950 0.0727156
10951 0.0746821
10952 0.0313025
10953 0.160086
10954 0.000615605
10955 0.000153385
10956 0.000159342
10957 0.000166033
10958 0.000291919
10959 0.000383788
10960 7.23138e-05
10961 8.4324e-05
10962 0.156214
10963 1
10964 0.248759
10965 0.237808
10966 0.00025547
10967 7.54729e-05
10968 0.000145397
10969 0.000301795
10970 0.000381947
10971 0.00033865
10972 0.0004712
10973 0.000103739
10974 0.00347886
10975 0.00241568
10976 0.000637266
10977 0.00190618
10978 0.000818544
10979 0.00408284
10980 0.00320285
10981 0.228038
10982 0.210068
10983 0.231072
10984 0.0780616
10985 0.000232806
10986 0.000959386
10987 0.000217367
10988 0.000236453
10989 4.51248e-05
10990 1.75082e-05
10991 5.16648e-05
10992 1.14531e-05
10993 0.0208441
10994 0.00441987
10995 0.00476199
10996 0.0051972
10997 0.000766676
10998 0.000271395
10999 0.000320721
11000 9.86512e-05
11001 9.68856e-05
11002 0.000230321
11003 0.000626152
11004 0.000310387
11005 0.0142736
11006 0.00333222
11007 0.000723576
11008 0.000525081
11009 0.000493298
11010 0.00195873
11011 6.37611e-05
11012 1.50669e-05
11013 1.5326e-05
11014 5.98785e-05
11015 0.000143439
11016 5.04206e-05
11017 7.9738e-05
11018 6.14652e-05
11019 0.0610273
11020 0.00435854
11021 0.000903896
11022 0.00251539
11023 0.00360633
11024 1.19477e-05
11025 5.09505e-06
11026 1.75392e-05
11027 0.0004159
11028 0.000171216
11029 5.93457e-05
11030 0.000111515
11031 0.000655881
11032 0.000614524
11033 0.000550988
11034 0.00237946
11035 1
11036 1
11037 1
11038 0.248029
11039 0.00464425
11040 0.00522244
11041 0.00240005
11042 0.00710483
11043 0.0222376
11044 0.00572956
11045 0.00602652
11046 3.59233e-05
11047 7.0287e-06
11048 2.21749e-05
11049 3.01641e-05
11050 0.0373168
11051 0.0131109
11052 0.0703038
11053 0.0153587
11054 0.0546856
11055 0.0546946
11056 0.0380063
11057 0.0230986
11058 0.0200868
11059 0.0729171
11060 0.0205506
11061 0.00757186
11062 0.134463
11063 0.00861304
11064 0.00615299
11065 0.00418436
11066 0.213107
11067 0.0889686
11068 0.0457164
11069 0.17993
11070 4.17339e-05
11071 1.10401e-05
11072 5.05328e-05
11073 5.35153e-05
11074 0.000314446
11075 7.7629e-05
11076 0.000346752
11077 0.000536799
11078 0.0553629
11079 0.05315
11080 0.049245
11081 0.190872
11082 5.26422e-05
11083 1.77035e-05
11084 2.01482e-05
11085 0.25826
11086 0.123179
11087 1
11088 0.199467
11089 1
11090 1
11091 0.244767
11092 0.0896674
11093 0.243177
11094 0.227445
11095 3.14093e-05
11096 0.000148938
11097 3.87011e-05
11098 4.24744e-05
11099 0.0121349
11100 0.00415472
11101 0.00307235
11102 0.00752147
11103 0.00167136
11104 0.00110989
11105 0.00567073
11106 1
11107 1
11108 0.308037
11109 0.181793
11110 5.88809e-05
11111 5.42914e-05
11112 6.45246e-05
11113 1.4889e-05
11114 0.00214024
11115 0.00467222
11116 0.00371607
11117 0.00143413
11118 1
11119 1
11120 1
11121 0.148625
11122 0.022383
11123 0.0206406
11124 0.0850524
11125 0.0402536
11126 1
11127 0.225068
11128 0.0673196
11129 0.0493162
11130 0.0566796
11131 0.0115693
11132 0.00798683
11133 0.00400341
11134 0.0135264
11135 8.16473e-05
11136 7.653e-05
11137 2.10932e-05
11138 0.00010909
11139 0.0214457
11140 0.00552902
11141 0.030834
11142 0.0157885
11143 0.0247247
11144 0.101093
11145 0.0655398
11146 0.0190354
11147 0.00384292
11148 0.00104287
11149 0.000948233
11150 0.00267541
11151 1
11152 0.24311
11153 0.21556
11154 0.220247
11155 1.9884e-06
11156 1.4124e-06
11157 1.85889e-06
11158 6.31273e-06
11159 0.218323
11160 0.167839
11161 0.161195
11162 0.000306408
11163 8.55426e-05
11164 0.000345874
11165 0.119934
11166 0.240245
11167 3.3029e-06
11168 1.37132e-05
11169 3.00048e-06
11170 4.02277e-06
11171 0.000133998
11172 0.000102485
11173 0.000406801
11174 0.000332592
11175 2.58323e-05
11176 3.7649e-05
11177 8.84002e-05
11178 0.000111607
11179 6.12284e-05
11180 0.00020184
11181 0.000181877
11182 3.9871e-05
11183 4.159e-05
11184 0.0630218
11185 0.0391317
11186 0.0797377
11187 0.0699447
11188 0.20674
11189 0.00259468
11190 0.000459241
11191 0.000955235
11192 0.00379891
11193 0.0451764
11194 0.0500294
11195 0.0301095
11196 0.0297036
11197 0.0503427
11198 1.70542e-05
11199 5.23852e-05
11200 1.47032e-05
11201 1.47546e-05
11202 0.00334556
11203 0.00800303
11204 0.0170506
11205 0.0114429
11206 0.0795953
11207 0.0364786
11208 0.0412292
11209 0.00252443
11210 0.00766999
11211 0.00437794
11212 0.00138883
11213 0.0082612
11214 0.00168905
11215 0.00214402
11216 0.00223868
11217 0.0208387
11218 0.0751479
11219 0.077685
11220 0.00570314
11221 0.0192549
11222 0.0189842
11223 0.00528031
11224 0.057987
11225 0.215761
11226 0.0475084
11227 0.0752712
11228 0.00632254
11229 0.0124887
11230 0.00229819
11231 0.00794015
11232 0.0103079
11233 0.0107914
11234 0.0578282
11235 0.0120749
11236 0.0140932
11237 0.0132554
11238 0.00385865
11239 0.0159526
11240 1
11241 1
11242 0.239127
11243 1
11244 0.0546319
11245 0.0345389
11246 0.170247
11247 0.069131
11248 7.80419e-05
11249 8.94607e-05
11250 9.50647e-05
11251 0.000315899
11252 0.170198
11253 0.212792
11254 0.0420424
11255 0.000772813
11256 0.0031394
11257 0.00139827
11258 0.000820279
11259 0.0203626
11260 0.0663387
11261 0.0767919
11262 0.0236209
11263 0.0208433
11264 0.0190761
11265 0.0214813
11266 0.00588535
11267 6.41827e-05
11268 1.69857e-05
11269 1.74466e-05
11270 6.03141e-05
11271 0.00325103
11272 0.00695968
11273 0.00496098
11274 0.0174711
11275 0.0142768
11276 0.00390008
11277 0.00471812
11278 0.00257915
11279 5.01171e-05
11280 0.000186494
11281 4.07441e-05
11282 0.000159607
11283 0.00612545
11284 0.030205
11285 0.0219694
11286 0.0133227
11287 0.216279
11288 0.0520915
11289 0.127287
11290 0.267598
11291 1
11292 1
11293 1
11294 0.225188
11295 0.0891108
11296 0.235668
11297 0.25272
11298 0.0181319
11299 0.0703233
11300 0.0260584
11301 0.0151579
11302 0.00806935
11303 0.00413806
11304 0.0102852
11305 0.00265635
11306 0.00277448
11307 0.00109236
11308 0.163812
11309 1
11310 1
11311 1
11312 9.03108e-05
11313 9.08345e-05
11314 2.45815e-05
11315 0.000113607
11316 0.00469235
11317 0.0219639
11318 0.00603533
11319 0.0130836
11320 0.0010544
11321 0.000456333
11322 0.000138974
11323 0.000702481
11324 0.000495299
11325 0.234291
11326 1
11327 1
11328 0.206839
11329 0.000112356
11330 9.94419e-05
11331 0.00589482
11332 0.00245113
11333 0.0191578
11334 0.0108792
11335 0.000259388
11336 0.000302364
11337 6.49889e-05
11338 0.000215241
11339 1.72758e-05
11340 4.43111e-06
11341 2.11881e-05
11342 1.24993e-05
11343 0.0122686
11344 0.0244294
11345 0.00728044
11346 0.0216783
11347 0.00260343
11348 0.000930643
11349 0.000370576
11350 0.000989057
11351 0.00314257
11352 0.00399593
11353 0.0163441
11354 0.00477292
11355 0.001474
11356 0.00017588
11357 0.000491739
11358 0.000180445
11359 0.000614755
11360 0.000154889
11361 0.000132844
11362 0.000369496
11363 0.0712257
11364 0.0133808
11365 0.0865808
11366 0.0418167
11367 0.00160688
11368 0.00101045
11369 0.000624819
11370 0.000463759
11371 0.000225919
11372 7.69745e-05
11373 6.64941e-05
11374 0.000245023
11375 0.0014496
11376 0.000416097
11377 0.000650926
11378 0.00196333
11379 0.000234126
11380 0.000230916
11381 0.000968843
11382 0.000745867
11383 0.00806425
11384 0.0109643
11385 0.0110114
11386 0.00268113
11387 0.212702
11388 0.0482147
11389 1
11390 1
11391 0.188076
11392 1
11393 0.00296315
11394 0.0011418
11395 0.00164809
11396 0.00712798
11397 1
11398 0.220115
11399 1
11400 1
11401 0.000144105
11402 8.94986e-05
11403 3.36527e-05
11404 2.4663e-05
11405 2.6272e-05
11406 9.22467e-05
11407 8.97723e-05
11408 0.000124669
11409 0.00711392
11410 0.0424943
11411 0.0129483
11412 0.0182511
11413 0.0171299
11414 0.00414771
11415 0.00913137
11416 0.00031287
11417 0.000288008
11418 0.000346064
11419 8.55346e-05
11420 0.000494359
11421 0.00064286
11422 0.000199697
11423 0.000927184
11424 0.00479581
11425 0.00081254
11426 0.00190605
11427 0.0027536
11428 0.004511
11429 0.00338082
11430 0.0126476
11431 0.0135755
11432 0.0136258
11433 0.00393376
11434 0.00366308
11435 0.0720444
11436 0.0629742
11437 0.186721
11438 0.026115
11439 3.24961e-06
11440 1.84269e-05
11441 0.0218502
11442 0.0143198
11443 0.0463745
11444 0.191235
11445 0.202399
11446 0.0458656
11447 0.0627058
11448 0.0790106
11449 0.224498
11450 1
11451 0.206025
11452 1
11453 1
11454 0.000317139
11455 0.000165948
11456 0.000585165
11457 0.000547925
11458 0.00514458
11459 0.0146724
11460 0.020454
11461 0.00627071
11462 0.00195992
11463 0.000673155
11464 0.000821789
11465 0.00447505
11466 0.00383509
11467 0.00456645
11468 0.00207408
11469 0.00177019
11470 0.0611748
11471 0.0687518
11472 0.0256492
11473 0.0206797
11474 0.198776
11475 0.0605406
11476 0.0889869
11477 0.0485219
11478 0.0630169
11479 0.176526
11480 0.246024
11481 0.218191
11482 3.53058e-05
11483 3.77242e-05
11484 3.9821e-05
11485 0.000135882
11486 1.85308e-05
11487 9.62325e-06
11488 4.35429e-06
11489 4.05241e-06
11490 0.028189
11491 0.0341223
11492 0.0457289
11493 0.00533529
11494 0.000777656
11495 0.00406327
11496 0.00192799
11497 2.66795e-05
11498 1.09787e-05
11499 3.28311e-05
11500 4.80859e-05
11501 0.00057138
11502 0.000823283
11503 0.00265315
11504 0.00309719
11505 0.000311783
11506 0.000775931
11507 0.00031967
11508 0.052116
11509 0.063924
11510 0.229338
11511 0.18765
11512 1
11513 0.0784757
11514 0.213397
11515 0.226095
11516 0.0783118
11517 0.0124009
11518 0.00357799
11519 0.0685973
11520 0.152595
11521 0.0331101
11522 0.18269
11523 0.000250331
11524 0.000430388
11525 0.00010996
11526 0.0249465
11527 0.0260428
11528 0.0163059
11529 0.0101955
11530 0.00419646
11531 0.0140569
11532 0.195181
11533 0.252323
11534 0.150597
11535 0.0652218
11536 0.074819
11537 0.0458574
11538 0.0292876
11539 0.0223619
11540 6.67314e-06
11541 3.12278e-05
11542 3.72736e-05
11543 6.57869e-06
11544 0.00106399
11545 0.000612496
11546 0.00267
11547 0.00136713
11548 0.00521928
11549 0.00200484
11550 0.00129236
11551 0.0056461
11552 0.000368471
11553 0.000975843
11554 0.000207943
11555 0.000451434
11556 0.0180323
11557 0.0187303
11558 0.0818721
11559 0.000421285
11560 9.53225e-05
11561 0.000242187
11562 0.000220323
11563 0.00705814
11564 0.0496011
11565 0.0361581
11566 0.0457203
11567 0.236244
11568 0.0617569
11569 0.200746
11570 0.0688945
11571 0.00841531
11572 0.00940363
11573 2.75714e-05
11574 2.67283e-05
11575 2.45886e-05
11576 0.000137883
11577 0.000301271
11578 0.000743263
11579 0.000163453
11580 0.238878
11581 0.109365
11582 0.0732104
11583 3.22535e-05
11584 3.30591e-05
11585 0.00748213
11586 0.00218665
11587 0.0389803
11588 0.0212764
11589 0.0106463
11590 0.239704
11591 0.0684232
11592 0.204047
11593 0.0929783
11594 0.000354855
11595 0.000187885
11596 0.0010604
11597 0.000858606
11598 0.00235155
11599 0.00954208
11600 0.00222008
11601 0.00772632
11602 2.01964e-05
11603 8.2673e-05
11604 2.06956e-05
11605 2.05751e-05
11606 0.221727
11607 0.0725887
11608 0.0780982
11609 0.269075
11610 9.34474e-06
11611 8.17791e-06
11612 8.40059e-06
11613 3.37324e-05
11614 0.0703004
11615 0.041745
11616 0.066819
11617 0.0176627
11618 1.21257e-05
11619 1.15994e-05
11620 2.78763e-06
11621 1.12676e-05
11622 0.0136773
11623 0.00863889
11624 0.0335658
11625 3.12169e-05
11626 3.48666e-05
11627 8.00303e-06
11628 1
11629 1
11630 0.148051
11631 1
11632 0.233253
11633 1
11634 5.09329e-05
11635 9.81962e-06
11636 4.14689e-05
11637 9.54373e-06
11638 0.000129502
11639 0.00018727
11640 0.000325669
11641 8.59812e-05
11642 0.0668941
11643 0.0159451
11644 0.0163611
11645 0.0144068
11646 0.00135208
11647 0.00374447
11648 0.00214154
11649 0.0105501
11650 0.0036718
11651 0.00147206
11652 0.00135553
11653 0.000864015
11654 0.00183188
11655 0.00104651
11656 0.00381656
11657 0.000904985
11658 3.08183e-05
11659 9.59012e-06
11660 9.30022e-06
11661 9.99963e-06
11662 0.00232714
11663 0.00347262
11664 0.0023526
11665 0.0103827
11666 0.153562
11667 0.0528334
11668 0.109354
11669 0.24489
11670 4.79798e-05
11671 4.58828e-05
11672 1.17657e-05
11673 0.0154799
11674 0.0455796
11675 0.0491177
11676 0.0758902
11677 1.46222e-05
11678 1.7439e-05
11679 0.0259204
11680 0.12782
11681 0.0907077
11682 6.21657e-05
11683 0.000292095
11684 5.88636e-05
11685 5.74149e-05
11686 0.000135887
11687 0.000246723
11688 0.000435085
11689 0.000817008
11690 0.000639141
11691 0.00331555
11692 0.00161897
11693 0.000684714
11694 0.000798306
11695 3.40596e-05
11696 4.1838e-05
11697 8.70832e-06
11698 0.000696005
11699 0.000400288
11700 0.00170636
11701 0.000294389
11702 0.10113
11703 0.0227698
11704 0.0773714
11705 0.0475087
11706 0.00227058
11707 0.00532837
11708 0.0105914
11709 1.76809e-05
11710 6.89017e-05
11711 1.42168e-05
11712 4.95516e-05
11713 0.00343934
11714 0.000457332
11715 0.00228203
11716 0.0200306
11717 0.0062739
11718 0.00799139
11719 0.00409278
11720 0.000465875
11721 0.000428231
11722 9.69585e-05
11723 0.000135616
11724 0.00295494
11725 0.00332019
11726 0.000789877
11727 0.00301089
11728 0.171994
11729 0.213728
11730 1
11731 0.174993
11732 0.00374903
11733 0.0159366
11734 3.901e-06
11735 3.47239e-06
11736 9.18823e-06
11737 2.43958e-05
11738 2.4841e-05
11739 0.000115335
11740 2.29039e-05
11741 0.00697053
11742 0.0028478
11743 0.0165218
11744 0.00466129
11745 0.00996923
11746 0.0149107
11747 0.0036578
11748 0.0109753
11749 0.00900811
11750 0.0664847
11751 0.0378533
11752 0.0136591
11753 0.0390899
11754 0.0242192
11755 0.0114348
11756 0.0639874
11757 7.34867e-05
11758 2.22472e-05
11759 1.53445e-05
11760 9.61445e-05
11761 0.145623
11762 0.20707
11763 0.19317
11764 1
11765 7.10993e-05
11766 0.217334
11767 0.197205
11768 0.21793
11769 1
11770 0.000965453
11771 0.00435645
11772 0.00165234
11773 0.00266139
11774 0.00524863
11775 0.000710197
11776 0.00151675
11777 0.00245827
11778 0.0725772
11779 0.119279
11780 0.0315966
11781 0.0530923
11782 0.0168256
11783 0.00771948
11784 0.00812709
11785 0.00289003
11786 0.000957311
11787 0.00513356
11788 0.00253754
11789 0.00281658
11790 0.21069
11791 0.266537
11792 1
11793 0.248224
11794 1.67891e-06
11795 5.12588e-06
11796 1.62989e-06
11797 5.44149e-06
11798 0.212812
11799 0.0382361
11800 0.0401846
11801 0.159827
11802 0.00014541
11803 0.000408314
11804 0.000618487
11805 0.00212271
11806 0.0146001
11807 0.00847634
11808 0.00198952
11809 1
11810 0.197276
11811 1
11812 1
11813 0.0212307
11814 0.220951
11815 1
11816 0.198893
11817 0.0298629
11818 0.0746595
11819 0.0686896
11820 0.0173581
11821 2.66841e-05
11822 4.10905e-05
11823 2.1051e-05
11824 0.00746906
11825 0.0104893
11826 0.00254029
11827 0.00240104
11828 0.000502278
11829 0.000161771
11830 0.000119659
11831 2.89848e-05
11832 2.99674e-05
11833 3.1418e-05
11834 0.000219822
11835 0.00321187
11836 0.00307506
11837 0.000911104
11838 0.00228826
11839 0.00755832
11840 0.00388677
11841 0.0130685
11842 0.0114246
11843 0.00275491
11844 1
11845 0.201252
11846 1
11847 1
11848 0.0713085
11849 0.152894
11850 0.297657
11851 0.199416
11852 7.24018e-05
11853 6.66336e-05
11854 0.00399906
11855 0.0130112
11856 0.00810092
11857 0.00324758
11858 6.84403e-05
11859 0.00015614
11860 0.238147
11861 0.11534
11862 0.0582354
11863 0.0348016
11864 1
11865 0.245249
11866 0.162277
11867 1
11868 0.000159329
11869 0.000170056
11870 0.00137367
11871 0.00488093
11872 0.000876021
11873 0.00109384
11874 0.167726
11875 0.276945
11876 0.047383
11877 0.181655
11878 0.00264259
11879 0.00340701
11880 0.00114476
11881 0.00441182
11882 0.156277
11883 5.96959e-05
11884 1.82736e-05
11885 0.0402448
11886 0.0107693
11887 0.0634305
11888 0.0578619
11889 0.253312
11890 0.0724643
11891 0.0916074
11892 0.249091
11893 7.56572e-05
11894 7.55799e-05
11895 2.1444e-05
11896 7.37006e-05
11897 0.00126824
11898 0.000438654
11899 0.00079525
11900 0.00197586
11901 0.100119
11902 0.191739
11903 1
11904 1
11905 0.024727
11906 0.0160012
11907 0.019959
11908 0.00529133
11909 0.0540062
11910 0.198134
11911 0.00465981
11912 0.00243252
11913 0.00130571
11914 0.000683467
11915 0.00140949
11916 0.000524897
11917 0.000483986
11918 0.000147882
11919 0.00646015
11920 0.00382122
11921 0.00630096
11922 0.0168666
11923 0.00466716
11924 0.00426142
11925 0.0133731
11926 0.0200502
11927 0.0572361
11928 0.252826
11929 0.0952512
11930 0.0898397
11931 0.000139985
11932 0.000187205
11933 0.000215953
11934 0.00413257
11935 0.00131921
11936 0.00257131
11937 0.00117112
11938 0.000156616
11939 0.224679
11940 1
11941 0.236256
11942 1
11943 0.0972603
11944 0.220772
11945 0.271051
11946 1
11947 0.278094
11948 1
11949 1
11950 0.0344137
11951 0.0122573
11952 0.0150506
11953 0.00813322
11954 0.00573894
11955 0.00220633
11956 0.013756
11957 0.0497471
11958 0.0613926
11959 0.184912
11960 0.166886
11961 0.0591435
11962 0.0315824
11963 0.0557513
11964 0.0495739
11965 0.0181249
11966 0.000235714
11967 0.000567191
11968 0.000692428
11969 1.45666e-05
11970 6.42221e-05
11971 6.32363e-05
11972 5.08281e-05
11973 0.001822
11974 0.000896449
11975 0.000844768
11976 0.00404989
11977 0.00111714
11978 0.00559403
11979 0.00105424
11980 0.238289
11981 1
11982 1
11983 1
11984 0.00293129
11985 0.00479753
11986 0.00431179
11987 0.00431076
11988 0.00534936
11989 0.000956354
11990 0.002301
11991 0.0029522
11992 0.000219238
11993 0.000745432
11994 0.000152527
11995 0.000147313
11996 0.208192
11997 0.0732273
11998 0.250031
11999 0.0023031
12000 0.0122371
12001 0.00329261
12002 0.01372
12003 6.34048e-05
12004 0.000311971
12005 8.10609e-05
12006 0.000179297
12007 0.0258915
12008 0.072474
12009 0.184037
12010 0.00901363
12011 0.0199509
12012 0.00488491
12013 0.00496044
12014 0.000452519
12015 0.000503076
12016 0.00158095
12017 0.00143978
12018 0.00565428
12019 0.00825375
12020 0.00695165
12021 0.0308213
12022 3.47057e-05
12023 3.51108e-05
12024 1.38084e-05
12025 4.34947e-05
12026 0.00113936
12027 0.000971671
12028 0.000697845
12029 0.00364085
12030 0.00248143
12031 0.00684024
12032 0.00130254
12033 0.00357258
12034 1.51855e-05
12035 1.72426e-05
12036 1.61201e-05
12037 3.88991e-06
12038 0.000465913
12039 7.88973e-05
12040 0.000216015
12041 0.000302545
12042 0.00180012
12043 0.00037819
12044 0.00162995
12045 0.000719751
12046 3.18736e-05
12047 1.24258e-05
12048 3.45854e-05
12049 7.85213e-06
12050 0.189466
12051 0.0559753
12052 0.186922
12053 1
12054 0.270521
12055 0.00419912
12056 0.00759402
12057 0.0173006
12058 0.0152815
12059 3.97393e-06
12060 2.23156e-05
12061 5.38167e-06
12062 0.00105175
12063 0.00133163
12064 1
12065 1
12066 0.206389
12067 1
12068 1
12069 1
12070 1
12071 0.195322
12072 0.00144002
12073 0.00139396
12074 0.00237236
12075 0.000301028
12076 0.000323615
12077 0.000154343
12078 0.00238617
12079 0.000784265
12080 0.000793229
12081 0.00067629
12082 0.15125
12083 1
12084 0.157632
12085 0.161037
12086 0.00338617
12087 0.000853848
12088 0.00387395
12089 0.0024619
12090 0.00241611
12091 0.0102623
12092 0.00245275
12093 1
12094 0.080264
12095 0.232443
12096 0.0770793
12097 0.0739076
12098 0.186907
12099 1
12100 1
12101 0.224585
12102 1
12103 1
12104 0.154988
12105 0.0518751
12106 0.200564
12107 0.0701994
12108 0.0180929
12109 0.016264
12110 0.0224858
12111 0.00594478
12112 0.23522
12113 0.20542
12114 1
12115 0.199044
12116 0.00352087
12117 0.000888499
12118 0.00110507
12119 0.00154217
12120 0.00156081
12121 0.000414998
12122 0.000638057
12123 0.00175385
12124 0.000320536
12125 0.000216528
12126 0.000284721
12127 8.37108e-05
12128 0.0165617
12129 0.0465254
12130 0.0762813
12131 0.0533295
12132 8.8895e-06
12133 9.32415e-06
12134 3.65317e-05
12135 9.49291e-06
12136 0.00330521
12137 0.00194638
12138 0.0104121
12139 0.00402186
12140 9.29245e-05
12141 0.000143928
12142 0.000360033
12143 0.0957268
12144 0.190502
12145 0.0184272
12146 0.0163136
12147 0.076455
12148 0.0565302
12149 0.152641
12150 0.211822
12151 0.221218
12152 0.000101893
12153 0.000113675
12154 2.76753e-05
12155 2.85223e-05
12156 1.03335e-05
12157 3.17932e-06
12158 1.46853e-05
12159 2.51937e-05
12160 0.000768173
12161 0.000616996
12162 0.000562772
12163 0.00159314
12164 1.53721e-05
12165 6.97324e-05
12166 1.66608e-05
12167 6.26279e-05
12168 0.189481
12169 0.204633
12170 0.00359239
12171 0.0145249
12172 0.00241457
12173 0.00970155
12174 5.41429e-05
12175 0.000191931
12176 4.83856e-05
12177 4.82381e-05
12178 0.0768726
12179 0.0739739
12180 0.0296833
12181 0.0130096
12182 0.197526
12183 0.0893139
12184 0.199177
12185 0.257933
12186 7.15624e-06
12187 4.17268e-06
12188 1.70619e-06
12189 0.000126069
12190 0.000118784
12191 2.58752e-05
12192 8.44677e-05
12193 0.000567544
12194 7.98529e-05
12195 0.0002385
12196 0.000271774
12197 0.0378316
12198 0.0236873
12199 0.010676
12200 0.0106702
12201 0.0420245
12202 0.106218
12203 0.0240228
12204 0.151922
12205 0.179151
12206 0.250989
12207 0.197836
12208 0.00634706
12209 0.00992959
12210 0.0264281
12211 0.00942346
12212 1
12213 1
12214 0.241552
12215 0.250311
12216 0.0881248
12217 0.051008
12218 0.181797
12219 0.000914195
12220 0.000375893
12221 0.000209774
12222 0.000343736
12223 0.0128883
12224 0.00584303
12225 0.0123697
12226 0.025547
12227 0.193004
12228 0.227826
12229 0.0734054
12230 0.0522047
12231 0.0103336
12232 0.0055503
12233 0.238222
12234 0.207203
12235 0.259498
12236 0.00323278
12237 0.051404
12238 0.0627956
12239 0.0143515
12240 0.0163539
12241 0.00165121
12242 0.00153662
12243 0.00507875
12244 0.0155872
12245 0.00348549
12246 0.0174103
12247 0.00225455
12248 0.00347478
12249 0.0167827
12250 0.00674255
12251 0.00806025
12252 1
12253 1
12254 0.206997
12255 1
12256 1
12257 1
12258 9.50239e-06
12259 1.0582e-05
12260 2.79759e-05
12261 0.00431683
12262 0.0016993
12263 0.00149375
12264 0.000717897
12265 0.000970231
12266 0.0061625
12267 0.00353553
12268 0.0223349
12269 0.0566958
12270 0.020686
12271 0.000142403
12272 0.000688121
12273 0.000187894
12274 0.000442447
12275 5.21958e-05
12276 2.45458e-05
12277 1.3893e-05
12278 6.97094e-05
12279 0.000116414
12280 0.0193322
12281 0.0753612
12282 0.0287485
12283 0.0157931
12284 0.250951
12285 1
12286 0.272206
12287 0.152831
12288 0.0164309
12289 0.00657843
12290 0.210542
12291 0.195246
12292 0.19634
12293 1
12294 9.34729e-05
12295 9.28339e-05
12296 2.50825e-05
12297 6.70924e-05
12298 0.000259573
12299 0.000241031
12300 0.000753317
12301 0.000250968
12302 0.00343872
12303 0.000853721
12304 0.002323
12305 0.00511326
12306 0.0235974
12307 0.0383844
12308 0.0717721
12309 0.0133294
12310 0.000699194
12311 0.000731725
12312 0.000315561
12313 4.35071e-05
12314 2.08086e-05
12315 2.11288e-05
12316 6.09155e-06
12317 0.000389573
12318 0.00190438
12319 0.0945312
12320 0.0579285
12321 0.201046
12322 0.238678
12323 0.00147722
12324 0.000812449
12325 0.00326942
12326 0.00225956
12327 0.196733
12328 0.171305
12329 1
12330 1
12331 0.00385271
12332 0.00762633
12333 0.00144455
12334 1
12335 1
12336 0.22554
12337 0.174733
12338 1
12339 1
12340 0.23167
12341 1
12342 0.0138858
12343 0.0447292
12344 0.0408187
12345 0.0754679
12346 0.0129102
12347 0.0324761
12348 0.0554777
12349 0.0404057
12350 0.00237252
12351 0.00239126
12352 0.0141883
12353 0.0227268
12354 0.0124957
12355 0.00536257
12356 0.0129871
12357 0.00320096
12358 0.0118049
12359 0.00453743
12360 0.0403802
12361 0.02846
12362 0.0793425
12363 0.0134065
12364 0.00636644
12365 0.00952615
12366 0.00218203
12367 0.000804071
12368 0.00101338
12369 0.00365935
12370 0.00270806
12371 0.0163408
12372 0.0357641
12373 0.0533498
12374 0.0171087
12375 1
12376 0.0206287
12377 0.00307084
12378 0.0116313
12379 0.0143622
12380 0.000938209
12381 0.00104137
12382 0.0015493
12383 0.00393659
12384 0.000298207
12385 0.173452
12386 0.0410949
12387 0.215475
12388 1
12389 0.213666
12390 1
12391 1
12392 0.00036331
12393 0.00117384
12394 0.000474071
12395 0.00136705
12396 1
12397 1
12398 1
12399 0.207318
12400 1.37759e-05
12401 4.81365e-05
12402 1.41772e-05
12403 1.31479e-05
12404 0.0802717
12405 0.244016
12406 0.0701568
12407 0.25262
12408 0.245838
12409 0.117425
12410 0.199581
12411 0.0816095
12412 0.126932
12413 0.0218474
12414 0.0607053
12415 0.00132992
12416 0.000325864
12417 0.000313397
12418 0.00066573
12419 0.183103
12420 1
12421 1
12422 1
12423 0.0001496
12424 0.000201286
12425 0.000651877
12426 0.00855015
12427 0.0522818
12428 0.0125172
12429 0.03799
12430 1.70052e-05
12431 5.38473e-06
12432 4.82922e-06
12433 6.60475e-06
12434 3.09503e-05
12435 0.000111189
12436 0.00011146
12437 0.000108704
12438 0.00567778
12439 0.00847044
12440 0.00943894
12441 0.00191833
12442 0.0067456
12443 0.00599736
12444 0.0267078
12445 0.0213196
12446 0.00229348
12447 0.00234264
12448 1
12449 1
12450 0.196782
12451 1
12452 0.00310922
12453 0.0137042
12454 0.0103554
12455 0.00981884
12456 7.14848e-05
12457 4.89424e-05
12458 0.000197265
12459 0.0033961
12460 0.00197437
12461 0.000672239
12462 0.00283834
12463 0.000294983
12464 8.79147e-05
12465 0.00036973
12466 0.00924052
12467 0.00543201
12468 0.00315258
12469 5.59478e-05
12470 1.79992e-05
12471 1.51981e-05
12472 7.9549e-05
12473 0.0256313
12474 0.0145497
12475 0.0088711
12476 0.0066634
12477 0.00579097
12478 0.00813452
12479 0.00171651
12480 0.00192844
12481 0.089066
12482 0.242356
12483 0.00121835
12484 0.00221211
12485 0.00144089
12486 0.000385631
12487 0.000265358
12488 0.000278106
12489 0.000942594
12490 0.00036274
12491 0.000369737
12492 0.000299895
12493 0.000136377
12494 7.48568e-05
12495 0.201576
12496 0.220867
12497 0.242267
12498 0.0718915
12499 0.0380555
12500 0.046008
12501 0.00917985
12502 0.0138292
12503 1
12504 0.213772
12505 0.231899
12506 0.200007
12507 0.000218425
12508 0.000355953
12509 0.000569494
12510 0.000995871
12511 0.00173126
12512 0.00106166
12513 0.00062957
12514 0.000228709
12515 0.000300591
12516 0.000943925
12517 0.00031933
12518 0.000245394
12519 0.0002343
12520 0.257218
12521 1
12522 0.169711
12523 0.240237
12524 0.194409
12525 1
12526 0.245951
12527 1
12528 0.0616013
12529 0.202536
12530 0.0819374
12531 0.073114
12532 0.000663385
12533 0.000499706
12534 0.000145958
12535 0.000212766
12536 0.189514
12537 0.222626
12538 0.209598
12539 0.0676495
12540 0.0504367
12541 0.237772
12542 0.144645
12543 0.0572329
12544 3.9625e-06
12545 3.95365e-06
12546 1.60397e-05
12547 4.04791e-06
12548 7.26999e-05
12549 0.000206205
12550 5.40569e-05
12551 4.16989e-05
12552 6.91161e-05
12553 0.000180135
12554 5.81489e-05
12555 0.000141007
12556 4.33538e-05
12557 0.000228448
12558 0.000233673
12559 0.0105011
12560 0.0293907
12561 0.0488606
12562 0.0273724
12563 0.178288
12564 0.0447554
12565 0.0345326
12566 0.210144
12567 0.000331268
12568 0.000871099
12569 0.000180216
12570 0.000106623
12571 8.9135e-07
12572 3.30816e-06
12573 8.40468e-07
12574 7.98782e-07
12575 0.00501626
12576 0.0100324
12577 0.00476867
12578 0.0257752
12579 0.061843
12580 0.21933
12581 0.0800758
12582 0.0415099
12583 0.000203612
12584 0.000849073
12585 0.000219569
12586 0.000211284
12587 0.0800462
12588 0.0385319
12589 0.210419
12590 0.0639335
12591 0.00096228
12592 0.0030945
12593 0.00583442
12594 0.0023941
12595 0.21168
12596 0.0783061
12597 0.0423955
12598 0.0767826
12599 0.0826117
12600 0.0589978
12601 0.0228005
12602 0.000720874
12603 0.00203094
12604 0.00159481
12605 0.00238416
12606 0.0124904
12607 0.00609063
12608 0.0115742
12609 0.201965
12610 0.194981
12611 0.0762191
12612 0.235017
12613 0.00484157
12614 0.0305114
12615 0.0456208
12616 0.0932271
12617 0.0240467
12618 0.0255932
12619 0.0062821
12620 0.00583601
12621 0.00455578
12622 0.00481737
12623 0.00665644
12624 0.0181224
12625 0.00491699
12626 0.132281
12627 1
12628 0.139477
12629 0.190848
12630 0.000291059
12631 0.0013595
12632 0.000304511
12633 0.000262668
12634 0.00314606
12635 0.00158261
12636 0.000954833
12637 0.000518114
12638 0.000841854
12639 0.000143279
12640 0.000593653
12641 0.000569845
12642 0.000206972
12643 0.000577213
12644 0.000170227
12645 0.000217474
12646 0.00104545
12647 0.000407677
12648 0.000200509
12649 0.000515593
12650 0.0241723
12651 0.0279875
12652 0.013117
12653 0.000330967
12654 0.00159711
12655 0.0011708
12656 0.231704
12657 0.102512
12658 0.00481876
12659 0.00418821
12660 0.0210903
12661 0.00526465
12662 0.00371621
12663 0.0163397
12664 0.00802709
12665 0.00452868
12666 2.33642e-05
12667 2.25759e-05
12668 8.00085e-05
12669 2.30836e-05
12670 0.000369561
12671 0.000348474
12672 0.00034104
12673 0.00164878
12674 4.18567e-06
12675 2.41265e-05
12676 1.54624e-05
12677 1.82354e-05
12678 0.00019464
12679 0.000767676
12680 0.000319949
12681 0.000759644
12682 0.00523128
12683 0.00537478
12684 0.0196153
12685 0.0116653
12686 0.218179
12687 0.197734
12688 1
12689 0.211854
12690 1.06786e-05
12691 9.33111e-06
12692 2.78426e-05
12693 4.41295e-05
12694 0.0360617
12695 0.00796039
12696 0.0089273
12697 0.00162732
12698 0.00225893
12699 0.00161531
12700 0.00199317
12701 0.00173537
12702 0.000468441
12703 0.000483666
12704 0.179049
12705 1
12706 1
12707 1
12708 0.230858
12709 0.140125
12710 1
12711 1
12712 6.25701e-05
12713 6.31317e-05
12714 1.56975e-05
12715 1.65042e-05
12716 0.231354
12717 0.114691
12718 1
12719 0.223439
12720 0.0138617
12721 0.015777
12722 0.0536501
12723 0.0592195
12724 0.0155735
12725 0.00361094
12726 0.0118789
12727 0.0148594
12728 0.0121961
12729 0.00325741
12730 0.00635708
12731 0.292299
12732 0.159232
12733 0.137854
12734 0.0756247
12735 3.31619e-05
12736 0.000214023
12737 3.57731e-05
12738 0.000109635
12739 0.000543786
12740 0.000121404
12741 0.000262713
12742 2.43955e-05
12743 0.000120935
12744 4.40682e-05
12745 5.66435e-06
12746 7.15118e-06
12747 6.10414e-06
12748 2.53874e-05
12749 0.00894668
12750 0.00163247
12751 0.00545355
12752 0.0482168
12753 0.0618469
12754 0.0151007
12755 0.192213
12756 0.204458
12757 1
12758 0.155441
12759 0.0194998
12760 0.00635872
12761 0.00556332
12762 0.0191689
12763 0.000380597
12764 0.000607201
12765 0.00174403
12766 0.00035982
12767 0.234495
12768 1
12769 0.159006
12770 0.218871
12771 0.000186265
12772 8.89712e-05
12773 0.000290278
12774 0.0613469
12775 0.15033
12776 0.0461692
12777 0.0727628
12778 0.000977806
12779 0.00160841
12780 0.00368936
12781 0.000533525
12782 0.0767378
12783 0.217499
12784 0.0642777
12785 0.236091
12786 0.177902
12787 1
12788 1
12789 1
12790 0.00234873
12791 0.00905403
12792 0.00259247
12793 0.009085
12794 0.0221316
12795 0.00426145
12796 0.00476586
12797 1.7813e-05
12798 3.17868e-05
12799 1.62603e-05
12800 4.92733e-06
12801 1
12802 1
12803 0.209615
12804 1
12805 0.0742326
12806 0.212469
12807 0.23065
12808 0.228867
12809 0.0507942
12810 0.0438878
12811 0.181951
12812 0.149575
12813 0.227397
12814 0.229962
12815 0.0859686
12816 0.261797
12817 0.0189942
12818 0.000238254
12819 4.98686e-06
12820 9.13191e-06
12821 2.3192e-06
12822 3.46271e-06
12823 0.00380785
12824 0.0113939
12825 0.0126658
12826 0.0143522
12827 0.163952
12828 1
12829 0.273518
12830 1
12831 1
12832 0.0500769
12833 0.0171322
12834 0.0751456
12835 0.229611
12836 0.243626
12837 0.224894
12838 0.0767362
12839 0.0478789
12840 0.0433638
12841 0.0174798
12842 0.13802
12843 3.81837e-05
12844 2.72189e-05
12845 2.89499e-05
12846 7.65242e-06
12847 1
12848 0.212029
12849 0.22212
12850 1
12851 3.28642e-05
12852 9.75318e-06
12853 1.21132e-05
12854 1.10348e-05
12855 0.256671
12856 0.0756805
12857 0.0669963
12858 0.0818618
12859 0.118869
12860 0.027157
12861 0.0782534
12862 0.0343405
12863 0.00162908
12864 0.000871553
12865 0.00227591
12866 0.00031836
12867 0.0431269
12868 0.0441037
12869 0.0227513
12870 0.00725574
12871 1
12872 1
12873 0.195229
12874 1
12875 1.32977e-05
12876 1.27793e-05
12877 1.30256e-05
12878 4.1339e-05
12879 1
12880 1
12881 0.187468
12882 1
12883 3.97113e-05
12884 8.98317e-06
12885 8.36468e-06
12886 2.73937e-05
12887 0.00131771
12888 0.00123279
12889 0.00037256
12890 0.00111547
12891 0.000721818
12892 0.00085236
12893 0.000502303
12894 0.000147581
12895 8.30138e-05
12896 9.00663e-05
12897 2.23064e-05
12898 2.05995e-05
12899 1.2161e-05
12900 9.42835e-06
12901 2.93428e-06
12902 9.84215e-06
12903 0.000867669
12904 0.000275851
12905 0.00100022
12906 0.0150725
12907 0.0174245
12908 0.0538646
12909 0.0864116
12910 0.0429036
12911 1.50487e-05
12912 4.8378e-06
12913 1.77058e-05
12914 1.81676e-05
12915 8.89626e-05
12916 8.76563e-05
12917 1
12918 1
12919 0.208386
12920 1
12921 2.70379e-05
12922 0.0810352
12923 0.0216916
12924 0.0740895
12925 0.0230944
12926 0.213962
12927 1
12928 0.21611
12929 1
12930 0.0344622
12931 0.0762366
12932 0.0540797
12933 0.201469
12934 0.000823908
12935 0.00129588
12936 0.000976138
12937 0.0053755
12938 0.00564868
12939 0.00122596
12940 0.00447933
12941 1
12942 1
12943 1
12944 0.226296
12945 1
12946 1
12947 0.253578
12948 0.240166
12949 0.00638558
12950 0.00225057
12951 0.00265715
12952 0.00304846
12953 0.0505331
12954 0.0498235
12955 1
12956 1
12957 0.0508239
12958 0.0363426
12959 0.0909731
12960 0.0305048
12961 0.00201809
12962 0.000443405
12963 0.00121978
12964 0.00235982
12965 0.0646565
12966 0.0150967
12967 0.0389663
12968 0.0713185
12969 0.0227344
12970 0.0867311
12971 0.0588259
12972 0.0709814
12973 0.00175112
12974 0.000874192
12975 0.0223773
12976 0.014085
12977 0.0041545
12978 0.0047907
12979 0.207605
12980 0.227129
12981 0.236517
12982 0.0859323
12983 2.81448e-05
12984 0.000112236
12985 3.07413e-05
12986 0.000113391
12987 0.0123925
12988 0.0122938
12989 0.0135108
12990 0.0611446
12991 1
12992 0.202943
12993 1
12994 1
12995 0.00991834
12996 0.00304517
12997 0.014058
12998 0.0430731
12999 0.0593014
13000 0.0138629
13001 0.0422889
13002 0.195192
13003 0.230715
13004 0.12812
13005 0.0523944
13006 0.189687
13007 0.158921
13008 1
13009 0.245755
13010 0.205868
13011 0.134786
13012 1
13013 0.000136775
13014 0.000241679
13015 4.52571e-05
13016 6.28186e-05
13017 3.60498e-06
13018 1.51866e-05
13019 4.54647e-06
13020 2.35712e-05
13021 0.115128
13022 0.0338221
13023 0.233576
13024 0.0354104
13025 0.00142054
13026 0.00428516
13027 0.000894313
13028 0.00216029
13029 0.00286618
13030 0.00050669
13031 0.00287923
13032 0.00161921
13033 0.00142275
13034 0.0196573
13035 0.0211954
13036 0.0187078
13037 0.0679188
13038 0.00442322
13039 0.0139345
13040 0.00306239
13041 0.00293275
13042 0.000844732
13043 0.00386491
13044 2.96134e-05
13045 7.76202e-05
13046 2.33801e-05
13047 2.5155e-05
13048 0.0135989
13049 0.00832193
13050 0.0301642
13051 0.00284793
13052 0.00223658
13053 0.00393308
13054 1
13055 0.244076
13056 1
13057 1
13058 0.000297758
13059 0.00117379
13060 0.000322917
13061 0.000342777
13062 0.000841379
13063 0.00150857
13064 0.00109051
13065 0.000338575
13066 0.0777639
13067 0.247974
13068 0.185849
13069 0.0687121
13070 0.000563724
13071 0.000144079
13072 0.000162625
13073 0.258339
13074 0.138845
13075 1
13076 1
13077 1
13078 1
13079 0.185613
13080 1
13081 0.0603851
13082 0.0084596
13083 0.0216458
13084 0.0180853
13085 0.000372731
13086 0.0748928
13087 0.164292
13088 0.0580597
13089 0.0377903
13090 0.019855
13091 0.058594
13092 0.0131007
13093 0.0147568
13094 0.00147062
13095 0.00598895
13096 0.00272339
13097 2.66419e-05
13098 2.57259e-05
13099 2.70665e-05
13100 9.23717e-05
13101 0.000113003
13102 2.63187e-05
13103 8.26042e-05
13104 0.0001316
13105 0.0537804
13106 0.164456
13107 0.027233
13108 0.179629
13109 0.177488
13110 0.0957056
13111 0.18551
13112 0.18001
13113 1
13114 0.18852
13115 1
13116 1
13117 0.224506
13118 1
13119 0.0135657
13120 0.0143319
13121 0.00250236
13122 0.0125047
13123 0.000210492
13124 5.29312e-05
13125 5.098e-05
13126 0.000138667
13127 0.086367
13128 0.194378
13129 0.167356
13130 0.0543548
13131 0.181125
13132 0.0420474
13133 0.0466414
13134 0.158203
13135 0.0279517
13136 0.064556
13137 0.151445
13138 1
13139 1
13140 0.202465
13141 1
13142 0.00319289
13143 0.000742899
13144 0.00081191
13145 0.00101133
13146 0.00033196
13147 0.000172411
13148 6.25819e-05
13149 0.000188441
13150 0.000296888
13151 0.00104022
13152 0.00116968
13153 0.00211001
13154 0.00205942
13155 0.00794289
13156 0.00204867
13157 0.000863717
13158 0.000252054
13159 0.0016365
13160 0.000877843
13161 0.00177665
13162 0.00365049
13163 0.00531792
13164 0.0111816
13165 0.00553474
13166 0.00346057
13167 0.00158295
13168 0.0015453
13169 0.233954
13170 1
13171 0.225545
13172 1
13173 7.5349e-05
13174 0.000305909
13175 0.000284342
13176 0.000126565
13177 0.000402843
13178 0.000190505
13179 0.000117742
13180 9.25339e-05
13181 0.00652363
13182 0.00791306
13183 0.0234475
13184 0.00732072
13185 1.43558e-05
13186 2.35408e-05
13187 4.66752e-05
13188 1.34382e-05
13189 0.00091506
13190 0.00120667
13191 0.000308387
13192 0.00309899
13193 0.000730906
13194 0.000793755
13195 0.00281254
13196 0.0507834
13197 0.0210805
13198 0.0278966
13199 0.0380709
13200 2.82567e-05
13201 4.64439e-05
13202 1.1179e-05
13203 2.66573e-05
13204 0.0908371
13205 0.0388985
13206 0.207236
13207 0.0450779
13208 5.69819e-05
13209 9.72029e-05
13210 0.000194326
13211 3.80601e-05
13212 0.153366
13213 0.00158051
13214 0.000633097
13215 0.000973905
13216 0.006154
13217 0.0179705
13218 0.00615758
13219 0.0234342
13220 0.00885643
13221 0.00202032
13222 0.00597378
13223 0.00439457
13224 3.11523e-05
13225 0.000101964
13226 3.16938e-05
13227 2.86956e-05
13228 2.54462e-05
13229 7.04185e-06
13230 3.4305e-05
13231 1.12651e-05
13232 0.0262931
13233 0.0881052
13234 0.0637479
13235 0.0406016
13236 0.00461266
13237 0.00558734
13238 0.00538903
13239 0.00139806
13240 0.234092
13241 1
13242 0.207147
13243 1
13244 0.000908338
13245 0.00253983
13246 0.00111392
13247 1
13248 0.20664
13249 1
13250 1
13251 0.0144841
13252 0.00534223
13253 0.0104488
13254 0.023645
13255 0.0132688
13256 1
13257 1
13258 0.282592
13259 0.19973
13260 0.00169164
13261 0.00553887
13262 0.0035949
13263 0.0119665
13264 0.00485315
13265 0.0335498
13266 0.00735569
13267 0.000818546
13268 0.00393413
13269 0.00626249
13270 0.00243918
13271 8.9842e-05
13272 0.000106011
13273 1.81848e-05
13274 7.33223e-05
13275 0.181829
13276 1
13277 0.252894
13278 0.20119
13279 0.00115791
13280 0.000712
13281 0.00193724
13282 4.02482e-05
13283 1.37632e-05
13284 1.29551e-05
13285 1.29985e-05
13286 0.0682406
13287 0.0278215
13288 0.121511
13289 0.00356656
13290 0.0180254
13291 0.0230577
13292 0.010295
13293 0.226734
13294 1
13295 1
13296 1
13297 0.00609714
13298 0.000864245
13299 0.00184597
13300 0.00112738
13301 0.0190255
13302 0.00719463
13303 0.0223332
13304 0.0398819
13305 0.000124507
13306 0.000512125
13307 0.000392239
13308 0.00024534
13309 0.196202
13310 0.062146
13311 0.253868
13312 0.0397316
13313 0.0121337
13314 0.0376744
13315 3.7503e-05
13316 0.000101971
13317 3.4144e-05
13318 3.00606e-05
13319 0.00032854
13320 0.00123372
13321 0.00114243
13322 0.00182221
13323 3.53203e-05
13324 1.37293e-05
13325 4.95103e-05
13326 1
13327 0.0201646
13328 0.00543853
13329 0.0213584
13330 0.0080905
13331 2.18945e-05
13332 5.85575e-05
13333 3.17432e-05
13334 1.48271e-05
13335 0.000125137
13336 7.97638e-05
13337 4.94795e-05
13338 1
13339 1
13340 1
13341 0.0155073
13342 0.00473931
13343 0.00435991
13344 0.0211332
13345 0.00132287
13346 0.000354623
13347 0.00037575
13348 0.00031865
13349 0.000771732
13350 0.000237702
13351 0.00169484
13352 0.00848057
13353 0.00445852
13354 0.0212547
13355 4.04843e-05
13356 1.21934e-05
13357 1.15549e-05
13358 5.12333e-05
13359 0.0483361
13360 0.0383298
13361 0.0519288
13362 0.00927218
13363 8.03147e-05
13364 4.96679e-05
13365 7.79849e-05
13366 1.78215e-05
13367 1
13368 0.231882
13369 1
13370 1
13371 0.0333938
13372 0.00677791
13373 0.0203119
13374 0.0253041
13375 0.000455486
13376 0.000130656
13377 0.000464513
13378 0.000155459
13379 4.0635e-05
13380 1.75469e-05
13381 1.19376e-05
13382 1.13644e-05
13383 0.0738077
13384 0.215446
13385 0.0694146
13386 0.121231
13387 9.14432e-06
13388 8.66281e-06
13389 3.32655e-05
13390 8.84118e-06
13391 3.55637e-05
13392 8.05899e-06
13393 7.52948e-06
13394 7.51146e-06
13395 8.23973e-05
13396 2.79771e-05
13397 9.63024e-05
13398 5.01789e-05
13399 1.3098e-05
13400 1.35738e-05
13401 1.25306e-05
13402 4.60276e-06
13403 6.03503e-06
13404 1.60025e-05
13405 4.54816e-06
13406 0.0865156
13407 0.022302
13408 0.027945
13409 0.0130562
13410 0.000208338
13411 4.36194e-05
13412 0.161456
13413 0.0342426
13414 0.177937
13415 0.119316
13416 0.000121901
13417 8.12164e-05
13418 0.000179207
13419 0.000370621
13420 0.0663603
13421 0.190614
13422 0.00011062
13423 1.54631e-05
13424 5.97062e-05
13425 6.97192e-05
13426 4.79209e-05
13427 0.000145935
13428 0.00015725
13429 3.30359e-05
13430 0.000235658
13431 0.000101983
13432 4.25073e-05
13433 0.000761608
13434 0.000212211
13435 0.000190594
13436 0.000222934
13437 0.0398845
13438 0.170722
13439 0.202684
13440 0.0340102
13441 1
13442 0.25769
13443 1
13444 0.166122
13445 0.0821338
13446 0.231374
13447 0.0684842
13448 0.219003
13449 0.161225
13450 0.264575
13451 0.247516
13452 1
13453 1
13454 0.187872
13455 0.192645
13456 1
13457 0.254218
13458 0.00260444
13459 0.00798929
13460 0.00457515
13461 0.187112
13462 0.125359
13463 0.0467807
13464 0.192271
13465 0.196844
13466 1
13467 0.219403
13468 0.219916
13469 0.000872231
13470 0.00336234
13471 0.00384205
13472 0.00515783
13473 0.00959236
13474 0.0423892
13475 0.0146965
13476 0.0192612
13477 0.000221698
13478 0.00083909
13479 0.000236434
13480 0.000264412
13481 4.55557e-05
13482 7.34663e-05
13483 7.90959e-05
13484 1.6335e-05
13485 0.00108682
13486 0.00139393
13487 3.0873e-05
13488 8.15202e-06
13489 3.12414e-05
13490 8.06576e-06
13491 0.00663419
13492 0.00337471
13493 0.000244228
13494 5.57515e-05
13495 0.000235008
13496 5.42817e-05
13497 1
13498 0.223415
13499 0.000377862
13500 0.000279291
13501 0.00105842
13502 0.000913618
13503 0.0283873
13504 0.0163443
13505 0.0215441
13506 0.00491051
13507 1
13508 1
13509 0.2543
13510 0.216099
13511 0.013901
13512 0.022331
13513 0.00471574
13514 0.0183135
13515 2.72974e-06
13516 1.05119e-05
13517 2.88569e-06
13518 2.91432e-06
13519 0.000140862
13520 0.000407171
13521 0.000717635
13522 0.000495931
13523 0.0728215
13524 0.190696
13525 0.0362925
13526 0.193162
13527 0.00719722
13528 0.00622864
13529 0.0127494
13530 0.0307796
13531 0.255137
13532 0.220288
13533 0.0790912
13534 0.0564248
13535 0.0526769
13536 0.0695703
13537 0.0131459
13538 0.0678082
13539 0.223639
13540 0.144637
13541 0.0734722
13542 0.156978
13543 0.00200811
13544 0.00422993
13545 0.0102442
13546 0.00601082
13547 0.0102838
13548 0.00403267
13549 0.00511935
13550 0.00218466
13551 7.54514e-05
13552 8.57806e-05
13553 7.18801e-05
13554 0.000548076
13555 0.0131319
13556 0.00312742
13557 0.0128142
13558 0.00400758
13559 0.000788511
13560 0.000233013
13561 0.000141292
13562 0.0677558
13563 0.0202857
13564 0.0156683
13565 0.0494901
13566 1
13567 1
13568 0.00312731
13569 0.00140594
13570 0.000635906
13571 0.00268475
13572 0.000129383
13573 0.000488004
13574 8.50172e-05
13575 0.000448835
13576 0.0295514
13577 0.0107928
13578 0.0516541
13579 0.0186211
13580 0.0372126
13581 0.0103961
13582 0.0703047
13583 0.171714
13584 0.0344487
13585 0.0708571
13586 0.0351865
13587 0.00804228
13588 0.0181613
13589 0.00690159
13590 0.00331834
13591 0.000490796
13592 0.000643147
13593 0.000136962
13594 0.000529224
13595 0.000166129
13596 0.00103929
13597 0.000494274
13598 0.000469082
13599 0.0014032
13600 0.000722005
13601 0.000811685
13602 0.00250174
13603 3.3313e-05
13604 3.7405e-05
13605 6.80011e-06
13606 2.51554e-05
13607 1
13608 1
13609 1
13610 0.000160436
13611 0.000215506
13612 4.02069e-05
13613 0.000150794
13614 0.224605
13615 0.253139
13616 0.235717
13617 1
13618 0.0178424
13619 0.0547429
13620 0.0151359
13621 0.0228448
13622 0.00023927
13623 5.44469e-05
13624 5.47918e-05
13625 0.19421
13626 1
13627 1
13628 1
13629 2.49077e-05
13630 2.31724e-05
13631 2.69418e-05
13632 0.00010534
13633 0.000653128
13634 0.000893681
13635 0.000405251
13636 7.61373e-05
13637 7.93126e-05
13638 0.000144548
13639 2.39353e-05
13640 0.131728
13641 0.0573396
13642 0.0506476
13643 0.0219476
13644 3.14738e-05
13645 0.000193006
13646 0.000123687
13647 0.000127816
13648 0.00926692
13649 0.00324014
13650 0.00915056
13651 0.0183145
13652 0.00581242
13653 0.00486473
13654 0.000653905
13655 0.000172416
13656 0.000554855
13657 0.0176755
13658 0.00409388
13659 0.00766833
13660 0.00933742
13661 0.0022479
13662 0.000771937
13663 0.00361189
13664 0.00214635
13665 1
13666 1
13667 0.189384
13668 0.209246
13669 0.196655
13670 0.19221
13671 1
13672 0.207904
13673 0.00437781
13674 0.00357567
13675 0.00137485
13676 0.0241856
13677 0.0091925
13678 0.049685
13679 2.77691e-05
13680 9.94393e-06
13681 6.55405e-06
13682 0.0345744
13683 0.0508957
13684 0.0896638
13685 4.80906e-07
13686 6.27801e-07
13687 4.96654e-07
13688 2.20698e-06
13689 0.209667
13690 0.182168
13691 0.029294
13692 0.0618553
13693 0.010863
13694 0.00301195
13695 0.0141709
13696 0.00590605
13697 0.260127
13698 0.141327
13699 0.179803
13700 0.0528465
13701 0.054962
13702 0.00894213
13703 0.00523039
13704 0.0237683
13705 0.0228086
13706 0.000309071
13707 0.00026592
13708 7.37905e-05
13709 8.64363e-05
13710 0.00303038
13711 0.00766671
13712 0.019016
13713 0.0128559
13714 0.0474954
13715 0.0109976
13716 0.010719
13717 0.0120471
13718 0.0168694
13719 0.0214038
13720 0.0656057
13721 0.188885
13722 0.188158
13723 0.165715
13724 1
13725 0.0920555
13726 0.256559
13727 1.69485e-06
13728 1.55634e-06
13729 0.0758794
13730 0.195067
13731 0.0674404
13732 0.204847
13733 9.45652e-05
13734 2.75227e-05
13735 2.65828e-05
13736 2.80042e-05
13737 1
13738 1
13739 1
13740 0.225474
13741 0.00244002
13742 0.000654847
13743 0.00071234
13744 0.000691712
13745 0.0783614
13746 0.244166
13747 0.0678281
13748 0.0101366
13749 0.0559155
13750 0.0449073
13751 0.0201825
13752 0.0021193
13753 0.000579127
13754 0.0019118
13755 0.00265188
13756 0.00134279
13757 0.0101153
13758 0.00586166
13759 0.0043299
13760 0.211772
13761 0.0442402
13762 0.0567803
13763 0.204726
13764 0.193224
13765 1
13766 1
13767 1
13768 1
13769 0.216829
13770 4.53496e-06
13771 1.82707e-05
13772 1.82603e-05
13773 5.30163e-06
13774 0.00442713
13775 0.00154059
13776 0.00786264
13777 0.00560399
13778 1
13779 0.149552
13780 0.177497
13781 1
13782 0.0664695
13783 0.183214
13784 0.221375
13785 0.00508068
13786 0.00151035
13787 0.00126076
13788 0.161974
13789 0.0383157
13790 0.209092
13791 0.0915678
13792 0.00404155
13793 0.0162042
13794 0.00864793
13795 0.0162669
13796 0.00974119
13797 0.0133912
13798 0.0277639
13799 0.0599866
13800 1
13801 1
13802 0.21471
13803 0.226784
13804 0.00556903
13805 0.00300944
13806 0.0185667
13807 0.00440174
13808 0.000307467
13809 5.95927e-05
13810 0.00026568
13811 0.000237698
13812 0.000683764
13813 0.00138343
13814 0.000333128
13815 0.000775237
13816 9.10005e-05
13817 0.000346266
13818 0.000116018
13819 0.000603346
13820 0.23171
13821 1
13822 0.241281
13823 0.207328
13824 0.184859
13825 0.199986
13826 0.0490353
13827 0.048876
13828 0.187021
13829 0.00015112
13830 0.000240361
13831 4.61509e-05
13832 0.000524801
13833 0.00130438
13834 0.000336811
13835 1
13836 1
13837 1
13838 0.00136023
13839 0.000666774
13840 0.00343639
13841 0.00189947
13842 0.0839014
13843 0.230705
13844 0.0387045
13845 0.0931849
13846 0.00155108
13847 0.00130386
13848 0.0005915
13849 0.00330446
13850 0.00104709
13851 0.00423719
13852 0.00138404
13853 0.000440314
13854 0.000135758
13855 0.000533887
13856 0.000117387
13857 0.0674276
13858 0.247494
13859 0.272913
13860 0.19912
13861 0.0435267
13862 0.025023
13863 0.065881
13864 0.0149223
13865 0.0158463
13866 0.00902015
13867 0.0150507
13868 0.0030826
13869 0.00677365
13870 0.00475285
13871 0.00828931
13872 0.0159773
13873 0.0153342
13874 0.0368974
13875 0.09864
13876 0.0600693
13877 0.0194327
13878 0.0435754
13879 0.024768
13880 0.0211907
13881 0.00148127
13882 0.00552222
13883 0.00262869
13884 0.00736043
13885 0.123154
13886 0.102647
13887 0.154357
13888 3.71496e-05
13889 3.57019e-05
13890 1.10606e-05
13891 9.82752e-06
13892 0.0586617
13893 0.101058
13894 0.0644227
13895 0.221732
13896 0.00931962
13897 0.0374093
13898 0.0170682
13899 0.0138179
13900 3.86939e-05
13901 3.39434e-05
13902 3.37232e-05
13903 0.00011042
13904 4.20002e-05
13905 0.000158139
13906 4.21469e-05
13907 0.201248
13908 0.227637
13909 1
13910 0.225318
13911 0.00108713
13912 0.00126599
13913 0.000732432
13914 0.00275329
13915 0.000102487
13916 3.97045e-05
13917 0.000105407
13918 0.0551132
13919 0.156315
13920 0.246111
13921 0.00953495
13922 0.0103065
13923 0.0341988
13924 0.056423
13925 0.0281473
13926 0.0216998
13927 0.0687647
13928 0.000935897
13929 0.00198032
13930 0.00043077
13931 0.0654815
13932 0.0567632
13933 0.211776
13934 0.0929691
13935 5.46017e-05
13936 0.000290909
13937 0.000114767
13938 0.229182
13939 0.189529
13940 1
13941 1
13942 0.000575174
13943 0.000817546
13944 0.000207193
13945 0.0435685
13946 0.143413
13947 0.0592023
13948 0.193931
13949 0.0671188
13950 0.209055
13951 0.0719618
13952 0.0440326
13953 0.00436903
13954 0.00801858
13955 2.83472e-06
13956 0.000775823
13957 0.000211857
13958 0.000203114
13959 0.000209586
13960 0.0088466
13961 0.0158543
13962 0.00648271
13963 0.033907
13964 0.000734943
13965 0.00328969
13966 0.00219705
13967 0.0466428
13968 0.0555679
13969 0.0697161
13970 0.00119182
13971 0.293427
13972 1
13973 1
13974 0.00238567
13975 0.0088159
13976 0.0081046
13977 0.00292474
13978 0.00150805
13979 0.00310009
13980 0.00574499
13981 0.00868612
13982 0.00105703
13983 0.000787432
13984 0.0210525
13985 0.0581126
13986 0.0169872
13987 0.00802553
13988 0.00585316
13989 0.0297196
13990 0.00837731
13991 0.0166717
13992 0.0709795
13993 0.0314
13994 0.041214
13995 0.00210669
13996 0.000494657
13997 0.00217
13998 0.00236722
13999 6.29207e-05
14000 0.000303665
14001 0.000160229
14002 0.206781
14003 1
14004 0.220306
14005 0.173794
14006 0.000535993
14007 0.00019109
14008 0.000511127
14009 0.00115432
14010 0.233433
14011 1
14012 0.247467
14013 0.214756
14014 1
14015 0.203837
14016 0.190546
14017 1
14018 1
14019 1
14020 0.257916
14021 1
14022 0.000247353
14023 6.54002e-05
14024 7.6536e-05
14025 0.000319261
14026 0.0128615
14027 0.0120296
14028 0.0450541
14029 0.0568555
14030 0.235209
14031 1
14032 0.287465
14033 0.106078
14034 0.259619
14035 1
14036 1
14037 1
14038 0.0436567
14039 0.201151
14040 0.184349
14041 0.139506
14042 0.132411
14043 1
14044 0.279859
14045 1
14046 0.00499136
14047 0.0143233
14048 0.00740662
14049 0.00277865
14050 0.00334996
14051 0.0015176
14052 0.00710326
14053 0.00396264
14054 0.000390063
14055 0.000568558
14056 0.00175571
14057 0.000392378
14058 0.000170706
14059 0.000191977
14060 0.000663078
14061 2.9334e-06
14062 7.46773e-07
14063 2.67409e-06
14064 6.47189e-07
14065 1
14066 1
14067 0.252159
14068 1
14069 0.196505
14070 0.0335899
14071 0.0151855
14072 0.00559696
14073 0.0323213
14074 0.0101149
14075 0.00128076
14076 0.000402473
14077 0.000631003
14078 0.00207756
14079 0.00375247
14080 0.00202674
14081 0.0013752
14082 0.00574085
14083 1.80682e-05
14084 6.566e-05
14085 6.38316e-05
14086 1.78269e-05
14087 8.24103e-05
14088 6.93801e-05
14089 0.000378735
14090 6.93758e-05
14091 0.0161917
14092 0.000742174
14093 0.00135968
14094 0.00222764
14095 0.195121
14096 0.189283
14097 0.076824
14098 0.0590231
14099 2.01384e-05
14100 2.23768e-05
14101 5.88473e-05
14102 2.73941e-05
14103 0.0739681
14104 0.0513969
14105 0.185792
14106 0.0585332
14107 0.218219
14108 0.0525266
14109 0.184937
14110 0.0747352
14111 0.209107
14112 0.0547475
14113 0.000217273
14114 0.000666284
14115 0.000419578
14116 0.000737853
14117 0.00306516
14118 0.000867583
14119 0.000818748
14120 1
14121 1
14122 0.208434
14123 0.152115
14124 0.000529266
14125 0.000868201
14126 0.000229895
14127 0.000261331
14128 0.224809
14129 0.201091
14130 1
14131 1
14132 0.000318404
14133 9.14522e-05
14134 7.43406e-05
14135 7.74379e-05
14136 0.0082446
14137 0.00914379
14138 0.0691445
14139 0.069936
14140 0.209059
14141 2.28829e-05
14142 2.56233e-05
14143 8.08632e-05
14144 3.15372e-05
14145 0.210969
14146 0.232458
14147 0.245202
14148 1
14149 0.00201985
14150 0.000526772
14151 0.000633834
14152 0.0152981
14153 0.016527
14154 0.00385094
14155 0.00442189
14156 0.244467
14157 1
14158 1
14159 1
14160 0.00035635
14161 0.000251908
14162 4.44459e-05
14163 0.000173779
14164 0.181721
14165 1
14166 1
14167 1
14168 0.0185777
14169 0.0687298
14170 0.0453045
14171 0.061129
14172 0.000785008
14173 0.077798
14174 0.12784
14175 0.0617927
14176 0.249653
14177 1
14178 0.225822
14179 0.22021
14180 0.147586
14181 0.196582
14182 1
14183 0.198536
14184 0.248322
14185 0.0192201
14186 0.0126537
14187 0.0137513
14188 0.00386492
14189 0.0221013
14190 0.0237562
14191 0.0658395
14192 0.0512522
14193 0.0797618
14194 0.0230751
14195 0.0114314
14196 0.0311304
14197 0.000240669
14198 8.43999e-05
14199 2.46249e-05
14200 8.88628e-05
14201 0.000164961
14202 0.00010899
14203 7.50659e-05
14204 0.0139817
14205 0.0716228
14206 0.0166255
14207 0.00250784
14208 0.00861255
14209 0.0106579
14210 0.00619018
14211 0.000265926
14212 0.000182522
14213 2.52479e-05
14214 2.72241e-05
14215 8.28794e-06
14216 8.66988e-06
14217 0.000377996
14218 0.000371534
14219 0.00112395
14220 0.00139977
14221 0.000204838
14222 0.000694793
14223 0.000696932
14224 0.000950887
14225 1
14226 1
14227 1
14228 0.205596
14229 0.0133444
14230 0.00225806
14231 0.0135475
14232 0.00394897
14233 0.000208359
14234 0.000541322
14235 0.000174021
14236 0.000115687
14237 0.00181604
14238 0.00381846
14239 0.00453331
14240 0.0110709
14241 0.00179392
14242 0.000946224
14243 0.001916
14244 0.0733965
14245 0.123896
14246 1
14247 0.200157
14248 1
14249 0.0794032
14250 0.183743
14251 0.243914
14252 0.205433
14253 0.0186759
14254 0.00325648
14255 0.00588366
14256 0.000655411
14257 0.00107091
14258 0.00195043
14259 0.0431416
14260 0.0442387
14261 0.0103155
14262 0.0323419
14263 0.0089998
14264 0.00403403
14265 0.00223733
14266 0.00298289
14267 1
14268 1
14269 0.158168
14270 1
14271 0.0135018
14272 0.0543465
14273 0.0141498
14274 0.0403853
14275 0.204927
14276 0.0569698
14277 0.188333
14278 1
14279 1
14280 1
14281 0.000322592
14282 5.51378e-05
14283 0.000120552
14284 0.000314287
14285 0.00195855
14286 0.00725137
14287 0.00676915
14288 0.000680741
14289 0.000194236
14290 0.000641563
14291 0.000264973
14292 0.204643
14293 0.175887
14294 1
14295 0.168288
14296 0.154033
14297 0.150407
14298 0.0931513
14299 0.0335959
14300 0.256118
14301 0.10265
14302 0.2257
14303 1
14304 0.046477
14305 0.059374
14306 0.0550601
14307 0.204519
14308 0.228697
14309 1
14310 1
14311 0.000687007
14312 0.000395077
14313 0.000195943
14314 0.000152581
14315 0.00119341
14316 0.000651912
14317 0.00145504
14318 0.000276482
14319 0.0610288
14320 0.219711
14321 0.0668361
14322 0.191271
14323 1
14324 0.219673
14325 0.00665734
14326 0.00838227
14327 0.0212103
14328 0.000225185
14329 8.13204e-05
14330 0.000412444
14331 0.000405232
14332 0.0311215
14333 0.126576
14334 0.212016
14335 1.19665e-05
14336 1.17399e-05
14337 3.28164e-06
14338 2.80062e-06
14339 0.000197853
14340 0.000210635
14341 5.55579e-05
14342 0.000279185
14343 0.020865
14344 0.0531261
14345 0.0437312
14346 0.0129347
14347 0.257741
14348 0.20895
14349 1
14350 1
14351 0.000583456
14352 0.00245598
14353 1.70341e-05
14354 0.000110269
14355 6.78286e-05
14356 6.01068e-05
14357 0.00010236
14358 0.000174898
14359 0.000448682
14360 0.000468927
14361 0.176721
14362 0.0420991
14363 0.0567011
14364 0.0952969
14365 0.0220626
14366 0.0715993
14367 0.0185819
14368 0.0311609
14369 0.000610472
14370 0.000758387
14371 0.000188523
14372 0.0123251
14373 0.00226126
14374 0.00238124
14375 0.019385
14376 0.00195746
14377 0.00897509
14378 0.00729649
14379 0.00190758
14380 0.0641524
14381 0.016525
14382 0.0522811
14383 0.0622218
14384 0.00100832
14385 0.00402452
14386 0.000928909
14387 0.00108352
14388 0.0939305
14389 0.0351649
14390 0.18088
14391 0.0768436
14392 0.000333623
14393 0.000249971
14394 1.66226e-05
14395 5.07183e-05
14396 1.58348e-05
14397 0.0345852
14398 0.0802024
14399 0.0561971
14400 0.0150362
14401 0.00025374
14402 0.000125528
14403 0.000432924
14404 0.00086174
14405 4.98324e-05
14406 4.59821e-05
14407 1.07829e-05
14408 1.14017e-05
14409 0.0060097
14410 0.00146685
14411 0.00572708
14412 0.00567881
14413 0.0857055
14414 0.0740492
14415 0.0753107
14416 0.224868
14417 0.0615995
14418 2.78071e-05
14419 8.85055e-06
14420 2.89847e-05
14421 3.35965e-05
14422 0.000535131
14423 0.000382967
14424 0.000493234
14425 0.0017568
14426 0.00189987
14427 0.0055209
14428 0.00377644
14429 0.0697764
14430 0.0836224
14431 0.086773
14432 0.236978
14433 1
14434 0.192916
14435 0.248933
14436 0.0005744
14437 0.00105227
14438 0.0004108
14439 7.02653e-05
14440 6.59011e-05
14441 0.000226235
14442 4.4624e-05
14443 1.24572e-05
14444 1.20412e-05
14445 1.12047e-05
14446 0.2002
14447 1
14448 1
14449 0.171157
14450 0.00128272
14451 0.00309744
14452 0.00696658
14453 0.00120547
14454 0.0463478
14455 0.00766314
14456 0.0261405
14457 0.00890103
14458 0.221632
14459 0.218824
14460 0.24989
14461 1
14462 0.175574
14463 0.228639
14464 1
14465 0.229813
14466 0.072368
14467 0.241113
14468 0.0840847
14469 0.230347
14470 0.00024239
14471 7.79853e-05
14472 3.26558e-05
14473 0.00958823
14474 0.00159202
14475 5.13323e-05
14476 4.27253e-05
14477 0.000152189
14478 0.000178792
14479 0.00603231
14480 0.00204283
14481 0.00180041
14482 0.00179899
14483 9.00696e-05
14484 0.000308908
14485 0.000225504
14486 0.000306639
14487 0.00049701
14488 0.000336427
14489 0.000734476
14490 0.211572
14491 1
14492 0.00122824
14493 0.00246089
14494 0.00109224
14495 0.00113779
14496 0.000347445
14497 0.00142537
14498 0.0422139
14499 0.0345113
14500 0.0846051
14501 0.0245084
14502 1.87267e-05
14503 0.000120873
14504 2.08398e-05
14505 0.0180409
14506 0.0277144
14507 0.00447452
14508 0.00488157
14509 6.3859e-05
14510 0.000133185
14511 0.000376766
14512 0.000110774
14513 0.000131286
14514 4.59806e-05
14515 3.02343e-05
14516 0.0119514
14517 0.00331916
14518 0.00887627
14519 0.0143317
14520 0.00345311
14521 0.00119355
14522 0.000727958
14523 0.000785327
14524 0.00633593
14525 0.00173422
14526 0.00551531
14527 0.00666005
14528 0.00027324
14529 0.00107431
14530 0.000477555
14531 0.00146599
14532 0.190342
14533 1
14534 0.24783
14535 1
14536 0.212395
14537 1
14538 1
14539 0.000750983
14540 0.00288576
14541 0.000329943
14542 0.000624322
14543 0.0611742
14544 0.017093
14545 0.0113794
14546 0.0155377
14547 1
14548 1
14549 0.190108
14550 1
14551 0.227731
14552 0.234684
14553 1
14554 0.262107
14555 0.00921231
14556 0.0433471
14557 0.00994025
14558 0.0647371
14559 0.0721477
14560 0.0219005
14561 0.0384826
14562 0.0195247
14563 0.0192675
14564 0.00245974
14565 1.77641e-05
14566 7.91549e-05
14567 2.41981e-05
14568 1.87586e-05
14569 1.77726e-05
14570 7.4468e-05
14571 7.9789e-05
14572 6.86231e-05
14573 3.94101e-05
14574 0.00020126
14575 4.24467e-05
14576 4.6095e-05
14577 1
14578 0.250411
14579 1
14580 0.266302
14581 0.0526474
14582 0.012612
14583 0.0194814
14584 0.012354
14585 1
14586 0.246087
14587 1
14588 0.191731
14589 0.00256091
14590 0.00880722
14591 0.0187265
14592 0.0630611
14593 0.0245427
14594 0.0499222
14595 0.0118844
14596 0.152607
14597 0.249113
14598 0.0843339
14599 0.242004
14600 0.000212302
14601 0.000193102
14602 0.0002251
14603 0.00067564
14604 4.7486e-05
14605 0.000198781
14606 4.05125e-05
14607 4.55721e-05
14608 0.0011537
14609 0.00262342
14610 0.00476907
14611 0.000999718
14612 1
14613 0.247244
14614 1
14615 1
14616 0.00413966
14617 0.0191973
14618 0.00220843
14619 0.00899026
14620 0.0274506
14621 0.0366034
14622 0.158803
14623 0.0651679
14624 0.0945294
14625 0.23803
14626 1
14627 0.000117876
14628 2.67239e-05
14629 2.97706e-05
14630 0.09323
14631 0.0664327
14632 0.243781
14633 0.0783073
14634 6.62523e-05
14635 8.61773e-05
14636 7.34327e-05
14637 0.000406205
14638 0.0105899
14639 0.00680996
14640 0.00723863
14641 0.00173809
14642 2.68128e-05
14643 2.67171e-05
14644 9.07548e-05
14645 6.043e-06
14646 5.42211e-06
14647 5.0481e-06
14648 2.10566e-05
14649 0.000126634
14650 0.000493811
14651 0.000201497
14652 0.00057544
14653 0.0501015
14654 0.0744923
14655 0.0467208
14656 0.188567
14657 1
14658 1
14659 0.201008
14660 0.199136
14661 0.00465253
14662 0.00363843
14663 0.00598662
14664 0.0126344
14665 0.015288
14666 0.00368603
14667 0.0115139
14668 0.0108035
14669 0.210975
14670 0.202266
14671 0.00768162
14672 0.00527375
14673 0.00570058
14674 0.00166036
14675 0.0123418
14676 0.00404098
14677 0.00631215
14678 1
14679 1
14680 1
14681 0.222157
14682 0.154886
14683 1
14684 0.195611
14685 0.199966
14686 0.00484736
14687 0.00205481
14688 0.0104888
14689 0.000115409
14690 4.13607e-05
14691 3.16839e-05
14692 0.000113357
14693 0.00019215
14694 6.70335e-05
14695 5.72996e-05
14696 4.29609e-05
14697 1
14698 0.179364
14699 0.199093
14700 8.97388e-07
14701 1.03708e-06
14702 0.00116033
14703 0.00424878
14704 0.00265233
14705 0.00277538
14706 0.000672252
14707 0.0016638
14708 0.00321764
14709 0.00493351
14710 0.00528897
14711 0.0217424
14712 0.00474243
14713 0.0519109
14714 3.92228e-05
14715 2.22573e-05
14716 0.000109027
14717 2.65802e-05
14718 1.0751e-05
14719 1.01338e-05
14720 3.5305e-05
14721 1.04091e-05
14722 0.0464586
14723 0.207515
14724 0.000558674
14725 1
14726 0.207926
14727 0.278978
14728 0.203091
14729 4.70098e-05
14730 0.000101569
14731 3.52411e-05
14732 0.000165515
14733 0.00397996
14734 0.0604222
14735 0.132077
14736 0.250038
14737 0.160614
14738 0.00214742
14739 0.000475879
14740 0.00105695
14741 0.000985874
14742 6.92183e-05
14743 6.85691e-05
14744 6.48771e-05
14745 0.000235136
14746 0.0109714
14747 0.00904228
14748 0.0273932
14749 0.0120683
14750 0.0285277
14751 0.0731466
14752 0.0596495
14753 0.0757397
14754 0.0476089
14755 0.198572
14756 0.20862
14757 1.90999e-05
14758 7.77112e-05
14759 1.98931e-05
14760 1.95869e-05
14761 1.13634e-05
14762 0.196003
14763 1
14764 1
14765 1
14766 0.467825
14767 0.197363
14768 0.467777
14769 0.27921
14770 0.00217861
14771 0.00280223
14772 0.000647412
14773 0.00257021
14774 0.0761115
14775 0.0656456
14776 0.0156083
14777 0.0496689
14778 0.00784395
14779 0.00983743
14780 0.00507131
14781 0.0209335
14782 2.46298e-05
14783 6.13408e-06
14784 5.12593e-06
14785 1.43085e-05
14786 0.0200436
14787 0.0526937
14788 0.0542355
14789 0.0179392
14790 0.22145
14791 0.00995408
14792 0.0075184
14793 0.00601767
14794 0.0244461
14795 0.000144015
14796 0.000148221
14797 3.02102e-05
14798 0.000128057
14799 0.00362112
14800 0.0112217
14801 0.00461754
14802 0.17027
14803 0.18457
14804 0.201931
14805 0.00336969
14806 0.00140192
14807 0.000557413
14808 0.000547399
14809 0.275356
14810 0.0498742
14811 0.0145286
14812 0.0579327
14813 0.0650817
14814 4.82308e-05
14815 0.00019453
14816 9.09521e-05
14817 0.000261823
14818 0.000933421
14819 0.000322729
14820 0.000464416
14821 0.00373784
14822 0.00367228
14823 0.000868622
14824 0.00524475
14825 0.000389028
14826 9.55789e-05
14827 0.000672683
14828 0.000150107
14829 1.65678e-05
14830 5.85741e-05
14831 6.92813e-05
14832 1.67255e-05
14833 0.00106922
14834 0.0107873
14835 0.00220992
14836 0.00215963
14837 0.00872724
14838 0.00672679
14839 0.0237118
14840 0.0214696
14841 2.53316e-05
14842 3.11824e-06
14843 1.14679e-05
14844 9.12413e-06
14845 0.0532986
14846 0.0528215
14847 0.0135088
14848 0.0152091
14849 0.0640456
14850 0.0149749
14851 0.0496689
14852 0.24244
14853 0.257117
14854 1
14855 0.232384
14856 4.32511e-05
14857 6.12834e-05
14858 0.000106603
14859 0.000158432
14860 5.66572e-07
14861 2.87788e-06
14862 0.066717
14863 0.302191
14864 0.212666
14865 0.217192
14866 1
14867 0.188466
14868 0.241886
14869 0.0430606
14870 0.0151115
14871 0.0369001
14872 0.00574351
14873 1.77957e-05
14874 3.84801e-05
14875 4.13513e-05
14876 0.000124258
14877 0.000109408
14878 0.000225696
14879 0.0766621
14880 0.00520831
14881 0.000913257
14882 0.00419969
14883 0.00098261
14884 0.000504751
14885 0.000116256
14886 0.0611552
14887 0.0100273
14888 0.00496221
14889 0.231901
14890 0.0757653
14891 0.208261
14892 0.0887879
14893 0.0178962
14894 0.069759
14895 0.0765547
14896 0.0263347
14897 2.32916e-05
14898 4.00957e-06
14899 3.6722e-06
14900 1.32651e-05
14901 0.143278
14902 0.212327
14903 0.19562
14904 0.22404
14905 1
14906 1
14907 1
14908 3.78715e-05
14909 0.00011391
14910 0.000499055
14911 0.000969517
14912 0.000182115
14913 0.000199947
14914 4.15952e-05
14915 0.000158308
14916 4.38138e-05
14917 5.93741e-05
14918 0.0829385
14919 0.0864555
14920 0.270991
14921 0.237896
14922 0.000228228
14923 0.000177037
14924 0.00014337
14925 4.11979e-05
14926 0.000722986
14927 0.000727826
14928 0.000177466
14929 0.000694464
14930 0.000277439
14931 0.00114219
14932 0.000427793
14933 0.254112
14934 0.251121
14935 1
14936 0.11485
14937 0.0171213
14938 0.0491665
14939 0.043445
14940 0.100864
14941 0.000303149
14942 0.000608757
14943 0.000252359
14944 0.000139569
14945 6.49717e-05
14946 0.000239286
14947 5.59095e-05
14948 0.000186011
14949 0.173977
14950 0.269705
14951 0.130201
14952 0.000795066
14953 0.00167875
14954 0.00392221
14955 0.000906072
14956 0.00864602
14957 0.0139391
14958 0.00476875
14959 0.017524
14960 1.0575e-05
14961 1.05757e-05
14962 2.33539e-06
14963 2.60434e-06
14964 0.000728586
14965 0.00213003
14966 0.00155573
14967 0.000492134
14968 0.00128409
14969 0.00609302
14970 0.00709086
14971 0.00159474
14972 0.000470508
14973 0.00163242
14974 0.000398663
14975 0.0576137
14976 0.0806721
14977 0.0586039
14978 0.0220725
14979 0.0107046
14980 0.0536482
14981 0.0246201
14982 5.04382e-05
14983 0.000215072
14984 9.1814e-05
14985 0.000128794
14986 0.00190575
14987 0.000534129
14988 0.000930625
14989 0.000368529
14990 1
14991 1
14992 0.247883
14993 1
14994 0.0839757
14995 0.0173745
14996 0.0544334
14997 2.87176e-06
14998 2.66558e-06
14999 9.71401e-06
15000 2.93665e-06
15001 0.000633435
15002 0.000658243
15003 0.000173813
15004 0.00016752
15005 0.00531312
15006 0.00204035
15007 0.00906994
15008 0.217462
15009 1
15010 0.216095
15011 0.203084
15012 1
15013 1
15014 0.0210133
15015 0.0688994
15016 0.017519
15017 0.0755464
15018 0.0412941
15019 0.0181643
15020 0.0143437
15021 0.00578604
15022 3.82442e-06
15023 1.05813e-06
15024 1.43353e-06
15025 1.00984e-06
15026 0.00705882
15027 0.00798885
15028 0.0115318
15029 0.0357767
15030 0.0478724
15031 0.052169
15032 0.181914
15033 0.0590192
15034 0.198674
15035 0.0574575
15036 0.0755329
15037 0.0118076
15038 0.00302013
15039 0.010416
15040 1
15041 1
15042 0.209665
15043 0.175284
15044 0.0576398
15045 0.231032
15046 0.0570091
15047 0.153198
15048 0.163433
15049 0.253509
15050 0.0166946
15051 0.011447
15052 0.0033206
15053 0.0110271
15054 0.0679086
15055 0.0666879
15056 0.149139
15057 0.187569
15058 1
15059 1
15060 1
15061 0.0163271
15062 0.044694
15063 0.00703637
15064 0.0222106
15065 0.000114042
15066 8.44079e-05
15067 2.51481e-05
15068 2.35013e-05
15069 0.00247109
15070 0.00239365
15071 0.00107406
15072 0.000333507
15073 0.000472593
15074 0.000280534
15075 0.000622359
15076 0.00322503
15077 0.000972159
15078 0.00219371
15079 1
15080 0.192734
15081 1
15082 0.223334
15083 3.17026e-05
15084 3.36359e-05
15085 3.88539e-05
15086 0.000143494
15087 6.49625e-06
15088 1.10434e-05
15089 5.22565e-06
15090 4.3995e-06
15091 1.47697e-05
15092 2.0311e-05
15093 0.0258359
15094 0.0112574
15095 0.0390517
15096 0.0461109
15097 0.000202761
15098 4.77081e-05
15099 5.64491e-05
15100 5.76424e-05
15101 1.86493e-05
15102 6.47039e-05
15103 1.67775e-05
15104 0.00948331
15105 0.00507866
15106 0.0060333
15107 0.0170335
15108 0.0315695
15109 0.0935929
15110 0.0577651
15111 0.229463
15112 0.044692
15113 0.0672651
15114 0.0314113
15115 3.79669e-06
15116 1.48519e-05
15117 3.19183e-05
15118 1.29509e-05
15119 1
15120 0.0343171
15121 0.0190171
15122 0.0769066
15123 0.0143332
15124 0.00112025
15125 0.00134565
15126 0.000490825
15127 0.000430633
15128 0.0576835
15129 0.0511471
15130 0.0138393
15131 0.0205
15132 0.0515889
15133 0.0649577
15134 0.197485
15135 0.154237
15136 0.177048
15137 1
15138 1
15139 1
15140 0.00634374
15141 0.00151731
15142 0.0503032
15143 0.0146175
15144 0.0159036
15145 0.0147952
15146 1
15147 0.213835
15148 1
15149 0.0192463
15150 0.0175999
15151 5.4128e-05
15152 0.00019391
15153 5.53356e-05
15154 7.75328e-05
15155 0.0677396
15156 0.123063
15157 0.0195697
15158 0.0489077
15159 0.0657059
15160 0.214849
15161 0.0718785
15162 0.0760649
15163 1.84489e-05
15164 6.76026e-05
15165 1.9954e-05
15166 0.00107965
15167 0.000286717
15168 0.000654583
15169 0.00388409
15170 0.000855029
15171 0.00269184
15172 0.00374709
15173 1.70307e-05
15174 2.56484e-05
15175 7.74335e-06
15176 1.20748e-05
15177 1
15178 1
15179 0.168045
15180 0.000238274
15181 0.000933399
15182 0.000290564
15183 0.000321513
15184 0.000778682
15185 0.000801962
15186 0.000193481
15187 0.232351
15188 1
15189 1
15190 0.196516
15191 0.000391356
15192 0.000210282
15193 7.23788e-05
15194 0.000188685
15195 0.00778519
15196 0.00779992
15197 0.033696
15198 0.0124726
15199 0.0117147
15200 0.0037246
15201 0.00259845
15202 0.00334703
15203 0.00791471
15204 0.00798361
15205 0.016212
15206 8.39398e-05
15207 1.80396e-05
15208 5.31087e-05
15209 7.60061e-05
15210 0.0396066
15211 0.00843086
15212 0.0140566
15213 0.0406058
15214 4.67263e-06
15215 4.42907e-06
15216 4.35406e-06
15217 3.04456e-05
15218 0.000156572
15219 0.00011741
15220 4.48385e-05
15221 3.12229e-05
15222 3.08914e-05
15223 3.8775e-05
15224 0.000101275
15225 0.0254094
15226 0.0424279
15227 0.0192292
15228 0.0687098
15229 0.0118547
15230 0.0109285
15231 0.0391754
15232 0.011841
15233 0.00307348
15234 0.00324104
15235 0.0025501
15236 0.00409544
15237 0.0106905
15238 2.4576e-05
15239 0.0152975
15240 0.00534287
15241 0.0256515
15242 8.2052e-06
15243 2.84675e-05
15244 8.52708e-06
15245 2.87115e-05
15246 2.61846e-05
15247 5.23269e-05
15248 2.72007e-05
15249 0.0142764
15250 0.00795503
15251 0.0130942
15252 0.00374055
15253 1
15254 0.237452
15255 0.185515
15256 1
15257 0.0172345
15258 0.0515628
15259 0.0137376
15260 0.012519
15261 0.133039
15262 1
15263 0.221823
15264 0.206178
15265 7.13067e-05
15266 0.000137119
15267 0.000223116
15268 0.000176066
15269 0.000206388
15270 0.00068945
15271 0.000583056
15272 0.0263411
15273 0.00354822
15274 0.0144659
15275 0.0115382
15276 0.016766
15277 0.00409304
15278 0.00770137
15279 0.00105956
15280 0.00415656
15281 0.00444783
15282 0.00121811
15283 0.188125
15284 0.0205884
15285 0.0754426
15286 0.0380165
15287 0.0149415
15288 0.000924621
15289 0.00214878
15290 0.00230434
15291 0.00469612
15292 8.36412e-05
15293 1.5085e-05
15294 5.33352e-05
15295 1.55517e-05
15296 0.0355055
15297 0.00936158
15298 0.00512282
15299 0.0121555
15300 0.00215656
15301 0.00300734
15302 0.0022647
15303 0.0110329
15304 0.0668018
15305 0.0396099
15306 0.259208
15307 0.175686
15308 0.000254997
15309 0.000450131
15310 0.00114365
15311 0.000869073
15312 1
15313 0.224383
15314 1
15315 1
15316 1
15317 0.20447
15318 1
15319 1
15320 0.000994528
15321 0.0015745
15322 0.154695
15323 1
15324 0.275907
15325 1
15326 2.35894e-05
15327 3.51697e-05
15328 3.0505e-05
15329 0.000279284
15330 0.000283997
15331 0.00118132
15332 0.000963119
15333 0.000879512
15334 0.000335194
15335 0.000273442
15336 0.000793587
15337 0.00348636
15338 0.00449958
15339 0.00125139
15340 0.00201532
15341 0.0984882
15342 0.0198567
15343 0.0303999
15344 0.0409609
15345 1
15346 0.180954
15347 0.217185
15348 0.228145
15349 0.200093
15350 0.0240842
15351 0.212744
15352 0.210525
15353 0.229022
15354 0.0646355
15355 0.000804957
15356 0.000677364
15357 0.000191334
15358 0.000726348
15359 0.00799321
15360 0.0114041
15361 0.0462665
15362 0.0165474
15363 0.00188146
15364 0.00475034
15365 0.00127812
15366 0.0044661
15367 0.00518399
15368 0.0102758
15369 0.0149941
15370 0.00266482
15371 0.00755995
15372 0.0232826
15373 0.000954655
15374 0.00156124
15375 0.00234542
15376 0.0114383
15377 0.00704073
15378 0.0161394
15379 0.0379027
15380 0.0041095
15381 0.0117109
15382 0.015544
15383 0.0175103
15384 0.000161863
15385 0.000160011
15386 0.0122847
15387 0.026321
15388 0.0745816
15389 0.0254597
15390 0.00398711
15391 0.0144012
15392 0.0128925
15393 1.00741e-05
15394 1.2215e-05
15395 9.25797e-06
15396 3.86045e-05
15397 0.173474
15398 0.053052
15399 0.062955
15400 0.047571
15401 0.245716
15402 0.226271
15403 0.0796853
15404 0.0186758
15405 0.00608929
15406 0.0194792
15407 0.0107026
15408 4.28144e-05
15409 3.17325e-05
15410 0.000184241
15411 0.0673708
15412 0.0122613
15413 0.0295599
15414 0.0489066
15415 0.00197903
15416 0.000689329
15417 0.000240886
15418 0.000379658
15419 0.0502312
15420 0.0615485
15421 0.0199176
15422 0.0119333
15423 0.00910527
15424 1
15425 1
15426 0.228175
15427 0.002487
15428 0.00131732
15429 0.00142783
15430 0.00126649
15431 0.000629275
15432 0.000267745
15433 0.0010533
15434 0.181222
15435 0.0541025
15436 0.207193
15437 0.0479413
15438 0.000201001
15439 5.23848e-05
15440 6.16627e-05
15441 0.0707545
15442 0.0659638
15443 0.184862
15444 0.201839
15445 0.00528672
15446 0.0105929
15447 0.00619198
15448 0.00220769
15449 4.4427e-06
15450 9.8397e-07
15451 1.35596e-06
15452 1.61763e-06
15453 4.74927e-05
15454 0.000117417
15455 9.49254e-05
15456 0.0134631
15457 0.0675277
15458 0.0371486
15459 0.0471574
15460 0.00157237
15461 0.000671174
15462 0.000480161
15463 0.00140804
15464 0.00035687
15465 0.00069771
15466 0.000288588
15467 0.000168644
15468 0.0392992
15469 0.0558371
15470 0.0106907
15471 0.00945514
15472 0.00902634
15473 0.00180047
15474 0.00199375
15475 0.000134919
15476 0.000219436
15477 3.93019e-05
15478 8.51949e-05
15479 0.00115298
15480 0.000592548
15481 0.0024934
15482 0.000314867
15483 0.00185225
15484 0.00363934
15485 0.00233304
15486 0.0021663
15487 0.00216321
15488 0.0097034
15489 0.217763
15490 0.248813
15491 1
15492 0.225685
15493 1
15494 0.254787
15495 1
15496 0.214261
15497 0.00213588
15498 0.000901522
15499 0.00122152
15500 0.00042436
15501 1.99385e-06
15502 2.24226e-06
15503 2.15461e-06
15504 6.33138e-06
15505 0.00037898
15506 0.000113142
15507 0.000453366
15508 0.000105685
15509 2.9531e-05
15510 3.34751e-05
15511 0.000120271
15512 3.19138e-05
15513 0.00533444
15514 0.00172243
15515 0.00371929
15516 0.00982465
15517 0.000390442
15518 0.00124838
15519 0.00160606
15520 0.212086
15521 0.158485
15522 0.0626473
15523 0.0773537
15524 0.0195816
15525 0.0191546
15526 0.0902819
15527 0.0523185
15528 0.00013952
15529 0.000982958
15530 0.000449634
15531 0.000442834
15532 1
15533 1
15534 1
15535 0.22815
15536 0.00155606
15537 0.000466953
15538 0.00155033
15539 1
15540 1
15541 1
15542 0.22402
15543 0.00210058
15544 0.000768574
15545 0.000684494
15546 0.00326471
15547 0.0104134
15548 0.0220658
15549 0.0503371
15550 0.000505319
15551 0.000425462
15552 0.000112543
15553 0.000320903
15554 0.184939
15555 1
15556 4.10001e-05
15557 7.96892e-06
15558 2.60404e-05
15559 0.00532093
15560 0.0068721
15561 0.00157989
15562 0.00528708
15563 0.000751161
15564 0.000622069
15565 0.000518894
15566 0.000134897
15567 6.03174e-05
15568 0.000289547
15569 0.00029564
15570 0.000156536
15571 0.000457834
15572 0.000253189
15573 0.000666326
15574 0.00106846
15575 0.0220963
15576 0.0110619
15577 0.000289499
15578 0.00132427
15579 0.000559663
15580 0.00025712
15581 0.0127928
15582 0.0240125
15583 0.00628419
15584 0.0115145
15585 0.0369788
15586 0.071139
15587 0.0746883
15588 0.266542
15589 0.0263911
15590 0.0507387
15591 0.007922
15592 0.0205158
15593 0.0127002
15594 0.015634
15595 0.0234288
15596 0.0453699
15597 0.000123542
15598 0.000112153
15599 2.63294e-05
15600 0.000108946
15601 1
15602 0.258831
15603 1
15604 1
15605 1.68068e-05
15606 2.14138e-05
15607 4.68468e-06
15608 5.00999e-06
15609 1
15610 0.16587
15611 1
15612 1
15613 0.00206994
15614 0.000719258
15615 0.0017936
15616 0.00203074
15617 0.00209779
15618 0.000417709
15619 0.187277
15620 0.214273
15621 0.0640761
15622 0.0679117
15623 0.23314
15624 0.192224
15625 1
15626 1
15627 1
15628 0.197423
15629 0.0662854
15630 0.230827
15631 0.212058
15632 0.167085
15633 0.229126
15634 3.0514e-05
15635 7.83755e-05
15636 6.45849e-05
15637 7.2013e-05
15638 1
15639 0.20462
15640 1
15641 0.227486
15642 0.00343191
15643 0.000833942
15644 0.00074979
15645 0.00933104
15646 0.00194036
15647 0.00210743
15648 0.01237
15649 0.0589327
15650 0.0294255
15651 0.0873602
15652 0.261618
15653 0.0559546
15654 0.0645026
15655 0.107014
15656 0.0193787
15657 0.0252096
15658 0.00463065
15659 0.0143056
15660 0.000475296
15661 0.00179547
15662 0.00880973
15663 0.0590851
15664 0.0241206
15665 0.0228982
15666 0.0184199
15667 0.0468135
15668 0.00999736
15669 0.0321123
15670 0.00296344
15671 0.0109521
15672 0.00308297
15673 0.00594186
15674 0.160628
15675 1
15676 1
15677 0.156778
15678 1
15679 0.178821
15680 0.290164
15681 0.259346
15682 0.00203943
15683 0.0414378
15684 0.156642
15685 0.0248104
15686 0.0355827
15687 0.252703
15688 0.183993
15689 0.0593843
15690 0.220583
15691 0.0561349
15692 0.0575125
15693 0.0200313
15694 0.0275047
15695 0.00110094
15696 8.17069e-05
15697 4.89884e-05
15698 5.45797e-05
15699 0.000124735
15700 0.000287998
15701 0.000296386
15702 0.000869979
15703 0.21451
15704 0.0709014
15705 0.216832
15706 0.222053
15707 0.000311414
15708 0.00117322
15709 0.000402176
15710 0.000601007
15711 0.199846
15712 1
15713 0.0015604
15714 0.000298124
15715 0.00103237
15716 0.00124823
15717 0.000919338
15718 0.00032172
15719 0.00163161
15720 0.0260547
15721 0.00395187
15722 0.0134652
15723 0.00958925
15724 7.53134e-05
15725 9.10135e-05
15726 2.05882e-05
15727 2.38507e-05
15728 2.70837e-05
15729 8.62341e-06
15730 9.42746e-06
15731 1.84253e-05
15732 5.92789e-06
15733 4.06514e-06
15734 4.25789e-06
15735 0.000539238
15736 0.000424125
15737 0.000203396
15738 0.000149919
15739 8.63689e-05
15740 2.96905e-05
15741 0.00372568
15742 0.0203146
15743 0.00503835
15744 0.013175
15745 0.239028
15746 0.219259
15747 0.0742541
15748 0.263655
15749 0.00340198
15750 0.00421907
15751 0.000939476
15752 0.00132044
15753 0.00894392
15754 0.0148189
15755 0.0438292
15756 0.00884375
15757 0.00177114
15758 0.00175262
15759 0.00145792
15760 0.000392876
15761 0.00386344
15762 0.0011278
15763 0.00126524
15764 0.00104871
15765 0.0127472
15766 0.0108535
15767 0.00313671
15768 0.0105999
15769 0.000711153
15770 0.000177559
15771 0.000206209
15772 0.000870198
15773 4.60475e-07
15774 2.08303e-06
15775 2.0653e-06
15776 2.02262e-06
15777 0.208839
15778 0.261897
15779 1
15780 0.234065
15781 0.0283869
15782 0.0843405
15783 0.0649683
15784 0.0221221
15785 0.00268271
15786 0.00065576
15787 0.000887366
15788 0.000692678
15789 1
15790 1
15791 2.87296e-05
15792 4.47247e-05
15793 7.96994e-06
15794 3.25352e-05
15795 0.222353
15796 1
15797 1
15798 1
15799 0.000229071
15800 0.00101912
15801 0.000942276
15802 0.00021934
15803 0.065157
15804 0.067877
15805 0.0236614
15806 0.244145
15807 0.0646616
15808 0.0716431
15809 0.0632871
15810 0.084558
15811 0.0277634
15812 0.0212877
15813 0.0230274
15814 0.0514662
15815 0.0108877
15816 0.0136112
15817 0.156863
15818 0.178131
15819 1
15820 1
15821 0.000451588
15822 0.000258264
15823 6.54136e-05
15824 0.000126811
15825 0.0622332
15826 0.0159451
15827 0.0323687
15828 0.0200549
15829 0.0698512
15830 0.0201242
15831 0.0154644
15832 0.00626801
15833 0.0123279
15834 0.0260368
15835 0.00466333
15836 0.0636092
15837 0.0983904
15838 0.209374
15839 0.0239766
15840 0.0229995
15841 0.0209828
15842 0.0676033
15843 3.28557e-05
15844 2.23111e-05
15845 5.78973e-06
15846 2.44839e-05
15847 0.136184
15848 0.000564294
15849 0.00140944
15850 0.0025628
15851 0.000574528
15852 1.13093e-05
15853 1.35055e-05
15854 3.82734e-05
15855 7.11156e-06
15856 1
15857 1
15858 1
15859 0.171859
15860 0.155659
15861 1
15862 0.22471
15863 0.207996
15864 0.0134345
15865 0.0042953
15866 0.00454917
15867 0.242723
15868 0.220882
15869 0.187258
15870 1
15871 0.107611
15872 0.0387598
15873 0.0321076
15874 0.0623715
15875 1
15876 0.152057
15877 1
15878 0.201809
15879 0.00097641
15880 0.000112806
15881 0.000369252
15882 0.000335112
15883 0.205804
15884 0.083785
15885 0.0294361
15886 0.095348
15887 0.000844213
15888 0.187848
15889 0.218722
15890 0.152111
15891 1
15892 0.113666
15893 1
15894 0.228253
15895 0.185719
15896 0.000453821
15897 0.000139692
15898 0.000465143
15899 0.000427799
15900 0.258323
15901 0.133808
15902 0.192544
15903 0.0818472
15904 0.049764
15905 0.0276956
15906 0.103273
15907 0.0764266
15908 0.0216602
15909 0.0274814
15910 0.0941209
15911 0.000105581
15912 0.000103324
15913 0.000341351
15914 0.000443588
15915 1
15916 1
15917 1
15918 0.294542
15919 0.000875227
15920 0.00427712
15921 0.0030008
15922 0.00426025
15923 0.00270004
15924 0.00753214
15925 0.0185395
15926 0.000418502
15927 0.00174302
15928 0.00030413
15929 0.0302927
15930 0.0448765
15931 0.124636
15932 0.231926
15933 1
15934 1
15935 0.181804
15936 1
15937 1
15938 1
15939 0.185559
15940 0.188451
15941 0.172365
15942 0.178209
15943 0.0421353
15944 0.0419307
15945 6.09078e-06
15946 2.90164e-05
15947 5.85657e-06
15948 2.70127e-05
15949 0.148797
15950 1
15951 0.250723
15952 0.248982
15953 0.000166219
15954 0.000134835
15955 0.000572703
15956 0.177366
15957 1
15958 0.229811
15959 1
15960 0.270363
15961 0.166773
15962 3.87311e-05
15963 8.47621e-06
15964 8.79133e-06
15965 0.00110267
15966 0.00155651
15967 0.00135044
15968 0.00449303
15969 0.000271384
15970 6.71063e-05
15971 0.000146539
15972 0.000124939
15973 0.24271
15974 1
15975 1
15976 1
15977 0.00301074
15978 0.000931278
15979 0.0225084
15980 0.0227123
15981 0.0405926
15982 0.0780128
15983 8.41102e-06
15984 2.31788e-05
15985 0.00238414
15986 0.00113828
15987 0.000682356
15988 0.00326743
15989 1.96133e-05
15990 4.97263e-06
15991 3.297e-05
15992 2.28219e-05
15993 4.35481e-05
15994 4.69036e-05
15995 1.3609e-05
15996 0.249599
15997 1
15998 0.239942
15999 7.73577e-05
16000 0.000330436
16001 8.30989e-05
16002 0.00032568
16003 0.000102099
16004 7.47692e-05
16005 0.0123309
16006 0.00371434
16007 0.00220072
16008 0.00610016
16009 8.10971e-05
16010 0.0477245
16011 0.0199673
16012 0.0605217
16013 0.0573302
16014 0.00124364
16015 0.00505139
16016 1.85426e-05
16017 2.51436e-05
16018 4.26296e-05
16019 7.71282e-06
16020 1.446e-05
16021 1.25644e-05
16022 5.23275e-05
16023 1.61974e-05
16024 0.010584
16025 0.0385282
16026 0.052543
16027 0.014132
16028 0.00967086
16029 0.0104534
16030 0.0028952
16031 0.00217279
16032 0.0111557
16033 0.00428006
16034 0.00310661
16035 0.0277271
16036 0.0788195
16037 0.257306
16038 0.0494855
16039 0.0435868
16040 0.110517
16041 0.0044221
16042 0.00362868
16043 0.0216035
16044 0.0114523
16045 0.0170184
16046 0.0250282
16047 0.0148544
16048 0.0589765
16049 0.235565
16050 0.119829
16051 1
16052 1
16053 0.151948
16054 0.0817389
16055 0.111552
16056 0.276632
16057 0.00720482
16058 0.0215657
16059 0.0147076
16060 0.0173333
16061 0.0161584
16062 0.0303988
16063 0.047639
16064 0.0692673
16065 0.179233
16066 0.0498362
16067 0.000428188
16068 0.000420362
16069 0.00176491
16070 0.000438504
16071 0.0153948
16072 0.00410197
16073 0.00209143
16074 9.58201e-05
16075 2.33623e-05
16076 6.59765e-05
16077 8.66221e-05
16078 0.00637738
16079 0.0133176
16080 0.0275016
16081 0.00277658
16082 0.00123755
16083 0.00575118
16084 0.00172746
16085 0.144556
16086 0.260829
16087 0.0868847
16088 1
16089 0.17557
16090 1
16091 0.19674
16092 0.000612841
16093 0.00203617
16094 0.00392133
16095 0.000450064
16096 0.000102471
16097 0.000467578
16098 0.000366639
16099 0.0626237
16100 0.0138196
16101 0.0234634
16102 0.00247403
16103 0.000605816
16104 0.000954289
16105 0.000451739
16106 0.061017
16107 0.0133558
16108 0.0546899
16109 0.0138897
16110 1.6873e-05
16111 1.76575e-05
16112 1.28982e-05
16113 6.2603e-05
16114 0.215333
16115 1
16116 1
16117 1
16118 1.2043e-05
16119 3.3163e-06
16120 1.45091e-05
16121 1.29761e-05
16122 0.0005882
16123 0.00780657
16124 0.00311381
16125 0.00789144
16126 0.0144902
16127 4.60692e-06
16128 4.85302e-06
16129 4.58028e-06
16130 0.166815
16131 1
16132 0.211481
16133 0.237997
16134 0.000684912
16135 0.000579583
16136 0.000170397
16137 0.000151085
16138 0.00616353
16139 0.00673279
16140 0.0206342
16141 0.0197998
16142 4.82568e-05
16143 4.98035e-05
16144 2.61632e-05
16145 1.04916e-05
16146 3.25189e-05
16147 0.000112038
16148 8.71717e-05
16149 3.15334e-05
16150 0.0702372
16151 0.199363
16152 0.0858486
16153 0.244108
16154 0.000877927
16155 0.000459189
16156 8.21327e-05
16157 5.80414e-05
16158 7.11377e-05
16159 1.98668e-05
16160 9.67217e-06
16161 5.64489e-05
16162 2.77574e-05
16163 0.00355024
16164 0.0120898
16165 0.0492985
16166 0.00794224
16167 0.0231983
16168 0.0274891
16169 0.0247128
16170 0.00527389
16171 0.00811066
16172 0.00956631
16173 0.0185842
16174 0.0436538
16175 0.00612638
16176 1.73596e-05
16177 5.53098e-06
16178 5.44039e-06
16179 2.223e-05
16180 0.195665
16181 1
16182 1
16183 1
16184 0.218596
16185 0.000555723
16186 0.000299725
16187 0.000155504
16188 0.000146042
16189 4.37045e-05
16190 3.53882e-05
16191 0.0161314
16192 0.024507
16193 0.030108
16194 0.000212906
16195 0.000175478
16196 0.000158136
16197 0.000906528
16198 9.09997e-05
16199 0.000256489
16200 7.91794e-05
16201 0.000110236
16202 0.0348675
16203 0.0201401
16204 0.0813585
16205 0.0723548
16206 1
16207 0.234985
16208 0.245384
16209 0.000830558
16210 0.000321523
16211 0.00113091
16212 0.00201369
16213 0.0154778
16214 0.0702963
16215 0.0672514
16216 0.060091
16217 3.96663e-06
16218 1.69272e-05
16219 1.88699e-05
16220 4.9751e-06
16221 0.00336235
16222 0.00713035
16223 0.0016738
16224 0.211908
16225 0.0600106
16226 0.0570648
16227 0.0693391
16228 0.000234714
16229 6.99358e-05
16230 0.014479
16231 0.037815
16232 0.0181091
16233 0.0686477
16234 0.173542
16235 0.179725
16236 1
16237 0.288516
16238 0.0318202
16239 0.014045
16240 0.0470659
16241 0.0109602
16242 0.21505
16243 1
16244 0.281452
16245 0.206633
16246 1
16247 1
16248 0.225019
16249 1
16250 1
16251 0.181281
16252 0.216052
16253 0.206639
16254 0.182592
16255 0.158976
16256 0.216444
16257 1
16258 0.00308617
16259 0.00381288
16260 0.000986806
16261 0.00612476
16262 0.0470223
16263 0.00915341
16264 0.0118623
16265 0.0281172
16266 0.0227862
16267 0.00290533
16268 0.0139524
16269 0.00615092
16270 0.00728621
16271 0.00251326
16272 0.00186927
16273 0.00156475
16274 0.00158824
16275 0.000302582
16276 0.00029759
16277 0.203886
16278 0.192223
16279 0.0828006
16280 0.0392657
16281 0.0513379
16282 0.230109
16283 0.0655326
16284 0.183471
16285 0.0386407
16286 0.0692852
16287 0.0627848
16288 0.0851244
16289 0.0337891
16290 7.29544e-05
16291 2.74621e-05
16292 3.54582e-05
16293 7.66762e-05
16294 2.64357e-05
16295 2.69233e-05
16296 0.000118651
16297 2.5469e-05
16298 2.75249e-05
16299 1
16300 0.114348
16301 0.174043
16302 0.171805
16303 0.00534542
16304 0.00117386
16305 0.00335789
16306 0.000938795
16307 0.0458857
16308 0.0405612
16309 0.010624
16310 0.0340855
16311 0.207651
16312 0.24492
16313 0.0832044
16314 0.188684
16315 0.0579705
16316 0.189223
16317 0.0494892
16318 0.187734
16319 0.0234409
16320 0.0687852
16321 0.196831
16322 0.0106692
16323 0.00261671
16324 0.0114583
16325 0.00290996
16326 1
16327 1
16328 1
16329 0.000666499
16330 0.000174927
16331 0.000558832
16332 0.204035
16333 0.055074
16334 0.175169
16335 0.20371
16336 0.22227
16337 1
16338 1
16339 1
16340 0.0113623
16341 0.00171568
16342 0.00225672
16343 0.00590366
16344 3.08059e-05
16345 0.00011693
16346 4.72016e-05
16347 1.34929e-05
16348 1.84596e-05
16349 1.54341e-05
16350 6.02529e-05
16351 0.0750193
16352 0.00895026
16353 0.0332104
16354 0.00898949
16355 0.0797473
16356 0.192822
16357 0.25775
16358 0.233475
16359 0.0417488
16360 0.176624
16361 4.05311e-05
16362 9.33858e-06
16363 1.08958e-05
16364 2.48036e-05
16365 0.00229412
16366 0.00121163
16367 0.00296739
16368 0.00801008
16369 0.0669591
16370 0.084404
16371 0.00862756
16372 0.0430788
16373 0.024377
16374 0.0346554
16375 6.02555e-05
16376 1.15224e-05
16377 5.19896e-05
16378 3.10422e-05
16379 1.624e-05
16380 7.88818e-05
16381 3.39867e-05
16382 0.000154124
16383 9.87394e-05
16384 6.44084e-05
16385 0.031039
16386 0.0585679
16387 0.0672886
16388 0.137676
16389 5.7634e-05
16390 0.000244826
16391 0.036396
16392 0.178693
16393 0.0953897
16394 0.073885
16395 0.107933
16396 0.22673
16397 0.262398
16398 1
16399 0.0296508
16400 0.00963674
16401 0.0245886
16402 0.0717498
16403 0.0659096
16404 0.020601
16405 0.0179115
16406 0.0801097
16407 0.0236404
16408 0.268987
16409 0.224742
16410 1
16411 5.78755e-06
16412 6.26752e-06
16413 6.53135e-06
16414 2.70804e-05
16415 1.36559e-05
16416 2.11957e-05
16417 7.16974e-05
16418 0.153567
16419 0.0599843
16420 1.3628e-05
16421 3.82218e-06
16422 0.185563
16423 0.0822115
16424 0.0498743
16425 0.0803574
16426 5.20086e-05
16427 0.000128013
16428 2.48893e-05
16429 8.04035e-05
16430 0.0440391
16431 0.0547676
16432 0.0522115
16433 0.015814
16434 2.91951e-06
16435 2.72015e-06
16436 7.39984e-06
16437 1.0198e-05
16438 1
16439 1
16440 1
16441 0.251973
16442 0.00138459
16443 0.000834691
16444 0.00146721
16445 0.0898624
16446 0.0420815
16447 0.0143149
16448 0.0604958
16449 0.000424044
16450 0.00014646
16451 0.000157321
16452 7.80651e-05
16453 0.00192538
16454 0.00180092
16455 0.00624666
16456 0.00666011
16457 2.16495e-05
16458 6.92167e-05
16459 2.47208e-05
16460 0.1992
16461 0.0518341
16462 0.0728773
16463 2.92214e-05
16464 2.91018e-05
16465 9.91171e-05
16466 0.000101873
16467 1
16468 0.211105
16469 1
16470 1
16471 0.025332
16472 0.0178229
16473 0.0246034
16474 0.112672
16475 1
16476 0.222247
16477 1
16478 0.229177
16479 0.244794
16480 1
16481 0.333215
16482 0.277665
16483 0.00462575
16484 0.0152666
16485 0.00252601
16486 0.0651576
16487 0.221085
16488 0.191228
16489 0.226056
16490 3.05347e-05
16491 9.27674e-05
16492 0.000174781
16493 3.04225e-05
16494 0.0170148
16495 0.0437348
16496 0.0741393
16497 0.0151318
16498 0.00786358
16499 0.0211743
16500 0.0191231
16501 0.031862
16502 0.00947449
16503 0.00299023
16504 0.0024976
16505 0.00215161
16506 0.000641796
16507 0.000567679
16508 0.000161755
16509 1
16510 1
16511 1
16512 0.00028112
16513 0.0011766
16514 0.000342537
16515 0.00124981
16516 0.000433448
16517 0.000616661
16518 0.000120526
16519 0.000299434
16520 0.0063326
16521 0.0262592
16522 0.0211845
16523 0.00135257
16524 0.0017394
16525 0.00026795
16526 0.00010176
16527 0.000428553
16528 0.000318548
16529 0.000524125
16530 9.77954e-05
16531 0.000336354
16532 0.000316954
16533 0.0180836
16534 0.0159858
16535 0.0116017
16536 0.0591291
16537 4.58241e-05
16538 0.000215834
16539 6.88754e-05
16540 7.22333e-05
16541 2.67594e-05
16542 3.26088e-05
16543 8.7606e-06
16544 3.43087e-05
16545 1
16546 1
16547 0.243091
16548 1
16549 0.00041838
16550 0.000433857
16551 9.36699e-05
16552 0.000298836
16553 0.00083958
16554 0.000776715
16555 0.00353122
16556 0.00460978
16557 0.0637759
16558 0.198101
16559 0.246473
16560 0.212531
16561 8.9389e-06
16562 3.14472e-05
16563 1.32624e-05
16564 3.71944e-06
16565 1.19717e-05
16566 1
16567 0.198855
16568 1
16569 1
16570 0.0418877
16571 0.203199
16572 0.181839
16573 0.182801
16574 1
16575 0.198755
16576 0.232535
16577 0.158886
16578 3.77502e-05
16579 0.00821876
16580 0.0428981
16581 0.0163849
16582 0.0356438
16583 0.0606573
16584 0.226892
16585 0.254866
16586 0.243723
16587 1
16588 1
16589 0.259366
16590 1
16591 6.62186e-05
16592 0.000159663
16593 0.000201524
16594 4.59796e-05
16595 0.00364415
16596 0.00766466
16597 0.00368681
16598 3.11562e-05
16599 0.000284338
16600 8.60216e-05
16601 9.95904e-05
16602 0.000319892
16603 0.189012
16604 0.25999
16605 1
16606 1
16607 2.1964e-05
16608 9.36332e-05
16609 2.51371e-05
16610 2.10143e-05
16611 0.105876
16612 0.194551
16613 0.0660464
16614 0.267298
16615 0.00370545
16616 0.00479828
16617 0.0101029
16618 0.018799
16619 0.00216395
16620 0.00152618
16621 0.00179972
16622 0.000509639
16623 0.00174286
16624 0.00050334
16625 0.00042851
16626 0.00444943
16627 0.0121274
16628 0.0281169
16629 0.00485825
16630 0.0120335
16631 0.0124724
16632 0.0643034
16633 0.023872
16634 0.0648797
16635 0.0170867
16636 0.0246482
16637 0.0701862
16638 0.0285683
16639 0.124854
16640 0.195829
16641 0.12453
16642 1
16643 1
16644 1
16645 0.183449
16646 0.209696
16647 0.273042
16648 0.198607
16649 1
16650 0.131782
16651 1
16652 0.00052795
16653 0.00134364
16654 0.00170277
16655 0.00215227
16656 0.0261254
16657 0.0101075
16658 0.0104401
16659 0.0400359
16660 0.0230975
16661 0.0547584
16662 0.0163767
16663 0.0656041
16664 2.78102e-05
16665 8.26174e-05
16666 2.4341e-05
16667 2.66955e-05
16668 0.00945172
16669 0.00318172
16670 0.0153385
16671 0.00558307
16672 1.47936e-05
16673 3.44249e-06
16674 1.45198e-05
16675 0.191708
16676 0.0344569
16677 0.132232
16678 0.0646206
16679 0.0143807
16680 0.00327333
16681 0.00364616
16682 0.0108199
16683 0.233519
16684 1
16685 0.184493
16686 0.163995
16687 0.208552
16688 1
16689 1
16690 1
16691 0.0228514
16692 0.0435733
16693 1
16694 0.177968
16695 0.136781
16696 1
16697 0.0913619
16698 0.0286303
16699 0.0377751
16700 0.157096
16701 1
16702 0.281965
16703 0.204447
16704 0.245373
16705 1
16706 1
16707 0.242155
16708 0.0148981
16709 0.00534426
16710 0.00620471
16711 0.000720569
16712 0.002934
16713 0.00148597
16714 0.0016387
16715 1
16716 0.274401
16717 1
16718 1
16719 0.0570251
16720 0.0556981
16721 0.0575612
16722 0.20894
16723 0.0671083
16724 0.0152211
16725 0.00792065
16726 0.0226577
16727 0.0012219
16728 0.00272655
16729 0.0023537
16730 0.00430366
16731 0.00100813
16732 0.000759407
16733 0.000522726
16734 0.00246182
16735 0.00436508
16736 0.00194575
16737 0.00667633
16738 0.000556834
16739 0.00102906
16740 3.41429e-05
16741 9.76251e-06
16742 3.96639e-05
16743 7.46759e-06
16744 0.000241934
16745 0.000102995
16746 0.000280961
16747 6.73549e-05
16748 0.184388
16749 0.236716
16750 1
16751 0.000379447
16752 0.000174039
16753 0.000661888
16754 0.000152594
16755 1.83158e-06
16756 1.68191e-06
16757 0.230344
16758 0.240775
16759 0.215411
16760 0.0698396
16761 0.00436207
16762 0.000971908
16763 0.00265479
16764 0.00267933
16765 0.0521302
16766 0.203088
16767 0.193409
16768 0.0706375
16769 0.0666244
16770 0.0210077
16771 0.000125633
16772 3.03354e-05
16773 0.000150648
16774 3.33657e-05
16775 4.55224e-06
16776 1.6662e-06
16777 5.76459e-06
16778 5.90834e-06
16779 0.00327018
16780 0.00115213
16781 0.00125737
16782 0.00110971
16783 0.0790565
16784 0.124509
16785 0.262325
16786 0.050088
16787 0.0194333
16788 0.0680994
16789 0.0150004
16790 1
16791 1
16792 0.267564
16793 0.0511899
16794 0.0433641
16795 0.0561162
16796 0.0118747
16797 0.0603578
16798 0.0598022
16799 0.0543203
16800 0.20594
16801 0.00118074
16802 0.0047933
16803 0.000698632
16804 0.000419547
16805 0.00103471
16806 0.00110285
16807 0.00212471
16808 0.0308227
16809 0.0667072
16810 0.0336844
16811 0.0145126
16812 0.0117455
16813 0.00357445
16814 0.00567707
16815 0.000313797
16816 0.000401562
16817 0.000954616
16818 0.000283677
16819 0.0018485
16820 0.000547898
16821 0.00265442
16822 0.00230802
16823 0.000202339
16824 8.32512e-05
16825 5.29514e-05
16826 0.0552978
16827 0.0150795
16828 0.0401086
16829 0.0107268
16830 1
16831 0.190705
16832 1
16833 0.217283
16834 0.039367
16835 0.14724
16836 0.0955632
16837 0.0744472
16838 1
16839 0.228011
16840 1
16841 0.0431379
16842 0.184459
16843 0.247353
16844 0.122641
16845 0.00365035
16846 0.00159061
16847 0.000488988
16848 0.00135323
16849 0.0635896
16850 0.0800673
16851 0.212286
16852 0.234875
16853 0.0563904
16854 0.10092
16855 5.37345e-06
16856 5.28826e-06
16857 5.02717e-06
16858 0.0514665
16859 0.0203493
16860 0.00740515
16861 0.000132123
16862 0.000259047
16863 0.000540769
16864 0.00010808
16865 4.40736e-05
16866 1.14998e-05
16867 4.61573e-05
16868 5.37849e-05
16869 1
16870 1
16871 1
16872 1
16873 0.237636
16874 1
16875 1
16876 0.287039
16877 0.0552658
16878 0.226601
16879 0.194425
16880 0.0803432
16881 0.031898
16882 0.0756415
16883 1
16884 0.156547
16885 0.225824
16886 1
16887 0.00615051
16888 0.0164568
16889 0.00258242
16890 0.0591403
16891 0.0362771
16892 1.77544e-05
16893 6.95931e-05
16894 7.77522e-05
16895 1.55897e-05
16896 1
16897 0.165305
16898 0.000218458
16899 0.000157581
16900 0.000736579
16901 0.000690478
16902 0.219465
16903 0.234134
16904 1
16905 1
16906 0.000338701
16907 0.000388412
16908 0.000115159
16909 0.000262616
16910 0.0704633
16911 0.0796992
16912 0.0172752
16913 0.0469258
16914 1
16915 1
16916 0.22746
16917 1
16918 0.0773064
16919 0.0584909
16920 0.23401
16921 0.177291
16922 0.057566
16923 0.0653324
16924 0.0294097
16925 0.000461092
16926 0.000107463
16927 0.000353268
16928 8.80624e-05
16929 0.00564015
16930 0.00204593
16931 0.00627728
16932 0.0109868
16933 0.00386603
16934 0.00108145
16935 0.00180219
16936 0.00132996
16937 0.0222096
16938 0.0531718
16939 0.0535614
16940 0.12097
16941 0.0534069
16942 0.0568738
16943 0.201782
16944 1.32535e-05
16945 1.20872e-05
16946 1.76075e-05
16947 3.35461e-05
16948 3.61601e-05
16949 4.76369e-05
16950 0.000142097
16951 0.000158164
16952 1
16953 1
16954 1
16955 0.238124
16956 0.0378385
16957 0.00635039
16958 0.0230436
16959 0.0165155
16960 3.43031e-05
16961 0.0740287
16962 0.239178
16963 0.216736
16964 0.252624
16965 0.00461204
16966 0.00317183
16967 0.00132647
16968 0.00098483
16969 0.224587
16970 0.057585
16971 0.0508443
16972 0.0605358
16973 0.0721011
16974 0.0343313
16975 0.106292
16976 0.0855745
16977 0.1486
16978 0.177918
16979 0.132638
16980 1
16981 0.000217791
16982 7.2403e-05
16983 0.000106239
16984 0.000222904
16985 0.0365936
16986 0.00711794
16987 0.0265442
16988 1
16989 0.165041
16990 1.56968e-05
16991 4.41102e-06
16992 5.53359e-06
16993 2.40024e-05
16994 1.7302e-05
16995 1.20273e-05
16996 5.2891e-05
16997 0.0171375
16998 0.0706057
16999 0.0406087
17000 0.0726121
17001 0.0006102
17002 0.000863591
17003 0.000353007
17004 0.000432495
17005 0.00112909
17006 0.00191474
17007 0.000906272
17008 0.000645923
17009 0.000168722
17010 0.000158514
17011 0.00533699
17012 0.00543108
17013 0.0291241
17014 0.242494
17015 0.212305
17016 1
17017 0.0710578
17018 0.0229347
17019 0.0735093
17020 0.0211779
17021 0.0240169
17022 0.0711696
17023 0.104745
17024 0.0428372
17025 0.160436
17026 0.216983
17027 0.0501536
17028 0.00247794
17029 0.00287511
17030 0.00297405
17031 0.000670297
17032 0.0019577
17033 0.00301008
17034 0.0017856
17035 9.51323e-05
17036 0.000341878
17037 0.000124246
17038 9.07521e-05
17039 0.020091
17040 0.00611782
17041 0.0181401
17042 0.0275514
17043 0.0227068
17044 0.0232424
17045 0.0819015
17046 4.07431e-05
17047 1.19852e-05
17048 1.17937e-05
17049 1.29722e-05
17050 1
17051 1
17052 1
17053 0.214453
17054 0.216145
17055 0.149152
17056 0.0646587
17057 0.000601298
17058 0.00028372
17059 0.000863147
17060 0.0011925
17061 0.000796103
17062 0.000250454
17063 4.40423e-05
17064 0.000191577
17065 3.49044e-05
17066 4.01676e-05
17067 0.000308475
17068 0.000376095
17069 0.00109935
17070 0.000280589
17071 0.0343899
17072 0.00882889
17073 0.0209236
17074 0.0101877
17075 0.0282025
17076 0.0664958
17077 0.0253059
17078 0.0190859
17079 0.0174462
17080 0.0537944
17081 0.0116097
17082 0.0244994
17083 0.0250371
17084 1
17085 0.210155
17086 1
17087 0.221096
17088 0.241429
17089 1
17090 1
17091 1
17092 0.00121781
17093 0.000534499
17094 1
17095 0.21584
17096 1
17097 1
17098 0.0132771
17099 0.0567994
17100 0.040949
17101 0.176998
17102 0.0538738
17103 0.0118107
17104 0.0722403
17105 0.0434227
17106 0.0159281
17107 1.48243e-06
17108 1.71925e-06
17109 1.12143e-06
17110 4.23304e-06
17111 1
17112 1
17113 0.1656
17114 1
17115 0.00919019
17116 0.0327196
17117 1
17118 0.227615
17119 8.67717e-05
17120 9.1237e-05
17121 8.05533e-05
17122 1.17571e-05
17123 1.2339e-05
17124 4.4874e-05
17125 1.19796e-05
17126 0.0626463
17127 0.0110952
17128 0.019176
17129 0.0194484
17130 5.59029e-06
17131 1.83216e-05
17132 4.82802e-06
17133 0.000117337
17134 0.0004298
17135 0.000105752
17136 9.43561e-05
17137 5.60047e-05
17138 1.30398e-05
17139 1.26703e-05
17140 1.32763e-05
17141 2.43535e-05
17142 2.46479e-05
17143 8.50356e-05
17144 2.53476e-05
17145 2.52406e-05
17146 8.30151e-05
17147 2.51079e-05
17148 2.44131e-05
17149 0.0267734
17150 0.0718407
17151 0.172509
17152 0.0780648
17153 1
17154 0.23754
17155 1
17156 1
17157 1
17158 0.26486
17159 0.217999
17160 3.66048e-05
17161 4.66832e-05
17162 4.71576e-05
17163 0.000143417
17164 0.0172394
17165 0.0092432
17166 0.011469
17167 0.0166316
17168 0.0104895
17169 0.0107085
17170 0.0222613
17171 0.00347657
17172 0.0140035
17173 0.00149873
17174 0.00158455
17175 0.000383801
17176 0.000954295
17177 0.000106626
17178 9.9278e-05
17179 0.000408503
17180 7.5344e-05
17181 2.09559e-05
17182 1.87745e-05
17183 1.79362e-05
17184 0.0166418
17185 0.0314752
17186 0.0515802
17187 0.00776455
17188 0.000537889
17189 0.000100776
17190 0.000430574
17191 0.000215244
17192 4.68808e-05
17193 9.95972e-06
17194 1.57373e-05
17195 1.31817e-05
17196 5.05977e-05
17197 8.12127e-06
17198 3.04994e-05
17199 4.26286e-05
17200 0.0004359
17201 0.000563308
17202 0.00146912
17203 0.00162519
17204 1.03528e-06
17205 1.42437e-06
17206 8.05787e-06
17207 0.221404
17208 1
17209 0.167063
17210 0.240431
17211 0.0528157
17212 0.205193
17213 0.211249
17214 8.85529e-05
17215 2.29206e-05
17216 9.11564e-05
17217 2.15827e-05
17218 2.18774e-05
17219 1.89136e-05
17220 5.32418e-06
17221 0.222134
17222 0.0530415
17223 0.239895
17224 0.201577
17225 0.000718671
17226 0.000959524
17227 3.43249e-05
17228 1.03218e-05
17229 2.54487e-05
17230 0.0844817
17231 0.00123407
17232 0.00246293
17233 0.0491627
17234 0.201187
17235 0.220614
17236 0.0880529
17237 0.00709273
17238 0.00686715
17239 0.00182506
17240 0.00788041
17241 0.0139794
17242 0.0474048
17243 0.0710725
17244 0.0123482
17245 0.0707143
17246 0.0286723
17247 0.150352
17248 0.171063
17249 0.0609739
17250 0.0246959
17251 0.0467368
17252 0.00770586
17253 6.46309e-06
17254 2.72576e-05
17255 7.28481e-06
17256 8.66695e-06
17257 0.234551
17258 0.0872119
17259 0.151325
17260 0.26211
17261 1.81841e-05
17262 3.01683e-06
17263 1.08643e-05
17264 9.87952e-06
17265 0.000786619
17266 0.0012438
17267 0.000681093
17268 0.00303828
17269 0.0799895
17270 0.0289506
17271 0.0223855
17272 0.0210179
17273 0.107569
17274 0.0309076
17275 0.0784745
17276 0.073907
17277 0.00703906
17278 0.007452
17279 0.00717876
17280 0.0216729
17281 0.00440265
17282 0.015212
17283 0.0106536
17284 0.0949852
17285 0.02805
17286 1
17287 1
17288 0.231304
17289 1
17290 0.00245426
17291 0.011863
17292 0.00358879
17293 0.00201279
17294 0.00100412
17295 0.239652
17296 0.234997
17297 1
17298 1
17299 0.000203466
17300 0.00138835
17301 0.000875965
17302 0.0747451
17303 0.0333471
17304 0.0154167
17305 0.0400107
17306 1
17307 1
17308 0.233706
17309 1
17310 0.00789675
17311 0.007038
17312 0.00142797
17313 0.0158507
17314 0.0611807
17315 0.0167529
17316 0.0176224
17317 0.0217663
17318 1
17319 1
17320 0.15646
17321 1
17322 0.199342
17323 0.0720373
17324 0.249624
17325 0.152652
17326 0.210915
17327 0.241709
17328 0.217504
17329 1
17330 0.0190541
17331 0.0225923
17332 0.0134938
17333 0.00413556
17334 0.233607
17335 1
17336 0.217774
17337 0.246009
17338 0.00605633
17339 0.0114136
17340 0.0226161
17341 1
17342 0.000553668
17343 0.0015783
17344 0.000404982
17345 0.00338412
17346 0.00224873
17347 0.00101861
17348 0.00298242
17349 2.19788e-05
17350 2.68443e-05
17351 2.49068e-05
17352 8.16787e-05
17353 6.76215e-05
17354 1.34674e-05
17355 5.82333e-05
17356 3.72889e-05
17357 0.00322257
17358 0.00448407
17359 0.00334438
17360 0.00328419
17361 0.0152296
17362 0.19842
17363 0.0678759
17364 0.084847
17365 0.0254332
17366 0.000349708
17367 0.000324682
17368 0.000466223
17369 0.00144952
17370 0.00086607
17371 0.00171853
17372 0.0218647
17373 0.00835247
17374 0.0103736
17375 0.00826207
17376 0.00218548
17377 0.000510558
17378 0.000495549
17379 0.000950496
17380 0.00264929
17381 0.242116
17382 0.217003
17383 0.220201
17384 0.053472
17385 0.0507901
17386 0.0217684
17387 0.0370532
17388 0.0477793
17389 0.0577007
17390 0.205823
17391 0.0607673
17392 0.00248751
17393 0.0106926
17394 0.00212914
17395 0.038498
17396 0.221013
17397 0.0474696
17398 0.0806079
17399 0.0040775
17400 0.00158585
17401 0.00519252
17402 0.00167014
17403 1
17404 1
17405 1
17406 0.197927
17407 0.00220339
17408 0.000723312
17409 0.00549137
17410 0.0130597
17411 0.00990098
17412 0.0343157
17413 0.168088
17414 1
17415 1
17416 0.000714553
17417 0.00521126
17418 0.000735537
17419 0.00311586
17420 1
17421 0.209046
17422 1
17423 1
17424 0.000165347
17425 3.25771e-05
17426 0.000108455
17427 3.143e-05
17428 0.0111454
17429 0.0145781
17430 0.0218144
17431 0.0404361
17432 4.4632e-05
17433 0.000214023
17434 6.53362e-05
17435 0.000169771
17436 0.00379372
17437 0.000835959
17438 0.000729252
17439 0.00261496
17440 0.000697304
17441 0.000621314
17442 0.000189541
17443 0.000259507
17444 1.78765e-05
17445 2.71691e-05
17446 0.050389
17447 0.061102
17448 0.0139497
17449 0.041972
17450 0.00154583
17451 0.0081297
17452 0.00561698
17453 0.00613145
17454 1
17455 0.192795
17456 1
17457 1
17458 0.0184901
17459 0.00730934
17460 0.00309031
17461 0.0119093
17462 0.217952
17463 0.236694
17464 2.65435e-05
17465 0.000107541
17466 0.0176303
17467 0.0166505
17468 0.0150662
17469 0.0587207
17470 0.065638
17471 0.0582073
17472 0.0474631
17473 0.203209
17474 1
17475 0.193414
17476 0.000349701
17477 9.97903e-05
17478 9.92862e-05
17479 0.000526781
17480 0.00535691
17481 0.0199323
17482 0.0163529
17483 0.0205089
17484 0.000551891
17485 0.000304747
17486 1
17487 1
17488 1
17489 0.169036
17490 0.00164662
17491 0.0014868
17492 0.00557112
17493 0.00174937
17494 4.53748e-06
17495 5.2404e-06
17496 4.90459e-06
17497 1.65783e-05
17498 1
17499 0.203013
17500 1
17501 1
17502 0.235435
17503 0.05562
17504 6.00036e-05
17505 0.0453271
17506 0.0151669
17507 0.00913671
17508 0.000339838
17509 8.95086e-05
17510 0.000175286
17511 0.000382249
17512 0.0466915
17513 0.1486
17514 0.0664396
17515 0.000159768
17516 0.000224742
17517 8.37824e-05
17518 0.000483554
17519 0.0857293
17520 0.111581
17521 0.0589319
17522 0.0220699
17523 0.183948
17524 1
17525 1
17526 1
17527 0.0489494
17528 0.0122642
17529 0.0258026
17530 0.0107088
17531 0.201405
17532 0.147492
17533 1
17534 0.085565
17535 4.75109e-05
17536 6.05096e-05
17537 1.34041e-05
17538 1.37113e-05
17539 2.48151e-05
17540 3.31002e-05
17541 0.000121451
17542 0.0196076
17543 0.076524
17544 0.133957
17545 0.0401323
17546 0.00122248
17547 0.00703606
17548 0.015424
17549 0.00409099
17550 0.00380724
17551 0.00429067
17552 0.00604376
17553 0.00174164
17554 0.00165936
17555 0.00278526
17556 0.244332
17557 0.179268
17558 0.0474826
17559 0.207975
17560 0.10921
17561 1
17562 0.175376
17563 0.0632197
17564 0.0481624
17565 0.212301
17566 0.000120558
17567 0.000234229
17568 0.000593426
17569 0.000234185
17570 0.245535
17571 0.111668
17572 0.0996858
17573 0.0524167
17574 0.000802768
17575 0.000974204
17576 0.0156283
17577 0.0126333
17578 0.00439667
17579 0.0236516
17580 0.0143401
17581 0.0278368
17582 0.0129423
17583 0.161161
17584 1
17585 6.03403e-05
17586 0.00011683
17587 2.93369e-05
17588 9.34905e-05
17589 0.00847559
17590 0.0114462
17591 0.00254985
17592 0.0135929
17593 0.228958
17594 1
17595 1
17596 1
17597 0.000118752
17598 0.000332063
17599 0.000153483
17600 0.000647631
17601 1.36987e-05
17602 5.14589e-05
17603 1.49934e-05
17604 0.0150596
17605 0.0527851
17606 0.106653
17607 0.0763825
17608 0.000187744
17609 0.000182584
17610 0.000655521
17611 0.000190641
17612 0.265237
17613 0.0806453
17614 0.0639988
17615 0.0462563
17616 0.000816637
17617 0.00067633
17618 0.00363373
17619 0.00134629
17620 0.00244443
17621 8.20124e-05
17622 5.98252e-05
17623 6.10008e-05
17624 1.69549e-05
17625 0.0731252
17626 0.0250259
17627 0.0138589
17628 0.0930963
17629 0.000241483
17630 0.000302557
17631 0.000123756
17632 0.0001266
17633 0.000142469
17634 3.81821e-05
17635 3.9828e-05
17636 0.00967174
17637 0.196099
17638 0.25247
17639 1
17640 0.0760427
17641 0.0639713
17642 0.0225205
17643 0.0399566
17644 0.236893
17645 1
17646 1
17647 0.258213
17648 0.00206914
17649 0.0110559
17650 0.00672574
17651 0.00193969
17652 0.00151275
17653 0.000993124
17654 0.000388562
17655 0.0618728
17656 0.188596
17657 0.176657
17658 0.076131
17659 5.07557e-05
17660 5.81746e-05
17661 0.000171579
17662 5.15489e-05
17663 1
17664 1
17665 1
17666 0.261809
17667 0.227374
17668 0.0496691
17669 0.0535576
17670 0.0520576
17671 0.00204702
17672 0.00205212
17673 0.00195465
17674 0.00712714
17675 9.60176e-05
17676 3.88429e-05
17677 2.72897e-05
17678 2.41793e-05
17679 0.00131052
17680 0.00400853
17681 0.000972841
17682 0.00251371
17683 0.000396525
17684 0.000565558
17685 0.000400912
17686 0.0019468
17687 2.16728e-05
17688 2.03539e-05
17689 4.55063e-06
17690 1.75684e-05
17691 0.074233
17692 0.13069
17693 0.238812
17694 0.247758
17695 8.41066e-05
17696 0.000476309
17697 0.000251318
17698 0.138824
17699 1
17700 0.24227
17701 1
17702 0.282399
17703 1
17704 0.209631
17705 1
17706 1
17707 1
17708 0.0780479
17709 0.262367
17710 0.192984
17711 7.72228e-05
17712 0.000232946
17713 0.000208916
17714 6.43686e-05
17715 6.87733e-05
17716 0.000165103
17717 0.0002161
17718 1.2576e-05
17719 1.20122e-05
17720 2.46541e-05
17721 4.66604e-06
17722 0.000167273
17723 6.21017e-05
17724 0.000452549
17725 0.000205564
17726 0.216224
17727 1
17728 1
17729 1
17730 1
17731 0.20456
17732 1
17733 0.000475488
17734 0.000110183
17735 0.000229675
17736 1
17737 0.238267
17738 1
17739 1
17740 1.32078e-05
17741 1.44069e-05
17742 5.17391e-05
17743 1.41778e-05
17744 0.000684174
17745 0.00265376
17746 0.00342119
17747 0.00206136
17748 4.34716e-05
17749 0.0132902
17750 0.0146214
17751 0.00387606
17752 0.0151596
17753 0.209281
17754 1
17755 1
17756 0.291215
17757 0.234323
17758 0.193344
17759 0.0844388
17760 0.258691
17761 0.0661015
17762 0.0423664
17763 0.0111565
17764 0.0417185
17765 0.0188719
17766 0.143077
17767 0.0683366
17768 1.40802e-05
17769 5.8057e-05
17770 5.50057e-05
17771 3.13982e-05
17772 1
17773 0.210543
17774 1
17775 0.000196341
17776 5.36012e-05
17777 0.000139544
17778 5.71596e-05
17779 0.281154
17780 0.148894
17781 0.256285
17782 0.0049534
17783 0.00491691
17784 0.0185705
17785 0.0242693
17786 0.000454242
17787 0.000638294
17788 0.00015596
17789 0.000114313
17790 1.43043e-05
17791 1.39446e-05
17792 2.62639e-05
17793 0.0167577
17794 0.0181105
17795 0.00518087
17796 0.0179195
17797 0.00932651
17798 0.00582553
17799 0.00210687
17800 0.00343605
17801 0.221222
17802 1
17803 1
17804 1
17805 4.80962e-05
17806 0.00336919
17807 0.000485139
17808 0.000933514
17809 0.0016981
17810 0.00832484
17811 0.00990054
17812 0.0029739
17813 0.0024724
17814 0.0261926
17815 5.91666e-05
17816 1.76105e-05
17817 2.87482e-05
17818 8.233e-05
17819 0.00393562
17820 0.0131951
17821 0.00374191
17822 0.00717357
17823 0.011173
17824 0.0177245
17825 0.0059889
17826 0.0278067
17827 0.247646
17828 1
17829 0.145081
17830 0.011817
17831 0.0123052
17832 0.00418254
17833 0.00497247
17834 0.00145889
17835 0.00111777
17836 0.00477914
17837 0.0186137
17838 0.0175731
17839 9.04118e-06
17840 9.03084e-06
17841 9.56418e-06
17842 3.04296e-05
17843 0.00072625
17844 0.000263483
17845 0.000648507
17846 0.000268175
17847 0.0253762
17848 0.0227009
17849 0.00766603
17850 0.0126017
17851 0.059937
17852 0.00642103
17853 0.0157306
17854 9.10802e-06
17855 8.79926e-06
17856 0.0362009
17857 0.114541
17858 0.21748
17859 2.65572e-05
17860 0.000108618
17861 2.33287e-05
17862 0.00814346
17863 0.00272744
17864 0.00167727
17865 0.00132048
17866 0.23017
17867 1
17868 1
17869 1
17870 0.000107632
17871 3.4464e-05
17872 3.55421e-05
17873 3.35223e-05
17874 0.200253
17875 1
17876 0.219629
17877 1
17878 0.0748998
17879 0.164464
17880 0.000245067
17881 6.94434e-05
17882 0.0002322
17883 0.00345113
17884 0.0034522
17885 0.00156153
17886 0.0121251
17887 0.0124034
17888 0.00248457
17889 0.00681622
17890 0.000233434
17891 6.83057e-05
17892 0.0003447
17893 0.000131379
17894 0.0105247
17895 0.00876908
17896 0.0263545
17897 0.00761997
17898 1.32536e-05
17899 7.64254e-05
17900 4.70358e-05
17901 1.87328e-05
17902 0.00019459
17903 0.000193124
17904 0.000175221
17905 0.00019647
17906 0.000209684
17907 0.000653221
17908 0.0328473
17909 0.108335
17910 0.0121811
17911 0.0667551
17912 0.0404006
17913 4.94019e-05
17914 4.65984e-05
17915 0.000291603
17916 5.69441e-05
17917 0.0569003
17918 0.0174381
17919 0.0939179
17920 0.173905
17921 1.03468e-05
17922 4.67238e-05
17923 2.78973e-05
17924 4.20502e-05
17925 0.0105383
17926 0.00237535
17927 0.00266683
17928 0.18875
17929 0.056087
17930 0.186309
17931 0.000409409
17932 0.000593095
17933 0.000201694
17934 0.000167966
17935 5.87241e-05
17936 9.32209e-06
17937 1.99082e-05
17938 3.00406e-05
17939 2.2024e-05
17940 2.11395e-05
17941 1.98767e-05
17942 6.15587e-05
17943 1.39712e-05
17944 4.57158e-06
17945 4.72525e-06
17946 1.05707e-05
17947 1.73995e-05
17948 3.98855e-06
17949 1.2427e-05
17950 1.90879e-05
17951 0.0117569
17952 0.00385614
17953 0.0227169
17954 0.0082114
17955 0.032619
17956 0.0392463
17957 0.0583582
17958 0.144465
17959 0.00453676
17960 0.00189193
17961 0.00802984
17962 0.00171567
17963 0.211534
17964 1
17965 1
17966 0.000975208
17967 0.00158783
17968 0.0774925
17969 0.0244188
17970 0.0865454
17971 0.125539
17972 8.29714e-07
17973 2.96223e-06
17974 0.00298637
17975 0.0122331
17976 0.0109121
17977 0.012748
17978 0.00233703
17979 0.000541715
17980 0.0421725
17981 0.0482226
17982 0.0824986
17983 0.238629
17984 0.00199236
17985 0.00042107
17986 0.000894675
17987 0.000897181
17988 0.00184452
17989 0.000600225
17990 0.000285514
17991 0.00060673
17992 0.0721879
17993 0.0282082
17994 0.0184392
17995 0.0578496
17996 0.000166195
17997 0.000545162
17998 0.000126305
17999 0.000499653
18000 4.87283e-06
18001 9.99194e-07
18002 4.63484e-06
18003 1.07315e-06
18004 0.00573893
18005 0.00882782
18006 0.00217583
18007 0.00234588
18008 0.00145595
18009 0.00744205
18010 0.00489962
18011 0.0032203
18012 0.0856115
18013 0.097545
18014 0.0366044
18015 0.195578
18016 0.248886
18017 1
18018 1
18019 1
18020 0.25142
18021 1
18022 1
18023 1
18024 0.00430866
18025 0.00327151
18026 0.00133208
18027 0.00317063
18028 1
18029 0.280615
18030 1
18031 0.20786
18032 1.16722e-05
18033 1.10219e-05
18034 9.76248e-06
18035 4.5572e-05
18036 4.03325e-05
18037 1.19898e-05
18038 1.22017e-05
18039 6.24331e-05
18040 0.0220133
18041 1
18042 0.182918
18043 0.264383
18044 0.205529
18045 0.00595736
18046 0.00844098
18047 0.0194734
18048 0.00312018
18049 0.000693272
18050 0.000596829
18051 0.00389514
18052 0.00285132
18053 0.00657181
18054 0.000422657
18055 0.00108422
18056 0.000336885
18057 0.00134737
18058 0.226816
18059 0.161374
18060 0.0656671
18061 0.0608894
18062 0.0059926
18063 0.0039985
18064 0.00310729
18065 0.0225015
18066 0.254397
18067 0.0890835
18068 0.143679
18069 0.195834
18070 0.258282
18071 1
18072 1
18073 0.195434
18074 0.0134221
18075 0.00328155
18076 0.00322944
18077 0.00245294
18078 0.0262235
18079 0.113125
18080 0.0708106
18081 9.51552e-06
18082 1.97308e-05
18083 4.89449e-06
18084 6.5875e-06
18085 0.000103334
18086 2.25071e-05
18087 7.95663e-05
18088 2.31165e-05
18089 0.0652797
18090 0.210543
18091 0.0463313
18092 0.0891604
18093 5.73352e-05
18094 5.41511e-05
18095 1.33336e-05
18096 4.87217e-05
18097 0.00222573
18098 0.00201174
18099 0.00205329
18100 0.0111809
18101 0.0741628
18102 0.0548115
18103 0.0426581
18104 4.08021e-06
18105 3.81378e-06
18106 3.91126e-06
18107 1.30813e-05
18108 0.0121337
18109 0.0188803
18110 0.00937
18111 0.0253769
18112 0.00217965
18113 0.00078814
18114 0.00235651
18115 0.00060372
18116 0.00104654
18117 0.00111531
18118 0.000315548
18119 0.00089634
18120 0.000303782
18121 0.000964665
18122 0.000338961
18123 0.000237578
18124 0.000129869
18125 3.687e-05
18126 0.000147651
18127 0.000554152
18128 0.000129607
18129 0.000227916
18130 0.000547376
18131 0.000290296
18132 7.1215e-05
18133 0.000226883
18134 6.80358e-05
18135 0.0417997
18136 0.0136158
18137 0.0231128
18138 0.0436281
18139 0.00084122
18140 0.00036137
18141 0.000110267
18142 0.0266048
18143 0.0254965
18144 0.081385
18145 0.0310977
18146 0.0202657
18147 0.0131491
18148 0.0045005
18149 0.0103135
18150 5.06819e-06
18151 5.20131e-06
18152 1.44809e-06
18153 1.23453e-06
18154 0.0570155
18155 0.204249
18156 0.067251
18157 0.20987
18158 0.00207846
18159 0.00255989
18160 0.000508783
18161 0.00123383
18162 0.232163
18163 0.0633828
18164 0.0436725
18165 0.0838419
18166 1
18167 1
18168 1
18169 0.227782
18170 0.00137097
18171 0.00360403
18172 0.000990337
18173 0.00107946
18174 0.0349112
18175 0.00635091
18176 0.0121244
18177 0.0202113
18178 8.05973e-06
18179 8.19882e-06
18180 0.000351615
18181 0.000307632
18182 0.00110854
18183 0.00130444
18184 0.000283394
18185 0.000282179
18186 0.000876151
18187 0.00105551
18188 0.00325419
18189 0.00215436
18190 0.000917337
18191 0.00141384
18192 0.243079
18193 0.23512
18194 1
18195 0.210498
18196 0.039326
18197 0.012853
18198 0.00762378
18199 0.0212526
18200 7.84955e-05
18201 0.00027032
18202 8.44602e-05
18203 0.172741
18204 0.199757
18205 1
18206 0.214531
18207 0.00531021
18208 0.00597394
18209 0.00137869
18210 0.166505
18211 0.0375386
18212 0.0760887
18213 0.191737
18214 0.00730875
18215 0.028809
18216 0.0189339
18217 0.0176286
18218 0.00474666
18219 0.0156979
18220 0.217908
18221 0.0762617
18222 0.00226328
18223 0.00105052
18224 0.000654607
18225 0.00121886
18226 0.0360429
18227 0.0484297
18228 0.00677235
18229 0.189801
18230 0.226149
18231 0.0520472
18232 0.115598
18233 0.211882
18234 0.0734694
18235 0.0582877
18236 0.223193
18237 0.173883
18238 0.0574134
18239 0.000600911
18240 0.00210232
18241 0.000440143
18242 0.00365938
18243 0.0143431
18244 0.0141607
18245 0.000182942
18246 0.000642362
18247 0.000254333
18248 0.000276363
18249 0.00116502
18250 0.00111724
18251 0.00200778
18252 0.00225363
18253 0.00397815
18254 0.0029513
18255 0.00204441
18256 0.219254
18257 0.220381
18258 0.0734844
18259 4.74654e-05
18260 0.00020113
18261 0.000172724
18262 0.00584448
18263 0.0672792
18264 0.192603
18265 0.0705306
18266 0.219021
18267 0.00344937
18268 0.000639407
18269 0.00170303
18270 0.00151301
18271 0.00289973
18272 0.00118016
18273 0.0029222
18274 0.000844431
18275 0.000769984
18276 0.00434454
18277 0.00276745
18278 0.00283298
18279 0.0029884
18280 0.00689741
18281 0.0288074
18282 0.00595479
18283 0.0131782
18284 0.00921566
18285 5.5531e-06
18286 2.0032e-05
18287 2.15126e-05
18288 0.00161155
18289 0.00127202
18290 0.0065997
18291 0.0069653
18292 5.42892e-05
18293 1.4763e-05
18294 5.69594e-05
18295 7.13665e-05
18296 0.0222509
18297 0.02384
18298 0.00855101
18299 0.0346241
18300 0.00720948
18301 0.00615337
18302 0.0207932
18303 4.81515e-06
18304 4.36423e-06
18305 1.30868e-05
18306 5.59974e-06
18307 0.000248911
18308 6.963e-05
18309 0.000291016
18310 0.00308951
18311 0.00423817
18312 3.19689e-05
18313 2.80423e-05
18314 2.69933e-05
18315 0.00012009
18316 0.00766796
18317 0.0419428
18318 0.00773808
18319 0.00738038
18320 7.15887e-05
18321 8.92764e-05
18322 0.000282778
18323 9.33109e-05
18324 0.0055748
18325 0.00899575
18326 0.00143103
18327 0.00283911
18328 0.195658
18329 0.133572
18330 1
18331 0.000127004
18332 0.000104394
18333 0.000595086
18334 0.000114877
18335 0.000366492
18336 0.000118288
18337 9.37279e-05
18338 0.00010257
18339 3.48336e-05
18340 1.48594e-05
18341 1.23747e-05
18342 3.17841e-05
18343 6.30518e-05
18344 1
18345 1
18346 0.000282456
18347 0.00143712
18348 0.000242046
18349 0.000821591
18350 0.0619619
18351 0.197982
18352 0.204687
18353 0.246789
18354 0.000216287
18355 0.000443761
18356 0.00033273
18357 8.55199e-05
18358 0.000446766
18359 0.00148692
18360 0.000462644
18361 0.000839324
18362 0.00153008
18363 0.00397716
18364 0.00784926
18365 0.00605207
18366 0.00917743
18367 0.0238638
18368 0.0453007
18369 0.0113876
18370 1
18371 0.262193
18372 1
18373 1
18374 0.00377277
18375 0.000753569
18376 0.00326355
18377 0.00255876
18378 0.0215185
18379 0.019443
18380 0.0165738
18381 0.00506254
18382 0.0185112
18383 0.0158378
18384 0.213805
18385 1
18386 1
18387 1
18388 1
18389 1
18390 1
18391 0.182729
18392 0.00379545
18393 0.0158904
18394 0.00339419
18395 0.00516315
18396 0.0713541
18397 0.202306
18398 0.187249
18399 0.0639199
18400 0.0358176
18401 0.1699
18402 0.229059
18403 1
18404 0.209244
18405 1
18406 1
18407 0.0204763
18408 0.0286705
18409 0.021685
18410 0.00597263
18411 1
18412 0.210299
18413 0.197933
18414 1
18415 0.0220347
18416 0.0695473
18417 0.0564132
18418 0.0686809
18419 0.0265678
18420 0.0514526
18421 0.020928
18422 0.00556988
18423 0.0197633
18424 0.0114419
18425 0.000942415
18426 0.000879818
18427 0.00114782
18428 0.0039453
18429 0.00142283
18430 0.00595312
18431 0.00136893
18432 0.00480993
18433 1
18434 0.000141152
18435 0.000292711
18436 0.00344427
18437 0.000352699
18438 0.00139825
18439 0.000440023
18440 0.000197912
18441 0.00413835
18442 0.00664326
18443 0.00130296
18444 0.000774235
18445 0.001317
18446 0.000332558
18447 0.0274504
18448 0.00269389
18449 0.00798855
18450 0.000616864
18451 0.000505194
18452 0.000197456
18453 0.000894695
18454 0.0422272
18455 0.086936
18456 0.065478
18457 0.025274
18458 0.0582773
18459 4.21692e-05
18460 0.000169515
18461 0.000168275
18462 0.000156316
18463 0.00138999
18464 0.000567149
18465 0.00659103
18466 0.0199338
18467 0.023752
18468 0.0122133
18469 0.000285143
18470 0.000193047
18471 0.00109162
18472 0.000549713
18473 0.0014293
18474 0.197941
18475 0.000611645
18476 0.00225871
18477 0.00261778
18478 0.00213626
18479 0.00172431
18480 0.00231443
18481 0.000881054
18482 0.000586909
18483 3.77465e-05
18484 1.06543e-05
18485 1.15426e-05
18486 4.79595e-05
18487 1
18488 1
18489 1
18490 0.184776
18491 0.240234
18492 1
18493 1
18494 0.193095
18495 0.00245129
18496 0.00247979
18497 0.00883358
18498 0.00899848
18499 0.000899104
18500 0.000214739
18501 0.00138022
18502 0.000214922
18503 0.00227214
18504 0.00602606
18505 0.00385871
18506 0.0110973
18507 0.02697
18508 0.0355502
18509 0.00479825
18510 0.00123203
18511 0.00195565
18512 0.0283956
18513 0.0226842
18514 0.0241388
18515 0.0978783
18516 0.0028261
18517 0.00240169
18518 0.0021795
18519 0.000611913
18520 0.165082
18521 0.224052
18522 0.0564322
18523 0.00097697
18524 0.00385409
18525 0.00118631
18526 0.0018754
18527 0.0110141
18528 0.0600629
18529 0.00966736
18530 0.000121898
18531 4.52277e-05
18532 0.000145197
18533 0.000346575
18534 0.000719375
18535 0.000114382
18536 0.000217288
18537 0.000198873
18538 0.000186738
18539 0.00010917
18540 0.000524984
18541 3.80683e-06
18542 3.75663e-06
18543 3.73017e-06
18544 1.24819e-05
18545 0.0139898
18546 0.0096048
18547 0.00323592
18548 0.0957552
18549 0.0822219
18550 0.246428
18551 8.98485e-05
18552 9.05781e-05
18553 2.46863e-05
18554 1
18555 0.253632
18556 1
18557 1
18558 0.000198199
18559 0.000134852
18560 4.2253e-05
18561 0.000226458
18562 0.200401
18563 0.067801
18564 0.0351053
18565 0.189808
18566 5.15179e-06
18567 1.95252e-05
18568 1.21872e-05
18569 1
18570 1
18571 1
18572 0.0180182
18573 0.00766487
18574 0.0273861
18575 0.036338
18576 0.0485961
18577 0.0302932
18578 0.014763
18579 0.0309921
18580 2.73634e-05
18581 2.59791e-05
18582 0.00211458
18583 7.34846e-05
18584 2.40291e-05
18585 0.000485863
18586 0.000125697
18587 0.000136569
18588 0.00038562
18589 0.0107146
18590 0.0035202
18591 0.0194387
18592 0.0147715
18593 0.269777
18594 0.234443
18595 0.191884
18596 0.0749499
18597 0.115306
18598 0.313528
18599 0.0122025
18600 0.0272267
18601 0.0550871
18602 0.00944092
18603 0.00232534
18604 0.00391528
18605 0.0013822
18606 0.0191927
18607 0.0523035
18608 0.0124749
18609 0.0203189
18610 0.0359661
18611 0.115171
18612 0.00167162
18613 0.00543106
18614 0.00145417
18615 0.00281613
18616 6.52007e-06
18617 2.01473e-05
18618 4.62552e-05
18619 1.33438e-05
18620 0.00436084
18621 0.00293826
18622 0.0103488
18623 0.0108051
18624 0.00198914
18625 0.000501849
18626 0.000904758
18627 0.000720417
18628 0.000387931
18629 9.54215e-05
18630 0.000159323
18631 0.0258549
18632 0.107308
18633 0.0506634
18634 0.084043
18635 5.066e-05
18636 1.14494e-05
18637 1.14803e-05
18638 5.49125e-05
18639 0.00193547
18640 0.00971925
18641 0.00145361
18642 0.00453832
18643 3.12577e-06
18644 5.24339e-06
18645 6.80758e-06
18646 1.18949e-05
18647 0.000818029
18648 0.000255221
18649 0.000240969
18650 0.000150441
18651 2.58135e-05
18652 1.89245e-05
18653 1.91382e-05
18654 8.3182e-05
18655 1
18656 1
18657 0.19487
18658 5.9465e-05
18659 0.00318662
18660 0.00558642
18661 5.07085e-05
18662 1.23905e-05
18663 1.47141e-05
18664 1.28937e-05
18665 0.00114361
18666 0.000985743
18667 0.000229003
18668 0.00085326
18669 0.000119136
18670 0.000840293
18671 0.00107264
18672 0.000454875
18673 0.000723881
18674 0.000256756
18675 0.0328548
18676 0.0628434
18677 0.0596425
18678 0.172636
18679 0.0265376
18680 0.00794766
18681 0.01843
18682 0.00555541
18683 0.252583
18684 0.172297
18685 0.000160418
18686 0.000113491
18687 0.000392946
18688 0.000104144
18689 1
18690 1
18691 1
18692 0.213274
18693 0.00125982
18694 0.000827204
18695 0.000494898
18696 0.0024647
18697 5.07845e-05
18698 0.00020652
18699 5.8896e-05
18700 4.89612e-05
18701 1.77123e-05
18702 1.5869e-05
18703 1.66618e-05
18704 7.9411e-05
18705 0.207042
18706 0.00881818
18707 0.0397213
18708 0.0192795
18709 0.0671998
18710 0.0336651
18711 0.0177402
18712 0.00846108
18713 0.0476942
18714 9.35881e-05
18715 0.000280832
18716 0.0746611
18717 0.217194
18718 0.171172
18719 0.195284
18720 0.00486175
18721 0.00541568
18722 0.00323604
18723 0.000384312
18724 0.000131134
18725 0.000175068
18726 0.0493783
18727 0.00930963
18728 0.0128359
18729 0.0181458
18730 0.252784
18731 1
18732 1
18733 0.150957
18734 0.00457826
18735 0.00685311
18736 0.00144107
18737 0.0131466
18738 0.0249039
18739 0.00452839
18740 0.0134594
18741 2.89273e-05
18742 0.000101514
18743 2.49135e-05
18744 2.67574e-05
18745 0.076406
18746 0.19705
18747 0.0641087
18748 0.0690292
18749 0.077435
18750 0.0663829
18751 0.2448
18752 0.000511932
18753 0.000594505
18754 0.00118108
18755 0.00186032
18756 6.28632e-05
18757 7.36526e-05
18758 0.000219654
18759 0.000160672
18760 3.88997e-06
18761 3.23093e-06
18762 1.45861e-05
18763 3.12307e-06
18764 0.0442656
18765 0.024087
18766 0.0146554
18767 0.0705808
18768 0.000658108
18769 3.25891e-05
18770 3.04293e-05
18771 3.36691e-05
18772 0.000102721
18773 0.000135359
18774 4.32212e-05
18775 3.73713e-05
18776 0.000338757
18777 0.153186
18778 0.233142
18779 1
18780 0.221679
18781 8.98096e-05
18782 0.000280855
18783 0.00076693
18784 0.000290881
18785 0.001373
18786 0.00220063
18787 0.00151568
18788 0.000369851
18789 0.00629191
18790 0.0204344
18791 0.00937672
18792 0.0443308
18793 2.24649e-05
18794 3.87629e-05
18795 3.17742e-05
18796 7.6806e-05
18797 1.80407e-05
18798 5.03317e-05
18799 0.00297994
18800 0.011858
18801 0.00749751
18802 7.12862e-05
18803 1.22007e-05
18804 1.86612e-05
18805 6.13382e-05
18806 0.0747268
18807 0.0575014
18808 0.0149015
18809 0.0433035
18810 0.0526217
18811 0.041347
18812 0.00310289
18813 0.00067892
18814 0.00441107
18815 0.00243147
18816 4.8363e-05
18817 8.00542e-05
18818 2.72317e-05
18819 0.000655827
18820 0.00213873
18821 0.00187947
18822 0.00338785
18823 0.00579113
18824 0.00469796
18825 0.00156474
18826 0.00147815
18827 3.78663e-05
18828 4.83601e-05
18829 9.58945e-06
18830 4.28844e-05
18831 0.0549229
18832 0.0303516
18833 0.0177662
18834 0.202529
18835 1
18836 1
18837 1
18838 0.203631
18839 0.0524627
18840 0.0579754
18841 0.202274
18842 0.134034
18843 1
18844 1
18845 1
18846 0.154921
18847 0.0102692
18848 0.0210243
18849 0.0594477
18850 0.00715788
18851 0.030098
18852 0.0136721
18853 0.0650693
18854 0.0355653
18855 9.74463e-05
18856 9.93428e-05
18857 2.91141e-05
18858 0.000138225
18859 0.00968962
18860 0.00288141
18861 0.00209822
18862 0.0028165
18863 0.0016173
18864 0.00168845
18865 0.00685002
18866 0.00245046
18867 0.0201656
18868 0.0143246
18869 1
18870 0.274738
18871 4.62765e-06
18872 5.2958e-06
18873 6.35759e-06
18874 1.67842e-05
18875 6.87859e-06
18876 6.63839e-06
18877 2.56905e-05
18878 5.35261e-06
18879 1
18880 0.235322
18881 0.183972
18882 0.232281
18883 0.0885715
18884 0.0562932
18885 0.196614
18886 0.0806922
18887 0.135151
18888 1.36232e-05
18889 1.62906e-05
18890 5.29714e-05
18891 1.35193e-05
18892 0.00325503
18893 0.0108173
18894 0.0111301
18895 0.0215817
18896 0.0401063
18897 0.0109679
18898 0.0751499
18899 0.0372285
18900 0.0377331
18901 0.00015713
18902 2.9156e-05
18903 3.24768e-05
18904 0.00011898
18905 1.30152e-06
18906 4.08123e-06
18907 5.94356e-06
18908 1.03056e-06
18909 0.00423957
18910 0.00480019
18911 0.0012843
18912 0.00570857
18913 1
18914 1
18915 0.172483
18916 0.231639
18917 0.000296609
18918 0.0769895
18919 0.145993
18920 7.52422e-06
18921 7.74033e-06
18922 0.00408909
18923 0.00392077
18924 0.00399357
18925 1
18926 1
18927 1
18928 0.27423
18929 1
18930 0.281351
18931 1
18932 1
18933 0.256656
18934 0.172167
18935 0.214094
18936 0.0786765
18937 0.0179945
18938 0.00519851
18939 0.0633981
18940 0.0858044
18941 0.0223313
18942 0.0200718
18943 0.0204862
18944 0.0734577
18945 0.0730599
18946 0.0183787
18947 0.00566887
18948 0.00462093
18949 0.00614717
18950 0.00125509
18951 6.65346e-06
18952 3.05292e-05
18953 3.11872e-05
18954 0.252155
18955 1
18956 0.247791
18957 0.138884
18958 1
18959 0.0150655
18960 0.00807998
18961 0.00716397
18962 0.00328765
18963 0.010575
18964 0.0114073
18965 0.00266883
18966 0.0235093
18967 0.00202021
18968 0.000650823
18969 0.00220482
18970 0.216276
18971 1
18972 0.104548
18973 0.237657
18974 0.00750897
18975 0.00768345
18976 1
18977 1
18978 0.224257
18979 1
18980 1
18981 0.263097
18982 1
18983 0.0106047
18984 0.00599879
18985 0.00217448
18986 1
18987 0.257321
18988 0.136936
18989 1
18990 0.0248178
18991 0.0252668
18992 0.0741833
18993 0.0550671
18994 0.00206062
18995 0.00462599
18996 0.00623253
18997 0.00477034
18998 0.00713692
18999 0.022685
19000 9.04474e-06
19001 3.27084e-05
19002 8.95538e-06
19003 9.01635e-06
19004 0.0338299
19005 0.00772608
19006 0.0447384
19007 0.0214474
19008 0.256832
19009 0.157609
19010 0.217971
19011 1
19012 1.6716e-05
19013 0.00010111
19014 3.99439e-05
19015 3.38146e-05
19016 0.0183395
19017 0.0156315
19018 0.0102144
19019 0.079572
19020 0.0371532
19021 0.183957
19022 3.4594e-05
19023 3.19911e-05
19024 3.4087e-05
19025 0.000148055
19026 0.0589948
19027 0.0571502
19028 0.0238782
19029 1.0042e-05
19030 9.35944e-06
19031 9.34177e-06
19032 2.6465e-06
19033 0.00168242
19034 0.000583524
19035 0.000436111
19036 0.000386949
19037 4.90053e-05
19038 0.000157234
19039 4.90416e-05
19040 0.000108289
19041 0.00298398
19042 0.0074614
19043 0.00203854
19044 0.076306
19045 0.0234737
19046 0.0691678
19047 0.0631611
19048 0.223804
19049 1
19050 0.198124
19051 1
19052 0.00261509
19053 0.00645334
19054 0.0128488
19055 0.00309027
19056 0.0142808
19057 0.0135101
19058 0.059673
19059 0.0568537
19060 2.21535e-05
19061 5.54663e-06
19062 6.40867e-06
19063 7.15801e-06
19064 0.0293656
19065 0.0749213
19066 0.0378227
19067 0.139981
19068 0.157367
19069 0.220696
19070 0.241505
19071 0.19456
19072 0.0759122
19073 0.00531227
19074 0.00249097
19075 0.0981693
19076 0.0086482
19077 0.00857819
19078 0.00131908
19079 0.00546517
19080 0.00346229
19081 0.0087042
19082 0.0156202
19083 0.00346621
19084 0.0200995
19085 0.00695444
19086 0.0772735
19087 0.0776732
19088 0.187531
19089 0.252803
19090 1.26327e-05
19091 2.85483e-06
19092 1.17654e-05
19093 1.12025e-05
19094 0.0674218
19095 0.0456527
19096 0.0913533
19097 0.000833762
19098 0.00290849
19099 0.00400679
19100 0.000855601
19101 0.00044006
19102 0.0018527
19103 0.196418
19104 1
19105 0.184142
19106 1
19107 0.000206294
19108 0.000533361
19109 0.000827466
19110 0.000865778
19111 0.00228818
19112 0.000826424
19113 0.00396899
19114 0.00020977
19115 0.000249076
19116 0.000262828
19117 0.00079522
19118 1.02115e-05
19119 1.16419e-05
19120 1.01956e-05
19121 3.62221e-05
19122 0.0676072
19123 0.0108357
19124 0.0197398
19125 0.0287152
19126 0.00601467
19127 0.00211073
19128 0.000690471
19129 0.00240532
19130 0.000744005
19131 0.000376944
19132 0.000212081
19133 0.000385584
19134 0.00107277
19135 0.000901031
19136 0.170489
19137 0.0544436
19138 0.098411
19139 0.21075
19140 0.00682825
19141 0.0305651
19142 0.0259568
19143 0.0268616
19144 0.183775
19145 0.268441
19146 2.65839e-06
19147 7.67884e-06
19148 2.20915e-06
19149 2.7055e-06
19150 0.220916
19151 0.0696278
19152 0.205521
19153 0.207376
19154 0.0087454
19155 0.0266894
19156 0.0567865
19157 0.0226668
19158 0.00764341
19159 0.00162762
19160 0.00160162
19161 0.0727881
19162 0.244526
19163 0.223587
19164 0.25066
19165 5.91928e-05
19166 8.39143e-05
19167 6.49349e-05
19168 1.60657e-05
19169 0.00616227
19170 0.00525803
19171 0.00448936
19172 0.001091
19173 7.98757e-06
19174 7.33911e-06
19175 1.05958e-05
19176 2.87648e-05
19177 0.0402193
19178 0.0114606
19179 0.0244888
19180 0.0638414
19181 0.000128554
19182 0.000537442
19183 0.00461614
19184 0.00501776
19185 0.0186812
19186 0.00520581
19187 0.0199364
19188 0.0150207
19189 0.0218208
19190 0.00603676
19191 0.000376277
19192 0.000178525
19193 0.000365247
19194 7.63828e-05
19195 0.00559517
19196 0.00651211
19197 0.00225982
19198 0.00284412
19199 0.000508323
19200 0.000137381
19201 0.000651334
19202 0.000488631
19203 0.256503
19204 0.0786023
19205 0.0979344
19206 0.220182
19207 0.00398889
19208 0.00909168
19209 0.00394651
19210 0.0014249
19211 0.000151868
19212 0.000831911
19213 0.000118628
19214 2.80887e-05
19215 0.000111407
19216 2.92042e-05
19217 3.29566e-05
19218 3.14804e-05
19219 0.000121222
19220 0.0177818
19221 0.00622223
19222 0.0252221
19223 0.0318607
19224 0.181774
19225 0.231748
19226 1
19227 0.180063
19228 0.00044879
19229 6.96358e-05
19230 0.000465606
19231 0.00012705
19232 0.000197403
19233 0.000211203
19234 0.00291679
19235 0.00530161
19236 0.00925287
19237 0.0186478
19238 0.00157402
19239 0.0411986
19240 0.0386751
19241 0.197457
19242 0.178744
19243 0.0302169
19244 0.0296348
19245 0.00629772
19246 0.00685978
19247 0.0181861
19248 0.0731598
19249 0.0143493
19250 0.0186823
19251 0.163424
19252 0.0342146
19253 0.038728
19254 0.000245485
19255 0.000109295
19256 0.234087
19257 0.191209
19258 0.0771116
19259 0.0741215
19260 0.0502185
19261 0.0306109
19262 1
19263 0.171937
19264 1
19265 1
19266 0.00176317
19267 0.00184079
19268 0.00592788
19269 0.00184853
19270 0.174875
19271 1
19272 1
19273 1
19274 0.0609178
19275 0.0884915
19276 0.176621
19277 0.270189
19278 0.295602
19279 0.0774756
19280 0.166994
19281 0.230596
19282 1
19283 1
19284 1
19285 0.0408988
19286 0.0113116
19287 0.00587073
19288 0.0178006
19289 0.00131632
19290 0.064852
19291 0.0231295
19292 0.0167934
19293 0.0925245
19294 4.18695e-05
19295 0.21237
19296 0.0366861
19297 0.153262
19298 0.0524091
19299 0.00200518
19300 0.00153261
19301 0.000382361
19302 0.000496364
19303 7.44404e-05
19304 1.92093e-05
19305 1.80225e-05
19306 0.000100111
19307 0.000733815
19308 0.000113676
19309 0.000299806
19310 0.000312816
19311 0.00124334
19312 0.00136615
19313 0.00059338
19314 0.000259899
19315 0.000277326
19316 0.000328391
19317 7.44985e-05
19318 0.000217094
19319 0.194472
19320 1
19321 1
19322 1
19323 0.000265573
19324 0.000120362
19325 5.5088e-05
19326 0.0635176
19327 0.236229
19328 0.194573
19329 0.26557
19330 0.000688213
19331 0.00627026
19332 0.00200776
19333 0.00169977
19334 0.0050534
19335 0.00095588
19336 0.000264971
19337 0.000409708
19338 5.80972e-05
19339 4.70497e-05
19340 8.6704e-05
19341 0.00026525
19342 8.97e-05
19343 9.58404e-05
19344 2.41801e-05
19345 0.000104234
19346 9.44451e-05
19347 1
19348 0.216649
19349 1
19350 0.231028
19351 0.000827292
19352 0.00220827
19353 0.000379937
19354 0.00100357
19355 0.0130428
19356 0.0291756
19357 0.014182
19358 0.0598569
19359 0.00716812
19360 0.00249715
19361 0.0139506
19362 0.00566791
19363 0.0742736
19364 0.133264
19365 0.0624953
19366 0.217806
19367 0.0320549
19368 0.0081182
19369 0.0149209
19370 0.000304905
19371 0.000453139
19372 0.000268418
19373 0.0011363
19374 0.00101073
19375 0.000263404
19376 0.000277331
19377 0.202131
19378 0.199253
19379 0.185672
19380 1
19381 0.0530654
19382 0.191927
19383 0.0654761
19384 0.212124
19385 0.00347302
19386 0.00367177
19387 0.00363628
19388 0.00942121
19389 4.82329e-05
19390 8.39367e-05
19391 0.244375
19392 0.0790361
19393 0.214831
19394 0.00711495
19395 0.00301007
19396 0.00241569
19397 0.00079331
19398 1.33368e-05
19399 0.0738125
19400 0.194759
19401 0.0858131
19402 0.153711
19403 7.8248e-05
19404 0.00184814
19405 0.00115898
19406 0.00328114
19407 0.000758533
19408 0.00357973
19409 0.000839336
19410 0.00204092
19411 0.00181527
19412 0.000129896
19413 3.35903e-05
19414 0.00019561
19415 0.000164825
19416 0.00332031
19417 0.00477054
19418 0.0158604
19419 0.0241966
19420 0.0174516
19421 0.00698195
19422 0.00123208
19423 0.0117356
19424 0.00572325
19425 0.0136657
19426 0.00467987
19427 0.00425578
19428 0.0177678
19429 0.000233223
19430 0.000210099
19431 0.000199421
19432 0.00100426
19433 0.0125106
19434 0.016717
19435 2.05818e-05
19436 1.41782e-05
19437 5.74884e-05
19438 1.301e-05
19439 0.000350155
19440 0.000804838
19441 0.00154933
19442 0.284673
19443 1
19444 1
19445 6.84062e-05
19446 6.46048e-05
19447 1.62499e-05
19448 4.9681e-05
19449 0.00449558
19450 0.00158322
19451 0.00117295
19452 0.0012364
19453 9.15772e-06
19454 3.37834e-05
19455 3.60374e-05
19456 7.48232e-05
19457 0.000248924
19458 7.84328e-05
19459 2.461e-05
19460 7.72522e-06
19461 7.37056e-06
19462 7.74237e-06
19463 0.212512
19464 1
19465 1
19466 0.0160007
19467 0.0045148
19468 0.00399723
19469 0.0057073
19470 0.00265631
19471 0.00179127
19472 0.000724416
19473 0.000930477
19474 0.000687107
19475 0.00128617
19476 0.000292456
19477 0.255299
19478 1
19479 0.0780467
19480 0.241307
19481 0.236347
19482 0.214353
19483 3.4296e-06
19484 1.49301e-05
19485 1.23076e-05
19486 9.98801e-06
19487 0.0779267
19488 0.199389
19489 0.0701889
19490 0.0461743
19491 6.93554e-06
19492 3.11094e-06
19493 2.40136e-06
19494 5.69582e-06
19495 5.06701e-05
19496 1.02251e-05
19497 4.30934e-05
19498 1.20804e-05
19499 4.92335e-05
19500 5.86375e-05
19501 0.000248398
19502 0.000258263
19503 0.000483594
19504 0.00233656
19505 0.0135378
19506 0.00802128
19507 0.0036021
19508 1
19509 1
19510 1
19511 0.21348
19512 0.00179344
19513 0.00162679
19514 0.00174867
19515 0.005108
19516 0.00656762
19517 0.0236916
19518 0.00953616
19519 0.00877018
19520 0.000412398
19521 6.97401e-05
19522 0.000103945
19523 0.182148
19524 0.262879
19525 0.0754092
19526 1.78036e-06
19527 1.60605e-06
19528 6.43715e-06
19529 0.00809113
19530 0.0140014
19531 0.00762732
19532 0.00277502
19533 0.0116396
19534 0.0249648
19535 0.0058241
19536 0.024312
19537 9.34356e-05
19538 8.91139e-05
19539 0.000184816
19540 2.73369e-05
19541 0.000236325
19542 0.00134785
19543 0.000572195
19544 0.000318316
19545 0.0267529
19546 0.0129398
19547 0.000458459
19548 0.000414643
19549 0.000761479
19550 0.000127962
19551 0.000540744
19552 0.000975495
19553 0.000204552
19554 0.000904783
19555 0.000211705
19556 0.000221047
19557 0.000789747
19558 0.00156176
19559 0.00509473
19560 0.00157062
19561 0.00148532
19562 0.00102473
19563 0.00222714
19564 0.073122
19565 0.260172
19566 0.12681
19567 0.261039
19568 0.22854
19569 0.260072
19570 0.0316863
19571 0.157443
19572 0.0602702
19573 0.0903189
19574 0.0303511
19575 0.046479
19576 0.157601
19577 0.0347723
19578 0.184447
19579 1
19580 0.229092
19581 1
19582 0.186973
19583 4.73767e-05
19584 1
19585 1
19586 0.207737
19587 0.20836
19588 1
19589 1
19590 1
19591 0.0658085
19592 0.224123
19593 0.154549
19594 0.0119252
19595 0.0259113
19596 0.00360346
19597 0.0369381
19598 0.0786153
19599 0.247568
19600 1
19601 0.230338
19602 0.169087
19603 0.185214
19604 0.216817
19605 1
19606 0.23824
19607 0.000416465
19608 0.0010559
19609 0.00160334
19610 0.00300585
19611 0.000176763
19612 0.000430969
19613 0.000615824
19614 0.000671466
19615 0.0428156
19616 0.053508
19617 0.0145144
19618 0.0708309
19619 0.000156899
19620 0.000419113
19621 0.000554023
19622 0.000721025
19623 3.158e-05
19624 8.06855e-06
19625 2.85449e-05
19626 0.0560767
19627 0.182542
19628 0.00806175
19629 0.00164829
19630 0.00454035
19631 0.00392085
19632 0.00197837
19633 0.000766162
19634 0.00039408
19635 0.000433578
19636 0.222669
19637 1
19638 0.22244
19639 1
19640 0.000553111
19641 0.000704308
19642 0.000655724
19643 0.00212203
19644 0.000809806
19645 0.000868872
19646 0.00210152
19647 0.00095304
19648 0.0209746
19649 0.00894176
19650 0.00468265
19651 0.00799919
19652 9.68131e-06
19653 3.43173e-05
19654 1
19655 1
19656 1
19657 4.3518e-05
19658 4.74377e-05
19659 3.63147e-05
19660 1.19558e-05
19661 0.0654819
19662 0.160895
19663 0.0705414
19664 0.00313701
19665 0.000688854
19666 0.00174841
19667 0.00207
19668 3.01338e-06
19669 7.44645e-07
19670 0.0016474
19671 0.00653351
19672 0.0015701
19673 0.00568617
19674 1
19675 1
19676 1
19677 0.169008
19678 0.151762
19679 0.226576
19680 0.0020191
19681 0.000563977
19682 0.000540359
19683 0.000908255
19684 1.03855e-05
19685 4.08811e-05
19686 2.33606e-05
19687 2.49393e-05
19688 9.80294e-05
19689 0.000582885
19690 0.000840828
19691 0.000618728
19692 0.00257539
19693 0.0023249
19694 0.00466648
19695 0.000521191
19696 0.000295098
19697 0.000286661
19698 7.78615e-05
19699 0.0105182
19700 0.00539054
19701 0.00541156
19702 0.00215942
19703 0.143907
19704 1
19705 0.219034
19706 0.174675
19707 0.00204087
19708 0.00884315
19709 0.00427044
19710 0.0053725
19711 0.0235079
19712 0.00911824
19713 4.86351e-05
19714 1.11137e-05
19715 0.0150592
19716 0.0656232
19717 0.0337591
19718 0.0254444
19719 2.5016e-05
19720 0.000117063
19721 0.00012328
19722 8.75878e-05
19723 0.000202897
19724 0.00231062
19725 0.00504941
19726 0.00772431
19727 0.0119147
19728 0.0113731
19729 0.00709771
19730 0.0109323
19731 0.033334
19732 0.0126452
19733 0.0321473
19734 0.00572582
19735 0.0357548
19736 0.00820609
19737 0.00747373
19738 0.035685
19739 0.00789818
19740 0.0310069
19741 0.0750327
19742 0.0316972
19743 0.177975
19744 0.00513926
19745 0.00152438
19746 0.00186374
19747 0.00617405
19748 0.0583181
19749 0.0329427
19750 0.014329
19751 0.0173275
19752 0.00162511
19753 0.00113983
19754 0.00447809
19755 2.18947e-05
19756 8.74036e-05
19757 1.95498e-05
19758 2.08881e-05
19759 0.174428
19760 0.252536
19761 0.145169
19762 1
19763 0.0132277
19764 0.0541826
19765 0.0170242
19766 0.0200173
19767 0.0154317
19768 0.0370578
19769 0.0697218
19770 0.00144022
19771 0.00175235
19772 0.00208643
19773 0.000478776
19774 0.0478658
19775 0.060148
19776 2.34622e-05
19777 9.20455e-05
19778 2.29169e-05
19779 9.45861e-05
19780 0.185011
19781 0.204879
19782 1
19783 0.255634
19784 1
19785 1
19786 0.190496
19787 0.0600261
19788 0.0608948
19789 0.193284
19790 0.0019616
19791 0.00139659
19792 0.000969684
19793 0.000441127
19794 0.205966
19795 1
19796 0.161798
19797 0.259085
19798 0.00682864
19799 2.9248e-05
19800 2.8168e-05
19801 3.18913e-05
19802 0.000548792
19803 0.000774467
19804 0.00255564
19805 0.000511897
19806 0.00143132
19807 0.000660409
19808 1
19809 0.251291
19810 1
19811 1
19812 0.0446436
19813 0.031599
19814 0.0314469
19815 0.0801181
19816 0.00824676
19817 0.00183048
19818 3.95617e-05
19819 4.14214e-05
19820 0.000101519
19821 1.39324e-05
19822 1
19823 0.190309
19824 1
19825 1
19826 0.308133
19827 0.0847033
19828 0.231402
19829 0.00503101
19830 0.00529301
19831 0.0201725
19832 0.0160133
19833 4.49934e-05
19834 8.88701e-06
19835 2.89087e-05
19836 0.000526595
19837 0.00131285
19838 0.00105448
19839 0.00226898
19840 0.00725125
19841 0.0352179
19842 0.0285823
19843 0.010613
19844 0.0121836
19845 0.0231347
19846 0.00363077
19847 0.00498187
19848 0.00965019
19849 6.87475e-05
19850 5.62042e-05
19851 1.68427e-05
19852 7.68961e-05
19853 1.12773e-05
19854 7.51017e-05
19855 4.58695e-05
19856 2.06751e-06
19857 2.31606e-06
19858 8.3735e-06
19859 7.59092e-06
19860 1.91478e-05
19861 5.18538e-06
19862 4.44121e-06
19863 0.0125449
19864 0.0039752
19865 0.015821
19866 0.0191593
19867 0.00124625
19868 0.00467321
19869 0.00126676
19870 0.0005412
19871 0.0052917
19872 0.0103021
19873 0.0123425
19874 0.00174438
19875 6.08e-06
19876 6.20242e-06
19877 1.91501e-05
19878 1
19879 1
19880 1
19881 0.188756
19882 0.00789201
19883 0.00437271
19884 0.00257698
19885 0.0135694
19886 0.0137233
19887 0.036782
19888 0.0117661
19889 0.035986
19890 0.0106299
19891 0.00224808
19892 0.222229
19893 1
19894 1
19895 1
19896 0.00301938
19897 0.000748851
19898 0.00169106
19899 0.00325972
19900 0.00106568
19901 0.000183228
19902 0.000230903
19903 0.000172623
19904 1
19905 0.230193
19906 0.223224
19907 0.245479
19908 0.000208372
19909 0.000224177
19910 0.000487122
19911 1
19912 0.216896
19913 0.188396
19914 1
19915 0.00024744
19916 0.000428085
19917 8.25874e-05
19918 7.79345e-05
19919 0.00671457
19920 0.002597
19921 0.00153129
19922 0.203001
19923 1
19924 1
19925 1
19926 0.00655392
19927 0.0224982
19928 0.0150025
19929 0.0239836
19930 0.195546
19931 1
19932 1
19933 0.0582733
19934 0.200444
19935 0.0618852
19936 0.000729061
19937 0.000182232
19938 0.000740471
19939 0.000556684
19940 0.0151605
19941 0.00170633
19942 1.76267e-05
19943 5.66611e-05
19944 3.44863e-05
19945 1.37264e-05
19946 0.000458948
19947 0.000373295
19948 0.00117119
19949 0.00182356
19950 0.0013713
19951 6.1479e-05
19952 6.66625e-05
19953 0.0350154
19954 0.0183353
19955 0.00817496
19956 0.0100186
19957 0.000228139
19958 0.000110999
19959 9.48951e-05
19960 6.27883e-05
19961 8.5456e-05
19962 1.86648e-05
19963 1.84754e-05
19964 1.3269e-05
19965 3.43766e-06
19966 1.26396e-05
19967 1.26882e-05
19968 1
19969 1
19970 0.17991
19971 1
19972 0.239379
19973 0.173532
19974 0.040869
19975 0.18809
19976 0.0340205
19977 0.0463915
19978 0.160022
19979 0.0051652
19980 0.00376099
19981 0.00594261
19982 0.00166674
19983 1.62795e-06
19984 1.5722e-06
19985 6.4843e-06
19986 4.79412e-06
19987 5.58612e-06
19988 6.09534e-06
19989 2.26693e-05
19990 6.09474e-06
19991 0.000827406
19992 0.00192173
19993 0.00138641
19994 0.00330386
19995 0.00111014
19996 1
19997 1
19998 0.17961
19999 1
20000 0.00320797
20001 0.00370106
20002 0.00941034
20003 6.65795e-05
20004 0.00613129
20005 0.0224226
20006 0.00812498
20007 0.00384155
20008 0.00311083
20009 0.0137376
20010 0.00784138
20011 0.0106845
20012 0.144347
20013 0.192299
20014 0.248779
20015 1
20016 0.251831
20017 0.239492
20018 1
20019 0.00011607
20020 0.000410786
20021 0.000728138
20022 0.000573205
20023 0.189324
20024 0.0443256
20025 0.210947
20026 0.223309
20027 0.0621832
20028 0.219779
20029 0.0627309
20030 0.0702204
20031 1
20032 0.24612
20033 0.0657814
20034 0.0390506
20035 0.00100812
20036 0.0056101
20037 0.00265333
20038 0.000600915
20039 0.000733313
20040 0.00167492
20041 3.72777e-05
20042 6.69029e-06
20043 0.239418
20044 0.204899
20045 0.0625164
20046 0.00547836
20047 0.0305708
20048 0.00261521
20049 0.000591907
20050 0.000551564
20051 0.00481836
20052 0.255655
20053 0.147698
20054 0.069081
20055 0.122714
20056 0.0495595
20057 0.0223011
20058 0.031657
20059 0.0527482
20060 0.163033
20061 0.0254404
20062 0.00566489
20063 0.00432977
20064 0.0086778
20065 0.0130189
20066 0.0157834
20067 0.00417065
20068 0.0727666
20069 0.068799
20070 0.153089
20071 0.000177633
20072 2.98042e-05
20073 0.221738
20074 1
20075 1
20076 0.214252
20077 0.00278543
20078 0.00305451
20079 0.00250631
20080 0.0125474
20081 0.00309732
20082 0.213027
20083 0.11091
20084 0.229838
20085 0.21261
20086 0.000608372
20087 0.00189685
20088 0.00277433
20089 0.00197686
20090 0.00892977
20091 0.000962613
20092 0.00149431
20093 0.00393697
20094 1
20095 1
20096 0.234
20097 0.151146
20098 0.0101737
20099 0.00720515
20100 0.0144392
20101 0.00719613
20102 0.00687575
20103 0.000116377
20104 0.000410695
20105 0.000363103
20106 8.81598e-05
20107 0.0256905
20108 0.0227539
20109 0.0433754
20110 0.0761396
20111 0.000261815
20112 0.000362237
20113 6.96604e-05
20114 0.000129375
20115 5.73329e-05
20116 1.40704e-05
20117 4.46439e-05
20118 4.75815e-05
20119 0.0171849
20120 0.00380645
20121 0.000387254
20122 0.000321908
20123 8.10213e-05
20124 1.68572e-05
20125 1.75228e-05
20126 5.86829e-05
20127 0.000859354
20128 0.00286299
20129 0.00351584
20130 0.0587137
20131 0.197856
20132 6.30742e-05
20133 1.08146e-05
20134 2.97507e-05
20135 1.28238e-05
20136 0.000111213
20137 0.222535
20138 0.0764971
20139 0.281478
20140 0.0826766
20141 0.0021588
20142 0.00411988
20143 0.00678733
20144 0.00504725
20145 0.000831806
20146 0.00019397
20147 0.00067999
20148 0.000846466
20149 0.027065
20150 0.00422017
20151 0.00672924
20152 0.0870585
20153 0.0245265
20154 0.0298305
20155 0.0236036
20156 0.0109616
20157 0.020319
20158 0.0193955
20159 0.0571568
20160 0.268754
20161 1
20162 0.214646
20163 0.0724607
20164 0.0162016
20165 0.0658272
20166 0.0710384
20167 4.20496e-05
20168 3.79609e-05
20169 0.000169643
20170 3.684e-05
20171 0.000362351
20172 0.000240766
20173 0.00180354
20174 0.00251858
20175 0.0012055
20176 0.000486225
20177 0.00387888
20178 0.0159737
20179 0.0107175
20180 0.000473798
20181 0.00122791
20182 0.00329677
20183 0.000885139
20184 1
20185 0.00274704
20186 0.00943664
20187 0.00350096
20188 0.00373717
20189 0.0189765
20190 0.0080459
20191 0.0110099
20192 0.0560358
20193 0.236754
20194 0.0401714
20195 0.203492
20196 0.00099452
20197 0.00657949
20198 0.00164396
20199 0.00536271
20200 0.00392989
20201 0.0123285
20202 0.0234994
20203 0.0156763
20204 3.34299e-05
20205 0.000112104
20206 0.000116847
20207 9.65374e-05
20208 1
20209 1
20210 1
20211 0.208785
20212 0.000514386
20213 0.000136555
20214 0.000458611
20215 0.000106058
20216 9.96868e-05
20217 2.43731e-05
20218 6.69655e-05
20219 0.00377546
20220 0.00358219
20221 0.016512
20222 0.00426238
20223 0.175871
20224 0.206451
20225 1
20226 1
20227 5.6965e-06
20228 5.57736e-06
20229 5.93225e-06
20230 2.04406e-05
20231 0.0182905
20232 0.0513273
20233 0.0081866
20234 0.010529
20235 0.0071396
20236 0.00987519
20237 0.0241823
20238 1.66308e-05
20239 1.43266e-05
20240 1.5266e-05
20241 4.00667e-06
20242 1
20243 0.190034
20244 1
20245 0.185188
20246 0.00270479
20247 0.00173657
20248 0.00934452
20249 0.007728
20250 0.000247538
20251 5.4913e-05
20252 0.000209453
20253 6.66762e-05
20254 0.215908
20255 0.186914
20256 0.17167
20257 1
20258 0.00367058
20259 0.000976484
20260 0.00267537
20261 0.00122657
20262 1
20263 0.000911666
20264 0.00226581
20265 0.00352809
20266 0.00291912
20267 1
20268 1
20269 1
20270 0.175602
20271 0.00115952
20272 0.000281127
20273 0.00101283
20274 0.000356476
20275 0.0372993
20276 0.0440249
20277 0.00888514
20278 0.0112084
20279 0.00833152
20280 0.0210184
20281 0.217502
20282 0.200651
20283 1
20284 1
20285 0.082377
20286 0.204692
20287 0.238711
20288 0.19506
20289 0.00514177
20290 0.0186973
20291 0.0147847
20292 0.0170267
20293 0.00278766
20294 0.00305062
20295 0.00286528
20296 0.0115789
20297 1
20298 1
20299 0.175232
20300 1
20301 0.205957
20302 0.264043
20303 0.190244
20304 0.0673668
20305 0.0791808
20306 0.0471795
20307 0.0186302
20308 0.0291684
20309 0.0639521
20310 0.0135738
20311 0.0404372
20312 0.0202837
20313 0.0786773
20314 0.0329119
20315 1
20316 0.226023
20317 0.239896
20318 0.200465
20319 0.159542
20320 1
20321 0.227187
20322 0.180323
20323 2.03335e-05
20324 2.36992e-05
20325 0.000123512
20326 0.0104543
20327 0.042056
20328 0.00963315
20329 0.00989325
20330 0.241723
20331 0.211299
20332 1
20333 0.212813
20334 2.46501e-05
20335 0.000116771
20336 2.79936e-05
20337 0.0195244
20338 0.0532291
20339 0.00825835
20340 0.0345112
20341 0.000169188
20342 0.000811887
20343 0.000350636
20344 0.000520697
20345 0.0563403
20346 0.0176321
20347 0.0171601
20348 0.0165873
20349 0.0781548
20350 0.0622415
20351 0.236296
20352 0.0157584
20353 0.00491155
20354 0.00073078
20355 0.00130566
20356 0.00194686
20357 0.00394142
20358 0.010638
20359 0.00295353
20360 0.0030112
20361 0.0122954
20362 1
20363 1
20364 1
20365 0.203627
20366 0.00141863
20367 1
20368 1
20369 1
20370 0.159539
20371 0.00382843
20372 0.00616008
20373 0.00259697
20374 0.0013613
20375 0.00535069
20376 0.00104144
20377 0.214204
20378 0.27121
20379 1
20380 0.246581
20381 1
20382 1
20383 0.215926
20384 0.160259
20385 0.245888
20386 0.0143885
20387 0.0028934
20388 0.0105343
20389 0.00836465
20390 0.000992981
20391 0.00527469
20392 0.00181016
20393 0.00227481
20394 0.000335852
20395 0.000342213
20396 0.217964
20397 0.223013
20398 0.20685
20399 1
20400 1.75045e-05
20401 0.000334485
20402 0.000148342
20403 7.10288e-05
20404 0.000138256
20405 8.15445e-05
20406 2.97733e-05
20407 2.20071e-05
20408 0.000107823
20409 0.000100448
20410 1.50837e-05
20411 1.61334e-05
20412 6.45747e-05
20413 1.67613e-05
20414 0.00274831
20415 0.01327
20416 0.00513615
20417 0.002606
20418 0.247831
20419 1
20420 0.245131
20421 0.0742331
20422 0.0828316
20423 0.113278
20424 0.00109575
20425 0.00135549
20426 0.000397644
20427 0.00144764
20428 2.03846e-05
20429 6.42975e-05
20430 1.97137e-05
20431 1.39036e-05
20432 0.295016
20433 0.0835138
20434 0.057349
20435 0.165813
20436 0.157913
20437 1
20438 0.216204
20439 1
20440 1
20441 0.0133211
20442 0.00778131
20443 0.00284971
20444 0.0124699
20445 1.72318e-05
20446 1.54447e-05
20447 1.57627e-05
20448 6.12645e-05
20449 0.0150681
20450 0.0378768
20451 0.00990318
20452 0.0192453
20453 0.0330383
20454 2.3395e-05
20455 3.03971e-05
20456 3.05248e-05
20457 0.000103764
20458 0.199706
20459 1
20460 1
20461 0.264318
20462 1
20463 1
20464 0.245052
20465 1
20466 1
20467 1
20468 0.233506
20469 1.48321e-05
20470 0.0310139
20471 0.0665049
20472 0.0873234
20473 0.155197
20474 0.000120503
20475 0.000233781
20476 9.99449e-05
20477 0.000238658
20478 6.67205e-05
20479 0.000258837
20480 1
20481 0.000928665
20482 0.00101603
20483 0.000282792
20484 0.000314819
20485 0.00347786
20486 0.00626739
20487 0.00518282
20488 0.00121822
20489 5.16497e-05
20490 0.000565907
20491 0.00245271
20492 0.001495
20493 0.000648279
20494 0.003592
20495 0.000993603
20496 0.00491982
20497 0.000731067
20498 0.0303407
20499 0.00317354
20500 0.0154623
20501 0.0144015
20502 0.0265636
20503 0.0653528
20504 0.1755
20505 0.0498858
20506 6.86819e-05
20507 0.000107725
20508 0.000124421
20509 0.000337964
20510 1
20511 0.21951
20512 1
20513 1
20514 0.0141266
20515 0.00856424
20516 0.0453131
20517 0.0123593
20518 0.00184955
20519 0.00127915
20520 0.00104579
20521 0.00424265
20522 0.254248
20523 1
20524 0.249672
20525 1
20526 0.000186224
20527 0.1942
20528 0.133193
20529 0.239293
20530 1
20531 0.28027
20532 1
20533 0.226555
20534 1
20535 0.252612
20536 1
20537 0.144519
20538 0.194306
20539 0.0614443
20540 0.234068
20541 0.274268
20542 9.54203e-06
20543 5.28584e-06
20544 2.12085e-05
20545 1.06528e-05
20546 0.0108874
20547 0.00804718
20548 0.0292345
20549 0.0091739
20550 2.77661e-05
20551 8.66151e-05
20552 8.23796e-05
20553 0.000106869
20554 0.220761
20555 0.0541641
20556 0.0935105
20557 0.0442012
20558 0.00957791
20559 0.0154747
20560 0.0382296
20561 0.0530675
20562 0.0424145
20563 0.0115291
20564 0.244991
20565 0.192531
20566 0.239147
20567 0.10099
20568 0.186273
20569 1
20570 1
20571 0.261982
20572 2.42e-05
20573 2.57386e-05
20574 8.17194e-05
20575 2.54399e-05
20576 0.000128205
20577 0.000538204
20578 0.000445895
20579 0.000231457
20580 0.00611324
20581 0.00917234
20582 0.0169996
20583 0.250789
20584 1
20585 1
20586 4.47866e-05
20587 0.000207831
20588 0.000105301
20589 0.00238345
20590 0.000515478
20591 0.000592739
20592 0.000863055
20593 0.186525
20594 0.0208714
20595 0.00938822
20596 0.00508087
20597 0.00940571
20598 1
20599 0.164717
20600 0.151266
20601 0.0620283
20602 0.0167217
20603 0.0580555
20604 0.0647609
20605 0.00528047
20606 0.0110713
20607 0.01565
20608 0.00375848
20609 0.000430184
20610 0.000879177
20611 0.000206628
20612 0.000388715
20613 6.19014e-05
20614 6.20524e-05
20615 0.000298837
20616 8.02528e-05
20617 1.05646e-05
20618 4.1469e-05
20619 1.2398e-05
20620 1.22322e-05
20621 0.000483392
20622 0.000451272
20623 0.000415492
20624 0.000131458
20625 1.12907e-05
20626 1.79783e-06
20627 7.7502e-06
20628 7.56788e-06
20629 2.91714e-05
20630 3.35989e-05
20631 7.3573e-06
20632 1.0949e-05
20633 0.000101065
20634 0.00592909
20635 0.00429855
20636 0.00598081
20637 0.0215823
20638 1
20639 1
20640 0.239711
20641 0.201018
20642 0.0709957
20643 0.0137193
20644 0.0621768
20645 0.0204938
20646 0.00546903
20647 0.0141946
20648 0.00682769
20649 0.0292878
20650 1
20651 0.00909393
20652 0.00850325
20653 0.00816157
20654 0.0332338
20655 0.00147148
20656 0.00132111
20657 0.000465703
20658 0.00197889
20659 0.0207212
20660 0.060123
20661 0.0709624
20662 0.0147003
20663 1.7754e-06
20664 7.49733e-06
20665 1.55575e-06
20666 1.70708e-06
20667 8.22082e-05
20668 6.40376e-05
20669 0.00837083
20670 0.00830853
20671 0.00248428
20672 0.0124713
20673 0.194195
20674 0.0438316
20675 1.15002e-05
20676 4.12868e-05
20677 1.22834e-05
20678 1.18367e-05
20679 8.64866e-05
20680 0.000294256
20681 0.000185168
20682 0.000509932
20683 0.00104154
20684 0.00125112
20685 0.000348858
20686 0.0646213
20687 0.0241206
20688 5.76184e-07
20689 2.03592e-06
20690 4.82611e-07
20691 0.205875
20692 0.0100969
20693 0.0148291
20694 0.00075169
20695 0.000504809
20696 0.000278391
20697 0.00144533
20698 2.98436e-05
20699 3.3244e-05
20700 3.1506e-05
20701 4.31903e-06
20702 1.74117e-05
20703 4.31971e-06
20704 4.13914e-06
20705 0.23904
20706 0.20328
20707 0.167493
20708 1
20709 1
20710 1
20711 0.200763
20712 0.0105471
20713 0.0324613
20714 0.0475354
20715 0.0461413
20716 0.000130412
20717 0.000373631
20718 0.000398238
20719 0.000133949
20720 1
20721 1
20722 1
20723 0.260839
20724 9.59295e-05
20725 9.79133e-05
20726 2.152e-05
20727 2.30044e-05
20728 0.0134558
20729 0.0226689
20730 0.0173111
20731 0.00429484
20732 0.16534
20733 0.101946
20734 0.278602
20735 0.0914068
20736 0.233307
20737 0.282807
20738 0.0809165
20739 0.00214813
20740 0.00995431
20741 0.005379
20742 0.0442239
20743 0.038561
20744 0.101161
20745 1
20746 1
20747 0.262717
20748 0.139025
20749 1
20750 0.294427
20751 0.0523701
20752 0.0863073
20753 0.0653162
20754 1
20755 1
20756 0.142456
20757 0.251642
20758 0.00960143
20759 0.0125064
20760 0.00541995
20761 0.0487599
20762 0.0398703
20763 0.0345562
20764 0.00703336
20765 0.0118299
20766 0.265836
20767 1
20768 1
20769 1
20770 0.0436885
20771 0.0217107
20772 0.0577703
20773 0.256718
20774 0.0624421
20775 0.0602794
20776 0.144987
20777 0.185398
20778 0.0659644
20779 0.240461
20780 0.271881
20781 0.0100148
20782 0.00242395
20783 0.00282045
20784 0.0060114
20785 0.121881
20786 0.0228651
20787 0.0596404
20788 0.0727413
20789 0.0133983
20790 0.00594043
20791 0.00282732
20792 0.00218547
20793 0.000196097
20794 0.000841599
20795 0.000212934
20796 0.000252977
20797 0.0596665
20798 0.0141537
20799 0.0128813
20800 0.000569262
20801 0.00361742
20802 0.00171918
20803 0.00350025
20804 0.00490755
20805 0.0115816
20806 0.0132062
20807 0.251404
20808 0.1965
20809 0.0671042
20810 0.0107759
20811 0.00802056
20812 0.0110309
20813 0.0396654
20814 0.00559086
20815 0.0110864
20816 0.0170811
20817 0.0031694
20818 0.000645272
20819 0.00232453
20820 0.000614297
20821 0.019547
20822 0.030336
20823 0.0184822
20824 0.0709213
20825 0.0253499
20826 0.0219727
20827 0.018039
20828 0.00446321
20829 0.0371234
20830 0.0359939
20831 0.00949008
20832 0.00828381
20833 0.000362465
20834 0.000792885
20835 0.00147545
20836 0.00196738
20837 0.00158383
20838 0.00461051
20839 0.167596
20840 0.080731
20841 0.23108
20842 0.0357275
20843 5.13401e-05
20844 8.95148e-05
20845 6.15395e-05
20846 1.68248e-05
20847 2.04755e-06
20848 6.89085e-06
20849 7.39475e-06
20850 0.0586883
20851 0.0462323
20852 0.204723
20853 0.0350382
20854 0.00175977
20855 0.000494596
20856 0.0298811
20857 0.219981
20858 0.0466743
20859 0.0392309
20860 0.172465
20861 0.0356917
20862 0.0372464
20863 0.000564567
20864 0.00307824
20865 0.001998
20866 0.00122529
20867 0.00731966
20868 0.00334481
20869 0.230403
20870 0.221884
20871 0.0755765
20872 0.191043
20873 0.000695599
20874 0.000135123
20875 0.000572523
20876 0.000498889
20877 0.000542844
20878 0.000149663
20879 0.000309317
20880 0.000629819
20881 3.4774e-05
20882 0.0232065
20883 0.0900371
20884 0.068413
20885 0.0304291
20886 0.0016523
20887 0.0071067
20888 0.00361209
20889 0.00288987
20890 0.00123628
20891 0.000313924
20892 0.000945598
20893 8.19636e-05
20894 2.35119e-05
20895 2.92823e-05
20896 0.281918
20897 0.0739357
20898 0.13616
20899 0.0397633
20900 0.0143958
20901 0.0594911
20902 0.0577198
20903 0.0150748
20904 0.000103111
20905 0.000154446
20906 2.60338e-06
20907 6.4975e-07
20908 5.26143e-07
20909 1.82071e-06
20910 0.012235
20911 0.00285902
20912 0.0155133
20913 0.00253982
20914 2.37982e-06
20915 1.03449e-05
20916 2.68788e-06
20917 2.67566e-06
20918 4.39636e-07
20919 1.32418e-06
20920 2.49499e-07
20921 4.26661e-07
20922 5.22521e-06
20923 5.14779e-06
20924 5.30466e-06
20925 0.015673
20926 0.00308093
20927 0.0103812
20928 0.00367848
20929 0.114519
20930 0.238367
20931 0.0674461
20932 7.31708e-06
20933 7.37449e-06
20934 1.84216e-06
20935 5.90468e-06
20936 0.235083
20937 0.231128
20938 0.218075
20939 0.0723428
20940 0.00426433
20941 0.000879777
20942 0.00433232
20943 0.00175602
20944 0.00180475
20945 0.000500173
20946 0.000465222
20947 0.000429012
20948 0.00224742
20949 0.00141221
20950 0.00718675
20951 0.247184
20952 0.244701
20953 0.0825907
20954 0.189088
20955 0.281282
20956 0.210881
20957 0.0922946
20958 0.0751859
20959 4.39385e-05
20960 0.000162701
20961 3.70853e-05
20962 4.45619e-05
20963 0.00143509
20964 0.00134197
20965 1
20966 0.242953
20967 1
20968 1
20969 1.30012e-05
20970 0.00153639
20971 0.00317405
20972 0.00711132
20973 0.0068465
20974 0.0573804
20975 0.049294
20976 0.181924
20977 0.20301
20978 0.131441
20979 0.0790132
20980 0.0477768
20981 0.0310517
20982 0.0245001
20983 1
20984 1
20985 0.214108
20986 1
20987 0.0140242
20988 0.00474942
20989 0.240791
20990 1
20991 1
20992 1
20993 0.27421
20994 0.204121
20995 0.0995203
20996 0.0827579
20997 0.0473476
20998 0.0742305
20999 0.0242494
21000 0.00444039
21001 0.00204165
21002 0.00335502
21003 0.0114222
21004 0.00227461
21005 0.0114011
21006 7.73974e-06
21007 2.69799e-06
21008 5.17648e-06
21009 8.74462e-06
21010 4.35558e-05
21011 0.000149221
21012 5.68013e-05
21013 4.35349e-05
21014 0.195548
21015 0.258998
21016 0.0601662
21017 0.00249275
21018 0.00321571
21019 0.00122564
21020 0.000720247
21021 0.00146903
21022 0.000647851
21023 0.00404277
21024 0.000915363
21025 7.39282e-06
21026 2.64014e-05
21027 5.61725e-06
21028 1.16258e-05
21029 0.000833536
21030 0.000658752
21031 0.00187962
21032 0.00186145
21033 8.6621e-06
21034 2.61474e-05
21035 7.82767e-06
21036 9.05953e-06
21037 0.000959474
21038 0.00155881
21039 0.000644962
21040 0.00276607
21041 9.30378e-05
21042 8.84626e-05
21043 2.66318e-05
21044 2.39239e-05
21045 0.00488133
21046 0.00900566
21047 0.00256777
21048 6.57082e-05
21049 8.94292e-05
21050 0.000360439
21051 9.05096e-05
21052 9.70897e-05
21053 0.00013996
21054 0.000151094
21055 3.5289e-05
21056 0.00228587
21057 0.00776472
21058 0.0039786
21059 0.0064041
21060 0.000996956
21061 0.000206679
21062 0.000122902
21063 0.000473197
21064 0.000157431
21065 1
21066 1
21067 0.251293
21068 0.240778
21069 0.276206
21070 1
21071 1
21072 1
21073 0.000739596
21074 0.000719154
21075 0.00361781
21076 0.00194265
21077 1
21078 1
21079 0.181544
21080 0.227031
21081 0.214862
21082 1
21083 0.244679
21084 1
21085 0.0072395
21086 0.0348552
21087 0.00408029
21088 0.0106288
21089 0.202209
21090 0.167338
21091 0.00666527
21092 0.00887244
21093 0.00194708
21094 0.0572129
21095 0.0138349
21096 8.8364e-05
21097 0.000108095
21098 0.000390995
21099 0.000111546
21100 1
21101 1
21102 1
21103 0.299193
21104 0.000278083
21105 0.000853979
21106 0.000181283
21107 0.000687618
21108 0.000110719
21109 0.0667516
21110 0.0207866
21111 0.0143631
21112 0.0166882
21113 0.00908853
21114 0.010717
21115 0.00784894
21116 4.28364e-05
21117 5.47676e-05
21118 4.78335e-05
21119 0.00036342
21120 0.000388232
21121 0.000190416
21122 0.000100185
21123 0.00142644
21124 0.000303782
21125 0.000867396
21126 0.000645775
21127 0.0196877
21128 0.0647958
21129 0.0172809
21130 0.0163188
21131 0.00474392
21132 0.00244929
21133 0.00641401
21134 0.00134079
21135 0.0490041
21136 0.20669
21137 0.0542923
21138 0.196888
21139 0.000272321
21140 9.94482e-05
21141 0.0557238
21142 0.0359887
21143 0.0918642
21144 0.0201061
21145 9.58651e-05
21146 0.000393446
21147 0.00079542
21148 0.00281995
21149 0.00153134
21150 0.000532453
21151 1.93386e-05
21152 5.08087e-06
21153 1.76596e-05
21154 4.91228e-06
21155 0.0199685
21156 0.00451541
21157 0.0147575
21158 1.91696e-05
21159 1.99408e-05
21160 2.13224e-05
21161 1
21162 1
21163 0.25815
21164 0.0034491
21165 0.0159231
21166 0.00476688
21167 0.00347921
21168 0.0013206
21169 0.0038207
21170 0.00480343
21171 0.000980378
21172 0.00111664
21173 0.000187601
21174 0.000468191
21175 0.00299447
21176 0.00519343
21177 0.0179303
21178 0.00706864
21179 0.000964153
21180 0.00117717
21181 0.00538043
21182 0.00431788
21183 0.000486626
21184 0.00124717
21185 0.00112253
21186 0.000307905
21187 0.0015808
21188 0.000382082
21189 0.000398801
21190 0.000865099
21191 0.000868277
21192 0.000384559
21193 0.00170748
21194 0.000500838
21195 2.59433e-05
21196 3.29532e-05
21197 2.66861e-05
21198 0.000127031
21199 0.0182884
21200 0.00627172
21201 0.0156698
21202 0.0197188
21203 0.013365
21204 0.0216931
21205 0.0208614
21206 0.0116722
21207 0.0706654
21208 0.0291268
21209 0.000193105
21210 0.000553742
21211 0.000214265
21212 6.39338e-05
21213 8.17672e-05
21214 9.40854e-05
21215 2.74221e-05
21216 0.000225303
21217 0.0320029
21218 0.0115215
21219 0.0680154
21220 0.0168027
21221 1
21222 0.186765
21223 1
21224 0.185574
21225 0.000740271
21226 0.00070618
21227 0.000631664
21228 0.13091
21229 1
21230 0.18499
21231 1
21232 0.00266188
21233 0.0031645
21234 0.013521
21235 0.00411909
21236 0.001479
21237 0.000600401
21238 0.00217021
21239 0.00595195
21240 0.0222702
21241 0.0135064
21242 0.0171103
21243 0.000830674
21244 0.00168329
21245 0.00289642
21246 0.00352877
21247 9.63758e-05
21248 0.000396691
21249 0.000134007
21250 0.237768
21251 0.0630356
21252 0.22518
21253 0.206877
21254 0.00172063
21255 0.00275761
21256 0.000728684
21257 0.000485019
21258 0.0217505
21259 0.0861648
21260 3.44049e-05
21261 3.28828e-05
21262 3.28118e-05
21263 0.000133733
21264 0.222411
21265 0.0804003
21266 0.143668
21267 0.0538899
21268 0.012413
21269 0.00384345
21270 6.67205e-05
21271 2.42651e-05
21272 1.40571e-05
21273 4.11175e-05
21274 1
21275 1
21276 0.180406
21277 1
21278 0.0380249
21279 0.0747999
21280 0.0158991
21281 0.0121219
21282 0.00035348
21283 0.00149775
21284 0.000248294
21285 0.000690332
21286 0.000351812
21287 0.000575635
21288 0.000430635
21289 0.000839419
21290 0.0103287
21291 0.0119751
21292 0.00305679
21293 0.000610512
21294 0.00182223
21295 0.000337561
21296 0.000620029
21297 0.00013993
21298 0.000216206
21299 0.000149982
21300 6.12468e-05
21301 2.7125e-05
21302 9.96445e-05
21303 4.07186e-05
21304 0.000615501
21305 0.000646226
21306 9.87348e-05
21307 0.0304514
21308 0.0309177
21309 0.0271002
21310 0.0936521
21311 0.0212435
21312 1
21313 1
21314 0.233011
21315 1
21316 2.42242e-05
21317 8.05827e-05
21318 2.41165e-05
21319 2.50874e-05
21320 0.00217305
21321 0.00224292
21322 0.00909845
21323 0.00591743
21324 0.0665753
21325 0.214295
21326 0.0722382
21327 0.220914
21328 0.00203827
21329 0.00287333
21330 0.000983361
21331 0.00054889
21332 0.00359085
21333 0.00871279
21334 0.00036347
21335 0.000236162
21336 0.000238418
21337 7.1543e-05
21338 1
21339 0.25718
21340 1
21341 1
21342 0.0322561
21343 0.0557201
21344 0.0543891
21345 0.191174
21346 3.43921e-05
21347 0.000140019
21348 0.161489
21349 0.0389745
21350 0.000348369
21351 9.99927e-05
21352 9.46854e-05
21353 0.000463694
21354 0.227788
21355 1
21356 0.200105
21357 0.0911228
21358 0.00139922
21359 0.000550655
21360 0.00103442
21361 0.00234815
21362 0.193023
21363 0.15595
21364 0.158121
21365 0.0299349
21366 0.0877301
21367 0.175249
21368 0.0274919
21369 0.0574633
21370 0.0769749
21371 3.8098e-05
21372 1.55971e-05
21373 9.2676e-06
21374 1.36913e-05
21375 0.00045445
21376 0.000409325
21377 0.000111266
21378 0.000200857
21379 0.000200519
21380 5.11902e-05
21381 1.01555e-05
21382 1.00797e-05
21383 3.45878e-05
21384 9.3557e-06
21385 0.000139765
21386 0.208642
21387 1
21388 0.223676
21389 0.192179
21390 0.00253918
21391 0.00473439
21392 0.00343552
21393 0.0113911
21394 0.00100171
21395 0.00416397
21396 0.00197505
21397 0.00660543
21398 0.0162557
21399 0.00753249
21400 0.0038868
21401 0.0171021
21402 0.174742
21403 0.207186
21404 1
21405 0.170114
21406 2.92314e-05
21407 2.69982e-05
21408 0.200351
21409 1
21410 1
21411 0.192031
21412 1
21413 0.169503
21414 0.220059
21415 0.0755304
21416 0.269608
21417 0.108798
21418 0.282674
21419 1
21420 0.275581
21421 0.202854
21422 0.186603
21423 0.0396549
21424 1.39884e-05
21425 4.40537e-05
21426 0.00875572
21427 0.00787769
21428 0.0389416
21429 0.0079177
21430 0.0596197
21431 0.0788679
21432 0.0770074
21433 0.217708
21434 0.183354
21435 0.24006
21436 0.00919796
21437 0.189268
21438 0.213975
21439 0.232598
21440 1
21441 1.10083e-05
21442 0.00507807
21443 0.00593297
21444 6.42673e-05
21445 0.000251881
21446 0.000229915
21447 7.86162e-05
21448 9.65532e-05
21449 0.000397666
21450 0.00140912
21451 0.000905685
21452 0.000171047
21453 0.0118806
21454 0.00235709
21455 0.00190344
21456 0.00607487
21457 0.00264174
21458 0.0105989
21459 0.00281971
21460 0.176266
21461 1
21462 0.252912
21463 1
21464 0.178611
21465 0.0973431
21466 0.034408
21467 0.000878837
21468 0.000978433
21469 0.00321826
21470 1
21471 1
21472 1
21473 0.0679817
21474 0.000236851
21475 0.0501786
21476 0.0092309
21477 0.0101284
21478 0.221118
21479 1
21480 1
21481 7.0995e-05
21482 4.97056e-05
21483 0.000127278
21484 0.000262326
21485 0.172369
21486 0.169114
21487 0.167688
21488 0.0398888
21489 0.0295445
21490 0.0199895
21491 0.00817287
21492 0.0145278
21493 0.00713803
21494 0.00951285
21495 0.00828259
21496 0.0102215
21497 0.0256344
21498 0.00483716
21499 1
21500 1
21501 1
21502 0.0392001
21503 0.0126839
21504 0.081375
21505 0.0288495
21506 0.000143226
21507 4.47663e-05
21508 0.000300502
21509 5.776e-05
21510 0.052785
21511 0.0971283
21512 0.265659
21513 0.0810076
21514 0.216918
21515 0.222453
21516 0.014874
21517 0.0050518
21518 0.0667481
21519 0.0144767
21520 0.0151084
21521 0.0279303
21522 0.0152753
21523 0.0452568
21524 0.0665208
21525 0.0159608
21526 0.226785
21527 0.234612
21528 1
21529 0.158599
21530 0.0611715
21531 0.0209433
21532 0.0108322
21533 0.0389143
21534 0.0187783
21535 0.00330452
21536 0.0171321
21537 0.0180841
21538 0.0131404
21539 0.0436813
21540 0.201222
21541 0.190672
21542 0.0576761
21543 0.0318089
21544 0.0259146
21545 0.18397
21546 5.78209e-06
21547 9.17417e-06
21548 5.88169e-06
21549 1.51861e-06
21550 0.0461824
21551 0.0620203
21552 0.0336386
21553 0.193913
21554 0.000634004
21555 0.0012209
21556 0.00286763
21557 0.0153889
21558 0.00309884
21559 0.00593888
21560 0.016747
21561 0.00413492
21562 0.00395905
21563 0.00107313
21564 0.00172902
21565 0.26795
21566 0.243407
21567 1
21568 0.129875
21569 0.00627326
21570 0.0114043
21571 3.76238e-05
21572 3.67312e-05
21573 1.09971e-05
21574 5.48287e-05
21575 0.00673835
21576 0.049127
21577 0.0300362
21578 0.0117746
21579 2.32562e-05
21580 9.56083e-05
21581 0.17141
21582 0.16689
21583 0.0602126
21584 0.0695974
21585 0.0319431
21586 0.18417
21587 0.14021
21588 0.206349
21589 1
21590 0.0208561
21591 0.0711253
21592 0.0107672
21593 0.0155325
21594 0.00953163
21595 0.00282891
21596 0.0308885
21597 0.00576867
21598 0.0182644
21599 0.00314157
21600 0.00355209
21601 0.00419379
21602 0.00101773
21603 0.000174434
21604 0.00016061
21605 0.000723178
21606 0.000718503
21607 0.000701636
21608 0.00569787
21609 0.00331342
21610 0.000840781
21611 0.000513306
21612 0.000499519
21613 4.52302e-05
21614 0.000168847
21615 0.218164
21616 1
21617 0.203669
21618 0.000214449
21619 0.000386326
21620 0.000990751
21621 0.00627432
21622 0.0010939
21623 0.000198384
21624 0.000285071
21625 0.00833033
21626 0.0249258
21627 0.00420629
21628 0.00583317
21629 0.16337
21630 0.0437145
21631 0.0603106
21632 0.190686
21633 1
21634 1
21635 0.244845
21636 4.39974e-05
21637 5.10597e-05
21638 0.000177335
21639 0.000164398
21640 0.00857738
21641 0.20922
21642 1
21643 0.110462
21644 1
21645 9.42691e-05
21646 2.1212e-05
21647 1.74148e-05
21648 2.10339e-05
21649 1
21650 0.254938
21651 1
21652 1
21653 0.0003635
21654 0.000191983
21655 0.000260376
21656 0.000793004
21657 0.00190251
21658 0.00298597
21659 0.000771161
21660 0.00235135
21661 0.0404189
21662 0.00876786
21663 0.0474208
21664 0.0906415
21665 0.0548353
21666 0.0483064
21667 0.224418
21668 0.000136724
21669 0.000120902
21670 0.000149513
21671 3.1972e-05
21672 2.06781e-05
21673 0.194895
21674 1
21675 1
21676 1
21677 0.000363969
21678 0.000138597
21679 0.000479953
21680 0.000922098
21681 0.000519529
21682 0.00240075
21683 0.00241208
21684 0.00218843
21685 0.0397476
21686 0.0428321
21687 0.0443898
21688 0.195624
21689 0.0183219
21690 0.0053262
21691 0.0252493
21692 0.0515346
21693 0.241988
21694 1
21695 1
21696 0.00019949
21697 0.000382991
21698 0.000673139
21699 0.000179791
21700 4.13734e-06
21701 4.19209e-06
21702 1.51043e-05
21703 2.89986e-06
21704 0.0397656
21705 0.0737504
21706 0.0461455
21707 0.199867
21708 0.0105147
21709 0.0407426
21710 0.0523146
21711 0.0473169
21712 0.00588067
21713 0.002585
21714 3.68395e-05
21715 3.71088e-05
21716 0.000130804
21717 0.000167335
21718 1
21719 1
21720 0.227001
21721 1
21722 0.0560237
21723 0.0589316
21724 0.0215376
21725 0.076209
21726 0.159007
21727 0.0359626
21728 0.0716594
21729 0.01552
21730 0.00437114
21731 0.00380771
21732 0.00445448
21733 0.0152042
21734 1.89734e-05
21735 6.44628e-05
21736 2.03227e-05
21737 1.5257e-05
21738 0.176058
21739 1
21740 0.238694
21741 0.174354
21742 0.00311784
21743 0.00972547
21744 0.00223408
21745 0.00887626
21746 0.0285891
21747 0.00654311
21748 0.00158124
21749 0.00461366
21750 3.12824e-05
21751 3.9764e-05
21752 0.000115087
21753 0.000144169
21754 1.71975e-05
21755 5.04473e-06
21756 2.31009e-05
21757 2.52271e-05
21758 0.22853
21759 0.154942
21760 0.0361966
21761 0.0717709
21762 1
21763 0.205434
21764 0.213729
21765 0.208404
21766 0.0133836
21767 0.0167087
21768 0.0641081
21769 0.0573322
21770 0.246327
21771 0.168457
21772 0.180961
21773 0.00121751
21774 0.000344946
21775 0.000536627
21776 0.000168275
21777 5.70747e-05
21778 3.71299e-05
21779 5.01554e-05
21780 0.000119417
21781 0.000168765
21782 1
21783 1
21784 0.121577
21785 1
21786 0.142971
21787 1
21788 1
21789 1
21790 0.0220388
21791 0.0182687
21792 0.0568866
21793 0.0640374
21794 0.00263956
21795 0.0130719
21796 0.00533427
21797 0.00424705
21798 0.0354479
21799 0.18209
21800 0.0661738
21801 6.51643e-05
21802 1.36504e-05
21803 0.00283483
21804 0.0803192
21805 0.206014
21806 0.048193
21807 7.67807e-05
21808 3.77324e-05
21809 2.94716e-05
21810 0.00082341
21811 0.00254296
21812 0.00749771
21813 0.0106419
21814 0.0637387
21815 0.00120994
21816 0.00223168
21817 0.00516539
21818 0.00154915
21819 0.202104
21820 0.00287119
21821 0.00227008
21822 0.000910203
21823 0.00463963
21824 4.18387e-05
21825 2.88031e-05
21826 0.000119192
21827 3.79297e-05
21828 0.00334286
21829 0.00494855
21830 0.00126041
21831 1
21832 1
21833 0.208215
21834 0.265074
21835 6.84606e-05
21836 8.63083e-05
21837 0.000205977
21838 0.000264571
21839 0.139691
21840 1
21841 0.255207
21842 1
21843 0.00210616
21844 0.00185637
21845 0.0085513
21846 6.7745e-06
21847 7.21574e-06
21848 3.0179e-05
21849 1
21850 0.196422
21851 0.211635
21852 1
21853 0.0125868
21854 0.0667456
21855 0.0617633
21856 0.0608145
21857 0.102725
21858 0.0528105
21859 0.202775
21860 0.220035
21861 0.239403
21862 0.0682776
21863 0.0752662
21864 0.000401595
21865 0.0502496
21866 0.0128202
21867 0.0661967
21868 0.0390257
21869 0.000138927
21870 0.000187433
21871 0.000599134
21872 0.000135207
21873 0.00303503
21874 0.0122167
21875 0.0151302
21876 0.00434184
21877 8.15406e-05
21878 0.000268877
21879 7.47442e-05
21880 7.96181e-05
21881 0.000549439
21882 0.0011622
21883 0.00132095
21884 0.000278209
21885 0.000582501
21886 7.52395e-05
21887 0.000353798
21888 0.000193219
21889 0.000306321
21890 0.00163506
21891 0.000356115
21892 0.00056979
21893 0.000397622
21894 5.55537e-06
21895 1.71019e-05
21896 0.000139439
21897 0.000315275
21898 0.000719142
21899 0.000167368
21900 1.05448e-05
21901 8.39202e-06
21902 3.31775e-05
21903 3.48984e-05
21904 1
21905 0.184825
21906 1
21907 0.0622319
21908 0.0062011
21909 0.0182999
21910 0.00346462
21911 0.00797969
21912 0.286514
21913 0.224132
21914 0.184101
21915 1
21916 0.224138
21917 0.230306
21918 2.02568e-05
21919 5.68223e-05
21920 0.000152417
21921 0.000396902
21922 0.0590963
21923 1.38662e-06
21924 1.56777e-06
21925 4.74671e-06
21926 1.6936e-06
21927 0.00616912
21928 0.00682699
21929 0.00641103
21930 0.0214106
21931 0.0140289
21932 0.00344883
21933 0.0120095
21934 0.00324454
21935 0.0472956
21936 0.047289
21937 0.0227682
21938 0.266041
21939 0.118593
21940 0.0636821
21941 0.199016
21942 0.133851
21943 1
21944 0.00228996
21945 0.00331417
21946 0.0120083
21947 4.37667e-05
21948 2.92473e-05
21949 1.20815e-05
21950 5.09779e-05
21951 0.148334
21952 0.0269114
21953 0.0530748
21954 0.0425117
21955 0.00531708
21956 0.0167186
21957 0.000595287
21958 0.000142224
21959 0.226776
21960 0.0762172
21961 0.0548483
21962 0.0736595
21963 0.000549896
21964 0.000491351
21965 0.000138497
21966 0.000428941
21967 0.205462
21968 0.275086
21969 0.167893
21970 1
21971 0.00485721
21972 0.0109842
21973 0.241776
21974 0.235071
21975 0.0841915
21976 0.195041
21977 0.215428
21978 0.259301
21979 0.0676603
21980 0.250154
21981 0.167319
21982 0.230048
21983 0.00404072
21984 0.00416888
21985 0.0010537
21986 0.00169171
21987 0.0012906
21988 0.00132648
21989 0.00039569
21990 0.00236915
21991 0.0219749
21992 0.134861
21993 0.0496732
21994 0.0353486
21995 0.214932
21996 1
21997 1
21998 0.140876
21999 0.00785225
22000 0.00384243
22001 0.0119545
22002 0.0256553
22003 1.53705e-05
22004 1.50714e-05
22005 1.61985e-05
22006 5.37003e-05
22007 0.0155136
22008 0.00551449
22009 1.54261e-05
22010 0.183091
22011 0.0756845
22012 0.0362263
22013 0.0545826
22014 0.0257444
22015 0.0587047
22016 0.0701369
22017 0.0200044
22018 0.000516336
22019 0.00124269
22020 0.0142634
22021 0.0153419
22022 0.00341761
22023 0.180917
22024 1
22025 0.161148
22026 1
22027 8.49675e-05
22028 7.29251e-05
22029 1.83241e-05
22030 5.4633e-05
22031 0.185101
22032 0.0941889
22033 0.218654
22034 0.00918749
22035 0.00510929
22036 0.00512528
22037 0.0213482
22038 0.0112732
22039 0.00785137
22040 0.0184751
22041 0.0442409
22042 1
22043 1
22044 0.24633
22045 1
22046 0.000444423
22047 0.000813211
22048 0.00202319
22049 0.0033403
22050 0.00868192
22051 0.0382278
22052 0.0130544
22053 0.0148018
22054 0.018269
22055 0.0348837
22056 0.0355265
22057 0.00619228
22058 1.08235e-05
22059 1.13408e-05
22060 3.2808e-06
22061 2.6309e-06
22062 0.000815234
22063 0.19396
22064 0.0513022
22065 0.0517283
22066 0.172437
22067 1
22068 1
22069 0.210637
22070 1
22071 1
22072 0.233681
22073 1
22074 1
22075 0.000158902
22076 3.74921e-05
22077 0.000117009
22078 0.000137106
22079 0.088807
22080 0.221045
22081 0.183123
22082 0.200539
22083 1.90201e-05
22084 1.36794e-05
22085 2.68097e-05
22086 5.81957e-06
22087 0.00154783
22088 0.0163045
22089 0.012753
22090 0.000517007
22091 0.000129751
22092 0.000120261
22093 0.000429323
22094 0.00138636
22095 0.000415238
22096 0.00193386
22097 1.09594e-05
22098 1.23614e-05
22099 1.12091e-05
22100 4.20154e-05
22101 0.000313035
22102 4.90282e-05
22103 4.75521e-05
22104 0.00011369
22105 0.000295281
22106 0.000175285
22107 0.000190897
22108 0.0364408
22109 0.00563367
22110 0.0110197
22111 0.00452698
22112 0.00234356
22113 6.1857e-05
22114 7.55666e-05
22115 0.00032788
22116 0.000259436
22117 0.00074899
22118 0.00233479
22119 0.00426631
22120 0.000974896
22121 3.98924e-05
22122 9.00297e-05
22123 4.10386e-05
22124 1.25187e-05
22125 0.000575421
22126 0.000708492
22127 0.000682726
22128 0.0714165
22129 0.248977
22130 0.121064
22131 0.070423
22132 0.232957
22133 0.0563967
22134 0.0706637
22135 0.0561324
22136 2.21674e-05
22137 2.21981e-05
22138 9.24267e-05
22139 2.21181e-05
22140 0.0593116
22141 0.125148
22142 0.0273613
22143 0.0535364
22144 0.00391797
22145 0.00261006
22146 0.279764
22147 3.57596e-05
22148 7.42052e-06
22149 7.40993e-06
22150 2.7053e-05
22151 0.24728
22152 0.0637724
22153 0.281305
22154 0.139503
22155 1
22156 1
22157 1
22158 0.0123473
22159 0.0626396
22160 0.0355259
22161 0.0221593
22162 0.0704173
22163 0.0619063
22164 0.0198412
22165 0.0164383
22166 0.0568885
22167 0.159826
22168 0.0238738
22169 0.0156309
22170 0.0299877
22171 0.0175089
22172 0.00932719
22173 0.000257133
22174 0.000776204
22175 0.00114267
22176 0.000875458
22177 3.6813e-06
22178 1.09584e-06
22179 7.33417e-07
22180 3.79706e-06
22181 2.1799e-05
22182 0.000138965
22183 3.2271e-05
22184 2.84189e-05
22185 0.00118946
22186 0.0012723
22187 0.00763026
22188 0.0329795
22189 0.0129557
22190 0.00670606
22191 0.000562544
22192 0.000461383
22193 0.000166781
22194 0.000158807
22195 4.85521e-05
22196 0.000162495
22197 0.000149699
22198 0.133223
22199 0.202828
22200 1
22201 0.258225
22202 0.0127902
22203 0.0274099
22204 0.00169818
22205 0.00157985
22206 0.00154911
22207 0.000412097
22208 0.018
22209 0.0248473
22210 0.00927096
22211 0.00931798
22212 0.0245791
22213 4.98948e-05
22214 0.000196435
22215 4.36774e-05
22216 4.78938e-05
22217 1.15092e-05
22218 5.07207e-05
22219 0.000104055
22220 6.79921e-05
22221 1.29097e-05
22222 4.68682e-05
22223 0.0196273
22224 0.0108728
22225 0.178107
22226 1
22227 1
22228 1
22229 0.0116066
22230 0.00422245
22231 0.00536107
22232 0.00212283
22233 0.0823731
22234 0.228174
22235 0.242916
22236 0.222862
22237 1
22238 0.245261
22239 0.210057
22240 0.0498181
22241 0.0329302
22242 1.05705e-05
22243 5.21817e-05
22244 9.13863e-06
22245 8.3969e-06
22246 0.0105687
22247 0.00830693
22248 0.0430579
22249 0.0176495
22250 0.00790039
22251 0.000558819
22252 0.00159672
22253 0.00148778
22254 0.00314007
22255 0.00159176
22256 0.00309835
22257 0.00673389
22258 0.00102574
22259 2.37442e-05
22260 0.000855267
22261 0.000549893
22262 0.00258053
22263 0.00174494
22264 1
22265 0.203701
22266 0.000634878
22267 0.00140769
22268 0.00263133
22269 0.000535526
22270 0.00657858
22271 0.0223025
22272 0.0446114
22273 0.0302022
22274 0.176761
22275 0.212548
22276 0.0804695
22277 0.138124
22278 0.185086
22279 0.155084
22280 1
22281 0.199638
22282 0.00041912
22283 0.000427612
22284 0.00138861
22285 0.000495837
22286 1
22287 1
22288 0.20457
22289 1
22290 0.04045
22291 0.0493359
22292 0.0148702
22293 0.0188549
22294 0.00599729
22295 0.0022444
22296 0.00248848
22297 0.00420451
22298 0.00200284
22299 0.193887
22300 0.231544
22301 0.182167
22302 0.0490013
22303 0.0443371
22304 0.0134935
22305 0.0669864
22306 0.0945973
22307 0.214329
22308 0.253758
22309 0.00101522
22310 0.000396847
22311 0.000408495
22312 0.00107483
22313 0.0438999
22314 0.0708968
22315 0.0169775
22316 0.0712966
22317 1.41934e-05
22318 1.49001e-05
22319 1.46695e-05
22320 5.30619e-05
22321 0.0554013
22322 0.00194153
22323 0.00133369
22324 0.00184287
22325 0.00321623
22326 1
22327 1
22328 0.20905
22329 0.247079
22330 0.000327097
22331 0.00031906
22332 0.00107762
22333 0.000225697
22334 1
22335 1
22336 1
22337 0.221216
22338 1
22339 0.0205886
22340 0.00111022
22341 0.00127127
22342 0.00106276
22343 0.000315045
22344 0.00668661
22345 0.0394538
22346 0.0120097
22347 0.0113369
22348 0.168635
22349 0.16743
22350 0.176463
22351 1
22352 0.213683
22353 0.00561392
22354 0.00746841
22355 0.00180429
22356 5.72221e-05
22357 0.000120791
22358 0.000216735
22359 0.00189004
22360 0.000379671
22361 0.00116109
22362 0.00106809
22363 2.25826e-05
22364 3.41883e-05
22365 6.87624e-06
22366 6.68854e-06
22367 1
22368 0.183696
22369 1
22370 0.212976
22371 5.28181e-05
22372 3.59093e-05
22373 1.20993e-05
22374 1
22375 1
22376 0.224599
22377 1
22378 0.0520876
22379 0.0380967
22380 0.162379
22381 3.06439e-05
22382 0.000523465
22383 0.00181844
22384 0.00380126
22385 0.0013819
22386 0.00700079
22387 0.00240433
22388 0.00017583
22389 0.000123586
22390 3.38365e-05
22391 1
22392 0.236341
22393 1
22394 0.154648
22395 6.795e-06
22396 8.82029e-07
22397 2.46414e-06
22398 3.27577e-06
22399 1
22400 0.229399
22401 1
22402 0.264062
22403 0.201143
22404 1
22405 1
22406 1
22407 0.223185
22408 0.00123043
22409 0.00426779
22410 0.00201677
22411 0.040752
22412 0.249219
22413 0.196205
22414 0.17779
22415 1
22416 0.064047
22417 0.0687517
22418 0.0861344
22419 0.218818
22420 0.0280171
22421 0.0635885
22422 0.0687544
22423 0.275541
22424 0.195785
22425 1
22426 8.3774e-05
22427 0.000162577
22428 0.000347312
22429 0.0126273
22430 0.00570178
22431 0.0275181
22432 0.0125784
22433 8.78001e-06
22434 9.57847e-06
22435 9.47474e-06
22436 3.95008e-05
22437 1
22438 0.152846
22439 1
22440 0.266645
22441 0.0438347
22442 0.0663812
22443 0.0325349
22444 0.179848
22445 0.195744
22446 1
22447 1
22448 1
22449 1
22450 0.20931
22451 0.223222
22452 0.00375753
22453 0.00928368
22454 0.00594403
22455 0.0608962
22456 0.010629
22457 0.0228289
22458 0.0157512
22459 1.14831e-05
22460 3.96281e-05
22461 1.10075e-05
22462 1.10381e-05
22463 0.00844509
22464 0.00774887
22465 0.00969838
22466 0.00190632
22467 1
22468 0.267888
22469 1
22470 0.131384
22471 0.00721075
22472 0.0119066
22473 0.0256224
22474 0.184449
22475 1
22476 1
22477 1
22478 0.195503
22479 1
22480 1
22481 1
22482 0.240303
22483 0.0678944
22484 0.20962
22485 0.140048
22486 0.0158405
22487 0.0643193
22488 0.033125
22489 0.00107326
22490 0.0012298
22491 0.00103091
22492 0.000273292
22493 1
22494 0.215461
22495 1
22496 1
22497 1
22498 0.267174
22499 1
22500 0.189179
22501 0.191941
22502 0.231027
22503 0.228169
22504 1
22505 0.0150112
22506 0.0647593
22507 0.0173327
22508 0.0284386
22509 0.185116
22510 0.180728
22511 0.183021
22512 1
22513 0.00562334
22514 0.0141306
22515 0.00319906
22516 0.0102415
22517 0.00506766
22518 0.00208027
22519 0.0107993
22520 0.00441367
22521 0.0119114
22522 0.0125902
22523 0.0523053
22524 0.012899
22525 0.0411502
22526 0.0529127
22527 0.0706157
22528 0.208849
22529 0.00387023
22530 0.00774695
22531 0.00558996
22532 0.0566412
22533 0.0200426
22534 0.0647946
22535 0.00561237
22536 0.00277961
22537 0.000830231
22538 0.00188214
22539 0.000842741
22540 0.000271004
22541 0.00117607
22542 0.000850356
22543 1.84629e-06
22544 5.98548e-07
22545 4.90184e-07
22546 0.000329498
22547 0.00126781
22548 0.000843155
22549 0.000213138
22550 0.170625
22551 1
22552 0.209256
22553 0.199807
22554 0.0363872
22555 0.232982
22556 0.0804403
22557 0.0402339
22558 0.0885771
22559 0.0502072
22560 0.017993
22561 0.286398
22562 1
22563 1
22564 0.23095
22565 0.00171006
22566 0.00134864
22567 0.000103123
22568 0.000532111
22569 3.71302e-05
22570 3.69514e-05
22571 3.82613e-05
22572 0.000136384
22573 0.0459348
22574 0.0233894
22575 0.0132634
22576 0.0164801
22577 0.010373
22578 0.0040861
22579 0.079731
22580 0.239434
22581 0.0682564
22582 0.0977447
22583 0.0352796
22584 0.0324119
22585 1
22586 0.238919
22587 1
22588 0.239615
22589 0.00525408
22590 0.00143144
22591 0.00145004
22592 0.00140061
22593 0.014555
22594 0.0210017
22595 0.00710741
22596 0.00407868
22597 0.00214184
22598 0.000825126
22599 0.00275155
22600 0.000601468
22601 1
22602 0.000815458
22603 0.00143946
22604 0.000673494
22605 0.000276706
22606 0.0734632
22607 0.161565
22608 0.239523
22609 0.228976
22610 5.99695e-05
22611 5.40631e-05
22612 6.08236e-05
22613 0.000213214
22614 1.11686e-05
22615 1.21743e-05
22616 1.31288e-05
22617 4.43844e-05
22618 7.29478e-05
22619 5.0421e-05
22620 6.18477e-05
22621 1.64555e-05
22622 0.0745288
22623 0.0174735
22624 0.0605133
22625 0.0489826
22626 0.000720691
22627 0.00314549
22628 0.00286058
22629 0.000929733
22630 0.0158527
22631 0.0393675
22632 0.0785379
22633 0.0183892
22634 1
22635 0.245174
22636 0.46784
22637 1
22638 0.05644
22639 0.112951
22640 0.0410193
22641 0.221617
22642 1
22643 0.226538
22644 1
22645 0.153325
22646 1
22647 1
22648 0.267019
22649 1.48258e-05
22650 5.51913e-05
22651 5.74187e-05
22652 0.0416715
22653 0.0368139
22654 0.00915216
22655 0.0234826
22656 0.00121906
22657 0.00171484
22658 0.00221009
22659 6.83579e-06
22660 1.53859e-05
22661 1.63979e-05
22662 7.7482e-05
22663 0.000110726
22664 0.00015105
22665 0.271436
22666 1
22667 0.126351
22668 1
22669 0.0178344
22670 0.0176226
22671 0.0535254
22672 0.0120893
22673 0.00742594
22674 0.0125672
22675 0.00318073
22676 0.0470535
22677 0.027081
22678 4.16093e-05
22679 8.33791e-06
22680 1
22681 0.221901
22682 0.204399
22683 0.20353
22684 1
22685 0.165427
22686 1
22687 0.212094
22688 0.156347
22689 0.0832002
22690 0.0516984
22691 1
22692 0.182291
22693 0.164089
22694 0.000498323
22695 0.176866
22696 0.0434538
22697 0.190417
22698 0.177536
22699 0.00124438
22700 0.000247416
22701 0.000297115
22702 0.000365231
22703 0.176032
22704 0.167096
22705 1
22706 0.232979
22707 0.000277698
22708 0.000360954
22709 0.00838437
22710 0.00377945
22711 0.00408996
22712 0.00140544
22713 0.000512077
22714 0.000511846
22715 0.000376843
22716 0.00190616
22717 0.061863
22718 0.0378265
22719 0.00939134
22720 0.0341987
22721 0.227716
22722 0.244599
22723 0.0649253
22724 0.180425
22725 0.18513
22726 0.215619
22727 1
22728 1
22729 0.230428
22730 0.121486
22731 0.242387
22732 0.237297
22733 0.0272594
22734 0.125156
22735 0.0493678
22736 0.10598
22737 0.132357
22738 0.131241
22739 0.0278287
22740 0.0222056
22741 0.0460554
22742 0.102454
22743 6.3006e-05
22744 2.29868e-05
22745 2.9471e-05
22746 0.024515
22747 0.000902706
22748 0.000277056
22749 0.00028574
22750 0.000929753
22751 0.000180909
22752 0.00048154
22753 0.0493181
22754 0.189483
22755 0.0637576
22756 0.00230834
22757 0.000815233
22758 0.000729192
22759 0.000694447
22760 0.000595245
22761 0.000350112
22762 0.000580019
22763 0.0246683
22764 0.0212753
22765 0.126809
22766 0.0407464
22767 0.00153694
22768 0.00151925
22769 0.00145906
22770 0.00820304
22771 0.0186081
22772 0.0479926
22773 0.0419524
22774 0.00836594
22775 0.00578284
22776 0.00177174
22777 0.00275954
22778 0.223725
22779 0.235996
22780 1
22781 0.2
22782 0.0571295
22783 9.67798e-05
22784 7.25397e-05
22785 2.11203e-05
22786 0.000136576
22787 0.00215037
22788 0.00314645
22789 0.00120863
22790 0.0114655
22791 0.04748
22792 0.0225413
22793 0.0128367
22794 6.14012e-05
22795 0.000276398
22796 0.00276857
22797 0.00565221
22798 0.0121054
22799 0.194943
22800 0.2222
22801 0.225811
22802 0.214539
22803 0.0986309
22804 0.227871
22805 1
22806 1
22807 6.11733e-05
22808 2.27438e-05
22809 1.88726e-05
22810 1.66113e-05
22811 0.00955046
22812 0.0334641
22813 0.00891655
22814 0.052371
22815 0.0059406
22816 0.00178364
22817 0.001818
22818 0.00571746
22819 0.00185534
22820 0.183633
22821 1
22822 0.22774
22823 0.255717
22824 0.0139025
22825 0.0148367
22826 0.0188688
22827 0.00472198
22828 0.0103985
22829 0.0555196
22830 0.0587168
22831 0.0421627
22832 0.172495
22833 0.0740141
22834 0.00540313
22835 0.00391568
22836 0.0142208
22837 0.071878
22838 0.228646
22839 0.163786
22840 0.0771671
22841 0.04589
22842 0.000616484
22843 0.000239234
22844 0.000188526
22845 1
22846 0.241184
22847 0.192871
22848 1
22849 1
22850 3.80147e-05
22851 3.68358e-05
22852 9.70822e-06
22853 5.39178e-05
22854 0.000931866
22855 0.000902654
22856 0.00107069
22857 0.00319099
22858 0.0322144
22859 0.150619
22860 0.23108
22861 0.0624973
22862 2.28312e-06
22863 5.06973e-06
22864 2.05866e-06
22865 1.43908e-06
22866 0.184543
22867 0.24683
22868 0.185045
22869 1
22870 0.00302754
22871 0.00240672
22872 0.00682315
22873 0.0228013
22874 0.00401981
22875 0.0170165
22876 0.0056257
22877 0.200355
22878 0.164694
22879 0.0542366
22880 0.0598065
22881 0.00213123
22882 0.00795038
22883 0.00861392
22884 0.0458246
22885 0.0114502
22886 0.0398986
22887 0.0428563
22888 0.000369523
22889 8.93055e-05
22890 0.000398155
22891 0.000278708
22892 1
22893 1
22894 0.201901
22895 1
22896 0.004372
22897 0.0105539
22898 0.0128832
22899 0.019811
22900 0.00166867
22901 0.00391757
22902 0.00121385
22903 0.000485964
22904 0.0389206
22905 0.162617
22906 0.064589
22907 0.195714
22908 0.183858
22909 0.0451593
22910 0.0618898
22911 0.0339535
22912 0.0365579
22913 0.177621
22914 1
22915 0.196429
22916 0.0368543
22917 0.0482853
22918 0.00929747
22919 0.0555613
22920 1.12916e-05
22921 1.12873e-05
22922 4.40489e-05
22923 1.27691e-05
22924 0.000306685
22925 0.000967667
22926 0.000996927
22927 0.000335113
22928 0.0915917
22929 0.0708868
22930 0.0218531
22931 0.00131512
22932 0.000822518
22933 0.000313728
22934 0.000316948
22935 0.000456249
22936 0.00501119
22937 0.00622273
22938 0.00308437
22939 0.00555972
22940 0.0261629
22941 0.184782
22942 0.0364053
22943 0.0776212
22944 0.0204304
22945 0.00274104
22946 0.00396185
22947 0.00726269
22948 0.00166949
22949 0.000332716
22950 0.000218916
22951 0.000153784
22952 0.00117285
22953 0.00375992
22954 0.000866136
22955 0.000488367
22956 0.000138326
22957 8.21241e-05
22958 0.0003471
22959 0.000303179
22960 1
22961 0.196687
22962 0.19902
22963 0.00304264
22964 0.00432542
22965 0.00480358
22966 0.0140533
22967 0.173204
22968 0.223665
22969 0.238209
22970 1
22971 0.240667
22972 0.20892
22973 1
22974 1
22975 0.0204365
22976 0.00981805
22977 0.00350348
22978 0.0110444
22979 8.44048e-06
22980 7.06368e-06
22981 7.06557e-06
22982 2.52514e-05
22983 0.20273
22984 0.203146
22985 1
22986 0.0151322
22987 0.0164007
22988 0.000180073
22989 0.000218824
22990 0.000273388
22991 6.07063e-05
22992 0.00693618
22993 0.0117837
22994 0.0495791
22995 0.0148152
22996 5.2827e-05
22997 1.43705e-05
22998 5.19162e-05
22999 1.51586e-05
23000 4.11882e-05
23001 1.10784e-05
23002 0.219732
23003 1
23004 1
23005 0.252084
23006 0.0642552
23007 0.012708
23008 0.0197964
23009 0.014995
23010 0.0593141
23011 0.0680232
23012 0.0428207
23013 0.000475471
23014 0.00040949
23015 0.195599
23016 0.0578661
23017 1
23018 0.206627
23019 1
23020 0.209299
23021 1
23022 0.162073
23023 0.186662
23024 1
23025 0.0027161
23026 0.0143747
23027 0.0384787
23028 0.061651
23029 0.0135076
23030 0.0177803
23031 0.00764045
23032 0.021829
23033 0.0102593
23034 1
23035 0.237853
23036 0.020651
23037 0.015297
23038 0.0757955
23039 0.0489218
23040 0.0034164
23041 0.0449077
23042 0.0190252
23043 0.0150253
23044 0.0847842
23045 0.267681
23046 0.200451
23047 0.207219
23048 0.00710722
23049 0.0117959
23050 0.0163237
23051 0.00541592
23052 0.00171198
23053 0.00197524
23054 0.000683544
23055 0.177965
23056 1
23057 0.19337
23058 1
23059 0.00408388
23060 0.0097324
23061 0.0157052
23062 1
23063 1
23064 0.199847
23065 1
23066 0.208832
23067 1
23068 0.000680034
23069 0.180791
23070 1
23071 0.011368
23072 0.00518823
23073 0.00210509
23074 0.0049409
23075 0.0106794
23076 0.0476344
23077 0.0569049
23078 0.0754599
23079 0.014257
23080 0.0363724
23081 5.92232e-05
23082 5.70176e-05
23083 0.000217915
23084 4.90521e-05
23085 1.66853e-05
23086 8.81675e-05
23087 0.205898
23088 1
23089 0.2909
23090 1
23091 0.0151412
23092 0.042392
23093 0.0264065
23094 0.0291095
23095 0.199782
23096 1
23097 0.222017
23098 0.178776
23099 1
23100 1
23101 1
23102 6.39079e-05
23103 2.76918e-05
23104 7.63439e-05
23105 0.00025795
23106 0.0010933
23107 0.000246182
23108 0.000326031
23109 0.0121338
23110 0.0193327
23111 0.0764735
23112 0.027479
23113 0.0154024
23114 0.0360228
23115 0.00661356
23116 0.0268178
23117 0.00689492
23118 0.00865855
23119 0.0776557
23120 0.0168934
23121 0.0503829
23122 0.0742142
23123 0.0193316
23124 0.0131611
23125 0.014853
23126 7.70708e-06
23127 3.11031e-05
23128 2.88937e-05
23129 2.33177e-05
23130 0.0287276
23131 0.0159686
23132 0.00509157
23133 2.80504e-05
23134 0.000126532
23135 0.000101169
23136 9.31669e-05
23137 1
23138 1
23139 1
23140 0.000305952
23141 0.000111173
23142 9.08274e-05
23143 0.000443103
23144 0.0123992
23145 0.0538606
23146 0.0311344
23147 0.0605605
23148 0.165181
23149 0.00099678
23150 0.000513387
23151 0.191814
23152 0.204594
23153 0.0375293
23154 0.189226
23155 4.62336e-05
23156 0.000171308
23157 4.42681e-05
23158 0.000216112
23159 0.0189951
23160 0.0178979
23161 0.0201127
23162 0.0671041
23163 1
23164 0.134377
23165 1
23166 0.209039
23167 0.142747
23168 0.0651745
23169 0.0545646
23170 0.000156924
23171 0.000205203
23172 0.000467703
23173 0.000853594
23174 4.94037e-05
23175 1.32417e-05
23176 1.4515e-05
23177 0.00144466
23178 0.00501934
23179 0.00811151
23180 0.00172672
23181 0.00168359
23182 0.00405937
23183 0.0643018
23184 0.0496343
23185 0.0460011
23186 0.0242229
23187 0.240159
23188 0.217492
23189 0.0277709
23190 0.0036392
23191 0.0130852
23192 0.00416707
23193 0.00166544
23194 0.000590693
23195 0.00161983
23196 0.00272735
23197 0.00752073
23198 0.00587562
23199 0.0286278
23200 1
23201 1
23202 1
23203 0.00108612
23204 0.00279575
23205 0.00135179
23206 0.014105
23207 0.00602543
23208 0.0143258
23209 0.0067502
23210 0.00312106
23211 0.000899189
23212 0.00172614
23213 0.00186954
23214 0.0125804
23215 0.00375707
23216 0.00531491
23217 0.0100665
23218 0.000875554
23219 0.00124956
23220 0.00450399
23221 0.00118568
23222 0.00617209
23223 0.0120733
23224 0.00208772
23225 0.0066679
23226 0.00131971
23227 0.00429356
23228 0.00122743
23229 0.00133737
23230 0.0819683
23231 0.272025
23232 0.273281
23233 1.05554e-05
23234 3.71092e-05
23235 5.19039e-05
23236 9.90789e-06
23237 0.000192745
23238 5.27616e-05
23239 4.41196e-05
23240 0.000310011
23241 0.00177736
23242 0.00706734
23243 2.36653e-05
23244 0.000108465
23245 4.04423e-05
23246 3.41356e-05
23247 9.22767e-06
23248 3.55644e-05
23249 0.000195203
23250 0.000285611
23251 0.000683704
23252 0.0562436
23253 0.0725145
23254 0.202225
23255 0.0659315
23256 0.0644763
23257 4.43279e-06
23258 4.75645e-06
23259 2.01782e-05
23260 4.45247e-06
23261 0.000375936
23262 0.00061603
23263 0.000435598
23264 0.00185021
23265 1
23266 1
23267 0.23479
23268 0.172931
23269 0.00742226
23270 0.00235149
23271 0.00525789
23272 0.00425288
23273 0.0175267
23274 1
23275 0.252703
23276 0.113047
23277 1
23278 0.00124905
23279 0.00443679
23280 0.00186079
23281 0.000459355
23282 0.0617649
23283 0.0174734
23284 0.0629519
23285 0.0728258
23286 0.000411825
23287 0.000289006
23288 0.000929693
23289 0.00886411
23290 0.00614261
23291 0.00787064
23292 0.0018781
23293 0.131319
23294 0.075022
23295 0.225726
23296 0.226341
23297 0.0913723
23298 0.0570255
23299 0.279809
23300 0.230081
23301 0.000150105
23302 2.73786e-05
23303 0.000854482
23304 0.000771435
23305 0.00114112
23306 0.00047134
23307 0.00195673
23308 0.000737149
23309 0.00232239
23310 0.0024669
23311 0.0101139
23312 9.76746e-05
23313 7.23659e-05
23314 3.85843e-05
23315 0.00478128
23316 0.0064861
23317 0.00425232
23318 8.3908e-06
23319 3.66723e-05
23320 3.17488e-05
23321 2.67017e-05
23322 0.0386989
23323 0.0650951
23324 0.212288
23325 0.0529395
23326 0.0367599
23327 1
23328 1
23329 0.22992
23330 1
23331 0.00145238
23332 0.00425766
23333 1
23334 1
23335 0.235297
23336 1
23337 0.000717006
23338 0.000120895
23339 0.000463758
23340 0.00047534
23341 0.000201225
23342 0.0744972
23343 0.271017
23344 0.179209
23345 1
23346 0.250906
23347 0.206835
23348 0.00903568
23349 0.198252
23350 0.0737906
23351 0.241385
23352 0.228347
23353 0.00824868
23354 0.00151269
23355 0.00201456
23356 0.00194312
23357 0.000555371
23358 0.000649295
23359 0.00377245
23360 0.00207231
23361 3.46386e-05
23362 5.95227e-05
23363 3.47579e-05
23364 0.000144465
23365 0.0508168
23366 0.221473
23367 1
23368 1
23369 0.187589
23370 0.213247
23371 0.168963
23372 0.218414
23373 1
23374 0.0584617
23375 0.070524
23376 0.0711205
23377 0.201019
23378 0.0796176
23379 0.241753
23380 0.051716
23381 0.194332
23382 0.0367062
23383 0.0556762
23384 0.0410174
23385 0.000369936
23386 0.000143457
23387 0.000129784
23388 3.9391e-05
23389 5.70392e-05
23390 3.18068e-05
23391 1.1078e-05
23392 4.31813e-05
23393 0.0727383
23394 0.00177408
23395 0.000687253
23396 0.000961319
23397 0.220309
23398 1
23399 0.199838
23400 1
23401 1
23402 0.203213
23403 0.00930872
23404 0.0131091
23405 0.0280369
23406 0.000125232
23407 0.00011036
23408 0.000430278
23409 0.000103852
23410 0.0117728
23411 0.0178122
23412 0.00354896
23413 0.00857439
23414 0.180161
23415 3.11718e-05
23416 2.96229e-05
23417 3.38672e-05
23418 0.0601588
23419 0.000957105
23420 0.000201645
23421 0.000799457
23422 0.000613868
23423 0.00134911
23424 0.00382443
23425 0.0017143
23426 0.21838
23427 0.0364492
23428 0.0501942
23429 0.0417432
23430 0.211678
23431 0.0755474
23432 1
23433 0.166659
23434 0.164042
23435 0.162097
23436 0.233536
23437 0.206381
23438 0.0558277
23439 1
23440 1
23441 1
23442 0.0054505
23443 0.0277461
23444 0.0190521
23445 0.00524789
23446 0.0650537
23447 0.0553811
23448 0.216095
23449 0.0649393
23450 0.00236325
23451 0.00037952
23452 0.0143047
23453 0.0125074
23454 0.0121229
23455 0.0103044
23456 0.00604502
23457 0.0206039
23458 0.0101891
23459 0.00697006
23460 0.207516
23461 1
23462 1
23463 1
23464 0.00300241
23465 0.000922955
23466 0.00565897
23467 0.0026883
23468 0.225444
23469 0.0988557
23470 0.19963
23471 0.0198708
23472 2.24749e-05
23473 2.25485e-05
23474 0.000113297
23475 2.21212e-05
23476 0.00212024
23477 0.0020921
23478 0.00223817
23479 0.00728671
23480 1
23481 0.0324463
23482 0.0731557
23483 0.0608972
23484 0.22425
23485 0.00421651
23486 0.00590932
23487 0.001941
23488 1.56839e-05
23489 6.0744e-05
23490 2.43064e-05
23491 3.48396e-05
23492 0.00661522
23493 0.00913249
23494 0.00193242
23495 0.00905962
23496 1
23497 1
23498 0.246292
23499 0.00559765
23500 0.00521082
23501 0.00221235
23502 0.18832
23503 0.0537802
23504 0.21712
23505 0.107586
23506 0.00221923
23507 0.00149911
23508 0.00227204
23509 0.00824697
23510 0.0245919
23511 0.0136259
23512 0.0106364
23513 0.00610389
23514 0.00346664
23515 0.00472056
23516 0.0137113
23517 0.0303466
23518 0.0414443
23519 0.0166896
23520 0.00766098
23521 0.0590403
23522 0.171561
23523 0.0803564
23524 0.033113
23525 1.69544e-05
23526 5.43769e-05
23527 2.14087e-05
23528 3.6053e-05
23529 2.30733e-05
23530 1.78695e-05
23531 6.37437e-05
23532 3.98131e-06
23533 0.00523251
23534 0.0024786
23535 0.00232872
23536 0.00257774
23537 0.0217171
23538 0.0821931
23539 0.0129447
23540 0.0310303
23541 0.253545
23542 0.226785
23543 0.211991
23544 1
23545 2.90701e-05
23546 3.09518e-05
23547 9.13957e-05
23548 9.75297e-05
23549 0.0195271
23550 0.0564305
23551 0.0700342
23552 1
23553 0.21195
23554 1
23555 1
23556 0.0112275
23557 0.00564583
23558 3.27731e-05
23559 0.000119079
23560 0.00013594
23561 0.000109715
23562 0.00362924
23563 0.0187923
23564 0.00658883
23565 0.0146538
23566 1.41058e-05
23567 4.97153e-05
23568 8.5639e-05
23569 0.200153
23570 0.034638
23571 0.0518425
23572 0.0506104
23573 0.227071
23574 0.0524493
23575 0.0904549
23576 0.0525487
23577 0.00308783
23578 0.00275531
23579 0.000776376
23580 0.000704544
23581 0.00366559
23582 0.00296912
23583 0.000876084
23584 0.0510678
23585 0.0649086
23586 0.195578
23587 0.0551394
23588 0.000409381
23589 0.00012612
23590 0.0001237
23591 0.0630926
23592 0.236928
23593 0.235181
23594 0.185802
23595 0.201289
23596 0.000127978
23597 0.000220003
23598 6.58244e-05
23599 4.17224e-05
23600 0.000368557
23601 0.000107689
23602 9.67955e-05
23603 0.0349275
23604 0.0235694
23605 0.00623542
23606 0.00775924
23607 0.00119736
23608 0.000973417
23609 1
23610 1
23611 1
23612 0.00199029
23613 0.00178519
23614 0.00162821
23615 0.00599894
23616 0.174032
23617 0.0757356
23618 0.192488
23619 0.234911
23620 0.0733223
23621 0.0195926
23622 0.0639661
23623 0.07241
23624 0.246202
23625 0.13855
23626 0.0149168
23627 0.0107809
23628 1.94484e-05
23629 5.79541e-05
23630 1.52083e-05
23631 5.39666e-05
23632 1.77913e-05
23633 1.48145e-05
23634 0.000132856
23635 0.00410124
23636 0.000303025
23637 0.00174828
23638 0.00103982
23639 0.000372831
23640 0.000311995
23641 0.000334251
23642 0.0113015
23643 0.00617393
23644 0.0260257
23645 0.0326956
23646 0.235164
23647 0.0498762
23648 0.22997
23649 0.0498815
23650 0.00400449
23651 0.00702402
23652 0.0186516
23653 0.00558861
23654 0.00262267
23655 0.00964253
23656 0.00825711
23657 0.00260582
23658 1
23659 1
23660 0.203475
23661 0.146531
23662 1
23663 0.00227741
23664 0.00457553
23665 0.00135364
23666 0.00125254
23667 0.00379794
23668 0.0115013
23669 1.15587e-05
23670 0.210469
23671 0.0564623
23672 0.249472
23673 0.239034
23674 0.212108
23675 0.264481
23676 1
23677 0.189064
23678 0.197948
23679 1
23680 1
23681 1
23682 1
23683 1
23684 0.214865
23685 0.227364
23686 0.235113
23687 0.0596494
23688 0.198935
23689 0.280336
23690 0.0142002
23691 0.0215092
23692 0.0434002
23693 1.71556e-05
23694 6.63697e-05
23695 1.83528e-05
23696 1
23697 1
23698 0.249459
23699 0.136492
23700 5.62718e-05
23701 1.59331e-05
23702 2.27844e-05
23703 5.07672e-05
23704 0.103968
23705 0.258846
23706 0.163755
23707 0.0653707
23708 0.000178365
23709 4.63902e-05
23710 0.000193566
23711 5.81829e-05
23712 0.000272547
23713 5.88649e-05
23714 6.78088e-05
23715 0.0420655
23716 0.0207644
23717 0.0327436
23718 0.00024703
23719 0.000156738
23720 0.0780631
23721 0.0731829
23722 0.0297555
23723 1.58129e-05
23724 2.01398e-05
23725 6.19628e-05
23726 1.81674e-05
23727 0.00292521
23728 0.0567248
23729 0.0106514
23730 0.0170175
23731 0.0192827
23732 0.000923031
23733 0.000391266
23734 0.000287481
23735 0.00145636
23736 0.0189096
23737 0.0049331
23738 0.00826743
23739 0.00865228
23740 1.65183e-06
23741 2.07041e-06
23742 2.04044e-06
23743 2.70902e-05
23744 7.30594e-05
23745 0.000121575
23746 2.51598e-05
23747 2.10607e-06
23748 2.20426e-06
23749 1.25585e-05
23750 2.75435e-06
23751 0.063953
23752 0.000118022
23753 0.000124231
23754 0.000122232
23755 0.000507183
23756 0.241415
23757 0.0512412
23758 0.0539688
23759 0.0622
23760 0.000742712
23761 0.00165473
23762 0.274625
23763 0.192149
23764 0.181569
23765 1
23766 0.000431945
23767 0.00280652
23768 0.00134083
23769 0.00128382
23770 0.00127562
23771 0.000685462
23772 0.00379497
23773 0.000957908
23774 0.000803442
23775 0.00245989
23776 0.00156196
23777 0.000866684
23778 0.00211783
23779 0.0026578
23780 0.00312754
23781 0.0032737
23782 0.045274
23783 0.0659347
23784 0.0087673
23785 0.0163797
23786 0.00188031
23787 1
23788 1
23789 0.205664
23790 1
23791 3.57223e-05
23792 3.01458e-05
23793 0.301648
23794 0.255586
23795 1
23796 1
23797 0.110841
23798 0.0680669
23799 0.184657
23800 0.269127
23801 6.59373e-05
23802 0.000101111
23803 0.000232012
23804 8.66686e-05
23805 5.45129e-05
23806 0.0491327
23807 0.1803
23808 0.049927
23809 0.0481387
23810 0.000145339
23811 4.03445e-05
23812 3.4138e-05
23813 0.000194412
23814 0.000410888
23815 0.00207896
23816 0.000592642
23817 0.24531
23818 1
23819 0.207055
23820 0.246282
23821 0.184586
23822 0.220575
23823 0.194012
23824 0.0461976
23825 0.0105178
23826 0.037321
23827 0.0120984
23828 0.0542032
23829 0.221741
23830 0.131698
23831 0.221513
23832 0.256953
23833 0.216897
23834 0.252959
23835 0.0640741
23836 0.000169054
23837 3.29931e-05
23838 3.93074e-05
23839 0.00210091
23840 0.00334268
23841 0.000757183
23842 0.000722201
23843 0.122794
23844 1
23845 0.224398
23846 0.149639
23847 0.239163
23848 0.188352
23849 0.000665638
23850 0.00049332
23851 0.00119135
23852 0.00263279
23853 0.000722082
23854 0.000751636
23855 0.0574818
23856 0.036509
23857 0.0140913
23858 0.012859
23859 0.0118097
23860 0.0265998
23861 0.0700044
23862 0.0376936
23863 0.00201468
23864 0.00922691
23865 0.00528906
23866 0.00160437
23867 1
23868 0.237131
23869 1
23870 4.69585e-06
23871 5.31388e-06
23872 5.50709e-06
23873 1.72819e-05
23874 0.00179333
23875 0.00036972
23876 0.000473214
23877 0.0012904
23878 1.06852e-05
23879 1.84316e-06
23880 6.05965e-06
23881 1.946e-06
23882 3.24382e-06
23883 3.55126e-06
23884 2.54889e-06
23885 8.88936e-06
23886 0.0733218
23887 0.203631
23888 0.220638
23889 1
23890 0.27246
23891 1.0259e-05
23892 7.31866e-06
23893 6.97516e-06
23894 3.1824e-05
23895 9.43081e-05
23896 0.000109623
23897 0.000340853
23898 0.125162
23899 0.25664
23900 0.0673644
23901 0.240326
23902 0.00111064
23903 0.000292003
23904 0.000536124
23905 0.000360844
23906 2.43096e-05
23907 9.72355e-06
23908 4.54118e-05
23909 1.00223e-05
23910 0.212555
23911 0.00295189
23912 0.00250513
23913 0.0106955
23914 0.00938301
23915 0.0356458
23916 0.159205
23917 0.0252979
23918 0.0248706
23919 1
23920 1
23921 0.14759
23922 0.31918
23923 0.216001
23924 0.164064
23925 1
23926 2.44082e-05
23927 4.73088e-06
23928 1
23929 3.68559e-05
23930 1.2592e-05
23931 1.62753e-05
23932 8.78551e-05
23933 3.2735e-06
23934 1.04681e-06
23935 2.97824e-06
23936 3.70884e-06
23937 0.076011
23938 0.0584674
23939 1
23940 0.164302
23941 0.216832
23942 1
23943 1
23944 0.211366
23945 5.72714e-05
23946 0.000100181
23947 0.0111827
23948 0.00652592
23949 0.0189936
23950 0.00620401
23951 0.00963787
23952 0.00157697
23953 0.00119971
23954 0.00531158
23955 0.000871285
23956 0.000213115
23957 6.32154e-05
23958 5.70217e-05
23959 7.80849e-05
23960 0.161443
23961 1
23962 1
23963 1
23964 0.200895
23965 0.0737778
23966 0.052126
23967 0.0293941
23968 1
23969 0.199418
23970 0.00321073
23971 0.00335809
23972 0.0133207
23973 0.00334623
23974 0.21005
23975 1
23976 1
23977 1
23978 0.17923
23979 1
23980 0.000674184
23981 0.00190427
23982 0.00140317
23983 0.000430321
23984 0.000433236
23985 0.0620508
23986 0.0631374
23987 0.0645747
23988 0.20806
23989 0.0012063
23990 0.00011427
23991 0.000115313
23992 9.61718e-06
23993 3.08258e-05
23994 0.0523546
23995 0.0675199
23996 0.223638
23997 0.0727675
23998 0.00141452
23999 0.00417749
24000 0.00167303
24001 0.000774377
24002 4.85115e-05
24003 0.000196682
24004 4.79997e-05
24005 4.23038e-05
24006 0.0416354
24007 0.0548801
24008 0.187414
24009 0.0129996
24010 0.00343746
24011 0.00293295
24012 0.0103965
24013 0.000145722
24014 4.15391e-05
24015 0.000125683
24016 0.000137389
24017 1.31867e-05
24018 1.1909e-05
24019 1.29317e-05
24020 4.14156e-05
24021 1.35022e-05
24022 1.54977e-05
24023 1.44739e-05
24024 5.0321e-05
24025 0.0329554
24026 0.0609006
24027 0.00765849
24028 0.0355487
24029 0.231818
24030 0.104575
24031 0.229233
24032 1
24033 0.000171726
24034 0.000846065
24035 0.000550716
24036 0.000571474
24037 0.235743
24038 0.230203
24039 1
24040 1
24041 0.000315329
24042 0.00141682
24043 0.000348681
24044 0.00039179
24045 1
24046 0.233013
24047 1
24048 0.169358
24049 0.00900769
24050 0.0131361
24051 0.00337682
24052 0.0192015
24053 1.74265e-05
24054 9.4388e-06
24055 2.89527e-05
24056 1.88906e-05
24057 0.0012775
24058 0.00277353
24059 0.000940656
24060 0.000639974
24061 0.0914966
24062 0.0487567
24063 0.0271714
24064 0.0626848
24065 3.56041e-06
24066 3.13096e-06
24067 9.66983e-06
24068 1.37471e-05
24069 5.0957e-05
24070 0.000204925
24071 4.967e-05
24072 0.199898
24073 1
24074 0.266263
24075 0.10021
24076 0.232488
24077 0.0880143
24078 0.212069
24079 0.000841792
24080 0.000328643
24081 0.000726452
24082 0.0579047
24083 0.0147619
24084 0.0551291
24085 0.0615818
24086 7.99423e-05
24087 0.000224959
24088 0.000281524
24089 0.00037705
24090 0.276565
24091 0.0900396
24092 0.0540776
24093 0.234248
24094 0.0208778
24095 0.00674759
24096 0.0183367
24097 0.0413985
24098 0.0147435
24099 0.00329643
24100 0.00562403
24101 0.0144351
24102 0.135555
24103 0.083486
24104 0.0638463
24105 0.0249788
24106 0.000662217
24107 0.00142702
24108 0.00030219
24109 9.5576e-05
24110 0.000100913
24111 9.84338e-05
24112 0.000522681
24113 0.00048152
24114 0.00051356
24115 1
24116 0.183322
24117 0.236466
24118 0.258021
24119 1
24120 0.210975
24121 0.237826
24122 1
24123 0.115046
24124 0.0491248
24125 0.0156391
24126 0.000279047
24127 0.000296971
24128 0.246611
24129 1
24130 0.206186
24131 0.233535
24132 8.40736e-05
24133 0.000133729
24134 0.000306824
24135 0.00344348
24136 0.00570588
24137 0.00158825
24138 0.00104382
24139 0.000605896
24140 0.00114774
24141 0.00241808
24142 2.35517e-06
24143 7.49775e-06
24144 2.68608e-06
24145 1.75855e-06
24146 3.84307e-05
24147 0.000103502
24148 1.19443e-05
24149 3.79624e-05
24150 0.000896112
24151 0.000528471
24152 0.00154755
24153 0.00265326
24154 0.000142598
24155 0.000604237
24156 0.000187345
24157 0.000321934
24158 0.250987
24159 0.244619
24160 1
24161 3.46379e-06
24162 2.56679e-05
24163 3.83876e-06
24164 0.000634135
24165 0.000117542
24166 0.000112857
24167 0.000101512
24168 1
24169 1
24170 0.259108
24171 7.27858e-05
24172 7.87293e-05
24173 1.97298e-05
24174 0.25939
24175 1
24176 0.231582
24177 0.218173
24178 0.00836697
24179 0.0445495
24180 0.055441
24181 0.0212091
24182 0.0577929
24183 0.0213207
24184 0.000292168
24185 0.000406567
24186 0.000109624
24187 0.000128218
24188 0.228211
24189 0.0647758
24190 0.176627
24191 0.00165301
24192 0.000113608
24193 6.37161e-05
24194 0.000503126
24195 0.000118068
24196 6.53822e-06
24197 1.93299e-05
24198 5.01292e-06
24199 4.18181e-06
24200 0.0747965
24201 0.0491425
24202 0.212393
24203 0.0668403
24204 2.59507e-06
24205 6.55632e-06
24206 1.54338e-06
24207 9.5495e-07
24208 0.000181795
24209 0.000240285
24210 5.49152e-05
24211 6.70643e-05
24212 4.26466e-06
24213 1.85264e-05
24214 3.61943e-06
24215 4.12315e-06
24216 0.0544092
24217 0.00150957
24218 0.000354833
24219 0.0450137
24220 0.039623
24221 0.178895
24222 1.04107e-05
24223 2.74243e-06
24224 1.98443e-05
24225 1
24226 1
24227 0.172581
24228 1
24229 9.61012e-06
24230 3.55934e-05
24231 1.02661e-05
24232 0.00285059
24233 0.167847
24234 0.0624693
24235 0.0645092
24236 0.198705
24237 0.181912
24238 0.0724728
24239 0.249753
24240 1
24241 0.19933
24242 1
24243 0.242491
24244 1
24245 0.191832
24246 0.00012377
24247 0.000457552
24248 0.000100286
24249 1
24250 0.171376
24251 1
24252 1
24253 0.00748075
24254 0.0172252
24255 0.0115519
24256 0.0434953
24257 1
24258 1
24259 0.143114
24260 0.189846
24261 0.0314738
24262 0.0392336
24263 1.05037e-05
24264 1.13942e-05
24265 4.05964e-05
24266 1.1344e-05
24267 0.000334636
24268 0.000273789
24269 6.4799e-05
24270 0.000277567
24271 0.0064043
24272 0.00923593
24273 0.00257631
24274 0.00214273
24275 0.000576318
24276 0.0153709
24277 0.0125218
24278 0.0138067
24279 0.220112
24280 0.201134
24281 0.219031
24282 0.0606549
24283 1
24284 0.210133
24285 1
24286 1
24287 2.81764e-05
24288 1.66753e-05
24289 7.8135e-06
24290 1.28154e-05
24291 0.0102557
24292 0.00783103
24293 0.00295758
24294 0.00282147
24295 0.000267756
24296 0.000292384
24297 0.00011394
24298 0.000120032
24299 5.78993e-05
24300 0.000178247
24301 7.12059e-05
24302 0.0165161
24303 0.00819348
24304 0.00388989
24305 0.00668771
24306 0.269444
24307 1
24308 0.000404613
24309 0.000330636
24310 0.000449309
24311 0.00125839
24312 0.0174148
24313 0.00434439
24314 0.00744379
24315 0.0095473
24316 0.05605
24317 0.0359019
24318 0.0630441
24319 0.190513
24320 0.0475964
24321 0.197249
24322 0.0379239
24323 0.0699316
24324 3.22455e-05
24325 2.86822e-05
24326 0.0570245
24327 0.0279739
24328 0.132487
24329 0.00401952
24330 0.00145318
24331 0.005784
24332 0.00152961
24333 0.00187275
24334 0.000302436
24335 0.000909561
24336 8.66346e-05
24337 0.000101432
24338 0.000290119
24339 7.96235e-05
24340 0.000177951
24341 0.000207464
24342 0.000992573
24343 0.00247351
24344 0.00135994
24345 0.00113964
24346 0.000157113
24347 0.000359452
24348 0.000757487
24349 0.000673567
24350 0.0002643
24351 0.000282084
24352 0.00107876
24353 0.00091332
24354 0.0123054
24355 0.0403339
24356 0.052712
24357 0.0693517
24358 0.213419
24359 0.256843
24360 0.175023
24361 0.0191219
24362 0.0219161
24363 0.0811867
24364 0.0803444
24365 2.67517e-05
24366 2.02163e-05
24367 6.06632e-06
24368 1.89375e-05
24369 0.000120639
24370 0.000514898
24371 0.000119776
24372 7.8259e-05
24373 0.000210781
24374 0.000196611
24375 4.58083e-05
24376 0.000231996
24377 0.0568535
24378 0.0134235
24379 0.0552737
24380 0.0266953
24381 1
24382 0.206613
24383 1
24384 1
24385 0.198613
24386 1
24387 1
24388 0.00436575
24389 0.00689387
24390 0.0157242
24391 0.000163702
24392 3.80879e-05
24393 0.00025831
24394 0.0517393
24395 0.0100428
24396 0.0162924
24397 0.0132433
24398 0.00693402
24399 0.0321651
24400 0.00813831
24401 0.000171502
24402 0.210176
24403 0.000448318
24404 0.000236529
24405 0.0019927
24406 0.000103453
24407 0.000132812
24408 0.000133134
24409 2.53098e-05
24410 0.00600409
24411 0.00231627
24412 0.00559299
24413 1
24414 0.180341
24415 1
24416 1
24417 0.242679
24418 0.0727836
24419 0.0296723
24420 0.127061
24421 0.0277689
24422 8.97149e-06
24423 7.84293e-06
24424 3.60917e-06
24425 1.66116e-05
24426 0.196245
24427 1
24428 1
24429 1
24430 1
24431 0.225744
24432 1
24433 1.34885e-05
24434 1.2684e-05
24435 6.62816e-05
24436 0.00251408
24437 0.00411286
24438 0.00256983
24439 0.0101916
24440 0.000100463
24441 0.00015141
24442 0.000133577
24443 0.000528897
24444 3.82358e-06
24445 1.99674e-05
24446 3.67493e-06
24447 4.10633e-06
24448 0.002693
24449 0.0136791
24450 0.0101765
24451 0.00744883
24452 0.0323928
24453 0.0111892
24454 0.00858949
24455 0.00155754
24456 0.00311715
24457 0.00208557
24458 0.000171862
24459 0.000659529
24460 0.000347016
24461 0.000165488
24462 0.0468451
24463 0.0133859
24464 0.0375355
24465 0.0590497
24466 0.0118925
24467 0.00261611
24468 0.00235299
24469 0.000247306
24470 0.000215673
24471 0.000151408
24472 0.000566257
24473 0.00266412
24474 0.0101854
24475 0.0124922
24476 0.000142385
24477 8.92499e-05
24478 0.000203034
24479 4.2234e-05
24480 0.00196077
24481 0.0085887
24482 0.0152452
24483 0.00182377
24484 0.0316442
24485 0.0559619
24486 0.018261
24487 0.0762426
24488 0.00030832
24489 7.89507e-05
24490 0.00170892
24491 0.00158211
24492 0.00791142
24493 0.00257222
24494 7.46024e-06
24495 1.38307e-05
24496 1.29667e-05
24497 2.7574e-05
24498 4.84281e-05
24499 0.000117874
24500 3.97198e-05
24501 0.000283664
24502 7.95086e-05
24503 0.000116412
24504 1
24505 1
24506 1
24507 0.0315714
24508 0.0582468
24509 0.0374964
24510 0.160798
24511 0.191547
24512 0.076298
24513 0.117151
24514 0.000350382
24515 0.00010349
24516 8.44625e-05
24517 0.000107398
24518 0.0239391
24519 0.0127908
24520 0.00677026
24521 0.0285056
24522 0.000465277
24523 0.000695531
24524 0.0023462
24525 0.00533991
24526 0.00651889
24527 0.0270756
24528 0.0110539
24529 0.00101734
24530 0.000291567
24531 0.000252362
24532 0.000931506
24533 0.000270362
24534 0.000954593
24535 0.000485973
24536 0.000388177
24537 1
24538 0.21546
24539 0.253588
24540 1
24541 0.0124755
24542 0.00363258
24543 9.17451e-05
24544 0.000442891
24545 7.08119e-05
24546 0.000129352
24547 0.00251954
24548 0.00240869
24549 0.00958769
24550 0.0250465
24551 0.0268099
24552 0.122681
24553 0.0389849
24554 0.00828581
24555 0.0145497
24556 0.0169404
24557 0.04844
24558 0.00484807
24559 0.00109384
24560 0.00341609
24561 1
24562 1
24563 0.0970439
24564 0.0319696
24565 0.089473
24566 0.0427447
24567 0.201443
24568 0.0679387
24569 0.000630276
24570 0.000616569
24571 0.000496707
24572 0.00193751
24573 0.000392408
24574 9.5609e-05
24575 9.82735e-05
24576 9.79624e-05
24577 0.000201016
24578 0.000233508
24579 0.00020857
24580 0.000854481
24581 1
24582 0.0114897
24583 0.0159728
24584 0.00475291
24585 0.0213742
24586 0.211965
24587 1
24588 0.182589
24589 0.22969
24590 1
24591 1.05679e-05
24592 1.03045e-05
24593 3.37707e-05
24594 3.37421e-05
24595 0.000108414
24596 2.19444e-05
24597 1.9526e-05
24598 2.82311e-05
24599 0.0390649
24600 0.0391317
24601 0.254243
24602 0.235937
24603 0.152745
24604 1
24605 0.229095
24606 1
24607 0.159367
24608 0.0125233
24609 0.0561181
24610 0.0171985
24611 0.0492532
24612 0.021954
24613 0.0656397
24614 0.151606
24615 0.185456
24616 1
24617 0.000963976
24618 0.000197782
24619 0.000589349
24620 0.256802
24621 0.200732
24622 0.0582328
24623 0.176501
24624 1
24625 1
24626 0.223646
24627 4.93281e-05
24628 0.000297971
24629 6.47614e-05
24630 0.000198144
24631 3.61542e-06
24632 1.5123e-05
24633 3.00932e-06
24634 0.215422
24635 0.174606
24636 0.213958
24637 1
24638 0.00108997
24639 0.00110416
24640 0.000975355
24641 0.00358557
24642 0.0112403
24643 0.00250609
24644 0.00584026
24645 0.00972018
24646 0.0165203
24647 0.0198435
24648 0.0287112
24649 0.0602854
24650 0.00068365
24651 0.000149744
24652 0.000175232
24653 0.0171837
24654 0.0636728
24655 0.0263162
24656 0.000246143
24657 0.0010703
24658 0.00089532
24659 0.000756298
24660 0.000210205
24661 0.000733713
24662 0.229437
24663 0.118341
24664 1
24665 0.161015
24666 1
24667 1
24668 1
24669 0.145248
24670 0.251944
24671 0.000167914
24672 3.91254e-05
24673 0.000134784
24674 0.000650918
24675 0.000734969
24676 0.000149354
24677 0.00028311
24678 4.9168e-05
24679 0.172224
24680 0.0713241
24681 0.0421124
24682 0.172533
24683 0.230701
24684 0.0694021
24685 0.0791602
24686 0.0731347
24687 1.72019e-05
24688 2.79414e-05
24689 1.11143e-05
24690 6.88104e-05
24691 0.199126
24692 0.210412
24693 0.00165717
24694 0.00637585
24695 0.215629
24696 0.186818
24697 0.186133
24698 0.000576261
24699 0.00123271
24700 0.00212177
24701 0.00227075
24702 2.81407e-05
24703 3.28343e-05
24704 2.59443e-05
24705 7.62468e-06
24706 1.12545e-05
24707 3.69532e-06
24708 3.34963e-06
24709 0.000656582
24710 0.000867014
24711 8.51133e-06
24712 3.84925e-06
24713 2.32424e-06
24714 1.08602e-05
24715 0.156161
24716 1
24717 0.259677
24718 0.170269
24719 0.00295232
24720 0.000876173
24721 0.00138861
24722 0.00340817
24723 7.12961e-07
24724 3.19941e-06
24725 8.15228e-07
24726 6.85387e-07
24727 0.175858
24728 0.0397172
24729 0.0655696
24730 0.000768557
24731 0.00235804
24732 0.00323229
24733 0.00157234
24734 0.169625
24735 1
24736 1
24737 1
24738 0.00560932
24739 0.00668573
24740 0.0100293
24741 0.00201652
24742 1.62461e-05
24743 7.22507e-05
24744 1.61381e-05
24745 4.94685e-05
24746 0.0134116
24747 0.0150308
24748 0.0146289
24749 0.0560657
24750 0.0011362
24751 0.000257218
24752 0.000762243
24753 0.00113501
24754 0.00164444
24755 0.00425686
24756 1
24757 0.210139
24758 1
24759 0.246243
24760 0.141644
24761 0.178721
24762 1
24763 0.222454
24764 2.71899e-06
24765 2.6464e-06
24766 8.55522e-06
24767 2.75934e-06
24768 0.268226
24769 0.000133363
24770 3.3894e-05
24771 1
24772 1
24773 0.24885
24774 0.279978
24775 1
24776 0.257888
24777 0.231307
24778 0.000406092
24779 0.000119522
24780 0.000127472
24781 0.00462806
24782 0.00162369
24783 0.00706365
24784 0.0045402
24785 1
24786 0.186278
24787 0.000135294
24788 4.91762e-05
24789 3.51627e-05
24790 2.43976e-05
24791 2.49876e-05
24792 7.84813e-05
24793 7.275e-05
24794 1.93995e-05
24795 0.238907
24796 1
24797 1
24798 0.114249
24799 0.00141377
24800 0.000357034
24801 0.00136158
24802 0.000738773
24803 0.193669
24804 0.00801024
24805 0.00712646
24806 0.0281084
24807 0.187725
24808 0.153877
24809 1
24810 0.209697
24811 0.0680455
24812 0.178874
24813 0.264122
24814 0.244625
24815 0.0209563
24816 0.0708817
24817 0.124029
24818 0.070003
24819 8.70609e-05
24820 0.000103702
24821 9.87835e-05
24822 2.85184e-05
24823 0.000196088
24824 2.81882e-05
24825 8.22719e-05
24826 1.95096e-05
24827 1.13722e-05
24828 1.05779e-05
24829 4.33694e-05
24830 3.80676e-05
24831 0.00973398
24832 0.054798
24833 0.0242179
24834 0.000806039
24835 3.75409e-05
24836 4.13848e-05
24837 0.000159846
24838 5.03312e-05
24839 4.95005e-05
24840 8.69866e-05
24841 1
24842 0.0110289
24843 1.29608e-05
24844 3.81115e-06
24845 4.3462e-06
24846 1.32805e-05
24847 0.0237454
24848 0.0421972
24849 0.00597101
24850 0.0168949
24851 0.0100023
24852 0.0472725
24853 0.0410189
24854 1
24855 0.242232
24856 0.238593
24857 0.249306
24858 1
24859 0.22521
24860 1
24861 0.0109229
24862 0.0139204
24863 0.0352309
24864 0.000250727
24865 0.000275265
24866 0.0714467
24867 0.0604583
24868 0.177527
24869 0.242828
24870 0.000220954
24871 0.000628184
24872 0.000396943
24873 8.21396e-05
24874 2.94768e-05
24875 9.89718e-05
24876 0.000228161
24877 5.93784e-05
24878 0.00036934
24879 0.000212644
24880 0.000153791
24881 1
24882 0.0442137
24883 0.0155572
24884 0.0195475
24885 0.00852318
24886 0.00203027
24887 0.000999222
24888 0.00334452
24889 0.000799946
24890 0.00116869
24891 0.183139
24892 0.0768574
24893 0.0633323
24894 0.0001037
24895 0.000432233
24896 0.000151066
24897 0.00169322
24898 0.00186159
24899 0.00287023
24900 0.0595756
24901 0.188582
24902 0.0534275
24903 0.00412154
24904 0.00267351
24905 0.00198793
24906 0.00214575
24907 0.0117893
24908 0.00272272
24909 0.00514513
24910 0.0127136
24911 0.00409499
24912 0.0111847
24913 0.0179284
24914 0.000123952
24915 3.60437e-05
24916 2.83899e-05
24917 3.65194e-05
24918 0.000150842
24919 4.22578e-05
24920 0.240803
24921 0.173035
24922 0.0434004
24923 1
24924 1
24925 0.212968
24926 1
24927 0.000173387
24928 0.243281
24929 0.20529
24930 0.202044
24931 0.0855404
24932 0.000371866
24933 0.000233403
24934 0.000189807
24935 6.59825e-05
24936 0.0030562
24937 0.0140185
24938 0.00382169
24939 0.015352
24940 0.00644744
24941 0.00167951
24942 0.00178936
24943 0.00153464
24944 0.0148543
24945 0.00528169
24946 0.00399288
24947 0.00774224
24948 0.000586072
24949 0.00013292
24950 0.000139383
24951 0.000541761
24952 2.17401e-06
24953 6.72253e-07
24954 7.50228e-07
24955 2.94938e-06
24956 4.94447e-05
24957 5.53683e-05
24958 4.62498e-05
24959 0.000151351
24960 1
24961 0.243346
24962 0.129567
24963 0.000292405
24964 0.000301307
24965 0.000610569
24966 0.000698195
24967 0.000171793
24968 0.00532184
24969 0.00547737
24970 0.0125777
24971 0.00259668
24972 0.00028964
24973 0.000420497
24974 0.000103595
24975 0.000159426
24976 0.144578
24977 0.0799749
24978 0.235242
24979 0.276086
24980 0.0119154
24981 0.0554526
24982 0.0131386
24983 0.0476973
24984 0.00078578
24985 0.000296456
24986 0.00152475
24987 0.00032009
24988 0.00152651
24989 0.00172204
24990 3.27158e-06
24991 2.95141e-06
24992 5.93238e-07
24993 5.17455e-06
24994 0.00118941
24995 0.0023695
24996 0.00181519
24997 0.00581179
24998 0.0135444
24999 0.0104785
25000 0.0147918
25001 0.00363325
25002 1
25003 1
25004 0.166596
25005 0.00486379
25006 0.00646621
25007 0.0018361
25008 0.000362009
25009 0.00150905
25010 0.00166551
25011 0.00697346
25012 0.0314495
25013 0.00989095
25014 0.00881869
25015 2.35244e-05
25016 0.000105681
25017 3.85296e-05
25018 0.0689317
25019 0.187687
25020 0.0250261
25021 0.0053185
25022 0.000209546
25023 0.00015474
25024 8.87319e-06
25025 9.58152e-06
25026 4.84266e-05
25027 0.0384488
25028 0.188194
25029 0.0531801
25030 0.0941525
25031 0.22605
25032 1
25033 1
25034 1
25035 0.00552441
25036 0.0214088
25037 0.017634
25038 0.00569811
25039 9.85542e-06
25040 2.87188e-06
25041 3.09494e-06
25042 2.0726e-05
25043 0.248132
25044 0.181334
25045 0.161637
25046 1.72269e-05
25047 0.240052
25048 0.216947
25049 1
25050 0.0965493
25051 0.0491641
25052 0.0179123
25053 0.017883
25054 0.0665053
25055 0.238154
25056 0.268809
25057 0.0836815
25058 0.0777511
25059 0.00067307
25060 0.0706891
25061 0.213138
25062 0.0502252
25063 0.235561
25064 1.95684e-05
25065 2.41048e-05
25066 0.00012051
25067 1.91731e-05
25068 7.06406e-05
25069 6.5029e-05
25070 0.0410218
25071 0.125637
25072 0.189694
25073 0.249647
25074 1
25075 1
25076 1
25077 0.00109747
25078 0.00180748
25079 0.000441916
25080 0.230907
25081 0.158379
25082 1
25083 1
25084 0.00141106
25085 0.00270663
25086 0.00177617
25087 0.000733048
25088 0.0209698
25089 0.051556
25090 0.0169896
25091 0.204055
25092 0.145266
25093 0.199101
25094 0.0487215
25095 0.191017
25096 0.0353027
25097 0.0385464
25098 0.122745
25099 0.00156612
25100 0.000672356
25101 0.00216892
25102 9.51815e-05
25103 4.03748e-05
25104 0.000157519
25105 0.000349327
25106 0.226862
25107 0.00454911
25108 0.00424512
25109 0.000852255
25110 0.0043974
25111 0.00423623
25112 0.0153649
25113 0.014354
25114 0.0202016
25115 6.51359e-05
25116 7.17964e-05
25117 6.59867e-05
25118 1.86543e-05
25119 0.273208
25120 0.24394
25121 0.0808191
25122 0.133917
25123 0.000118419
25124 0.000165459
25125 3.57234e-05
25126 3.30847e-05
25127 0.184043
25128 0.045691
25129 0.0724514
25130 0.000157899
25131 0.198374
25132 0.0539781
25133 0.0432247
25134 0.000230292
25135 0.000165421
25136 0.00147163
25137 0.000591198
25138 1.68181e-05
25139 5.18326e-05
25140 6.78739e-05
25141 1.60142e-05
25142 0.0436591
25143 0.0681603
25144 0.278901
25145 0.179998
25146 0.142766
25147 0.170975
25148 0.0481031
25149 0.0132993
25150 0.0128927
25151 0.00454863
25152 0.00339486
25153 0.00776983
25154 0.00837794
25155 0.00870034
25156 0.0346157
25157 0.202745
25158 0.223277
25159 0.0639
25160 0.182075
25161 1
25162 1
25163 0.232372
25164 1
25165 0.00115414
25166 0.00219552
25167 0.00847578
25168 0.00410197
25169 0.000149644
25170 0.00131028
25171 0.000621273
25172 0.000322952
25173 0.00479685
25174 0.000854184
25175 0.0159237
25176 0.00586087
25177 0.028869
25178 0.0112999
25179 0.0023185
25180 0.0036149
25181 0.00211933
25182 0.000942124
25183 0.0703985
25184 0.0158185
25185 0.0225903
25186 0.0159282
25187 0.0672064
25188 0.0436144
25189 0.0685895
25190 0.174613
25191 0.00147647
25192 0.00222572
25193 0.00147113
25194 0.00647295
25195 8.83008e-05
25196 4.16482e-05
25197 7.40986e-05
25198 1
25199 0.00187936
25200 0.0292918
25201 0.0301418
25202 0.0294722
25203 0.221551
25204 1
25205 1
25206 0.202264
25207 0.000402495
25208 0.000104628
25209 0.000117051
25210 0.236371
25211 0.221765
25212 1
25213 1
25214 0.00282565
25215 0.000898947
25216 0.000484351
25217 0.214086
25218 0.0336332
25219 0.010648
25220 0.0243039
25221 0.00553226
25222 7.58651e-06
25223 2.46393e-05
25224 7.3433e-06
25225 0.0718689
25226 0.0896619
25227 2.74531e-05
25228 2.42701e-05
25229 9.16899e-05
25230 2.62691e-05
25231 0.00415079
25232 0.00154887
25233 0.00225377
25234 0.000481222
25235 0.000384295
25236 0.00155459
25237 0.209752
25238 0.0014398
25239 0.000622992
25240 0.00394856
25241 0.00216263
25242 0.000359215
25243 0.000248039
25244 0.000155657
25245 0.00175531
25246 0.181625
25247 0.0532991
25248 0.075319
25249 0.0375401
25250 0.0638275
25251 1
25252 0.232911
25253 1
25254 0.284052
25255 0.00453822
25256 0.00189933
25257 0.00260646
25258 0.000709897
25259 0.0462163
25260 0.0545345
25261 0.184952
25262 0.0558036
25263 1
25264 0.211326
25265 0.236909
25266 1
25267 6.70081e-05
25268 8.97203e-05
25269 0.192382
25270 1
25271 0.225902
25272 8.39284e-05
25273 0.190758
25274 0.0608336
25275 0.0745125
25276 0.0384552
25277 1
25278 1
25279 0.191966
25280 0.0117922
25281 0.0169938
25282 0.0155044
25283 0.0568925
25284 0.00315098
25285 0.000749558
25286 0.0680318
25287 0.191777
25288 0.2511
25289 8.41937e-05
25290 2.69079e-05
25291 8.87907e-05
25292 2.80669e-05
25293 0.000906058
25294 0.00211721
25295 0.00098696
25296 0.000628275
25297 0.00616621
25298 0.000830323
25299 0.0021677
25300 0.0022833
25301 0.00783126
25302 0.00583841
25303 0.0153955
25304 1
25305 0.141291
25306 1
25307 1
25308 1
25309 1
25310 1
25311 0.221621
25312 1
25313 3.27149e-06
25314 1.16413e-05
25315 0.0036174
25316 0.00849025
25317 0.0176572
25318 0.00100537
25319 0.000168253
25320 0.000558102
25321 0.209978
25322 0.12946
25323 1
25324 0.146485
25325 2.7471e-05
25326 3.50294e-05
25327 0.000105192
25328 3.30719e-05
25329 0.000736529
25330 0.000924072
25331 0.000282187
25332 0.00173568
25333 0.0014383
25334 0.00387355
25335 0.00349884
25336 1
25337 1
25338 0.227557
25339 1
25340 0.0218645
25341 0.00395864
25342 0.0162842
25343 0.0154953
25344 9.35284e-05
25345 7.08867e-05
25346 2.07377e-05
25347 9.72922e-05
25348 1
25349 1
25350 0.319369
25351 1
25352 0.000178759
25353 7.50616e-05
25354 3.57235e-05
25355 0.00163268
25356 0.00782861
25357 0.00241805
25358 0.00257653
25359 0.00945068
25360 0.00242702
25361 0.00317744
25362 0.000801029
25363 0.000973101
25364 0.00310803
25365 0.00058072
25366 0.00296524
25367 8.95939e-05
25368 0.000108825
25369 0.00015603
25370 0.000334521
25371 0.00463434
25372 0.017462
25373 0.0152724
25374 0.0086016
25375 0.0173118
25376 0.00979381
25377 0.0547882
25378 0.00921983
25379 2.68084e-05
25380 9.76943e-05
25381 0.000106154
25382 2.39272e-05
25383 0.0555168
25384 0.0696379
25385 0.0165888
25386 3.47948e-05
25387 0.0124774
25388 0.00995437
25389 0.0095761
25390 0.0399753
25391 0.0116246
25392 0.0128107
25393 0.001053
25394 0.000461151
25395 0.000245747
25396 0.000973945
25397 0.00807689
25398 0.0257885
25399 0.0230343
25400 0.00685906
25401 0.00413537
25402 0.016563
25403 0.00394606
25404 0.20052
25405 0.227484
25406 1
25407 1
25408 0.000179758
25409 4.71095e-05
25410 4.29943e-05
25411 4.75111e-05
25412 0.0114386
25413 0.0185939
25414 0.199503
25415 1
25416 0.206296
25417 0.127914
25418 0.174672
25419 0.0445158
25420 0.188601
25421 0.177914
25422 1
25423 1
25424 1
25425 0.0391564
25426 0.0667479
25427 0.218007
25428 0.166006
25429 1
25430 1
25431 0.188487
25432 0.266866
25433 0.0645412
25434 0.0645961
25435 0.215965
25436 0.0754479
25437 0.00294486
25438 0.000811881
25439 0.00292061
25440 0.00322279
25441 0.00522309
25442 0.00693683
25443 0.000739606
25444 0.00134843
25445 0.00107005
25446 0.00270772
25447 0.0445856
25448 0.0153927
25449 0.0117397
25450 0.0317017
25451 0.260988
25452 0.248029
25453 0.0500758
25454 0.0706987
25455 0.00676722
25456 0.00444115
25457 0.0143643
25458 0.00416233
25459 1
25460 1
25461 0.234891
25462 0.168361
25463 0.205406
25464 1
25465 0.202582
25466 0.000264407
25467 0.00100374
25468 0.000219726
25469 0.000464918
25470 0.000489654
25471 0.00106383
25472 0.000333658
25473 0.0010912
25474 6.39548e-07
25475 1.84242e-06
25476 6.82056e-05
25477 9.45683e-05
25478 2.46815e-05
25479 6.26901e-06
25480 3.18168e-05
25481 7.05775e-06
25482 7.68885e-06
25483 0.000313184
25484 7.11556e-05
25485 0.000307828
25486 0.000275473
25487 0.00122025
25488 0.00041199
25489 0.00045472
25490 0.000389584
25491 0.277422
25492 1
25493 1
25494 0.000313566
25495 0.00136304
25496 0.0013144
25497 1
25498 1
25499 1
25500 2.71649e-05
25501 1.97545e-05
25502 7.21905e-05
25503 6.81791e-05
25504 0.229603
25505 1
25506 0.000176518
25507 0.000178305
25508 0.204533
25509 0.18493
25510 0.230067
25511 1
25512 3.8167e-06
25513 3.85235e-06
25514 3.43104e-06
25515 1.41614e-05
25516 0.00014785
25517 0.000109187
25518 2.86505e-05
25519 0.0058392
25520 0.0194066
25521 0.00467165
25522 0.000109374
25523 0.000124515
25524 2.22028e-05
25525 0.0701956
25526 0.0389123
25527 0.0708036
25528 0.0153804
25529 0.000792281
25530 0.000205457
25531 0.000411338
25532 0.0764976
25533 0.0919902
25534 0.0262428
25535 7.25456e-05
25536 0.00023747
25537 4.79604e-05
25538 0.000114024
25539 8.82088e-06
25540 0.00196194
25541 0.00216715
25542 0.00738845
25543 0.0102786
25544 1
25545 1
25546 1
25547 0.000128986
25548 0.000167911
25549 0.000119672
25550 0.000609586
25551 0.207929
25552 1
25553 2.63301e-06
25554 1.16876e-05
25555 9.76289e-06
25556 2.6874e-06
25557 1
25558 0.198272
25559 0.236608
25560 1
25561 0.000125252
25562 9.71202e-05
25563 7.56577e-05
25564 2.32104e-05
25565 2.13441e-05
25566 2.27525e-05
25567 0.000384616
25568 0.000498905
25569 0.000190316
25570 0.000560217
25571 0.000785142
25572 0.00203609
25573 0.00108545
25574 0.000755575
25575 0.000764114
25576 0.000166024
25577 6.91553e-05
25578 0.000226731
25579 4.59048e-05
25580 0.000146599
25581 0.000397014
25582 0.0013135
25583 0.0752096
25584 0.0310184
25585 0.0601518
25586 0.178425
25587 0.257805
25588 0.0031156
25589 0.00704605
25590 0.0102481
25591 5.9124e-05
25592 3.30206e-05
25593 8.36989e-06
25594 1.31081e-05
25595 0.0740051
25596 0.0380328
25597 0.12596
25598 0.0575044
25599 0.0551542
25600 0.123452
25601 0.00278396
25602 0.0168677
25603 0.00487263
25604 0.0116724
25605 0.0156529
25606 0.0103811
25607 0.057771
25608 2.24563e-05
25609 1.53115e-05
25610 3.87823e-06
25611 1.37993e-05
25612 0.00028971
25613 0.000234877
25614 0.0183308
25615 0.0583347
25616 0.0363897
25617 0.0175855
25618 0.0117513
25619 0.00666257
25620 0.031974
25621 0.00625957
25622 0.00138887
25623 0.00101421
25624 1
25625 1
25626 1
25627 0.213108
25628 3.14563e-05
25629 1.18762e-05
25630 7.63691e-05
25631 6.14448e-05
25632 0.000815096
25633 0.000900967
25634 0.000922001
25635 1.13965e-05
25636 0.000609988
25637 0.00054121
25638 0.000789815
25639 0.00260422
25640 0.196083
25641 0.2602
25642 0.200872
25643 0.218502
25644 0.0613847
25645 0.0465143
25646 0.222371
25647 0.00233924
25648 0.000406922
25649 0.0012398
25650 0.000748702
25651 1
25652 1
25653 0.294054
25654 0.0170658
25655 0.0339787
25656 0.00779641
25657 0.04614
25658 0.0445067
25659 0.0295761
25660 0.000327433
25661 0.000431307
25662 1
25663 1
25664 0.149086
25665 0.252738
25666 0.00393412
25667 0.00170645
25668 0.000955113
25669 0.00184545
25670 0.00104162
25671 0.00447498
25672 0.0021984
25673 0.0214221
25674 0.071778
25675 1
25676 0.239786
25677 1
25678 1
25679 1
25680 0.234365
25681 1
25682 1
25683 0.16208
25684 0.0391857
25685 0.176326
25686 0.0410351
25687 0.000809645
25688 0.211631
25689 0.00135449
25690 0.00038425
25691 0.000326951
25692 0.000569606
25693 4.5392e-05
25694 0.000150173
25695 3.48911e-05
25696 0.00313241
25697 0.0140299
25698 0.00389718
25699 0.0106482
25700 0.235681
25701 0.241505
25702 0.175369
25703 1
25704 0.208649
25705 1
25706 1
25707 0.225117
25708 0.184139
25709 0.000160045
25710 0.000770518
25711 0.000661431
25712 0.00066978
25713 0.010661
25714 0.0541744
25715 0.0374733
25716 0.0243647
25717 0.0119304
25718 0.0552789
25719 0.0179752
25720 0.0125308
25721 0.00554907
25722 0.0161671
25723 0.0210049
25724 0.000978645
25725 0.000983749
25726 0.00341433
25727 0.000496942
25728 0.00110391
25729 0.00219068
25730 0.00130087
25731 0.000469846
25732 0.00131447
25733 0.00306238
25734 0.000666393
25735 0.00190361
25736 0.000462476
25737 0.00189022
25738 0.0480825
25739 0.146132
25740 0.0471713
25741 0.0656622
25742 0.0302838
25743 0.0416089
25744 0.0338675
25745 0.0784379
25746 0.0196105
25747 0.0796451
25748 0.0182555
25749 9.15705e-06
25750 1.0282e-05
25751 3.28628e-05
25752 7.44357e-06
25753 0.000197745
25754 0.000746604
25755 0.000304376
25756 0.000191202
25757 0.0570041
25758 0.020304
25759 0.0428949
25760 1
25761 0.247559
25762 0.166532
25763 0.185241
25764 0.00117846
25765 0.000785155
25766 0.000246555
25767 0.0138478
25768 0.0395419
25769 0.000298178
[truncated: 1,939,586 more chars]
