# Supplementary material for: Optogenetic Stimulation Using Anion Channelrhodopsin (GtACR1) Facilitates Termination of Reentrant Arrhythmias With Low Light Energy Requirements: A Computational Study
Source: Front Physiol. 2021 Aug 30;12:718622. doi: 10.3389/fphys.2021.718622 (PMC8435849; doi:10.3389/fphys.2021.718622)
Supplement: Supplementary file 1 [file Data_Sheet_1.ZIP › DemoCodeIGtACR1/Attenuation-files/11-mesh-uvc_r0-EndoIllum-0593um-BLUE-log10.dat]

-3.59961
-4.16051
-4.2564
-3.63075
-3.79352
-4.54371
-4.56227
-4.03954
-3.81396
-4.18563
-4.37528
-4.21242
-2.80413
-2.58908
-2.20504
-3.05454
0
0
-0.71376
0
-1.48934
-1.36729
-2.07749
-2.06115
-3.50015
-2.84258
-2.91804
-3.02054
-2.69003
-2.54653
-3.16633
-2.71611
-4.28342
-4.28904
-3.73921
-3.59324
-0.859872
-1.30876
-0.597965
-0.643215
-3.87258
-3.30613
-3.25818
-3.25259
-3.15927
-2.94212
-2.47352
-2.63534
-3.91965
-3.98428
-3.50134
-4.18577
-2.341
-2.32686
-1.71738
-1.6382
-1.20305
-0.903634
-1.26688
-1.7996
-3.99093
-4.60722
-4.03307
-4.58934
0
-0.667021
0
0
-1.4061
-1.38031
-1.21117
-1.06805
-0.789112
-0.838358
0
-0.580875
-1.37672
-1.19159
-1.17172
-0.690364
0
-0.611601
0
0
-3.97931
-3.46665
-3.96197
-3.64574
-2.97232
-2.24188
-2.6115
-2.58383
-4.14655
-4.06601
-3.35027
-3.81075
-2.17436
-2.13872
-2.21201
-2.77561
-1.6161
-2.09039
-1.40235
-1.88657
-3.0638
-3.13689
-3.16187
-3.51158
-3.57571
-3.06719
-3.68222
-2.88849
-3.25149
-3.61516
-3.03715
-3.79081
-0.706048
-0.531691
-1.12375
-0.787521
-2.12452
-1.98611
-1.53307
-2.06839
-3.46875
-4.01136
-3.45346
-4.01011
-4.84182
-4.85963
-4.88293
-4.28514
-1.11944
-1.2819
-0.634341
-0.786532
-0.604232
0
0
-2.63111
-2.08433
-2.62418
-2.64271
-2.79799
-3.02804
-3.3388
-3.36644
-2.92415
-3.65382
-2.92823
-3.33971
0
0
-0.55044
0
-4.78036
-5.49792
-4.88694
-4.92363
-2.37586
-1.79558
-2.32518
-2.60554
-3.78599
-3.32127
-3.15609
-3.82484
-1.37936
-1.95353
-1.94893
-1.35006
-0.676718
-0.627244
0
0
-2.47666
-2.28127
-2.92615
-2.96022
-2.73803
-2.24883
-2.77478
-2.14871
-4.25496
-3.63459
-3.62404
-3.81949
-5.10269
-4.84394
-5.16468
-5.49839
-2.54884
-3.17233
-3.40933
-3.13623
-0.65094
-0.655366
0
-0.675593
-3.17724
-3.21434
-2.60705
-2.75805
-0.668427
0
-0.674397
-0.703607
-0.643247
-0.626457
-1.17768
-1.09729
-2.31167
-2.01783
-2.38277
-1.71397
-2.83119
-2.395
-2.13061
-2.40578
-4.374
-4.15368
-3.4559
-3.72826
-2.46027
-2.45863
-2.69069
-1.98212
-0.549906
-0.658789
0
0
-0.805168
0
0
0
-2.16799
-2.94135
-2.41801
-2.31139
-0.689432
0
-0.692504
-0.642676
-1.96036
-2.48838
-2.61084
-2.6141
-3.83099
-3.26087
-3.44482
-3.86415
0
0
-0.587649
-0.706648
-4.7189
-5.26747
-4.92767
-4.91912
-1.1606
-0.753013
-1.1338
-1.60567
-1.88468
-1.95836
-1.8209
-2.49797
-3.24903
-3.87943
-3.81452
-3.733
-3.97271
-4.25809
-3.54553
-3.65735
-2.96308
-3.24301
-2.48491
-2.51965
-4.17032
-4.00059
-3.74251
-3.65341
-4.05417
-4.09774
-3.54459
-4.06837
-2.78021
-2.41404
-2.25077
-1.99098
-2.6876
-2.38884
-3.01141
-2.65368
-3.84007
-3.34944
-3.70064
-3.18419
-2.66378
-2.0445
-2.71306
-2.47759
-1.79356
-2.32752
-2.05757
-2.42951
-3.61114
-3.35296
-3.04067
-2.98574
-2.31503
-1.78241
-2.16393
-2.59033
-2.08088
-2.18062
-2.26048
-2.77926
-4.60435
-4.5479
-4.62427
-4.02211
-2.27786
-1.60588
-2.17135
-2.04307
-1.24193
-1.90961
-1.79355
-1.90967
-1.32244
-1.93336
-1.27904
-1.96275
0
0
0
-0.690491
-1.88862
-1.45643
-1.22657
-1.40725
-0.759763
-1.35901
-0.727431
-0.850878
-0.576192
0
0
0
0
-0.639669
0
0
-1.83119
-1.9348
-1.6036
-2.25205
-0.644918
-0.595936
-0.611534
-1.01986
-2.99856
-2.91131
-3.28315
-2.6159
-1.84316
-1.68622
-1.59637
-2.11611
-3.12109
-3.5738
-2.67341
-3.19895
-3.07331
-2.93846
-3.51154
-3.45256
-4.84234
-4.32495
-4.70569
-4.39718
-4.36259
-3.76473
-3.77547
-3.75655
-2.68322
-2.84296
-2.49065
-2.12457
-1.32068
-0.742449
-1.32897
-0.687471
-2.90147
-2.70272
-2.7372
-2.26522
-3.24854
-2.80228
-2.51471
-3.00285
-0.607481
0
-0.939578
-0.557241
-0.826007
-0.584106
0
-0.638003
-0.614237
0
0
0
-1.68114
-1.23516
-1.23514
-1.07883
-0.701724
-0.677129
-1.09884
-0.603807
-1.31908
-1.6202
-1.19013
-2.01911
-1.71848
-1.39746
-1.76698
-1.14917
-4.2451
-3.85598
-4.30051
-3.57158
-1.2009
-1.638
-1.24197
-0.95427
-4.25172
-3.60531
-4.34356
-4.15725
0
0
-0.752344
-0.763924
-0.694974
-0.680526
0
0
-2.2072
-1.77248
-1.86182
-2.32192
-2.77234
-3.35537
-2.67754
-2.56695
-2.45839
-2.68086
-2.40289
-3.15505
-1.2414
-0.70489
-0.581728
-0.618624
-0.591628
-1.05088
-1.21716
-0.617007
-2.11029
-2.80138
-2.07832
-2.36715
-1.23283
-1.87504
-1.18856
-1.27158
-3.27786
-2.60103
-2.77344
-3.31781
-0.676426
-1.39306
-0.778808
-1.32284
-2.68885
-2.78838
-2.96093
-2.26757
-2.68771
-2.68117
-2.1623
-2.5308
-4.85083
-4.32323
-4.85873
-4.28012
-1.18574
-1.68991
-1.22578
-1.10176
-0.632976
0
-0.671458
0
-1.05316
-1.45256
-1.23705
-0.78097
-0.806688
-1.33636
-0.610691
-1.09758
-2.23394
-2.4013
-2.18109
-2.95418
-1.24562
-0.763179
-0.700421
-1.19695
-2.28932
-1.64875
-2.1021
-2.2826
-1.61195
-1.52467
-1.42711
-2.01089
-1.28872
-1.46501
-1.58936
-1.87122
-2.75495
-2.18825
-2.19759
-2.17305
-1.65736
-1.0949
-1.09659
-1.59846
-3.90764
-3.662
-4.25378
-4.08158
-1.7092
-0.966221
-1.09077
-1.34732
-5.36313
-4.83368
-5.47471
-5.43758
-2.81399
-2.36927
-2.4335
-2.06169
-0.619652
-1.08171
-0.661132
-0.646148
-0.66773
-0.579182
0
-0.720915
-5.12809
-5.09893
-4.5644
-5.13685
-1.07335
-1.43608
-1.64212
-1.19913
-3.70505
-4.35315
-3.7525
-4.2101
-1.33466
-0.643382
-0.730693
-0.669088
-0.835305
-0.690578
-1.22171
-0.672312
-0.619729
-1.05564
-1.27674
-0.68826
-2.14104
-1.64248
-2.22162
-1.46555
-1.17535
-1.40111
-1.61394
-0.971525
-2.32275
-2.33899
-2.73061
-2.81038
-2.52668
-3.00533
-2.43574
-2.76454
-4.23812
-4.25659
-4.19504
-3.69798
-4.19504
-4.05454
-3.47285
-3.53274
-4.39642
-4.4445
-3.71729
-3.72567
-1.96666
-2.02414
-1.95696
-1.41204
-1.3128
-0.622582
-0.806234
-1.07041
-1.4421
-0.784589
-1.49628
-1.1116
-3.73289
-3.79795
-3.13286
-3.83496
-3.36949
-2.75161
-3.41843
-2.79093
-4.67972
-5.18601
-5.17073
-5.21811
-4.19858
-4.71191
-4.75313
-4.26864
-4.11868
-3.50973
-3.62739
-4.04933
-2.65183
-2.72316
-2.9837
-2.2018
-5.15637
-4.8792
-5.3879
-5.33724
-1.51142
-1.87715
-2.07649
-2.27906
-3.99724
-3.50206
-3.98812
-4.01371
-4.36577
-3.8081
-4.41266
-3.7683
-4.05786
-4.58956
-4.07745
-3.76811
-2.58667
-2.9677
-2.2599
-2.74154
-1.25456
-0.619744
-1.03204
-1.25727
0
0
0
-0.609349
-1.21146
-1.85
-1.51932
-1.18405
-3.60311
-3.37737
-3.8592
-4.25199
-3.24708
-3.59111
-3.03506
-2.90952
-2.32949
-1.80598
-2.30582
-2.4643
-0.76681
-1.42738
-0.803653
-1.46497
-3.53179
-3.99592
-3.51826
-3.48953
-0.597727
-0.629867
0
0
-3.35227
-3.11818
-3.58672
-3.34644
-3.45881
-3.08347
-2.97822
-3.12197
-3.5536
-2.87706
-3.43611
-3.17477
-1.44589
-1.29278
-0.675026
-0.983777
-1.26602
-0.674796
-1.21472
-1.27855
-0.838509
-0.586559
-1.04849
-0.773155
-3.2669
-3.78613
-3.28224
-3.31551
-3.86703
-3.87758
-3.55247
-3.25669
-2.93078
-2.76812
-2.72026
-2.34087
-2.81919
-2.45953
-3.03602
-2.36374
-5.44388
-5.35474
-4.80878
-5.36167
-1.83272
-2.05493
-2.021
-1.52306
-2.23707
-2.14061
-2.13531
-2.84398
-2.09117
-2.35486
-1.97278
-1.58328
-1.25713
-1.63133
-1.12193
-1.14835
-4.55995
-4.57352
-4.09891
-4.56964
-2.28092
-2.79063
-2.27923
-2.18887
-1.23628
-0.745057
-0.663854
-0.61929
-4.62045
-4.70755
-4.69092
-5.27133
-1.84199
-2.042
-2.70993
-2.19379
-1.7999
-1.19234
-2.03589
-1.57003
-1.48677
-1.11391
-0.780118
-1.39652
0
0
-0.703126
0
-2.44172
-2.60212
-1.97741
-2.08196
-1.09904
-1.4241
-1.78239
-1.81876
-0.726173
-1.39924
-1.13863
-1.22112
-2.21061
-2.02503
-1.83053
-1.47568
-2.34822
-2.01594
-2.35395
-1.90902
-4.26964
-3.87041
-3.61704
-3.91685
-4.82779
-4.86181
-4.86351
-4.30256
-2.24057
-2.90365
-2.06187
-2.67321
-0.754282
-1.19686
-0.933432
-0.680432
-3.44593
-3.97708
-4.09866
-4.01343
-5.21395
-5.22802
-5.21482
-4.65566
-4.28656
-4.11184
-3.6608
-4.16429
-0.739203
0
-0.744435
0
-4.53916
-3.77284
-4.51838
-4.34346
-2.80071
-3.31641
-3.63296
-3.16014
-3.72602
-3.11773
-3.72467
-3.68469
-1.97739
-2.42534
-2.21513
-2.5737
-1.82135
-2.02282
-1.86733
-1.29645
-1.94895
-1.40768
-2.09695
-1.44707
-2.49189
-3.20374
-2.69375
-2.79118
-3.18062
-3.68991
-3.04191
-2.94495
-4.49764
-4.61549
-5.21448
-5.17544
-1.38427
-0.665372
-1.1201
-1.02943
-3.24754
-2.75156
-2.51534
-3.19566
-1.1931
-1.35833
-1.3036
-1.85867
-5.87803
-5.41818
-5.36812
-5.93055
0
-0.765101
0
0
-3.26679
-3.60476
-4.00648
-3.45163
-3.66438
-3.84259
-4.43136
-4.42147
-1.21978
-1.62533
-1.98037
-1.76539
-4.43466
-4.57967
-4.92999
-5.12435
-5.70454
-5.64368
-5.5569
-6.23422
-3.83597
-3.27628
-3.98522
-4.20817
-3.70464
-4.20395
-4.19125
-4.08658
-2.45912
-2.03377
-1.82927
-2.32317
-2.27709
-2.43682
-2.563
-2.85858
-4.24172
-4.3817
-4.88663
-4.86819
-1.55412
-0.966227
-1.64577
-1.20229
-3.54861
-3.74817
-3.30756
-3.06932
-1.20204
-1.81611
-1.25163
-1.75147
-0.645444
-1.26398
-0.766064
-0.874754
-0.649278
0
-0.812654
-0.616996
-1.12838
-1.50619
-1.72118
-1.64628
-4.43816
-4.44732
-4.53767
-5.02221
-5.39666
-5.36558
-4.75154
-5.43777
0
-0.605134
0
0
-3.28828
-2.9503
-2.69367
-2.94056
-0.652571
0
0
0
-0.793235
0
0
-0.575495
-4.86276
-4.20824
-4.12437
-4.26458
-4.31633
-3.66399
-3.86137
-4.40574
-0.680485
0
-0.670827
0
-3.16066
-2.5758
-2.91388
-3.22634
0
-0.633814
-0.795252
-6.02521
-5.37574
-5.99319
-5.385
-3.37168
-3.39735
-3.24961
-2.82784
-3.93263
-3.48717
-3.6206
-3.21311
-2.89712
-2.25797
-2.09879
-2.28127
-0.699477
-1.15042
-1.25735
-1.19931
-1.56881
-1.48645
-1.86704
-1.1302
-2.6063
-3.0776
-2.7247
-2.39524
-3.93313
-3.67628
-3.77659
-3.28444
-1.40192
-0.884694
-1.32543
-1.17703
-3.98248
-4.04235
-4.60727
-4.1513
-0.914596
-0.774501
0
-0.630085
-3.59628
-3.77173
-4.32698
-4.27161
-4.62618
-4.60604
-5.2591
-4.90063
-2.17402
-1.87054
-2.14689
-1.45253
-3.16331
-3.39824
-2.81803
-3.47902
-1.18562
-0.681196
-0.650949
-0.794376
-3.22197
-3.20434
-3.7775
-3.20282
-0.684683
-1.19357
-1.1508
-0.626254
-4.22603
-4.43922
-4.00255
-3.55034
-3.38758
-3.51379
-2.97241
-4.50141
-4.33384
-4.59606
-3.9372
-3.58235
-3.24602
-3.52478
-2.93759
-3.8702
-4.35674
-4.45551
-4.39383
-0.699918
-1.17626
-1.16893
-0.669846
-5.07535
-5.02094
-4.39693
-4.72876
-2.86929
-2.4546
-3.03212
-3.09581
-0.604851
0
-0.729147
0
-1.30566
-0.617118
-0.779237
-3.47097
-3.00267
-3.12416
-3.18324
-0.657277
-0.828515
-1.02384
-0.645936
0
-0.652807
0
0
-2.9843
-3.56729
-3.47865
-3.01436
-1.71526
-1.45266
-2.14822
-1.98413
-3.60235
-3.80742
-3.26333
-3.97174
0
-0.67226
0
0
-2.66341
-3.41946
-2.57213
-2.94835
-0.722387
-0.725426
-1.24719
-0.953326
-4.81449
-4.10714
-4.41809
-4.07575
-4.05535
-4.19131
-3.83956
-4.50912
-3.84918
-3.73594
-3.73264
-4.34206
0
0
0
-0.674772
-3.1544
-3.06919
-2.45958
-2.52982
-1.81032
-1.24121
-1.80733
-1.23834
-3.05818
-2.89936
-3.49341
-3.42418
-0.869624
-1.32737
-1.14143
-0.600962
0
0
-0.642453
0
-2.8062
-2.40431
-3.07433
-3.17079
-0.85634
-1.13542
-0.670179
-0.693125
-2.73966
-2.03048
-2.40431
-2.57334
-2.30529
-2.42503
-1.80875
-2.54856
-0.954195
-1.27255
-1.7715
-1.72297
-4.32225
-3.91342
-3.71606
-3.86964
-2.24961
-1.77377
-2.29504
-1.6939
-1.73581
-1.42876
-1.9713
-1.55381
-3.1457
-2.63516
-2.9841
-3.4272
-1.7782
-2.46991
-2.21285
-2.11402
-3.428
-2.88654
-3.47646
-3.55414
0
-0.588496
-0.695118
0
-2.00136
-1.74374
-2.28546
-2.30575
-3.55958
-4.08913
-4.81461
-4.74308
-4.30354
0
-0.869311
-0.690645
-0.851571
-0.623607
-0.91787
-2.92477
-3.56203
-3.54783
-3.54906
-0.800144
0
-0.664377
0
0
0
-0.641012
0
-4.61314
-4.61533
-4.60863
-3.89467
-2.76434
-2.84995
-2.83585
-2.1944
-1.99067
-1.52226
-1.09381
-1.92465
-1.11949
-1.33495
-0.676161
-1.25787
-5.42914
-5.43951
-4.81815
-5.44443
-4.69887
-5.36568
-4.90492
-4.78522
-4.20498
-3.88085
-3.50656
-3.52941
-0.945418
0
-0.647163
-0.668914
-1.56168
-0.972312
-1.08277
-1.12681
-0.628917
-1.12844
-0.665037
-0.571135
-3.02556
-2.83384
-3.15016
-2.47777
-2.86139
-2.4977
-2.37304
-3.06662
-2.22134
-2.24477
-2.77522
-2.11812
-0.769267
0
-0.756771
0
-3.62082
-3.95994
-4.13846
-4.16095
-2.32619
-2.8737
-2.90332
-2.96112
-0.666958
-0.637751
-0.674752
0
-1.22788
-1.15679
-1.8966
-1.78859
-2.16815
-2.33108
-2.74482
-2.30357
-3.10965
-3.56029
-3.03021
-2.92999
-1.54085
-2.2422
-1.84905
-2.0436
-1.97375
-2.0844
-1.34194
-1.67655
-1.98871
-2.42066
-2.49116
-2.80403
-1.73965
-2.24375
-1.53128
-2.22918
-2.52721
-2.44486
-0.510002
-0.641946
0
0
-1.91657
-1.13833
-1.66369
-1.59251
-1.60794
-2.2127
-2.08433
-2.38977
-4.91964
-4.33952
-4.87065
-4.88607
-1.31726
-1.32913
-0.80211
-1.73869
-2.33507
-1.5575
-2.0716
-1.163
-0.654992
-1.26637
-1.18593
-3.24472
-3.96495
-3.58749
-3.70056
-3.78777
-3.91476
-3.37845
-3.99698
-3.02417
-2.63763
-2.34623
-2.72036
-3.49278
-3.40808
-3.51012
-2.85485
-4.53445
-3.92369
-4.53979
-4.50353
-2.38475
-2.22518
-2.72215
-1.9681
-3.91648
-3.72806
-4.25538
-4.43051
-2.01729
-1.93337
-1.3322
-2.14609
-3.6653
-4.23541
-3.51335
-3.57751
-1.26969
-1.63794
-1.11815
-1.80801
-1.75155
-2.04566
-2.14275
-1.40823
-2.76887
-2.78726
-2.75251
-3.35986
-2.68608
-2.4026
-2.30107
-2.09125
-2.07761
-2.0665
-2.63913
-1.77269
-1.84169
-1.8721
-1.75683
-2.3584
-3.86107
-3.34192
-3.94791
-3.85786
-0.610571
0
0
0
-1.66807
-2.30851
-2.27607
-2.18285
-1.17638
-1.87822
-1.32698
-1.43504
0
0
-0.591025
0
-2.07737
-2.14596
-1.49926
-1.6269
-2.7369
-2.90386
-3.36954
-3.32945
-2.76394
-3.51585
-3.42843
-3.43104
-3.89387
-3.25776
-3.55562
-3.25304
-2.46673
-3.09695
-3.03179
-3.02328
-2.32897
-2.80429
-2.09687
-2.79391
-3.93202
-4.2287
-3.56979
-4.53731
-3.47986
-3.66129
-3.13237
-3.78635
-0.569181
-0.649966
0
-0.570371
-2.87748
-2.84514
-2.18425
-2.74365
-1.23685
-1.82444
-1.77152
-1.15376
-0.679844
0
0
-0.7044
-2.11594
-2.52821
-1.93362
-1.86811
-1.74973
-2.33196
-2.30931
-2.19531
-0.786026
-0.821396
0
-0.607542
-4.953
-5.09202
-4.98498
-5.5306
-4.05558
-4.17988
-3.57281
-4.20775
-4.91753
-4.34022
-4.97783
-4.94424
-1.51223
-1.66764
-2.17672
-1.72411
-2.57062
-2.39665
-2.29425
-1.9048
-0.598198
-0.74708
-0.75917
0
-1.12554
-1.41161
-1.3453
-1.81718
-3.48185
-3.91969
-3.28361
-3.72149
-3.02269
-2.61288
-2.40043
-2.83209
-2.83777
-2.935
-2.68635
-3.46945
-1.17367
-1.18847
-0.681884
-0.66908
-1.98627
-1.36534
-1.8602
-1.72304
-2.64821
-1.98804
-2.6359
-2.68619
-4.26293
-4.85258
-4.8702
-4.35235
-1.82108
-2.33194
-2.79566
-2.2784
-3.50563
-4.1404
-4.06075
-3.9868
-3.95291
-4.46339
-3.80865
-3.6844
-2.76655
-3.53877
-3.21574
-3.4563
-3.51872
-3.31433
-3.07491
-3.60794
0
0
-0.615778
0
-4.05735
-4.13795
-3.79774
-3.51221
-1.15083
-1.14732
-0.690021
-0.687265
-3.02603
-2.57031
-2.9425
-2.38316
-3.79003
-3.97531
-3.53661
-4.49493
-1.15172
-0.900247
-1.34244
-0.580687
-0.544828
-0.663402
-1.04457
-0.940792
-1.98572
-2.06804
-2.28733
-1.38281
-6.10871
-5.46284
-5.45436
-5.38416
-2.12785
-2.2658
-1.49374
-1.76822
-2.58745
-2.89382
-3.28249
-2.54013
-4.77845
-3.98484
-4.14744
-4.10223
-0.58928
-0.956791
-0.615297
-1.09991
-3.29226
-3.65105
-2.8625
-2.95617
-1.88687
-2.17388
-2.2329
-2.76842
-3.91673
-4.09389
-3.94738
-3.56339
-1.0928
-1.24492
-0.884425
-0.644883
-3.44996
-3.22238
-2.89279
-2.76437
-2.83986
-2.32113
-2.28877
-2.32183
0
-0.603412
-0.598632
-0.817931
-3.04613
-2.32514
-2.91004
-2.96129
-1.75038
-1.67566
-1.3148
-1.07045
-0.855953
-1.35247
-0.608996
-1.2088
-4.88673
-5.07227
-4.97952
-4.51448
-1.22138
-0.736802
-1.37953
-1.24967
-3.29129
-3.85222
-3.83993
-3.89779
-0.637264
0
-0.724895
0
-1.30925
-0.693373
-0.731615
-0.661234
0
-0.553273
0
0
-2.65534
-2.33547
-2.33607
-2.99971
-2.48587
-1.83472
-2.2266
-2.07185
-1.91731
-1.18924
-1.20639
-1.18469
-4.00386
-3.20374
-3.75767
-3.67752
-0.659641
-1.20379
-1.05259
-1.23248
-3.37355
-3.97711
-3.46751
0
-0.742433
0
0
-2.16248
-2.19916
-1.70855
-2.40448
-4.13609
-4.77012
-4.33171
-4.7236
-3.3789
-3.59004
-2.94123
-3.14937
-2.02969
-1.87038
-1.60706
-1.43083
-1.74293
-1.80193
-2.11042
-2.29737
-6.19543
-6.23066
-6.21612
-5.53061
-1.45122
-0.699899
-1.09759
-0.815252
-1.75352
-1.81791
-1.16197
-1.79087
-2.83649
-3.53057
-2.9677
-3.4594
-3.61528
-3.68579
-3.06396
-3.57886
-4.73713
-4.18551
-4.20013
-4.01762
-3.80944
-3.82929
-3.7555
-3.17098
0
-0.720076
0
0
-2.63457
-2.59556
-3.11893
-2.54377
-3.14703
-3.5365
-2.77038
-2.80052
-2.79305
-2.54434
-2.17256
-2.38988
-4.44164
-4.98114
-4.99094
-4.99964
-4.55635
-5.01356
-4.49128
-5.06906
-1.86437
-1.79818
-1.22974
-1.61343
-2.82519
-2.92734
-3.49004
-3.42042
-2.52052
-3.16419
-3.24852
-2.63289
0
0
-0.688065
-0.692707
-2.17283
-2.02423
-2.37197
-2.58232
-1.17055
-1.06493
-1.60804
-1.20052
-2.9637
-2.98044
-2.73141
-3.32545
-2.56122
-2.68446
-2.78162
-3.28729
-2.60513
-2.83708
-1.99767
-2.14184
-0.657616
0
0
-0.720261
-1.73504
-2.06576
-1.53782
-1.32032
-3.87526
-3.32818
-1.59915
-1.38347
-1.31978
-1.98633
-3.85399
-4.45643
-3.77794
-3.83251
-3.06178
-3.70257
-3.34439
-3.69707
-6.13989
-6.16808
-6.33173
-5.7531
-1.92578
-1.33377
-1.28252
-1.82577
-4.36668
-4.75998
-4.30986
-3.86304
-3.14747
-3.58716
-3.03165
-3.61644
-2.64317
-1.93783
-2.06245
-2.01444
-1.9514
-1.88683
-1.29989
-1.40863
-1.23829
-0.599543
-1.11268
-0.717041
-0.690512
0
-0.684957
-0.672872
-4.35869
-3.67218
-3.63953
-4.07403
-0.657031
-0.673165
0
0
-1.86466
-1.73658
-1.40127
-1.16464
-2.61406
-1.91048
-2.40956
-2.18414
-2.4551
-2.64312
-2.14648
-2.98043
-4.35659
-3.8394
-4.53662
-4.54078
-3.05526
-3.19887
-3.73203
-3.11107
-2.25963
-2.54451
-2.91166
-2.04061
-3.18195
-2.57296
-2.4873
-2.72386
0
-0.651517
-0.713607
-0.747751
-5.89743
-5.44748
-5.33711
-5.26459
-4.13411
-4.61078
-4.05752
-4.04688
-2.42878
-2.71115
-2.256
-2.70281
-3.77321
-4.08702
-4.42532
-4.22499
-0.649972
-1.12116
-0.662465
-0.677612
-0.598713
-0.596207
-1.0927
-0.602411
-2.14672
-2.17816
-2.4834
-1.75441
-2.79544
-2.51425
-3.32721
-3.14997
-4.09132
-4.52654
-4.03365
-4.57477
-2.40639
-2.96783
-2.4385
-2.29851
-0.63849
0
0
0
-4.98817
-5.0187
-4.97515
-4.41592
-1.31541
-1.30594
-1.87468
-1.43816
-3.02886
-3.11435
-3.60099
-2.95101
-4.20943
-3.85233
-4.71615
-4.25819
-2.14738
-2.61565
-2.73085
-2.54719
-1.79751
-2.36985
-1.75201
-2.19102
-6.00102
-5.35897
-5.98071
-5.99137
-0.662479
0
-0.657693
-0.655725
-2.77472
-3.04258
-2.29482
-2.71073
-5.14522
-5.09963
-4.92022
-5.48794
-0.655954
0
-0.654669
0
-4.77897
-4.81186
-4.23264
-4.91013
-2.09835
-2.16806
-1.75735
-2.35848
-3.27411
-4.01233
-3.4642
-3.80527
-3.50087
-2.85159
-3.71702
-3.17374
-2.81627
-2.80516
-2.84011
-2.28081
-3.37933
-3.89831
-3.90715
-3.96344
-1.91276
-1.68184
-2.33902
-1.79132
-1.79183
-2.4873
-2.1087
-2.57194
-1.28183
-0.725133
-0.81415
-0.705042
-0.975749
-0.630638
-0.701369
0
-2.29815
-2.6876
-2.86326
-3.06711
-5.49571
-4.91859
-5.44091
-4.9143
-3.2629
-3.75529
-3.56923
-3.14315
-2.77486
-3.33114
-2.82998
-2.7619
-0.540999
0
0
-0.586672
-3.81138
-3.76541
-3.42393
-4.04647
-2.95765
-2.68664
-2.6287
-3.23336
-1.4104
-1.94787
-2.0904
-1.77453
-1.63454
-1.22957
-1.4968
-1.95427
-5.00895
-4.46123
-5.07304
-4.95843
-1.30587
-1.28344
-0.740733
-0.775622
-1.05158
-0.783606
-0.784539
-0.697212
-2.04977
-2.47536
-2.66907
-2.05184
-2.74138
-2.23362
-2.79522
-2.92562
-1.51227
-0.720875
-0.70844
-0.711048
-4.19182
-3.64761
-4.23493
-4.09492
-2.82387
-2.9237
-3.40335
-3.40588
-4.61436
-5.13387
-4.71537
-4.9922
-1.87196
-2.47891
-2.52801
-2.44775
-4.8932
-5.6117
-4.92604
-5.13383
-3.22919
-3.39171
-3.26705
-3.70037
-2.34449
-2.17576
-2.08618
-1.74335
-1.66843
-2.25356
-1.79528
-1.74165
-1.33067
-1.94733
-1.9598
-1.27258
-0.752011
-0.670889
0
-0.601893
-4.92405
-4.90449
-4.95979
-4.07322
-4.13445
-4.13774
-3.55576
-4.16417
-3.41594
-2.93202
-3.65409
-3.56571
-3.389
-3.90056
-3.93145
-3.3414
-1.41479
-1.34807
-1.60832
-2.0281
-1.57694
-1.55628
-2.24495
-2.06368
-1.36841
-1.07125
-1.07136
-1.4688
-4.03147
-3.43837
-3.5615
-3.52473
-3.9122
-4.22596
-3.3922
-3.88899
-4.28736
-3.76928
-4.28405
-2.33106
-2.20193
-2.28181
-1.78363
-1.16312
-1.22398
-1.10644
-1.66433
-2.63339
-2.69551
-3.36654
-2.8065
-1.10298
-1.55083
-1.35515
-1.93925
0
0
0
-0.590766
0
-0.703545
0
0
-1.24679
-0.658179
-0.765901
-0.645878
0
-0.597767
0
-2.69052
-3.02144
-3.5832
-2.97244
0
0
-0.859208
0
-2.01943
-2.77687
-2.07138
-2.73268
-1.4001
-1.7648
-1.91797
-0.714708
-0.655498
-0.669273
-1.16642
-1.99882
-1.55128
-2.3251
-1.69845
-3.10889
-3.60507
-3.09054
-3.09455
-1.74388
-1.15186
-1.30654
-1.15928
-4.02884
-4.12772
-4.21676
-4.4737
0
-0.679465
-0.674268
0
0
0
0
-0.728192
-3.06962
-2.83949
-3.52164
-2.92815
-4.12073
-4.19509
-3.9899
-4.68746
-2.11178
-1.81672
-1.69623
-2.4668
-1.17179
-0.675534
-0.604503
-0.627528
0
0
-0.742425
0
-2.90525
-3.10116
-3.3067
-3.57514
-0.591794
0
0
0
-3.5262
-2.98314
-2.77024
-2.9878
-2.55339
-1.89184
-2.15455
-2.06462
-3.51347
-2.77056
-3.38449
-3.37269
-0.987417
-1.09026
-1.5272
-2.82886
-3.34721
-2.81933
-2.35201
-1.68198
-2.278
-2.41517
-4.41682
-4.27559
-4.19919
-4.74677
-4.86973
-4.80604
-4.05302
-3.52426
-4.09902
-4.18555
-0.764543
-0.800886
-1.15772
-0.632367
-3.26647
-3.70097
-3.31523
-3.06773
-4.66372
-3.82627
-3.95503
-3.86161
-4.17545
-3.68462
-3.36066
0
0
-0.599566
-0.563267
-1.58026
-1.10238
-1.1513
-1.10893
-2.13798
-2.35745
-1.73819
-1.86892
-0.70151
0
-0.656229
0
-0.683631
-0.647024
-0.682736
-1.12
-1.19639
-1.08499
-0.692504
-1.09357
-0.744501
-1.44088
-1.1642
-1.30425
-1.26595
-1.15898
-1.58378
-1.89729
-2.94437
-3.34195
-3.52385
-3.18425
-1.20455
-1.63797
-1.69211
-1.15306
-3.02262
-3.70048
-3.2593
-2.94144
-4.871
-4.87186
-1.67045
-2.11505
-2.38109
-1.7023
-2.29577
-2.17187
-2.63148
-2.65953
-4.92352
-4.19817
-4.66447
-4.8831
-1.61452
-1.61405
-1.53478
-1.04377
-0.599083
-0.644003
0
-0.803037
-3.6675
-4.28721
-4.2011
-4.29914
-3.22847
-3.41573
-3.83129
-4.34146
-3.67165
-4.28201
-1.13971
-1.12677
-0.672695
-0.636753
-0.64006
-0.694057
0
0
-1.82377
-1.92728
-2.25696
-1.60886
-1.78794
-1.13814
-1.40727
-1.71977
-1.66724
-2.23348
-1.63492
-1.39409
-3.57207
-3.00484
-3.7281
-3.08658
-1.23172
-1.26222
-1.39903
-1.95206
-1.18457
-1.25882
-1.74362
-1.83054
-1.50385
-1.92978
-1.73987
-1.19844
-2.41505
-2.25865
-2.81907
-2.32497
-5.39902
-5.93308
-5.46747
-5.28419
0
0
0
-0.704484
-0.652136
-0.577946
0
0
-2.33611
-3.03906
-3.00568
-2.68957
-0.69536
-0.833135
0
0
-0.690527
-0.738352
-0.66468
0
-2.17715
-1.81014
-2.46626
-2.35396
-3.57872
-3.67896
-3.36815
-3.05554
-2.15853
-2.88437
-2.43095
-4.21539
-4.24588
-4.01705
-4.75562
-0.604889
-0.649797
-1.06381
-0.599575
0
-0.732078
-0.702215
-0.657513
-3.64459
-3.76593
-4.26291
-4.07096
0
0
0
-0.803004
-1.08953
-1.20684
-1.45646
-0.782741
-2.3118
-1.41061
-2.12423
-2.25615
-3.90231
-4.00529
-4.26024
-4.55338
-4.90102
-4.82471
-4.84688
-4.29623
-1.67931
-2.19455
-2.11336
-2.24346
0
-2.96796
-2.93065
-2.89287
-2.32267
-0.672376
-0.642822
-1.13656
-0.848246
-4.04262
-3.42396
-3.57431
-4.10088
-3.90129
-3.7351
-3.7672
-4.38293
-3.52161
-3.67082
-3.02058
-3.26193
-2.8914
-2.42738
-3.13988
-2.54306
-2.81266
-3.01198
-2.9175
-3.50315
-0.581097
0
-0.842686
-0.807943
-0.643485
-1.21863
-0.639732
-0.81231
-1.19694
-1.79634
-1.80493
-1.48119
-0.95969
-1.53618
-1.54013
-4.66684
-4.81517
-5.34311
-4.90236
-3.00654
-3.20084
-2.4128
-2.52339
0
-0.75748
-0.601875
-0.560765
-2.17207
-1.36724
-2.11282
-1.58132
-0.708735
0
0
-0.617402
-3.84121
-3.30893
-3.10798
-3.24631
-1.79922
-1.19542
-1.28203
-1.15855
-3.42282
-4.01683
-3.69582
-3.37281
-1.51193
-1.80195
-1.27984
-1.9325
-3.24417
-3.90232
-3.81139
-3.73261
-2.82151
-2.64156
-3.13276
-4.81967
-4.31359
-4.8739
-4.77026
-2.23113
-2.00577
-1.994
-2.64872
-3.90427
-3.92978
-4.25752
-4.43001
-3.15068
-3.22662
-2.62306
-3.22179
-4.86102
-4.86783
-4.38805
-4.84504
0
0
0
-0.597934
-2.62568
-3.28522
-2.74807
-2.96905
-3.43995
-3.44802
-3.40016
-3.94711
0
0
-0.676559
0
-0.6225
-0.600777
-0.871894
-4.46971
-4.0024
-4.69622
-4.30053
-1.76475
-1.30856
-1.72566
-2.18596
0
0
0
-0.67245
-0.656116
-0.644536
0
-0.67058
-1.59746
-1.09552
-1.58151
-1.63308
-4.51441
-4.51395
-4.65979
-5.14413
-1.47688
-0.856139
-0.760197
-0.756921
-1.13647
-3.78575
-4.1554
-4.52109
-4.40138
-4.95649
-4.64726
-4.35896
-4.99992
-3.24667
-3.32434
-3.82446
-3.84987
-2.1111
-1.61241
-2.29705
-2.23447
-3.51804
-4.29651
-4.1365
-4.21344
-2.19092
-2.18929
-1.61144
-2.00265
-3.95088
-4.57832
-4.56602
-4.58952
-0.829518
0
0
-0.571649
-2.22981
-2.72632
-2.78525
-2.18434
-1.39853
-1.68135
-1.83021
-2.21998
-4.29131
-3.66123
-4.23689
-4.24725
-0.80658
-1.09008
-0.686897
-0.743879
-3.23528
-3.41595
-3.57847
-3.94009
-3.28365
-2.79211
-2.75717
-2.6929
-1.5057
-1.50465
-1.37711
-1.91862
-4.9453
-4.23294
-4.27453
-4.87524
-0.628923
-0.714545
-0.682629
-1.20099
-2.2136
-1.79069
-1.81126
-1.67527
-1.54801
-2.21253
-2.20929
-1.64595
-2.02408
-1.29429
-1.79745
-1.45639
0
0
0
-0.670998
-5.17478
-5.1262
-5.14557
-4.47921
-1.20822
-1.50628
-1.91554
-1.42107
-1.04653
-0.586587
-0.515132
-0.6204
-2.04693
-2.69518
-2.11246
-2.50726
-1.23417
-0.688675
-1.21422
-1.15599
-1.33256
-0.949107
-1.23021
-1.56326
-3.42706
-3.45421
-3.85441
-3.48665
-2.59569
-2.2987
-2.03213
-2.66293
0
-0.703663
0
-0.683662
-2.30726
-2.23739
-1.87372
-1.72552
-3.35177
-3.08558
-3.91316
-3.47119
-1.06283
-1.01767
-0.715593
-0.670389
-3.20625
-3.14517
-1.60906
-3.09074
-2.1616
-2.55348
-2.56624
-3.41455
-3.94618
-3.33752
-3.45012
-1.84954
-1.68289
-1.31125
-2.11838
-4.25607
-3.34029
-3.86256
-3.86216
-3.94076
-2.09328
-2.22304
-1.63901
-1.96621
-3.71657
-3.3394
-3.60127
-2.97039
-2.93667
-2.42957
-3.04501
-3.3003
-2.31878
-2.68186
-1.93953
-2.01916
-3.51817
-4.14759
-3.62812
-4.21159
-2.51256
-1.97448
-1.71994
-1.81561
-4.11597
-3.56273
-4.10309
-3.44901
-2.55631
-2.51182
-1.95945
-2.50955
-4.28665
-4.40504
-4.95172
-4.40842
-4.08007
-4.65306
-0.635491
0
-0.698213
-0.747544
-1.84411
-2.01629
-1.47696
-2.18052
-1.46752
-1.47973
-0.764375
-1.14818
-2.1089
-2.04619
-1.48258
-3.9175
-4.4094
-3.82591
-4.34113
-2.94721
-3.38369
-3.55332
-3.47179
-3.40346
-3.4954
-4.08462
-1.8335
-1.84121
-1.90753
-1.27734
-2.24281
-1.8347
-2.2885
-2.64941
-0.568686
-0.936849
-0.543253
-1.05578
-1.3347
-1.54967
-1.36522
-0.846194
-1.20377
-0.874504
-0.629423
-0.734271
-2.76865
-3.48534
-2.97447
-3.14632
-4.83047
-4.83679
-4.79492
-4.32897
-0.923123
-1.2133
-1.14355
-1.63614
0
-0.6514
-0.677802
-0.609528
-1.28963
-1.30317
-0.716847
-1.28244
-4.06769
-4.71784
-4.33363
-4.14576
-2.76639
-3.05612
-2.99332
-3.61686
-1.08819
-0.626943
-0.914634
-0.696482
-5.98252
-5.41393
-6.07991
-5.98195
-5.92752
-5.87695
-5.25435
-5.45309
-2.16307
-2.78553
-2.69015
-2.56198
-4.64293
-4.34037
-3.78259
-4.07044
0
-0.727386
-0.620424
0
-4.01687
-3.88165
-4.35753
-4.43053
-2.47071
-2.32211
-2.84016
-3.05925
-1.21167
-1.43576
-1.02828
0
-0.612546
-0.552677
0
-0.703335
-1.41708
-0.842212
-1.44193
-4.06446
-3.9044
-3.82288
-3.44545
-1.21063
-0.700994
-1.29532
-1.19551
-3.06143
-3.28551
-2.67071
-2.74892
0
0
-0.572361
0
-3.94254
-4.21385
-3.49434
-3.81571
-4.45809
-3.82143
-3.75673
-3.96539
-2.0795
-2.82221
-2.92533
-2.28437
-0.909592
-1.23318
-0.6687
-0.709239
-4.39431
-5.06
-5.10115
-4.49934
-4.08146
-3.52857
-3.54311
-3.50707
-5.11399
-5.3665
-4.8664
-5.16509
-3.10832
-3.44389
-3.06938
-3.65289
-3.45491
-3.98694
-4.03069
-4.06142
-0.672802
0
-0.705691
0
-1.74192
-1.47452
-1.63783
-1.21137
0
-0.559871
0
-0.572556
-3.22797
-3.65356
-3.82012
-3.69117
-0.562558
0
0
0
-1.06036
-1.5881
-1.61402
-1.56839
-4.93919
-5.61699
-5.06838
-5.56282
-3.73607
-3.16479
-3.73526
-3.197
-2.52157
-3.07698
-2.76155
-3.03336
-3.55806
-3.42339
-3.84775
-1.63415
-1.07362
-1.6108
-1.61143
-4.69416
-4.84181
-4.27961
-4.22233
0
0
-0.599896
0
-3.65639
-3.74649
-4.06119
-4.09042
-5.94848
-6.00578
-5.44432
-5.46548
-0.976748
-1.41691
-0.686583
-1.14041
-4.64115
-5.16534
-4.96664
-5.22933
-3.419
-3.95293
-3.84542
-3.43465
-2.98988
-3.05077
-2.39019
-2.49196
-2.68205
-3.26647
-2.79554
-2.7715
-1.28893
-1.2932
-0.726932
-1.27858
-2.56464
-2.6729
-2.12532
-2.74095
-3.16173
-3.32053
-2.57647
-2.94933
-5.63165
-5.63504
-5.57977
-5.06566
-5.53769
-4.99934
-5.61287
-5.63644
-4.1638
-4.62475
-4.83671
-4.77052
-5.06429
-5.21129
-4.60698
-5.05635
-0.667647
-0.608458
-0.675723
0
-1.00617
-1.18835
-1.71152
-1.18601
-1.84764
-1.15671
-1.7114
-1.80763
-3.65596
-3.83538
-4.33443
-4.20471
-3.99569
-4.59995
-4.13718
-4.62621
-5.58027
-5.0522
-5.67908
-5.58022
-4.3854
-4.89286
-4.88226
-4.30405
-1.37742
-1.64478
-1.2922
-2.11978
-1.61292
-1.66587
-1.09813
-1.63433
-1.19969
-1.33446
-0.804884
-0.725557
-2.15424
-1.53867
-2.19591
-1.66107
0
0
0
-0.653441
-1.4784
-1.16509
-1.68307
-1.78718
-0.766654
-0.645026
-0.715101
0
-1.19984
-1.34252
-1.52096
-0.814993
-0.696933
-1.16461
-0.717247
-1.13695
-2.10625
-2.25869
-2.84801
-2.28181
-2.01509
-1.6709
-2.26062
-2.09194
-6.1511
-5.60335
-5.9141
-5.51731
-1.34399
-0.747983
-0.706363
-0.767871
-0.629836
-0.63573
-1.11337
-1.13263
-4.72337
-4.79445
-4.13303
-3.89981
-3.44084
-3.9607
-3.41921
-1.87653
-1.36809
-2.00824
-1.34049
-4.08276
-3.84717
-3.46706
-3.90902
-4.40168
-4.96015
-0.804815
-0.609708
-0.900832
0
-1.50684
-0.949766
-0.656017
-1.1424
-4.64016
-3.96475
-4.09986
-4.66079
-0.765156
-0.630609
0
-0.675935
-2.73579
-2.96011
-3.18832
-3.37175
-2.38195
-2.3554
-3.00748
-2.24939
-3.04417
-3.02792
-2.97568
-2.51539
0
0
0
-0.643584
-3.62169
-3.29643
-2.93872
-3.63062
-1.74188
-1.30361
-1.3233
-0.814154
-1.08448
-1.05123
-0.588806
-1.0732
-2.73244
-3.16462
-2.40493
-2.6542
-2.30866
-1.65813
-1.55029
-1.89848
-1.84342
-2.58014
-2.28465
-2.13892
-1.38458
-2.19019
-1.95618
-1.36687
-1.12006
-1.42722
-0.75487
-0.789787
-1.24717
-1.17761
-1.21931
-1.33536
-0.811384
-0.709995
-0.765879
-1.93156
-1.31504
-1.54311
-1.59672
0
0
0
-1.25606
-1.31021
-1.24582
-0.677742
-2.18404
-1.8562
-2.14288
-2.66576
-2.01592
-2.9835
-2.76856
-2.73107
-2.39708
-5.06498
-4.50901
-5.06738
-5.05761
-3.32167
-2.53743
-2.97911
-3.15462
-3.04617
-2.46649
-3.23062
-2.87376
-1.15166
-0.58474
-1.14748
-0.927893
-2.57424
-2.13961
-2.55034
-2.59704
-2.45341
-2.5011
-1.94292
-1.89945
0
0
-0.660186
-0.559942
-0.558277
-0.741192
-1.07269
-1.14562
-1.89729
-1.30128
-1.99231
-1.9751
-2.76828
-2.7598
-2.76108
-2.25858
-0.636563
-1.22724
-1.2358
-0.688767
-2.7573
-2.55198
-2.01768
-2.61775
-4.00547
-3.55439
-3.69162
-3.33119
-4.28932
-3.61267
-3.81482
-3.66347
-0.9304
-0.631442
-1.10609
-0.52425
-1.62817
-2.27069
-2.15445
-2.27766
-2.54457
-1.8629
-2.51434
-2.16262
-1.09834
-0.675134
-1.25533
-0.653983
-0.720861
0
0
-0.67789
-3.0426
-2.77269
-2.24101
-2.9436
-2.19547
-2.56577
-2.80731
-2.22923
-2.16282
-2.70321
-2.07392
-2.02371
-3.68562
-3.75497
-3.0612
-3.71948
-4.1657
-4.2951
-4.85721
-4.78171
-1.60456
-2.12557
-1.88444
-1.47626
-1.80571
-1.24584
-2.02248
-1.80328
0
-0.719503
0
0
-2.83524
-2.35914
-3.0285
-2.54383
-4.91551
-4.25759
-4.85263
-4.92348
-0.656417
-1.26973
-1.145
-1.19358
-3.24915
-3.8129
-3.86321
-3.83031
-5.09424
-5.14994
-5.19438
-4.59928
-0.656128
-0.807911
-0.743902
-1.17534
-0.703783
-0.535184
-1.05406
-1.3245
-5.55736
-5.71703
-5.08491
-5.49455
0
-0.657276
0
0
-2.22359
-2.76725
-1.91225
-2.55508
-2.37557
-2.54045
-1.86488
-2.9356
-2.62003
-2.82731
-3.3052
-1.96539
-2.35447
-2.11211
-2.60726
-4.15481
-4.76567
-4.7861
-4.64638
-0.736697
0
0
-0.694267
-0.631491
-1.31821
-1.24432
-0.692666
-3.12967
-2.60659
-2.35201
-2.8407
-3.24373
-3.04302
-3.13016
-3.75828
-2.35099
-1.62531
-2.05279
-2.13296
-1.0927
-0.648944
-0.739542
-0.619547
-1.79306
-1.50539
-1.89403
-2.36604
-3.96987
-3.47412
-4.03789
-3.4063
-2.25993
-1.78097
-2.32238
-2.52015
-1.95929
-2.58711
-2.59706
-1.91594
-5.68432
-5.11311
-5.57186
-5.58228
0
0
-0.797691
-0.663114
0
0
-0.919789
-0.648168
-0.686483
-1.11204
-0.674375
-0.748337
-2.91989
-3.46099
-3.18044
-3.5548
-3.36109
-3.78389
-3.26126
-3.85097
-2.72822
-2.79444
-3.10004
-3.38312
-0.902184
-1.424
-0.883486
-0.747559
-1.55011
-2.04505
-1.28263
-1.754
-2.67092
-2.42257
-2.01115
-2.02803
0
-0.780251
0
-0.615134
-2.53761
-2.13032
-2.01404
-2.63071
-2.58423
-2.46252
-3.06106
-3.09212
-4.36431
-4.92649
-4.55379
-4.98336
-5.66982
-4.77944
-5.64603
-5.02551
-4.72824
-4.69838
-4.66836
-4.00738
-2.74227
-2.77783
-2.09843
-2.21864
-1.95442
-1.83847
-2.06905
-1.61618
-3.19441
-3.20641
-3.81745
-3.76057
-1.3283
-0.712822
-0.66626
-0.768643
-4.60487
-4.6089
-4.60289
-4.03299
-1.26617
-1.55117
-1.01715
-0.782449
-5.15342
-4.50409
-4.5039
-4.3765
-3.95499
-4.47827
-4.49403
-4.48022
-3.98246
-4.01121
-3.58674
-4.16705
-1.64041
-1.07375
-1.11812
-1.2145
-1.60485
-1.13781
-1.10514
-1.71311
-4.37602
-4.85681
-4.31005
-4.2284
-1.28921
-0.656736
-1.2022
-1.26398
-1.88465
-2.46847
-2.46409
-2.38894
-1.30192
-1.68547
-0.873119
-1.23873
-0.6567
0
0
0
-1.82869
-2.36136
-1.74826
-1.60886
-0.830425
-1.302
-1.13991
-2.21766
-1.71676
-1.74333
-2.35858
-3.3863
-3.37397
-3.75985
-3.25533
-0.684285
0
-0.857708
-0.733661
-4.93969
-4.96029
-4.86572
-4.36818
-2.34798
-2.29277
-1.92355
-1.64677
-1.71615
-2.29111
-2.33698
-2.37724
-4.35572
-4.03263
-3.86763
-4.32386
-5.06884
-4.36172
-4.58737
-5.06707
-1.3176
-0.925451
-1.5515
-1.44462
-1.93816
-2.17309
-2.34345
-1.73571
-3.60861
-3.31353
-3.90502
-3.89217
-2.4582
-2.37288
-3.06155
-2.65741
-4.32795
-3.71714
-3.7431
-3.71713
-4.0713
-4.68737
-4.23901
-4.15813
-2.47172
-1.85476
-2.57498
-2.38342
-2.64056
-2.77726
-2.52488
-2.14463
-2.40111
-1.8843
-1.71522
-1.81466
-2.3182
-2.33907
-1.83687
-1.56522
-2.78251
-3.09289
-3.14908
-2.5772
-5.36961
-5.47072
-5.59663
-3.85616
-3.3366
-4.06983
-1.12846
-1.38092
-1.48333
-1.73048
-2.71546
-1.98085
-2.61801
-2.28513
-1.37496
-1.51261
-1.84381
-1.13334
-3.43724
-3.50709
-4.06536
-4.05059
-1.87885
-1.79532
-1.24403
-1.8249
-3.16612
-2.77776
-3.40404
-4.04831
-4.55028
-4.51757
-4.5077
-1.77538
-2.00027
-2.37743
-2.37649
-3.12772
-3.61537
-3.35
-2.77815
-0.96191
-1.1304
-0.631755
-1.14431
-5.67414
-6.33459
-5.79333
-5.81461
-4.2871
-4.29004
-4.29306
-4.85924
-0.564429
-1.06137
-0.934916
-0.645653
-3.22131
-2.6008
-2.66052
-2.92771
-3.08676
-3.03987
-2.71862
-2.28982
-1.3369
-0.708508
-0.755638
-0.774028
-3.47711
-4.13178
-3.63274
-3.46468
-1.33226
-1.22405
-1.10994
-0.858811
-0.609112
-1.18186
-0.63902
0
-0.633845
0
-0.769006
-1.2194
-1.25909
-1.63673
-0.790746
-5.47771
-5.97031
-5.84839
-5.21634
-4.00019
-4.09888
-3.4076
-3.91633
-3.32206
-3.17211
-3.71865
-2.81275
-2.93894
-2.85291
-3.80956
-3.18936
-0.651956
0
0
0
-3.16511
-2.39876
-3.15564
-2.53351
-2.16074
-2.84323
-2.68414
-2.77659
-4.12378
-4.2254
-3.77471
-3.98887
-3.39764
-3.6782
-4.16194
-4.1837
-3.47471
-0.81691
0
-0.727997
0
-3.98432
-4.5945
-4.05827
-4.60491
-1.54001
-1.35338
-2.01213
-1.53052
-1.12799
-1.11108
-0.707911
-1.11788
-0.692588
-0.696092
-0.694793
0
-0.719516
-3.95547
-3.77473
-4.01313
-3.44426
-0.699415
-0.672743
-0.86046
0
-1.12319
-1.24306
-1.71363
-1.173
0
-0.712302
-0.636471
0
-1.17447
-0.640715
-0.861147
-2.9358
-3.68961
-3.55534
-3.66788
-2.40856
-3.01456
-2.37173
-2.95875
0
0
0
-0.556826
-3.04727
-2.89764
-2.53118
-3.03773
-1.44929
-1.56176
-0.799617
-1.24006
-4.21219
-4.75048
-3.8224
-4.04036
0
0
0
-0.654603
-1.34782
-0.719797
-0.614307
-0.770199
-0.656791
-1.19246
-1.20869
-1.10127
-1.08645
-1.87016
-1.34607
-1.31969
-3.91267
-4.05637
-4.59675
-4.60218
-4.63836
-4.58018
-4.04416
-3.95747
-3.4592
-3.40112
-2.70427
-3.24414
-3.42238
-3.52678
-2.82254
-3.81989
-3.86536
-3.91294
-4.45917
0
-0.674234
0
0
-2.21493
-2.46361
-1.8011
-2.54182
-0.874763
-0.640656
-1.14485
-1.11753
-1.20773
-1.70608
-1.87005
-1.25274
-2.35539
-1.8111
-2.11795
-1.68409
-4.30667
-5.0285
-5.0022
-4.95016
-1.42869
-0.858663
-1.10955
-0.728746
-4.17765
-3.88081
-3.95323
-4.70742
-1.29904
-0.747601
-1.32172
-1.33836
-3.27299
-3.91161
-3.15755
-3.52626
-3.45972
-3.45923
-3.69899
-3.07119
-1.36872
-1.39912
-0.856067
-1.34223
-1.1454
-1.03599
-0.651573
-1.07998
-1.06699
-0.720309
-1.23811
-1.24967
-1.58292
-1.22577
-1.27612
-2.39334
-2.88433
-3.16166
-3.5633
-2.78735
-2.63207
0
-0.601806
-0.83138
0
-0.671735
0
0
0
-2.22983
-1.60014
-2.00267
-1.72724
-1.83927
-1.35825
-1.96823
-1.28502
-0.69021
-0.672113
0
-0.683194
-0.755008
0
0
-0.606169
-3.1196
-3.48782
-3.8073
-0.649266
-1.44671
-0.722042
-1.12849
-1.70318
-2.22291
-1.99452
-2.31269
-1.87956
-2.51195
-1.90105
-1.96989
-1.86646
-1.65424
-1.27342
-1.54031
-1.35599
-0.935451
-0.883782
-1.47884
-1.59364
-1.55113
-0.52832
0
-0.60967
0
-4.02864
-4.60658
-4.61073
-3.93923
-3.92503
-4.62612
-3.91668
-4.09999
-3.38867
-3.65864
-2.89855
-3.62273
0
0
-0.636224
0
-2.69914
-2.36123
-2.97885
-2.9032
-3.33565
-4.2299
-3.6363
-3.77588
-4.09592
-3.4774
-4.15582
-3.82296
-0.584351
-1.11373
-1.04542
-0.737458
-3.2486
-3.29159
-3.86328
-3.82493
-3.80877
-4.42523
-4.35776
-4.46591
-5.67002
-4.80311
-4.98564
-5.14532
-3.85742
-4.18066
-3.54976
-4.06892
-2.77522
-2.65373
-3.03733
-2.34213
-2.72302
-3.07975
-3.03853
0
0
-0.565912
0
-0.93698
0
0
-0.568237
-0.805638
-1.34657
-0.586615
-1.03464
-2.46221
-1.77173
-1.88745
-2.49229
-2.45926
-2.03364
-2.73797
-2.58311
-2.18113
-1.95578
-2.04552
-1.64223
-3.47136
-3.17726
-3.66199
-3.68377
-4.46455
-4.41569
-3.78527
-4.38137
-1.69914
-2.0889
-1.57474
-1.4468
-4.26894
-4.2727
-3.80118
-4.58657
-0.804071
-0.795009
-0.780658
0
-1.16904
-1.85923
-1.16405
-1.29278
-4.43874
-4.10834
-4.16554
-4.74896
-0.663215
-0.67458
-0.740604
0
-2.48901
-2.76847
-1.28312
-1.60181
-1.09348
-1.64459
-1.20797
-1.31692
-1.20651
-1.68592
-2.00107
-1.82765
-1.24355
-1.55341
-4.01559
-4.0287
-3.85879
-4.43002
-2.98887
-2.59854
-3.09154
-3.11711
-1.16357
-0.754654
-1.51935
-1.27998
-4.00795
-4.62665
-3.89704
-3.90679
-3.54948
-4.05118
-4.04334
-4.12508
-1.75351
-1.82543
-2.22372
-2.13957
-0.757406
0
0
0
-1.15293
-0.876651
-0.634082
-1.28029
-1.3385
-1.30233
-1.1635
-1.55499
-1.38007
-1.80331
-2.26918
-2.84904
-2.83157
-2.82521
0
0
-0.730352
-0.795144
-0.658749
-0.71459
-1.2905
-1.31575
-3.06814
-3.10493
-2.7187
-2.52766
-2.91283
-2.1548
-2.46206
-2.329
-4.42246
-4.48367
-4.50793
-3.78602
-3.36608
-3.70565
-3.87693
-4.24424
-4.65487
-4.15491
-4.70899
-4.73238
-2.54354
-2.68453
-3.27091
-2.95905
-2.33038
-1.85845
-1.85262
-1.81901
-4.01617
-4.59431
-4.59762
-4.07524
-3.29175
-2.95891
-3.138
-2.53216
-0.755629
-0.725129
-0.751905
0
-5.06804
-5.06496
-5.02657
-4.39959
-1.81064
-1.94665
-1.50917
-2.08461
-1.5034
-2.07083
-1.6181
-1.39638
-1.22905
-0.705842
-1.09434
-1.44667
-0.831321
-1.64507
-1.35589
-3.28112
-3.87244
-3.5144
-3.21468
0
0
-0.726312
0
0
0
0
-0.585366
-1.41345
-1.28233
-0.784638
-0.847325
-1.84479
-2.08612
-2.49989
-1.90148
-0.932055
-1.1942
-0.692644
-0.646916
-1.21217
-0.607473
-0.742848
-0.69193
-3.29125
-3.30994
-3.37174
-1.14345
-1.20587
-0.743508
-1.17463
-4.90765
-4.90234
-5.49238
-4.94709
-2.5629
-3.00723
-2.21465
-2.67907
-0.685819
-1.15564
-1.27103
-1.3783
-0.623416
0
0
-2.25069
-2.11678
-2.80205
-2.60011
-3.51992
-3.76308
-4.06793
-3.13155
-2.92765
-2.51684
-2.78773
-2.37657
-2.36126
-2.47993
-1.7396
-2.05186
-2.08703
-1.49826
-1.92943
-1.87957
-5.04875
-4.52252
-4.52426
-4.40896
-3.61377
-3.4742
-3.9521
-4.03244
-1.26318
-1.37276
-1.89377
-2.00283
-2.70235
-3.19856
-3.40004
-3.12646
-4.19504
-4.22329
-4.25978
-3.42603
-1.85644
-1.67383
-1.8837
-2.2801
-4.1669
-4.60886
-4.27493
-4.81711
-0.666153
0
-0.603114
-0.765016
0
-0.638402
0
-0.674268
-4.04786
-4.10414
-4.72168
-4.21995
-1.72671
-1.4516
-0.979921
-1.86918
-1.85148
-2.3116
-2.30908
-2.54339
-1.91278
-2.12878
-1.3585
-1.73697
-1.84547
-1.14389
-1.44842
-1.75747
-3.14728
-3.24664
-3.55897
-3.80962
0
0
0
-0.57765
-4.3651
-3.98986
-3.69979
-3.63453
-3.60942
-3.56547
-4.19372
-3.58136
-0.616166
-1.14581
-1.20236
-1.04443
-0.57071
0
0
-0.628996
-1.23186
-1.7012
-2.05383
-1.20654
-2.82317
-3.53102
-2.85348
-3.41196
-6.16707
-6.00508
-6.13868
-5.56819
-0.699058
-0.678988
0
-0.748142
-2.00764
-2.50799
-1.95148
-1.95191
-5.45502
-5.46353
-5.48581
-5.00071
-0.605621
-1.1099
-1.2074
-0.707965
-0.999532
-0.850819
0
-0.658992
-3.05224
-3.39069
-2.7303
-2.65803
-2.42432
-1.60353
-1.87703
-1.9249
-1.99709
-1.15102
-1.53108
-1.39891
-2.19135
-2.29506
-1.81989
-2.58664
-1.6127
-1.52519
-1.50782
-1.09077
-0.824045
-1.26061
-1.26284
-0.612461
-2.48856
-1.93757
-3.83254
-3.94338
-4.07135
-4.59678
-2.9744
-2.94245
-2.45168
-2.2306
-2.47993
-2.60848
-3.18879
-2.50181
-4.02918
-3.82564
-3.88842
-4.49731
-2.38762
-2.38652
0
0
-0.624486
0
-2.40047
-3.00021
-3.2377
-0.672765
-0.699743
-1.38891
-1.26024
-4.42407
-4.50005
-4.32267
-3.84409
-3.22233
-3.64331
-3.78508
-3.90358
-2.05376
-2.14187
-2.83644
-2.7198
-4.65214
-4.10184
-4.04592
-4.67574
-2.72078
-2.41089
-2.97884
-2.30959
-2.97092
-2.39772
-3.02192
-2.9838
-3.1794
-3.16604
-2.61794
-5.45273
-4.93612
-5.45367
-4.74065
-1.45657
-1.06232
-0.707635
-0.624784
-1.08792
-0.637925
-1.08783
-0.779618
-0.737532
0
0
0
-0.654814
0
0
0
-3.28565
-3.56032
-3.86305
-3.61935
-4.62505
-4.69185
-5.13893
-5.26508
-1.0741
-0.79261
-0.559166
-0.662463
-4.20291
-4.81639
-4.82707
-4.8257
-2.92766
-2.37756
-2.29644
-2.87395
-0.740872
-0.605877
-1.13524
-4.23751
-4.35517
-4.41865
-4.85529
-1.28152
-0.6373
-1.08233
-0.642198
-1.62983
-1.60318
-2.12994
-1.8496
-4.01045
-4.07843
-3.87756
-4.67132
-3.37368
-3.19858
-2.76607
-3.37026
-1.84799
-1.78832
-2.1502
-2.32596
-1.87436
-1.16538
-1.4897
-1.60148
-4.71872
-4.10709
-4.74801
-4.04812
-1.71823
-1.48829
-1.11864
-1.61953
-5.29593
-5.2704
-4.67061
-3.92903
-3.84089
-3.28689
-3.94935
-1.31584
-0.905711
-0.577023
-0.792873
-2.48705
-1.92118
-2.26772
-1.76996
0
0
-0.64095
-0.626008
-4.166
-4.84685
-4.27674
-4.03425
-4.46858
-5.16518
-4.62806
-4.55592
-2.36816
-2.29305
-2.2877
-1.70036
-3.5274
-4.23112
-3.53098
-3.64937
-4.0535
-4.69183
-4.16978
-3.97527
-2.97971
-3.50025
-3.89752
-3.4021
-1.8827
-1.3165
-2.0217
-1.56871
-2.26128
-2.74492
-1.94961
-2.27883
-1.99134
-1.99441
-1.53402
-2.09334
0
-0.549322
0
0
-5.34159
-4.86628
-5.38789
-5.48364
-0.780338
-1.31202
-0.734798
-1.15029
-4.35925
-3.84681
-4.2809
-4.39442
-4.72678
-4.78527
-4.04791
-4.63378
-3.73431
-4.1357
-4.36048
-4.14476
-4.53782
-4.60987
-4.42343
-5.20681
-1.95444
-2.50096
-2.18412
-2.5864
-2.67284
-2.58249
-3.1277
-2.90056
-1.2082
-0.662705
-0.918369
-1.27992
-1.01095
-0.582765
-0.738667
-1.36797
-1.21915
-2.91504
-3.36913
-3.41544
-2.78461
-3.26282
-3.87726
-3.21962
-3.55262
-4.26225
-4.90283
-4.28445
-4.22193
-0.61917
-1.19875
-0.562869
-0.79868
-2.78775
-2.57047
-2.94967
-2.47925
-2.11166
-3.40392
-3.1959
-2.82508
-3.49724
-2.14199
-2.1799
-1.57066
-2.04444
-1.43601
-1.64479
-1.17393
-1.7994
-2.18594
-1.45111
-2.03568
-1.97975
0
-0.636774
0
-0.549562
-2.00801
-2.72877
-2.29183
-2.45606
-1.76021
-1.69856
-1.91529
-1.23414
-2.47504
-2.63545
-1.79524
-5.4768
-6.09969
-5.53014
-6.10275
-1.18386
-1.74957
-1.23936
-1.77939
-4.47769
-4.44205
-3.98195
-3.79624
-0.680452
0
-0.695249
0
-0.9337
-0.692883
-1.34008
-1.52659
-1.74067
-1.15665
-1.7279
-4.05798
-4.5256
-4.60886
-3.84368
-0.629883
-0.592971
0
-0.62286
-4.56349
-4.45092
-4.01535
-3.95784
-0.655323
-0.660416
-0.59571
0
-3.63302
-4.02111
-4.27981
-3.91714
-4.60835
-5.15413
-4.53961
-4.55396
-1.86731
-1.84675
0
0
0
-0.597781
-4.29088
-4.28028
-4.4068
-4.85958
-2.24031
-2.16551
-1.60159
-1.88718
-3.50963
-2.86038
-3.01713
-4.14304
-3.93077
-4.01475
-4.57805
-4.80286
-4.81791
-5.32051
-5.24094
0
0
-0.705039
0
-0.635724
-3.3906
-2.86553
-3.43793
-3.37848
-1.99599
-1.77898
-1.38135
-1.292
-0.714843
0
0
-0.590507
-1.71952
-1.07623
-1.70786
-1.16117
-2.71996
-2.76652
-3.33707
-2.74442
-1.72236
-1.3697
-0.988406
-1.0017
-1.50688
-1.53786
-1.77797
-1.63494
-2.42662
-1.96963
-1.23467
-1.27656
-1.96384
-1.75496
-0.613123
0
0
-0.622483
-0.594949
-1.04786
-1.2246
-0.762144
-1.53842
-1.75576
-1.84753
-4.11937
-4.65769
-4.58948
-4.05802
-2.91669
-2.65682
-2.68326
-2.30893
-0.627814
-0.71894
0
0
-1.66197
-1.37481
-1.86297
0
0
-0.633806
-0.777055
-2.1233
-1.57617
-1.48092
-1.57262
-4.71452
-4.14527
-4.7055
-0.744161
0
-0.648114
-0.684
-1.95553
-2.18126
-1.89138
-1.50508
-3.73544
-3.61596
-4.22014
-4.25545
-4.04258
-3.66835
-3.45822
-3.27613
-2.46574
-1.86621
-2.50491
-2.55616
-5.63243
-5.59908
-4.99544
-5.09631
-1.18867
-1.22932
-1.32109
-0.66104
-2.58306
-2.69998
-2.66702
-3.26162
0
-0.583833
0
-2.88982
-2.77803
-3.25528
-2.35744
-3.24275
-3.45163
-3.88776
-3.20943
-3.48085
-2.90866
-3.0297
-3.02995
-1.27397
-0.802128
-0.62436
-1.29869
-5.95477
-6.0719
-5.43589
-5.95736
-3.62467
-3.30281
-3.40422
-2.79959
-2.6438
-3.14664
-2.45624
-4.50912
-4.5007
-4.4823
-3.71337
-4.444
-4.4378
-3.8713
-3.8458
-2.13316
-1.78261
-1.90241
-1.23164
-0.649131
-0.572939
-0.647323
-2.31481
-2.02648
-1.69389
-1.74566
-0.624425
0
-0.569246
0
-1.02574
-1.31939
-1.17548
-0.739952
-5.18583
-5.18933
-4.5003
-4.54284
0
0
-0.687396
0
-4.41744
-3.86116
-4.42012
-1.84688
-2.46034
-2.53458
-1.75153
-1.9624
-2.01092
-1.92137
-1.26293
-1.78715
-2.86112
-2.77893
-3.12845
-2.72207
-4.91532
-4.38197
-5.24183
-2.24594
-2.23408
-2.76597
-2.20611
-4.44992
-5.14004
-5.06047
-5.09683
-2.14538
-2.32576
-2.24892
-2.83827
-1.17578
-1.333
-1.05339
-0.714311
-0.788038
0
0
0
-4.14568
-5.01666
-4.39691
-4.96047
-2.07005
-1.38835
-1.987
-1.40851
-0.784038
-0.659957
-0.783328
0
-1.73059
-2.21387
-1.81001
-1.52232
-4.73429
-4.72013
-4.13244
-4.20975
-2.42344
-2.31611
-2.05855
-1.74407
-4.95016
-4.91869
-4.9012
-4.37777
-1.16957
-0.702635
-0.698501
-0.742625
-0.76763
0
-0.754841
-0.524803
-0.730855
-0.615338
-1.19184
-1.2015
-2.59641
-2.58996
-2.06826
-1.98153
-4.34759
-4.0307
-4.90547
-4.66288
-3.05675
-3.43813
-3.71633
-3.59152
-2.54446
-2.32567
-2.65792
-2.33664
-3.74886
-3.11069
-3.31332
-2.87494
-3.86291
-3.76506
-4.30752
-4.25019
-1.77055
-2.30003
-1.70142
-1.74962
-2.35606
-1.77091
-2.03446
-2.44546
-0.667083
-0.604653
-0.719832
0
-2.14057
-2.34898
-2.77422
-2.45285
-0.748665
0
0
0
-0.728214
-0.754798
0
-0.673565
-2.63297
-2.62893
-2.82449
-2.04915
-2.88781
-3.4779
-3.1283
-2.60858
-2.63533
-2.9427
-2.20355
0
-0.617577
-0.711193
0
-1.81666
-1.79456
-2.35228
-2.20494
-4.23029
-4.04541
-4.02245
-2.34498
-1.86881
-1.45769
-5.46559
-5.60578
-5.56734
-5.09221
-0.71676
-0.597858
-1.0919
-0.535646
-3.66729
-3.60346
-3.65772
-4.21436
-3.01166
-2.84242
-0.812621
-1.46993
-0.651388
-1.2101
0
-0.616777
0
0
-1.93024
-1.91075
-2.13966
-1.50519
-2.1897
-2.31959
-2.67696
-1.91859
-1.11631
-0.853809
-1.0957
-0.627876
-4.30891
-4.19793
-3.7365
-4.11525
-1.15203
-1.36024
-0.730099
-0.798295
-2.65552
-2.61362
-3.09304
-3.34763
0
0
-0.505538
0
-3.06161
-3.32501
-3.2557
-0.657781
0
0
0
0
0
0
-0.601557
-2.87144
-2.66055
-2.27153
-3.06092
-4.13468
-4.03751
-3.3775
-3.74238
-1.2058
-1.63856
-1.05285
-1.01151
0
0
-0.72855
0
-1.57519
-1.38246
-1.34826
0
0
0
-0.745566
-2.74087
-2.34795
-2.88652
-2.02943
-4.65552
-4.5443
-5.02398
-4.10333
-2.18989
-2.78687
-2.86471
-2.64682
-3.87689
-4.10667
-4.51972
-3.81831
-1.95535
-1.29591
-1.89859
-1.45298
-2.51706
-3.19064
-2.79525
-2.86004
-0.691448
-1.20022
-0.718297
-1.05677
-3.73819
-3.78497
-3.26922
-3.83282
-1.5851
-1.96058
-2.486
-2.11392
-1.99139
-2.55457
-2.34234
-1.82294
-3.40877
-3.35398
-3.9644
-3.43875
-1.81492
-2.27764
-2.04929
-3.86198
-3.45893
-4.33775
-3.97578
-2.98887
-2.68581
-3.39002
0
0
0
-0.65518
-0.740569
-0.795096
0
-0.719966
-1.79294
-2.41436
-2.11293
-1.86152
-1.91782
-1.09491
-1.32019
-1.37675
-0.6746
-0.744238
-0.586271
0
-0.719919
-0.672887
-1.23816
-1.18406
-1.93657
-1.44715
-2.12692
-2.34085
-1.90777
-1.6689
-2.3092
-2.13816
-1.29142
-1.88106
-1.56312
-4.68386
-1.43727
-0.758114
-1.31966
-1.11742
-4.69649
-3.99735
-4.29815
-4.65783
-4.23999
-4.81277
-4.62236
-4.04923
0
0
-0.587309
-4.91727
-4.9606
-4.38285
-4.98863
-4.20631
-3.58536
-1.92675
-2.18166
-1.69752
-2.21368
-2.43066
-1.9046
-2.41651
-2.71082
-1.26379
-1.82375
-1.3939
-1.2737
-1.40804
-1.70901
-1.9626
-3.28714
-4.01248
-3.50134
-3.86057
-2.99811
-3.67139
-3.62686
-3.49091
-1.645
-1.11332
-1.1097
-1.70634
-5.91147
-6.48629
-6.32457
-6.3036
0
-0.774698
-0.555728
0
-1.94807
-1.46304
-1.6724
-1.19391
-4.53091
-4.23098
-3.91475
-3.83163
-4.72131
-1.18036
-1.71449
-1.14883
-1.60613
-5.08425
-4.56279
-4.57043
-4.27969
-1.81526
-1.3228
-1.15571
-1.25099
-4.14474
-4.26887
-3.98803
-3.57387
-0.703089
-0.692494
-0.707345
-1.16221
-4.73762
-4.67973
-4.679
-4.02843
-1.3414
-1.9182
-1.24547
-1.87357
-3.25528
-3.18017
-3.093
-3.78546
0
-0.625189
-0.788044
0
-0.604197
-0.633938
-1.20993
-1.14849
-3.70851
-3.08144
-3.5915
-3.07304
-0.814841
-0.646148
-1.02314
-1.23053
0
-0.721595
0
0
-4.24001
-4.13904
-4.72142
-4.76248
-3.86777
-3.25891
-3.27459
-3.61878
-4.42749
-3.84992
-4.41398
-3.79087
-2.21121
-1.67579
-1.86274
-2.19919
-4.22822
-4.24504
-4.72161
-4.07924
-3.42347
-4.04478
-2.73101
-2.65359
-2.63726
-2.17674
-1.17674
-0.672354
-0.641374
-1.04185
-2.7554
-3.08616
-3.59157
-3.22138
-3.3038
-3.59029
-3.69917
-3.95166
-3.12643
-2.50014
-2.7258
-2.78846
-2.89706
-2.96322
-3.46225
-3.47019
-4.79148
-4.36869
-4.17192
-4.27235
0
-0.583085
0
0
-0.799743
-0.723179
-3.91668
-3.3572
-3.24107
-3.14625
-4.72276
-4.12488
-4.47168
-4.76199
-3.87668
-0.768415
-1.02788
-0.902817
-1.47304
-2.45478
-1.78277
-2.00878
-2.36889
-3.76494
-3.34883
-3.91192
-4.20027
-4.40529
-4.06662
-3.86615
-3.56326
-4.13627
-4.1381
-4.0698
-4.72983
-4.53606
-4.53557
-4.51212
-3.90737
-3.28758
-3.37013
-3.81089
-3.7591
-4.31341
-4.3833
-4.2233
-4.88726
-1.61546
-1.93691
-2.30325
-2.0619
-3.40616
-3.11009
-3.31861
-3.00863
-1.31864
-1.9606
-1.7651
-3.13348
-3.16841
-3.17874
-3.77366
-2.98231
-2.92353
-2.8819
-2.32085
-2.98631
-2.95636
-3.64237
-3.36752
-5.77164
-5.15976
-5.21471
-5.70585
-1.67
-1.25014
-1.11427
-1.72772
-4.68364
-3.69856
-4.13408
-4.20433
-2.91131
-2.04644
-2.45885
-2.56586
-3.86348
-3.90219
-4.45018
-3.72813
-4.07856
-4.08496
-4.53623
-4.81131
-5.42953
-5.27605
-5.3475
-1.98137
-1.66956
-1.75952
-1.17564
-1.93647
-1.68816
-1.91489
-2.38811
-0.589188
-0.714004
0
-2.70527
-2.59168
-1.98195
-0.543816
0
0
-0.583101
0
-0.675905
0
0
-2.90893
-3.25311
-2.44668
-3.0165
-0.628394
0
-0.696679
-0.658282
-2.99812
-3.4304
-3.18836
-3.75713
-4.82504
-4.22463
-4.83341
-4.85463
-1.24506
-0.91035
-0.72931
-0.657002
-2.37757
-2.20922
-2.26965
-2.81234
0
0
-0.758091
0
-1.13002
-0.679583
-0.715606
-1.21542
-3.87941
-4.475
-3.86477
-4.49487
-4.25187
-3.57643
-3.61742
-3.45237
-3.52516
-2.92769
-3.03046
-3.54861
0
-0.845686
-0.70096
-0.553511
-1.1122
-1.12869
-1.69912
-1.12625
-2.37137
-2.70337
-2.32775
-1.8722
-4.34945
-4.73445
-4.72883
-4.85068
0
-0.629322
0
0
-2.95252
-2.90016
-3.23393
-3.45178
-4.7549
-5.31157
-4.72796
-4.90423
-0.881029
0
0
-2.69852
-3.25603
-2.85947
-3.45489
-2.72765
-2.50141
-3.24703
-2.63762
-2.88724
-3.54801
-2.95372
-3.59675
-2.59862
-3.16817
-3.27555
-3.51762
-2.93848
-3.52709
-2.92325
-3.98284
-3.17739
-3.41938
-3.87162
-3.57318
-3.27717
-3.83722
-2.96313
-0.552793
0
-0.660164
-3.45687
-4.11035
-4.0713
-4.09814
-3.65824
-3.84657
-4.41807
-4.19154
-0.848042
-0.665709
0
-0.565745
-2.98632
-3.17875
-3.16319
-2.0545
-2.78538
-2.29576
-2.44931
-0.705972
-1.28951
-1.26573
-0.713378
-0.659323
-0.672038
-0.329606
-0.876058
-5.29588
-4.78303
-5.38487
-5.39405
-2.56567
-1.99043
-2.55017
-2.58821
-1.27483
-1.04322
-1.36059
-0.703535
-4.1102
-4.12627
-4.06588
-3.60123
-3.57514
-3.40866
-3.7019
-3.10966
-1.1989
-1.34365
-1.59624
-0.734636
-1.67457
-2.09911
-2.05909
-2.54501
-4.28047
-3.54372
-3.97963
-4.19842
-3.77307
-4.32057
-3.68526
-3.72706
-5.18687
-5.272
-4.57659
-4.78527
0
0
0
-0.605116
-0.782881
-1.34993
-0.730001
-0.736246
-4.72987
-4.67055
-3.9291
-4.65195
-4.00389
-3.35321
-3.66733
-4.22185
-1.72656
-1.71326
-1.87122
-2.32413
-3.84456
-3.93158
-4.44315
-4.43591
-1.14906
-1.19113
-1.37254
-0.6646
-4.58653
-4.72942
-5.30278
-4.65432
-0.651914
-0.609283
-0.652564
0
-4.64819
-4.69584
-4.62021
-2.08895
-2.6158
-2.06096
-1.90423
-3.71264
-4.10787
-3.58736
-3.31662
-0.586961
-0.842425
-1.06972
-1.33705
-1.10343
-0.75675
-0.758032
-1.75763
-1.65552
-2.10397
-2.23744
-1.54242
-2.0254
-3.93279
-3.79992
-4.45423
-4.48512
-3.42608
-3.93454
-3.92648
-3.98999
0
0
-0.660689
0
0
-0.776044
0
-0.698943
-0.803637
-0.685161
0
0
-0.620281
0
0
-0.632046
0
0
0
-0.616336
-5.7105
-5.45138
-4.99724
-5.54481
-5.24306
-5.24581
-5.3656
-4.84383
-2.60837
-3.00587
-2.63019
-2.17811
-1.2253
-1.32288
-0.715821
-1.14521
-4.68811
-4.70632
-4.73154
-4.07206
-1.52579
-0.742613
-1.24666
-1.16466
-3.04734
-3.50792
-3.51824
-2.96414
-4.46461
-4.46724
-5.11734
-4.55376
-1.98839
-2.15204
-1.84082
-1.49171
-2.29793
-2.54415
-3.01682
-1.06575
-0.931455
-0.804996
-0.612973
-4.50983
-3.98115
-3.66661
-3.95986
0
-0.799456
-0.692615
-0.66482
-3.01084
-2.81017
-3.50598
-3.27976
-2.36725
-2.89896
-3.0087
-2.41664
-2.94613
-3.32378
-3.39704
-3.70063
-0.983734
-0.619634
-1.21437
-1.13686
-1.67686
-1.85666
-2.28955
-2.90835
-2.58128
-2.04171
-2.65224
-3.13052
-2.97626
-3.78031
-3.25292
-5.08368
-5.73312
-5.69278
-5.21082
-2.51411
-2.45428
-3.11789
-2.77004
-3.91002
-4.47469
-4.41361
-0.617319
-1.29961
-0.761171
-0.828919
-1.68929
-1.83716
-1.39199
-2.59897
-3.00675
-3.14946
-2.56611
-0.554591
0
0
-2.56299
-2.42077
-2.291
-3.02164
-4.74782
-4.1908
-4.45083
-4.53837
-0.759077
-1.36168
-0.813323
-0.688478
-2.97879
-2.97096
-3.54962
-3.44682
-1.28431
-1.71107
-1.23131
-1.12136
-2.13613
-1.74157
-2.49909
-2.56789
-4.11543
-4.80272
-4.3972
-4.82854
-1.37069
-1.72378
-1.98191
-2.09108
0
-0.642562
0
-0.81372
-2.57519
-1.97094
-2.85938
-2.84561
-1.46088
-1.31198
-0.72408
-1.39542
0
-0.557456
-0.694374
0
-4.27461
-4.2284
-4.26214
-3.76524
0
-0.631823
0
0
-3.95141
-4.50472
-4.46968
-4.24526
-3.73137
-4.30131
-4.23851
0
-0.749795
0
-0.638357
0
-0.67664
0
-4.48534
-4.26709
-3.73056
-3.64643
-1.23885
-1.12094
-1.62358
-0.86251
-2.07107
-2.14492
-1.54
-1.62722
-0.681881
0
-0.751664
-0.718704
-2.76472
-2.4425
-1.92855
-1.90457
-3.39988
-3.1685
-3.30776
-2.75721
-0.673752
0
0
0
-0.686907
-0.795148
0
-3.60387
-3.66226
-3.63167
-2.98748
-4.2982
-3.88926
-4.42869
-3.76675
-1.45271
-1.11324
-3.06728
-2.76642
-2.36358
-2.88898
-3.42237
-4.00251
-4.04686
-3.92621
-0.769046
0
0
0
0
0
0
-0.618624
-1.95981
-1.34777
-2.04051
-1.10289
-1.62918
-1.13163
-1.39898
-2.46329
-2.15872
-2.22408
-1.57023
-1.32262
-1.11316
-1.10572
-1.51627
-1.80891
-2.3285
-2.40288
-1.76782
-2.89509
-2.44431
-2.20198
-2.77632
-3.26523
-2.82853
-3.51162
-3.01789
-3.2242
-3.34694
-1.23518
-1.16665
-0.629312
-1.10619
-0.710556
-0.559952
-0.994298
-1.17045
-0.661999
-0.66832
-1.23758
-0.6438
-4.533
-4.51574
-5.08969
-4.97748
-3.29675
-2.70615
-3.25224
-2.64705
-1.06622
-1.57359
-1.47276
-1.29818
-3.16263
-3.61181
-3.53715
-3.01718
-1.42701
-2.35438
-2.2048
-2.06326
-0.635366
0
0
0
-0.588662
0
0
0
-1.15174
-1.70336
-1.52582
-1.71642
-3.49832
-3.43416
-2.97952
-2.7389
-0.589468
-0.613764
-1.21944
-0.595691
-1.46151
-1.46383
-1.1377
-1.68372
-0.864758
-1.03308
-1.05728
-0.761559
-1.78698
-1.77741
-1.45914
-1.19253
-4.83857
-5.44464
-5.51002
-5.47893
0
0
0
-0.611959
-0.561066
-0.696405
-0.586116
0
-1.18582
-1.7304
-1.82711
-1.38398
-2.31294
-2.70943
-2.32546
-2.20725
-4.19586
-4.0413
-3.51787
-4.10644
-0.78382
-1.40346
-1.51119
-0.816588
-1.90692
-2.37706
-1.82254
-2.5195
-4.03279
-4.64154
-4.10066
-4.6522
0
0
-0.704387
0
-2.99949
-2.92593
-2.29567
-2.4608
0
0
0
-0.567599
-3.17871
-3.61662
-3.11524
-3.73734
-1.25365
-0.737123
-1.11768
-1.49042
-1.2235
-1.74383
-1.0866
-1.75672
-2.42196
-2.16854
-2.74951
-2.03844
-2.00342
-2.54975
-1.83622
-2.62843
-5.42553
-5.45797
-1.94198
-2.61964
-2.30749
-2.58106
-1.07849
-0.795077
-1.11093
-1.32757
-2.41949
-3.08868
-3.26476
-2.70663
-2.26897
-1.80962
-2.15303
-2.62154
-3.51342
-3.9136
-3.23074
-3.47451
-2.72777
-2.74428
-2.1952
-2.53501
-1.5575
-1.96356
-2.26155
-1.74598
-0.661479
-0.611099
-1.11801
-0.613706
-0.650088
-1.12401
-0.729668
-1.25357
-4.41976
-4.10753
-4.18673
-3.73438
-1.08167
-0.705744
-1.18283
-0.590841
-2.60411
-2.60766
-1.90203
-2.31082
-5.04985
-4.79364
-5.49284
-2.07017
-2.9347
-2.41664
-2.27134
-0.589175
-0.692309
0
-0.802407
-4.45313
-5.02778
-4.96921
-4.41204
-3.3544
-3.0269
-3.31539
-3.7119
-1.79761
-1.90549
-2.08521
-2.06313
-1.46347
-2.00811
-1.86207
-0.682042
0
0
0
-0.868341
0
-3.11563
-3.55524
-3.15004
-2.9649
-4.55117
-4.54066
-3.99489
-4.58562
-3.43009
-3.44734
-4.13655
-3.64862
-2.01635
-2.66411
-2.67782
-2.66251
-3.89076
-4.52123
-3.8829
-1.7744
-1.15397
-1.17114
-1.31845
-1.47712
-2.05843
-2.22013
-1.67881
-1.28711
-0.71773
-0.918067
-0.650572
-1.02311
-1.25636
-1.41231
-0.651508
-3.63576
-3.34437
-3.52446
-4.11339
-3.32054
-3.31304
-3.90348
-3.34354
-2.88346
-2.83007
-2.36626
-2.41119
-3.79876
-3.83774
-3.86245
-3.34317
0
-0.682098
-0.677814
-0.77556
-4.41446
-4.18095
-3.87765
-4.12225
-3.94231
-4.45067
-4.43929
-3.89102
-4.64157
-4.07174
-4.58401
-3.95148
-0.611475
-0.685184
0
-0.634338
-1.96479
-1.93095
-2.0648
-1.46886
-2.55393
-3.0361
-2.73834
-2.37026
-2.15579
-2.07551
-1.77663
-1.45447
-2.83141
-3.03542
-2.4929
-4.30782
-3.75965
-4.25344
-1.89852
-2.12216
-2.31497
-2.52891
-1.14308
-1.24326
-1.25725
-0.659698
-0.600149
-0.65584
0
0
-2.66191
-2.48092
-2.65318
-2.04025
-0.742654
-0.781969
0
-2.41893
-3.03889
-3.00243
-2.78144
-2.51991
-2.89614
-2.29185
-3.00827
-0.578584
-0.629227
-0.822473
-1.11018
-3.6054
-3.73961
-3.73471
-4.26087
-2.41402
-2.59897
-2.37874
-3.10487
-3.44218
-3.55889
-4.05646
-4.06977
-0.657215
-1.16029
-0.680484
-1.17909
-2.75225
-3.15624
-2.332
-2.84739
-2.06353
-2.4302
-2.58161
-1.8395
-1.14685
-1.7469
-1.15572
-1.0939
-2.72647
-2.63667
-2.73413
-2.1581
-4.05663
-3.54172
-3.34709
-3.40594
-1.2918
-1.08826
-1.90134
-1.50179
-4.41031
-4.12317
-4.89084
-4.52909
-3.85719
-4.50444
-4.07773
-0.724004
-0.695292
-0.803935
-1.8188
-2.44172
-1.60034
-1.85614
-1.77681
-1.24033
-1.8346
-1.78197
0
0
0
-0.606942
-4.48598
-2.14373
-2.93235
-2.71669
-2.56163
-1.78433
-1.3718
-1.72851
-1.62034
-3.82966
-3.83474
-3.69091
-3.28422
-1.7674
-2.20633
-1.56844
-1.26741
-0.704132
-1.47581
-1.07099
-1.08472
-0.927851
-1.107
-0.658709
-0.581137
-2.49186
-2.86684
-2.98384
-2.2988
-2.33146
-2.32806
-2.45115
-2.81388
-3.55641
-3.48227
-3.03939
-3.51153
-1.51441
-1.97545
-2.21728
-1.08149
-1.16907
-1.50172
-1.61596
-4.66395
-4.54037
-4.50409
-5.19889
-3.79945
-3.75747
-4.36054
-4.35278
-4.21299
-4.27467
-3.6242
-4.25404
-4.0849
-3.90695
-3.86736
-4.57947
-3.11619
-2.93999
-2.46851
-3.13171
-2.1853
-2.72154
-2.75788
0
0
0
-0.667396
-3.65641
-3.18043
-3.71837
-3.13185
-3.99192
-3.4088
-3.77838
-3.96933
-1.55923
-1.37209
-1.20819
-1.32122
-0.65317
-0.601727
0
-0.685445
-4.98411
-5.00703
-5.0378
-4.50289
0
-0.580102
-0.595753
-0.582536
-2.74897
-3.18882
-3.30684
-3.24112
-0.758115
-0.692967
-1.31552
-3.66227
-3.04872
-3.69194
-3.061
-3.32532
-3.20824
-3.36652
-3.88451
-0.611597
-0.586801
0
0
-3.0899
-3.73221
-3.01273
-3.71771
-2.80462
-2.80483
-2.28112
-2.82718
-3.17213
-3.25831
-2.58874
-2.64253
-2.02978
-2.59854
-2.64865
-2.2404
-4.4378
-4.44646
-4.43851
-3.87662
-1.15743
-0.607767
-0.723688
-0.603628
-0.575189
-1.08276
-1.13469
-2.56106
-3.25519
-2.76405
-3.12987
-2.41176
-2.80116
-2.2651
-2.02994
-4.76051
-4.36808
-1.26287
-1.5168
-0.741556
-1.15752
-1.4591
-1.1231
-2.03981
-1.4387
-1.35313
-1.2374
-1.34278
-0.750577
-3.3881
-2.87669
-3.19052
-3.2422
-2.23404
-2.12977
-2.70226
-2.20876
-2.98051
-3.22284
-2.49605
-2.64742
-2.87715
-3.12238
-3.5763
-2.75298
-2.90688
-2.30637
-2.38601
-2.96904
-0.997445
-0.736816
-0.835287
-0.61651
-3.40863
-3.68671
-3.49369
-2.93917
-1.74937
-1.30032
-2.0416
-3.47457
-2.81837
-3.42347
-3.03964
-1.21754
-0.641924
-1.15088
-0.729481
-3.81004
-3.79824
-3.16648
-3.76412
-1.39662
-2.00853
-2.04767
-2.02393
-1.8765
-1.80457
-1.25019
-1.17536
-0.647907
-0.594339
-1.07085
-4.78358
-4.12055
-4.79895
-4.79925
0
-0.865564
-0.705025
-1.9198
-1.24254
-1.36316
-1.3354
-2.88911
-3.07225
-2.37812
-2.93568
-1.09651
-1.56951
-1.46965
-1.68648
-3.56333
-3.45842
-3.10499
0
-0.675539
0
-0.782757
-3.03324
-2.8085
-3.12932
-2.47076
-3.72333
-4.61474
-4.44191
-4.08132
-1.29883
-1.74081
-1.89151
-1.87358
0
-0.710736
-0.625783
-0.682186
-3.71914
-3.14522
-3.82195
-3.60216
-1.50554
-0.688905
-1.1081
-0.915802
-4.51937
-4.31882
-4.14401
-3.90525
-0.542533
0
0
0
-1.85459
-1.27023
-1.36864
-1.22883
-1.21261
-0.734565
-0.675988
-1.34081
-5.31799
-5.11153
-5.97027
-5.29038
-1.22715
-0.620416
-0.668586
-0.675432
-1.989
-1.61345
-2.3818
-2.25917
-1.72003
-1.3294
-1.71521
-1.16977
-0.730017
-1.09076
-0.609011
-0.642383
-1.18204
-1.53587
-1.1383
-0.689189
-2.03167
-2.48354
-1.89709
-0.844937
0
0
0
-1.01934
-0.846309
-0.577624
-0.608661
0
-0.711445
0
0
-0.697059
0
-0.65455
-0.568743
-2.09036
-1.65977
-2.35201
-2.18388
-0.680071
-1.1372
-0.633275
-0.622965
-2.6759
-2.78676
-2.4293
-3.19516
-1.45214
-1.84092
-1.79123
-2.29483
-1.89611
-1.65578
-2.21417
-2.58812
-3.52978
-4.14132
-4.11846
-4.08741
-2.87339
-2.33478
-2.20069
-2.27098
-0.75081
0
0
0
-0.692778
0
0
0
-3.24538
-2.83439
-2.80849
-3.40545
-5.70513
-5.15713
-5.01432
-5.15885
-1.23983
-1.38629
-1.36725
-1.95081
-2.06208
-1.4217
-1.90963
-1.65623
-3.00365
-3.51041
-3.02268
-3.62811
-1.82868
-2.0696
-1.14697
-1.72221
-1.33754
-1.67434
-1.27461
-1.07739
-2.22437
-1.88979
-2.22375
-1.46204
-4.24347
-3.69421
-4.31502
-3.63539
-2.20209
-2.52047
-2.56974
-2.97727
-1.16873
-0.756498
-1.16495
-0.633229
-4.02938
-4.00103
-3.48306
-4.02494
-3.51199
-3.959
-4.13631
-3.66339
-1.97616
-1.50836
-2.12068
-1.34736
0
0
0
-0.613157
-1.69044
-1.34777
-0.808954
-1.23246
-2.40046
-1.99781
-2.47695
-2.77396
0
0
-0.721679
-0.686184
-5.36097
-5.26759
-5.31727
-4.77319
-5.31543
-5.28278
-4.62622
-4.63174
-1.33718
-0.755379
-0.755392
-0.777195
0
0
0
-0.637205
-1.36795
-1.5838
-1.73856
-1.13583
-3.71847
-3.74279
-4.36205
-4.27425
-3.96802
-3.69461
-3.18124
-3.69908
-1.926
-1.29513
-1.35777
-1.36403
-2.99628
-2.99728
-3.32453
-3.9631
-3.97231
-3.3386
-3.79359
-3.49088
-3.70574
-4.14844
-2.18898
-1.87726
-2.42532
-2.27016
-4.33138
-4.49381
-4.5172
-3.9209
-3.48566
-3.66917
-3.37557
-4.03338
-1.58376
-1.76964
-1.70856
-2.16496
-1.84743
-1.21648
-2.01205
-1.3769
-1.78351
-2.08158
-1.48324
-2.33603
-2.41416
-2.73407
-2.8122
-2.15145
-2.87339
-2.79227
-3.01129
-2.45668
-0.686955
0
0
0
-1.33652
-1.41268
-1.13459
-1.70286
-4.06131
-4.11088
-4.10247
-4.59215
-5.09733
-4.50355
-4.54105
-1.33152
-0.855023
-0.778551
-1.13562
-0.537359
-0.639023
-1.15176
-0.630278
-2.89086
-2.76951
-2.90075
-2.34688
-0.655312
0
0
0
-5.68494
-5.22974
-5.04306
-5.46412
-1.44118
-1.10257
-1.63068
-1.69916
-1.08492
-1.04984
-0.73915
-0.637133
-1.09646
-0.731441
-2.06336
-1.44625
-1.25001
-1.22471
-2.88071
-2.47789
-2.61027
-2.0801
-1.7139
-1.2537
-2.01839
-1.63422
0
-0.814307
0
0
-1.219
-1.21067
-0.673835
-1.29589
-3.52697
-3.46013
-3.51277
-2.79225
0
0
-0.725486
0
-2.64033
-3.00059
-2.42591
-2.07949
-1.94275
-2.49992
-2.15133
-0.733055
0
0
-0.546476
-3.32972
-2.73671
-2.91088
-2.7716
-2.67853
-3.44963
-3.4729
-2.97701
-2.13989
-1.79318
-2.40527
-1.83348
-3.65286
-3.59124
-3.15468
-3.01093
-3.7971
-3.85246
-3.48267
-4.06773
-2.60164
-2.86103
-2.21564
-2.57732
-2.63637
-2.43499
-1.95992
-3.02318
-3.7132
-3.44539
-3.59168
-1.14801
-1.80153
-1.19062
-1.68865
-4.42873
-3.91896
-4.26372
-4.30749
-3.0522
-3.17878
-2.4238
-2.61432
-0.575078
-0.729685
-0.640447
-0.821329
-1.31782
-0.765439
-1.18466
-0.714902
-1.26644
-1.23627
-1.19742
-2.55192
-2.21509
-2.89119
-2.84568
-3.10808
-2.41863
-3.14099
-2.56585
-2.34534
-2.8974
-2.71991
-3.42148
-4.07399
-4.0016
-3.59864
-5.00292
-5.49641
-4.70007
-5.03756
-1.5549
-1.97779
-1.10625
-1.32164
-1.76566
-1.66805
-2.29887
-2.38579
-0.70727
-1.38167
-1.31177
-0.750564
-2.90541
-2.51619
-2.72874
-1.9501
0
0
0
-0.643504
-2.09886
-2.3945
-1.70531
-2.49971
-1.6641
-1.96928
-2.35224
-4.07857
-4.61936
-4.61883
-3.6885
-1.6184
-2.01896
-1.9231
-2.37932
-2.2546
-2.79619
-2.83959
-2.78332
-3.77565
-3.25638
-3.78455
-5.77047
-5.88462
-5.39018
-5.08862
-0.581031
0
0
0
-1.3448
-1.29882
-1.21098
-1.87023
-4.48476
-5.01137
-5.06381
-4.99259
-4.22767
-3.58402
-3.82704
-2.19689
-2.10517
-1.98826
-1.52057
-4.68966
-4.08984
-4.20504
-3.87423
-4.60935
-4.04581
-4.48652
-3.22283
-4.09884
-3.68715
-3.61709
-0.615108
-0.76376
-0.654088
-1.24474
-2.0423
-2.58364
-1.67
-2.04864
-0.82498
-1.24557
-1.35945
-0.693993
-0.723373
-0.706371
0
0
-1.70315
-2.03353
-2.19484
-1.61897
-3.9441
-4.77552
-4.83812
-4.23466
-4.81597
-3.79208
-3.97799
-4.01804
-3.49252
-4.41603
-3.85214
-3.7893
-3.80267
-1.82555
-0.983651
-1.52783
-1.34024
-4.12195
-3.46504
-3.99759
-3.77589
-1.21083
-0.823681
-1.51773
-1.13729
-3.48548
-3.12504
-3.74051
-3.16317
-4.62048
-4.90919
-4.33877
-4.19705
-3.41473
-3.37568
-3.24027
-3.94253
-4.84838
-4.82519
-4.30771
-4.16066
-3.76353
-4.46748
-3.89716
-3.89937
-2.40366
-2.32046
-2.54878
-2.93246
-0.59349
-0.708798
0
0
-1.80027
-1.13363
-1.29117
-1.93978
-3.15116
-3.14819
-3.30486
-1.50346
-1.16038
-1.11603
-1.40772
-1.63458
-1.58312
-1.13097
-1.31253
-1.25692
-1.16269
-1.8637
-4.0583
-4.14768
-3.93814
-4.65279
-0.699622
-1.26879
-4.63862
-5.28489
-5.10706
-5.18166
-2.69788
-3.52265
-3.55299
-2.8608
-1.05069
-1.0298
-1.04098
-0.580223
-4.25072
-3.58066
-3.93067
-3.76938
-3.51353
-3.04114
-2.96358
-3.61026
-1.87606
-3.66181
-3.72261
-3.22725
-3.19275
-5.82456
-6.25751
-6.28839
-6.27937
-3.3877
-3.53494
-3.24003
-3.83216
-1.09819
-0.71733
-1.13366
-1.43696
-2.23327
-2.2043
-1.69195
-1.93589
-1.56149
-1.64711
-1.16138
-0.566121
-1.06198
0
-1.26464
-1.20779
-0.932879
-1.56608
-3.8769
-3.24127
-3.8742
-3.93469
-3.84345
-4.26205
-3.74013
-1.68532
-2.26573
-2.21997
-1.98792
-2.94816
-2.65965
-2.92557
-2.21792
0
0
-0.750927
-4.41264
-4.08754
-4.54747
-4.32583
-1.2932
-1.75583
-1.8718
-1.87739
-3.82226
-3.66347
-3.4497
-3.4329
-2.6432
-3.40421
-2.76435
-1.93804
-1.4521
-1.42439
-1.31596
-3.95347
-3.92785
-3.92391
-4.53052
-0.568206
-0.529637
0
0
-0.775338
-1.04134
-1.35599
-1.36244
-1.83427
-1.40839
-1.46377
-0.688474
-1.19627
-1.36154
-1.36745
-0.647871
-1.06193
-1.19082
-0.821938
-0.701843
-1.47099
-1.06229
-0.585813
-0.604678
-1.30315
-0.62508
-1.26402
-1.23618
-0.567105
0
-0.691939
-0.611432
-1.66975
-2.05138
-1.80694
-1.66805
-1.55795
-1.96661
-2.01718
-2.06803
-3.07888
-2.63685
-3.09672
-2.44176
-2.31313
-1.76434
-2.40128
-2.4001
-1.10206
-0.833296
-0.886615
-0.576861
-1.62843
-1.15179
-1.65761
-1.63323
-0.712481
0
-0.554711
0
-0.659253
0
-0.522052
-0.958859
0
0
-2.58916
-3.02777
-2.34019
-2.67478
0
0
0
-3.94829
-3.23797
-3.36302
-3.3391
-1.25957
-0.854152
-1.41672
-1.38104
-4.24194
-3.66218
-3.72539
-4.30679
-2.23827
-2.76537
-2.39059
-2.12502
-4.49437
-4.45191
-4.46643
-3.8649
-1.8797
-1.81693
-1.84433
-1.26197
0
-0.670796
0
-0.757853
-2.50551
-2.83367
-3.015
-2.87601
-4.77086
-4.00755
-4.59443
-4.07525
-2.32337
-2.76548
-2.95568
-2.86992
-3.2431
-4.01556
-3.27794
-3.32068
-2.41814
-2.00776
-2.26547
-1.80763
-0.704228
-1.40175
-0.765074
-1.20846
0
-0.718558
0
0
-1.13629
-1.6538
-1.15017
-1.11502
-0.747664
-0.654569
-0.82237
-0.543307
-3.0316
-3.52251
-3.22695
-2.88634
-2.07428
-1.84648
-1.52978
-1.28397
-0.607116
-1.08993
-0.809678
-0.647857
-1.17317
-1.51
-1.10983
-1.71972
-0.699104
0
-0.644901
-3.37308
-3.14372
-3.29444
-2.52427
-3.19858
-2.77923
-3.25954
-3.11407
-4.35821
-4.01179
-3.5187
-3.80693
-3.26511
-2.64181
-3.46885
-3.163
-2.02389
-2.20852
-1.7346
-2.16101
-3.87015
-4.42496
-3.51913
-3.79495
0
-0.677437
-0.782425
-0.590172
-3.90183
-3.36787
-3.57061
-3.43632
-4.10381
-3.51096
-2.15068
-1.7855
-2.35935
-3.48821
-3.6849
-3.22967
-3.18231
-2.33343
-2.17491
-1.92859
0
-0.821185
-0.697401
-0.732581
0
-0.668839
0
0
0
-0.662626
0
-0.579357
-0.606363
-0.56499
-0.810702
-1.08235
-1.10985
-0.744075
-0.668999
-0.51216
-5.76048
0
-0.807455
0
0
-1.15392
-1.38353
-1.41853
-2.00128
0
-0.76339
0
-0.644964
-3.71144
-3.79352
-3.72681
-4.26255
-5.00743
-4.58916
-4.90527
-5.5447
-2.32021
-1.80489
-1.91449
-1.48044
-4.26597
-4.8315
-4.80452
-4.17934
-0.95614
-0.648152
-0.645535
-1.1202
0
-0.634685
0
0
-1.77249
-1.55583
-1.72158
-1.11339
-1.23362
-1.2282
-1.78661
-1.30941
-0.628529
0
-0.722983
-1.77309
-1.66703
-2.288
-1.78074
0
-0.624276
-0.655024
0
-2.27389
-2.83992
-2.05083
-2.34137
-3.6351
-3.13889
-3.43523
-3.24601
0
0
0
-2.79133
-2.21073
-2.9949
-2.765
-0.646608
-0.861662
-1.04897
-1.50951
-2.80051
-2.43275
-2.9091
-3.04136
-2.44426
-2.8344
-2.1473
-3.02101
-1.86342
-1.59423
-1.23744
-1.91119
-2.31811
-2.40229
-2.3235
-1.68816
-4.11393
-2.3106
-2.3461
-2.91078
-2.5568
-2.24977
-2.26701
-2.82682
-2.56672
-3.8194
-3.87742
-4.37014
-3.7308
-2.03372
-2.6527
-2.74371
-2.76887
-1.92577
-1.2976
-1.32627
-1.95746
0
-0.649002
0
0
-0.681792
0
-0.674537
-0.906383
-0.650669
-0.612531
-0.645732
0
-3.26089
-3.37802
-2.68896
-3.29119
-3.09379
-2.49771
-2.31319
-2.99072
-2.64258
-2.72866
-2.69168
-2.04384
-0.759809
-1.44596
-1.00879
-2.85464
-2.31476
-2.08332
-2.64925
-4.42654
-5.09606
-5.1297
-4.54747
-1.89713
-1.76957
-2.27395
-1.72514
-4.0444
-3.37439
-3.31614
-3.85189
0
0
-0.798112
-0.785031
-1.16054
-0.711974
-0.606069
-0.755889
-1.96964
-1.24487
-1.6595
-2.94696
-3.20951
-3.66758
-3.34784
-1.57043
-1.34376
-0.864116
-1.42292
-0.67364
-0.651924
-2.52479
-1.86979
-2.55582
-2.11213
0
0
-0.696443
-0.648736
0
-0.552758
0
-0.583179
-3.04597
-2.58389
-3.28969
-2.75125
-1.04863
-0.671142
-1.26185
-1.25463
-3.74463
-3.57267
-3.26755
-4.12977
-1.74619
-2.0223
-1.65823
-1.26956
-1.70828
-1.18236
-1.00904
-1.1902
-2.27188
-2.26505
-2.05241
-1.66951
-4.68686
-4.48837
-4.75622
-5.12694
-0.621442
0
-0.657934
0
-2.97602
-2.9298
-2.50566
-5.50892
-5.63263
-4.99948
-4.97042
-0.673799
0
-0.786826
-0.646652
-1.87137
-1.31299
-1.96395
-1.42968
-0.792751
0
-0.663305
-0.596917
-2.5747
-2.4283
-3.16304
-0.683534
-1.12419
-4.20251
-4.55232
-3.93973
-4.38229
-4.01232
-3.94702
-3.42848
-4.0232
-1.85108
-1.20378
-1.40114
-1.071
0
-0.61274
0
-4.29169
-4.29543
-4.34707
-3.84006
-1.13461
-1.43468
-0.679434
-4.39506
-3.84583
-3.80815
-3.75805
-0.58035
-0.878382
-0.724491
0
0
-0.615763
-0.615553
0
0
0
-0.709198
-0.839262
-1.3195
-1.80472
-1.21467
-1.56814
-2.23252
-2.08373
-2.29137
-3.17874
-3.75323
-3.80091
-3.82388
-2.84188
-2.71811
-2.2981
-1.16971
-1.14748
-1.75276
-1.2629
-4.486
-3.96345
-4.49896
-4.40917
-3.526
-3.52024
-3.09166
-3.85934
-2.70676
-2.07552
-2.62535
-2.69974
0
0
0
-0.620768
-3.31467
-3.87878
-3.63763
-3.18604
-2.8291
-3.13056
-2.64702
-3.41713
-4.21497
-4.86261
-4.14079
-4.82679
-2.5417
-1.93889
-2.09221
-4.94798
-4.29611
-4.32359
-4.25984
-5.07803
-5.05186
-5.05437
-4.46158
-3.65637
-4.21328
-3.60979
-4.23142
-1.78739
-1.43734
-1.69173
-1.11731
-1.77234
-1.39875
-1.56456
-1.17048
-3.04722
-3.82074
-3.50819
-3.59881
-1.49887
-0.788027
-1.14091
-1.04716
-0.697346
0
0
0
-4.40967
-4.01194
-4.02393
-3.09048
-3.13011
-3.19001
-2.59981
-0.665443
-0.657062
-1.15817
-1.51499
-1.83894
-1.47876
-2.6485
-2.38844
-2.62111
-1.89945
-4.0656
-3.79333
-3.63872
-3.4769
-0.621191
-0.626634
-1.14145
-1.18267
-1.42888
-1.14586
-0.803915
-0.667535
0
-0.659098
-0.697732
-3.41608
-2.82517
-1.64752
-2.33306
-1.87626
-1.77635
-2.95021
-2.93709
-2.8775
-2.29298
-4.47479
-5.09392
-4.55951
-4.39303
-1.22445
-1.64648
-0.793122
-1.13084
-2.24925
-2.17506
-2.78386
-2.269
-3.9229
-3.80843
-3.65896
-4.34397
-2.64371
-3.09502
-3.36782
-3.246
-3.11908
-3.61496
-3.89555
-3.36664
-3.95624
-4.596
-4.03771
-4.61131
-3.72372
-3.4318
-3.81793
-3.28956
-2.76635
-3.40027
-2.95474
-2.74317
-0.660264
-0.627725
-0.60379
-1.08306
-3.95381
-4.19028
-3.76309
-3.57872
-2.63201
-3.01671
-3.43764
-3.10355
-1.8975
-1.96563
-1.37454
-5.03687
-5.07944
-5.12334
-4.48665
-4.66898
-4.67302
-4.67636
-3.93611
-3.95442
-3.944
-4.56777
-3.99548
-3.63745
-3.70746
-4.30625
-5.02347
-4.48228
-4.50106
-5.19282
-4.63931
-5.38017
-4.82088
-3.04236
-1.15854
-0.628382
-0.741718
-0.993684
-2.65011
-3.1836
-2.58859
-1.13002
-1.09912
-1.69263
-1.51261
-3.77828
-3.20215
-3.75478
-3.60366
0
0
0
-0.639241
0
0
-0.716347
0
-1.4204
-2.01176
-1.20327
-1.90345
0
0
-0.606096
-0.679249
-0.722094
-1.2492
-1.11596
-1.45747
-3.73836
-3.25326
-3.24415
-2.78198
-2.84822
-5.07288
-4.39454
-4.32317
-4.57382
-4.66082
-4.9184
-4.24527
-4.61365
-2.3462
-2.49871
-2.29002
-3.01637
-0.64252
-0.624515
-0.57164
-1.09924
-4.81819
-4.26831
-4.81654
-4.3205
-4.27928
-4.2801
-4.79762
-4.12452
-2.35151
-2.40474
-1.81558
-2.04859
-1.0736
-0.660087
-0.675075
-0.663223
-1.80082
-1.0883
-1.09266
-2.41017
-3.07694
-2.47333
-3.1969
-2.85095
-2.72888
-3.41448
-1.9899
-2.49925
-2.3326
-2.58908
-0.633033
-1.1699
-0.704027
-0.57688
-3.82613
-3.54787
-4.15571
0
-0.765997
0
0
-4.66431
-4.73414
-4.0671
-4.11054
-3.3971
-3.39195
-3.90291
-3.85825
-2.74778
-3.26986
-3.0363
-3.45744
-1.14928
-1.69604
-1.68614
-1.70695
-0.728779
0
0
0
-3.05196
-3.24452
-3.85539
-1.86135
-1.15693
-1.6738
-1.21437
-3.32407
-3.17451
-3.36202
-3.88549
-1.26164
-1.76926
-1.94466
-1.26613
0
0
0
-0.623839
-1.35301
-0.725695
-0.66736
-0.776471
0
-0.657754
-0.651907
-0.784188
0
0
-0.88409
-0.723191
-0.725642
-1.22266
-1.28805
-1.24625
-2.43804
-2.98728
-2.98356
-2.44139
-2.89655
-2.54694
-3.12827
-2.45717
-4.42141
-0.767144
-0.566733
0
-0.582703
-2.1661
-2.63285
-1.96005
-2.63423
-0.67299
-0.722136
-0.601595
-1.09059
0
-0.646871
-0.646512
-0.732474
0
-0.603848
0
-1.48423
-1.04784
-0.852323
-1.63368
-4.60587
-4.63863
-4.62875
-4.08478
-1.43454
-1.43807
-0.749567
-1.45739
-2.24453
-1.76009
-1.58699
-1.71335
-5.50642
-5.54492
-5.53357
-4.8784
-0.64749
-0.630464
-1.13535
-3.38175
-2.95233
-3.66876
-3.0173
-2.1661
-1.4671
-1.92908
-1.88676
-1.67544
-1.78938
-1.80358
-1.16519
-4.63422
-4.24855
-4.83087
-4.33815
-2.78529
-2.52742
-2.25258
-2.18093
-2.54405
-2.05367
-2.76184
-3.88889
-4.48442
-4.48579
-4.45692
-0.740464
-0.941633
-0.976403
0
-3.49676
-3.44466
-3.31356
-2.84101
-0.736481
-0.5981
0
-0.605684
-1.77034
-1.63042
-2.2648
-1.99852
0
0
-0.78225
0
-1.14894
-0.62933
-0.600402
-0.690802
-1.77892
-1.21121
-1.08832
-1.35895
-3.72858
-3.08691
-3.16169
-3.25676
-1.17733
-1.17673
-1.49667
-1.70577
-2.29556
-2.97685
-2.57217
-2.96256
-1.15867
-0.633362
-0.749398
-0.657512
-2.569
-2.92664
-2.60414
-2.26094
-2.04944
-2.69707
-0.552147
-0.663226
-3.33461
-3.74643
-3.86869
-3.18478
-3.79638
-3.76517
-3.84072
-3.17891
-2.74877
-2.40893
-2.36957
-3.00591
-1.22221
-1.31327
-1.82827
-1.78969
-3.29865
-3.80619
-3.8375
-2.41124
-2.05324
-1.84968
-1.79037
-1.35766
-2.04528
-1.67444
-1.81281
-0.635057
-0.637033
-0.635328
0
-0.635633
-0.643912
-1.06574
-0.668526
-2.32511
-2.95591
-2.91372
-3.73868
-4.31648
-3.90233
-1.2433
-1.17528
-1.5414
-1.8346
-1.64438
-1.27399
-1.82634
-1.27177
-4.41328
-4.44367
-4.99611
-4.57071
-2.02242
-2.04324
-1.30075
-2.05329
-2.16448
-1.71986
-2.02673
-2.50672
-2.89248
-3.04416
-2.49421
-2.08923
-1.52307
-2.18938
-1.98071
-2.58731
-3.03808
-2.32402
-2.5373
-3.22465
-3.02124
-2.58255
-3.29361
-0.635009
0
0
-0.582394
0
-0.502758
-0.613722
-0.725657
-0.690556
-0.703027
-2.65948
-3.12568
-3.24278
-0.708221
0
0
0
-2.09102
-2.80001
-2.79021
-2.77042
-2.91656
-2.31079
-2.30247
-2.50591
-3.07843
-2.95289
-3.58095
-3.13242
-1.94216
-2.02747
-2.30791
-2.6039
-0.633774
0
-0.661767
-0.704395
-1.52472
-1.87222
-1.27259
-1.19444
-2.40135
-3.13757
-2.87149
-2.709
-3.47377
-3.30481
-3.30442
-3.93148
-0.674093
0
0
0
-1.73127
-1.9093
-1.19865
-1.20252
-3.61923
-3.85889
-4.36761
-3.8159
-4.70865
-4.09101
-4.69368
-4.15872
-2.43026
-2.97109
-2.35769
-2.54009
-5.81293
-4.9998
-5.12524
-5.69296
-1.76322
-2.02599
-2.10121
-1.58232
-3.60895
-2.89963
-2.98978
-0.594402
-0.649279
0
-0.739566
-1.46826
-1.72218
-1.12357
-1.73617
-1.22069
-1.08356
-0.854196
-0.606086
-2.91978
-2.24593
-2.43303
-2.33559
-2.23784
-2.00952
-1.86294
-1.63454
-1.32194
-0.942204
-0.685812
-1.35215
-2.73907
-2.91509
-3.4485
-3.06323
-0.946163
-1.44699
-1.5522
-1.42808
-1.24608
-1.52677
-1.40701
-1.99812
-3.95782
-4.12278
-0.632892
-0.633463
-0.796314
0
-1.90715
-2.74146
-2.18187
-2.39637
-5.24426
-4.7099
-5.10356
-5.43869
-3.85157
-3.59066
-4.31754
-3.74433
-3.47538
-3.43649
-3.43969
-2.88511
-0.571528
0
-0.562546
-0.751763
-0.643435
-1.12409
-0.973455
-0.773556
-3.81635
-4.13552
-4.05931
-3.49092
-3.35295
-2.50544
-2.75796
-3.40155
-2.36671
-2.01956
-3.49515
-3.34655
-2.91072
-3.08435
-5.15453
-5.74394
-5.70268
-5.09985
-5.81739
-5.25769
-5.87334
-5.80173
0
-0.661206
0
0
-3.14197
-3.73515
-3.36156
-3.65819
-0.81976
-1.08446
-0.795639
-0.57342
0
0
0
-0.599046
-1.35545
-1.63505
-1.67071
0
-0.592398
0
-0.654231
-1.69637
-1.67245
-1.12403
-1.65835
-2.72037
-2.81416
-2.91711
-3.36042
-1.07977
-1.2677
-0.737148
-1.13108
-0.763127
-0.563621
-0.747393
0
-3.54121
-3.67142
-3.00965
-3.58638
-2.41522
-2.40229
-1.75332
-1.82621
-3.84616
-3.45714
-3.051
-3.20711
-3.22642
-3.85219
-3.28631
-3.83847
0
-0.59837
0
0
-1.74886
-1.67149
-1.73803
-2.39311
-1.93529
-2.61778
-2.49996
-1.85404
-2.14507
-2.41222
-2.56345
-4.58369
-4.52884
-4.57997
-3.86333
-0.683357
-1.25567
-0.699249
-1.46467
-1.89119
-2.10332
-2.0648
-1.1947
-1.0929
-1.26098
-1.73258
-2.1583
-1.90419
-1.4892
-1.77952
-4.85406
-5.51498
-4.73917
-5.13093
-2.93037
-2.39393
-2.93834
-2.98277
-4.17356
-4.93158
-4.59967
-4.58925
0
0
-0.650286
-0.781386
-0.709082
-0.682181
-0.613042
0
-3.99719
-4.40931
-4.08423
-3.76573
-2.18969
-2.59156
-2.87856
-2.24504
-3.80004
-3.48286
-3.29053
-3.79512
-1.74669
-1.59685
-1.24086
-2.05688
-2.83028
-2.11877
-2.61405
-2.68786
-1.51462
-1.84498
-1.13972
-1.81376
-5.42774
-4.78568
-4.76878
-4.70252
-3.9946
-3.99343
-3.94743
-4.58755
-1.15242
-0.64288
-0.645378
-1.18372
-4.11859
-4.46747
-4.27528
-4.79426
-3.30634
-2.81506
-2.61872
-2.63273
-1.71256
-1.02771
-1.07255
-1.64914
-1.16977
-1.16374
-1.68274
-1.20602
-1.07021
-0.54307
-0.776775
-0.811905
-1.18765
-1.08051
-1.18225
-1.62489
-1.94997
-1.3741
-1.2063
-1.30861
-1.97067
-2.66267
-2.20783
-1.98304
-1.48635
-0.774684
-1.43471
-0.912216
-1.14116
-1.88805
-1.90855
-1.81575
-0.702132
-0.590165
-0.603889
0
-3.22466
-3.01712
-2.61021
-5.71624
-5.79121
-5.8194
-3.79129
-3.93835
-4.276
-3.67065
-0.687763
-1.13597
-1.23165
-0.628243
-0.522845
0
-0.650571
-0.851611
-1.93814
-1.54162
-1.2462
-1.24349
-2.3215
-1.84549
-1.85418
-2.14288
-3.67491
-4.31932
-4.28853
-4.36903
-0.733428
-0.68734
-1.23386
-0.61154
-0.620939
-1.31048
-0.806319
-0.586172
0
-0.721758
-0.610699
-2.03299
-1.28653
-1.73386
-2.05725
-1.72651
-0.944666
-1.60796
-1.53547
-3.18124
-3.16817
-3.37342
-3.94744
-1.85931
-1.58021
-1.25567
-1.64719
-0.527947
-0.657599
-0.752361
-1.22674
-1.04486
-1.24266
-0.692252
-1.22266
-1.25089
-1.32986
-1.36412
-1.84107
-3.34105
-2.78696
-3.6058
-2.99941
0
-0.686609
0
-0.839952
-2.53078
-3.03383
-2.135
-2.3117
-2.69575
-2.01676
-3.73777
-3.75702
-3.40661
-4.3347
-4.00885
-4.37203
-4.37472
-3.82998
-1.15698
-1.21613
-1.14698
-0.612905
-0.67647
0
0
-2.98293
-3.68622
-3.19554
-3.52708
0
-0.790732
-0.660453
-0.597733
-1.18064
-1.11639
-0.924048
-3.54339
-3.33398
-3.16332
-2.74813
-0.669211
-0.621556
0
-0.976867
-0.585498
-0.531289
-0.574011
0
-0.728593
0
-0.804287
-3.45307
-3.15437
-2.88514
-2.95937
-0.764222
-0.730572
-1.15238
-3.93689
-4.00426
-3.35675
-4.00445
-3.74732
-3.73124
-3.1
-3.65946
-1.99213
-2.51086
-2.54379
-2.45082
-0.670817
0
-0.777104
0
-0.769824
0
-0.589756
0
-2.82105
-2.35829
-2.29082
-2.21134
-0.652059
-0.713131
-0.628251
0
0
-0.63246
-0.611048
0
-0.929206
-1.24463
-0.628506
-0.637007
-0.70608
0
-0.686468
-2.65978
-2.72365
-2.06727
-1.99119
-2.26191
-2.32597
-2.30345
-1.79387
-1.34879
-1.13178
-1.11435
-1.69927
-3.80045
-3.82485
-3.27115
-3.76451
-0.571849
-0.973014
0
-0.646487
-3.23073
-2.89767
-2.72993
-2.40934
-3.0027
-2.0167
-1.90624
-1.32778
-1.42057
-1.35829
-1.62537
-0.962194
-2.14209
-2.40617
-1.80415
-2.61373
-0.63925
0
-0.715307
-0.633592
-0.726806
-0.711146
0
-1.81942
-2.57194
-2.18056
-3.79841
-3.22046
-3.41367
-2.94941
-5.56584
-4.99892
-5.62635
-4.94164
-4.36853
-4.03902
-4.5824
-3.66231
-2.27981
-2.37738
-2.30276
-1.74244
-1.04651
-0.779813
-1.52762
-1.32773
-4.04379
-3.56359
-4.00095
-3.45523
-0.718164
-1.0516
-1.22338
-1.38916
-2.39995
-2.3497
-1.86343
-2.46717
-3.86203
-0.652783
0
-0.678557
-0.644968
-2.3754
-1.64268
-2.42394
-1.88371
-1.05406
-1.4138
-0.951282
-0.618831
0
-0.774831
-0.603802
0
-4.74047
-4.70938
-4.18635
-4.71438
0
-0.557852
-0.606906
0
-3.29802
-3.84974
-3.09816
-3.19199
-3.13528
-2.89027
-3.30652
-2.83613
-2.59927
-3.24687
-2.81343
-2.60513
-0.860926
-0.708898
-1.35038
-1.2206
-2.60344
-3.47323
-2.82261
-3.11271
-3.90603
-4.39477
-3.68677
-3.68969
-0.701839
-1.517
-0.818766
-0.813293
-1.28094
-1.21327
-2.00723
-1.77022
-2.95892
-3.45996
-2.81392
-3.01462
-3.03395
-2.42564
-2.99399
-2.1932
-1.86391
-1.54331
-1.67021
-2.83394
-0.694987
0
-0.629723
-0.671718
0
0
-0.611933
0
-0.653622
0
-0.632411
-0.619831
-0.73518
-1.45188
-1.17092
-1.2288
-4.19089
-4.7084
-4.73225
-4.73332
0
0
0
-0.763193
0
0
0
-3.27418
-3.69854
-3.24165
-4.08068
-1.45246
-0.7016
-0.69236
-0.789603
0
-0.556981
0
0
-3.01362
-2.47576
-3.07199
-2.4828
-0.814371
0
0
0
-3.0263
-2.38713
-3.0896
-2.68055
-2.7764
-2.66146
-4.3968
-4.2158
-4.21872
-4.86223
-4.03909
-3.47794
-4.10602
-4.19529
-4.7405
-5.32365
-4.59796
-4.86426
-3.20505
-3.01526
-3.01096
-3.63073
-3.84509
-3.85253
-3.64446
-3.23324
0
0
0
-0.614451
-3.44063
-2.69062
-2.83591
-3.39585
-3.74913
-3.55794
-3.68525
-4.19729
-1.50202
-1.12476
-1.72652
-1.69815
0
-0.581713
0
-0.639073
-1.66806
-2.41447
-2.60394
-2.30446
-2.84643
-5.50921
-5.03957
-4.90607
-5.05299
-3.26566
-2.70544
-2.77551
-2.53801
-4.83589
-4.33604
-4.16577
-4.0112
-0.663545
-0.669881
0
-5.2718
-5.23376
-5.15647
-4.57388
0
0
-0.683027
-2.51791
-3.20495
-3.18455
-3.14451
-4.60882
-5.27784
-4.67702
-4.45249
-1.27062
-1.80608
-0.994615
-1.38566
-4.72688
-4.46057
-5.07854
-5.02859
-2.55365
-3.00349
-2.41943
-4.38084
-3.87473
-3.84925
-3.02192
-3.56135
-3.7518
-3.35996
-4.03794
-4.71736
-4.59947
-4.43492
-3.53799
-4.05393
-3.85338
-3.27693
0
-0.704997
0
0
-2.13427
-1.95916
-1.4175
-2.20246
-2.10185
-1.24637
-1.5474
-1.82945
-3.15299
-3.21013
-3.6867
-3.10632
-3.34235
-4.00937
-3.39941
-3.36251
-3.44842
-2.91653
-3.56588
-3.45066
-3.12488
-3.50056
-2.76028
-4.04886
-3.28861
-4.04163
-2.51001
-2.46072
-1.89273
-2.40211
-3.32382
-3.39386
-3.35513
-3.8802
-3.14261
-2.57083
-2.59673
-3.15948
-1.30033
-0.679217
0
-0.654419
-0.699969
-0.677684
0
0
-0.687709
0
-0.666867
-0.696765
0
-0.613257
-2.67661
-0.548303
0
0
-0.801575
-0.666655
-0.719383
0
-0.663539
-4.14253
-3.85376
-4.05355
-3.60241
-4.70287
-5.34054
-4.58007
-4.87495
-1.97705
-1.63031
-2.14665
-1.43263
-1.74057
-1.78477
-1.26224
-0.711466
-0.630951
0
0
-3.9239
-4.5428
-3.93777
-1.32937
-1.82436
-1.89873
-1.17148
-2.79276
-3.09761
-2.46312
-3.00951
-2.45023
-1.86944
-1.99007
-2.20844
-2.49759
0
0
0
-0.698567
-3.15529
-3.32963
-3.49415
-2.6927
-2.13919
-2.20229
-1.83468
-1.44848
-2.69018
-2.38805
-3.19168
-3.02751
-1.92857
-2.61097
-1.73818
-2.33607
-4.71379
-5.5196
-4.98744
-4.79399
-2.62319
-2.51981
-2.64342
-1.81961
-2.21687
-2.68765
-2.42192
-1.88749
-3.72938
-3.76029
-3.82937
-3.35094
-3.85515
-4.14124
-3.28881
-3.7813
-3.91897
-3.14314
-3.88329
-3.91643
-0.633062
-0.677276
-0.671046
-1.16706
-2.02245
-1.79553
-1.32761
-1.80206
-4.39087
-3.70864
-4.27824
-4.2935
-2.60023
-3.18794
-2.48536
-2.98378
-3.01699
-3.4226
-3.64494
-3.47973
-3.14693
-2.9615
-3.25545
-3.57542
-4.84785
-4.279
-4.31902
-4.23387
-3.64202
-3.48595
-3.00168
-3.75119
-3.58222
-4.16611
-3.59841
-3.64367
-0.747172
0
-0.791848
-3.09329
-3.38271
-3.93264
-3.56531
0
0
-0.785294
-0.635661
-4.33044
-4.37881
-3.72149
-4.47311
-1.45032
-0.771169
-0.763834
-0.846405
-0.771584
0
0
0
-2.04652
-1.55434
-1.36192
-2.08784
-2.40311
-1.65015
-1.9955
-3.86903
-4.54954
-3.51337
-4.36875
-0.659163
-0.611089
-0.829988
-1.19152
-1.54432
-1.86935
-2.06436
-2.60348
-1.97737
-2.09062
-1.63136
-2.4301
-2.19146
-3.11263
-3.61666
-3.13518
-2.63323
-3.68673
-4.44271
-4.07274
-4.16483
-3.64587
-3.68317
-3.49099
-4.15619
-1.54361
-1.84304
-1.20494
-1.79846
-1.56667
0
-0.586941
0
0
-2.34566
-2.28999
-1.76012
-2.38443
-1.4252
-1.98062
-1.66179
-2.54168
-3.16934
-2.4639
-1.25538
-0.687074
-0.832677
-0.670303
-3.04745
-2.76074
-3.65259
-4.25318
-4.30758
-4.27057
-1.11458
-3.7974
-3.15217
-3.55411
-3.57445
-2.23748
-1.4964
-1.73208
-1.92908
-1.37084
-1.94748
-1.13048
-1.37139
0
-0.693555
-0.542804
0
-0.649859
-0.780189
-1.27685
-0.681452
-1.18966
-1.06423
-1.69896
-1.09671
-2.14893
-2.84054
-2.46184
-2.85337
-4.26974
-3.62377
-3.5979
-4.14815
-4.36164
-3.72455
-4.3094
-3.70376
-4.75252
-5.31439
-4.75008
-5.32871
0
0
-0.580211
0
-4.83025
-4.57439
-5.30189
-2.09534
-1.85409
-2.44588
-2.47211
-2.09346
-2.52743
-1.82984
-2.55696
-0.865924
-1.206
-1.44108
-0.691874
-3.45512
-3.39822
-2.65301
-3.2745
-2.60804
-2.88238
-0.592875
-0.689025
-1.64268
-1.71158
-1.91108
-1.19662
-3.77586
-3.15141
-3.10642
-4.67894
-4.68215
-4.58632
-4.03937
-5.01035
-4.37533
-4.53544
-4.26863
-0.744532
0
0
0
-0.32989
-0.570408
0
-0.571721
-0.572655
-0.711481
0
-0.644914
-1.73864
-2.51475
-2.28024
-2.04883
-1.47465
-1.78745
-2.18809
-1.50969
-1.57938
-3.36752
-3.00559
-3.66584
-3.45398
-3.17608
-3.2358
-3.8131
-3.78674
-0.7594
-0.782436
0
-2.3193
-2.46452
-1.78454
-2.30389
-0.64182
0
0
0
-1.09498
-0.70023
-1.09282
-1.38111
-2.15427
-2.1865
-1.73649
-0.661017
0
-0.626142
0
-4.77568
-5.54117
-4.94535
-4.90514
-1.72056
-1.53146
-1.24625
-1.72417
-2.90955
-3.03162
-3.42299
-2.73855
-1.6304
-2.30804
-1.77403
-1.58835
-1.24203
-1.18572
-1.63575
-1.3603
-6.43052
-5.90333
-6.42857
-5.93736
-3.08896
-2.68441
-3.05883
-3.60198
-3.10154
-3.07892
-2.83144
-2.49111
-2.54675
-2.11058
-1.61553
-1.40702
-2.16624
-1.61233
-3.01145
-2.86028
-2.34235
-2.3864
-2.84767
-3.31251
-2.63032
-3.18772
-3.13227
-3.12109
-1.40584
-1.34654
-1.86327
-1.52147
-3.07027
-3.79209
-3.36611
-3.20732
-3.19756
-3.61855
-2.97619
-3.31646
0
-0.622604
0
0
0
-0.64627
-0.619815
-0.969798
-1.22574
-0.653127
-0.697218
-0.695826
-2.97757
-2.62521
-3.22315
0
-0.69551
0
-3.56128
-3.79968
-4.30344
-3.76231
-1.13488
-0.719244
-0.598816
-1.16303
-0.803219
-1.43457
-1.52247
-1.23096
-0.729116
-0.949139
-0.68249
-1.38113
-1.37108
-1.4277
-1.16561
-0.737594
-2.82563
-3.16312
-3.67805
-3.06855
-1.1614
-0.646078
-1.14221
-0.712063
-0.738915
-1.35848
-1.32786
-2.12007
-1.92866
-2.55336
-0.773673
-1.07132
-1.24234
-0.621845
-1.2343
-0.730972
-1.55065
-1.50649
-4.14639
-4.63654
-4.03758
-4.63894
-3.01113
-0.717121
0
0
-0.693078
-4.26231
-4.20557
-4.23204
-3.67897
-2.85285
-2.03521
-2.16833
-2.26051
-2.65509
-3.30596
-2.45224
-2.50014
-2.43059
-1.93241
-2.58583
-1.91122
-2.41956
-2.63805
-1.74986
-1.67581
-2.03452
-1.19547
0
0
-0.787757
0
-1.14201
-1.01726
-0.616662
-2.48537
-2.12987
-2.42661
-2.1746
-1.62639
-2.2345
-1.74241
-4.89393
-5.05351
-4.47895
-4.62914
-3.49168
-4.1257
-3.65618
-1.46378
-1.12936
-1.68741
-0.699203
0
0
0
-0.611883
-1.17176
-0.791468
-1.21928
-2.46517
-2.23048
-2.67365
-1.94729
-2.50755
-2.84599
-2.76224
-2.41119
-3.74002
-2.81246
-3.24718
-4.4629
-4.45295
-4.34131
-5.0284
-3.57592
-3.65226
-4.18953
-3.60373
-0.663569
0
-0.631852
-0.72011
-2.1938
-4.39056
-4.34148
-4.98255
-4.41222
-2.6736
-3.18617
-2.92474
-2.54404
0
-0.718537
0
-0.571959
-3.60799
-3.72939
-4.19258
0
0
0
-0.746666
0
-0.676014
0
0
-2.75627
-2.51409
-2.43185
-3.13376
-1.76817
-1.78875
-1.1679
-1.75639
-2.95409
-2.41262
-3.8661
-4.48541
-4.50328
-3.87632
-1.28493
-1.21732
-1.25279
-0.711177
-3.48983
-3.6205
-3.56639
-4.13402
-5.04359
-4.94577
-5.61206
-4.87995
-1.70918
-1.19401
-1.26088
-1.71373
-2.29726
-2.82876
-2.89889
-2.84085
-3.58907
-3.78795
-3.62746
-4.17409
-3.47851
-3.65412
-3.34547
0
-0.707517
0
0
-0.767012
-0.752399
-1.30223
-1.45854
-3.68517
-3.84389
-4.14517
-3.42708
-3.64405
-2.95363
-3.51511
-3.47714
-0.799642
-0.690021
0
-0.798871
-0.82814
-1.19248
-3.67476
-3.61222
-3.8318
-4.29877
-1.61574
-2.1931
-1.77268
-2.20623
-1.71754
-1.40167
-2.17501
-0.990973
-0.654755
-0.653467
0
-3.91459
-4.46042
-4.22014
-1.9861
-2.58888
-1.93005
-2.56844
-2.87048
-3.34403
-2.76008
-3.15236
-3.51241
-4.01417
-3.45049
-3.34365
-2.55101
-3.38356
-3.21299
-2.98026
-3.38252
-3.99504
-4.01341
-4.05636
-4.01753
-3.93988
-3.38149
-3.6473
-0.65991
0
-0.777026
-1.25276
-1.5752
-1.21651
0
-0.656802
0
-4.72292
-4.70436
-4.97996
-5.42627
0
0
0
-0.615318
-4.13778
-3.17918
-3.95099
-3.4863
-1.83128
-2.31453
-2.00792
-1.65486
0
0
0
-0.465425
-1.3228
-0.700128
-1.13267
-1.38248
-4.67557
-4.03611
-4.72141
-4.63325
-0.599166
0
-0.7191
0
-3.88061
-3.6917
-3.26886
-3.0038
-4.09864
-4.05851
-4.10617
-3.60927
-2.02634
-2.08193
-1.45332
-1.68271
-0.727626
-0.910999
-0.32995
-3.85208
-4.27787
-4.31681
-3.65116
-0.653557
-1.11564
-0.541436
-0.712501
-3.81481
-4.03371
-4.53519
-3.53821
-1.62305
-2.12089
-2.78162
-2.35873
-2.65387
-2.0909
0
-0.760869
0
-1.84668
-2.34213
-2.43669
-2.20856
-3.22842
-2.72368
-2.74188
-3.44005
-4.2082
-4.81137
-4.2986
-4.1586
-3.73643
-3.71517
-3.19502
-0.668443
0
-0.64137
-3.81623
-3.50054
-3.91177
-4.13444
-4.51001
-4.09643
-3.8753
-2.5935
-3.32613
-2.05272
-1.52095
-2.09192
-1.47905
-1.12748
-1.70245
-1.21952
-1.23853
-1.42905
-1.96647
-1.52051
-4.34509
-3.54673
-4.12034
-4.05577
-4.26262
-4.22969
-3.81217
-4.50475
-1.17524
-1.42792
-2.01123
-1.56495
-1.5729
-1.40394
-2.88863
-3.33321
-2.72337
-2.78311
-5.40812
-4.8095
-5.28387
-5.37134
-0.809945
0
0
-0.614086
-0.641287
-1.08744
-1.15059
-1.732
-2.61919
-2.23988
-2.09948
-3.76892
-3.04745
-3.57237
-2.43043
-2.41001
-3.08325
-2.66786
-3.48769
-3.47097
-3.54968
-4.03996
0
0
-0.61444
-0.620937
-1.53269
-1.33661
-1.65673
-2.08786
-4.32348
-3.80481
-3.74487
-4.37223
-3.91613
-4.56819
-4.10039
-4.57494
-0.785217
-0.756515
-0.727367
0
-3.62132
-4.10146
-3.73342
-3.73919
-2.92845
-3.3271
-2.69452
-3.26474
-4.17792
-3.98395
-4.62045
-4.34249
-2.02359
-2.61272
-1.9545
-2.45145
-3.67136
-4.14848
-3.94267
-3.02912
-3.1891
-2.62452
-3.34876
-2.01573
-1.31329
-1.94394
-1.33607
-2.17086
-2.03842
-2.54426
-1.83801
-2.5325
-2.4868
-2.4167
-1.88888
-2.40305
-1.72165
-2.68211
-2.37214
-1.94047
-2.4651
0
-0.567108
0
-0.567835
0
-0.904086
-0.966765
-1.23391
-1.63897
-1.10586
-1.80106
-1.09554
-0.619395
-0.717308
-1.23511
-0.655017
0
0
0
0
-0.790013
-0.577352
-2.83544
-3.47404
-2.98298
-3.36212
-1.53707
-1.7887
-3.81296
-4.25764
-3.66787
0
0
-2.79474
-2.81227
-2.71731
-2.26309
0
0
0
-0.702344
-2.44306
-2.54816
-1.8427
-2.41402
-1.45569
-2.00708
-1.47945
-1.79567
-1.23642
-2.12532
-1.71662
-1.53817
-1.29962
-1.94449
-1.90668
-0.75196
-1.31641
-1.32092
-0.693275
-1.7283
-1.74753
-2.35423
-2.91238
-2.34517
-2.07646
-2.22938
-1.57671
-2.14194
-2.05879
-3.3916
-3.39833
-3.85686
-2.98383
-2.62007
-2.69923
-3.17464
-2.99301
-0.720431
-0.788747
0
0
-2.5001
-3.05166
-2.65584
-3.17881
-3.07929
-3.50061
-3.14493
-4.02083
-3.53843
-3.30026
-3.64159
-2.46874
-2.98313
-2.55743
-3.08954
-4.07995
-4.61301
-3.81018
-4.60748
-1.56544
-1.5606
-0.798448
-1.11367
-0.652994
-0.806696
0
-0.575687
-2.78308
-2.76206
-2.3478
-3.32168
-2.48785
-1.84117
-2.57538
-2.53098
-5.08804
-5.0307
-5.58281
-1.32906
-1.69485
-1.21136
0
0
-3.01901
-2.82969
-2.44882
-3.22129
-6.02728
-5.40374
-6.04803
-5.98284
-3.00835
-2.92644
-2.41716
-2.7748
-3.79812
-4.4624
-4.40004
-4.47714
-2.3118
-2.0319
-2.68172
-1.97844
-4.79265
-4.29696
-4.80006
-4.17423
-0.67472
-0.637916
-1.17727
-1.0928
0
-0.590831
0
-0.585331
-5.04742
-5.71301
-4.72188
-5.71684
-2.71045
-2.22331
-2.71336
-2.69337
-4.61841
-4.051
-4.63253
-4.04718
-1.15981
-1.88418
-1.51727
-1.47683
-4.94627
-4.42907
-4.4472
-4.32962
-4.35563
-4.30677
-4.87454
-4.41687
-2.44136
-1.99254
-2.70999
-2.56345
-2.11215
-2.47773
-1.97052
-2.41016
-4.12796
-3.43337
-3.51475
-3.79323
-3.3337
-4.05797
-3.48034
-3.5516
-3.11736
-3.19644
-3.75042
-3.75784
-3.52744
-3.22203
-3.60322
-4.01113
-4.55826
-4.11301
-4.54024
-3.9325
-1.49886
-1.16604
-0.9967
-1.23012
-1.39878
-0.787449
-1.47181
-1.16425
-0.671085
-0.76344
-0.568352
0
-0.880482
-0.682246
0
-0.633032
-3.17496
-3.04475
-3.00352
-3.67197
-1.46334
-1.74904
-2.16395
-2.03315
-1.86069
-2.42256
-2.73071
-3.31276
-3.39194
-2.98303
-4.15635
-4.78145
-4.19164
-4.81071
-4.67853
-4.70663
-4.74619
-4.16769
-2.36574
-2.69867
-3.30466
0
-0.653011
0
0
-1.60143
-2.31595
-2.1
-2.15649
-2.73317
-2.59161
-2.12655
-0.99205
0
-0.946547
-1.12551
-1.30449
-1.74139
-1.5618
-0.789014
-0.685436
0
0
-1.32994
-1.09291
-1.04603
-1.53747
-2.54597
-1.98207
-2.57746
-1.76062
-0.594314
0
0
0
-1.86424
-1.1889
-2.8059
-3.23567
-2.54558
-3.13256
-1.06463
-0.801207
-1.34574
-4.67046
-4.47767
-5.14578
-4.66795
0
0
0
-0.704208
-4.42134
-4.94429
-4.41731
-5.00415
-4.87925
-5.01052
-4.75978
-5.3946
-1.92265
-1.80778
-2.37247
-2.96916
-2.55992
-2.4932
-2.2496
-0.870264
-0.787189
-1.14257
-1.97694
-2.56624
-2.56662
-1.93362
-2.70321
-2.30798
-2.01917
-4.21637
-4.19488
-4.81621
-4.78437
-0.616978
-1.10875
-0.595335
-0.68423
-3.92086
-3.96194
-3.3183
-4.0047
-4.05031
-3.58763
-4.07151
-4.07723
-4.14397
-3.6273
-3.58314
-4.14717
-0.748715
0
-0.803519
-0.727818
-4.26212
-4.72113
-4.2484
-4.74105
-2.54163
-2.96225
-2.30119
-2.69616
-3.91935
-3.2199
-3.37991
-3.71225
-3.83313
-4.5368
-4.53013
-4.5617
-0.659715
-0.666346
0
-0.827544
-2.7376
-3.11692
-2.58591
-3.7973
-4.25425
-3.73378
-3.37777
-5.63661
-5.60368
-5.45939
-4.92865
-3.24162
-5.36363
-5.3482
-4.85963
-5.34754
-3.10245
-3.45316
-3.99855
-3.51249
-0.65564
-0.714739
0
-0.635701
-1.93191
-1.97872
-2.38727
-1.84946
-2.64268
-3.36047
-3.01321
-2.54911
-3.08369
-2.90079
-2.41727
0
0
-3.47606
-3.56699
-3.90885
-0.766052
-0.663001
-1.14713
-0.576372
-3.21563
-2.66011
-3.23093
-2.58527
-1.32977
-1.98181
-1.67162
-1.44149
-2.42106
-1.77225
-3.85034
-4.43778
-4.45691
-3.31809
-3.90556
-3.45419
-3.84788
-1.34932
-1.45345
-1.09154
-2.29868
-1.84143
-2.47931
-2.26896
-1.79743
-2.20922
-2.05354
-0.763778
0
-0.854656
-0.689194
-0.688031
-2.20951
-1.42699
-2.0982
-1.82269
-2.85802
-3.4299
-2.68097
-2.87902
-0.624948
-1.74121
-1.71754
-2.3494
-1.81886
-1.6011
-1.19419
-1.07377
-1.16625
0
-0.716023
0
0
-2.2062
-2.76341
-2.01821
-2.73036
-0.597735
-0.726798
-0.671491
0
-2.09251
-2.46023
-2.33967
-1.79731
-2.389
-2.88209
-2.0857
-2.74598
-0.759962
-0.690923
-1.2173
-1.45538
-1.19589
-1.72067
-0.5979
-1.07063
-1.15436
-1.19335
-3.60638
-4.10518
-4.13113
-2.50831
-3.08166
-2.92485
-3.07597
-1.16759
-1.13392
-0.619923
-0.733004
-1.04742
-1.32265
-1.36118
-3.36181
-3.39362
-3.17763
-1.14224
-0.801428
-0.662165
-0.573878
-3.11955
-3.28343
-2.85407
-2.60665
0
0
0
-0.694119
-2.07092
-1.52998
-1.77515
-1.18218
-1.1898
-1.33036
-0.649521
-0.667749
-0.749777
-1.74989
-1.21438
-1.87818
-1.4993
-1.23937
-1.13837
-1.12678
-1.50442
-0.795648
-3.2107
-3.81422
-3.79767
-3.7798
-3.53474
-3.41591
-4.14078
-4.07405
-0.80628
0
-0.604222
-0.623773
-3.59266
-4.12221
-3.83744
-3.52029
-3.418
-3.47025
-3.3268
-3.98406
-2.45856
-2.61696
-3.19568
-2.71984
-3.08696
-2.38904
-2.49446
-0.641993
-0.67764
-0.636253
-1.10756
-3.63301
-3.01801
-3.66281
-3.62625
-4.34558
-4.75676
-4.2868
-4.94108
-1.68102
-2.35459
-2.32221
-2.28423
-3.11539
-3.5664
-3.49387
-4.0059
-4.01374
-3.63767
-3.20332
-3.5081
-1.84547
-2.47727
-3.14052
-3.27977
-3.30689
-2.70803
-4.19544
-4.82198
-4.81457
-4.22273
-3.84333
-4.29739
-4.09833
-4.21137
-1.21448
-2.36066
-3.04388
-2.5994
-2.44293
-4.92271
-5.29285
-4.75599
-3.38101
-3.76646
-4.22661
-3.95267
-3.18317
-3.21146
-3.25886
-2.62352
0
0
0
-0.605497
-2.33308
-2.28213
-2.61978
-2.14845
-1.65291
-2.24188
-2.21993
-4.44462
-5.15313
-4.65414
-4.52051
-1.4281
-1.88237
-1.15302
-1.81365
-1.26213
-1.26206
-1.42014
-1.63641
-1.69709
-1.13717
-1.68717
-2.1208
-0.871397
-2.06484
-2.21091
-2.37837
-0.671403
-1.05076
-1.33993
-0.744898
-4.37951
-4.95703
-4.29643
-4.27152
-3.50245
-4.10998
-3.45998
-3.27019
-1.25678
-1.2745
-1.30764
-0.719258
-4.27867
-4.75194
-4.69576
-0.587943
-0.909462
0
-0.700128
0
0
-0.611248
-1.04737
-0.614078
-0.643123
-4.50294
-3.82699
-4.41228
-4.37187
-1.91597
-2.38146
-2.51253
-2.1237
-2.77693
-2.95472
-2.24636
0
0
-0.511397
-0.740423
-4.23003
-4.26527
-4.19027
-4.82713
-2.66954
-2.33048
-2.42992
-2.84341
0
0
0
-0.827908
-1.65008
-1.68528
-1.07031
-1.3952
0
-0.647687
-1.17186
-1.30701
-1.24657
-1.93669
-2.09763
-2.39757
-1.86882
-4.08806
-4.11617
-4.67586
-3.96222
-1.66866
-2.25735
-1.51097
-1.80166
-1.60687
-0.995279
-1.18349
-1.72044
-2.41534
-2.98177
-3.02308
-2.57261
0
-0.614198
-0.666432
-0.657089
-5.7015
-5.85004
-5.73075
-5.19978
-0.660901
-0.775106
-0.792649
-3.5137
-4.06782
-3.46108
-0.921058
-0.619346
-5.4811
-4.86286
-5.52281
-5.39547
-3.8729
-3.98934
-3.39062
-3.47809
-4.58784
-4.42425
-4.05355
-3.95231
-4.21305
-3.69499
-3.74022
-4.39934
-4.38101
-1.20051
-1.40747
-1.09834
-1.15524
-0.684576
-2.58592
-3.33796
-3.01989
-2.42034
-1.34509
-1.30078
-1.5213
-1.52719
-1.29806
-4.76817
-4.28079
-4.83259
-4.83107
-2.47553
-2.09675
-1.76826
-1.94146
-1.09911
-1.43796
-1.38479
-2.59784
-2.11521
-2.35873
-2.85735
-2.08296
-2.77236
-2.66877
-2.65001
-1.68113
-1.12408
-1.10966
-2.24389
-1.71546
-1.72161
-2.27734
-1.23667
-0.666027
-1.32323
-1.12337
-2.19911
-1.90348
-2.63861
-2.10017
-1.98683
-1.96692
-1.23786
-1.91812
-1.85099
-1.87761
-2.41356
-1.79717
0
0
-0.621372
0
-1.26255
-1.46169
-0.768922
-1.16033
-4.10767
-4.04837
-4.02198
-3.50045
-0.769045
-0.672046
-1.37631
-3.11193
-2.50315
-2.85441
-3.08604
-1.69117
-1.17823
-1.11468
-1.6267
-1.68103
-1.71951
-1.66794
-2.23023
-4.19258
-4.76992
-4.75829
-4.21958
-2.48798
-2.15741
-2.30443
-1.75768
-1.84537
-2.40893
-2.32623
-2.58852
-4.30001
-3.72934
-4.38994
-3.79695
-2.21286
-1.51992
-1.65818
-1.87541
-0.664985
-1.28323
-0.895215
-0.572517
0
0
0
-0.647454
-1.05007
-0.627699
-0.59736
-1.74156
-1.1529
-1.58405
-1.81936
-2.09316
-2.3832
-1.98779
-2.57571
-2.55682
-2.96163
-0.785653
0
0
0
-4.04426
-4.04175
-4.60939
-3.94459
-2.32861
-1.65829
-2.2193
-1.88327
-2.97699
-3.34072
-3.85707
-3.15337
-3.30513
-0.630244
0
0
-0.684367
-3.9494
-4.00243
-2.22953
-2.61063
-1.71765
-1.9634
-3.58605
-3.51947
-4.18716
-3.66707
-4.76256
-5.35349
-4.67391
-4.90311
-1.91121
-1.61209
-2.13784
-1.66397
-2.58445
-3.03122
-3.43112
-3.00478
-2.50272
-2.39838
-1.78664
-2.32122
-2.8315
-3.75478
-3.30827
-3.74366
-3.2113
-3.80998
-3.87666
-3.43239
-1.14736
-1.87352
-1.06258
-1.37865
-2.79402
-2.99549
-3.20425
-3.33371
-3.64605
-4.11365
-4.17722
-3.61079
-2.83875
-3.38081
-3.18647
-2.70701
-3.63055
-3.63655
-3.01375
-3.12734
-2.09344
-1.96002
-1.95816
-2.57168
-0.672228
-1.31682
0
0
-0.725668
0
-2.52825
-2.94241
-2.78302
-2.14703
0
-0.657351
0
0
-3.84132
-4.04818
-4.47298
-4.60795
-4.58051
-4.03505
-4.04686
-3.90424
-2.14789
-1.37167
-1.88779
-1.73871
-1.76625
-2.38219
-2.03946
-3.50464
-3.54059
-3.46084
-4.06786
-3.30596
-3.19188
-3.69963
-3.03283
-2.31914
-3.09016
-2.71987
-2.5601
-2.34573
-2.47098
-1.89799
-1.86724
-1.86564
-2.40519
-2.43615
-1.1424
-1.20084
-0.728808
-1.58311
-5.48817
-4.73455
-1.66055
-1.84406
-1.33372
-0.718432
-0.693791
-1.33851
-1.20269
-1.10231
-0.648788
0
-0.68608
0
0
-3.49875
-3.78003
-3.23272
-3.26128
-2.28865
-1.8335
-1.68922
-2.20268
-2.70776
-3.17189
-3.08524
-2.3492
-2.41622
-2.34042
-2.68317
-2.75198
-1.21343
-1.16272
-1.59093
-1.68446
-0.701637
-1.21795
-1.05067
-1.31406
-1.20054
-0.753192
-0.609023
-0.661163
-4.45215
-4.42338
-4.39989
-3.86684
-4.73211
-5.01668
-5.36108
-5.39229
-1.54992
-1.46696
-1.33981
-2.27284
-3.10921
-2.39112
-2.71489
-4.57382
-4.95945
-4.48371
-4.31798
-3.24307
-3.08445
-2.57624
-2.50903
-3.50615
-3.11018
-3.4953
-1.28303
-1.19434
-0.639525
-0.726652
0
-1.10526
-0.670811
-0.64571
-1.10617
-1.90655
-2.44636
-1.16369
-0.81646
-1.48004
-0.738285
-3.60149
-3.36614
-3.95876
-1.60299
-1.58431
-1.78766
-1.99159
-2.37712
-1.85211
-0.709563
-0.598043
-0.822185
-1.18561
-1.12599
-1.33859
-1.53332
-1.65049
-5.17567
-4.50546
-4.4286
-5.18186
-2.97306
-3.2129
-2.57349
-2.86419
-2.28239
-2.69792
-2.88862
-2.24825
-3.4336
-3.01062
-3.68206
-3.34541
-1.74395
-1.72746
-1.08686
-3.37542
-4.0208
-3.61585
-3.65694
-2.15131
-1.30451
-1.44179
-1.33989
-0.626639
-1.20931
-0.697352
-1.16182
-2.07493
-2.0267
-4.55954
-4.57303
-4.60927
-3.86049
-3.52104
-3.12886
-3.78661
-0.621823
-0.961121
-1.13543
-4.49142
-4.48071
-2.12597
-2.66022
-1.40915
-1.6721
-1.9728
-0.620325
-1.1648
-0.690269
-1.03162
-3.44995
-3.72611
-2.97453
-3.06621
-2.62865
-2.02036
-2.65363
-2.11203
-4.69473
-4.08264
-4.68412
-4.68666
-0.654181
-1.13913
-1.10736
-0.570127
-5.02943
-5.08736
-5.07569
-4.47195
-1.15304
-1.3794
-1.1751
-1.75294
-4.91629
-4.93557
-5.55476
-4.94817
-1.864
-2.06354
-1.4741
-4.50561
-4.45759
-5.09675
0
0
-0.829589
0
-0.632172
0
-4.293
-5.00791
-4.38228
-5.02028
-3.88772
-3.72753
-3.48722
-4.0656
-1.17461
-1.79737
-1.78619
-1.84143
-2.869
-2.42661
-2.66927
-1.97674
-2.43512
-2.83208
-2.86789
-3.06348
-2.7371
-2.98026
-2.41833
-3.04336
-4.51119
-5.01818
-5.03151
-5.00002
-2.63318
-2.45934
-2.62845
-1.98369
-0.813716
-1.27709
-0.961165
-0.611029
-4.31894
-4.33835
-4.92938
-1.81023
-1.34123
-1.30876
-1.11981
-4.83499
-4.75848
-1.58636
-0.893401
-1.04236
-4.20645
-3.53448
-4.23015
-4.24098
-3.86682
-3.60779
-3.36143
-3.08777
-3.1944
-2.47944
-2.79076
-3.16449
-3.09783
-4.46776
-4.37843
-5.06007
-3.15739
-3.39763
-2.76793
-3.53108
-0.995122
-1.64264
-1.11142
-1.32323
-2.64386
-2.27341
-1.97505
-4.7525
-4.16177
-4.8472
-4.30494
-2.46353
-3.33977
-2.64168
-1.69831
-2.20246
-2.09738
-2.38798
-3.33173
-3.36832
-4.01341
-3.86769
-2.52945
-2.47884
-3.10244
-2.52131
-0.764486
-0.670138
0
-0.756978
-2.42608
-1.7976
-5.40882
-5.45937
-5.03677
-4.61268
-4.60483
-3.93804
-4.64009
-2.15673
-2.54549
-1.78194
-2.33149
-2.00134
-1.8265
-2.43678
-1.95958
-2.04537
-1.17728
-1.4219
-1.86458
-1.40794
-1.61584
-1.94177
-1.19391
-4.13379
-4.65272
-4.81405
-4.01708
-0.836771
-0.683882
-0.71406
0
-4.14813
-0.662872
-0.705083
-0.661683
0
-3.01527
-2.36087
-2.7819
-2.57489
-2.27995
-3.14862
-2.81909
-2.60937
-1.1392
-0.923435
-1.50036
-1.27497
-1.77403
-2.11241
-2.09007
-2.5391
-3.01895
-2.28958
-2.59559
-2.55028
-0.676356
-0.574242
0
-0.605155
-5.77497
-5.29023
-5.78784
-5.26428
-0.672005
-1.41753
-1.39594
-0.796351
-3.8374
-3.38901
-3.20867
-2.67311
-1.83565
-2.07179
-2.70125
0
-0.704925
0
0
-1.67304
-0.655704
0
-0.701381
-1.52487
-1.12692
-1.16311
-1.7605
-4.57375
-4.38626
-4.67673
-2.12673
-1.97925
-2.59512
-2.6196
-3.29906
-3.7911
-3.92206
-4.53783
-4.52335
-4.50282
-3.65793
-2.49324
-2.51215
-3.04043
-2.64049
-2.12157
-2.41041
-1.88377
-1.94216
-2.55989
0
-0.696259
0
0
-1.14686
-0.81561
-0.526284
-0.700239
-4.14025
-4.17631
-2.39804
-1.88568
-2.09147
-2.48844
-4.16469
-3.80649
-0.623155
-0.938019
-1.23481
-1.4584
0
-0.610393
-0.789744
0
-3.7977
-3.76941
-2.86212
-2.3115
-3.05749
-2.96105
-0.775399
-0.557607
-1.32438
-0.740753
-2.57797
-2.46763
-2.94129
-2.35538
-0.806105
-4.22406
-4.73817
-1.39529
-1.96781
-1.1977
-1.23761
-0.596344
-1.13988
-1.03807
-0.603641
-4.12115
-4.12159
-4.66869
-4.13253
-2.8968
-3.35788
-3.0995
-2.70424
-0.999482
-0.717289
0
0
-1.60683
-1.79585
-1.69986
-2.27644
-1.26756
-0.703041
-2.33163
-2.61394
-2.88415
-3.16528
-2.85094
-3.27993
-3.31517
-3.83008
-2.18976
-2.4178
-2.20059
-1.77297
-2.33095
-2.37045
-1.87377
-1.69788
-1.24233
-0.597178
-1.02113
-1.04653
-3.85392
-3.72768
-3.66564
-2.38378
-2.87969
-2.58985
-2.9314
-3.80516
-0.648437
0
-0.626617
0
-1.01206
-0.656055
-0.566949
0
-0.555808
0
0
-1.46327
-1.91161
-1.82245
-2.08974
-2.24117
-2.65633
-1.86151
-1.30323
-1.21188
-0.733035
-0.777581
-1.22809
-1.50055
-1.25374
-1.30475
-1.74172
-3.62762
-3.24627
-3.15963
-4.83664
-4.19232
-4.19903
-4.2939
-2.73945
-3.04747
-3.07326
-2.39256
-2.95189
-2.25228
-2.97706
-0.622896
0
0
0
-2.53294
-2.31898
-2.36534
-2.36545
-2.2717
-3.01938
-2.63808
-2.52985
-3.65908
-3.12759
-3.81665
-3.83176
-0.681535
-1.13533
-0.602006
-2.63769
-1.91232
-2.48246
-1.86264
-4.19788
-3.50589
-4.09119
-3.74643
-1.58684
-1.13982
-0.735094
-2.0451
-1.70004
-2.31114
-2.30448
-3.34436
-3.29837
-2.80108
-2.8417
-2.24762
-2.08335
-2.15791
-1.51115
-4.4596
-4.45456
-4.85986
-4.36156
-2.94334
-3.01248
-3.15624
-2.4388
-2.6053
-2.16493
-2.88521
-2.44702
-4.81857
-4.7634
-4.79263
-5.41006
-3.3317
-4.10294
-3.66552
-3.51921
-2.7447
-3.42229
-2.78782
-3.14282
-4.49657
-4.90567
-4.46111
-5.10501
-0.722469
-1.252
-0.72834
0
-0.567799
-2.37684
-2.11953
-1.76194
-1.81583
-5.40078
-4.65139
-5.26908
-2.97809
-2.87562
0
0
-0.685314
0
0
0
0
-0.709249
-2.84163
-2.85575
-2.62482
-3.52139
-3.48997
-3.81151
-2.6223
-3.10554
-3.1006
-3.16987
-0.820303
0
-0.802355
-0.793075
-2.47029
-3.06862
-2.41185
-2.60873
-2.61688
-1.98876
-2.61035
0
-1.09548
-0.633683
-1.11306
-1.13131
-0.728375
0
0
-0.648619
0
0
-0.809701
-1.28504
-0.697748
-1.15367
-1.74249
-1.78877
-1.64809
-2.22586
-0.628526
-0.687357
0
-0.701052
-2.45335
-3.05134
-2.95661
-2.81187
-2.80665
-3.38195
-3.19514
-2.75601
-3.49412
-3.66449
-3.54558
-4.07722
-1.7809
-1.33231
-1.11758
-1.27303
-5.05112
-5.03039
-4.43733
-5.0226
-2.4808
-2.71077
-1.98246
-2.39557
-4.03187
-3.84185
-3.44366
-1.01897
-0.7201
-1.73454
-1.78745
-1.11659
-1.24772
-0.81633
-0.674028
-0.65518
-3.99185
-3.94433
-4.55791
-4.54481
-4.98575
-5.49767
-4.83312
-4.59871
-3.11454
-3.20972
-3.24967
-2.79775
-4.81327
-4.15657
-4.7783
-4.20323
-0.722434
-0.689024
-2.44462
-1.83789
-2.61716
-2.01316
-4.26646
-3.71685
-4.31528
-4.31661
-1.11423
-1.13092
-1.52749
-1.88574
-0.704376
-1.04908
-0.70076
-0.588493
-5.14532
-5.37958
-5.76797
-3.89939
-3.92524
-4.58712
-4.07331
-3.246
-4.09771
-3.62251
-3.56579
-1.42215
-1.62548
-1.97159
-1.97183
-1.3765
-0.973801
-1.61938
-0.818378
-0.74678
-0.600346
-0.703694
-2.19743
-2.00307
-1.57793
-2.02579
0
0
-0.61699
-0.601521
-1.0549
-1.29236
-0.740413
-3.03896
-3.42494
-3.67825
-3.46378
-1.88981
-2.23336
-1.90764
-1.59266
-0.714433
-0.642396
-1.13427
-1.28229
-1.98575
-2.25568
-0.623018
-0.683604
-0.585866
-2.49042
-1.289
-1.20207
-1.8431
-1.78638
-2.7822
-2.81343
-2.29424
-1.80723
-2.45774
-1.75919
-2.64694
-2.45907
-1.77514
-2.17118
-2.09365
0
0
-0.684035
0
0
0
-5.02217
-4.97543
-4.55322
-2.36484
-2.76973
-2.82572
-3.14394
-3.01313
-2.21024
-2.45155
-1.65102
-1.24645
-1.68432
-3.84648
-3.16234
-3.72609
-3.35414
-4.28236
-4.61002
-4.8572
-4.15671
-3.934
-1.71372
-1.12285
-1.54139
-1.80153
-0.600411
0
-0.565103
-0.815788
-1.78434
-2.18188
-0.676661
-0.709418
-0.706992
0
-4.02931
-4.03229
-4.60063
-4.17333
-3.58574
-3.61793
-3.12302
-3.60038
-2.4636
-3.06868
-2.63395
-2.2913
-1.62714
-1.41585
-1.14404
-1.87519
-3.1554
-3.13565
-3.50092
-4.36144
-4.68176
-4.67513
-5.21527
-3.40941
-2.72025
-1.02442
-1.23711
-0.696705
-0.622187
-2.83056
-3.0902
-2.48553
-2.64598
-0.706122
-0.766231
0
0
-2.41423
-2.11768
-2.84027
0
0
-0.646776
-0.757626
0
0
-0.63513
0
-1.85743
-1.34941
-1.38914
-1.12224
-1.88907
-1.48844
-1.25588
-1.39356
-2.62479
-2.62137
-1.84807
-1.64346
-1.90324
-2.27063
-1.88649
-2.49472
-1.92794
-2.34319
-1.39383
-1.54577
-1.10049
-1.87268
-2.1961
-2.02108
-2.66114
-3.09471
-2.99423
-2.4366
-2.56734
-1.78673
-1.44655
-1.27287
-1.76678
0
-1.68553
-2.51274
-1.93437
-1.84278
-3.0277
-2.9824
-2.80986
-2.40488
-3.52548
-0.760821
-1.38621
-0.666603
0
-0.670264
0
0
-3.43972
-2.93039
-3.32416
-2.86422
0
0
0
-0.683362
-4.86088
-4.31753
-4.84841
-4.88114
-1.09544
-0.612583
-1.15393
-0.597532
-0.609351
-0.930239
-0.69988
-1.08826
-0.896427
-1.6606
-1.21677
-2.87617
-3.48696
-3.50391
-3.1767
-0.737305
0
0
0
-3.82507
-3.69619
-3.18583
-2.06803
-1.28165
-1.90249
-1.42033
-4.76942
-5.26884
-5.31612
-5.18014
-4.50934
-3.95394
-3.95288
-3.96376
-2.24582
-2.07209
-2.02508
-2.71708
-2.17098
-2.22204
-1.57336
-1.67122
-2.6395
-2.63029
0
0
-0.706014
0
-2.50735
-1.86315
-1.98483
-2.00794
-4.14579
-4.31032
-3.70495
-2.46902
-2.70457
-3.17248
-2.54694
-3.5302
-4.05594
-3.43212
-2.0343
-2.26504
-2.50133
-4.25222
-4.74475
-4.81821
-4.09937
-1.59123
-1.83715
-2.05202
-2.1763
-2.23725
-2.08967
-2.76535
-2.71479
-1.05029
-0.615546
-2.91423
-2.65519
-2.84137
-3.41383
-3.57617
-3.55579
-3.02568
-3.4404
-3.43211
-3.52303
-3.86526
-4.12577
-0.695562
-0.65587
-0.615706
-1.14332
-1.41958
-1.33717
-2.03716
-1.8592
0
-0.670049
-0.634701
-0.698955
-3.6607
-3.44861
-3.24451
-3.0018
-2.76164
-2.97401
-3.20096
-3.64072
-3.52202
-3.02506
-3.49576
-3.61014
-3.63023
-0.589698
0
-0.77029
-0.61936
-0.711284
0
-0.609151
0
-1.21041
-0.693499
-1.08652
-1.136
-3.17823
-3.30129
-3.83577
-3.6721
-0.722358
-0.652423
-0.678614
-1.16974
-1.29725
-0.623839
-0.839697
-1.24235
-5.40203
-5.403
-4.7948
-5.39277
-4.13847
-3.6857
-4.26715
-4.37988
-4.16042
-3.7444
-4.23546
-3.85076
-4.36297
-3.64121
-3.63139
-1.97877
-1.53179
-1.31104
-1.56269
-0.748878
-1.34915
-1.46177
-0.677483
-3.47982
-3.05993
-3.74421
-3.97215
-6.04995
-5.48041
-6.07548
-6.09757
-2.29962
-1.99859
-2.3216
-1.5888
-1.20871
-0.658903
-1.0965
-1.38185
-3.6912
-3.07106
-3.65843
-3.67513
-1.09666
-1.41418
-0.676916
-1.19427
-3.0167
-2.50941
-2.234
-2.62086
-0.674321
-1.1062
-1.37268
-1.11474
-1.08296
-1.22916
-1.64206
-3.14214
-2.6923
-2.79729
-2.62266
-1.90342
-2.21534
-1.93651
-0.694725
-0.710009
-1.11794
-0.628901
-2.31501
-1.51554
-1.34084
-1.03046
-1.61894
-1.59188
-2.20189
-2.23388
-2.34144
-2.31719
-2.17676
-1.74178
-2.3083
-0.878501
0
-0.855497
-0.719313
-3.53602
-2.86662
-3.5164
-3.58059
-2.50223
-2.80063
-3.02007
-3.28557
-3.07476
-3.84382
-3.22647
-3.24424
-3.68409
-3.23866
-3.76897
-3.66259
-2.9807
-3.38968
-3.69787
-3.28769
-1.61668
-1.55304
-1.88217
-3.48022
-2.79666
-2.93152
-0.635067
-0.989224
-2.31706
-2.37797
-1.67592
-2.27863
-2.4299
-1.78676
-2.09544
-2.34403
-4.63145
-4.64635
-4.09686
-4.6367
-3.43231
-3.45783
-3.46719
-2.78284
-5.37823
-4.61751
-4.81072
-4.73908
-3.71077
-3.11482
-3.49492
-3.11939
-2.28139
-2.26964
-1.70741
-1.93311
-0.661188
-0.703918
0
-0.673964
-4.97149
-5.03007
-4.55529
-4.35527
-1.44295
-2.09907
-2.04928
-2.78853
-2.6461
-2.79174
-2.70046
-2.76061
-3.32934
-3.31545
-0.747028
0
0
0
-0.636655
-0.853484
0
0
-4.20363
-4.19975
-4.80417
-4.78241
-0.635722
-0.940472
0
-0.65084
-1.85818
-1.80198
-1.27043
-1.22754
-1.80761
-2.44238
-1.92523
-1.828
-1.91378
-2.48713
-2.19674
-0.534172
-0.797971
-0.860579
-1.12134
-4.47936
-3.66954
-4.44644
-3.96005
-3.26457
-3.91577
-3.58052
-4.61269
-3.91745
-4.35587
-5.24685
-5.14562
-5.21438
-4.59538
-2.04834
-2.78715
-2.26332
-1.3168
-1.20868
-1.821
-0.716218
-0.689396
0
-0.808433
-1.70997
-2.19663
-2.25467
-1.7174
-3.41953
-3.21667
-2.75845
-3.44391
-0.629866
0
-0.798586
-0.659811
-3.72987
-4.05075
-3.53719
-1.21221
-0.822954
-1.33565
-1.13809
-3.00975
-2.7936
-2.43305
-3.27285
-1.11499
-0.662543
-1.19194
-0.626921
-0.749818
0
0
0
-2.62917
-2.04316
-2.58629
-2.04168
-1.65499
-2.37044
-2.32186
-4.74926
-4.49775
-4.78887
-5.30739
0
0
-0.678578
0
-1.12941
-0.672704
-0.637046
-0.640417
-1.29419
-1.35766
-0.740045
-0.825142
-0.643216
-0.638344
-1.06566
-0.582036
-1.72138
-3.62296
-5.30217
-5.03944
-5.63466
-5.46058
-2.41932
-1.94333
-1.89737
-1.84308
-0.785283
0
-0.563015
0
0
-1.30036
-1.76619
-1.1241
-0.639007
-0.613276
-0.648021
-1.115
-1.31986
-1.36287
-1.75746
-0.860058
-4.41812
-4.56513
-4.53835
-5.1162
0
-0.673605
-0.653412
0
-4.48328
-5.01085
-4.91674
-4.95724
-0.590623
-1.12102
-1.17395
-1.08692
-0.924932
-1.56612
-1.1065
-1.46419
-2.78806
-3.05971
-2.64284
-3.49708
-1.36525
-1.35552
-1.64299
-2.13932
0
0
-0.709456
0
-4.87622
-4.89349
-4.8852
-4.38364
0
0
-0.727072
0
-4.40109
-5.04657
-5.07755
-4.56235
-2.88018
-2.90911
-3.4288
-2.95254
-3.14157
-3.06938
-3.29903
-3.83097
-4.08085
-4.04544
-4.65157
-4.68614
-4.91503
-5.02556
-5.5325
-5.00691
-3.06165
-3.55932
-2.99991
-1.82181
-1.75884
-1.2687
-1.06343
-1.36751
-4.8225
-5.31535
-4.75188
-4.7407
-4.05079
-4.05722
0
0
-0.681132
0
-4.56803
-1.09133
-1.66371
-1.13024
-1.63649
-0.669663
0
-0.665326
0
-1.46266
-1.11784
-1.26697
-0.695792
-3.08412
-2.88744
-3.01049
-2.26958
-2.24805
-2.91152
-2.34879
0
0
0
-0.645323
0
0
-0.595888
-0.619488
-2.1948
-2.64771
-2.57558
-2.51592
-1.29642
-1.30257
0
0
-1.29393
-1.43958
-1.04109
-1.51563
-2.69506
-3.3532
-2.91372
-2.62712
-1.18939
-1.82112
-1.40931
-1.1468
-1.64332
-1.06183
-1.23043
-1.14886
-2.75668
-3.05839
-1.65019
-1.85124
-2.38148
-2.3196
-0.682762
-0.643727
-0.626138
-1.06584
-4.5506
-3.94987
-4.51228
-3.94542
-1.90684
-1.91031
-1.86932
-1.21364
0
-0.692625
0
0
-2.00356
-2.51639
-1.85208
-1.36579
-1.22694
-1.85814
-1.37377
-0.709539
-0.636925
-0.892384
-1.28071
-0.721962
-0.798819
0
-0.609497
-0.686411
-0.870354
0
-3.86399
-3.61676
-4.34431
-4.20191
-5.4431
-4.81854
-5.34233
-4.62762
-0.93882
-1.4708
-0.631571
-1.45087
-2.84755
-2.36803
-3.04851
-2.66549
-2.5427
-3.29526
-2.54072
-2.7907
-2.84687
-1.70648
-1.67376
-1.72798
-1.16801
-2.35426
-1.85591
-2.51394
-2.53273
-3.07328
-2.41286
-4.52851
-4.11003
-4.63115
-4.59938
-1.8665
-2.07978
-1.52051
-2.54547
-2.65042
-2.40527
0
-0.612475
0
0
-3.52614
-2.93041
-3.49091
-3.46499
-3.07501
-2.82143
-2.96237
-3.47034
-1.10922
-0.605593
-0.730841
-1.16297
-3.24893
-3.8414
-3.78881
-0.58781
-0.85747
0
0
0
0
-0.731392
0
-1.21907
-2.07265
-1.66463
-1.74267
-3.4286
-1.12556
-0.784382
-1.23613
-1.42262
-1.70213
-1.23215
-1.8827
-1.83101
-2.8325
-2.22265
-2.56489
-4.57443
-4.58963
-4.56757
-4.03446
-3.94691
-4.57974
-4.083
-3.88074
-1.26938
-0.783949
-1.5649
-0.745623
-0.75083
-1.01906
-0.731632
-0.744704
0
-0.724643
0
0
-0.648772
0
-1.86756
-1.84369
-2.60165
-1.90293
-3.67676
-4.27629
-4.2926
-3.85803
-1.06365
-0.711353
-0.776358
-1.26476
-0.742022
-1.37626
-1.33123
-0.800786
-1.55359
-1.19006
-0.819746
0
0
-0.69365
0
-2.49582
-3.12907
-3.09049
-2.99511
-3.47891
-3.76343
-4.20355
-3.72482
-3.52741
-2.98288
-2.93193
-2.67571
-2.68626
-2.10002
-2.68853
-3.06363
-3.59851
-2.78608
-3.05658
-2.7504
-2.43765
-2.27426
-1.9515
-2.2569
-2.46085
-2.80053
-2.81099
-0.630869
0
-0.646767
0
-4.12292
-3.51441
-3.54616
-3.89769
-3.39486
-3.72009
-3.92907
-4.0337
-2.18551
-2.10166
-1.6299
-2.13545
-4.84297
-4.62818
-4.33091
-4.87166
-3.03855
-2.91841
-3.5109
-2.50878
-3.13614
-3.10031
-2.5509
-1.29428
-1.67612
-1.55445
-1.41941
-4.54888
-4.33307
-4.9516
-4.57418
-1.04174
-1.41007
-0.683535
-1.34604
-4.24426
-4.01232
-3.71147
-4.41953
-0.814271
-2.8012
-3.19853
-3.01148
-2.21084
-1.74544
-2.21059
-1.63015
-2.05274
-2.69458
-2.22375
-2.35708
-4.50651
-3.99155
-4.49903
-4.54218
-4.59438
-5.15231
-4.46464
-4.94827
-1.58016
-1.055
-1.19553
-1.39146
-2.33605
-2.25279
-2.26849
-2.85447
-0.630613
0
-0.683722
0
-3.04175
-2.5952
-2.95315
0
-0.684786
0
0
-1.83911
-2.27228
-1.98093
-1.62626
-1.87717
0
0
-0.54884
-0.699556
-2.77169
-2.25658
-2.44431
-1.92203
-2.31398
-1.47431
-2.13338
-3.08696
-2.40515
-2.20325
-2.61276
-4.04652
-3.97465
-4.74029
-4.13476
-0.740337
0
-0.597062
-0.696393
-2.93633
-3.14752
-2.71282
-4.39525
-4.86128
-4.88756
-4.88611
-1.16596
-1.55562
-0.915386
-2.44775
-1.74412
-1.63718
-1.98737
-0.644483
0
0
0
-2.21487
-3.06336
-2.73377
-2.94793
-1.72066
-2.14299
-1.65105
-1.39922
-3.90481
-3.29062
-3.40645
-3.61023
-0.707297
-1.20659
-0.595392
-1.40086
-1.91601
-1.42395
-4.42593
-3.99152
-4.46669
-4.522
-3.48341
-2.90878
-2.94217
-2.7394
-4.45198
-4.86235
-4.3053
0
-1.69541
-2.26452
-1.67043
-2.09202
-4.65967
-4.23242
-4.49835
-4.82894
-3.90261
-4.09819
-4.30557
0
0
0
-1.80946
-2.32428
-2.36052
-1.67503
-2.87848
-3.45023
-3.4251
-3.49669
-3.11253
-3.62397
-2.77087
-2.07157
-2.35081
-1.67255
-4.39271
-4.91387
-4.93723
-4.29045
-1.31573
-1.41646
-1.28459
-2.03282
-4.0952
-4.30392
-4.10799
-4.74906
0
-0.634733
0
0
-1.47633
-2.1689
-1.69225
-1.59681
-3.34153
-3.88387
-3.333
-3.80838
-4.3911
-4.7558
-4.92308
-4.94446
-1.1319
-0.666661
-1.15855
-0.916388
-5.03885
-5.06234
-4.47801
-5.05349
-4.44899
-5.09372
-5.12323
-5.12428
-4.08409
-4.5532
-4.01636
-4.29948
-4.8828
-4.8673
-4.90203
-5.33698
-5.21932
-4.79581
-5.34216
-1.06291
-1.65166
-1.5537
-1.88418
-3.68123
-4.36032
-0.791946
-1.46543
-0.749735
-0.9233
-3.91399
-4.09036
-3.74664
-3.43107
-1.17809
-0.719846
-3.95617
-4.8107
-4.22398
-4.15665
-4.31948
-3.83584
-3.80341
-4.48101
-3.62772
-3.99147
-4.37154
-3.11827
-3.67323
-3.71989
-3.65182
-1.3992
-0.76771
-0.693181
-1.46839
0
-0.588902
0
-0.779574
-1.08548
-0.635686
-1.16441
-0.65955
-0.792567
-0.577452
-0.606396
0
0
-0.726139
-0.715243
0
-0.594794
-2.58429
-2.09749
-2.33959
-0.727897
-0.901846
-1.32993
-0.716085
-0.705877
0
-0.658758
-0.657743
-3.05937
-2.47336
-2.41544
-2.28753
-2.01807
-1.37275
-1.83279
-1.71532
-3.65424
-3.07619
-3.62629
-3.57772
-4.34146
-4.13391
-4.10185
-4.78688
-2.96384
-2.85576
-4.51042
-5.08873
-4.50527
-5.09335
-2.17821
-2.47176
-3.61221
-4.25374
-3.62892
-4.26535
0
-0.650887
-3.42267
-3.55394
-2.97534
-3.03924
-1.54688
-1.78663
-1.66667
-2.30887
0
0
-0.594653
-0.665346
-1.85695
-1.65109
-2.32645
-1.73723
-5.56388
-4.97832
-5.53975
-5.53546
-3.85121
-3.39022
-3.1441
-3.30458
-1.13774
-0.719658
-1.44018
-0.714078
-2.14284
-2.20561
-1.89451
-1.51174
-0.593227
-0.65701
-1.10187
-1.24853
-1.27838
-1.15758
-1.88121
-1.16872
-0.650452
-0.839721
-1.13388
-0.80416
-2.69721
-2.37367
-1.98952
-2.22107
-1.98785
-2.39441
-2.29078
-2.66062
-4.12233
-4.06661
-4.14339
-3.26116
-1.88167
-2.50481
-1.89231
-2.39712
-3.10319
-3.63262
-3.84988
-1.16905
-1.69281
-1.80498
-1.30548
0
0
-2.50483
-2.85203
-3.19661
-2.5711
-3.88812
-3.31158
-4.07049
-3.34791
-1.52942
-1.96687
-1.28689
-1.73
-1.42931
-1.98313
-1.15302
-0.765194
-1.46283
-1.14962
-1.45362
-2.09462
-1.74085
-2.16105
-2.47908
-3.3091
-3.19169
-3.8634
-3.27636
-3.77956
-2.98326
-3.30603
-3.32875
-2.85288
-3.14146
-3.09061
-2.60176
-4.47739
-4.42707
-5.16748
-4.59937
0
0
0
-3.7947
-3.66654
-4.3957
-3.82162
-0.64858
-0.596641
-0.627608
0
-1.74855
-1.26167
-1.81999
-1.64121
-3.62111
-4.26403
-4.26128
-0.711727
0
0
0
-4.60367
-4.63503
-4.56957
-3.97741
-3.185
-3.04882
-3.39228
-4.1184
-4.10066
-3.83999
-4.62096
-0.880323
-1.24155
-1.29544
-1.65861
-4.50205
-3.71443
-3.90768
-3.89342
-2.03306
-2.48944
-2.03855
-1.7372
-2.23564
-2.31294
-3.18449
-3.76342
-3.25582
-1.75263
-2.38787
-2.1153
-2.02977
-2.64822
-3.11242
-2.44227
-2.6683
0
0
-0.722658
-0.679343
-0.706294
-0.716223
0
-0.682138
-2.35874
-2.44664
-2.86174
-1.61644
-2.03657
-1.30377
-4.55644
-5.00244
-5.18349
-1.46125
-1.29332
-1.04738
-6.31794
-6.20218
-6.30395
-5.6562
-0.67847
-0.739528
-1.53322
-1.20862
-1.96405
-2.52115
-1.8486
-2.2287
-0.584814
-0.849774
-0.745203
-1.27698
-1.25994
-2.04856
-2.28147
-1.624
-1.6419
-3.50994
-3.57525
-4.132
-4.0633
-2.5185
-2.11539
-1.72088
-1.8909
-1.32335
-1.9587
-1.96984
-1.91912
-1.7729
-1.66951
-1.18306
-0.723803
-0.725477
-0.780639
0
-1.03595
-0.590812
-5.77087
-5.80789
-1.11988
-0.709817
-1.17108
-0.688571
-4.02427
-4.56031
-4.5754
-4.55278
0
0
0
-0.646904
-2.61261
-3.18386
-3.14731
-3.16007
-1.1059
-0.612314
-1.16859
-1.99411
-1.25247
-1.34768
-1.69503
-2.67381
-3.23723
-2.71856
-2.57645
-2.87199
-1.99502
-2.23198
-2.36352
-0.674131
-1.35418
-1.2458
-0.688828
-0.71394
0
0
0
0
-0.663883
-5.34343
-4.73825
-4.73849
-5.27559
-2.35388
-2.81231
-2.10443
-2.2515
0
-0.825208
-0.750808
0
-1.17738
-0.73704
-0.654871
-2.29408
-2.82092
-2.89937
-0.790554
-1.41662
-0.679663
-1.03826
-2.39345
-1.79037
-2.06309
-1.7887
-2.01139
-1.87318
-1.55652
-1.22195
0
0
-0.668148
-0.644387
-2.25422
-2.52151
-1.73127
-2.35638
-3.5122
-4.22481
-3.57564
-3.62398
-3.16509
-2.85904
-3.47739
-3.11057
-4.04096
-3.46059
-3.93547
-3.21943
-0.635055
0
-0.617477
-0.683342
-0.733159
-0.699001
-1.30949
-1.3109
-0.728109
-3.82068
-3.61914
-4.33582
-3.28001
-2.8846
-3.47261
0
0
0
-2.86639
-3.17602
-2.4639
-2.72137
-1.07623
-0.636944
-1.41224
-1.03065
-2.80937
-2.88477
-3.22805
-2.4809
-2.98002
-2.37292
-2.85885
-3.35624
-3.86723
-3.27255
-3.93038
-1.17116
-0.606435
-0.563976
-0.700886
-1.36124
-1.60166
-1.18124
-1.82616
-1.80007
-2.04479
-1.82244
-2.51108
-2.16918
-2.32305
-2.08148
-1.7965
-1.81434
-1.433
-1.00595
-1.22135
-1.71147
-1.36076
-1.60611
-1.67386
-2.82937
-2.25789
-2.58026
-2.1331
-0.909552
-0.988656
-0.811473
-4.43005
-4.44731
-4.95622
-5.00756
-1.23165
-0.995429
-1.19096
-0.654172
-2.0306
-1.42702
-1.76781
-1.85956
-4.41236
-4.46924
-4.47207
-3.95695
-4.37675
-3.80096
-4.37523
-0.696268
-0.642758
0
-0.647204
-2.96372
-2.89757
-3.13523
-2.56015
-3.98933
-4.40116
-3.97713
-1.25874
-0.805998
-0.608869
-2.02068
-1.98689
-1.46599
-1.24854
-1.55056
-1.66354
-1.16263
-3.02877
-2.70326
-3.36575
-1.18388
-1.24593
-0.674124
-1.03166
-4.26279
-3.53624
-3.94018
-0.639819
-0.722325
0
0
-3.2402
-3.08749
-3.68362
-1.36083
-0.843411
-1.22766
-0.712353
-1.17316
-0.679739
-1.1429
-1.35623
-2.35962
-2.0959
-5.54749
-3.11024
-3.67396
-3.69226
-3.67864
-2.05322
-1.79985
-2.18824
-1.46971
-3.13375
-2.48284
-2.65816
-1.33122
-1.25518
-1.15667
-2.92379
-0.5325
0
0
-2.62239
-2.05473
-2.09127
-2.53391
-2.82159
-2.50863
-2.24071
-2.06117
-2.97591
-3.10379
-1.6767
-1.23573
-1.76988
-2.09553
-2.23261
-1.52696
-2.0769
-1.77802
-1.14887
-1.50307
-1.38496
-2.6764
-3.3057
-2.66354
-2.62576
-4.20121
-3.5176
-3.79526
-0.684489
0
-0.656974
-0.759966
-3.27084
-3.71876
-3.29147
-2.93767
-0.631838
0
-0.606483
-0.668054
0
-0.690716
-0.720001
0
0
0
-0.588522
0
-3.60668
-4.18442
-4.11613
-3.49585
-1.89071
-1.91975
-1.34627
-1.24523
-0.628547
0
-0.541414
-0.974377
-0.585664
0
0
0
-1.35995
-0.696478
-0.734359
-0.855408
-0.878077
0
-0.55306
0
-2.30178
-1.84396
-2.13038
-2.55617
-2.47496
-2.81884
-2.14854
-2.40201
-3.40887
-3.24523
-2.75555
-3.40629
-3.76775
-3.71675
-3.17844
-5.53263
-6.12681
-5.57282
-6.18897
0
0
-0.598326
0
-0.706627
-1.47379
-1.81857
-2.25205
-1.49051
-1.99504
-2.89253
-3.39526
-3.19997
-2.68245
-2.42568
-2.6932
-2.86163
-2.24102
-4.74308
-4.1827
-4.19496
-4.74892
-4.08402
-4.15876
-3.42166
-4.15879
-1.79071
-3.12949
-2.86656
-2.65216
-0.709695
-0.722888
-1.1145
-1.22898
-4.69598
-4.6502
-4.23027
-4.56234
-1.13096
-1.28906
-0.730973
-1.2326
-0.661107
-1.27962
-0.732976
-1.12647
-0.679632
-1.26164
-3.66299
-3.17634
-3.37719
-3.13203
-2.51355
-3.06169
-3.08685
0
0
-0.681031
-0.817828
-3.27633
-3.06138
-3.63847
-3.58281
-0.648186
-0.696607
0
0
-3.49702
-4.03881
-4.12877
-4.11105
-2.08383
-2.03887
-1.16024
-1.1553
-0.679732
-4.64049
-4.59137
-4.09225
-4.50118
-0.675781
-0.633655
-0.610476
0
-2.69468
-3.27838
-3.19802
-1.81536
-1.78181
-2.41443
-2.35439
-0.611781
0
0
0
-3.44812
-3.59876
-4.35217
-3.76
-0.740594
0
0
0
-1.73101
-1.16286
-1.34386
-1.21375
-3.10513
-1.10903
-0.893332
-1.20906
-0.602663
0
-0.646234
-0.657164
-0.830955
-0.706457
0
-0.702161
-0.604984
-1.71624
-1.89778
-1.86166
-2.41286
-1.65558
-1.62422
-1.18151
-1.29029
-1.09821
-1.63686
-1.9419
-1.50681
-3.61858
-4.07366
-4.60863
-4.05128
-3.78262
-3.96261
-4.12456
-1.85444
-1.14495
-1.77923
-2.6007
-2.06487
-1.97233
-2.2083
-3.57524
-3.73868
-4.59777
-4.56505
-5.08155
-5.06199
-3.42251
-3.43
-2.94925
-2.85394
-3.68859
-3.15814
-3.15681
-3.02187
0
0
0
-0.686986
-1.8747
-2.64627
-1.86814
-2.40352
-3.68119
-3.26654
-3.7594
-3.93672
-2.74087
-2.41811
-2.34358
-1.95582
-2.7462
-3.02401
-2.7176
-1.13432
-0.906942
0
-0.69863
0
-1.10016
-0.735789
-0.612763
-0.68733
-1.72872
-2.48725
-2.23035
-3.18349
-2.97025
-2.70987
-1.3651
-1.3542
-1.98651
-1.49024
-2.04577
-2.39426
-2.65027
-2.52536
0
0
-0.80088
0
-1.86961
-1.26483
-1.84925
-1.39378
-0.688402
-1.24436
-0.725074
0
0
0
-3.49135
-4.25855
-3.91883
-3.50267
-2.70807
-2.13958
-2.16947
-3.16702
-3.71167
-3.19276
-3.5768
-0.689003
-0.754766
0
-0.773947
-0.812385
-0.822731
-1.03081
-1.47371
-0.591559
-0.988641
-0.646469
0
-1.33276
-1.2264
-1.25916
-0.689267
-0.640739
0
0
-3.16304
-3.40332
-3.70787
-3.8165
-2.92321
-3.18581
-2.83713
-3.55833
-1.21447
-0.658148
-1.17499
-0.71835
0
-0.658223
-2.1767
-2.07664
-1.67345
-3.64746
-4.0898
-3.38464
-3.3923
-1.50694
-0.897649
-0.67363
-4.92203
-4.93034
-5.48391
-5.55275
-3.70366
-3.67647
-4.25525
-3.55411
-1.68058
-1.27469
-1.35921
-1.88825
-0.588816
-0.679957
0
0
-3.23399
-2.60978
-4.76868
-3.95754
-4.16859
-4.22108
-3.98987
-3.75722
-3.34806
-3.32889
-0.752711
-1.37573
-1.24641
-1.02092
-1.65634
-1.14509
-1.73091
-1.50639
-3.21433
-3.12011
-3.72464
-1.90921
-2.64565
-2.6232
-1.71253
-2.70831
-2.04696
-2.13689
-2.71952
-1.19279
-1.78186
-1.28166
-1.20606
-2.9964
-2.39529
-3.03203
-2.96516
-1.02719
-1.45389
-0.74261
-1.11439
-3.47674
-3.60211
-4.7793
-4.29484
-4.80039
-1.46111
-1.09581
-1.25029
-1.82286
-3.59561
-3.90126
-3.36359
-3.06462
-4.30249
-4.33741
-4.96726
-4.94303
-2.22115
-2.83361
-2.24207
-2.24574
-1.06699
-1.13048
-1.12314
-0.648072
-1.21042
-4.55584
-5.05303
-4.53783
-4.47371
-3.27154
-3.41684
-3.30695
-2.75528
-2.72128
-2.25799
-2.42292
-1.15629
-1.07768
-1.06162
-0.625292
0
-0.714631
-0.603917
-3.24079
-2.97787
-3.38637
-4.15326
-4.18111
-3.64544
-4.35043
-4.90458
-4.91933
-4.9506
-0.698536
0
0
-0.766606
-2.89187
-2.509
-2.15698
-2.91884
-1.33397
-2.11559
-1.58269
-2.05056
-0.654368
-0.659905
-0.60225
0
-0.75554
-0.64085
0
-0.638626
-1.14045
-0.617779
-1.07528
-0.637618
-3.61549
-4.10799
-4.48604
-2.01826
-2.79805
-4.28961
-4.36931
-3.81762
-3.74765
-2.21952
-2.68977
-2.74463
-2.74497
-4.04542
-3.51017
-3.64685
-3.51337
-3.30363
-3.47311
-3.13402
-0.674542
0
-2.91072
-2.60891
-2.96168
-2.94394
-3.45911
-2.84607
-1.37454
-1.46204
-1.0726
-1.61068
-4.72754
-3.91767
-4.68111
-1.74374
-1.55729
-2.34925
-2.31144
-4.19478
-3.87555
-3.42393
-3.95556
-3.88178
-4.33743
-4.5195
-1.92258
-2.47897
-2.05177
-1.8437
-2.46179
-2.92316
-3.13789
-3.10495
-2.19819
-2.7609
-2.25843
-2.17652
-3.56346
-2.96887
-3.32098
-2.83387
-0.720465
0
-0.605846
0
-0.672856
0
0
-3.12437
-2.53974
-3.48156
-3.20459
-1.21343
-1.76718
-1.94388
-1.80861
0
0
-0.721001
0
-0.642578
-0.629516
0
-0.581522
-2.03563
-1.36304
-2.0026
-1.18885
-1.14178
-1.65955
-1.41474
-1.70942
-1.71517
-2.60911
-4.75046
-4.10152
-4.61622
-4.7268
-4.75025
-4.12803
-4.09806
-4.16353
-4.40439
-3.69624
-4.37216
-4.33635
0
-0.601347
0
-0.574626
-1.27862
-1.89922
-1.71038
-1.90819
0
-0.608911
0
-0.717308
-2.59161
-2.05516
-1.72754
-1.20024
-1.61008
-1.30171
-1.92502
-0.816425
-0.603604
-1.074
-0.616177
-3.67305
-3.71421
-3.64762
-3.17028
-4.32343
-3.70163
-4.39241
-4.3413
-2.93791
-2.58113
-2.32157
-3.00012
0
-0.606874
0
0
-2.38304
-1.71676
-2.65592
-2.04623
-1.56145
-1.43648
-0.799142
-1.18597
-1.02443
-0.623369
0
-3.92857
-4.5731
-4.52621
-1.03044
-1.17762
-0.613
-1.1062
-4.1788
-4.06461
-4.13411
-3.39125
-1.97511
-2.16686
-2.14034
-2.75993
-4.57166
-4.57321
-4.04213
-5.21875
-5.26583
-5.29687
-4.67661
-3.89745
-3.30644
-3.69573
-3.24
-1.30015
-1.12789
-1.33049
-0.724535
0
0
-0.696787
-0.70085
-2.33231
-2.43909
-2.22282
-1.89844
-1.81565
-2.43344
-1.93878
-1.96644
-0.67577
-0.694078
-2.11455
-2.27788
-2.24408
-2.7798
-1.90862
-2.39351
-2.19982
0
0
0
-0.653339
-0.809988
0
-0.708606
-0.699045
-2.31449
-2.68723
-1.97927
-3.93776
-4.38341
-4.49916
-3.94555
-3.71636
-4.17371
-4.24185
-4.36693
0
-0.746265
-0.700944
-6.04702
-5.98419
-2.93542
-2.37174
-2.57637
-2.55668
-3.17247
-2.7789
-2.49246
-2.30684
-2.27663
-1.66269
-2.324
-1.28474
-4.40646
-4.65253
-3.96246
-4.57544
-4.96855
-4.99423
-4.45216
-4.98259
-1.33293
-0.682951
-3.25284
0
-0.682092
-0.554431
-0.692308
-4.32781
-3.99324
-4.45295
-3.78116
-2.40012
-1.2188
-0.879173
-0.601994
-0.794217
-2.66808
-3.3225
-2.97594
-3.00618
-4.15978
-4.16387
-4.18791
-3.62868
-1.95974
-2.04372
-1.56236
-1.91835
-1.54473
-1.13581
-1.22439
-1.12068
-1.32231
-0.702083
-0.680644
-4.71897
-4.10952
-4.7013
-4.70803
-4.94449
-0.707736
0
0
0
-0.329916
-0.704735
-0.329961
-0.554069
-2.66182
-2.5525
-3.18882
-2.59003
-1.11855
-1.18279
-1.80664
-1.30392
-2.10547
-2.00712
-2.29488
-1.67916
-4.60854
-5.21225
-5.29023
-4.84441
-1.69802
-1.27824
-1.26572
-1.7462
-0.654725
-2.002
-2.12387
-2.22057
-1.61179
-3.84159
-3.82909
-4.51985
-3.8926
-2.44116
-1.94994
-2.33559
-0.768862
-0.733839
-0.694797
-2.47241
-2.85328
-3.25382
-3.2617
-0.560105
-1.30212
-1.83778
-1.23708
-1.18654
-4.31668
-3.71101
-4.04119
-3.58199
-3.02992
-3.49116
-3.33309
-2.42738
-2.43506
-3.06117
-2.28028
-3.41002
-4.01964
-3.17219
-3.8236
-4.78073
-4.23229
-4.15938
-4.77662
-2.97093
-1.96709
-2.65562
-2.66562
-2.05912
-2.17219
-1.62503
-1.66818
-4.59634
-5.50609
-4.94052
-5.03981
-1.27328
-1.27719
-1.86938
-1.8179
-1.19351
-1.82464
-1.30392
-0.615396
-0.589869
0
-0.633794
-4.364
-4.21266
-3.97223
-3.80016
-6.24675
-5.54093
-1.17576
-0.519718
-0.672302
-0.663155
0
-0.724766
-0.616389
-1.36592
-1.82069
-1.43297
-2.24082
-4.74969
-4.41476
-4.38351
-3.90567
-3.96095
-3.64648
-1.11542
-2.2833
-3.03941
-2.37678
-3.00762
-3.29692
-3.93459
-1.21357
-1.99881
-2.30433
-0.634697
-1.12053
-0.681392
-1.05165
-1.74724
-1.1564
-1.11603
-1.57947
-4.6328
-5.3969
-5.43507
-4.87729
-0.843822
-0.672996
-0.708586
-0.649674
0
0
0
-4.42169
-3.94344
-3.30185
-3.01344
-3.73965
-3.69909
-4.38096
-3.8005
-4.35839
-4.2264
-1.08124
-1.06321
-0.567045
-0.623613
-3.64163
-3.75194
-3.84354
-4.38513
-3.14087
-3.13797
-3.75089
-3.15835
-3.55683
-2.94226
-3.36877
-0.594974
-0.600116
0
-0.93987
-1.76646
-1.30833
-1.36206
-0.996266
-3.51834
-3.21556
-3.59798
-3.85521
-4.18728
-3.62108
-4.25251
-3.73046
-0.759507
-0.56911
-0.885387
-3.0996
-2.77502
-2.40647
-3.04284
-2.06318
-1.85576
-2.3216
-1.75637
-4.97572
-4.97569
-5.63164
-5.5843
-3.13752
-2.67161
-2.80807
-3.30792
-2.89141
-2.21517
-2.1493
-2.79731
-3.32743
-2.78717
-3.39939
-1.23947
-1.09328
-1.23207
-1.65615
-1.97043
-1.27044
-1.60871
-4.29724
-3.66742
-4.03709
-3.8901
-2.71993
-3.27235
-3.03123
-3.43353
0
0
-0.605753
0
-1.07585
-1.76009
-1.26413
-5.54185
-5.57421
-5.0126
-5.53215
-3.1983
-3.18161
-3.75992
-3.77593
-2.27465
-2.6903
-2.0424
-0.662617
0
-0.665356
-0.692325
0
0
-1.67751
-1.16178
-1.75649
-1.12179
-1.38411
-1.74078
-1.84334
-2.23762
-5.41743
-5.97546
-5.84359
-5.99575
-2.15127
-2.09752
-1.9381
-1.4464
-1.31992
-1.28259
-0.740135
-1.22901
-0.701858
-1.24065
-1.12186
-1.92784
-2.51997
-1.9823
0
0
-0.678475
-0.756258
-1.23928
-0.636328
-1.24406
-0.814746
-0.78666
-0.596006
-1.77742
-1.94131
-2.47878
-1.95754
-1.16808
-1.17595
-0.826409
-0.726838
0
0
0
-1.78709
-1.34975
-2.15265
-1.65344
-3.94294
-4.07362
-4.5995
-4.62891
-2.60711
-2.62094
-2.96897
-3.4769
-3.32551
-3.55202
-3.20596
-2.49147
-3.01226
-2.65882
0
-0.715042
0
-0.651044
-4.49891
-4.4732
-4.41057
-3.84317
-5.18734
-4.9569
-5.28186
-5.3566
-4.83063
-4.69227
-1.58778
-1.94856
-1.40836
-1.3362
-3.69302
-4.32141
-4.24834
-4.23926
-4.72934
-4.18907
-4.77527
-2.02304
-2.29425
-2.21945
-1.7687
-1.50073
-1.02876
-1.23833
-0.639287
-1.34977
-1.17221
-1.50291
-5.42059
-4.82822
-4.49596
-4.8877
0
-1.46449
-1.72085
-1.11404
-1.84366
-2.95068
-2.87107
-3.30907
-3.36589
-1.23895
-1.29118
-1.85889
-1.68825
-1.28744
-1.18737
-0.704467
-0.81181
-0.751908
0
0
0
-2.19765
-2.81893
-1.2984
-1.83513
-1.79851
-1.82988
0
-0.669921
0
-1.71565
-1.75449
-4.26658
-3.7124
-4.257
-4.11051
-1.16916
-0.909874
-1.70842
-1.31062
-1.1824
-0.667867
-1.1434
-1.11882
-4.73403
-4.17004
-4.69997
-2.96672
-3.54255
-3.18404
-2.41071
-3.06802
-2.56995
-2.42631
-4.76877
-4.59094
-5.11107
-4.91812
0
0
-0.774573
-3.62292
-3.02993
-3.53676
-3.4928
-3.10864
-3.09585
-3.71336
-0.633855
0
0
-0.706602
-3.40743
-3.6772
-4.14039
-3.72426
-2.10873
-2.10791
-1.47242
-1.90404
-1.93127
-2.42892
-2.58529
-2.47534
-2.10156
-2.0978
-1.79016
-4.07603
-4.74377
-4.27483
-4.11915
-1.40223
-2.07413
-1.85212
-1.39141
-5.33044
-5.35369
-5.36111
-4.51648
-3.80529
-3.9303
-4.34835
-4.50553
-4.51016
-4.41145
-3.9945
-1.59501
-1.37235
-1.71604
-1.16298
-1.92611
-1.96144
-1.40699
-1.92661
-2.51237
-2.48932
-2.59344
-2.3877
-1.971
-4.60949
-1.81538
-2.27223
-1.59089
-5.08591
-4.54565
-5.0692
-4.54194
-4.58195
-4.28128
-4.56542
-1.84538
-2.09936
-1.88292
-2.42706
0
-0.624424
-0.73162
0
-1.7636
-1.28766
-1.86209
-1.90243
-0.87602
0
-0.653994
-0.685757
-4.14687
-3.8629
-3.65147
-3.75432
-3.68532
-3.1615
-3.23429
-1.57937
-2.44999
-1.83965
-1.93786
-1.77557
-2.38795
-2.11343
-2.97487
-2.38127
-2.35185
-2.91431
-0.725553
-1.68638
-1.12238
-1.42003
-1.82561
-3.03404
-2.66781
-2.63745
-2.32826
-4.07758
-4.82145
-4.27299
-4.80822
-1.4497
-2.02865
-2.29049
-1.91523
-2.66624
-2.52182
-2.64499
-1.95731
-1.17521
-1.4022
-0.586352
-0.755264
-3.59347
-3.34666
-2.94171
-3.06094
0
-0.649011
0
0
0
-0.689369
0
0
-3.00238
-2.80286
-0.810525
0
-0.559237
0
-4.62728
-4.45383
-4.51563
-3.55395
-3.54669
-2.92763
-3.01632
-3.05576
-3.4747
-3.56313
-3.10041
-2.45763
-2.34683
-2.90261
-2.69566
-1.00662
-1.70209
-1.51713
-1.38763
0
-0.742431
-0.663171
-0.641789
-0.698768
-1.61827
-0.672142
-0.676696
-0.640124
-1.18953
-3.09423
-3.16918
-3.71821
-3.13886
-2.09728
-1.94294
-1.33473
-1.78127
-2.7255
-2.32328
-2.89343
-2.35007
-2.28534
-1.98819
-1.82408
-2.57433
-2.12148
-1.63297
-3.02015
-2.80653
-2.62978
-1.94164
-2.15238
-1.79211
-1.42133
-2.38621
-1.93141
-1.80844
-1.75671
-3.79085
-3.79585
-1.91063
-1.5797
-1.12737
-1.59415
-2.39934
-1.8416
-1.88966
-4.9968
-4.91311
-5.03348
-4.41336
-0.760764
-1.2753
-1.20097
-1.32266
-0.609567
-0.645372
-1.09862
-1.72872
-2.21543
-1.71043
-1.97051
-4.36841
-4.4985
-3.73461
-1.17153
-1.91146
-1.5293
-1.31063
-2.70355
-3.16157
-3.61819
-3.42061
-1.29903
-1.21078
-1.70076
-1.92324
-2.04071
0
0
-0.641731
-2.60432
-2.88031
-2.84532
-2.8974
-3.20116
-3.57228
-2.97745
-0.741788
-1.26678
-0.683625
-1.31929
-3.6968
-4.28079
-4.20998
-1.15025
-1.18069
-0.733152
-0.694996
-2.27681
-1.97498
-2.20817
-2.65606
-5.35235
-6.00702
-5.86775
-5.79112
-4.32337
-3.93027
-4.02262
-1.87086
-1.17052
-1.43006
-1.32645
-2.80345
-3.17317
-3.31861
-2.85139
-3.44749
-3.15633
-3.53972
-3.77303
-1.40562
-1.25308
-1.971
-2.02433
-2.04449
-2.74461
-2.70033
-3.86993
-3.65869
-4.40559
-4.06959
-2.93818
-3.22728
-2.60321
-3.50187
-2.7323
-2.43898
-2.63208
-2.66428
-2.6649
-2.01308
-0.662015
-0.604127
0
-0.646496
0
-0.593823
0
-0.669057
-2.67042
-3.04502
-2.9131
-3.37227
-5.70031
-5.64931
-5.66663
-5.1985
-3.42138
-3.94637
-3.34355
-3.97599
-4.52972
-4.47528
-3.91984
-4.49602
-2.27291
-2.76386
-2.42954
-2.00768
-3.40844
-2.90365
-2.79424
-0.673487
-0.800013
-1.2031
-1.11152
-1.70815
-1.71773
-1.0444
-1.28134
-3.85536
-3.00746
-3.34714
-3.35376
0
0
0
-0.641779
-2.80797
-3.33073
-2.80958
0
0
0
-0.649713
-2.67766
-3.11431
-3.16463
-2.48615
-1.98241
-1.65628
-1.29811
-3.29643
-3.37114
-3.94868
-3.49363
-0.732972
0
-4.38722
-5.0986
-4.58435
-2.27401
-2.16291
-2.80137
-2.27678
-3.12427
-3.20616
-3.28492
-3.87
-4.21956
-3.53828
-3.52924
-3.80539
-3.33929
-3.59656
-3.17631
-2.97124
-1.65568
-1.95617
-3.53835
-2.87802
-3.25207
-3.58986
-1.89303
-1.61956
-2.20175
-1.93876
-1.43205
-1.14789
-1.12675
-0.574235
-1.57854
-1.29466
-2.10117
-1.68791
-1.89619
-1.80593
-1.63025
-1.34323
-3.90819
-3.95019
-4.57956
-3.96279
0
-0.586984
0
0
-4.77452
-4.66931
-5.32932
-5.30016
0
-0.780233
0
0
-2.68404
-3.14312
-2.74627
-2.69235
-2.67824
-3.37913
-0.727516
-0.669032
-1.1933
-1.16806
-0.632383
-0.716192
0
0
0
-0.704602
-1.17858
-0.636713
-0.673545
-0.777062
-0.639926
-4.5155
-4.10582
-4.18987
-4.14259
0
-0.689052
0
-0.643045
-2.46446
-3.07886
-3.12506
-2.03007
-2.71212
-2.67625
-1.90763
-1.22964
-1.53128
-1.05869
-0.582332
-1.25216
-1.19042
-0.970558
-1.71268
-1.59843
-2.33436
-1.84449
-3.32304
-2.74582
-2.05504
-1.22852
-1.61761
-1.6402
-1.73471
-1.32963
-2.00011
-1.49333
-2.5282
-1.9605
-2.51103
-2.22608
-0.794179
0
0
-0.804715
0
-0.747582
-0.537357
-0.586121
-2.69049
-1.3826
-0.805092
-1.60537
-1.44876
-0.59739
-0.7352
-1.22633
-0.656427
-1.25077
-1.24024
-1.69829
-1.56059
-2.95824
-4.08774
-4.30991
-4.26297
-3.90401
-3.54061
-3.52814
-3.06049
-0.668552
-1.14935
-0.663877
-0.653544
-3.50666
-2.93062
-3.39558
-3.22112
-0.699304
0
-2.80677
-3.5256
-2.98617
-2.90371
-3.03652
-3.49252
-2.78738
-1.58411
-2.4032
-1.87079
-2.01822
-4.12313
-4.04089
-4.68638
-4.6225
-4.56729
-5.06432
-5.02561
-4.73458
-5.2271
-5.39092
-5.37081
-3.26822
-3.37251
-3.69166
-3.82414
-4.06364
-4.52738
-2.42879
-1.69219
-2.29771
-1.88025
-0.621551
-0.659043
-1.12928
-0.578964
-2.46827
-2.37478
-3.02711
-2.87928
-2.04847
-1.82918
-1.35824
-2.05336
-2.75175
-2.75631
-2.83627
-3.40574
-2.41303
-2.94777
-2.89783
-2.97935
-1.89458
-1.96443
-2.50353
-1.9747
-3.14804
-3.75066
-3.68569
-3.06038
-6.33679
-5.6813
-5.68502
-5.69409
-0.680188
-0.581869
0
-0.630663
-1.54688
-1.07396
-1.1873
-1.65517
-2.57143
-3.18326
-3.0519
-3.15947
0
0
-4.54167
-4.34945
-5.09855
-4.48765
-0.652957
0
0
0
-3.64003
-2.99177
-3.02582
-3.65888
-1.18604
-1.16828
-1.62596
-0.612353
-1.18935
-1.14483
-1.19869
-1.07285
-1.55653
-1.67187
-1.63775
-1.28848
-1.96306
-1.8661
-0.804479
-0.74926
0
0
-3.34526
-3.58794
-4.18433
-3.89684
-1.20598
-1.79737
-1.48988
-1.69778
-1.15583
-1.69628
-1.81067
-2.20287
-1.90911
-1.58441
-2.3313
-1.19648
-1.00705
-0.679077
-1.62021
-1.63828
-1.67814
-1.17003
-4.48339
-4.65148
-5.23734
-4.61112
-0.865873
-3.24849
-2.85095
-2.59129
-3.24069
-4.94657
-4.86949
-4.4171
-5.14804
0
0
0
-0.764827
-0.807825
0
-0.648377
-0.681946
-1.87178
-2.36701
-2.34207
-0.614888
-0.655839
-0.727559
0
-0.968143
-1.41162
-1.49339
-1.20501
0
-0.817993
0
-0.695061
-3.01037
-3.94767
-3.43268
-3.47481
-0.686545
-1.07683
-1.53112
-1.02069
-3.07355
-0.726193
-0.660108
-0.817839
0
-0.944369
0
-0.641583
-0.731144
-3.34312
-3.85483
-3.33241
-3.36876
-0.587837
-0.873517
-0.715469
-1.087
-1.30308
-1.55759
-0.986015
-1.11676
-1.66434
-1.56096
-1.02631
-3.97642
-3.9858
-3.4668
-3.35302
0
0
0
-0.530853
-3.05788
-2.36885
-2.52276
-2.37057
-2.56863
-2.12308
-1.7319
-3.3783
-2.7587
-3.51694
-1.51866
-1.34798
-0.904357
-0.63465
0
0
-0.740397
0
0
0
-0.731519
-0.724801
-0.763551
-0.74907
-1.37535
-1.37747
-5.21533
-4.53736
-5.23236
-4.56843
-0.827407
0
-0.600806
-0.603831
-3.77932
-3.8702
-3.24207
-0.75113
0
-0.638628
0
-0.568052
-0.777875
-4.41194
-5.0718
-5.05595
-2.95755
-2.80785
-2.86953
-2.34746
-3.56642
-4.17324
-3.83405
-3.9033
-0.614912
0
0
0
-2.52133
-3.03092
-1.64766
-1.64374
-1.39155
-1.10783
-5.07515
-4.63491
-2.62267
-2.94375
-3.16599
-2.48579
-4.70745
-5.30341
-4.48188
-4.64165
-4.36103
-4.32879
-4.86617
-0.602757
0
-0.619893
-4.1115
-3.48091
-4.0804
-3.48721
-3.99098
-4.12628
-1.90901
-2.43012
-2.65743
-2.21466
-4.09099
-1.32126
-1.69968
-1.21809
-1.24162
-2.90531
-2.29659
-4.73183
-4.59957
-4.37029
-5.11279
-4.83983
-4.90086
-4.28127
-4.79055
-1.97535
-1.41422
-1.27949
-1.8498
-2.01453
-1.98074
-2.53832
-2.66298
-1.9525
-2.36855
-2.50771
-1.55709
-1.10337
-0.58955
-1.30552
-1.36064
-0.956569
-2.35437
-2.44025
-1.66548
-1.94111
-1.76908
-1.60157
-1.82814
-1.22932
-0.627889
-0.921438
0
0
-0.818304
-1.08757
-0.952521
-0.558097
-2.14238
-1.66624
-1.83246
-1.76112
-1.7916
-1.51714
-1.32204
-1.15947
-0.746581
-1.30246
-3.36837
-3.37638
-2.75328
-3.35803
-1.81263
-2.38701
-2.67956
-4.01854
-4.63148
-4.18061
-4.06237
-2.19536
-1.87557
-1.56064
-2.55649
-2.90744
-2.24024
-2.76259
-0.839963
-0.583644
-1.06106
0
-0.755551
0
-0.706106
-3.21265
-2.69119
-2.40657
-3.34673
-3.9894
-3.33015
-3.43576
-1.20326
-1.8595
-1.62961
-2.6066
-3.21766
-3.02032
-3.34511
-1.21455
-1.87433
-1.26209
-1.85731
-4.77281
-4.75307
-4.88947
-4.2034
-0.666889
0
0
0
-4.91926
-5.47935
-4.83836
-4.88685
-3.23047
-2.10754
-2.50671
-2.10284
-1.83892
-5.33659
-5.31399
-5.33911
-0.777764
0
-0.67473
-0.623429
-3.16437
-3.23688
-3.76854
-3.82078
-2.21017
-2.1718
-1.68541
-1.70334
-4.31644
-4.30274
-4.58231
-4.97916
-4.48786
-3.95063
-4.05962
-4.50123
-1.15343
-0.700356
-1.06627
-0.612419
-3.05654
-3.33801
-4.08548
-4.23626
-4.1479
-4.70187
-5.01448
-4.24834
-4.55662
-2.44974
-1.91758
-1.30717
-2.10006
-1.63454
-1.56084
-1.60708
-2.27787
-2.09094
-2.01926
-1.73086
-1.35998
-2.2128
-4.76046
-5.2572
-5.26437
-4.65306
-0.708488
0
0
0
-0.660358
-3.25514
-3.52328
-3.80826
-3.83552
-4.35947
-4.45114
-1.79233
-1.61071
-1.52132
-3.67181
-3.75578
-3.80097
-3.04262
-4.04096
-3.59093
-4.10139
-3.95768
-1.45758
-1.69594
-1.0896
-1.14053
0
-0.62896
-0.610153
-3.08063
-3.49279
-2.94657
-2.69601
-1.81029
-1.15307
-1.1723
-1.22119
-5.40158
-4.77142
-4.72423
-5.3032
-2.47336
-2.14689
-2.7763
-0.673853
-1.22177
-1.24363
-1.15902
-3.62946
-4.1553
-1.83926
-1.42234
-1.7421
-1.16337
-0.760596
-0.745392
0
-0.53983
-1.4973
-1.85248
-1.32729
-1.96018
-0.66746
0
-0.550596
-0.684801
0
0
-0.64778
0
0
-0.741648
-0.665441
-0.684788
-0.738518
-0.798668
-0.664655
0
-2.51058
-2.41875
-3.00577
-2.21291
-1.3277
-2.03842
-1.92583
-1.55103
-1.64233
-2.5368
-1.85535
-2.21106
-2.1375
-2.59976
-2.72833
-2.80555
-2.79908
-3.51916
-3.52638
-0.690612
-0.716195
-1.08197
-1.40599
-1.28956
-0.638067
-1.18354
-0.736433
-1.41295
-1.15936
-1.20215
-1.06995
-1.47122
-4.13695
-4.56127
-4.45028
-4.11534
-4.57781
-4.56987
-3.92573
-4.59399
-4.56027
0
-0.94177
-0.759343
-0.764963
-2.27202
-2.93039
-2.47393
-3.02743
-1.33832
-1.39189
-1.97371
-1.46743
-0.682666
-0.610975
-1.07985
-0.724264
-1.23679
-0.723025
-1.30549
-0.726457
-1.63003
-1.16251
-0.705907
-1.97187
-2.58224
-1.94088
-2.53611
0
0
0
-3.1762
-3.75714
-3.25272
-0.690295
-1.25905
-0.756542
-0.690987
-0.65312
0
0
0
-1.94454
-2.76556
-2.64652
-2.22888
-4.51137
-3.93208
-4.32604
-4.8699
-4.73378
-4.81152
-4.22002
-1.12483
-2.04816
-1.47873
-2.04626
-1.09828
-0.714844
-0.588802
-0.63176
-1.37936
-0.752949
-4.39221
-5.02972
-4.96274
-4.60549
-2.63938
-2.91663
-2.52763
-2.09636
-1.17419
-1.07364
-2.06411
-1.36574
-1.61302
-1.46023
-4.22
-4.93846
-4.28408
-4.50805
-4.78942
-4.10302
-4.46869
-3.81213
-4.00551
-4.19106
-1.50809
-1.23234
-1.17206
-0.861143
-4.23932
-3.61114
-1.43895
-0.747891
-1.0205
-1.13144
-0.966847
-0.64449
-0.581039
0
-1.52796
-2.01607
-1.60927
-1.14418
-1.18105
-1.68611
-1.74687
-1.09631
-1.62634
-0.570269
-0.648315
0
-5.2375
-5.2029
-5.185
-4.56735
-4.86468
-4.67375
-4.1445
-0.813702
-1.22196
-4.86557
-5.41769
-0.731508
-1.08507
-1.30212
-1.09497
-4.28392
-3.89275
-4.60399
-4.09473
-1.35616
-1.26148
-1.28223
-1.80096
-5.53469
-5.56541
-5.13078
-4.99149
0
0
0
-0.598646
-2.85868
-3.07847
-2.83351
-1.04642
-1.37591
-1.84421
-1.21827
-3.37259
-3.83428
-3.80321
-4.10754
-2.71548
-2.74451
-2.20435
-2.17652
-4.66455
-4.15979
-4.60694
-0.700711
-1.28538
-1.13741
-4.5343
-4.53608
-4.00385
-3.99194
0
-0.675501
0
0
-1.59633
-1.74902
-1.609
-0.948184
0
-0.653163
0
-0.639828
-0.6112
0
-0.477276
-0.556479
-2.33482
-1.81626
-2.59757
-1.18603
-0.655441
-0.718449
-0.645784
-4.51521
-4.0326
-3.75751
-4.51681
-1.76917
-1.35917
-1.12995
-1.82011
-2.10438
-1.67419
-1.71844
-1.49673
-2.02344
-2.5243
-2.60248
-2.66724
-3.1926
-3.2459
-3.79114
0
0
0
-3.55111
-2.92937
-3.46529
-2.90316
-3.36306
-3.20995
-3.91892
-3.5237
-2.19842
-1.58072
-1.67398
-2.86884
-2.7596
-3.57195
-3.99242
-3.368
-3.49683
-3.28057
-4.00968
-3.4732
-3.499
-1.74271
-1.79627
-1.93548
-1.2282
-4.33891
-3.66588
-4.16194
-4.14126
-4.57252
-4.48667
-5.05747
-4.4646
0
0
-0.614232
0
-3.37843
-3.36265
-4.0284
-3.52457
-3.07594
-3.10974
-2.45208
-2.33632
-1.19534
-0.703114
-0.60823
-0.672578
-5.04872
-4.50242
-4.87738
-5.42952
-4.92184
0
-0.701465
0
0
-1.37791
-0.692078
-0.740313
-0.738021
0
-0.701682
-0.633512
-0.798913
-4.42308
-2.08519
-1.36756
-1.78556
-1.44802
-1.21712
-0.644181
-0.593688
-0.613103
0
0
-0.586087
0
-4.17902
-3.7968
-3.69567
-4.33743
-2.4384
-2.11551
-2.43335
-4.50646
-3.54616
-4.06539
-4.00178
-3.495
-0.72351
-0.585043
0
0
-4.65829
-4.02857
-4.59968
-4.67748
-0.975202
-0.710967
-1.18015
-0.573004
-2.43116
-2.31891
-1.99556
-1.72586
-2.66475
-2.81639
-2.7448
-3.29274
-2.75874
-3.29814
-3.36804
-2.3517
-1.91623
-1.55103
-2.31352
-1.91961
-1.90405
-1.19177
-1.62211
-1.18789
-1.76734
-1.60822
-1.15375
-1.54412
-0.903596
-0.708124
-0.904725
0
0
0
-0.736486
-0.67841
-0.563771
-0.702005
0
-0.880142
0
-3.27741
-2.87172
-2.76884
-2.6671
-1.58294
-1.99536
-1.98129
-1.39755
-1.63643
-1.26155
-1.78577
-1.18307
-4.5558
-4.08293
-4.61366
-4.57356
-2.02449
-2.49734
-1.81422
-2.25313
-4.82992
-5.46313
-4.83804
-0.71736
-1.46272
-0.878662
-1.18963
-1.84222
-2.48501
-2.43816
-1.96578
-0.631678
0
-0.73402
-0.785169
-0.680785
0
0
0
-1.64109
-1.36078
0
-0.749659
-0.863974
0
-1.03923
-1.54317
-1.42279
-0.803834
0
-0.549805
-0.689419
-0.610174
0
0
-0.615906
-1.82687
-2.27211
-2.20728
-3.14232
-2.53254
-2.82799
-2.7855
0
-0.561615
0
0
-1.24393
-1.25416
-1.23987
-0.679978
-1.17322
-1.81755
-2.10124
-1.64478
-2.91297
-2.56439
-2.62825
-2.36616
-2.99648
-3.11953
-3.28173
-2.60874
-2.36001
-2.71091
-2.17546
-3.25427
-2.98756
-4.4667
-5.01044
-4.4016
-5.12682
-3.6163
-3.98719
-3.55135
-4.17163
-0.734267
-0.625772
0
-3.42085
-3.75935
-3.17922
-3.81646
-5.73718
-5.7742
-0.637623
-0.618389
-0.666731
-1.1559
-2.36031
-3.01237
-2.57597
-2.57197
-1.28291
-0.692316
-0.713523
-1.15096
-1.17637
-1.67762
-3.90089
-4.51805
-3.82204
-4.4767
-5.34177
-5.77827
-5.23923
-5.22853
-2.48543
-2.9385
-2.90054
-2.95479
-1.10206
-0.904798
-0.581161
-1.30027
-1.71145
-1.16686
-1.8239
0
0
-0.572573
-1.29082
-1.36287
-1.25091
-1.92538
-1.21927
-1.22328
-1.26504
-0.686259
-2.92784
-2.31937
-3.15575
-3.37722
-2.98518
-2.95748
-2.6727
-1.51113
-1.17583
-1.47257
-1.83825
-1.93013
-2.44679
-2.24588
-3.50335
-3.39625
-3.02017
-3.54718
-2.73318
-3.2613
-2.57603
-2.63676
-3.69392
-4.07961
-4.27612
-1.25729
-1.82161
-1.39676
-1.96953
0
-0.719638
0
-0.662974
-1.40487
-0.831973
-1.01971
-1.12815
0
-0.642044
0
-1.36514
-0.734101
-0.606683
-0.911364
-2.43766
-2.79844
-3.3107
-2.86863
-1.19661
-1.09654
-0.673078
-0.629164
-1.2488
-0.996024
-5.26975
-5.27669
-5.29868
-1.28848
-1.69145
-2.13047
-3.87902
-3.58662
-3.26699
-3.96626
-4.35582
-4.93931
-4.33576
-4.26934
0
0
0
0
-0.624087
0
0
-0.542058
-1.25754
-0.644737
-0.711247
-1.09505
-1.49624
-1.12124
0
-0.805355
-0.646231
0
-2.21109
-1.78366
-2.58797
-1.22812
-1.44037
-4.75069
-4.15743
-4.10929
-4.80716
0
-0.781713
-3.66063
-3.8025
-3.13278
-3.16085
-0.658635
-0.630535
0
0
-3.47018
-3.41071
-3.9387
-3.58068
-1.15204
-1.09855
-1.76258
-1.32859
0
0
-0.643096
0
-1.11178
-1.23291
-0.630766
-0.751313
-1.23983
-1.18487
-1.53151
-3.33621
-3.96874
-3.4519
-4.05521
-2.24871
-2.68911
-2.20223
-1.95913
-2.41274
-2.96599
-2.7442
-2.87616
-1.65346
-1.27432
-1.27115
-0.917324
-1.2724
-1.24509
-0.695118
-4.87767
-4.91767
-4.7543
-4.47436
-4.44177
-4.32206
-3.84742
-3.80089
0
0
0
-0.623196
-1.42207
-2.1972
-1.63745
-1.78211
-4.46467
-1.1306
-0.621279
-0.664069
-0.597526
-2.33611
-2.49869
-2.8773
-3.00664
-0.648615
-1.23969
-1.29376
-1.21799
-1.14206
-1.46431
-0.9735
-1.06766
-0.82798
-0.74978
-0.877333
0
-3.66196
-4.14024
-3.97371
-3.65188
-1.4366
-2.14765
-1.57603
0
-0.782407
-4.80419
-5.35546
-5.25699
-4.61974
-4.7619
-4.91983
-4.27662
-1.76605
-1.15116
-1.39138
-1.13899
-3.21453
-3.06369
-3.45222
-3.36402
-2.94727
-2.71789
-3.04274
-3.18982
-3.77283
-3.79993
-2.2727
-2.26511
-1.53575
-0.615299
-0.673039
0
-1.14839
-1.63951
-1.13366
-1.67412
-1.61948
-1.14771
-0.979866
-1.36818
-0.794699
-0.663574
-1.2997
-2.60591
-2.54135
-2.52665
-3.17373
-2.70825
-2.52142
-2.74822
-4.02167
-3.46613
-3.90572
-4.04214
-1.697
-2.2134
-1.74136
-1.55986
-1.64384
-1.63372
-1.08671
-4.38995
-4.92135
-4.92835
-4.88699
0
0
0
-0.668668
-0.665254
-0.82637
-1.18937
-3.22091
-3.54711
-3.06392
-2.92354
-3.09903
-3.60127
-4.35613
-3.71766
-4.45712
-4.39612
-3.51078
-3.4247
-2.95886
-3.55193
-1.46357
-2.05409
-1.67936
-1.99192
-1.54971
-1.17721
-1.59678
-1.71929
-1.7583
-1.26926
-1.93518
-1.61084
-1.60142
0
-0.67746
0
-0.65542
-0.61721
0
0
0
-2.91442
-3.27205
0
-0.665867
0
0
-1.8769
-1.24566
-1.38776
-0.752031
-1.26862
-1.92772
-1.14122
-1.36228
-1.79784
-5.82903
-5.76466
-5.95023
-5.37335
0
0
-0.78094
0
-2.03668
-1.48519
0
-0.6428
-4.06162
-4.03983
-4.09392
-4.9297
-4.90872
-4.34801
-4.92156
-1.2031
-1.95486
-1.71724
-1.71112
-5.25257
-4.73704
-5.31623
-3.93057
-3.36673
-3.97571
-4.02523
-4.25178
-4.88473
-4.89721
-4.87692
-4.61344
-4.60822
-4.0704
-4.59606
-4.5979
-4.08084
-4.60019
-4.61238
-1.5723
-1.14363
-0.763188
-1.10754
0
-0.624263
0
0
0
-0.576983
-0.661545
-4.43646
-4.33084
-4.32645
-3.8434
-1.76348
-2.03418
-1.94047
-1.77906
-1.97924
-1.97027
-1.65245
-2.45885
-1.85376
-2.82428
-2.8001
-3.41589
-3.02032
-3.97214
-4.00315
-3.3888
-4.12295
-4.67869
-4.72643
-4.74627
-1.7788
-1.50203
-1.28752
-2.10988
-3.26931
-3.99664
-3.36595
-3.66707
-4.32901
-5.00175
-4.80307
-4.88003
-4.29587
-5.09038
-4.51571
-4.3703
-3.36061
-3.24925
-2.83294
-2.7891
-5.98494
-5.84638
-5.09378
-0.654815
0
-0.77712
-0.61901
-1.27724
-0.687836
-0.675204
-4.0528
-4.63977
-4.04021
-4.66589
-4.66
-4.72323
-5.27375
-0.653385
-1.27538
-0.619979
-0.695559
-3.14347
-3.01794
-4.46439
-4.98624
-4.59433
-1.07324
-2.90866
-2.60855
-1.30836
-0.696401
-0.656367
-1.05526
-2.14919
-2.16322
-2.73872
-2.10345
-1.85451
-1.32418
-1.1483
-1.90839
-1.15049
-1.54254
-0.822889
-0.766843
-1.21486
-1.60738
-1.33034
-2.11318
-5.18956
-4.56451
-5.13758
-5.06213
-0.629764
-1.05942
-0.82009
-0.581516
-4.74031
-5.52045
-4.964
-5.00526
-3.10424
-2.90525
-3.16679
-2.51737
-1.09697
-1.53834
-1.65003
-1.67741
-0.968312
-1.50994
-1.10527
-1.13131
-2.15249
-2.12773
-2.14395
-1.66408
-2.35629
-1.81781
-1.9725
-1.02234
-1.55207
0
0
-0.635817
0
-2.61008
-1.9258
-2.44505
-2.6962
-2.99821
-0.620418
-0.628938
0
0
-3.69151
-2.8575
-3.05751
-1.12642
-1.47694
-1.81201
-1.39782
0
0
-0.631331
0
-2.10255
-2.15255
-2.84528
-1.79995
-1.21339
-1.77591
-1.75393
-1.66222
0
0
-0.805596
0
-0.700401
-1.14244
-0.602714
-0.816297
-0.675892
-0.616706
-0.662532
0
-1.72001
-1.64604
-1.86987
-2.38347
-0.631514
0
-0.661994
-0.609049
-2.21779
-1.94258
-1.64558
0
-3.25675
-2.80181
-3.39256
-2.47055
-2.64806
-2.99199
-2.52543
-4.658
-4.57115
-4.60368
-4.08789
-4.16992
-4.87072
-4.23483
-4.42842
-2.4918
-2.34833
-2.47568
-2.48357
-1.81731
-0.702415
-1.16828
-1.07136
-1.5946
-3.45629
-3.48854
-3.33141
-2.83877
-3.06245
-2.76484
-1.66026
-2.07818
-1.98407
-2.08291
-2.66045
-3.29195
-3.30491
-3.02205
-2.57687
-0.615977
-0.663534
-0.657182
-1.27187
-1.29422
-1.66217
-1.43117
-1.32076
-1.23882
-0.686506
-1.21633
-2.60424
-1.97092
-2.6718
-1.41456
-0.655583
-1.32358
-1.09362
-2.38961
-2.79974
-2.28462
-2.77725
0
0
0
-0.703494
-2.65691
-3.14067
-2.26032
-1.88407
-2.00432
-1.46451
-0.774463
0
0
-3.14597
-2.28306
-3.1334
-2.50642
0
-0.679758
0
0
-3.7816
-4.48709
-3.96475
-4.50266
-1.9529
-1.8363
-1.66126
-1.39323
-4.35035
-3.66954
-4.18485
-3.77014
-2.42093
-3.07782
-3.13712
-2.58253
-3.15658
-3.20669
-3.7223
-3.58585
-4.74772
-4.56592
-1.29766
-1.21394
-1.85544
-1.37704
-2.81084
-2.08993
-2.2505
-2.21244
0
-0.714904
0
0
-1.73306
-2.13612
-2.51
-1.92411
-0.661639
-0.625814
-4.57604
-3.96842
-1.75374
-1.77857
-1.822
-1.23121
-1.18284
-1.23502
-1.32364
-0.692058
0
-0.713513
-3.4563
-4.00091
-4.00311
-3.27837
-2.27109
-1.70044
-1.7864
-1.68806
-3.25815
-3.51606
0
0
0
-0.77202
-2.78341
-2.82775
-2.25406
-2.75712
-5.34319
-5.28064
-5.3094
-4.78046
0
-0.692476
0
0
-0.628128
-1.25477
-4.22182
-1.34364
-1.8191
-2.03921
-3.46873
-4.04814
-3.75625
-3.41765
-1.33076
-0.82798
-1.17757
-3.79651
-3.64832
-4.07685
-3.31555
-1.06687
-0.95241
-1.22965
-1.6562
-0.735305
0
0
0
-1.31025
-1.91136
-1.58834
-1.97026
-0.695929
-0.831231
0
-1.0677
-4.32321
-4.21818
-4.87276
-4.86292
-4.60528
-4.48017
-3.9156
-1.70758
-1.1162
-0.873035
-1.39651
-2.91276
-2.15267
-1.8118
-2.38817
-2.41939
-2.36747
-2.21869
-2.75904
-2.78006
-2.55513
-0.612019
-0.746498
-1.32347
-0.68199
-0.961739
0
-0.756029
-1.19915
-1.31729
-0.673048
-3.9188
-3.63036
-3.22663
-3.63044
-0.609886
-0.95207
-1.00137
-1.28053
-3.09541
-3.01135
-1.80609
-1.89848
-2.35688
-1.62614
-1.84345
-1.55538
-1.88799
-0.792739
0
-4.21939
-3.93245
-4.53259
-4.02923
-2.07183
-1.94134
-2.59349
-1.86669
-0.640244
0
0
0
-3.92536
-3.47878
-3.81394
-3.18867
-4.86332
-4.28854
-4.8241
-1.82219
-1.27749
-0.972027
-1.11701
-3.72643
-3.73854
-3.18341
-3.71978
-0.576365
-1.09342
-1.19383
-1.33483
-3.08797
-3.16984
-2.43965
-2.87086
-2.61182
-4.08612
-4.22312
-4.21466
-4.77071
-1.13593
-1.60161
-1.85827
-1.03107
-3.61711
-3.51919
-3.90743
-3.89757
-3.84628
-4.41814
-4.39981
-2.0145
-0.707525
-0.597791
0
-1.11894
-1.19401
-1.64742
-1.39841
-0.625448
0
0
-0.588021
-2.68421
-1.95641
-2.17226
-2.71227
-2.82023
-3.003
-3.41054
-1.2085
-0.724467
-0.752869
-1.11844
-4.29452
-4.23527
-3.76554
-4.28778
0
0
0
-0.582015
-0.643259
-1.30391
-1.27118
-1.28352
-2.68888
-2.6878
-2.70893
-2.14708
-4.01765
-4.41069
-4.564
-4.61656
-2.88256
-2.39702
-3.01196
-2.59968
-3.40173
-3.24752
-3.39695
-2.71068
-4.66408
-4.69135
-5.34193
-4.75527
-1.1294
-0.883758
-0.621943
-0.605973
-4.07517
-3.32211
-3.59978
-0.857536
0
-0.615701
0
-0.549138
0
-0.678545
0
0
0
-1.10764
-0.581091
-0.714479
-4.11225
-3.63274
-3.68003
-4.19133
-4.16258
-3.78225
-3.66534
-4.90046
-4.92038
-4.60811
-5.33105
-3.77658
-4.2069
-3.34433
-3.68705
-0.665095
0
0
0
0
-0.689179
0
-3.32286
-3.95788
-3.63889
0
-0.622936
0
0
-4.87917
-4.84143
-4.28618
-4.84839
-3.16483
-2.57614
-2.46582
-2.68585
-4.36179
-1.87647
-1.83501
-2.41161
-1.81931
-0.679271
0
0
-0.535786
-0.630185
-0.713668
-1.07346
-0.587219
-1.17979
-1.37298
-1.95247
-1.37967
-1.72418
-0.844431
-1.16535
-4.85139
-4.23615
-4.25959
-4.50309
0
-0.676658
0
-3.70699
-4.27083
-3.85529
-4.24291
-0.551056
-0.827122
-0.591277
-2.3051
-2.30831
-1.73118
-1.61494
-3.34271
-3.19498
-3.80699
-3.9419
-4.84453
-4.85559
-4.58064
-1.77579
-1.74207
-2.2856
-1.74668
-2.03028
-2.23466
-2.67636
-2.46394
-0.655171
0
0
0
-4.31789
-2.47247
-3.31413
-3.02988
-2.77004
-2.07962
-2.00434
-2.52667
-2.60688
-1.58182
-4.22792
-4.75423
-4.54139
-4.08444
-2.40499
-1.87959
-2.42691
-2.14426
-1.95183
-1.75143
-2.22265
-1.55585
-0.606169
0
-0.838389
-1.92749
-1.90991
-2.37856
-2.30343
-2.83598
-2.95165
-2.32065
-1.73017
-1.75515
-5.04377
-5.04427
-5.01935
-4.5167
-3.13891
-3.57925
-3.18809
-3.57158
-1.59557
-1.64396
-2.11543
-1.89957
-1.22231
-2.1924
-1.80326
-5.04058
-5.05555
-1.44128
-0.941041
-0.66258
-4.57582
-3.9641
-4.63211
-2.08919
-2.56424
-2.7754
-2.87927
-0.637951
0
0
0
-3.96806
-4.46263
-4.44926
-4.47467
-0.69842
0
-0.65831
0
-1.12552
-0.78393
-3.61071
-4.15837
-3.63414
-2.46204
-2.4619
-2.80645
-1.91631
-1.90646
-2.60475
-2.16646
-3.63184
-4.16554
-3.46256
-3.88148
-1.97779
-2.05705
-1.57914
-2.11805
-4.87767
-4.11676
-4.32757
-4.7274
-3.71088
-3.71416
-3.75641
-3.7067
-3.67843
-3.18494
-1.4835
-0.965229
-1.91431
-1.17552
-1.39361
-4.30626
-4.33163
-3.53521
-4.24455
-1.24489
-1.7585
-1.02725
-0.759688
-4.98519
-4.33046
-4.55444
-4.37623
-1.97723
-2.62427
-2.574
-0.724114
-1.25114
-0.729766
-3.38784
-3.22688
-3.69531
-3.77478
-4.23118
-5.03049
-4.70097
-4.52229
-4.6571
-4.6749
-4.70165
-4.21071
-4.85477
-5.33993
-5.32558
-4.9759
-4.75946
-5.39919
-4.90563
-4.71924
-1.92971
-2.41385
-1.64365
-2.08558
-1.48653
-1.4062
-1.2339
-0.840239
-2.34325
-2.7231
-2.09529
-2.76557
-0.67462
0
0
-3.0109
-2.7992
-1.11074
-1.61228
-1.06276
-0.901222
-6.08107
-5.52838
-2.52486
-1.91246
-1.96209
-1.89456
-2.63133
-3.26623
-1.37497
-1.31675
-1.08355
-0.622277
-2.70063
-3.37565
-3.04833
-3.04712
-2.73412
-3.22169
-3.54437
-3.217
-1.14154
-1.54962
-1.73426
-1.2377
-3.77938
-3.26347
-3.89858
-3.30133
-5.31222
-6.00035
-5.33396
-5.96934
-2.24117
-2.05415
-2.66237
-2.62969
-2.83685
-2.12831
-2.30984
-2.4921
-1.06747
-1.01079
-1.43647
-0.70868
-0.604
0
0
0
-0.5996
0
0
0
-2.36566
-2.48525
-2.87547
-2.49886
0
-0.551889
0
-0.682229
-4.93285
-4.95774
-5.01044
-4.3413
-4.39434
-4.92119
-4.91358
-4.20459
-1.65731
0
-0.737745
-0.577766
-0.687126
-2.22495
-2.07361
-1.71056
-2.50582
-3.1591
-3.22415
-2.40948
-2.54495
-2.18231
-3.37401
-2.96488
-3.47252
-2.87051
-0.644327
-0.792167
-1.18265
-1.21546
-2.22239
-2.3981
-2.50762
-1.64779
-0.594489
-1.0502
-0.842607
-0.708113
-0.587907
0
0
-0.709
-1.87218
-2.48392
-2.49087
-2.61031
-1.58131
-0.946442
-1.1499
-5.02157
-4.70485
-5.31029
-5.18128
-3.98576
-4.64768
-4.09927
-4.63608
-1.18522
-0.67666
-1.33413
-1.04983
-4.24158
-4.26639
-4.87505
-4.31228
-2.65253
-2.69643
-2.68755
-1.95152
-1.12981
-1.26113
-1.37
-5.38932
-5.41864
-5.40768
-4.88335
-1.91601
-1.72399
-2.02826
-1.59556
-2.66161
-3.1034
-2.62773
-3.21916
-2.98024
-2.9526
-3.50093
-3.04753
-3.51744
-3.01562
-3.46985
-3.62419
-3.88649
-4.43333
-3.83076
-3.25637
-3.88737
-3.64223
-3.26171
-3.53716
-4.14743
-3.6442
-4.16726
-1.37883
-1.86596
-1.63615
-1.36023
-3.07509
-3.44205
-3.95756
-1.57504
-1.59352
-1.08946
-1.50727
-1.69324
-1.8811
-2.34674
-1.98659
-5.29515
-5.28389
-5.83921
-5.9085
-1.24401
-0.68984
-1.1723
-0.678049
-2.68226
-2.59178
-3.29347
-2.90875
-0.634207
-1.19803
-1.35979
-1.07654
0
0
0
-0.64248
-2.86297
-2.44321
-3.00422
-2.96679
-1.45704
-2.19716
-1.91634
-1.69441
-5.09368
-5.08625
-3.45393
-3.51197
-2.95525
-2.88458
-3.54761
-3.54947
-3.05742
-2.97654
-2.48756
-2.66668
-3.03747
-2.8496
-0.614253
-0.62871
0
-0.676751
-1.40532
-1.891
-2.11783
-1.67259
-4.10516
-3.56812
-4.07335
-0.762605
-0.699497
0
-0.668509
-2.27489
-2.22374
-2.86053
-0.778574
-1.42552
-1.11868
-0.717294
-2.13616
-1.54047
-1.72276
-1.75378
-2.32361
-1.80416
-0.661727
-1.11769
-2.64526
-2.97859
-3.18402
-2.91405
-1.44318
-1.31489
-2.16926
-0.721701
-0.645605
-1.2836
-0.937051
-0.673907
-1.13389
-1.23442
-0.65132
-0.759743
-1.24099
-3.22119
-2.6773
-3.35641
-2.43659
-1.84336
-1.84891
-3.73769
-3.19222
-3.5946
-3.55852
-2.93366
-2.95186
-2.69728
-2.64712
-2.40032
-2.52999
-2.68943
-0.659053
-0.656827
-1.1338
-4.32362
-3.69652
-3.76265
-2.23325
-1.17212
-0.715336
-1.15162
-0.659514
-2.46226
-3.19422
-2.76878
-2.82016
-2.53764
-2.92806
-2.53429
-3.07344
-3.11352
-2.36206
-2.55792
-2.54776
-2.52456
-2.16131
-1.5405
-2.22513
-1.88014
-2.03547
-5.25546
-4.69828
-4.66731
-2.79276
-2.89551
-2.18048
-2.15706
-4.26529
-4.83083
-4.24443
-4.14651
-1.65265
-1.62269
-2.06798
-1.46062
-2.1421
-2.21089
-1.68208
-5.31739
-5.36009
-4.88317
-5.25183
-3.60396
-4.1572
-3.53608
-2.51011
-2.37282
-4.49527
-4.55219
-4.56874
-3.92049
-2.11532
-1.37734
-2.11137
-2.13192
-4.14516
-4.04926
-3.54856
-4.03007
-2.25377
-2.04596
-2.84435
-2.54682
-0.708503
-0.874286
0
-3.89618
-3.98133
-3.22542
-3.93977
-3.43594
-3.92706
-4.02813
-3.98898
-4.458
-4.828
-4.90746
-4.49779
-4.2003
0
0
-3.54905
-2.84251
-3.6161
-3.08534
-1.20788
-0.703374
-0.68891
-0.607674
-3.66497
-3.35285
-3.47791
-4.06793
-3.34992
-2.82771
-3.33475
-3.07607
-2.81529
-2.40043
-2.10517
-2.2181
-2.03728
-1.62226
-1.3439
-1.94357
0
-0.58138
0
0
-2.42334
-3.12288
-2.48631
-2.59197
-1.66719
-1.71124
-1.78058
-2.29563
-1.73257
-1.8003
-0.669982
0
0
0
0
0
0
-0.738192
-2.42074
-1.79886
-2.46926
-2.28708
-1.14658
-0.69399
-0.72758
-1.19436
-1.4459
-0.769805
-0.640053
0
-0.679346
0
0
-1.68875
-1.54256
-1.66384
-2.22383
0
-0.677162
-0.703481
0
-1.65689
-1.15772
-1.24862
-1.16316
-1.57564
-1.28859
-1.67927
-2.25415
-1.70414
-1.9415
-3.02576
-3.05561
-2.94013
-2.40392
-2.84685
-2.22526
-2.86362
-2.31786
0
-3.85031
-3.53356
-2.4629
-3.4526
-2.85441
-3.35652
-3.70353
-2.38317
-2.17762
-2.88507
-3.11113
-2.88041
-3.47813
-1.56145
-2.56962
-2.09753
-3.20981
-3.29654
-3.70453
-3.04832
-1.37441
-1.0608
-1.1839
-1.59733
-1.2345
-4.375
-3.77079
-3.77398
-3.806
-2.85699
-3.2463
-2.18105
-1.70041
-1.6243
-1.91317
-3.54494
-3.71434
-2.96193
-3.25986
-2.84488
-0.703465
-3.2135
-2.64614
-2.58207
-2.67035
-2.76338
-2.63556
-3.055
-3.23143
-4.42312
-4.97248
-4.93769
-4.31913
0
0
0
-0.733354
-0.619365
0
0
-0.714229
-2.6106
-2.60559
-2.05386
-2.04583
-3.04619
-3.66809
-2.86005
-3.66772
-2.64356
-2.21997
-2.41356
-1.95478
-1.56912
-1.44916
-2.31892
-2.90938
-2.70871
-1.54675
-1.64428
-1.61728
-1.00931
-2.54881
-2.61948
-2.66164
-3.21331
-0.782301
-0.649652
-1.24847
-3.01012
-2.41408
-2.9258
-2.72691
-1.95805
-1.22139
-2.01469
-3.914
-4.3446
-3.83804
-3.4602
-3.14304
-3.94164
-3.66297
-3.70142
-3.72877
-3.9619
-3.27985
-5.41944
-5.4252
-5.42827
-4.90372
-1.85419
-2.01751
-2.49
-1.01884
-1.08501
-0.60831
-4.04649
-4.04298
-4.60754
0
-0.595795
0
0
-3.7029
-3.87014
-4.37414
-3.64501
-0.698101
-1.16876
-1.45463
-0.721686
-5.28804
-4.7094
-4.9141
0
0
0
-1.74429
-2.1155
-1.56247
-1.43964
-1.3134
-1.51866
-1.83083
-1.50875
-4.56283
-4.58538
-2.67478
-4.1338
-4.61926
-3.31349
-3.90068
-3.86465
-3.41384
-1.97002
-2.45343
-1.71133
-1.83057
-0.568995
-0.629963
-0.716961
-1.12523
-0.938149
-0.503724
-1.91355
-1.56501
-1.25895
-2.02499
-2.63351
-2.40724
-2.85943
-1.71686
-1.28147
-1.90396
-1.6921
-1.44411
-0.938656
-2.77686
-2.26512
-2.83739
-2.55035
-5.18575
-4.69578
-4.33484
-4.87472
-2.36043
-2.53191
-1.98511
-1.96637
-2.70133
-3.29943
-3.04347
-3.14242
-3.41125
-4.02035
-3.79772
-1.58746
-0.96937
-1.29531
-1.0755
-4.29533
-4.94122
-4.94005
-4.26033
-2.71321
-2.01237
-2.83755
-2.3431
-5.50504
-5.28039
-5.16701
-4.92464
-3.08723
-3.59308
-3.61804
-3.82263
-4.58815
-4.72298
-4.7181
-4.07997
0
0
-0.710254
-4.22574
-2.49667
-2.25287
-4.29492
-4.90691
-4.83227
-4.88962
-2.94172
-3.00624
-3.64016
-3.06892
-3.92396
-3.07557
-2.96955
-3.34211
-3.14033
-3.59048
-1.4834
-1.20174
-1.22444
-0.762868
-1.57614
-2.09976
-1.73447
-2.25528
-0.597596
-0.763723
-3.79475
-3.94504
-3.40567
-3.98237
0
0
0
-0.671062
-2.89969
-3.08239
-3.30548
-2.60824
-4.29427
-3.68504
-4.22991
-4.31015
-4.75173
-4.79945
-4.77828
-4.10012
-0.683943
-2.05462
-1.40098
-1.7149
-1.17263
-1.47282
-1.75104
-2.07257
-1.32153
-4.02878
-3.55155
-1.12691
-0.663152
-0.766567
-0.709334
-2.31321
-2.26635
-2.48999
-3.41532
-3.88228
-3.75679
-1.30646
-2.03107
-1.89157
-1.74122
-0.59725
0
0
-0.821146
-2.3393
-2.16411
-2.84131
-1.88119
-1.60373
-2.34406
-1.87097
-4.53869
-3.99347
-4.60357
-4.57256
-1.11687
-0.705423
-1.19308
-1.16097
-1.11106
-1.17794
-0.611189
-3.29079
-3.22584
-2.92772
-2.73041
-4.2016
-4.13281
-3.65826
-3.79406
-5.41005
-5.49067
-4.83606
-5.50542
-1.35393
-1.61822
-1.834
-1.15131
-3.1817
-4.48693
-4.51671
-4.47277
-3.98834
-3.86851
-4.3643
-4.42746
-3.47011
-0.814781
-0.632379
0
-0.654276
-4.04668
-3.55152
-3.11524
-3.53628
-2.86233
-2.65745
-2.81939
-3.43197
-2.20122
-1.68964
-2.02795
-1.35329
-4.6485
-4.41158
-4.49792
-4.11461
-4.74375
-4.29816
-2.52579
-1.92599
-2.12508
-4.14699
-4.91362
-4.72906
-4.21227
-1.12652
-1.24032
-1.82677
-1.36348
-1.27883
-1.38356
-2.50823
-3.16818
-2.35546
-2.61413
-4.31549
-4.09662
-4.56493
-3.18321
-2.66985
-2.72596
-2.47008
-2.23724
-2.32809
-2.80556
-2.83028
-4.42175
-4.31551
-5.01821
-4.3677
-1.26025
-1.51782
-1.7504
-0.693513
0
0
0
-0.691157
-1.28015
-1.23676
-0.69406
-0.872784
0
0
0
-0.809891
-1.98846
-1.67728
-1.22587
-2.14522
-1.52146
-1.86417
-1.18662
-1.44897
-4.01123
-4.00286
-4.5359
-3.85941
-2.01369
-2.54039
-2.67815
-2.55029
-2.79121
-2.77251
-2.16431
-2.61075
-1.69539
-1.84392
0
-0.561082
-5.33464
-5.27607
-5.19671
-4.7751
-5.1625
-5.17794
-4.59023
-5.27143
0
-0.628338
-0.735249
-0.633986
-1.05271
-1.24954
-0.706386
-1.09317
-0.86918
-4.86572
-4.78806
-4.27596
-4.86904
-2.48744
-1.96588
-1.9535
-1.66591
-1.39679
-1.95988
-1.12407
-1.42912
-1.42328
-3.80374
-4.53527
-4.48843
-3.92453
-5.88555
-5.38921
-5.22595
-5.98693
-2.37268
-2.31874
-2.89133
-2.24347
0
0
-0.763255
-0.635189
-3.52782
-1.11357
-0.835669
-5.12354
-5.11124
-2.38837
-2.40663
-2.39864
0
0
0
-0.561885
0
-0.550751
0
0
-0.590649
-0.764049
-0.669396
-1.10415
-1.74486
-2.28412
-1.19792
-1.06649
-1.65109
-1.69741
-1.68854
-1.13396
-1.13632
-1.73568
-2.2465
-2.33527
-2.21132
-2.90133
-5.17695
-4.51528
-4.50602
-0.598332
0
-0.605915
-0.857349
0
-1.82202
-2.09259
-2.14485
-2.48311
-1.97572
-1.94282
-2.57368
-1.62876
-2.6946
-3.18654
-2.65663
-0.664993
0
-0.980684
-0.624049
-2.12442
-2.11444
0
0
-0.649254
0
0
-0.579884
0
-1.9745
-2.22194
-2.66264
0
-0.589525
-0.863483
0
-1.60524
-1.59745
-1.12969
-1.25911
-2.686
-2.3348
-2.20534
-2.32145
-2.14649
-1.64426
-5.0436
-4.48534
-5.04792
-5.04497
-1.4707
-2.11204
-1.34932
-1.66862
-0.59035
-0.80242
-0.661602
0
-4.77687
-3.9952
-4.39855
-4.4709
-1.73661
-1.806
-1.99079
-1.09924
-1.43
-0.735285
-4.461
-4.49497
-4.46741
-3.82958
-1.22919
-1.24298
-1.622
-4.99818
-5.02875
-5.02957
-5.57733
-2.77407
-3.23394
-3.3604
-3.41235
-4.30976
-3.80345
-4.30944
-3.96542
-2.5252
-2.12718
-2.69068
-1.11744
-1.62942
-1.1601
-1.19955
-0.650132
0
-0.703063
0
-2.58251
-2.19022
-1.89114
-2.51
-1.84525
-1.86934
-1.22422
-1.24524
-4.65456
-5.25597
-5.19323
-5.14521
-1.53216
-1.12539
-1.42225
-0.85393
-0.803087
-0.656206
-0.617074
-0.710947
-1.11969
-2.27472
-2.60363
-1.00802
-2.06307
-2.0666
-2.87973
-2.2624
-2.46064
-2.06027
-1.80631
-2.46015
-1.69681
-2.15774
-1.11197
-1.10973
-0.726926
-0.597217
-4.8985
-5.54442
-4.92939
-4.95068
-1.1712
-1.34053
-1.03928
-3.07896
-2.53633
-2.3972
-3.06773
-3.35649
-2.73219
-0.706818
0
-0.734846
0
-3.68551
-3.27298
-3.08225
-3.06259
-2.64051
-3.0828
-2.40132
-3.67826
-3.60367
-3.58033
-3.09951
-4.99091
-4.93398
-4.99159
-4.44103
-1.17001
-1.96514
-1.70466
-1.54189
-2.22079
-2.67557
-3.16085
-2.61883
-3.12842
-3.42372
-3.6735
-3.41388
-2.96949
-3.04526
-0.768303
-1.26405
-1.00696
-0.676232
-2.16569
-1.51477
-1.58575
-1.57087
-0.735713
-0.571151
-5.57538
-5.1147
-5.65578
-5.56775
-0.655772
-1.15722
-0.687144
-0.683241
-2.05822
-1.57366
-1.24575
-1.64461
-2.11671
-2.78845
-2.79544
-1.13794
-0.611674
-0.650554
-0.600916
-4.22773
-4.07616
-4.18752
-4.7941
-2.21026
-2.27918
-2.34782
-2.96217
-5.09759
-5.13436
-4.97486
-4.54114
-1.39557
-1.94079
-1.61103
-1.1949
-3.89091
-3.26967
-2.33572
-2.29949
-1.7286
-2.28351
-1.70035
-1.82331
-1.66113
-2.2192
-3.42449
-3.7483
-3.43741
-4.117
-2.25219
-2.18628
-2.64593
-2.54605
-3.29386
-3.86207
-3.1862
-3.31102
-0.590908
-1.10456
-1.00906
-0.657217
-2.39915
-2.04136
-2.40379
-2.84622
-3.81853
-3.07992
-3.92581
-4.55147
-3.95309
-4.53455
-4.48206
-4.50196
-3.91642
-1.75002
-2.20605
-1.59822
-1.49674
-0.740469
-0.634984
0
-0.744576
-3.34796
-4.15717
-3.33198
-3.89602
-3.70465
-3.6753
-2.53509
-2.27559
-2.03372
-1.72937
-2.80299
-1.38512
-1.41257
-0.704528
-0.747767
-1.51975
-1.5282
-2.20082
-2.16369
-1.74026
-1.13573
-1.84317
-1.72857
-0.786685
-1.46579
-1.41197
-3.60997
-3.9614
-0.630622
-0.718491
-1.11288
-1.13006
-1.29914
-1.51412
0
-0.764632
0
0
-2.75371
-2.735
-2.2271
-2.73317
-0.757273
0
0
0
-1.21526
-1.0531
-0.752957
-0.568333
-0.529293
-1.11083
-0.7773
-0.637148
0
0
0
-1.38829
-1.94647
-2.23131
-1.74957
-2.88064
-1.18808
-1.63583
-1.77486
-1.03374
-4.3781
-0.672906
-1.4355
-0.814566
-1.28059
-2.69785
-2.81457
-3.41753
-3.3042
-4.12819
-4.71649
-4.74418
-3.99952
-3.13441
-3.94433
-3.52316
-3.50471
-2.90541
-2.8645
-3.22667
-3.5852
-3.55701
-3.48361
-4.12785
-3.66335
-0.711142
0
0
0
-3.57582
-3.91951
-4.25894
-1.19711
-0.626667
-0.710918
-0.575821
-3.16228
-2.20271
-2.69729
-2.76961
-2.29642
-3.0196
-3.5768
-3.38753
-4.23584
-4.32744
-4.06196
-3.57634
-4.04721
-4.01845
-4.61654
-3.98199
-4.02482
0
-0.664244
0
-0.636336
-3.08234
-2.65595
-3.42029
-2.99845
-1.88463
-1.53498
-1.84826
-1.22289
-2.14459
-2.60255
-1.85541
-2.24658
-1.12917
-0.875286
-1.20415
-0.66193
-1.49411
-2.09054
-1.82621
-3.51584
-3.34377
-3.57119
-2.94451
-2.99536
-3.57938
-3.557
-0.694367
-0.700594
-0.731253
0
-1.27519
-0.716863
-1.18392
-0.67341
-2.45929
-2.43513
-2.43934
-2.02589
-4.31666
-4.07605
-0.611944
-1.10217
-0.667903
-2.14783
-2.52142
-2.61696
-3.10056
-4.87495
-1.13187
-0.710503
-1.06645
-0.813296
-4.10653
-2.73326
-2.93592
-2.48398
-3.12003
-2.44615
-3.07606
-2.69017
-2.74106
-3.8864
-4.47379
-3.70861
-3.78298
-2.47882
-2.32143
-1.79969
-1.61625
-1.75817
-2.15602
-2.90936
-1.93049
-2.24236
-1.86437
-2.32977
-2.37102
-1.75037
-3.63223
-3.67758
-3.70023
-2.99815
-1.90272
-1.77684
-4.68652
-4.84838
-4.24042
-4.88572
-3.45574
-3.09429
-2.80986
-0.545654
0
0
-4.1649
-4.18974
-4.78915
-4.30381
-2.34721
-2.80046
-2.93072
-2.90784
-5.03821
-4.4713
-4.44325
-4.12596
-3.60393
-4.1055
-4.60889
-5.11209
-5.1325
-5.11113
-0.672617
0
0
-1.79586
-2.34536
-2.39824
-2.24357
-2.57572
-2.74684
-3.14001
-3.03129
-3.16298
-2.8907
-3.53394
-0.592951
0
-1.10765
-0.61743
-0.626451
-0.668871
-5.46476
-4.82594
-4.90983
-5.00052
-1.10831
-0.700299
-1.15373
-1.3356
-5.15892
-5.50711
-5.61954
-5.24444
-4.29525
-4.99033
-4.36559
-4.91792
-4.30774
-4.23182
-3.60485
-3.58794
-3.31552
-2.63142
-1.86845
-2.09576
-2.44344
0
0
0
-0.670643
-2.74631
-2.78867
-2.75729
-2.29175
-2.18259
-1.62541
-2.02063
-2.05699
-3.38468
-4.15652
-3.98319
-0.739577
-0.580243
-1.12258
-5.74949
-5.79424
-5.19131
-2.09199
-1.85383
-2.11763
-2.55673
-1.93406
-1.60267
-2.23477
-1.61418
-4.02949
-4.05005
-3.73326
-4.56325
-3.62649
-2.87036
-3.24246
-3.49714
-1.57263
-1.88807
-3.3387
-3.38233
-3.11834
-3.89292
-3.26701
-3.01077
-3.6892
-3.04346
-3.67427
-3.65552
-3.10251
-2.80638
-2.29288
-2.80393
-2.82818
-2.98939
-2.65225
-1.13595
-0.584739
-0.896848
-0.583295
-0.641037
-0.584906
-1.49913
-0.802877
-1.2199
-1.04422
-1.51783
-1.33274
-0.802442
-1.45877
-0.734129
0
-0.63999
0
-0.728222
-4.32443
0
0
-0.682485
-0.681185
0
0
0
-1.18172
-0.649514
-0.810933
-1.92353
-1.58651
-2.44328
-1.43253
-1.10449
-0.606305
0
-0.637634
-0.771891
-0.732327
-0.663908
0
-0.622985
-3.38042
-2.97638
-2.79497
-2.52203
-3.75261
-3.36555
-3.21054
-3.17298
-1.3684
-1.27158
-1.8382
-1.14978
-3.80438
-3.37767
-3.25647
-3.14205
-4.50059
-5.0932
-4.54447
-1.25122
-0.738637
-2.09357
-2.78297
-2.34291
-2.40662
-2.70369
-3.11568
-3.40442
-3.36293
-0.65234
0
-0.652787
0
-3.25719
-3.15224
-3.18328
-2.67325
-3.09162
-3.06104
-2.67747
-3.02089
-1.67831
-2.04858
-2.32951
-2.09695
-5.01407
-4.46449
0
0
0
-4.36133
-4.32388
-4.43992
-4.92242
-1.18388
-0.793459
-1.15156
-2.50348
-3.16187
-2.75736
-2.68403
-5.52095
-6.12805
-2.7832
-2.18485
-2.80407
-2.24518
0
0
0
-0.772093
-0.818837
-0.644786
-2.69484
-3.24874
-3.26732
-3.04179
-4.98357
-4.38848
-4.63152
-4.60312
-4.00864
-3.23442
-3.07529
-3.2085
-2.58916
-2.63359
-2.33101
-3.283
-3.53003
-3.54263
-4.10868
-1.97806
-2.26837
-2.26668
-2.66566
-0.841919
0
-0.659488
-0.75777
-2.69018
-2.05339
-2.36953
-2.26982
-1.62879
-2.04009
-4.31305
-4.95414
-1.8222
-1.18294
-1.47161
-1.59441
-4.60178
-3.93158
-3.90911
-4.05756
-3.69272
-2.63627
-2.29676
-2.11214
-1.92392
-1.94412
-2.14888
-1.96129
-1.47711
-1.89807
-1.49286
-2.24216
-1.44667
-2.08586
-2.12646
-1.44751
-2.10247
-1.50854
-1.12475
-1.49898
-0.749642
-2.2891
-2.81691
-2.72961
-2.20943
-1.2342
-1.48224
-1.84378
-1.76126
-2.78912
-2.94316
-2.34891
-4.65966
-4.05847
-4.70886
-4.6801
-0.758384
-0.597677
-0.838125
0
-1.87852
-1.26614
-1.76893
-1.69859
-1.81159
-1.43112
-1.15663
-2.84157
-2.75638
-2.6806
-3.31987
-1.31997
-1.22078
-4.62963
-4.036
-4.63984
-4.02417
-0.732803
-0.688503
0
-0.592381
0
0
-0.720115
-1.22166
-1.21542
-0.713804
-2.70739
-2.85493
-3.01337
-3.35544
-0.686204
0
-0.791026
-0.586558
-2.16567
-4.5339
-4.55024
-4.49633
-3.26059
-3.111
-2.5925
-3.29082
-2.84426
-3.18019
0
-0.599824
0
0
-1.35024
-1.50033
-1.50242
-1.09627
-2.08372
-2.73743
-4.40272
-4.38278
-3.99345
-4.85597
0
-0.72054
0
0
-0.511261
-1.0721
-0.635633
-2.29834
-2.2763
-1.69524
-1.79552
-4.34685
-5.05124
-4.53897
-3.27852
-2.88178
-2.97696
-2.64417
-2.13959
-1.45324
-1.5439
-1.97416
-1.91422
-1.63574
-2.44
-2.30261
-2.01546
-4.16274
-4.25023
-4.77359
-4.1141
-4.94779
-4.12435
-4.33848
-5.68455
-5.63525
-5.07709
-5.11971
-4.71788
-5.28522
-5.3525
-1.90153
-2.40064
-1.80077
-1.71762
-2.90439
-2.33038
-2.89731
-3.26664
-2.27641
-1.98707
-1.9086
-2.75836
-5.2161
-5.20744
-4.71783
0
0
0
-0.724099
-2.10281
-2.35925
-2.58889
-1.86744
-1.86254
-1.43436
-1.92937
-1.44387
-1.97347
-2.64819
-0.6532
0
0
0
-2.52008
-3.1256
-2.77184
-2.48682
-2.97237
-3.73701
-3.63657
-3.7629
0
-0.637908
-0.651259
-0.609985
-3.68116
-3.64941
-3.31236
0
-0.663749
-0.724927
0
-3.60653
-3.36847
-4.08309
-4.10827
-2.17298
-2.58553
-2.81494
-0.692501
0
0
0
-2.1835
-1.64785
-1.82384
-1.62009
-0.708751
0
0
-1.23453
-0.698007
-1.20841
-3.13724
-3.73938
-3.13049
-3.25439
-1.81929
-2.76794
-4.75383
-4.24671
-4.46235
-4.86244
-3.33824
-3.42795
-2.93137
-2.73908
-2.86287
-4.21127
-4.17612
-1.45574
-1.73671
-2.08751
-1.99919
-3.6418
-3.95468
-4.02276
-4.20212
-4.06826
-4.72898
-4.73341
-4.87716
-5.46374
-4.89827
-4.8966
0
0
-0.744944
0
-0.620914
-0.76062
-1.38861
-0.725634
-1.46826
-1.33356
-0.795821
-2.28691
-2.4247
-2.22602
-2.77813
-5.78836
-5.80349
-5.18814
-5.31929
-5.25289
-5.215
-4.64456
-5.21504
-3.08228
-2.71631
-2.85811
-2.48098
-2.95462
0
0
-0.74567
0
-2.49377
-2.43167
-2.02639
-4.17666
-2.21245
-1.64931
-2.09018
-2.41549
-2.50712
-1.86209
-2.10561
-1.97125
-0.840591
-0.716022
-0.604187
0
-0.59889
-0.620709
0
-3.93528
-3.38638
-3.13779
-3.24169
-0.722794
-1.35335
-0.675827
-0.651094
-1.20633
-0.658014
-1.20252
-1.15354
0
-0.608854
-1.1819
-1.40837
-2.99649
-2.25103
-2.57621
-3.22119
-3.13471
-2.77601
-4.42855
-5.17455
-0.620842
-0.688459
-1.20401
-2.26135
-1.51469
-2.58249
-3.22775
-3.2584
-2.3171
-0.592345
-0.830626
-1.16064
-0.911105
-1.30487
-1.65167
-1.49953
-1.27779
-0.787725
-1.59448
-2.24681
-2.36353
-2.06159
-1.88543
-1.8018
-2.3798
-1.13807
-1.16242
-0.815055
-3.75048
-4.52572
-0.654159
0
0
-0.669075
-2.55511
-2.51506
-2.60097
-1.90145
-2.50901
-0.671565
-0.955031
-0.638579
-0.672415
-3.21583
-2.72197
-2.55684
-2.70402
-2.04916
-3.01655
-2.82556
-2.40484
0
0
-0.630784
-0.820605
-1.99252
-2.14236
-1.84046
-2.1429
-2.16268
-3.93413
-3.38648
-3.43997
-4.05473
-1.59023
-1.64294
-1.36276
-1.11839
-3.58201
-3.44101
-4.15701
-3.88815
-4.2416
-4.85169
-4.35024
-4.32256
-1.76485
-2.41948
-3.412
-3.49227
-4.0914
-4.77321
-4.7564
-4.23149
-3.06583
-2.54318
-2.45397
-1.23126
-0.703652
-4.20015
-4.96599
-4.5265
-4.89198
-3.95384
-0.652602
-1.11636
-0.550555
-1.08262
-2.66579
-2.38511
-2.1683
-2.29695
-3.07998
-3.71227
-3.1675
-3.07239
-1.56759
-2.37467
-2.17203
-1.06019
-1.61037
-1.52534
-1.62702
-1.96013
-1.6921
-1.7123
-1.24293
-0.570645
0
-0.668277
-1.1399
-1.79044
-1.18159
-1.14851
-4.37624
-4.42066
-3.77046
-4.43368
-3.44087
-3.6184
-2.74388
-2.59884
-2.91883
-3.31316
-2.41129
-1.7966
-1.96991
-3.32441
-2.91083
-2.48191
-3.05299
0
-2.56113
-2.02518
-2.45581
-2.42746
-1.72178
-2.09443
-1.95822
-1.25153
-0.625702
-1.39608
-0.691452
-3.00239
-2.18181
-2.78411
-2.27062
-2.40562
-1.90909
-1.62894
-1.80476
-4.47587
-3.95038
-3.93238
-4.0153
0
0
0
-0.680301
-3.28871
-3.86469
-3.33856
-3.97446
-4.00136
-4.61309
-4.17415
-2.42303
-2.44585
-1.7822
-2.37035
-0.754806
-0.685182
0
0
-5.24439
-5.25357
-5.22678
-4.68951
-1.73778
-1.28965
-2.0869
-1.97761
-2.14633
-2.00545
-1.6165
-4.77909
-4.84386
-4.81627
-5.39722
0
-0.721168
0
-0.732387
-2.56787
-2.76031
-2.02944
-2.11193
-3.60636
-4.26032
-3.67891
-4.17603
-0.665731
-0.728359
-0.765305
0
-2.43527
-3.01033
-2.57262
-2.91131
0
-3.04016
-2.64478
-2.45246
-2.53475
0
0
0
-0.755471
-2.93572
-3.5511
-2.99446
-3.44797
-1.4283
-1.3563
-2.05134
-1.95046
-2.07928
-1.6774
-0.662537
-0.697558
0
0
-1.08419
-0.688898
-0.622127
-0.709832
-2.28889
-1.72822
-1.83019
-1.76887
-2.55476
-2.51561
-2.54283
-1.93633
0
0
-0.756387
0
-0.686223
-0.578325
-0.720688
-1.17155
-1.10138
-1.32625
-1.72978
-1.53509
-1.19415
-1.8673
-1.39322
-1.69285
-1.10415
-1.48265
0
-0.645847
-0.619976
-0.697961
-0.797125
0
-0.643616
-0.743948
-4.69179
-4.62527
-3.90829
-1.98071
-1.37617
-2.01623
-2.00466
-0.616683
-0.675103
0
-0.672001
-4.60818
-3.93267
-4.55294
-1.70942
-1.27385
-2.08311
-1.46204
-3.77163
-3.0905
-3.45514
-3.28341
-1.24918
-1.7537
-1.76548
-1.78022
-1.10704
-1.20592
-0.626543
-1.80249
-2.30878
-3.13621
-2.88417
-2.71067
-2.40435
-1.97314
-2.52966
-2.52126
-1.91026
0
0
0
-0.691164
-2.84813
0
0
0
-0.797133
-2.41698
-2.21041
-2.58553
-2.86605
-2.27159
-2.98237
-0.669172
-0.566694
0
-0.60804
0
0
-0.665694
-0.795177
-0.609263
-1.84198
-2.53859
-1.97739
-2.07755
-3.00306
-2.2778
-2.74228
-2.64305
-3.47385
-3.4657
-0.661615
-0.65167
-0.684344
0
-4.75685
-3.47562
-3.82874
-4.14857
-3.85932
-4.08861
-4.52617
-4.65744
-3.96729
-3.99806
-4.82149
-4.79228
-4.18994
-4.77569
-2.56093
-1.87713
-2.28936
-2.58403
-0.605845
0
-0.610602
-1.1294
-1.0818
-0.945855
-2.96029
-2.8679
-3.40051
-2.83934
-4.6907
-4.19181
-4.70523
-4.85687
-0.530154
-1.07824
-1.24147
-0.780381
-0.801582
0
-0.665137
0
0
-1.87546
-2.10895
-2.5452
-1.90414
-4.76367
-4.81122
-4.80237
-4.21279
-1.82194
-1.42163
-2.00423
-1.71568
-1.48098
-4.63088
-4.51717
-4.51535
-3.98395
-0.699608
0
0
-0.577873
0
0
-0.610742
0
0
0
-0.631702
-4.8288
-1.50844
-1.17715
-1.05887
-0.809116
-3.919
-3.63119
-4.00024
-3.62222
-4.17574
-3.58697
0
-3.03214
-2.99309
-3.54853
-3.50194
-2.45869
-2.20291
-2.28543
-2.91428
-4.28693
-3.24725
-2.61035
-2.82536
-3.18824
-2.44466
-3.00279
-2.30805
-3.13604
-1.51797
-2.49846
-1.81073
-1.84159
-1.57571
-1.18474
-0.755724
-1.30202
-4.16316
-3.96768
-3.90511
-3.47113
0
-0.658545
0
0
-1.84996
-2.06731
-1.34378
-1.90801
-2.73293
-2.89308
-2.98056
-2.37236
-0.594743
0
-0.602631
0
-3.72996
-0.71175
-0.875517
-0.62107
0
-0.552424
0
-0.644827
0
-0.597546
0
-0.840076
-0.711513
-1.21152
-0.630657
-0.561826
-5.02036
-5.27689
-4.67349
-4.97254
-1.96308
-2.09436
-1.5341
-2.03745
-4.55649
-4.06241
-4.08418
-3.97115
-0.656077
-1.26629
-1.02914
-1.35457
-2.01873
-1.81038
-1.4176
-1.27517
-1.37249
-1.93821
-0.61085
-0.715499
-0.621334
-0.995724
-0.729851
0
0
-0.581729
-4.61618
-4.58942
-4.08767
-4.59448
-3.89209
-3.26905
-3.35077
-3.63553
-2.21373
-2.03752
-1.76956
-0.600692
0
0
-4.34885
-3.68229
-3.97757
-2.62279
-3.28779
-3.22714
-3.06396
-0.729264
-1.68045
-2.02742
-2.29406
-2.02661
0
-0.783262
-0.820259
-1.20741
-1.77672
-1.23616
-1.18869
-2.27733
-1.9558
-1.80549
-2.42499
-3.36635
-3.05592
-3.68481
-3.41037
-4.2083
-4.20724
-3.52457
-4.09554
-4.97615
-4.38228
-4.90665
-4.91249
-3.3157
-3.34556
-3.38144
-3.88121
-4.94728
-5.74525
-5.11069
-5.12103
-4.53504
-4.47367
-5.13328
-4.96063
-3.9954
-2.22701
-2.36668
-2.22324
-1.6659
0
0
-0.620312
-0.696765
-1.14877
-1.86267
-1.20637
-1.68838
-2.26209
-1.84788
-2.16573
-1.53331
0
-2.04125
-2.07041
-2.08823
-1.47842
-2.83225
-2.87906
-3.33189
-2.70358
-1.68358
-1.22096
-1.14897
-1.83267
-5.7507
-5.12509
-5.80806
-5.76775
-4.08508
-4.19356
-2.07723
-2.08048
-2.6048
-1.90409
-0.711761
-1.35821
-4.93929
-4.38419
-4.91068
-4.92677
-4.06305
-3.53128
-3.73243
-3.29249
-2.98232
-2.9027
-3.45735
-1.18962
-1.61761
-6.23944
-5.69124
-6.3164
-0.686397
-1.99581
-1.82888
-3.12396
-3.29687
-3.55534
-2.84003
-4.52515
-4.47829
-4.50161
-5.36461
-4.75916
-5.36455
-5.38309
-0.621529
-0.691906
-0.776003
0
0
0
-0.697316
-1.97687
-1.48863
-1.32298
-1.33591
-3.88468
-3.42756
-3.39986
-3.87306
0
0
0
-0.583627
-4.01805
-4.00916
-4.66716
-4.63819
-1.87109
-1.64457
-1.76168
-2.36705
-0.781622
-0.991631
-0.555015
-1.03902
-0.632073
-0.54851
-1.09196
-2.66794
-2.00199
-2.2693
-1.35434
-1.41385
-0.994985
0
0
-0.580511
-0.856907
0
-0.531023
-1.28092
-1.06395
-1.18498
0
0
-0.846319
-0.599216
-2.01766
-1.90287
-2.266
-1.31194
-1.39935
-1.46147
-2.15284
-1.92702
-0.575387
0
0
0
-1.35963
-1.66333
-1.2383
-0.590544
-1.20452
-1.21983
-0.838671
-0.731895
-1.18069
-0.618955
-0.565621
-1.99936
-2.61548
-2.54968
-2.22102
-0.914065
-1.64083
-1.22446
-1.13822
-1.87295
-2.22618
-2.54863
-2.66046
-3.70753
-3.07489
-3.67176
-3.59692
-1.22427
-1.84913
-1.89004
-3.24469
-2.4416
-2.76468
-2.4559
-2.30914
-1.93623
-1.87922
-0.599629
-0.706637
-1.17325
-1.96755
-2.0958
-1.95739
-1.40159
-2.25252
-1.95521
-1.76748
-2.49902
-3.19026
-2.63367
-3.21162
-1.70892
-1.51804
-1.73325
-1.14922
-1.59602
-1.65812
-1.74379
-2.35035
-1.43035
-1.44377
-2.02273
-2.08177
-3.44073
-3.10079
-2.83108
-2.70611
-2.80029
-2.33625
-0.775736
-1.09296
-0.636238
-1.447
-4.28954
-4.04811
-4.21085
-4.77405
-5.68876
-5.16173
-5.13108
-1.23145
-1.33505
-0.688833
-1.45546
-2.75454
-3.30575
-1.5246
-0.657614
-1.33092
-1.40637
-0.763299
-1.44743
-1.42892
-3.24828
-2.5117
-2.6994
-2.91176
-2.13551
-2.47563
-0.637512
-0.653873
-1.12161
-0.718869
-3.15764
-3.86927
-3.24221
-3.302
-3.26533
-3.82489
-3.5096
-3.20078
-4.45875
-1.63439
-1.04558
-1.16486
-1.51671
-2.78191
-2.14833
-2.44224
-2.53912
-2.90788
-3.50318
-3.02429
-4.08638
-4.62871
-4.53339
-0.549877
-1.13115
-0.86595
-1.40052
-1.84176
-1.22555
-1.23867
-1.82175
-3.9867
-3.81122
-5.58446
-6.18725
-6.2789
-5.73976
-1.9124
-2.54378
-1.80929
-2.5952
-5.62346
-4.98527
-5.57059
-5.57257
-6.35691
-5.87805
-6.60293
-6.36992
-5.2819
-5.28838
-5.27534
-1.80485
-2.51132
-1.98375
-2.43433
-0.941124
-0.622755
-1.17104
-5.13566
-5.13227
-5.73467
-5.2288
-0.628779
-0.636147
-0.661394
-1.1406
-2.37015
-3.05563
-2.36328
-2.75547
-2.74358
-3.30088
-3.33234
-3.36753
-2.64832
-2.8501
-2.14347
-0.606979
-0.611364
-1.08307
-0.723335
-0.550857
-0.675962
-1.03482
-1.12386
-4.35716
-3.78861
-4.4308
-4.35104
-2.84312
-2.87226
0
-0.614477
0
0
-4.88601
-2.8135
-2.49839
-2.14805
-2.16453
-1.24124
-1.30721
-0.740109
-0.692483
-0.88127
-1.1023
-1.32078
-1.50791
-1.61083
0
0
-0.669367
0
-1.85312
-2.32336
-0.618359
0
0
0
-0.561917
-0.690112
-1.00209
-1.08219
-1.3247
-1.12942
-1.6153
-2.35258
-2.69002
-2.4743
-1.94225
-2.64309
-1.94305
-5.11127
-5.56896
-5.28597
-5.05826
-4.36095
-3.82617
-4.24564
-4.36116
-0.708747
-0.586704
-1.22065
-2.60332
-2.49272
-2.91164
-3.14252
-2.83297
-3.18852
-2.39332
-3.03841
-5.13119
-4.57837
-5.25048
-4.93458
-3.07908
-3.18128
-2.72593
-2.73015
-5.06238
-4.58257
-5.10637
-5.04289
-3.01797
-2.80721
-3.19047
-2.55814
-4.03134
-4.05324
-4.5746
-4.62117
-2.31146
-2.04548
-2.59044
-4.18238
-4.04852
-3.44317
-4.04331
-4.01283
-3.854
-3.82075
-4.45236
-2.64095
-2.10987
-2.40027
-2.19354
-3.00132
-3.6847
-3.91044
-3.32496
-3.80291
0
0
-0.599819
-0.618383
-0.558767
0
0
0
-3.13101
-3.14318
-2.44155
-2.71161
0
0
-0.741018
-0.643915
-0.66784
0
-0.611404
0
-2.14029
-1.45773
-2.38931
-1.97352
-0.6942
-0.776404
-2.17618
-2.05196
-2.71062
-1.24251
-1.85902
-4.05372
-3.9662
-3.40783
-3.95255
0
0
0
-0.524048
-3.55583
-3.06855
-3.74164
-3.16265
-3.95578
-1.17554
-1.68222
-1.84275
-1.77759
-2.04151
-1.96993
-2.10519
-4.36819
-4.26148
-4.32027
-3.43959
-3.41091
-3.7203
-3.9992
-2.84575
-3.51744
-3.06178
-3.18992
-1.70581
-1.18845
-1.76243
-1.78731
-2.32386
-2.61096
-2.19287
-2.87264
-1.30977
-0.684682
-1.26526
-0.705782
-3.56492
-4.0024
-1.25396
-1.44383
-1.03685
-1.69667
-4.01834
-3.40512
-3.0994
-2.54976
-2.81493
-3.27372
-4.71357
-5.29406
-4.75302
-5.30872
-1.69966
-2.3453
-1.83099
-4.71739
-4.70026
-4.67116
0
0
-0.588128
-2.46229
-1.79797
-2.32177
-2.45852
-2.87923
-2.41786
-2.31845
-3.00861
-2.95209
-3.72676
-3.32958
-2.52368
-2.28455
-1.74641
-2.15066
-3.01585
-2.92916
-2.26918
-2.36473
-3.3128
-2.90407
-2.9498
-3.51158
-2.80112
-3.41784
-3.39924
-3.06293
-3.06134
-3.41504
-2.76764
-3.3003
-4.58598
-4.4821
-4.57371
-3.89609
-1.73783
-2.20261
-1.80494
-1.70512
-1.87403
-1.66368
-1.68066
-1.93285
-1.15079
-1.53571
-3.71421
-3.25669
-3.66905
-4.19427
-4.08742
-4.02648
-4.5619
-3.64723
-1.49481
-1.93849
-1.16739
-1.77462
0
-0.728704
0
-0.731482
-3.13061
-3.15108
-3.19951
-0.883028
0
-0.732852
0
-2.57481
-2.4997
-1.86899
-2.3852
-2.83003
-3.22156
-2.6635
-2.22534
-1.65228
-1.86946
-1.76674
-3.08057
-2.77384
-2.53814
-2.45238
-4.01603
-3.40155
-3.87287
-0.623846
-1.20041
-0.647471
-0.684288
-2.76431
-2.55947
-3.13746
-3.31424
-1.66253
-1.06467
-4.46338
-4.48303
-4.48397
-3.87376
-0.652843
-1.09474
-0.842641
-1.26849
-1.90612
-2.41528
-4.17574
-4.61502
-4.8521
-4.38597
0
0
-0.74375
0
-1.41993
-1.1261
-1.79863
-1.91643
-3.45163
-2.82456
-3.60503
-3.16094
-3.45369
-3.23985
-3.36589
-3.07602
-1.98596
-1.92172
-2.51473
-3.21431
-2.7394
-3.47165
-3.20759
-3.85409
-3.66513
-3.82396
-4.21292
-4.56663
-4.00155
-4.39021
-3.21077
-3.18962
-4.00553
-1.51639
-1.50979
-1.56703
-1.02848
-1.67277
0
0
-0.632624
0
-4.61575
-4.09376
-4.61769
-4.60055
-2.66293
-2.64919
-2.04103
-2.22787
-1.17669
-0.668987
-1.14123
-0.655777
-2.69074
-2.54161
-3.00729
-3.26052
-2.4448
-2.05984
-3.43953
-3.62679
-3.62266
-4.14543
0
-0.589763
0
0
-1.49139
-1.25399
-1.26449
-0.718571
-4.46354
-3.85381
-0.791858
-1.40922
-3.45796
-4.00003
-4.02372
-3.33377
-0.642468
0
-0.698743
-1.04037
-2.85411
-3.25912
-2.9853
-2.62927
-0.71439
-0.807015
-0.80101
-1.52382
-1.05685
-0.756345
-1.5608
-1.24061
-1.11365
-4.4191
-4.80696
-5.03303
-4.86356
-3.34251
-3.38793
-3.95364
-3.69711
-3.69784
-4.29081
-4.9933
-4.99655
-4.46108
-5.02892
-3.8546
-0.680599
0
-0.650381
-0.716294
-2.59531
-2.32474
-2.46401
-1.94343
-2.99926
-2.38049
-2.70442
-2.1801
-1.78899
-2.12306
-2.41041
-1.76695
-0.757603
-0.683639
0
-0.769261
-4.53415
-4.56867
-0.698208
0
0
-0.716628
0
-0.770823
-0.65746
-1.12188
-0.569268
-0.963378
-0.548714
0
-0.559751
-0.692816
-0.72908
-1.4017
-4.85423
-4.35602
-2.05771
-2.1036
-1.40959
-2.1014
-1.22461
-1.1031
-1.11347
-0.662126
-0.73671
-0.619681
-2.03631
-0.722923
-0.669638
-0.633394
0
-4.95828
-2.2943
-2.22673
-4.19201
-3.5988
-3.63843
-4.10449
-4.01523
-3.40048
-2.85105
-3.04302
-3.76688
-1.92516
-2.62762
-2.72046
-2.21646
-2.57811
-1.97474
-2.5498
-0.753831
0
-0.597031
0
-0.748092
-1.01169
-1.46334
-3.05609
-3.00947
-2.49238
0
0
0
-1.16761
-3.62552
-1.29948
-2.03476
-1.99446
-0.655376
0
0
-4.14877
-4.30359
-3.89525
-3.58116
-0.763541
-0.771821
-0.775499
-1.39915
-1.52952
-1.6992
-2.08763
-1.8378
-2.14642
-2.02169
-2.08183
-1.99049
-1.59118
-2.31541
0
0
0
-1.40671
-1.89675
-1.08951
-1.53986
-3.84398
-4.34905
-3.52215
-4.23837
-1.27749
-1.01265
-0.575675
-1.09147
-0.663705
-0.652761
-1.82757
-2.29655
-1.17556
-1.83933
-1.82078
-1.55392
-1.81601
-1.34432
-1.17704
-1.79694
-0.644386
-0.62965
0
-0.7997
-1.21345
-1.67896
-1.96528
-1.40989
-1.72634
-2.48089
-1.76619
-1.7427
-1.88139
-1.3597
-0.696325
-0.719713
-1.239
-1.49745
-1.58646
-0.735253
-5.23792
-5.03743
-5.2305
-5.81855
-1.33552
-1.20747
-1.47316
-0.712393
-3.19791
-2.91332
-2.54248
-1.81279
-2.5088
-2.2263
-1.77606
-2.38353
-2.40241
-2.96935
-2.7622
-0.571946
-0.613666
0
-0.886473
-2.20251
-1.94293
-4.42454
-4.43497
-4.95872
-4.26099
-2.17145
-1.30868
-1.52235
-1.92905
-4.63346
-4.0195
-0.765963
-0.77757
-1.22031
-1.15741
-1.49562
-0.734782
-0.85322
-0.685398
0
-1.68077
-1.14798
-1.9679
-1.80876
-2.02083
-2.54838
-1.5102
-2.23892
-1.73839
-2.50285
-2.44952
-2.37739
-2.99237
-3.75837
-3.79423
-3.14075
-3.14357
-3.15389
-2.24429
-2.47972
-3.07532
-3.28962
-3.30145
-4.34457
-3.77251
-0.661217
0
-0.691076
-3.66868
-3.41305
-3.00404
-2.20243
-2.96102
-3.70249
-3.54505
-2.07934
-1.60335
-2.3761
-2.2341
-0.786827
-1.35937
-1.21961
-0.719681
0
0
-0.611108
-4.35657
-4.29192
-3.75121
-3.7841
-2.06665
-0.679398
0
-0.956788
0
-4.02563
-4.67342
-4.75908
-4.67708
0
-0.593565
0
0
-3.4395
-3.71674
-3.5844
-3.10072
-2.72067
-2.52491
-3.11286
-2.62868
-1.39342
-2.05711
-1.32403
-1.04267
-1.26094
-1.316
-0.648943
-3.86416
-3.91757
-3.82532
-4.49523
-4.68449
-0.7102
0
0
0
-3.43894
-3.85825
-3.3188
-3.03522
-3.28439
-2.61965
-2.61761
-2.65987
-1.40069
-1.36823
-1.35272
-0.708578
-1.73703
-2.27358
-1.59775
-1.2879
-0.616206
0
0
-3.70008
-3.41681
-3.1719
-3.74523
-5.38328
-5.37757
-4.8209
-5.53762
-1.40049
-1.13224
-1.33587
-0.699259
-1.9782
-1.38995
-1.28138
-1.32498
-2.23057
-2.58754
-4.43369
-4.43052
-3.88338
-3.77641
0
0
-0.643972
0
-1.25163
-1.22965
-1.6668
-1.11799
-0.798585
-1.44415
-1.14473
-1.80911
-2.35941
-2.41934
-2.3512
-1.81804
-4.72185
-4.19069
-4.69202
-4.81653
-0.754345
0
-0.622158
-0.758567
-2.50615
-2.01209
-2.6509
-2.05177
-1.5438
-2.18422
-2.801
-2.33595
-4.5047
-4.40051
-3.93897
-3.84113
-4.76453
-5.29716
-4.63637
-4.59813
-0.641056
-0.80983
-1.44133
-1.14405
0
-0.687328
-0.670137
-0.681093
-1.87343
-1.77706
-1.19309
-1.2416
-0.608488
-0.77351
-0.742416
-2.91453
-3.46225
-3.27033
-3.77398
-4.24356
-4.43028
-4.29968
-3.92293
-3.77272
0
0
-0.91515
0
-0.844752
0
0
0
-1.65681
-1.73829
-1.24499
-1.19357
-2.57847
-1.88366
-2.27292
-2.37191
-1.45041
-0.739713
-1.17931
-4.18599
-4.86485
-2.54747
-1.09518
-0.686103
-1.31702
-4.11475
-4.42329
-4.5306
-3.08438
-2.59466
-2.12507
-1.97298
-1.1956
-2.91723
-2.65137
-2.2869
-2.80991
-0.694425
-2.54194
-2.64396
-3.04086
-2.33352
-4.37842
-4.54056
-3.92375
-4.42102
-2.47588
-2.30552
-2.89949
0
0
-0.681487
-0.576632
-4.16456
-4.06395
-3.68618
-3.57746
-0.854832
0
-0.593107
0
-2.67651
-2.73133
-2.06797
-5.16912
-5.14172
-4.52029
0
-0.70681
-0.674412
0
-1.90008
-1.17558
-1.20927
-1.21599
-0.988326
-1.27728
-0.692986
-0.657508
-0.620871
-1.16572
-1.1234
-3.39621
-1.29887
-1.89211
-1.17916
-1.40865
-3.85721
-3.72715
-3.22248
-3.869
-2.51784
-1.91305
-1.82016
-2.36233
-4.08863
-3.57045
-4.12642
-4.09899
-3.26008
-2.93472
-2.87911
-3.55563
-3.2347
-4.12355
-3.45124
-3.71395
-3.51382
-2.78647
-3.44841
-3.24429
-3.40053
-5.25529
-4.76696
-3.85562
-3.50131
-3.14319
-3.77633
-4.97696
-5.07613
-4.47916
-4.45719
0
-0.733238
0
-1.20599
-2.20753
-1.73755
-2.46034
-2.09801
-0.542855
-0.649496
-0.734944
0
-0.649484
-0.637695
-4.69343
-4.24548
-3.81697
-3.40132
-1.22844
-5.85804
-5.80472
-5.32361
-5.77119
-2.20978
-2.16577
-2.19307
-1.66937
-1.85298
-2.46233
-1.92047
-2.48885
-1.32518
-1.32524
-1.64267
-0.575052
-0.925939
-1.19598
-0.701112
-0.87338
0
-2.64017
-2.47963
-1.92052
-4.35886
-4.53391
-4.91788
-4.29262
-0.828759
-1.57006
-1.27511
-1.37149
-2.27433
-1.7768
-3.22527
-3.84703
-0.644404
-1.11795
-1.26084
-1.13277
-3.25972
-3.30861
-3.85856
-3.3676
-0.687269
-0.560532
-0.774967
0
-2.31361
-1.95923
-0.616587
-0.6288
-1.07473
-0.709875
-0.666698
-0.586195
-1.16967
-0.601793
-0.776454
-0.638181
-2.39354
-2.37998
-2.97728
-2.77167
-2.88921
-2.8773
-3.40264
-2.62541
-1.65807
-0.870115
-1.30388
-1.45163
-0.667699
0
0
-0.851163
-2.10501
-2.41539
-1.92247
-1.59082
-4.81331
-4.82185
-4.79053
-4.27002
-1.80929
-2.25849
-4.81174
-0.737334
-1.12099
-1.44098
-1.26295
-1.58932
-1.23133
-1.15405
-1.69887
-3.28707
-2.90564
-1.84578
-1.81412
-2.46628
-0.74252
0
-0.792775
0
-4.07075
-4.13712
-4.73698
-4.26254
-0.732591
-1.026
-0.660243
-2.0368
-2.29164
-2.29028
-1.67064
-1.94795
-2.10505
-1.73341
-1.35418
0
0
-0.608483
0
-3.3522
-3.0898
-2.69396
-2.47621
-2.06138
-1.41762
-1.88424
-1.82969
-1.73828
-1.45738
-1.44945
-2.20815
-4.96563
-4.94536
-5.48402
-5.5799
-3.08872
-0.712288
-1.28986
-1.28627
-0.76337
0
0
-0.676466
0
0
-0.631377
0
0
-3.79887
-4.42606
-3.93178
-3.86294
-1.05155
-0.655519
-0.737257
-0.697802
-4.72079
-4.86393
-4.57171
-5.23511
-2.81028
-1.78769
-1.89439
-3.2865
-3.88689
-3.91988
-3.36722
-2.85812
-3.3817
-2.71358
-4.96021
-4.90793
-4.95043
-4.37659
-3.50441
-4.30955
-4.32283
-3.94428
-3.52976
-3.75625
-3.7192
-1.43841
-2.24921
-1.95783
-2.34419
-2.63012
-4.20861
-4.12167
-3.48428
-3.58597
-3.12552
-2.63175
-2.36995
-3.01104
-4.39911
-4.04561
-4.38681
-4.90244
-3.24001
-3.14967
-3.16575
-1.1462
-0.603841
-0.916984
-1.15229
-0.632725
-1.24875
-1.1508
-1.25079
-4.65429
-4.65368
-4.0342
-4.65525
-1.22686
-0.902577
-1.56286
-1.27135
-2.40694
-2.58335
-0.553209
-4.44661
-5.12957
-5.13019
-4.56779
-0.60681
-1.19537
-0.550822
-0.855417
0
0
0
-1.90843
-1.20315
-1.44945
-1.65444
-1.15232
-1.20827
-1.70243
-1.78414
-1.24498
-0.796353
-1.62208
-1.80602
-1.52306
-1.75674
-2.03025
-3.58984
-3.11002
-2.94208
-3.05776
-5.434
-5.96025
-6.13465
-5.42055
-4.66156
-3.85709
-4.49119
-4.54639
-2.92465
-2.89541
-2.11746
-1.48176
-1.88754
-2.17353
-3.24984
-3.33594
-3.77785
-3.79913
-4.31379
-3.78916
-3.82478
-0.875422
-0.692871
0
-0.588002
-1.89312
-1.56209
-2.77002
-2.80138
-2.80992
-3.385
-1.74473
-1.60472
-2.03288
-2.03068
-1.60943
-4.30194
-3.70678
-4.35974
-4.31972
-4.93896
-4.29481
-3.98274
-4.16754
-4.88908
-4.32912
-1.70714
-1.96366
-0.749318
0
0
0
-1.93529
-2.37444
-2.27075
-2.67308
-1.08421
-0.641734
-0.614545
-0.651963
0
-0.610372
-0.677663
-1.30261
-1.48241
-4.9759
-4.28248
-5.03912
-5.07588
-1.97598
-2.08056
-1.36595
-1.75327
-2.10235
-3.25273
-2.79677
-2.82746
-2.50306
-2.79812
-2.50887
-2.17173
-2.98896
-4.62444
-3.0679
-3.25972
-2.58829
-2.75822
0
-0.691008
-3.19731
-2.85149
-2.57982
-3.27122
-2.18187
-1.65165
-1.35055
-1.51996
-0.752614
-0.672544
-1.09437
-0.859731
-0.732626
-0.809432
0
-0.699757
-3.37766
-3.36895
-2.85742
-3.30466
0
0
-0.689158
0
-1.39308
-1.30684
-1.82768
-1.72458
-2.22204
-2.6489
-2.60407
-2.37629
-2.69835
-0.712452
-0.635366
-0.73953
-1.30979
-1.35323
-1.86988
-1.17401
-1.02412
-0.668918
-0.59558
-2.99344
-3.40138
-3.38881
-2.96866
-1.35754
-1.14937
-1.77013
-1.14693
-4.84791
-4.82681
-4.83358
-4.27522
-1.25648
-2.71186
-2.87494
-2.73451
-2.49265
0
0
-0.679751
-0.607165
-3.48532
-3.49613
-2.96753
-3.64647
0
0
0
-0.655184
0
-1.68637
-2.95459
-2.89576
-2.97357
-3.50163
-2.17479
-1.40391
-1.92047
-1.94551
-0.773052
-0.776167
-0.753346
0
-0.67023
-2.25073
-2.12677
-2.74369
-4.24244
-3.91797
-3.66407
-2.72353
-3.42059
-2.93514
-2.97139
-4.64623
-4.46612
-5.16265
-5.17467
0
-0.7359
0
-0.67167
-4.27722
-4.44479
-4.91724
0
0
-0.648593
0
-1.28327
-1.41911
-0.78947
-4.51366
-3.28111
-2.7403
-2.42007
-2.85952
-2.15485
-2.61901
-3.75491
-3.90803
-4.47061
0
-0.626461
0
-0.810656
-5.16781
-6.05452
-5.60833
-5.48469
0
-0.639408
0
-0.578294
-0.696495
0
0
0
-0.651335
-2.90994
-2.3698
-2.69534
-1.38985
-0.60342
-0.707291
-0.750092
0
-1.1935
-1.16272
-1.06482
-0.659917
-1.55258
-1.19662
-1.1627
-0.559813
-0.708221
0
-4.07689
-3.78894
-3.45928
-1.89869
-2.24399
-1.56038
-1.90037
-5.05651
-5.0187
-5.02343
-4.40339
0
-0.815745
0
-0.574067
-1.35818
-1.17795
-1.48765
-0.745095
-0.708311
0
0
0
0
-0.67921
-0.651263
-2.4251
-2.03228
-2.22592
-1.21541
-1.97351
-1.64152
-1.80269
-4.93994
-4.402
-4.95831
-4.95711
-2.0734
-2.11076
-2.0133
-2.7198
0
-0.572047
0
-0.881458
-2.14202
-1.92421
-1.59138
-0.734123
0
0
0
-0.708846
0
0
0
-0.619241
-1.16817
-0.678568
-0.853724
-1.80023
-1.19166
-1.47984
-2.96929
-2.91017
-2.98678
-3.56337
0
-0.666632
0
0
0
-0.573206
0
-0.723126
-0.716832
-0.636337
-0.641743
0
-1.82358
-1.1887
-1.76113
-1.54609
-0.732555
-0.742975
-0.7375
0
-2.25001
-1.84984
-2.49498
-1.98963
-2.29519
-2.68188
-1.9666
-2.3552
-1.92404
-1.89997
-1.28145
-1.88944
-1.38563
-1.27644
-1.1511
-0.680168
-2.41226
-2.11087
-2.25259
-1.24687
-1.69805
-1.18846
-2.25085
-2.55602
-3.0808
-2.72535
-3.07431
-3.56702
-2.92957
-3.0704
-5.7337
-6.2229
-6.30964
-3.48215
-2.89695
-3.07409
-3.67134
-0.767956
0
-0.679322
-0.699388
-1.43905
-0.632679
-1.09453
-1.39541
-1.05268
-1.29923
-1.7449
-0.54303
0
0
-0.636482
-2.76699
-2.8701
-3.98664
-3.274
-4.43027
-4.43237
-4.41724
-3.86524
-1.33786
-1.63098
-1.87734
-1.78304
-1.9841
-2.38869
-1.09837
-0.620814
-1.16586
-1.00991
-1.45248
-1.4893
0
-0.621749
0
-0.620487
-2.2795
-2.84423
-2.83862
-2.85368
-1.83699
-1.67775
-2.14829
-2.38948
-2.66921
-3.08348
-2.56042
-3.22079
0
-3.0886
-2.8418
-3.17167
-3.55798
-1.13393
-0.791653
-0.620652
-0.64021
-4.22207
-4.2671
-4.21593
-3.67118
-4.952
-4.91456
-4.88178
-4.35277
-4.13699
-4.29739
-4.20868
-4.78369
-1.12768
-1.75762
-1.21815
-1.30996
-3.14225
-2.50231
-2.54355
-3.03164
-1.7999
-1.40486
-1.10492
-1.73544
0
-0.610525
-0.329902
0
-1.24841
-0.947111
-1.38701
-0.654397
0
-0.644858
0
-0.814387
0
0
-0.573458
-4.82898
-4.25813
-4.24095
-1.38016
-1.43399
-2.03848
-1.62925
-2.91397
-2.76578
-2.65559
-5.16521
-4.81288
-4.78521
-4.1108
-3.95575
-3.82088
-0.566332
0
-0.898422
0
-1.74874
-1.75393
-1.27144
-1.9176
-2.12925
-1.90076
-2.49747
-1.32741
-1.56734
-4.38081
-5.07894
0
-0.65384
-0.689522
-0.691371
0
-0.781392
0
-0.673471
-0.805912
-1.07988
-1.28652
0
-0.739235
-0.784921
-3.30249
-0.752356
-1.36197
-0.720294
-0.750715
-2.90505
-3.60657
-3.52708
-3.43743
-0.754408
-0.777034
0
-0.632684
-3.55643
-3.44255
-2.07653
-2.42257
-2.38828
-2.85219
-3.29066
-3.29086
-3.42384
-2.71984
-1.20857
-1.4222
-2.02727
-1.46599
-0.642606
-0.611546
-1.18759
-0.743703
-0.732523
-0.666312
0
0
-0.637465
-0.915472
-0.615491
-0.624707
-1.56448
-0.902548
-1.30656
-0.974776
-0.878253
-0.88193
-1.55551
-1.65354
-1.33672
-0.989469
-4.20062
-4.63852
-4.5306
-1.61057
-3.04445
-3.55743
-3.54403
-3.03163
-3.74254
-3.31737
-1.30699
-0.722431
-1.19547
-2.6367
-3.08872
-3.13716
-3.15836
-3.2253
-3.45579
-3.23656
-1.60786
-1.67212
-0.89685
-1.38991
-2.81334
-2.81837
-2.83593
-2.08603
-1.7303
-1.31883
-1.37724
-2.07749
-2.23786
-2.7516
-2.55916
-0.650285
-0.627095
0
-0.698971
-1.24314
-4.01422
-4.13942
-4.6753
-3.86463
-2.66749
-2.50218
-2.91771
-1.94061
-1.32349
-1.64702
-1.89155
-4.21182
-3.55846
-2.55774
-2.24778
-1.91702
-0.710093
-0.653256
-0.646254
-0.668493
-1.00599
-0.642312
0
0
-4.21344
-4.64314
-4.72417
-4.7796
-2.01998
-1.47542
-2.0498
-1.28091
-2.22617
-2.74869
-2.74041
-2.2428
-2.73158
-0.736049
0
-0.642561
-0.59224
-1.85691
-1.82866
-1.72426
-2.32588
-1.98303
-1.25555
-1.23124
-1.37507
-0.763224
-1.13069
-2.26735
-2.40719
-1.84708
-1.1434
-0.640836
-0.785724
-1.11257
-1.33828
-3.21008
-3.62118
-3.72463
0
-0.617651
-0.714732
0
0
-4.42005
-4.43373
-5.01286
-4.26827
-3.03065
-3.04448
-2.97034
-2.49608
-1.49195
-0.82212
-0.636237
-1.20414
-5.64147
-5.29501
-5.68642
-5.84191
-0.733903
-0.607602
-0.732723
0
-2.51891
-2.61857
-2.16601
-1.64204
-2.39579
-1.76913
-2.24982
-0.6982
-0.783322
-1.26571
-1.22325
-2.67137
-2.09961
-2.0648
-1.3389
-1.94119
-1.39904
-1.36799
-3.43236
-4.04912
-3.39995
-3.55485
0
0
-0.694861
0
-2.35932
-1.97659
-1.88998
-1.70309
-2.77763
-2.40698
-2.91583
-3.3134
-1.40982
-0.788834
-1.18984
-0.708378
-0.735518
-1.34525
-1.20838
-1.46911
-1.43702
-0.750505
0
-0.706794
-1.43351
-1.31619
-2.03164
-1.25523
-4.94724
-4.94741
-4.35606
-4.89384
-3.51331
-3.01427
-3.00134
-3.47481
-1.03814
-1.14943
-1.66049
-2.88104
-3.08485
-3.50345
-3.49901
-3.3408
-2.30006
-2.20602
-2.51083
-2.25495
-1.58231
-0.733341
-1.43884
-1.11002
-1.68972
-2.56208
-2.4021
-2.1389
-2.77742
-3.47793
-3.65972
-3.81309
-2.93076
-2.42482
-3.06241
-3.31125
-3.8591
-4.08553
-3.45955
-3.5183
0
-0.706224
-0.701102
-2.51675
-2.36397
-2.31843
-1.85222
-0.761441
-0.650402
-0.623043
0
-0.618584
-0.680019
0
0
-1.68959
-2.00797
-2.4555
-1.95686
-5.07363
-5.15097
-5.15085
-4.59771
-0.693083
-0.692192
0
-1.8201
-1.78514
-3.74455
-3.6599
-3.56322
-4.21677
-2.15888
-1.92872
-1.3047
-1.82929
-4.27714
-4.84253
-4.2847
-4.81934
-4.38523
-4.95552
-0.658106
0
0
-0.598455
-1.19209
-1.89592
-1.70341
-1.82405
-1.22684
-1.16734
-1.36835
-3.32288
-3.38776
-0.708633
-1.23758
0
-0.684812
0
-0.679233
0
-0.79029
-0.728945
0
-2.56605
-1.8424
-1.41478
-1.21006
-1.86942
-1.75006
-2.11688
-1.66097
-1.98888
0
-0.623691
-1.68506
-1.8154
-1.12036
-1.3105
-2.46643
-1.34768
-1.72067
-1.82318
-1.07168
-0.572382
-0.697991
-0.68357
-2.1483
-1.92827
-1.78718
-2.26633
-2.7665
-2.70438
-3.16523
-0.749664
0
-0.713611
0
-2.38893
-2.01178
-1.80396
0
0
-0.699301
0
-0.680203
0
-3.16747
-0.742824
0
-1.94432
-2.28498
-2.67673
-2.30619
-1.97145
-1.32208
-1.24485
-1.12228
-1.84597
-1.43923
-4.22751
-4.24399
-3.66171
-4.30934
-4.77767
-4.05469
-0.686349
0
-0.536257
0
-1.81984
-1.37272
-1.57829
-1.53596
-0.699444
0
-0.653615
-0.747691
0
0
0
-4.19445
-4.55765
-4.11723
-3.58847
-2.96126
-3.60874
-3.48674
-1.916
-1.71371
-1.11649
-1.561
-1.81241
-1.44342
-2.17956
-1.57158
-2.16147
-2.06255
-1.10983
-1.77228
-1.29772
-1.12951
-1.71373
-1.88071
-1.82819
-5.11311
-4.5072
-4.5392
-4.63231
-1.5417
-1.79673
-2.29315
-4.55206
-3.8978
-3.99495
-4.03074
0
0
0
-3.51435
-3.954
-4.04178
-3.3535
-1.90661
-1.26873
-1.50676
-1.21781
-0.782039
-3.0014
-3.28956
-0.71712
-0.689107
-1.42563
-0.723018
-4.33504
-3.76622
-4.35391
-3.66532
-1.72136
-1.7472
-1.69653
-1.17325
0
-0.871676
0
-0.679772
-0.845433
-1.18592
-1.26309
-3.80431
-3.68782
-3.33003
-3.06875
-4.30624
-4.87806
-4.83818
-2.84023
-2.29935
-2.0909
-2.76278
-2.77376
-2.39154
-1.19178
-1.30422
-1.33723
-1.61577
-0.6195
-0.662556
-1.55641
-2.43899
-1.88322
-2.38017
-2.77847
-3.22864
-2.79053
-2.56426
-2.12374
-2.23095
-1.54321
0
0
0
-2.96412
-2.5535
-2.86909
-1.85063
-2.22001
-1.84388
-2.17068
-2.5057
-3.04615
-2.76292
-2.72827
-1.90031
-2.42515
-2.2745
-1.99712
-3.05772
-2.90324
-2.3464
-2.92603
-2.20957
-1.91818
-2.68033
-2.17601
-2.87952
-2.36718
-2.911
-2.87375
-1.08635
-0.56539
-0.563391
-4.97653
-4.43052
-4.2848
-5.00402
-3.71502
-4.27768
-4.35537
-3.50862
-2.75023
-2.15074
-4.62589
-3.96471
-4.39316
-4.46679
-5.03491
-4.44898
-3.70951
-3.54422
-3.16513
-1.24993
-1.13958
-0.694165
-1.18091
-1.1906
-5.35332
-5.32272
-4.69512
-5.3514
-3.42489
-3.2104
-3.36091
-2.73278
0
0
-0.629321
-0.762128
-2.12946
-2.62866
-2.27919
-2.37132
-1.7563
0
-0.59739
-0.946739
0
-2.90342
-2.35293
-2.7303
-3.33785
-1.20926
-1.75762
-1.20099
-1.13771
-3.38529
-3.53909
-3.03166
-2.05236
-2.21165
-2.10399
-2.72628
-0.881671
-1.12481
-0.646418
-0.645236
-1.03919
-1.24393
-0.553138
-0.638118
-3.82361
-4.56259
-3.0683
-3.1127
-2.94267
-3.32667
-2.70847
-3.13244
-2.63406
-2.60785
-1.99508
-4.01022
-4.14047
-4.41359
-2.32046
-2.18802
-2.37137
-5.0762
-4.43566
-4.49827
-4.57346
-1.4123
-1.18645
-0.673075
-1.27622
-1.43463
0
0
-0.638423
0
-2.83792
-2.37083
0
0
-0.628383
0
-3.14448
-3.91759
-3.33371
-3.323
-3.69632
-1.12786
-0.567003
-0.746641
0
-0.600488
-0.684376
-2.04404
-0.702781
-1.132
-0.617291
-0.641404
-2.08362
-2.82025
-2.69582
-2.7115
-3.25542
-3.18756
-2.42338
-2.68354
-4.46044
-4.22532
-4.45895
-3.84024
-1.29399
-0.654679
0
0
-0.726792
-0.671117
-0.772208
-0.66072
0
-1.23313
-1.15166
-1.14801
-0.696763
-1.09899
-0.616629
-1.28637
-0.711456
-1.43526
-1.25433
-1.38703
-3.43187
-3.84328
-3.88678
-4.4046
-4.24383
-4.49748
-4.95554
-4.3647
-1.13824
-2.75103
-3.16288
-3.01713
-0.656968
0
-0.699323
0
0
-0.692049
-2.03111
-1.88243
-1.55227
-3.90229
-3.95719
-3.36625
-3.98359
-1.92912
-1.74928
-2.4499
-2.0668
-0.744339
-4.50624
-4.52837
-4.47022
-1.2207
-3.01904
-3.69541
-3.0972
-3.21193
-2.86995
-2.41743
-2.76591
-0.660787
-1.43831
-1.29935
-1.37941
-0.674325
-1.12178
0
-0.778171
-0.785046
-0.790224
-0.631647
-0.68533
-1.25315
0
0
0
-2.26356
-1.5568
-1.72006
-2.28002
-1.18673
-1.25664
-0.665354
-1.18749
-2.62649
-3.42077
-1.84452
-1.90283
-1.91639
-1.98698
-2.2186
-1.68605
-1.99186
-2.15676
-0.682948
0
0
0
-2.52253
-3.03482
-2.24726
-2.57052
-0.646961
-1.005
-0.699775
-1.70179
-4.6483
-4.64688
-3.94578
-4.65519
-2.67361
-2.67942
-2.65011
-2.13747
0
-1.48884
-1.13575
-1.2154
-0.649267
-2.37505
-2.22846
-2.71197
-4.80455
-4.2165
-4.61428
-4.45793
-2.17946
-2.03941
-2.7139
-2.04289
0
0
-0.608549
-2.25199
-2.28309
-2.65515
-0.725103
-1.26938
-0.6633
-0.968246
-2.6538
-2.82417
-2.64358
-2.08371
-1.60921
-1.86563
-1.97321
-2.21439
-2.46009
-2.32601
-1.86292
-1.51789
-1.38253
-1.77755
-2.11572
-1.22885
-0.765581
-1.09498
-1.48
-4.77072
-4.26459
-4.66941
-4.44306
-4.63689
-4.74789
-4.19556
-5.39997
-2.28129
-2.60579
-2.63288
-2.58876
-1.6632
-1.08516
-1.88791
-1.50821
-0.595944
-0.644386
-0.673683
0
-4.53655
-4.50931
-4.03907
-4.01086
-1.70936
-1.24849
-1.15469
0
-0.673766
0
0
-1.94972
-2.24827
-4.48448
-3.92416
-3.86665
-3.95973
-2.44018
-1.72602
-2.18119
-1.83405
-4.8506
-4.30351
-4.06733
-0.698639
-1.46045
-1.28531
-1.29576
-0.643838
-1.28026
-1.04357
-1.27944
-2.51035
-2.55983
-3.10993
-3.15209
-2.43586
-2.52737
-3.05745
-1.29185
-1.1877
-0.708679
-1.25854
-3.38787
-3.89922
-3.90763
-1.20002
-0.625384
-0.628598
-0.73095
-0.696179
-3.89287
-3.65757
-4.18161
-4.37963
-3.4335
-3.96783
-4.01414
-1.45683
-1.62765
-2.20513
-2.11018
-2.92178
-3.0117
0
0
0
-2.70108
-2.74832
-2.78829
-2.22193
-0.759371
-1.1207
-0.715596
-0.629097
-1.13476
-1.70791
-1.19405
-1.1402
-0.608709
-0.858393
-1.82632
-1.96734
-4.71112
-4.23692
-4.81792
-4.26787
-4.74979
-4.82931
-3.87662
-2.38708
-3.51852
-2.75739
-2.98304
-3.42849
-3.50585
-3.47593
-1.94686
-2.20944
-1.5846
-1.48551
-0.628629
-1.30211
-0.638329
-1.30206
-2.39745
-2.15341
-1.72928
-2.2527
-2.58126
-2.01581
-2.08317
-2.58406
0
0
-0.691489
-0.834071
0
-2.64256
-2.33956
-2.8685
-2.90221
-2.42045
-1.93925
-4.93709
-0.676812
-1.24824
-0.602978
-0.62154
-0.673444
-0.577606
0
-0.723392
-0.703449
0
0
0
0
0
-0.667834
-0.643278
-0.628723
-1.22439
-0.701288
-0.552321
-1.8477
-1.66738
-1.36251
-4.76559
-4.17803
-4.7363
0
0
-0.603001
-0.864893
-4.24971
-4.7977
-4.64236
-4.29442
-0.983102
-0.586959
-0.785806
-1.18462
-3.74869
-4.33357
-3.71317
-4.2352
-3.56456
-4.23014
-4.16871
-1.37607
-1.68268
-1.48487
-3.60725
-3.80483
-1.10755
-1.13559
-1.52643
-4.80099
-4.69595
-4.20787
-4.74071
-2.53384
-1.24623
-1.97259
-1.7691
-1.71483
-3.03478
-3.40753
-3.54139
-2.83673
-1.72332
-2.30688
-2.08263
-2.06287
-5.78203
-5.68394
-5.69028
-4.56719
-4.13632
-3.91516
-4.59929
-5.67653
-5.65674
-4.90106
-5.55998
-1.19414
-3.92804
-3.90577
-3.91282
-3.29484
-0.617236
-1.29038
-1.26786
-1.20621
-3.12918
-2.78127
-0.56126
-0.716363
-0.740959
0
-3.36457
-2.55183
-2.87262
-2.8915
-2.89428
-3.16402
-2.42079
-3.01868
-3.09505
-2.60908
-2.80633
-3.06214
-2.67411
-2.57548
-2.5048
-2.48496
-1.34415
-1.18089
-2.05713
-1.7857
-2.72577
0
0
-0.686841
0
-4.44706
-4.52077
-0.520499
-0.592464
0
0
-0.955301
-1.16706
-0.733633
-0.570042
-4.18087
-3.9952
-3.63449
-4.06214
-4.2635
-1.30863
-0.744004
-1.30166
-1.31751
-3.83762
-4.39422
-4.46676
-3.71128
-3.38628
-2.68215
-3.22721
-0.610285
0
-0.683915
-0.608568
-0.7338
-0.656445
-0.712172
-1.33538
-1.97807
-1.42805
-1.91727
-1.26598
-0.654154
-0.88042
-0.654601
-0.590147
-0.663747
-0.596949
-1.19332
-3.77198
-4.48158
-4.40553
-2.67759
-2.4759
-3.1208
-3.14134
-0.910821
0
-0.648981
-0.824954
-0.621306
-0.725029
-3.17676
-3.30687
-2.92396
-2.57958
-3.14141
-3.12399
-1.24047
-1.4376
-1.85105
-1.89079
-1.92776
-1.57512
-1.15487
-1.42373
-2.69579
-2.03494
-2.27662
-2.79469
0
-0.625012
0
-5.32829
-5.27459
-5.25908
-4.76241
-2.74634
-3.43213
-3.32494
-2.88928
-4.97122
-5.73444
-5.21755
-5.71086
-5.48894
-5.44962
-5.59365
-5.05113
-1.13477
-0.691156
-0.656319
0
-0.564697
-4.98889
-5.13557
-5.15645
-4.49725
-4.02545
-3.9601
-3.46743
-0.902526
-0.590675
-1.17157
-0.6192
-2.95443
-3.53461
-3.27073
-3.44268
-4.61422
-5.01218
-4.34283
-4.99903
-0.672528
-2.5299
-2.60117
-1.9708
-2.02766
-1.44799
-0.798042
-1.59692
-1.60431
0
0
-0.830944
-0.495965
-0.665544
-0.784988
0
-4.61246
-5.32506
0
-4.43349
-4.8999
-4.78847
-4.05623
-5.48499
-5.98013
-5.52604
-5.43076
-1.11912
-1.23309
0
-0.784356
-0.663877
0
0
-0.674964
-4.24206
-3.99922
-1.95145
-2.18536
-1.72139
-2.20733
-2.01602
-2.80218
-2.92092
-2.27478
-3.05984
-3.67139
-4.19918
-4.24396
-4.10743
-0.791981
0
0
0
-0.697031
-1.13207
-1.28295
-1.53174
0
-0.700236
-2.4934
-2.47391
-1.87547
-2.47544
-0.677678
0
0
0
-0.74659
0
-3.17122
-2.72027
-2.85289
-3.36621
-3.36328
-1.20725
-1.19971
-1.18994
-0.681811
-2.91855
-3.94207
-3.93812
-5.01695
-4.51109
-1.28105
-1.17057
-0.650455
-1.13806
-2.84939
-2.37908
-2.7765
-3.11105
-4.31416
-3.70624
-4.31876
-4.37362
-1.38054
-1.26058
-0.727198
-1.88607
-2.46376
-2.53269
-1.98311
-3.83647
-4.38154
-3.90072
-3.86205
-4.87986
-4.92412
-4.88834
-4.38284
-4.8696
-4.80973
-4.83941
-4.29825
-1.48207
-1.21538
-2.11586
-1.44918
-0.634852
-0.980571
-0.639723
0
-3.76516
-3.0726
-3.25907
-3.243
-0.627562
-0.63789
0
0
-3.50124
-2.84868
-3.45757
-3.40695
0
-0.63262
0
-0.771193
-2.04539
-1.88153
-2.47149
-1.71666
-4.75879
-5.02508
-4.53831
-4.72375
-2.89364
-2.55697
-3.02657
-3.19384
-1.03859
-1.31197
-1.56589
-1.20284
-5.4485
-5.50432
-5.01458
-4.86179
-4.2928
-3.6884
-4.30391
-0.699191
0
-0.574689
-0.99909
-0.633599
-1.05545
-0.673522
-3.0748
-3.48328
-3.13879
-1.23729
-1.83086
-1.25862
-1.21055
-4.09722
-3.6479
-3.55048
-3.4236
-0.558202
-1.04557
-1.26698
-0.630323
-1.68031
-2.17085
-1.73668
-1.38302
-1.8314
-2.48196
-2.24995
-1.84058
-0.867885
-1.07839
-1.19486
-1.60243
-3.179
-2.84557
-3.51972
-4.01965
-3.99605
-4.00686
-3.28176
-3.31739
-3.28941
0
-0.736785
-0.626231
-0.588346
0
-0.675769
-0.62374
0
-0.939129
-1.3087
-1.80579
-3.55432
-3.52729
-0.607988
0
-0.68574
-0.631647
-4.07534
-3.87377
-3.51311
-2.463
-2.24368
-2.79908
-2.98137
-3.2176
-2.94016
-2.61653
-5.62798
-5.12507
-5.57088
-5.75485
-4.41532
-3.98505
-4.92284
-4.42065
-3.04764
-3.27698
-2.81036
-2.57622
-3.84589
-3.21879
-3.72736
-3.49223
-0.600349
-0.61151
0
-5.46045
-4.59061
-5.41581
-3.19782
-3.92981
-3.94747
-3.99348
0
0
-0.58652
-4.13795
-4.10386
-4.70488
-0.586047
0
-0.635295
-0.661199
-2.07743
-1.35116
-1.25617
-1.67348
-1.23813
-1.6712
-3.53437
-3.39087
-3.96009
-3.89205
-0.641664
-1.18859
-0.752943
-2.78172
-3.94459
-4.19575
-3.29832
-3.92787
-5.18454
-4.71377
-5.29991
-5.37864
-1.12612
-1.30854
-0.67286
-1.17496
-5.58585
-5.18334
-5.81153
-6.02002
-3.74042
-3.61927
-4.26031
-4.17351
-5.37012
-4.73221
-5.44136
-5.38477
-1.26433
-2.82115
-3.44998
-1.34666
-1.40205
-0.747402
-4.98252
-5.56187
-4.70236
0
0
-0.763007
0
-5.01727
-4.44863
-4.9886
-2.54507
-0.775086
-1.20433
-1.19038
-0.701791
-0.74014
-1.13983
-0.60249
0
-0.700428
0
-0.615304
0
-0.717079
-3.90738
-3.33956
-3.99876
0
-0.76605
0
0
-2.12605
-1.76384
-1.93735
-1.36156
0
0
-0.844318
-0.721598
-1.50205
-1.40634
-4.97866
-4.94331
-4.39151
-4.94524
-3.47543
-3.56258
-4.18843
-3.55663
-2.19353
-2.03452
-2.589
-2.66903
-3.23934
-1.8133
-1.90233
-1.85991
-0.657355
-0.696514
-0.659494
-1.21713
0
-0.677505
0
0
-4.55011
-4.77793
-5.10715
-4.89227
-1.98904
-2.10618
-2.52906
-2.54952
-3.57226
-3.53405
-3.94333
-3.9207
-4.23733
-3.74898
-4.14748
-1.78209
-2.08653
-2.41006
-2.17472
-0.569532
0
-3.39296
-3.48065
-3.34745
-2.90019
-1.75908
-2.36207
-2.12821
-2.02012
-1.25142
-1.44488
-1.20036
-0.720076
-1.32243
-0.704986
-1.42109
-1.15533
-4.49153
-4.54239
-1.24394
-1.55325
-0.877826
-2.39583
-2.83768
-2.23777
-2.81542
-2.72752
-3.51937
-3.04117
-4.06231
-3.99383
-3.53742
-4.09896
-3.7497
-3.68306
-3.00324
-2.60669
-2.86648
-2.94323
-3.80379
-3.44436
-3.12062
-3.17162
-3.5779
-3.54962
-2.96708
-3.03938
-1.90991
-1.39433
-1.27809
-1.15894
-0.670767
-0.590332
-0.756905
-1.71847
-1.65924
-1.09052
-1.09504
-4.57265
-4.6943
-5.21707
-4.72268
-3.91851
-3.28828
-3.92163
-4.10647
-3.67617
-3.70639
-4.33906
-3.63452
-1.24524
-1.87213
-1.25748
-1.57357
0
-0.684842
0
0
-0.701991
0
0
-2.35994
-2.16154
-1.80343
-3.78595
-4.41921
-3.58786
-1.28618
-1.99815
-1.78802
-1.878
-2.15901
-1.49261
-2.08947
-3.76573
-0.677417
-3.34841
-3.62612
-2.70056
-3.98526
-3.87676
-3.87571
-4.59671
-2.22155
-2.63521
-2.25236
0
-0.743905
0
0
-0.614967
-1.13797
-1.52765
-0.895987
-1.55644
-5.04714
-5.10552
-5.44259
-4.77959
-0.707201
0
0
0
0
-0.646384
0
-4.87003
-4.89674
-4.17861
-2.59962
-2.38586
-2.5901
-1.99176
-3.99799
-3.81985
-3.87427
-3.27663
-5.41753
-4.69968
-5.43475
-5.38655
-2.56976
-1.86394
-1.9924
-2.12791
-1.48955
-1.9512
-2.06603
-2.80756
-2.50624
-2.68077
-3.76482
-3.18077
-3.45965
-3.78123
-1.32934
-1.87335
-1.42556
-1.22878
-1.92473
-2.58234
-2.62838
-3.60677
-3.6662
-3.81985
-3.24699
-2.57445
-1.99202
-1.90336
-3.84653
-4.04939
-3.69243
-4.37434
-2.70757
-2.06607
-1.81687
-2.73903
-1.49971
-1.25211
-1.73847
-1.1178
-3.511
-4.10264
-2.76728
-2.80076
-2.10175
-2.58969
-5.12725
-4.85915
-4.88717
-4.5595
-4.3149
-3.92858
-4.40099
-3.5472
-4.09959
-3.934
0
0
0
-1.50071
-1.23473
-1.42601
-0.793718
-0.717726
-1.11749
-0.931256
-3.45546
-3.9851
-4.07334
-3.96901
-1.62089
-1.8931
-2.16939
-1.54507
-3.33229
-3.15768
-2.62964
-2.27247
-2.18583
-1.56742
-1.95648
-2.99254
-3.53526
-3.59798
-3.03081
-3.56805
-3.02018
-3.31339
-3.41097
0
-0.666633
-0.595871
0
-1.90394
-2.43978
-4.03742
-3.3537
-4.14989
-3.88823
-2.59868
-2.61822
-2.01829
-1.60125
-1.5717
-0.911222
-1.4091
-2.08167
-1.83715
-1.77108
-1.3148
-2.31443
-2.96105
-2.46647
0
0
-1.01303
-1.49526
-1.04831
-1.36912
-0.695847
-1.16788
-3.20047
-3.21002
-3.3039
-2.71276
-3.40626
-4.0195
-4.00756
-4.00894
-3.69677
-3.6317
-3.68075
-3.0683
0
-1.93969
-1.79662
-2.32304
-1.67011
-0.673735
0
-0.738527
-0.638858
0
-4.97601
-4.98697
-4.47146
-4.47183
-3.96491
-4.65868
-4.70939
-4.54927
-1.40821
-1.40747
-0.594752
-0.627205
-0.816033
0
-0.639984
0
-0.797602
-1.90228
-1.2509
-1.76451
-1.30757
-1.65849
-1.18283
-0.819283
-0.73176
0
-3.01593
-3.70381
-3.22963
-0.590401
-0.697383
-1.23483
-0.753253
0
0
-0.650438
-4.30691
-3.52583
-4.18868
-3.70302
-5.44184
-4.82036
-5.52153
-0.666709
-0.757942
-0.669671
0
-2.96259
-2.95697
-3.01084
-2.44544
-1.94922
-2.601
-2.23357
-2.01233
-1.78198
-1.70238
-1.54195
-1.21979
-3.16517
-3.82465
-3.75639
-1.76488
-1.19605
-1.57978
-3.60881
-2.9705
-3.04802
-3.12131
-3.67736
-3.13447
-0.639337
-0.926864
0
-0.793133
0
0
0
-0.83789
-0.598696
-3.77491
-4.40754
-3.87036
-3.18647
-3.13373
-3.82578
-3.54804
-4.30832
-0.763908
-1.14676
-1.37559
-0.763127
-0.63695
-1.15863
-1.10149
-1.13588
-4.76442
-4.55375
-4.95412
-4.16235
-0.700871
-0.676929
-2.78063
-2.19546
-0.666294
-0.728581
-0.730177
-3.23938
-2.90914
-2.6733
-2.64383
-4.55067
-4.48367
-4.58596
-5.11778
-4.94867
-5.43235
-5.475
-3.18271
-3.06197
-5.07
-5.41462
-5.63372
-4.96416
-0.806426
0
-0.585567
-0.768865
-2.52984
-3.05741
-2.85742
-2.46748
-6.14693
-5.49493
-6.08872
-6.16406
-0.754837
-1.40102
-1.1833
-3.11432
-2.62745
-2.49049
-2.80345
-0.770509
0
0
0
-2.25109
-2.17485
-1.99873
-2.6954
-4.78925
-4.14116
-4.79215
-4.30567
-1.87252
-1.82302
-1.83479
-1.2513
-2.94454
-3.5897
-3.11791
-2.945
-2.78398
-2.37091
0
-0.677494
0
-0.608635
-0.848803
-0.747825
0
-0.652759
-5.56559
-5.57734
-5.06777
-5.55919
-0.5715
-3.87496
-4.46988
0
0
-0.604061
-0.552876
0
-0.588569
-0.635811
-3.39138
-3.92255
-3.89458
-2.3346
-2.7895
-2.15097
-2.34293
0
-0.729839
-3.86872
-4.30824
-4.45392
-4.61265
-4.60228
-4.10523
-4.13817
-4.71221
-0.621772
0
0
-0.942147
-2.84962
-3.44729
-2.86596
-3.13149
-0.71294
-2.09635
-2.14713
-1.55116
-0.726478
-0.812826
0
-0.678407
-1.1672
-0.747452
-0.578195
-0.611499
-1.67869
-1.14947
-0.906475
-1.15488
-4.06018
-3.98421
-4.00532
-4.54487
-3.70755
-4.54993
-4.08475
-4.70975
-4.94416
-4.9756
-4.36282
-4.41944
-2.01171
-1.26123
-1.61586
-3.09364
-4.4255
-4.38316
-3.7963
-4.29816
-4.30539
-4.06055
0
-1.95747
-4.88737
-5.41894
-5.36189
-4.87679
-1.62442
-1.37472
-2.22395
-1.77225
-1.9999
-1.32539
-1.38702
0
-0.615768
-0.622343
-0.603268
0
-0.647412
0
-1.96166
-1.85635
-1.45308
-3.6008
-3.56025
-1.14602
-1.21854
-0.750737
-0.614701
-3.6557
-3.20191
-3.40127
-4.08545
-4.53052
-4.00449
-3.64176
-4.22637
-3.43257
-3.67235
-3.81307
0
-1.35444
-1.80807
-1.70891
-2.0694
-2.69245
-3.00034
-2.47567
-3.09694
-2.9323
-0.737219
-1.11431
-1.19837
-3.98422
-3.36428
-3.82083
-2.77129
-2.73012
-2.54208
-1.22493
-0.724499
-1.27224
-2.38494
-2.57292
-2.7016
-2.66842
-1.92851
-2.565
-2.2886
-1.89573
-2.38775
-1.95138
-1.74646
-3.90675
-4.44317
-4.54684
-4.43748
-3.82148
-4.37409
-0.618338
-0.761866
-1.36251
0
0
-0.671685
0
-3.76098
-0.613892
-0.687633
-0.694553
-1.06783
-3.42961
-3.63189
-3.72169
-4.18057
-2.51482
-1.8533
-2.41774
-1.81383
-2.19061
-2.77482
-2.7473
-2.81399
-1.82815
-2.27723
-2.39871
-2.11113
-3.23205
-3.87641
-3.85579
-3.26619
-5.66274
-6.17247
-6.12481
-5.53027
-4.30588
-4.25674
-4.33489
-3.82001
0
-0.613776
-0.887507
-3.53401
-3.52099
-3.21427
-3.15602
-3.76499
-2.27394
-2.26143
-1.9004
-2.58558
-3.53814
-3.37624
-3.98466
-3.79744
-0.839897
-1.09705
-0.628485
-0.558955
-1.92389
-1.25608
-1.88145
-1.32151
-3.1047
-3.52804
-2.8168
-3.49473
-2.8163
-2.76396
-5.48524
-5.52997
-6.22677
-5.28613
-2.92467
-2.62534
-2.74108
-2.23569
-1.86824
-1.9797
-1.82998
-2.43971
0
0
-0.778335
-2.31303
-2.18935
-2.7361
-3.44128
-2.8213
-2.77845
-2.15655
-1.50239
-2.00476
-2.0546
-4.62848
-3.976
-4.41421
-1.16158
-0.726566
-1.60161
-2.27421
-3.67872
-3.8104
-5.05192
-5.01857
-4.31492
-1.41512
-0.725394
-1.27425
-1.02617
-0.645795
0
0
0
-2.25771
-1.66941
-1.75365
-2.24427
-5.00632
-5.54183
-5.50935
-4.68349
-0.605317
-0.741521
-0.791459
-4.76379
-0.619694
-0.663646
0
-1.01525
-1.30835
-1.74685
-1.74756
-1.17714
-0.623142
-0.570556
-1.07737
-1.10929
-3.17194
-1.15065
-0.671338
-1.29908
-0.627896
-4.70844
-4.6179
-3.91898
-4.71731
-4.15095
-4.18689
-1.38698
-0.900881
-0.721945
-0.602673
0
0
0
-2.95961
-2.74293
-3.35466
-0.636564
-0.800302
0
0
-2.85046
-2.56757
-2.75052
-3.13487
-1.67841
-1.28772
-1.76982
-0.690253
-0.837837
-0.700927
-1.31228
-0.718927
-1.45219
-1.41402
-0.910998
-2.80518
-3.1724
-2.66376
-4.02145
-4.39389
-3.80267
-3.45677
-0.644239
-2.34207
-2.37211
-3.06943
-2.3568
-2.37302
-1.81347
-1.84303
-1.69461
-4.18618
-4.1439
-4.18054
-4.72922
-0.563506
-0.612717
-1.09249
-0.873163
-3.92658
-3.78131
-4.44705
-4.48037
-0.735081
-1.34017
-1.13995
-3.80162
-0.702514
-1.26778
-1.36427
-3.63772
-3.78141
-2.8322
-3.22827
-4.77422
-4.2854
-4.1683
-4.79549
-1.35993
-1.16647
-0.55455
-0.744732
-0.845377
-0.767067
-1.31783
-1.87617
-1.88966
-2.34212
-2.46918
-2.10959
-2.07686
-2.06046
-1.46073
-0.69305
-0.651157
-1.1945
-0.739749
0
0
-0.633817
0
-2.93774
-2.65846
-2.07182
-2.38701
-3.82494
-2.88264
-3.20672
-3.49086
-2.31904
-3.06845
-1.79795
-2.23204
-1.53957
-1.94693
-2.63479
-2.4419
-2.6738
-3.02589
-1.15244
-1.80083
-1.64608
-1.79783
-1.17259
-1.36037
-1.16374
-0.757925
-2.83078
-2.65253
-2.83235
-2.1889
-4.05404
-4.3804
-4.13019
0
-2.72599
-1.53325
-1.52083
-1.53059
-0.654526
0
0
-0.694082
-3.39524
-3.98035
-3.93162
-0.626406
-0.654106
0
0
-2.54888
-3.04627
-3.31484
-0.669411
-1.47323
-1.97273
-1.61432
-2.2571
-5.11996
-4.60837
-5.13411
-1.14346
-1.04739
-4.56141
-4.61493
-4.03768
-4.58055
-2.38187
-2.80999
-2.64709
-3.31765
-3.41534
-2.80839
-0.678294
-2.8417
-3.20552
-2.40356
-2.66502
-3.44465
-3.60548
-3.80783
-2.75565
-0.740823
-1.27328
-1.1231
-1.4255
-1.19499
0
-0.63281
0
-0.546602
-2.34311
-2.7214
-2.58395
-3.1488
-1.33521
-1.26333
-0.73294
-1.25334
0
-0.675047
-0.625419
0
-4.17387
-4.04711
-0.715836
0
-0.646079
-4.07609
-0.719517
-1.21586
-1.12777
-1.41505
0
0
-0.716776
-1.92841
-1.76971
-1.80954
-1.24495
-2.50155
-3.12519
-1.16729
-0.717204
-0.600153
-4.07472
-4.57012
-4.05163
-4.55181
-3.04284
-2.67424
-3.0057
-3.20185
-2.20998
-3.08075
-2.664
-2.64144
-2.10617
-2.23371
-1.81261
0
-0.849886
0
0
0
0
0
-0.65439
0
-5.48525
-4.934
-2.4416
-2.07108
-1.75308
-2.99768
-3.77404
-3.25329
-0.677827
-0.887866
0
-0.834206
-4.56112
-4.45557
-3.97802
-4.48054
-3.13281
-3.03429
-3.54946
-2.76053
-2.84215
-2.41189
-2.45608
0
0
-0.642909
0
-1.66026
-2.40245
-1.78823
-1.8098
-4.02906
-4.14944
-4.68324
-4.01192
0
0
-0.495707
0
-3.74773
-4.12458
-4.44705
-2.7871
-2.10632
-2.61653
-2.58897
-2.02454
-2.61493
-2.49792
-3.09635
-3.01184
-2.50751
-3.23603
-2.52794
-4.04772
-3.96327
-3.80679
-3.47558
-2.33401
-1.75791
-1.81609
-2.06542
-1.76166
-2.00905
-1.26131
-2.03528
-4.57173
-4.01013
-3.97407
-4.62111
-1.25558
-1.15715
-1.78019
-4.45849
-1.90388
-2.00199
-2.01881
-1.39821
-1.93462
-1.89243
-2.97757
-3.33616
-3.60951
-3.01147
-2.09276
-1.58857
-1.63763
-2.16374
-2.38349
-1.78086
-2.40384
-0.697842
-0.643048
0
0
-3.74531
-4.32689
-4.36659
-4.32321
-1.94163
-1.73063
-0.70005
0
-0.685509
-0.893083
-0.757776
-1.35149
-0.724456
-0.749789
0
0
0
-1.4072
-1.17556
-0.661529
-0.779877
0
0
-0.724718
-0.573706
-1.19016
-1.18979
-0.665616
-1.12235
-2.53094
-3.09051
-2.53453
-2.49177
-2.28207
-2.15884
-3.131
-2.87017
-2.97059
-2.5674
-1.35081
-1.81269
-1.93034
-1.49892
-0.58338
-0.605498
-1.30037
-1.15059
-2.16959
-2.3525
-1.84271
-2.38066
0
0
-0.629134
-0.773758
-0.687388
0
-0.693399
-3.57773
-2.99838
-3.65812
-3.33262
-3.31011
-2.97313
-3.4767
-2.9621
-6.19413
-5.73461
-4.16618
-4.02425
-4.60763
-5.2028
-4.49734
-5.15133
-5.11414
-3.5042
-4.14779
-3.51169
-3.55992
-2.91355
-3.38511
-3.34226
-3.4094
-0.556858
0
0
-3.50367
-2.86549
-2.88127
0
0
0
-4.56599
-4.70433
-4.14152
-4.16635
-0.639022
0
-3.75321
-3.74884
-0.689236
-0.732993
-0.638146
0
-5.41831
-5.41427
-5.46457
-4.84889
-3.83018
-3.96183
-4.54287
-2.23365
-1.71205
-2.33053
-3.96109
-3.90478
-4.65359
-1.15369
-1.40991
-1.14994
-1.81303
-3.10112
-3.68728
-3.3858
-1.11635
-1.03626
-1.58099
-4.13939
-3.62439
-4.31912
-3.94301
-5.05449
-2.70731
-2.66411
-2.13145
-1.98807
0
0
0
-3.88946
-3.77492
-3.92201
-3.21496
-0.682085
0
-5.57955
-4.93228
-5.01042
-5.57067
0
-0.70274
-0.625971
0
-3.90222
-4.01269
-4.12115
-4.63432
-4.67072
-4.64297
-3.41497
-3.30198
-3.72052
-3.25164
-3.10505
-2.6912
-2.96439
-3.12172
-3.11684
-3.77983
-4.16017
-3.64449
-4.33814
-3.83387
-3.40119
-2.88157
-1.12373
-1.50838
-1.22075
-0.748545
-0.588709
-2.50646
-2.15205
-1.98936
-4.22824
-4.48122
-5.07728
-4.88246
-1.13074
-1.41984
-0.899768
-1.2403
-1.25842
-0.908503
-2.55534
-1.77294
-2.31224
-1.93284
-1.80541
-1.98376
-1.23829
-4.64866
-4.81498
-5.41137
-4.86014
-3.53804
-3.62916
-1.73682
-1.23407
-1.43902
-1.75485
-1.92991
-2.17636
-1.4952
-2.20346
-2.85734
-2.99387
0
0
0
-0.671401
-4.50229
-4.92532
-4.11708
-4.21151
-3.08879
-3.04529
-3.03527
-4.94323
-3.21468
-3.26663
-3.10247
-2.58432
-0.70756
-0.584693
-0.697081
-0.660544
-1.21194
-1.33241
-0.652921
-2.63092
-3.39049
-2.90665
-3.12569
0
0
-0.531573
-1.76787
-1.46879
-2.10811
-1.33592
-1.35157
-1.52906
-3.48488
-3.36521
0
0
-0.826562
-0.597329
-2.40515
-2.76791
-3.01995
-2.7339
-2.98229
-2.34921
-2.65789
-1.66914
-1.14401
0
-0.620177
0
0
0
-0.630107
0
0
-0.790271
-1.40687
-0.753684
-1.38684
-3.09171
-0.67442
-2.86822
-3.41539
-3.48552
-3.24443
-4.34302
-3.82341
-4.45729
-2.50412
-1.85295
-2.40925
-1.97272
-0.627675
-0.617074
-0.756047
0
-0.680583
0
0
-0.647591
-0.734853
-3.79576
-3.11322
-3.17952
-3.17407
-1.9722
-1.26621
-1.42628
-1.61324
-1.92334
-1.25744
-1.74533
-1.90202
-2.25578
-1.79137
-1.67768
-3.00937
-3.00712
-2.46669
-3.30369
-2.95707
-2.65942
-2.88577
-3.32804
-2.88125
-2.51394
-3.17627
-2.72042
-3.33491
-2.72349
-1.31801
-0.835254
-1.32632
-1.18268
-1.51879
-1.38081
-1.47022
-1.10547
-1.70751
-1.09884
-1.73861
-5.03824
-4.98792
-4.4833
-5.12822
-3.70389
-3.12691
-3.51659
-3.71851
-1.24409
-1.69242
-1.36759
0
-0.606321
-0.778502
-0.732264
-2.92868
-3.10504
-3.60809
-1.85862
-1.40294
-3.52552
-3.03557
-3.30409
-3.07548
-3.01377
-2.72686
-2.54464
-2.93648
-2.91749
-3.28638
-2.33048
-2.91978
-2.91017
-2.8374
-1.84838
-2.14641
-3.63376
-3.51892
-2.94104
-3.27181
0
0
-0.57827
0
0
-0.731932
0
-0.661518
-1.40997
-0.813949
-1.54061
-1.42866
-5.32673
-5.64977
-5.62645
-1.60132
-2.22172
-2.11421
-2.25542
-4.8933
-4.89647
-4.32351
-1.12036
-1.16037
-1.60964
-4.25536
-4.66912
-4.83994
-4.29806
-4.1496
-4.6559
-4.69352
-4.71621
-2.37505
-1.87872
-1.7338
-2.07433
-4.12797
-4.18129
-4.19595
-2.98916
-2.244
-2.93099
-2.82386
0
0
-2.58899
-2.69297
-2.20206
-2.42392
-1.18308
-1.12768
-1.84015
-1.51254
-1.83293
-1.24617
-1.86297
-4.56782
-4.05638
-4.54881
-3.85596
-1.73285
-2.34319
-1.70446
-2.27863
-1.94578
-2.59759
-2.38261
-2.31904
-0.64424
-3.70623
-3.75399
-3.76885
-3.15387
-1.73761
-2.37483
-2.57036
-3.1508
-3.08538
-3.11692
-2.65289
-2.16889
-2.72923
-2.21774
-1.15789
-0.794743
-1.21389
-0.682836
-0.903232
0
-1.0551
-1.66627
-1.16962
-1.13341
-3.86024
-3.43221
-1.79936
-1.52873
-2.06842
-1.32594
0
-0.643003
0
0
-0.629813
-0.569303
0
0
-2.18826
-2.2406
-2.73661
-2.23436
0
0
0
-0.727325
-1.69856
-2.12547
-1.5352
-1.71425
-1.60535
-1.71183
-3.58008
-3.57778
-4.17985
-3.29513
-3.11565
-3.80011
-3.17845
-3.38928
-3.26262
-3.85207
-3.85994
-4.1658
-4.14891
-3.574
-4.24317
-2.39143
-2.97426
-3.03172
-2.94064
-0.746634
-0.785154
0
-0.682639
-3.04407
-3.62397
-3.63564
-3.62446
-4.97925
-4.46374
-4.34384
-3.14415
-2.32098
-2.70424
-2.96392
0
-0.65586
-0.804929
0
-0.782684
-0.594103
-4.41272
-4.93797
-4.36872
-5.00487
-3.94893
-4.61234
-2.4487
-3.10558
-2.79115
-2.61132
-3.29797
-3.20356
-1.71376
-1.42458
-1.92202
-1.94203
-1.33709
-1.97803
-1.28255
-1.85036
-1.8606
-2.56243
-2.40757
-2.55667
-3.61224
-3.14224
-3.17888
-4.46657
-4.97819
-1.58135
-1.17883
-1.60489
-1.30133
-1.13136
-1.75144
-1.59961
-1.13241
-2.81745
-2.55494
-3.31693
-2.92231
0
0
0
-0.622491
-5.70739
-5.04278
-5.65816
-5.0868
-1.25783
-1.7574
-1.80017
-1.86106
-2.86628
-2.91396
-3.53591
-3.12582
-5.95897
0
-0.615131
0
0
-1.59661
-1.82135
-1.70227
-1.61346
-2.1728
-2.26921
-3.85604
-3.82149
-4.49763
-4.51277
-1.71562
-1.43038
-2.55872
-2.9844
-2.77325
-2.38687
-2.02435
-2.50959
-2.00099
-2.69173
-2.6503
-2.20703
0
-0.638761
-0.596283
0
-3.9759
-3.89436
-3.96834
-3.44619
-2.64395
-2.30207
-2.0212
-2.35275
-2.6563
-2.65118
-3.10211
-3.26809
-0.693531
-0.800622
-0.757966
0
-2.15238
-2.06795
-1.52872
-1.96973
0
-0.704099
-0.648813
0
0
-0.782702
-0.666884
-0.676524
0
-0.667162
-1.66229
-1.18665
-4.29947
-4.28408
-4.83049
-4.27571
-4.86897
-4.63214
-4.48846
-4.43046
-1.11706
-1.79883
-1.1331
-1.41242
-2.24953
-2.22501
-1.63285
-1.64533
-2.09227
-2.32903
-2.25445
-1.83176
-1.59077
-0.612616
0
0
-0.670001
-3.01732
-2.42303
-2.40471
-2.47654
-2.13271
-2.44265
-2.39616
-1.76143
0
-1.21156
-1.2107
-1.63923
-0.739861
-0.656573
0
-0.566062
-3.58799
-3.17486
-3.54238
-3.38789
-4.03649
-4.41036
-3.6187
-4.03212
-2.35824
-2.39065
-2.22284
-1.20154
-1.51929
-3.21856
-3.7608
-3.31944
-3.71171
-1.88541
-1.8389
-1.25314
-1.85996
-4.13826
-4.36763
-5.01051
-4.95355
0
0
-0.643083
0
-0.604881
0
0
0
-4.63151
-4.45659
-4.5174
-5.11443
-2.73651
-2.35237
-2.91976
-2.5407
-2.89182
-2.36593
-2.82834
-2.20055
0
0
0
-0.698005
0
-2.70501
-2.12192
-2.18406
0
-0.593921
-0.728074
-3.40834
-4.02938
-3.53551
-0.806775
-0.675303
-2.67379
-2.08531
-2.58058
-2.04813
-1.99176
-1.3489
-2.06771
-1.89385
0
0
-0.64579
0
-2.42064
-2.39826
-1.79872
-3.35753
-3.68983
-2.97265
-3.42194
-2.66768
-3.28813
-3.1846
-2.88617
-3.92798
-6.08019
-6.64289
-6.00205
-6.43655
-1.77359
-1.86956
-2.34105
-1.83332
-1.36273
-1.84598
-1.9767
-3.05422
-3.39593
-3.18339
-3.57981
-1.30348
-0.664203
-1.20025
-0.570643
-0.608482
0
-0.644586
-5.35549
-5.85205
-6.00279
-1.98964
-1.88602
-2.52136
-2.38574
-1.96393
-1.337
-1.34307
-1.969
-5.01347
-3.69894
-4.09508
-3.49783
-3.45922
0
0
-1.6368
-1.4958
-1.0961
-2.6731
-2.54738
-2.67933
-2.07935
-3.85743
-3.30236
-0.676855
-1.1481
-0.647748
-5.03228
-5.04211
-5.71919
-5.15133
-3.20567
-2.55329
-3.14892
-4.28582
-3.56118
-3.92071
-4.22359
-2.52119
-2.15334
-4.19406
-3.76662
-3.87285
-3.62716
-6.10359
-6.14033
-5.86267
-5.51421
-4.37573
-4.40268
-3.87513
-4.56946
-1.10876
-1.25982
-1.68792
-1.19128
-2.96573
-3.1015
-2.4741
-2.52238
-1.677
-1.97828
-2.42495
-2.07727
-5.41934
-5.4609
-5.3894
-4.95006
-3.25999
-3.73103
-2.80926
-3.22282
-1.14192
-0.730934
-0.604312
-0.647952
0
0
0
-2.79854
-2.65487
-3.2187
-3.36923
-0.754064
-0.737417
-1.29715
-0.739798
0
0
0
-0.675184
-5.04005
-5.26709
-5.20587
-4.78512
-4.13449
-2.66469
-3.40823
-3.41404
-2.91484
-3.04669
-3.76649
-3.0792
-3.17314
-3.3226
-3.86589
-3.82428
-3.84692
-2.50628
-1.79503
-1.89033
-2.3278
-3.4902
-3.18494
-3.02981
-2.67298
-5.54278
-4.91295
-4.88949
-4.32484
-3.99863
-3.67463
-1.20363
-1.14143
-1.63341
-1.79139
-2.05271
-3.14595
-3.06321
-3.19526
-2.53872
-3.70703
-3.6489
-4.25394
-0.751441
-0.766371
0
-0.774488
-4.18447
-3.58682
-3.87601
-1.34421
-1.24209
-1.88731
-1.2186
-2.21382
-2.07273
-2.73714
-2.72345
-0.570417
0
-0.744948
-0.650248
-3.03072
-2.97041
-3.5481
-3.31371
-3.80673
-3.60968
-5.00218
-4.98942
-4.42643
-5.02715
-3.41564
-2.72989
-3.04912
0
0
0
-1.05662
-0.635905
-0.653379
-0.687086
-2.81556
-2.73806
-2.34704
-4.11457
-4.22411
-3.66616
-4.18022
-3.52641
-3.82442
-3.8713
-3.72488
-4.52167
-4.52136
-1.85967
-1.3681
-1.14301
-1.08214
-1.08739
-5.02485
-4.99562
-4.36627
-5.08599
-0.584144
-1.12751
-0.659402
-1.01428
-1.40203
-1.37158
-3.54525
-4.1259
-4.11349
-4.08065
-3.40799
-3.96116
-3.19771
-3.41034
-5.46602
-5.35239
-6.03752
-5.3389
-1.81092
-1.80158
-2.05913
-2.54805
-3.15152
-3.20143
-3.35416
-2.96871
-3.43369
-3.17144
-3.17858
-2.80143
-4.00947
-4.04751
-4.52977
-1.93963
-2.64076
-2.46207
-3.06753
-3.44663
-3.8289
-3.25926
-3.90043
-3.79088
-4.37226
-3.68719
-0.669859
0
-0.914753
0
-3.25463
-3.00277
-3.80616
-3.36566
-2.24489
-2.7979
-2.86768
-5.10118
-5.20808
-5.10771
-4.63082
-3.15393
-2.02826
-1.62743
-1.75429
-1.31055
-4.81452
-4.81431
-4.83953
-1.82163
-2.70668
-2.06002
-2.30653
-2.52215
-3.85206
-3.22321
-3.32897
-2.18458
-1.96197
-1.9498
-1.59734
-3.59654
-3.13826
-3.68912
0
-0.647853
-0.644056
-5.63493
-4.90019
-4.92333
-5.17365
-4.64243
-4.47121
-4.93736
-2.69507
-2.04862
-2.69367
-2.66686
-1.82768
-2.37931
-2.43759
-0.806667
-0.936443
-0.686879
0
0
-0.850659
-0.545168
-0.582881
0
-0.733014
0
-1.63988
-1.30507
-1.06573
-1.39968
-3.55338
-3.36632
-4.04817
-3.79292
-1.03436
-1.2798
-0.877416
0
0
-0.761555
-3.63521
-3.66648
-3.04828
-3.15284
-1.33655
-0.610402
-1.14916
-1.31369
-1.31733
-1.11085
-0.717044
-1.28571
-4.00312
-4.14883
-3.5046
-3.67838
-1.66388
-1.69902
-1.12175
-1.59114
-3.07884
-2.65088
-3.22858
-2.88068
-3.29032
-3.06267
-3.26228
-3.6886
-1.23209
-1.91931
-1.22645
-1.49814
-2.37487
-3.01477
-2.94238
-2.99991
-1.978
-2.12804
-1.45161
-1.48563
-0.778501
-1.40975
-3.02553
-2.89277
-2.35455
-2.50288
-2.4358
-2.52655
-2.96676
-3.5337
-3.62964
-3.03482
-3.02672
-3.49571
-4.32671
-4.92888
-4.92712
-1.80461
-1.96029
-1.82879
-2.48328
-0.620801
0
-0.824924
-2.06537
-2.6218
-2.85112
-2.69723
-0.522411
-1.19199
-0.985523
-1.10348
-2.02985
-1.9812
-2.02324
-1.4968
-1.87688
-1.31242
-1.34884
-1.7941
-3.24172
-3.07088
-3.65538
-3.57373
0
0
-0.662432
0
-2.43557
-2.03017
-1.82661
-2.48857
-2.32195
-4.93072
-4.57517
-4.53497
-4.34806
-3.30611
-3.83389
-3.79607
-3.84656
-4.25272
-4.7832
-4.78593
-4.19879
-1.16386
-0.725529
-0.766935
-0.717355
-5.80695
-5.07479
-5.29999
-5.30715
-0.659762
0
-0.684639
0
-2.06498
-2.06542
-1.66504
-2.3597
-5.15197
-5.19257
-4.59803
-4.59209
-3.31398
-3.45083
-4.68719
-4.06644
-4.73577
-3.06137
-2.72979
-2.28423
-2.54476
-5.27781
-5.31183
-2.03131
-2.3722
-2.61658
-1.95637
-1.12722
-1.29508
-0.687765
-2.43299
-2.57828
-2.04028
-4.79119
-4.75036
-4.05114
-4.18357
-3.28337
-3.37663
-3.96861
0
0
-0.624504
-0.605822
-3.95323
-3.60082
-3.54526
-4.2144
-3.9493
-0.79027
-1.18333
-1.68068
-1.21124
-3.4566
-4.02194
-3.99281
-3.95274
-1.16174
-1.18204
-0.691763
-1.22547
-2.61524
-3.28085
-2.9615
-2.60264
-4.99492
0
0
-0.612005
0
-3.08382
-1.92261
-1.20171
-1.41542
-2.99732
-2.76226
-2.43664
-1.14082
-1.74844
-1.22996
-4.24952
-4.56579
-5.04946
-1.89658
-2.55541
-2.52794
-2.45477
-2.47235
-2.67965
-5.01715
-5.04501
-4.92645
-2.99313
-3.29238
-3.37982
-3.98958
-4.63135
-4.64884
-4.68852
-1.37614
-0.890455
-1.39003
-1.76579
-3.10383
-3.59305
-2.98029
-3.69386
-1.19041
-1.4184
-1.7409
-1.84953
-2.08335
-2.58702
-2.42898
-1.92231
-4.32816
-4.39187
-4.20577
-3.73373
-4.03651
-4.61554
-4.64184
-3.94162
-0.736802
0
-0.726532
0
-5.14779
-5.70557
-5.65396
-5.76833
-2.7604
-2.67302
-2.69484
-4.63745
-4.1996
-4.79744
-1.69589
-1.19563
-0.800003
-1.26774
-2.07725
-2.23509
-2.94933
-2.60383
-2.32772
-3.24344
-3.08371
-2.10478
-1.9442
-1.71292
-2.45045
-1.1266
-0.748761
-1.42108
-1.35923
-1.1854
-1.32835
-0.760509
-3.20087
-3.92789
-3.4126
-3.70688
-4.09902
-3.51871
-4.26068
-3.88154
-4.45418
-3.99255
-4.39904
-1.07935
-1.12924
-1.50486
-0.807347
-1.34268
-1.15166
-1.65254
-1.2907
-1.22351
-4.53954
-5.07495
-5.12689
-1.6366
-1.1882
-1.60407
-1.73096
-0.637417
-0.596706
-1.16579
-0.65862
-4.21054
-3.99446
-4.1242
-3.50121
-0.756318
-3.87397
-4.69486
-4.12119
-4.03665
-2.92867
-2.43181
-2.91677
-2.9363
-1.80525
-1.40231
-1.98789
-2.00518
-1.13985
-1.23335
-0.605101
-0.676754
-1.39163
-1.74781
-1.05848
-1.53642
-1.02648
-1.18043
-1.00774
-1.62023
-0.681881
-1.14672
-1.30518
-0.661691
-2.80537
-2.48108
-2.6882
-2.07019
-2.15905
-1.56736
-1.98936
-3.6695
-3.60351
-4.25506
-4.19475
-4.26977
-3.55124
-1.79043
-2.12542
-2.25909
-3.86994
-3.36336
-2.12237
-1.97123
-2.14703
-3.18695
-3.69067
-3.92911
-4.07325
-3.73996
-3.74364
-3.98901
-4.48906
-4.44666
-4.10587
-4.31187
-4.38312
-4.32827
-4.36801
-4.93569
-0.70519
-1.25754
-1.37626
-1.28883
-0.594739
-0.767222
-1.3466
-1.09352
-1.4514
-1.65472
-1.02372
-1.3647
-1.26684
-1.98796
-1.86088
-1.21585
-1.67065
-1.2085
-1.09326
-3.03434
-2.81703
-2.82804
-1.81824
-1.7339
-1.18052
-1.90441
-1.30792
-0.649838
-0.917858
-1.75049
-1.96637
-1.3628
-1.80605
-1.75704
-2.23831
-1.6466
-1.80944
-2.57368
-3.29698
-3.28837
-2.71948
-4.0521
-3.58289
-4.30491
-1.59432
-2.06407
-1.60113
-1.63817
-5.19562
-5.00191
-1.824
0
0
0
-0.824651
-0.716831
0
0
-1.32968
-1.12722
-1.10646
-1.88911
-1.54655
-2.14945
-2.06722
-1.06813
-0.601477
-1.31181
-0.72693
-0.717658
0
-4.41204
-4.30856
-4.12367
-4.96786
-0.803784
0
0
-0.329868
-0.654326
-0.713501
-3.84714
-3.79748
-3.2336
-3.7918
-2.93377
-3.08771
-3.65525
-3.58973
-3.42151
-3.97724
-0.602331
-1.94552
-1.8346
-1.31259
-0.723895
-4.66218
-4.4414
-5.19136
-2.83132
-2.72558
-2.07658
-2.81464
-3.89878
-2.12629
-1.3945
-1.29948
-1.15767
-2.27911
-2.34126
-2.0222
-2.5571
-2.00989
0
-0.722875
-4.00973
-3.46382
-3.9703
-4.05805
-4.43894
-4.29941
-3.71694
-4.45698
-1.72253
-1.63354
-1.3837
-2.09104
-3.67979
-3.07896
-3.44429
-3.06325
-2.4297
-2.98068
-2.30317
-5.06959
-4.17395
-5.03741
-5.06056
-4.62077
-4.06017
-4.53619
-4.60214
-3.02373
0
-0.555257
-3.20839
-3.53928
0
-0.63521
-0.624798
0
-3.69416
-3.49286
-3.05532
-0.806118
-1.10075
-1.37161
-1.51959
-1.34193
-0.919704
-1.75499
-1.20267
-1.67898
-1.9542
-2.06122
-0.762067
0
0
-0.626738
-1.98533
-1.42555
-1.6164
-1.24624
-1.23519
-0.617989
-2.50424
-3.01725
-2.47005
-2.39061
-1.09262
-4.05054
-4.64173
-3.86614
-2.87675
-2.55322
-3.10231
-3.18367
-1.21865
-1.28658
-0.708522
-1.16719
-3.77918
-3.79224
-3.74737
-3.08097
-5.57421
-5.56371
-5.61615
-5.04827
-1.19732
-1.78968
-1.75898
-1.41842
-1.68458
-2.17279
-2.06506
-2.37467
-2.23137
-2.73881
-3.27102
-2.56573
-3.00522
-2.82845
-0.721856
-1.34809
-0.744002
-1.44451
-0.764582
-0.812584
-0.753954
-2.44609
-2.30705
-2.92348
-2.94853
-1.84083
-2.14478
-2.06217
-4.45781
-1.0381
0
0
-0.723168
-2.99718
-3.86372
-3.37203
-3.30699
-4.31639
-3.81677
-4.34238
-4.86942
-2.20436
-2.3451
-1.86375
-1.78428
-0.695609
-1.18303
-0.66873
-1.04849
-1.12644
-1.44695
-1.35439
-0.801986
-1.01751
-0.968267
-0.531014
-0.751661
0
-0.64698
-3.81592
-4.30635
-4.35889
-3.67568
-0.667328
0
-1.10843
-0.692392
-1.18551
-0.589991
-3.17949
-2.5305
-2.87882
-4.84086
-4.67701
-4.30324
-2.65912
-2.60598
-2.818
-2.30986
-2.33781
-2.96918
-2.55514
-2.65693
-2.22405
-3.18758
-2.64441
-2.70192
-2.33912
-4.33703
-4.45036
-4.92376
-5.01438
-2.6565
-1.94588
-2.16463
-2.28651
-1.13853
-1.65542
-1.1851
-1.73643
-0.645571
-1.27556
-1.11651
-1.64778
-1.10063
-2.57323
-2.06838
-2.82987
-2.84958
-6.38767
-6.19972
-5.74898
-3.95456
-4.28566
-4.25517
-3.71248
-3.26523
-2.80114
-2.29829
-1.80091
-2.18046
-2.32016
-1.28293
-1.54321
-1.59411
-2.1229
0
0
0
-0.628998
0
-0.697216
-0.648325
0
0
-0.679721
0
0
0
-0.592387
0
-0.695575
-3.06595
-3.61011
-3.16783
-3.50702
-0.615301
0
0
-0.695682
-3.21366
-3.79701
-3.81249
-2.48619
-2.47574
-2.45784
-4.96502
-4.94678
-5.55738
-5.32903
-1.66399
-1.18209
-1.71653
-5.07748
-4.54887
-3.82019
-4.07962
-1.1188
-1.18544
-0.812715
-0.733973
-3.06758
-3.37507
-2.74033
-2.50026
-1.58628
-1.3965
-1.33544
-0.82042
-0.635528
-0.793
0
0
-0.68425
-0.682494
-0.645394
-4.51558
-4.6671
-4.82001
-5.28686
-4.28649
-4.31617
-3.80184
-4.27204
-5.58154
-3.71171
-3.75109
-3.10947
-3.74368
-1.4873
-1.34236
-0.810389
-4.76935
-3.97951
-4.58275
-4.43887
-4.38005
-3.8977
-3.36701
-0.748645
-1.31897
-1.08552
-0.765569
-2.13916
-1.47581
-1.86799
-2.28347
-0.629173
0
0
0
0
0
-0.666358
0
-1.19849
-1.79143
-1.74658
-1.12137
-1.39525
-0.619293
-0.678236
-1.08784
-3.11496
-2.45848
-2.52235
-2.376
-1.80544
-1.85826
-2.4346
-3.72229
-3.76179
-3.28867
-4.04094
-4.78255
-4.82774
-4.71605
-5.8841
-5.94414
-5.98858
-5.38822
-4.45368
-4.466
-4.51969
-3.99485
-0.65278
0
-0.866611
-1.94229
-1.41033
-1.61478
-1.13699
-2.84564
-3.30495
-2.72584
0
-0.741109
-0.575028
-0.644957
-2.09847
-2.51438
-1.85056
-1.33171
-2.10796
-1.85799
-2.49672
-3.22699
-2.85595
-2.91777
-1.31751
-1.35583
-1.29483
-0.712714
-0.799525
-1.16172
0
0
-0.706071
0
0
-0.695313
0
0
-3.40037
-3.34747
-2.82049
-3.4303
-3.11417
-3.89573
-3.34069
-3.9368
-0.984637
0
-0.665534
0
0
0
-0.669831
-1.26647
-1.21764
-1.15099
-1.46099
-0.927732
-1.15747
-0.684297
-0.675016
-0.707561
0
-0.65769
0
-0.547827
-0.73568
0
-0.52101
0
-0.722729
0
-0.612848
-0.693754
-3.67626
-4.15187
-4.16581
-4.07829
-1.38985
-1.44332
-1.85725
-2.61507
-3.45922
-3.11823
-3.30457
-2.50493
-2.35981
-2.78234
-3.13994
-3.67892
-3.74384
-3.15128
-1.24597
-1.14105
-1.16896
-1.79818
0
-0.70859
0
0
-2.13666
-1.88562
-2.16748
-1.16806
-1.35706
-1.10892
-0.733604
-2.40659
-2.07126
-2.27432
-1.7986
-1.1677
-1.50416
-1.22162
-0.774236
-2.84921
-2.89295
-2.48
-2.80211
-2.96658
-3.219
-5.60855
-5.47005
-6.22029
-1.63058
-2.23758
-1.87895
-5.11091
-5.30109
-5.20539
-0.70185
-0.646993
-1.13846
-0.694279
-1.0363
-1.67859
-1.17627
-1.48522
-2.58885
-3.04726
-2.7263
-3.23699
-0.751173
-1.25437
-1.41681
-3.94966
-3.65438
-3.57132
-1.41442
-0.801085
-1.33589
-0.696174
-3.10723
-2.6462
-2.69689
-3.21966
-3.1673
-5.16077
-4.58869
-1.16742
-0.664664
-0.657039
-0.665947
0
-0.700696
0
0
0
-4.92489
-5.52602
-5.52193
-4.93991
-0.68669
0
0
-0.856318
-3.71531
-3.89808
-3.35735
-1.40114
-1.25732
-1.10612
-4.08568
-3.79665
-4.55296
-3.8408
-2.2126
-2.64686
-2.26151
-1.99378
-2.47571
-2.26694
0
-0.711443
-0.633516
0
-3.64325
-2.70555
-3.03552
-3.54645
-3.33758
-3.89296
-3.18585
-3.77563
-3.80166
-2.70938
-2.1636
-2.7474
-2.21552
-2.14879
-2.08784
-2.71869
-2.14854
-4.60302
-4.18688
-4.55663
-4.00932
-3.89228
-3.27661
-2.94484
-1.95407
-1.9529
-2.55182
-1.67458
-2.4988
-1.82615
-4.50889
-4.02662
-5.11705
-4.58259
-4.93497
-5.02627
-4.91793
-3.68391
-3.79897
-4.49515
-4.53238
-3.78758
-4.5699
-4.79558
-4.80412
-4.20874
-4.87649
-1.67675
-1.29019
-2.08552
-1.88331
-1.36648
-1.79894
-5.29822
-5.53956
-5.34243
-6.00701
-3.38662
-3.43994
-2.73967
-2.8936
-3.9889
-4.68961
-4.73605
-4.69374
-4.15322
-1.43151
-1.10183
-2.00431
-1.48964
-3.95238
-4.39797
-3.80733
-4.12892
-0.74956
-0.642063
0
0
-1.70987
-1.19167
-2.71705
-2.71437
-2.05895
-1.94894
-0.656586
-0.869893
-1.36477
-5.46923
-1.99627
-2.66709
-5.04326
-5.00523
-4.4276
-3.32249
-3.45112
-2.64253
-3.3471
-2.69511
-3.21877
-3.21813
-2.74032
-2.91894
-2.65972
-0.695067
-0.665321
0
-0.789613
-2.57463
-2.27648
-3.18085
-2.0293
-1.45242
-2.98044
-3.5373
-3.21767
-3.78945
-1.554
-1.90403
-1.92283
-1.35179
-2.12155
-1.84373
-1.67583
-0.575012
-1.04088
-0.67114
-0.696421
0
0
-2.55231
-3.05632
-2.8461
-0.683847
-0.785158
-1.46415
-5.28143
-0.901542
-1.56007
-1.2145
-1.3013
-1.92534
-2.21976
-1.91012
-2.07967
-2.10115
-2.65913
-3.91268
-3.34
-3.91419
-3.8551
-4.15463
-4.63243
-4.62768
-2.78498
-1.96021
-2.59237
-2.48212
-2.62908
-3.05197
-3.2858
-2.66571
-5.26266
-4.7207
-5.22641
-4.65426
-1.2776
-1.55757
-2.10818
-1.72622
-3.86769
-3.13623
-3.20851
-4.06444
-3.48778
-3.78812
-4.07145
-3.14951
-1.99103
-2.28792
-2.0822
-1.28324
-1.57868
-1.98814
-3.12588
-3.37214
-1.25318
-0.678719
-0.752862
-1.15276
-2.61792
-3.39743
-2.76986
-4.6738
-5.30137
-4.78395
0
0
-0.587885
0
-1.32194
-1.17376
-1.85339
-1.18349
-2.90535
-3.1168
-3.46176
0
0
-0.745228
-0.570934
-1.99482
-2.22785
-2.62171
-2.03384
-2.553
-2.56705
-2.78193
-3.24727
0
-1.16497
-1.1656
-1.07971
-0.652387
-3.11866
-3.71609
-2.79413
-3.0154
-3.19067
-3.12933
-3.35256
-3.52477
-3.82333
0
0
-0.623947
0
-2.28481
-2.74585
-2.11454
-1.1533
-1.16836
-1.24262
-1.59956
-2.70618
-3.52336
-2.7962
-2.83724
-3.05432
-2.19698
-2.35663
-2.86364
-1.80349
-1.87968
-1.95756
-3.45267
-5.66558
-5.04761
-1.82855
-1.89536
-1.41439
-1.9894
-5.84861
-5.8394
-5.65766
-5.29173
-1.2273
-1.80393
-1.19768
-1.26728
-4.33612
-4.59557
-4.55901
-3.998
-3.82779
-4.51614
-1.13544
-1.0724
-1.63074
-1.17871
-4.67241
-4.43141
-4.84
-5.36909
0
-0.581815
0
-0.632015
-2.87647
-2.94547
-2.98775
-4.15833
-3.93974
-0.581302
-1.09038
-0.606946
-0.635881
-2.11231
-1.95272
-2.65926
-2.37643
-3.23604
-2.5632
-2.07341
-1.93543
-2.74558
-2.49138
0
0
0
-0.732412
0
0
-0.686023
0
-1.17581
-4.27072
-4.41166
-3.84755
-1.4042
-1.25787
-1.94489
-2.56188
-2.31112
-2.52489
-3.27636
-2.68638
-3.12518
-2.92641
-3.9152
-4.08876
-4.12088
-3.53853
-3.84524
-4.36696
-4.16181
-3.73838
-3.68586
0
-0.612863
0
-0.681805
-0.721533
-1.28415
-1.48961
-1.09778
-0.75201
-3.20323
-3.13998
-2.6192
-3.57175
-4.11554
-4.78642
-3.46749
-3.79378
-3.19657
-0.585329
0
-0.771315
-0.76023
0
-0.745141
-2.44554
-2.33116
-2.54369
-1.93283
0
-0.715303
-1.31161
-1.1528
-0.743634
-0.630324
-2.76631
-2.10794
-2.69729
-3.60678
-4.55484
-4.81323
-5.47188
-0.838873
-1.12487
-1.15446
-0.691676
-3.01047
-3.12536
-2.57797
-2.55604
-1.60253
-3.30621
-3.86996
-4.17649
-1.66767
-1.49873
-2.0482
-3.38712
-4.16148
-3.78222
-1.098
-3.11865
-2.3183
-2.78077
-2.75961
0
0
0
-0.715843
-1.14361
-0.593297
-1.29141
-3.69169
-4.80113
-4.79327
-4.24184
-5.48091
-2.95267
-3.00637
-3.58025
-1.69194
-1.81393
-1.22078
-1.19568
-2.93553
-2.75841
-2.39515
-3.25263
0
0
-0.707654
-3.77978
-4.70802
-4.70174
-4.70796
-4.1757
-0.759295
0
0
-3.33834
-2.77755
-2.81561
-2.93934
0
-0.588809
-4.97058
-4.95545
-3.52761
-3.81654
-4.09261
-3.56322
-0.632834
0
-1.20566
-0.614239
-4.90216
-4.93202
-4.31007
-4.93945
-1.72828
-1.40715
-1.19576
-1.83438
-3.40089
-3.40516
-3.45282
-4.01039
-0.642327
-1.19911
-0.662876
-3.24932
-1.95526
-1.80607
-2.26558
0
0
-0.64453
-0.675218
-1.84807
-2.41642
-2.40522
-3.19234
-2.86066
-0.684049
-0.610861
-0.699858
-1.10818
-4.38901
-4.51451
-3.96696
-4.44081
-3.51227
-3.33156
-3.40574
-2.83269
-2.81178
-2.78718
-5.31693
-4.75356
-5.29025
-5.1809
-0.776191
0
0
-0.602647
0
-0.7537
0
0
-2.35984
-2.65537
-2.08581
-2.86111
-2.36815
-0.691306
-0.765298
-1.39718
-1.36326
-0.696647
-0.583629
-0.613002
0
-4.0762
-3.93518
-3.68692
-4.4156
-5.54669
-2.41407
-2.56585
-1.94316
-2.67248
-2.86799
-2.03544
-0.668538
0
-0.682944
-0.661482
-0.949563
-1.12359
-1.60861
-0.69946
-1.34434
-1.58383
-1.24813
-1.12763
-1.26975
-1.16772
-0.622247
0
0
0
-0.80081
-1.21784
-1.3396
-3.44041
-3.99912
-3.23253
-3.07221
-2.73323
-1.20995
-1.23941
-1.25813
-0.716782
-1.61003
-1.82602
-1.29564
-1.22701
-1.65815
-1.18718
-1.27243
-1.11023
-3.87191
-3.9096
-3.02339
-3.27667
-0.718001
-0.844852
-0.746002
-0.490961
-3.79184
-3.6644
-1.50216
-1.08356
-1.60005
-1.82739
-4.93061
-5.09548
-5.12011
-4.59783
-5.65493
-5.67619
-5.64368
-1.30586
-1.49935
-1.88339
-3.08934
-2.68023
-3.0357
-2.39507
-2.90665
-2.99121
-2.29436
-0.724895
-1.20329
-0.634673
-0.732751
-0.628044
0
0
-0.792009
-1.81745
-1.68382
-1.66274
-1.11923
-3.77069
-3.31519
-3.54832
-3.99305
-2.78883
-2.71962
-2.33876
-2.22421
0
0
-0.741932
0
-4.45385
-1.56879
-1.27316
-0.798136
-4.24382
-3.4862
-3.71147
-3.00631
-3.37142
-3.6098
-5.42943
-4.86139
-5.42745
-4.93229
-0.794865
-1.35151
-0.77367
-4.20913
-4.79963
-4.5167
-0.745047
-1.38483
-0.762698
-5.29738
-4.81271
-5.35885
-5.30494
-2.75797
-2.91609
-0.688037
0
-0.802556
-0.571639
-3.92015
-3.76591
-4.52818
0
-1.13247
-1.84392
-1.10617
0
-0.840542
0
0
-1.124
-0.662161
-0.587303
-2.3818
-2.80755
-3.02788
-3.11413
-2.37032
-5.12944
-5.65602
-4.76901
-5.56741
-0.791921
-0.607827
0
-0.694246
-2.34019
-4.84728
-4.88064
-1.25021
-1.78207
-2.02242
-2.16547
-2.61773
-2.10763
-1.86739
-0.600051
-0.796951
-1.13801
-0.625036
0
-0.590251
-0.807592
-0.735971
0
0
-3.35898
-3.3125
-3.40719
-3.59803
0
-0.578303
-1.88577
-1.80185
-2.62381
-2.03931
-2.66407
-2.60894
-1.94653
-2.28261
-1.78668
-1.98677
-1.90894
-1.61314
-1.19872
-1.71442
-2.78534
-3.06501
-3.01588
-3.48814
-0.717205
-4.85434
-5.27694
-5.30672
-4.65452
0
-0.689034
0
0
0
-0.574914
-0.721146
-0.812292
-1.7518
-1.64764
-1.72317
-1.14852
-1.1597
-0.80993
0
-0.70629
0
-2.52514
-1.88576
-2.15974
-2.96111
-2.3653
-2.49353
-2.93035
-1.80079
-1.28205
-1.58836
-1.86282
-3.00069
-2.58659
-0.907739
-0.711797
-4.0442
-3.36271
-3.9521
-5.14326
-5.49169
-6.14808
-1.82411
-1.74611
-2.14325
-1.3498
-1.28531
-1.99945
-1.49065
-1.45652
-1.42771
-0.881827
-0.700255
-1.25172
-0.699545
-0.622051
-3.62078
-3.37822
-3.78286
-3.51258
-3.53553
-4.97864
-5.56493
-5.46402
-4.86262
-1.05693
-1.18901
-0.68019
0
-0.711423
0
0
-0.804514
-0.690553
-0.643341
-1.03782
-0.616393
-1.10389
-0.943912
-1.06994
-2.65575
-2.64615
-2.61939
-1.27885
-0.754684
-1.12872
-1.2334
-2.34332
-2.01967
-2.33861
-1.71175
-0.640151
-1.09698
-3.23443
-3.39447
-3.80095
-3.67107
-3.1728
-3.09911
-3.67212
-3.68269
-1.16524
-1.72959
-1.7243
-1.5933
-0.638475
-1.30411
-0.648241
-0.610456
-0.778779
-1.23936
-0.640999
-2.78309
-3.17552
-2.80553
-2.14593
-2.61256
-5.70445
-5.03454
-5.80331
-5.72932
0
0
-0.658863
0
-2.69302
-2.70345
-2.76333
-2.1422
-4.42348
-4.45963
-3.27182
-3.19749
-3.3887
-3.82957
-2.05528
-1.39041
-2.0925
-1.53382
-3.91063
-3.93819
-3.46889
-1.69136
-2.21003
-1.7908
-1.54297
-1.85613
-1.94132
-2.35502
-1.80151
-1.81254
-1.58762
0
-0.66056
-0.646359
-1.20347
-0.883695
-1.15007
-2.58124
-3.03797
-0.867786
-0.768914
-0.663051
0
-4.72667
-4.20514
-4.11428
-2.59692
-2.07942
-2.89465
-1.73305
-2.42475
-2.58898
-2.84872
-2.12064
-2.22042
-0.765524
-0.828331
-1.34987
-0.791852
-4.19895
-4.79665
-4.04667
-3.66105
-4.31182
-1.6581
-2.12543
-2.69887
-2.66231
-2.61608
-0.567483
0
0
-0.704273
-3.79032
-4.0753
-3.23873
-3.50058
-2.99252
-2.73926
-3.504
-3.48045
-4.52356
-5.04983
-5.03168
-1.25428
-0.616263
-3.52207
-3.54224
-1.1201
-1.51099
-1.07926
-0.813982
-0.651106
0
-1.47743
-4.53982
-5.14076
-5.06661
-5.08716
-5.7354
-5.06329
-2.24164
-2.66692
-2.73183
-5.18611
-5.69477
-1.78977
-2.30403
-2.35826
-1.75118
-2.6546
-2.52043
-0.694451
-3.75613
-3.13769
-3.19582
-3.7397
-0.623732
-2.73491
-2.34004
-2.23055
-0.758217
0
0
0
-4.90468
-4.49856
-4.51188
-5.48972
-4.85086
-2.57228
-2.37696
-2.51643
-1.78454
-5.31989
-5.87439
-5.27454
-5.14689
0
0
-0.615507
-0.666792
-1.15532
-0.635004
-1.45276
-1.13944
-3.91313
-4.53557
-4.55378
-3.73758
-3.86668
-4.3707
-3.87793
-4.40695
-5.37256
-5.88245
-5.76836
-5.98706
-4.20859
-4.72414
-4.7661
-4.15402
-0.475226
-0.738503
-1.03614
-0.728484
0
-0.700849
-0.69449
-0.701745
-1.09007
-0.61902
-1.18961
-1.10476
-1.25313
-1.22189
-2.02426
-1.41423
-1.36794
-1.40217
-0.726743
-3.0991
-2.42666
-2.59766
-1.94969
-3.5364
-3.39642
-3.01418
-2.7462
-3.00534
-3.44879
-3.21112
0
0
-0.653151
0
-4.15544
-4.08932
-3.50643
-3.64842
-1.06045
-0.629337
-0.643
-1.31789
-1.78558
-1.48834
-1.29828
-0.967936
-1.13371
-3.87169
-3.03868
-3.1438
-0.669289
0
-0.575761
-0.906211
-5.56077
-6.05389
-5.63786
-5.49303
-0.638191
0
-0.644132
0
-4.50507
-4.61976
-4.0992
-0.682942
-1.09283
-1.11889
-1.34668
0
0
0
-0.670472
-3.35148
-3.55859
-3.43334
-5.02795
-1.2254
-0.768132
-0.598551
-1.30335
-1.22097
-1.59363
-1.95906
-1.39928
-0.623909
-0.883081
-1.30027
-0.83701
-1.63728
-1.5366
-0.805923
-1.35616
-1.04134
-1.85421
-1.76555
-1.61666
-1.42512
-1.865
-1.20019
-1.24646
-1.66036
-1.51869
-2.20875
-1.56224
-3.89279
-2.38687
-2.10295
-2.53063
-1.32552
-0.891084
-0.67163
0
0
-2.99581
-3.20574
-3.61569
-3.2451
-1.11537
-0.638875
-0.809595
-1.14753
-0.579669
0
-0.67492
0
-1.15608
-0.581195
-0.694157
-0.633909
-2.87907
-3.00054
-2.42702
-3.51305
-3.20514
-3.05918
-3.90182
-0.693079
-1.05832
-0.728598
-1.37998
-3.65127
-3.88087
-2.76304
-3.4521
-2.83113
-2.9977
-1.7639
-2.6565
-2.80796
-0.878418
-0.540941
-0.784866
-1.17301
0
-0.89213
0
0
-3.76165
-3.40687
-3.73177
-3.18286
-0.944189
-0.67023
0
-0.608208
-0.71503
-1.22883
-1.2082
-0.717186
-1.9157
-2.55926
-1.86849
-2.52014
-0.675591
-0.718523
-1.17706
-0.67716
-5.01184
-4.98699
-4.3622
-4.48026
-1.78629
-1.77569
-1.7126
-2.37967
-2.8356
-2.88712
0
-0.668722
0
-3.85832
-3.7938
-4.41482
-2.10124
-2.33142
-2.55963
-1.18135
-1.18344
-0.663088
-1.21897
-2.67728
-2.06304
-2.66816
-2.0897
-3.14728
-3.83742
-3.26815
-1.35525
-0.773384
-1.32317
-1.18466
0
0
-0.65457
0
-2.38508
-2.2957
-2.60182
-2.99043
-2.53654
-2.20318
-2.45008
-2.50049
-2.78041
-3.0433
-3.22337
-3.30362
0
-5.15782
-4.66333
-5.15388
-4.57301
-3.71845
-4.34386
-3.76024
-3.51639
-3.7144
-3.9043
-2.99089
-2.68456
-2.0686
-2.71439
-2.41149
-2.00361
-2.15091
-1.65958
-2.94906
-2.82738
-2.89698
-2.2246
-6.3621
-5.21679
-4.67415
-5.12292
-5.2715
-1.56495
-1.14765
-0.888335
-1.13941
-2.21717
-1.96175
-1.78407
-1.72743
-1.80102
-1.2137
-3.21963
-5.40991
-5.9101
-2.37277
-1.74365
-2.0957
-4.21917
-4.25716
-3.67227
-4.19073
-0.790963
-1.00729
0
0
-2.38299
-2.25311
-1.87741
-2.85278
-2.79578
-2.11148
-2.66838
-2.66151
-3.58192
-4.16809
-4.14235
-5.14805
-5.15642
-5.08282
-4.0584
-1.85334
-2.22396
-1.70205
-2.35546
-0.604567
0
0
0
-4.22333
-4.21519
-3.69094
-4.25849
-3.56626
-3.08535
-3.126
-3.66771
-3.61873
-1.28314
-2.0778
-2.04467
-1.55104
-0.825373
-1.8295
-1.85774
-1.68777
-2.30471
-0.527996
0
0
0
-2.65739
-3.25438
-1.68713
-1.60618
-1.7219
-2.262
-2.47636
-1.74369
-2.24719
-1.85398
-0.70618
-0.649753
0
-0.329883
-0.748176
-3.61392
-4.28127
-3.75673
0
0
0
-4.04019
-4.04674
-3.42287
-3.43978
-3.16087
-3.62408
-3.73802
-3.81921
-3.48844
-2.98912
-3.73844
-5.3071
-5.17608
0
-3.17633
-3.41785
-3.5402
-1.4548
-0.837292
-1.1972
-0.632287
-4.93997
-5.7906
-5.22685
-5.67355
-3.24677
-3.92597
-3.07858
-3.94235
-4.45653
-5.57913
-4.96128
-5.55562
-4.97161
-1.25108
-1.13787
-0.727894
-0.742028
0
-0.620227
0
0
-3.56034
-3.41337
-3.89364
-3.07717
0
0
0
-0.621513
-4.38722
-3.92399
-3.70521
-4.4159
-0.976391
-1.9284
-2.68321
-2.293
-2.81497
-1.25686
-5.23419
-4.5594
-5.20857
-5.10321
-1.15618
-1.14563
-1.05993
-1.09807
-0.606776
-0.625444
-2.38308
-2.77325
0
0
-0.650525
-0.974091
-0.86919
0
-0.588166
-0.768197
-3.97981
-3.39691
-3.90546
-4.02383
-0.7735
-0.548303
-1.24694
-3.76128
-4.26302
-3.92822
-0.670209
-1.28825
-1.08729
-1.13813
0
-3.59274
-4.18034
-3.48858
-2.01023
-1.96859
-1.70284
-2.31118
-1.6637
-1.69152
-1.16899
-1.72057
-1.16923
-1.1503
-0.751116
-0.645354
-4.29631
-4.59658
-3.89747
-2.70506
-2.75682
-2.32164
-2.90296
-1.74903
-1.17865
-3.02686
-2.31525
-3.05972
-3.07521
-0.761755
-1.35253
-1.31765
-3.63213
-2.95427
-2.51267
-2.34751
-2.96787
-0.631772
0
0
-4.04921
-4.64428
-4.1731
-4.12202
-4.60185
-4.59143
-4.53454
-3.92864
-1.96016
-2.05358
-2.05949
-1.29563
-0.67477
-0.769435
-0.85121
0
-2.13986
-2.17911
-2.07036
-1.70879
-0.682566
-0.544162
0
-0.811704
-3.71626
-4.28136
-3.97114
-4.27929
-2.01933
-5.74591
-5.07077
-5.61326
-5.69797
-2.20497
-1.63523
-1.40134
-1.35904
-1.28604
-0.806294
-3.50653
-4.10251
-3.66124
-4.1479
-5.72216
-5.72676
-5.06841
-5.62232
0
0
-0.72424
-1.11173
-1.26036
-1.17595
-1.82181
-4.2434
-0.705101
-0.693203
-0.688561
-1.29659
-4.86885
-3.06913
-2.87409
-1.34235
-1.2144
-0.69335
-4.24378
-4.20528
-3.64338
-4.26716
-3.38599
-2.92982
-3.35503
-2.66303
-2.8484
-2.74929
-2.433
-4.69096
-4.05349
-4.17602
-3.73253
-3.3673
-0.643018
-0.614015
-5.80048
-1.16374
-1.80738
-1.58956
-0.819566
-1.29078
-1.26104
-5.31927
-1.12656
-1.50885
-1.05404
-1.21083
-3.29254
-3.35687
-1.19223
-1.29963
-1.71376
-1.9561
-2.75018
-2.88246
-2.20979
-2.76835
-3.74197
-3.81711
-4.18438
-3.32759
-3.53276
-3.75232
-2.26028
-2.03306
-1.66683
-1.00063
-1.33869
-0.769562
-1.01731
-1.67901
-0.986169
-3.61421
-3.12548
-2.92881
-3.56804
-4.43928
-5.05175
-5.08641
-3.0947
-2.61344
-2.62875
-2.32284
-2.77296
-2.84348
-3.8259
-0.738599
-1.56817
-1.71769
-1.1422
-1.63543
-3.23498
-3.72275
-3.22386
-2.81028
-2.53624
-3.11649
-2.33432
-2.4173
-2.88608
-2.81186
-3.13748
-1.68171
-1.51609
-1.15577
-0.897687
-0.648369
0
0
-2.26126
-2.79525
-2.60276
-2.82689
-0.713812
-0.616703
-0.696662
-0.655103
-1.02628
-1.09027
-1.27293
-3.86134
-4.0693
-4.53958
-3.90832
-4.03355
-4.02271
-0.656456
-1.05806
-0.706517
-0.650271
0
-0.687013
0
-0.709197
-0.643579
-1.17982
-1.39824
-3.74874
-4.12149
-1.20196
-0.719045
-3.59572
-3.59496
-2.99236
-3.03723
0
0
0
-0.600271
-4.26119
-4.24586
-4.82903
-2.3548
-1.93182
-2.01816
-1.88699
-1.04695
-1.07526
-0.604715
-1.23618
0
0
0
-2.81843
-2.60641
-2.63527
-4.44733
-3.74335
-4.44881
-3.74175
-2.68196
-2.4315
-1.82969
-2.64346
-1.38617
-2.08504
-2.178
-2.19448
-2.26626
-1.83243
-1.98939
-1.43685
-3.21195
-2.58061
-4.10588
-3.44739
-3.47089
-3.61587
0
-0.742772
0
-2.59388
-2.54868
-2.25877
-3.11199
-2.07376
-2.26444
-2.68152
-2.01013
-3.85422
-4.62357
-4.61817
-0.89023
-2.88285
-3.28148
-2.85199
-2.36688
-0.572935
-0.724339
0
-2.46171
-2.18845
-2.67998
-0.576166
-0.703019
0
-0.625615
-3.93831
0
-1.8188
-2.11847
-2.26895
-2.71438
-1.30016
-0.708925
-1.19518
-0.68302
-6.15425
-6.17068
-6.13079
-5.54863
-4.98673
-4.32208
-5.06865
-4.28234
-4.18713
-2.96237
-3.21463
-2.52184
-3.43713
-1.45802
-1.2663
-0.93098
-5.0375
-5.43705
-5.60366
-4.13689
-4.68363
-4.76414
-4.90845
-1.32669
-1.77584
-1.64173
-1.15129
-1.66871
-2.31894
-2.46822
-3.36189
-3.33805
-2.99661
-2.93274
-3.29736
-3.57749
-5.51687
-5.50299
-4.91456
-4.90723
-3.59022
-3.25978
-3.8832
-2.92064
-2.24084
-2.33726
-2.32353
-1.44449
-1.64017
-3.32838
-2.63477
-4.47796
-4.24766
-4.03608
-2.32448
-1.70438
-1.87768
-1.73712
-1.17922
-1.16284
-1.05801
-0.694029
-1.85712
-1.25518
-1.22589
-1.8929
-0.663453
-0.749677
-0.752039
-0.553746
-1.13184
-1.57124
-1.2364
-2.89661
-3.65055
-4.01478
-4.9539
-1.18257
-0.64064
-1.59048
-1.8766
-1.82615
-4.56402
-4.25273
-4.87302
-4.84246
-2.77791
-3.05402
-2.17116
-2.51449
-2.12251
-2.6
-2.59615
-1.92817
-3.22857
-3.74709
-3.80545
-3.63428
-3.89507
-4.48716
-4.33961
-4.35263
-2.7795
-1.41151
-4.13701
-4.16581
-4.20084
0
0
-2.31856
-2.70889
-2.22781
-3.02921
-4.98894
-4.95653
-4.49191
-5.07748
-3.57369
-3.46834
-3.41135
-3.06199
-1.3744
-1.93624
-1.41341
-2.09303
-2.63843
-2.64652
-3.17454
-2.06007
-1.98664
-2.50723
-1.94713
-0.767314
-1.44834
-1.18617
-3.58621
-3.52556
-3.32149
-4.05603
-2.51069
-2.99544
-1.80117
-1.75656
-1.20088
-1.17132
-4.43168
-3.85314
-4.11534
-0.673791
-0.660932
0
-0.572027
-0.555135
-0.638688
-0.880193
0
-2.40571
-2.1207
-2.07602
-2.87151
-3.60573
-3.78421
-4.51736
-3.92727
-3.8738
-4.79082
-4.37221
-4.39968
-4.77707
0
-0.778197
-0.765377
-4.44978
-4.6845
-4.48358
-4.42664
-2.03062
-2.61441
-2.64363
-2.28165
-3.86678
-3.93607
-3.90628
-0.58694
-2.8128
-3.11256
-3.39225
-2.57572
-3.06816
-3.41772
-3.40143
-1.24221
-1.27066
-0.84738
-0.63815
-3.54894
-2.95104
-3.52563
-3.48766
-0.870639
-0.698044
-1.41766
-1.12744
-1.19469
-5.14361
-4.43683
-5.10276
-4.29013
-3.62285
-3.74057
-3.69293
-1.83557
-1.7336
-2.20094
-2.05038
-4.84551
-4.81212
-4.23155
-4.86357
-1.9632
-2.63312
-2.71326
-2.65957
-0.92462
-1.38194
-0.662029
-0.66592
-1.28588
-2.47275
-2.60392
-2.01227
-2.94175
-2.91524
-2.20653
-2.57627
-3.32687
-3.25957
-3.43238
-1.7874
-1.7371
-2.37661
-2.20791
-0.68188
-0.697579
-1.15984
-1.15442
-2.17233
-2.39152
-2.92311
-2.65873
-2.30396
-1.74959
-2.32186
-2.25962
-1.36192
-1.25391
-0.700877
-2.99065
-2.91264
-3.18276
-2.50167
-2.95845
-2.37779
-3.23376
-2.82114
-2.06022
-2.32419
-2.33051
-1.50138
-0.67743
-1.21817
-1.2261
-1.73708
-1.13079
-2.16861
-2.05354
-2.76019
-2.42894
-2.82442
-2.32338
-2.44897
-2.06097
-1.63446
-1.70313
-1.92066
-1.23382
-3.06531
-2.97341
-2.37072
-1.74775
-1.77692
-2.08015
0
-1.44016
-1.83232
-1.91429
-5.44027
-6.00854
-4.00983
-4.82341
-4.21514
-4.3542
-0.631804
-0.660644
-0.602826
-1.17059
-2.18883
-1.80879
-0.964856
-0.732829
-1.20097
-1.36982
0
-1.24765
-3.55146
-3.65231
-3.55835
-2.95959
-3.32503
-3.95999
-3.33987
-3.99856
-2.97285
-2.65391
-0.751747
-5.15877
-4.76128
-2.62917
-2.61615
-2.6606
-5.17208
-4.99755
-5.04906
-4.49254
0
-0.718777
0
0
-1.36298
-1.01655
-1.23967
-5.2009
-5.17774
0
-0.636495
0
-0.809233
-2.32599
-1.60066
-2.03266
-1.86624
-1.41016
-2.27638
-2.70196
-2.9526
-3.36223
0
-0.72842
0
0
-3.78881
-3.64423
-3.89539
-3.31258
-1.41978
-2.07233
-1.86244
-1.34081
-2.00616
-1.85048
-2.75491
-2.7002
-2.85199
-3.18164
-3.17996
-3.55435
-3.64391
-2.94217
-2.27837
-1.79781
-2.44964
-1.76625
-2.76756
-4.59491
-4.59946
-4.59808
-4.85911
-4.85782
-4.27589
-4.85075
-3.47411
-2.89715
0
0
0
-0.601853
0
0
-0.606205
0
-4.46036
-4.14721
-4.95395
-1.24046
-1.17228
-2.81401
-2.77806
-2.68947
-2.12513
-5.67382
-5.73182
-5.24619
-5.73686
-4.01351
-3.99017
-3.808
-3.71737
-4.18529
-3.5306
0
-2.56554
-3.23077
-2.97119
-3.10806
-3.94367
-4.51983
-4.8303
-4.31724
-4.84869
-2.43119
-2.64384
-2.90421
-4.31241
-4.83433
-4.35985
-4.02705
-1.28219
-0.777575
-5.5693
-5.62003
-5.60297
-3.73687
-3.72321
-3.00211
-3.12676
-2.6816
-3.40637
-3.19788
-3.14896
-2.58822
-0.582903
0
-0.706552
-5.01758
-5.54181
-4.93421
-4.89687
0
-0.624255
-0.791421
-0.899697
-4.29421
-4.25328
-1.21356
-0.703638
-0.737436
-3.04393
-2.59204
-3.34634
-2.76198
0
-2.68061
-2.25061
-2.09073
-1.87429
-1.96507
-1.99572
-2.13786
-1.54336
-4.95101
-4.35132
-4.837
-4.73765
-1.51694
-1.09566
-1.85808
-2.92075
-3.51143
-2.66829
-2.88662
-4.45605
-3.77912
-3.81792
-4.01586
-3.27923
-3.81376
-1.16452
-0.682213
-4.06466
-3.41309
-3.6199
-3.57052
-1.03798
-1.32591
-1.46714
-0.794506
-1.76765
-1.63997
-1.16018
-2.07869
-1.16053
-1.20967
-1.18286
-3.95039
-3.56971
-4.13743
-4.17518
-1.72037
-1.42146
-1.65181
-1.22283
-1.26607
-0.871861
-0.722403
0
0
-1.86415
-0.689946
-4.07305
-4.16434
0
-0.588695
0
-4.41097
-4.1784
-4.14103
-3.70121
-3.08695
-3.84682
-3.17621
-1.55488
-0.776922
-2.27508
-2.36744
-2.10747
-3.70641
-4.14323
-3.54468
-3.45706
-0.696395
-0.611715
-1.14685
-0.864698
-4.90192
-5.59612
-5.25881
-5.44228
-0.890755
-1.29914
-1.72672
-2.00413
-4.7195
-4.71212
-4.20148
-4.08962
-2.11949
-1.45411
-1.98205
-2.25312
-2.32516
-1.96112
-2.43579
-1.80854
-3.7493
-3.54877
-3.16194
-3.88584
-4.86143
-4.23949
-4.2681
-4.09403
-4.74892
-4.75059
-4.80651
-4.22501
-2.61927
-2.59846
-2.27028
-2.33099
-1.21254
-2.9513
-2.96689
-2.41129
-2.42636
-2.15554
-1.60619
-1.33168
-4.76827
-5.42471
-5.40906
-4.87176
-0.603762
0
-0.859588
-1.05543
-0.749534
-0.588769
-1.16406
-0.630349
0
0
-0.667342
-5.22331
-1.42532
-1.29224
-2.01342
-1.9638
-2.45702
-2.55319
-0.659106
0
-0.6927
-3.96424
-2.08704
-1.69787
-3.85605
-3.78773
-3.29442
-3.24652
-0.717156
-0.630352
0
0
-2.27455
-2.77191
-2.30077
-1.24892
-1.23236
-0.822983
-1.27788
0
-0.731287
0
0
-2.11915
-1.49209
-1.79062
-2.03442
-3.60886
-4.40981
-3.9482
-4.01483
-4.63603
-4.62813
-3.98164
-4.63602
-3.09721
-0.666886
-1.16887
-1.21497
-1.23468
-0.683182
-0.745906
-1.23345
-1.30813
-4.3254
-4.47986
-4.95411
-4.38879
-3.88638
-3.21649
-3.29593
-3.70599
-2.98844
-3.21685
-3.76953
-3.30418
-1.28912
-3.71342
-4.28729
-4.37037
-3.65044
-0.737745
-1.37707
-2.0181
-2.40808
-2.22091
-2.30404
-2.13568
-2.72449
-2.13803
-4.66222
-4.06743
-4.30218
-2.08161
-2.48427
-2.42785
-2.86823
-2.62787
-2.74914
-3.42819
-2.35313
-2.18933
-2.60259
-1.33453
-0.665509
-0.735544
-1.24086
-0.699613
-0.637305
-4.62632
-5.06792
-4.48688
-1.84904
-1.25927
-1.41553
-2.03629
-4.7984
-5.02384
-1.62852
0
-5.25755
-4.64981
-2.26991
-1.83042
-2.42084
-0.689596
-1.14161
-1.55572
-1.23295
-4.21184
-3.67489
-2.9334
-3.28657
-3.26235
-2.32672
-2.71534
-2.98865
-2.82029
-5.56816
-4.98875
-4.82631
-5.09209
-0.571737
-0.886167
-0.772461
-1.11829
-2.00733
-1.28617
-4.49228
-4.8451
-4.88812
-4.97744
-5.04385
-4.39192
-4.49302
-4.78217
-4.81978
-4.80391
-3.36552
-1.25479
-0.638885
-0.66184
0
0
-3.31864
-3.23373
0
0
-2.66625
-2.67931
-2.13982
-2.68808
0
0
0
0
-0.747349
-0.708338
-4.31322
-4.82305
-4.82592
-4.81595
-4.44166
-4.31126
-4.9122
-4.26015
-3.97425
-3.94525
-3.39462
-3.31495
-3.36864
-3.70663
-3.64044
-3.90906
-3.15997
-1.26499
-1.50127
-1.26932
-1.52913
-1.90221
-1.18945
-1.72999
-1.47357
-2.15983
-2.52996
-2.31049
-2.14011
-1.84556
-3.87443
-4.44116
-4.43055
-3.91278
-0.920546
-0.698866
-1.30911
-1.09754
-2.24422
-4.94066
-4.96029
-5.02791
-4.4674
-5.50309
-4.62845
-5.44761
-0.67958
-1.12513
-0.613817
-2.86685
-3.49458
-3.4465
-3.62867
-1.46692
-0.687783
-0.698601
-1.21878
-1.19598
-3.63871
-3.89309
-3.83009
-1.84371
-2.33569
-2.46771
-2.44274
-1.61276
-0.738858
-1.16424
-1.68307
-1.11902
-1.16962
-1.9546
-1.39742
-1.19728
-1.21568
-1.6084
-2.25303
-2.19157
-1.77471
-3.07045
-3.25035
0
-0.809455
0
-0.720459
-4.15272
-4.65777
-4.16266
-1.47346
-0.948507
-1.54055
-1.49044
-3.17297
-2.65948
-2.86238
-2.77068
-5.80844
-4.99953
-5.77568
-1.68191
-1.40704
-2.20404
-2.23838
-1.72534
-2.05348
-1.49545
-3.14099
-3.76741
-2.9472
-5.02138
-4.42036
-4.31797
-0.636076
-0.625636
0
0
-2.35321
-1.93419
-2.32763
-1.75753
-0.571938
-0.613599
0
-0.797185
-1.09957
-0.57732
-0.598251
-2.19067
-2.13312
-0.785301
-0.700326
-0.932758
-1.81076
-1.2542
-2.77694
-2.41935
-3.07949
-2.87051
-2.11695
-2.7027
-2.40233
-2.03184
-3.51511
-3.52403
-3.49571
-4.15154
-1.12581
-1.55241
-1.76587
-0.612905
-0.761989
-0.63118
0
-5.31637
-5.9606
-5.45029
-2.03485
-1.46865
-1.22562
-4.61988
-4.43791
-3.89967
-4.6772
-2.79108
-2.79075
-2.87651
-3.09354
-0.625621
-0.622819
-0.646325
0
-1.32648
-1.29907
-1.28034
-0.659328
-2.00585
-2.50963
-1.7953
-0.675953
-0.570362
-0.891037
-0.903295
-5.09737
-5.31322
-4.73253
-0.654733
-1.11575
-0.582714
-0.680505
-1.94856
-2.68466
-2.10618
-2.63335
-2.88001
-2.17671
-1.72868
-1.64511
-1.91647
-1.92615
-2.53373
-3.52487
0
0
-0.623306
-4.10395
-3.79264
-3.2951
-3.59613
-2.13913
-1.85308
-2.60751
-2.83866
-3.25911
-1.21488
-0.704583
-0.648366
-0.928268
-0.620094
-3.81112
-3.88616
-4.40784
-3.94207
-2.51581
-0.582505
0
0
-3.4678
-3.41438
-3.15697
-3.88584
-4.04123
-0.699078
-0.556947
-0.710904
-0.981803
-6.07497
-5.55052
-6.14032
-6.09714
-4.07012
-4.29141
-4.85422
-1.72873
-2.32404
-1.80987
-2.23991
-3.73074
-3.16399
-3.14315
-2.25982
-1.5527
-1.72023
-1.18106
-1.53528
-1.04639
-3.62358
-2.39495
0
0
-1.51185
-1.29964
-0.809987
-1.63908
-1.7081
-1.14133
-2.63916
-3.25475
-3.68361
-3.67612
-3.41091
-3.02485
-4.85834
-4.64436
-1.79767
-1.17478
-1.67543
-5.45636
-6.09675
-6.14178
-5.48257
-0.833072
-0.627428
-1.33479
-0.923192
-1.51458
-1.10241
-1.20747
-0.571676
0
-0.605705
-0.527223
0
-0.729796
-0.742162
0
-4.18778
-4.6383
-4.19943
-4.176
-1.88101
-1.33961
-2.05025
-1.39303
-1.27644
-1.8057
-1.97853
-0.620015
-1.08914
-0.747223
-1.10931
-0.735994
0
-0.667813
0
-2.23906
-2.51186
-2.48786
-2.79675
-3.26408
-2.80339
-3.17322
-3.02052
-3.38165
-3.61793
-5.09555
-5.17678
-1.57253
-1.39402
-1.08492
-0.754929
-1.21357
-1.51264
-0.868882
-1.28694
-1.17499
-0.600733
-1.03174
-3.10069
-2.41219
-2.93849
-2.42999
-2.69778
-2.0656
-2.34816
-1.8904
-2.14052
-1.38228
-1.79138
-1.44228
-4.74722
-4.18139
0
-0.634834
0
0
-1.74828
-1.37318
-1.03133
-1.1427
-3.47553
-3.453
-0.713705
-0.595175
-0.660496
-5.63187
-0.745171
-0.644082
0
-0.581168
0
-1.79248
-1.21136
-1.85095
-1.29086
-0.656395
0
-0.737853
0
-2.38687
-2.73969
-2.29615
-4.38212
-4.34516
-2.58308
-3.35501
-3.40392
-2.86011
-4.88527
-5.03495
-5.55753
-4.9741
-2.1501
-2.20264
-1.66552
-1.21443
-1.19847
-0.807821
-1.77108
-1.38033
-1.68448
-2.07138
-3.65465
-2.35214
-1.84406
-2.48069
-1.60205
-2.10857
-0.651329
0
0
0
-1.22751
-1.28655
-1.18664
-1.81224
-3.54448
-2.92804
-1.59986
-1.77159
-2.29193
-1.78845
-1.00221
-5.86802
-5.90542
-5.31235
-5.78904
-1.88923
-1.57044
-1.17425
-1.76687
-2.32713
-2.06849
-1.83001
-1.20012
-1.24336
-1.26136
-5.50025
-6.12927
-6.06802
-3.95633
-3.33791
-3.90866
-0.687335
0
-0.650793
-0.666843
-3.59652
-3.70059
-3.16377
-3.04583
-2.57219
-3.13993
-1.39453
-1.99047
0
-0.572077
-0.535673
-1.22935
-1.00914
-1.00679
-2.40615
-2.38131
-2.64383
-1.8903
-0.633946
0
0
-0.723972
0
0
-0.629192
-1.90607
-1.78683
-2.45252
-2.61588
-2.39524
-1.89383
-2.45343
-1.94176
-1.52642
-1.7481
-2.2182
-1.17065
-0.628366
-1.13491
-0.572714
0
0
0
-3.88046
-3.68566
-4.42671
-3.83245
-3.64127
-3.06212
-3.03251
-3.16052
-4.13831
-3.86577
-3.53015
-4.24542
-1.91974
-1.54229
-2.00275
-2.18371
-2.7679
-1.82252
-2.303
-1.93128
-2.20227
-4.33667
-3.82462
-4.06639
-4.3204
-3.44874
-2.89709
-3.65744
-1.62962
-1.16303
-1.19042
-1.66626
-1.13093
-0.623687
0
0
-0.60157
-2.06413
-1.62285
-2.07283
-2.39976
-4.78717
-4.73232
-2.38867
-2.28715
-2.44728
-2.50164
-4.56817
-4.55174
-4.00009
-3.94265
0
-0.687099
0
-1.87815
-1.81918
-1.83635
-4.21319
-3.71058
-1.36907
-1.2285
-3.59023
-3.49817
-3.59665
-4.17143
-0.668583
0
0
0
-3.40666
-3.65373
-3.41927
-2.92594
-4.19092
-4.82045
-4.7863
-1.45213
-1.66808
-1.87781
-4.81152
-5.39323
-4.74562
0
-2.4314
-3.25301
-2.75231
-3.14015
-0.700776
0
-0.699744
-0.657458
-1.22851
-0.618847
-0.714711
-3.66447
-3.02421
-3.38859
-3.70825
-0.744299
-1.3259
-1.23251
-1.33587
-0.637413
-0.73002
-1.2781
-0.512019
-0.623088
-1.03917
-0.706869
-4.0441
-3.35149
-3.79606
-3.90582
-3.0866
-2.60971
-3.26662
-0.671455
0
0
-3.30028
-2.61574
-3.058
-3.22427
-0.746086
0
-0.598461
-0.641729
-1.09148
-0.824585
-0.691126
-0.655177
-1.7322
-1.84595
-1.78898
-1.25923
-3.88768
-3.43306
-2.10354
-2.62425
-4.82303
-5.53641
-5.46199
-5.35251
-1.08589
-1.18246
-1.62423
-1.91404
-1.43487
0
0
0
-0.711644
-2.29579
-5.89923
-5.82197
-5.33598
-5.91252
-0.94789
-0.631937
-0.659338
-0.825222
-5.43132
-4.63459
-0.653123
-0.655527
0
-5.62119
-4.93861
-5.12371
-4.0743
-3.51637
-4.06914
-3.83358
-3.2398
-3.81301
0
0
-1.52876
-1.13034
-1.76372
-1.36957
-5.41951
-5.99411
-5.45527
-6.04299
-3.07147
-3.41391
-2.59112
-2.98102
-2.79323
0
0
-0.6041
-0.666994
-2.36724
-2.92179
-2.38107
-4.49016
-5.23901
-5.20956
-2.79475
-1.04142
-1.35571
-1.24929
-0.704972
-0.784669
-1.37429
-1.92046
-2.38317
-2.62218
-2.04631
-1.75115
-1.98047
-2.49252
-3.70797
-3.38535
-1.52566
-1.96926
-1.29585
-1.96538
-2.21122
-1.6815
-2.94053
-2.48197
-2.42046
-3.13978
-1.40524
-0.681635
-0.840943
-3.81718
-3.90895
-3.84548
-1.23791
-1.97892
-4.33091
-4.72656
-4.1707
-5.80438
-5.92039
-5.85967
-5.26759
-2.62749
-2.0138
-2.63354
-3.84629
-4.36424
-4.3993
-2.69952
-2.30689
-3.06834
-4.1196
-3.54913
-3.51259
-5.05687
-5.19618
-2.48721
-4.67376
-4.65798
-4.6431
-0.998693
-0.696702
-4.79802
-5.2004
-5.39767
-3.48728
-3.77987
-3.96851
-4.03743
-1.62732
-1.60147
-1.94552
-2.12645
-4.30568
-4.93112
-4.8189
-4.50361
-3.03304
-2.4398
-2.62706
-2.89604
-2.76923
-2.88145
-3.43558
-0.873953
-0.594756
-1.21608
0
0
-0.690811
-3.58298
-2.82407
-4.70888
-4.66405
-4.67023
-2.83379
-3.12948
-3.45861
-2.85365
-0.676154
0
-1.71166
-1.1954
-1.80839
-2.65963
-2.62763
-2.65756
-0.731479
-0.750348
-0.597613
-2.77721
-2.89299
-2.80344
-3.54934
-3.37107
-1.16352
-0.70946
-0.643722
-1.10048
0
0
0
-0.71511
-1.7782
-3.08078
-3.20579
-3.1638
-1.55058
-1.07361
-1.60869
-1.30967
-1.96261
-1.38027
-1.76058
-1.92544
-1.16258
-1.24714
-1.24604
-4.37791
-3.81306
-4.42566
-4.44347
-3.72157
-3.89887
-4.35693
-4.44027
-1.50048
-0.784006
-1.2765
-3.30556
-2.58117
-3.00537
-2.77998
-0.63845
-0.646057
-0.621566
0
-0.749724
-4.97124
-4.92538
-4.93182
-4.70808
-4.7493
-4.63426
-0.786474
0
0
0
-3.68027
-4.17202
-3.83521
-2.54504
-2.25014
-1.96299
-0.750787
-0.727119
-0.674516
-1.48683
-0.848401
-1.51729
-1.08855
-0.614934
0
-0.619984
-0.654173
-4.31846
-4.16032
-3.6677
-3.1025
-2.67887
-3.09136
-3.46408
0
-0.618434
0
0
-1.12191
-0.723842
-4.03978
-4.04212
-4.14591
-1.86714
-2.66164
-2.05288
-2.25561
-5.29482
-0.561318
0
-1.99407
-1.45646
-2.09584
-2.11549
-4.00324
-4.12968
-4.01822
-3.42237
-3.33813
-3.83805
-1.77964
-1.82546
-1.20898
-1.82212
-1.51432
-1.5174
-0.826971
-1.42295
-5.64339
-5.84276
-5.16163
-5.30761
-0.720375
0
0
0
-5.22744
-5.77758
-5.05222
-5.19488
-4.25138
-1.98743
-2.39197
-4.10408
-4.0257
-4.05342
0
0
0
-0.665082
-3.36468
-3.59603
-4.14073
-3.59145
-3.63637
-2.92956
-3.6306
-3.58102
-4.60076
-4.46889
-3.87896
-3.89778
-4.46211
-3.45022
-1.6286
-0.917669
-1.18015
-4.63135
-4.27346
-4.0121
-4.09415
-2.44633
-3.15144
-2.57299
-0.746763
-0.671465
-2.93425
-0.696126
0
0
-2.07725
-1.19815
-1.57479
-1.64987
-3.24017
-2.79341
-2.641
-3.16297
-1.76791
-1.21181
0
-3.02386
-2.86051
-0.645929
0
0
0
-2.17244
-2.80064
-2.0326
-2.17743
-1.49991
-2.1838
-1.77381
-1.75336
-1.25676
-1.90391
-1.735
-1.87313
-3.02921
-3.06981
-3.72591
-3.2368
-3.63669
-4.30221
-3.51302
-0.910285
-1.32734
-1.33749
-2.8862
-2.89482
-2.86273
-2.07984
-0.69674
-0.637566
-1.0969
-5.60124
-5.11213
-5.79828
-5.12689
-1.18257
-0.646163
-1.24929
-1.07325
-1.30471
-1.40988
-3.70247
-3.68714
-3.7196
-0.696961
0
-0.593668
-0.547708
-3.61779
-3.32715
-3.74878
-4.19743
-3.05451
-3.72202
-0.624904
0
0
-0.949686
-1.267
-1.63124
-3.66303
-4.19754
-4.25306
-0.666715
0
-0.708381
0
-0.573326
-1.22454
-1.63753
-1.13197
-1.12638
-1.18837
-1.17828
-0.680739
-3.23525
-3.22103
-3.02553
-2.59773
-1.30972
-1.61475
-1.75089
-2.20833
-2.41726
-2.73598
-3.69718
-4.11909
-1.28948
-1.54013
-4.66432
-4.0751
-4.64747
-4.63752
-2.35328
-1.71313
0
-0.62776
0
0
-4.1618
-4.10516
0
0
-0.603284
-0.590472
0
-0.630316
0
-3.10989
-2.86158
-2.89728
-1.31575
-0.719161
-1.25671
0
-0.601446
-0.600686
0
-3.62709
-3.50259
-2.86577
-3.59698
-3.36187
-3.55079
-1.26442
-1.13034
-0.624796
-1.17851
-2.54141
-2.08077
-2.51009
-1.13955
-1.72738
-1.82272
0
0
0
-0.750411
-3.87011
-3.86267
-3.3406
-3.98621
-0.532929
0
0
-0.649907
0
-0.581417
-0.668631
-2.75985
-2.0263
-2.86085
-6.44587
-1.65045
-2.16511
-1.61748
-2.2916
-2.35514
-1.86871
-3.77615
-3.38326
-4.11563
-4.11263
-0.625468
-0.615576
0
0
-3.02806
-3.13144
-3.59085
0
-0.638262
0
0
-3.48012
-3.68456
-4.25839
-3.87801
-2.24942
-2.05106
-1.40218
-1.82724
-1.96353
-1.98747
-0.674971
-0.638176
0
0
-3.6565
-2.95756
-3.60991
-3.09194
-2.48385
-2.76131
-3.56521
-3.54901
-4.03851
-4.13096
-0.748502
0
-5.33984
-4.99273
-5.41135
-4.73578
-5.11179
-5.15693
-5.12365
-0.620104
-0.659255
0
-3.57515
-3.56046
0
-0.628219
0
-0.7754
-0.534128
0
-0.668056
-0.649725
-1.15235
-1.2893
-0.704494
-3.97795
-3.28715
-3.85487
-3.58613
-2.70822
-3.35068
-2.93394
-1.19897
-1.50261
-3.64985
-3.09611
-3.69773
-3.59508
-0.696123
-1.37147
-0.752198
-3.62459
-2.99358
-2.86492
-3.38416
-3.15213
-3.11295
-3.15518
-0.528845
0
-0.84592
-0.603334
-2.7928
-3.24722
-3.20182
-2.90542
0
-0.74971
-0.63105
-0.654987
-2.76429
-3.29057
-3.12772
-0.793956
-0.700852
-0.721084
-1.36593
-4.42401
-3.98124
-4.18596
-4.6136
-6.129
-6.05591
-6.11642
-1.98771
-2.54093
-2.55987
-2.20476
-1.71492
-2.08949
-2.50949
-1.74097
-1.10899
0
-0.681614
-0.745689
0
-0.675484
0
-0.565172
0
-0.921946
-0.655107
-1.12681
-1.77762
-1.58458
-2.2564
-2.7057
-2.03693
-2.46611
0
-3.31241
-3.33053
-3.83248
-2.60444
-2.77013
-2.88264
-2.2406
-2.20696
-2.28461
-2.43382
-2.94892
-2.9552
-5.40756
-5.41814
-4.73169
-5.31733
-5.39984
-5.99369
-5.39748
-5.20258
-1.91073
-1.79648
-1.79302
-0.593326
0
-0.65271
-0.576415
-1.18334
-1.5725
-0.834358
-1.32141
-1.15506
-0.619899
-0.615389
-2.37287
-2.32843
-2.04059
-1.69674
-4.79099
-4.76811
-4.76934
-3.47416
-3.96069
-3.40615
-1.73977
-1.75791
-1.90189
-1.40864
-1.0521
-1.17669
-2.43924
-2.42071
-3.16323
-2.55696
-3.07389
-2.20587
-1.62863
-1.71317
-1.87495
-3.21303
-3.99019
-4.00467
-3.31473
-1.1924
-1.20601
-1.61378
-1.09875
-2.5197
-4.0878
-4.16439
-3.57245
-1.07983
-0.661256
-0.610464
-3.31117
-3.72119
-3.92833
-3.44048
-3.47976
-3.78319
-1.19743
-1.89732
-1.74843
-0.596875
-2.92047
-3.32745
-3.21788
-1.16289
-2.05044
-1.89777
-1.91393
-2.01238
-0.578091
-2.27065
-3.08587
-2.53053
-2.72226
-1.77557
-1.32725
-1.85593
-1.97678
-0.705576
-0.751278
-1.25898
-0.639488
-1.65365
-2.50191
-1.76353
-1.62873
-1.13443
-1.75907
-1.3619
-2.87073
-3.62508
-2.83806
-1.75054
-2.18383
-2.84466
-2.43413
-2.19315
-2.93921
-3.03031
-3.60089
-3.00366
-2.62775
-2.27125
-1.94078
-4.29797
-4.32414
-2.45863
-1.93437
-2.60968
-2.24075
-1.05111
-0.691395
-1.37418
-2.69269
-2.72824
-2.40442
-3.40463
-0.604218
-4.50862
-4.62384
-2.68251
-2.6372
-2.1287
0
0
0
-0.611045
-0.730534
0
-0.694541
-2.52316
-2.50088
-2.4135
-1.87972
-3.07069
-2.72349
-2.45713
-3.12237
-4.10493
-3.72975
-3.62147
-3.49603
-1.25218
-1.93288
-1.93443
-2.2028
-1.69044
-1.47053
-1.65961
-2.15967
-1.13442
-1.2804
-0.691468
-1.44422
-5.52077
-5.88805
-5.93709
-6.04611
-3.0426
-2.48747
-2.46371
-3.34788
-1.13024
-1.82534
-1.73474
-2.7913
-3.26621
-2.55552
-2.59054
-1.68962
-2.36352
-2.18171
-2.11407
-4.88566
-4.71542
-4.95911
-1.65802
0
0
-0.60115
0
-2.88176
-2.45473
-1.3392
-3.4168
-2.85229
-3.61387
-5.70409
-5.65254
-5.13086
-5.69345
-3.17463
-3.91868
-3.39053
-4.09532
-3.60946
-4.24175
-4.22996
-4.38736
-3.80613
-2.32129
-1.80835
-1.71553
-2.02544
-1.81899
-2.3335
-2.42843
-0.596552
-0.740478
0
-1.62779
-1.24015
-1.98406
-0.636487
-0.692805
-1.35143
-0.650533
-2.04992
-1.83574
-2.29837
-2.53854
-0.669359
-1.13086
-2.0775
-2.55539
-2.48485
-0.653597
-1.10763
-1.17698
-1.31311
-0.667613
-0.564212
-0.689375
0
0
0
-0.577426
-4.08301
-3.24455
-3.71187
-3.34197
-2.45037
-5.3969
-5.45983
-5.38629
-3.73604
-3.41808
-3.20491
-1.33605
-1.10243
-0.703932
-0.695585
-0.645175
0
-0.575756
-0.854678
-2.25759
-2.51733
-2.58436
-2.03192
-3.02458
-3.16377
-3.10474
-3.67978
-4.62136
-4.06255
-4.16789
-3.52191
-3.17486
-2.49842
-1.89969
-1.95126
-1.87685
-2.09948
-1.76533
-1.57021
-1.77627
-5.46674
-5.54208
-5.52621
-4.95039
-2.31485
-2.08396
-2.5866
-2.04772
-1.78923
-2.30825
-6.00601
-5.30548
-6.02662
-3.35791
-3.87183
-3.97539
-3.80021
-0.698709
-1.00745
-0.552658
-0.978362
-3.70232
-3.1406
-3.63458
-1.44991
-0.710823
-2.78572
-3.54053
-3.05644
-3.20354
-0.65572
0
0
-0.738328
0
-0.585894
-0.564318
0
-3.33154
-2.88269
-3.5073
-3.03654
-3.28653
-3.83117
-3.82126
-4.21041
-4.81086
-4.17633
-4.78647
-2.56011
-2.72035
-1.96132
0
0
0
-0.64569
-0.664028
-0.652116
-1.09333
-4.8394
-4.09792
-4.79099
-4.83923
-2.02573
-1.26553
0
0
-2.16303
-1.69294
-2.18487
-2.2589
-1.66958
-1.62572
-2.06605
-3.14225
0
0
-0.682957
0
-2.18418
-2.09124
-1.76077
-1.5171
-3.28476
-2.59813
-2.49596
-2.68896
0
0
-0.788704
0
-1.86442
0
0
-0.685979
0
-1.30597
-0.723197
-1.2159
-1.49832
-2.05533
-2.61843
-2.60646
-1.99711
-0.71731
-0.828611
-0.668734
-0.665263
-0.86212
-1.39186
-1.20429
-1.63563
-1.56645
-1.03984
-1.09716
-1.69756
-1.11783
-1.09627
-1.14406
-1.16495
-0.630603
-0.68985
-2.46868
-1.91294
-1.90731
-2.55554
-2.69717
-2.8052
-3.37896
-0.613798
-0.861594
0
-0.727003
-2.50778
-2.14711
-2.59622
-0.53732
0
-0.900538
-0.722241
-1.75532
-1.33113
-1.32218
-1.10227
-1.9563
-2.12315
-1.67515
-0.573413
0
-3.08668
-3.1525
-2.54393
-2.54763
-4.97568
-4.92119
-4.96887
-4.2825
-2.63469
-2.81319
-3.15625
-3.07937
-3.23533
-3.59647
-3.17124
-3.83927
-1.64839
-1.29383
0
-0.571375
-0.803535
-0.716327
-4.06504
-3.33211
-3.68512
-3.40854
-3.26148
-3.61767
-5.34844
-5.35895
-5.34058
-4.81195
-1.80202
-3.01369
-3.29857
-3.18736
-3.62495
-2.85395
-3.28612
-2.67844
-3.37726
-2.11146
-2.33864
-2.34874
0
-0.670865
0
-0.890193
-2.82789
-2.96957
-5.15136
-4.58965
-4.22324
-4.80849
-5.49073
-5.40048
-5.03138
-4.43822
-4.99996
-4.99169
-2.9373
-2.62582
-2.31005
-2.40082
-5.30631
-5.15238
-5.22657
-4.70426
-1.20247
-1.7609
-1.7857
-3.22283
-2.8853
-2.78337
-2.28099
-1.92445
-1.95687
-1.79389
-1.78738
-1.80546
-2.24205
-2.08777
-2.41589
-2.56826
-2.73805
-1.21588
-1.9016
-1.8079
-2.40991
-1.88997
-1.90961
-4.14192
-4.21296
-3.56412
-3.80431
-1.15733
-1.7255
-1.29786
-1.97237
0
0
-0.636773
-1.18231
-1.36329
-1.0046
-1.16878
-0.638391
-1.21171
-0.71357
-4.04473
-4.5954
-2.39378
-3.34231
-2.66236
-4.2694
-4.26683
-4.8163
-4.84516
-1.89252
-2.57665
-2.32956
-1.95385
-1.68223
-2.10481
-2.37179
-1.68143
-0.631758
-0.614955
-0.727518
-1.18331
-1.2087
-0.71504
-1.11698
-1.45241
-5.15495
-4.63655
-5.18245
-5.17086
-2.24777
-2.47059
-1.70717
-1.80782
-4.56436
-4.55338
-3.80096
-3.72494
-3.11047
-1.34653
-1.07595
-0.654495
-0.970351
-4.69732
-4.47676
-4.96258
-5.0544
0
0
-0.625608
0
-2.56259
-2.26742
0
-0.675872
-0.681742
0
-4.40859
-4.70984
-3.99142
-4.56167
-0.602925
-0.568857
-0.813922
-2.60442
-2.74125
-2.97724
-4.15294
-4.20085
-3.67844
-4.13134
-1.5174
-1.29714
-1.37949
-0.894287
-1.78162
-1.20009
-1.81103
-1.8256
-2.53832
-2.24004
0
-0.674619
-1.48782
-0.815796
0
-1.29036
-1.54784
-1.52889
-0.654924
-1.21939
-0.663725
-1.01331
-1.31784
-1.1195
-1.0369
-0.747895
-0.673106
0
-4.37869
-4.94646
-4.42291
-4.91229
-2.47149
-3.13477
-2.68521
-3.03382
-1.9891
-1.43989
-1.07007
-1.73214
-2.33745
-1.69937
-2.24761
-1.87436
-0.550282
0
-0.590945
-0.778066
-2.31664
-2.63098
-2.57993
-2.10829
-2.7256
-2.83397
-2.8256
-3.30623
-5.3074
-4.69922
-5.2967
-5.34316
-4.30176
-4.26115
-4.29748
-3.72642
-1.30609
-1.22003
-1.23595
-1.19562
-1.72874
-1.75747
-1.77072
-1.59105
-3.04961
-2.49994
-3.25496
-5.15253
-5.75759
-5.06203
-5.69214
-3.63783
-3.61941
-3.64374
-3.02958
-1.33607
-0.620744
0
0
-0.664398
0
-4.14008
-4.71752
-4.6926
-4.70171
0
-0.636349
-0.879836
0
-0.614253
0
-0.63248
0
-1.60859
-1.64148
-1.06338
-3.18499
-2.82446
-3.34323
0
0
-0.606107
-0.702815
-3.67157
-3.20221
-1.23687
-1.66379
-1.97305
-1.72621
-3.4706
-2.49523
-2.43952
-1.93
-1.84482
-2.92688
-2.37441
-2.72546
-2.34026
-2.11778
-2.7995
-2.84193
-3.25259
-2.62135
-2.71397
-3.18014
-2.15092
-2.56907
-1.94909
-2.12985
-1.57572
-1.76435
-1.03378
-1.47971
-3.13863
-2.87835
-3.19191
-4.53861
-3.83329
0
0
-0.708343
-3.15999
-3.2275
-2.66558
-0.66382
0
-0.598124
-0.729122
-0.909764
-0.779085
-0.767165
-1.25196
-0.774223
-3.95467
-4.47946
-4.50657
-4.48776
-0.614874
0
0
-0.7989
0
-0.500341
0
-4.0909
-4.22642
-3.59651
-3.46714
-2.79826
-2.84539
-3.35642
-2.24135
-2.95376
-2.59663
-1.35127
-1.4724
-1.36809
-1.18173
-4.33016
-5.14963
-5.01088
-4.82177
-2.7551
-3.16314
-3.25725
-1.18765
-1.06515
-1.41149
-0.737596
-0.697514
-2.50109
-2.95842
-0.693021
-0.636679
0
-1.58912
-1.72558
-1.15498
-3.85639
-3.53519
-3.65778
-4.33294
-4.89221
-4.95681
-5.45652
-5.46161
-0.597939
-0.693336
0
0
-3.45782
-3.50255
-3.94961
-3.98757
-1.40345
-1.33116
-1.94955
-0.619824
-1.18474
-0.596329
-1.35
-2.00692
-1.82742
-2.11706
-2.06333
-0.568523
-0.586589
0
-0.651948
-1.78762
-2.4473
-1.71762
-1.20091
-1.16719
-1.31589
-4.58398
-4.07797
-4.6217
-4.58008
-0.58453
0
-0.55898
-0.898828
-0.743814
-0.646934
-1.17656
-0.680673
-5.8547
-5.95706
-5.16481
-5.81235
-2.18141
-2.00982
-2.20566
-2.60819
-1.98803
-2.6262
-2.57953
-2.51966
-1.61476
-1.80323
-2.00855
-1.7496
-1.21266
-1.74871
-5.67637
-5.55009
-1.09907
-0.578932
-0.817873
-1.08679
-1.43882
-2.04036
-1.73958
-1.46022
-2.33354
-3.2868
-2.72558
-3.42854
-3.05366
-3.22428
0
0
-0.661668
-0.702026
-3.11621
-2.50126
-2.92554
-2.9144
-2.44338
-2.6213
-2.00479
-1.93002
-2.22586
-3.6383
-3.25931
-2.9721
-3.56468
0
0
-0.577113
0
-4.44936
-4.46243
-4.42932
-5.0366
-2.4502
-3.02299
-3.04864
-3.47023
0
0
0
-0.661688
-1.10393
-0.60434
-0.549905
-4.64864
-4.64332
-4.00687
-1.79309
-1.91469
-2.12363
-2.32378
0
-0.653369
-4.85777
-4.93732
-4.83286
-4.40257
0
-0.713021
-3.48041
-3.37896
-2.72643
-3.03559
-0.667948
0
0
0
-0.516562
-0.707508
-0.661025
-0.738063
-3.08754
-2.57672
-3.12388
-2.49172
-2.30467
-2.13548
-2.70788
-2.66178
-2.75218
-2.87571
-2.47437
-2.27578
-4.4818
-4.44003
-3.74121
-4.14014
-1.11268
-1.44553
-0.641089
-0.992484
-2.87239
-2.50817
-2.63696
-3.05823
-3.06373
-3.70207
-3.58074
-1.5606
-1.30453
-3.4243
-2.90327
-2.77962
-4.41262
-4.38804
-3.83712
-3.98828
-2.56165
-2.5599
-3.11735
-3.17154
-0.677937
0
-0.931008
-0.640543
-2.83034
-2.872
-2.41459
-1.94148
-2.37764
-1.84327
0
-0.693543
-0.6265
0
-2.50104
-2.11618
-2.15568
-3.70647
-4.21467
-3.60894
-5.34612
-5.34812
-5.32098
-0.648986
0
-0.556383
-1.13952
-1.7657
-1.28506
-1.37787
-2.04091
-1.6748
-2.24578
-2.41284
-2.51684
-2.06611
-1.90838
-3.61007
-1.937
-1.32378
-0.734432
-1.30943
-1.15639
-2.32828
-1.75717
-1.89602
-1.38686
-1.88743
-1.215
-1.58175
-0.883064
0
-1.2936
-0.634659
-1.20128
0
0
-0.644815
0
0
-0.681425
-2.00914
-1.75079
-2.38735
-1.84456
-3.80846
-0.679091
-0.767682
0
-1.14608
-0.648666
-3.69971
-4.2546
-4.30737
-4.03276
-4.57873
-3.98982
-3.90236
-1.05756
-1.06182
-1.61928
-5.59588
-5.64409
-5.55313
-5.01504
-0.832121
-0.661686
-4.49382
-4.14701
-4.86266
-4.78124
-2.17205
-2.56927
0
-0.622855
-0.702714
-1.29079
-0.763971
-1.21068
-0.671988
-2.41334
-2.275
-2.39791
-2.9079
-3.34861
0
0
-0.639863
-1.0668
-1.03395
-1.07165
-1.11391
-1.20774
-1.35289
-0.68472
-2.48842
-2.34598
-2.94943
-1.71176
-2.2966
-2.46619
-5.56346
-4.83347
-5.3596
-2.58993
-2.55995
-2.96141
-3.9435
-4.62237
-4.0864
-5.54704
-5.53857
-4.93244
-5.52036
-3.75803
-4.39221
-4.52715
-4.00473
-2.37236
-2.73603
-3.21958
-1.27412
-4.91293
-4.44084
-4.48979
-0.579655
0
0
0
-2.12029
-1.58718
-1.6611
-2.36597
-1.15052
-1.68944
-2.21843
-2.56069
-2.65439
-2.96552
-3.3271
-3.44907
-2.82792
-4.37789
-4.42081
-4.95299
-0.851375
-1.21746
-1.11399
-3.6283
-3.59048
-3.62144
-4.21692
-4.02628
-3.44607
-4.01474
-4.03083
-2.41132
-2.14765
-2.17634
-2.743
-3.15066
-2.91607
-3.4858
-3.01205
-3.88069
-3.28246
-3.8581
-4.98284
-4.9997
-4.39588
-1.25141
-1.77466
-1.19727
0
-0.549172
-0.833379
0
-0.611354
0
-0.581037
-0.607088
-1.14303
-1.49078
-1.08753
-2.4168
-2.11118
-1.56294
-1.37862
-0.90737
-0.833381
-4.49198
-3.97262
-4.45502
-1.55539
-1.37179
-0.668406
-1.18312
-0.684677
0
-2.91942
-2.38012
-2.41133
-4.4938
-4.50302
-1.17961
-0.666829
-1.23359
-1.2048
-1.14557
-1.74705
-1.47498
-1.85748
-2.29352
-3.21639
-2.63238
-2.73761
-2.44762
-2.18088
-2.90089
-2.2444
-2.27817
-2.4103
0
0
-0.645514
-0.631103
0
-0.745954
-1.22808
-1.61279
-1.23276
-2.9612
-3.75242
-0.66488
-0.662762
0
0
-0.608087
-3.85737
-3.94796
-1.78863
-2.24132
-1.75733
0
0
-1.35865
-1.67345
-1.60441
-1.99155
-2.25656
-1.36938
0
0
0
-1.28655
-1.78835
-1.8731
-1.85369
-1.71123
-1.44136
-0.974283
-0.543623
-3.74212
-3.64487
-3.03923
-3.61632
-3.87461
-4.60325
-4.64152
-4.00845
-0.83964
-1.55877
-1.10017
-1.61723
-4.23787
-3.53191
-3.28564
-3.22114
-3.87164
0
-0.701074
0
0
-4.1041
-4.2734
-3.93079
-3.6086
-3.63015
-4.18606
-3.60743
-3.86294
-1.65749
-2.35454
-2.22652
-2.08008
-4.65911
-3.96327
-3.26387
-3.55153
-3.44451
-0.658516
0
-0.958136
-0.642501
0
0
-1.16151
-1.69214
-0.842636
-1.18641
-2.67547
-2.682
-2.07325
-2.05467
-2.4158
-1.88847
-1.87437
-2.30287
-1.63834
-1.14735
-4.37676
-5.1874
-4.75406
-5.23931
-1.05911
-1.51153
-0.870412
-1.24835
-0.69637
-0.670594
-0.793722
-0.604384
-0.75611
-1.18087
-0.749357
-2.24537
-2.45416
-2.04578
-1.77799
-1.86135
-1.53591
-5.03683
-5.05979
-4.65546
-5.14758
-5.07971
-5.20964
-1.26309
0
-0.625991
-0.721873
0
-1.22682
-1.82773
-1.05192
-1.40999
-0.730391
-1.03807
-1.43647
-1.14451
-3.85556
-3.43226
-3.92458
-3.81578
-4.56129
-4.04869
-3.90931
-4.54313
-3.04566
-3.11782
-2.80965
-4.33279
-3.91678
-4.25569
-2.79695
-3.41477
-3.30469
-3.21116
-3.53043
-3.76605
-3.11618
-3.13135
-1.18365
-1.4607
-1.82967
-2.40081
-2.40188
-2.40232
-2.86102
-2.30763
-2.97196
-3.22465
-3.32012
-3.4454
-5.09885
-4.32053
-4.43601
-4.72092
-4.01029
-4.30912
-3.14118
-2.96457
-2.48296
-3.73254
-3.95012
-4.32584
-4.38689
-1.6544
-1.34629
-1.89046
-1.46856
0
0
-0.781892
-0.6804
-1.26218
-0.73991
-0.88849
-4.67679
-4.07648
-4.65523
-4.08029
-0.762352
-1.40005
-0.76123
-3.83353
-3.7605
-3.19728
-3.79135
-5.23237
-4.56109
0
-0.647308
0
-3.44326
-3.39306
-2.86119
-3.79543
-3.89918
-3.55229
-2.81949
-3.29446
-2.93003
0
0
-1.23368
-1.81927
-1.16611
-1.63521
-0.716214
0
0
-2.79811
-2.52105
-2.06006
-2.61566
-1.28017
-0.833972
-0.704345
-0.704849
-1.28229
-0.636844
-0.80937
-0.659394
-1.2238
-1.10468
-1.07167
-1.50795
-1.35096
-1.09438
-0.760978
-3.13577
-3.07204
-3.43299
-2.65542
-3.65186
-3.79434
-4.36962
-4.37973
-1.98811
-2.34484
-1.63348
-2.04682
-2.9659
-3.52495
-2.33787
-1.75409
-1.88378
-1.36036
-2.09822
-4.9717
-4.97503
-4.848
-4.37743
-1.96527
-2.09946
-1.42309
-3.18468
-1.33937
-1.57605
-1.657
-3.27091
-3.86404
-3.83399
-3.29539
-4.31542
-3.83147
-4.37119
-4.29342
-1.31906
0
-2.89814
-4.46456
-3.6874
-4.37704
-3.94592
-2.79053
-3.28403
-2.47282
-4.59153
-4.52752
-5.16016
-3.70596
-3.34917
-4.0403
-0.62512
0
-0.90773
-0.793348
-4.64803
-4.14515
-4.64229
-3.90694
-1.59288
-2.3789
-3.04672
-2.65253
-2.60475
-3.22826
-3.58125
-3.78411
-1.25829
-1.92653
-1.45011
-1.98022
-2.05761
-2.70436
-2.18258
-1.98032
-2.43045
-1.55633
-1.07628
-1.07382
-3.63188
-3.32885
-3.91086
-0.604641
-1.22218
-1.16436
-0.86675
-0.731122
0
0
-1.62496
-1.29596
-1.20621
-1.72614
-0.691927
-0.780854
0
-1.72323
-2.43485
-2.26684
-0.709218
-4.34385
-4.40016
-3.80545
-4.24391
-0.67147
-0.76453
-0.647313
-1.05375
-1.17955
-1.448
-1.86025
-1.27536
-1.67121
-1.14786
-1.04259
-3.95967
-4.87956
-4.31785
0
-0.605536
0
-1.15691
-0.671686
-0.572977
-1.00155
-5.18914
-5.69946
-4.93803
-5.64674
-2.04172
-2.67541
-1.90502
-1.51104
-1.15205
-1.19749
-1.26881
-1.25731
-1.24592
-1.55117
-1.21116
0
-0.646897
-0.642485
0
-0.756869
-0.626394
0
-0.56839
-0.891383
-0.792166
-0.70836
0
-0.829915
-2.0507
-1.93831
-2.14002
-2.71101
-2.37743
-2.64989
-2.95124
-2.76208
-0.621278
-0.784684
-1.06169
-0.626425
-3.85065
-5.38292
-5.99088
-5.4312
-5.18658
-3.42848
-1.74614
-1.10656
-1.40532
-1.76618
0
0
-0.70248
-4.44534
-3.54142
-4.07689
-3.69958
-3.14723
-3.28564
-1.68704
-4.27613
-4.41452
-0.650824
-4.87352
-4.38022
-2.15821
-2.11637
0
0
-0.662654
-1.67375
-1.79826
-1.21971
0
-0.799646
0
-0.764323
0
-0.691213
-0.568116
-1.04664
-0.712464
-1.31509
-0.780785
-0.682629
-0.721418
-3.33477
-3.53167
-3.4586
-3.28063
-2.20357
-1.81983
-1.96416
-2.37433
-2.27872
-4.14552
-4.19978
-4.72907
-4.72815
-4.83966
-4.37602
-3.27016
-2.92685
-2.92671
-3.43767
-4.28683
-4.34445
-4.26365
-3.68774
0
-0.71037
0
-0.550886
-1.98184
-1.80928
-1.39817
-1.29885
-1.70348
-2.51384
-2.30995
-2.20826
-1.53206
-1.89431
-1.70276
-2.30678
-4.20031
-4.13483
-3.96864
-4.11917
-3.08419
-2.55664
-3.16469
-3.16458
-2.16502
-2.11483
-1.08885
-1.11169
-1.25428
-0.732704
-1.95841
-2.13997
-0.756251
-0.617398
-1.17502
-0.658644
-2.42169
-2.84544
-3.25185
-4.22075
-3.48853
-3.39188
-4.07729
-3.64396
-3.13461
-3.09134
-0.582885
0
0
0
-1.3489
-1.06942
-1.41816
-1.60146
-1.89779
-1.85125
-1.29415
-0.606476
-0.735632
-1.21894
-3.9142
-4.64794
-4.67382
-4.16492
-2.89026
-2.45823
-3.10302
-3.11389
-1.34167
-1.18429
-1.12203
-1.12442
-0.842372
-1.48505
-1.43048
-0.775625
-1.33283
-3.279
-3.63118
-3.8281
-1.40307
-1.56881
-1.18184
-1.80351
-3.40796
-3.67643
-3.75179
-2.04575
-2.22891
-1.58234
-2.17536
-1.22569
-1.84721
-1.35146
-1.22946
-2.73272
-2.53797
-3.12863
-4.10885
-4.36788
-3.6987
-0.701792
0
-0.67597
-2.36908
-2.38916
-2.36893
0
-0.881858
0
-3.18426
-3.78213
-3.51577
-3.48885
-2.585
-2.23595
-4.03818
-4.62596
-4.65136
-4.09462
-3.93297
-4.57098
-4.58061
-2.18034
-2.3064
-1.54512
-0.63019
0
-3.4409
-3.52595
-0.950832
-2.22428
-2.45134
-2.12552
-1.75202
-4.24811
-4.40068
-3.82004
-1.46986
-1.48229
-2.2646
-2.50874
-2.38922
-1.72492
-1.34265
-1.16557
-0.587844
0
-4.39515
-4.25303
-4.98547
-4.45856
-2.8264
-3.04985
-3.26467
0
-0.637412
0
-3.76561
-3.86082
-4.07656
-3.38846
-3.43599
-2.27729
-2.3646
-1.74615
-1.36531
-0.713945
-4.39209
-4.33238
-3.89057
-3.66746
-2.57255
-3.1576
-3.07187
-4.23358
-4.09442
-3.61905
-1.29343
-1.92274
-0.712944
0
0
-1.90689
-2.10689
-2.46029
-1.90799
-1.87531
-2.47427
-2.45659
-2.90687
-2.36214
-1.12542
-1.20416
-1.63818
-2.58309
-3.18669
-2.71995
-2.5477
-4.60041
-4.59658
-4.59215
-3.94267
-5.0562
-5.08552
-4.52822
-4.3822
-3.28173
-2.99926
-3.15145
-3.74663
-1.71899
-1.64113
-0.928178
-1.16179
-2.76328
-4.3593
-2.46928
-2.07591
-2.44494
-1.25434
-1.17451
-1.21306
-1.8454
-4.6862
-4.67864
-1.91719
-1.41212
-1.26337
-1.4368
-1.33059
-3.57693
-3.66757
-4.27498
-3.84475
-3.94175
-3.41576
-3.9442
-4.23771
-3.74064
-4.33437
-1.74542
-1.25468
-2.02533
-1.81688
-5.21865
-4.86599
-4.79915
-4.77107
-2.08448
-1.5866
-1.53554
-1.73153
-1.14638
-1.1338
-1.66421
-1.40072
-0.795664
-1.63385
-1.34421
0
0
-0.559411
-0.683901
0
0
0
-3.08552
-2.81555
-3.06655
0
-0.641982
-0.634563
-0.663745
-2.48115
-2.9098
-3.06756
0
0
-4.99441
-5.73893
-5.1699
-5.16915
-0.664607
-1.06483
-2.36483
-2.68426
-3.05474
-2.70501
-3.82073
-3.16061
-3.20631
-0.691438
-2.44167
-3.06263
-2.5429
-1.0957
-0.652244
-1.1224
-0.645244
-3.56353
-3.97866
-3.60877
-3.39482
-2.79647
-2.15625
-2.34411
-3.03862
-3.24598
-2.84435
-2.34024
-1.88186
-1.93544
-1.44536
-2.00338
-2.07809
-2.0119
-1.30001
-4.28806
-3.77498
-3.74385
-3.70407
0
0
-0.635068
0
-5.28068
-4.766
-4.23855
-4.88521
-4.30151
-4.80332
-4.29227
-4.9725
-4.43989
-4.40217
-2.83909
-2.29343
-1.16093
-2.05186
-1.39336
-2.1226
-1.96918
-3.38726
-3.45264
-3.88493
-1.44361
-0.753213
-1.0447
-2.55658
-2.60139
-3.11788
-3.84623
-3.89046
-2.47307
-2.43812
-1.81354
0
0
0
-3.47266
-3.80412
-4.05015
-3.23961
0
0
-0.550733
0
-0.607497
0
-0.728192
-0.738091
-0.660555
-0.64407
-4.877
-4.24597
-4.35263
-4.20568
-5.12034
-5.0197
-4.53074
-5.05208
-3.26784
-2.96227
-1.93152
-2.16297
-1.46253
-2.1494
-3.27238
-3.24068
-2.5523
-2.69205
-3.30387
-3.60609
-3.70231
-0.571337
-0.654195
-0.886726
0
-2.92113
-2.40254
-4.01202
-3.39306
-3.94742
-3.94112
-0.683563
-0.70013
-1.27694
-1.24776
-3.40668
-2.64363
0
0
-0.592664
-2.63353
-3.23426
-3.20512
-3.18162
-1.93287
-2.52454
-2.51772
-2.37932
-1.2318
-0.718197
-0.775616
-2.10117
-1.52491
-2.00701
-3.41924
-3.99758
-5.36235
-4.79936
-4.69366
-4.59097
-3.5406
-3.05656
-3.68776
0
0
0
-2.33538
-2.80667
-2.88861
-2.91965
-1.24939
-1.73304
-1.74837
-0.618215
-0.540731
-0.773988
0
-4.44981
-4.75181
-4.72176
-2.13244
-2.46762
-2.99771
-2.27759
-2.72572
-1.88157
-2.45808
-2.01572
-2.54739
-2.27742
-1.7561
-1.72855
-2.19796
-2.73969
-2.21403
-2.75134
-2.05767
-2.57568
-2.88432
-3.16601
-3.71933
-3.59008
-3.144
-1.16942
-1.8706
-1.61181
-5.39057
-5.48161
-4.84743
-4.78937
-0.633391
0
0
-0.565207
-4.91973
-3.89727
-4.58655
-4.10528
-0.643903
-0.633345
-2.11593
-2.20973
-2.03961
-2.56407
-0.51419
-1.01178
-0.612396
-0.600065
-2.96649
-3.45501
-3.51387
-1.85148
-5.66223
-5.41452
-5.06291
-5.52169
-2.5902
-3.15618
-2.93513
-3.07886
-2.45238
-1.72946
-2.15057
-2.40229
-2.28316
-1.36835
-0.735418
-0.837079
-2.18518
-2.17853
-2.29797
-1.73149
-3.83439
-3.88009
-3.25695
-4.08918
-4.31902
-4.34122
-4.88889
-1.64828
-2.0153
0
0
-0.773085
-0.569577
-1.79347
-2.71493
-2.29134
-2.57988
-2.19848
0
0
-0.705687
0
-0.7686
-0.644464
-1.12028
-0.58942
-3.24936
-2.87247
-3.47458
-3.63325
-4.88838
-4.93599
-4.91742
-4.34512
-2.09109
-2.5828
-2.14216
-3.47187
-3.72169
-4.14529
0
-0.604893
0
-0.783428
-0.613241
0
0
-1.12527
-0.596645
-1.28502
-1.63111
-1.73532
-2.01538
-2.13299
-1.81492
-1.24588
-1.98982
-1.85234
0
-0.628315
-0.635977
-2.52857
-3.18612
-3.01494
-2.85242
-0.724741
-0.732918
-1.32274
-0.761935
0
0
0
-0.567947
-2.41783
-2.02858
-1.91342
-4.245
-4.12092
-3.49734
-4.18783
-3.71961
-3.08345
-3.40743
-2.22092
-1.87061
-2.11204
-2.13676
-2.49468
-2.01839
-2.85671
-2.41445
-2.47986
-2.60257
-3.25835
-2.93085
-1.21098
-4.07478
-3.54706
-4.05989
-4.0707
-2.72864
-2.0843
-3.19999
-4.91958
-4.86565
-4.37375
-4.84269
-5.35897
-5.33625
-2.09554
-1.61893
-1.59529
-1.72996
-3.87963
-4.5184
-3.77329
-3.99363
-1.9835
-2.55134
-1.89157
-2.02969
-4.09234
-4.68495
-4.72669
-4.13799
-5.06174
-4.46369
-5.0011
-4.97578
-2.81817
-2.99281
-2.32762
-2.33173
-2.45836
-1.80471
-1.41029
-1.81163
-1.20101
0
-0.743515
-1.23443
-1.20306
-1.4953
0
0
-0.598604
0
-1.23924
-1.92236
-1.88946
-1.28919
-0.713798
-1.24456
-0.532639
0
-0.627483
0
-1.05523
-0.539241
-0.732183
-0.669336
-1.71724
-1.86014
-2.18665
-4.48754
-3.99036
-4.19221
-3.96295
-4.55163
-3.89602
-0.62619
-0.841089
-0.683149
0
-0.655947
-1.1521
-0.695812
-5.83391
-5.24468
-5.83112
-4.51268
-4.64737
-4.01856
-4.62536
-3.26511
-3.82903
-2.61004
-3.10921
-2.36235
-1.15223
-1.351
-0.821349
-1.42925
-4.73047
-4.8691
-5.44667
0
0
0
-1.99835
-1.66179
-1.36913
-3.41454
-3.37882
0
0
-3.24473
-3.51728
-3.35495
-3.0776
-2.93765
-3.09959
-0.684965
0
-0.592211
-1.36932
-1.73044
-1.19098
-1.89512
-1.2554
-1.42655
-1.03852
-1.6271
-1.59699
-1.66259
-1.90262
-3.76416
-3.11124
-3.50817
-3.60141
-5.36441
-5.7317
-4.23759
-4.90258
-4.86011
0
0
-0.701121
-1.98905
-1.34889
-1.56221
-2.20388
-1.79437
-1.49644
-1.79931
-1.32172
-1.16867
-1.17943
-1.60535
-1.84082
-2.33793
-2.11056
-2.43182
-0.728244
-0.627885
-4.1972
-3.78157
-3.7724
-3.32842
-2.21897
-2.26608
-1.68542
-2.44557
-2.76136
-2.76218
-2.49679
-5.03367
-4.42116
-4.55626
-4.83628
-1.24128
-1.39628
-0.825682
0
0
0
-0.70934
-2.34919
-2.75592
-2.9869
-1.69391
-1.84003
-1.22341
-1.54507
-3.55689
-3.43516
-1.52393
-1.6236
-1.22537
-1.86363
-0.496959
0
-0.607063
-1.80164
-2.3819
-1.90533
-2.48405
-2.53868
-2.33351
-1.94888
-2.00988
-1.09459
-1.71837
-1.69215
-1.42561
-4.47394
-3.79836
-4.38862
-1.15683
-1.70307
-1.71599
-1.77902
-4.6529
-5.35244
-5.24205
-4.76219
-2.10541
-2.10051
-1.54328
-1.88817
-2.54853
-1.91327
-2.42925
-2.97332
-2.42983
-2.79344
-2.49954
-4.83673
-2.56206
-1.94829
-2.09319
-1.99375
-2.92921
-2.78581
-2.19821
-4.83744
-5.08835
-2.23522
-2.77538
-3.45336
-4.07907
-4.05006
-2.81152
-3.03896
-2.79676
-0.695798
0
-0.700897
-0.71785
-1.10779
-0.676796
-0.581415
-1.13559
-4.19052
-3.82654
-4.4205
-3.87344
-0.544691
-0.609838
-0.567342
0
-6.15707
-5.96218
-5.87445
-5.60159
-2.41337
-3.09423
-4.15316
-4.05214
-4.68179
-4.05302
-2.31278
-2.09668
-2.5061
-2.91375
-2.12414
-1.27314
-2.01727
-4.16349
-3.53072
-4.06951
-4.07191
-1.7238
-1.69975
-1.95458
-1.51884
-4.07404
-4.30867
-3.75506
-1.12227
-1.5299
-1.19134
-1.13785
-0.64829
-0.761704
-2.14701
-2.34078
-2.73179
-2.61736
-3.13726
-2.71771
-3.58591
-3.63047
-3.06896
-3.03923
-4.11189
-3.46143
-4.04092
-3.70587
-4.03535
-4.03438
-4.14209
-3.15449
-0.818408
-1.23715
-0.61594
-0.645017
-4.34963
-4.25403
-4.22024
-1.89637
-1.28767
-0.621475
-0.994088
-3.39446
-3.54646
-4.0046
-3.40588
-3.16729
-3.30982
-3.23503
-3.01482
-2.71689
-3.20553
-2.37249
-0.705967
0
-0.705359
-1.85629
-1.8488
-2.35633
-1.59571
-2.18805
0
-0.686835
-0.677215
-2.64015
-2.12028
-2.3564
-1.88761
-1.17336
-1.67754
-1.0658
-1.20648
-1.33344
-1.12468
-0.798332
-1.08781
-1.31358
-1.14072
-1.18081
-3.44177
-2.1779
-2.14318
-2.78058
-2.77983
-3.55927
-3.08285
-3.01872
-3.45127
-2.50629
-2.85381
-3.1929
-2.93929
-2.61621
-4.6187
0
-0.818936
-0.555132
-1.17483
-1.76565
-1.67445
-2.12655
-3.06261
-3.48888
-3.63835
-3.22056
-3.21675
-3.16938
-2.01019
-1.79687
-2.51201
-1.87305
-1.96579
-2.04953
-2.65062
-1.08455
-1.09184
-0.612712
-1.08327
-1.06173
-0.888541
-0.724126
-4.96701
-4.36106
-1.57859
-1.22423
-0.926579
-2.38719
-2.53781
-2.82958
-1.98848
-2.16816
-5.12359
-5.14641
-4.52312
-3.6941
-4.15987
-3.964
-2.1561
-2.16027
-2.08361
-2.60913
-2.51803
0
-0.711144
0
-0.735005
-1.11647
-3.36605
-3.99705
-3.56251
0
-0.665076
-0.808081
-0.701077
-1.15995
-0.722599
-1.38368
-0.696378
-1.33614
-1.30321
-1.36665
-1.74479
-1.13347
-1.74752
-1.23706
-1.83107
-1.8011
-1.88948
-1.39526
-1.85689
-1.724
-1.11502
-1.53208
-3.88341
0
-2.53958
-3.06145
-2.54973
-2.48183
-2.26368
-2.91408
-2.43209
-4.38915
-3.72314
-4.05905
-4.58141
-2.92789
-3.14139
-3.09455
-0.626425
-1.1669
-0.765681
-1.04939
-4.18002
-3.55518
-3.82203
-0.571189
0
0
-0.695146
-0.650399
-1.19108
-1.14168
-3.42769
-3.89755
-4.01082
-4.32674
-4.22588
-4.3081
-4.20475
-1.28231
-1.21006
-1.37795
-1.9278
-1.44863
-1.89522
-3.50914
-3.84672
-2.69128
-3.02138
-0.69522
-1.15764
-0.658025
-0.582966
-1.5958
-1.32658
-3.10769
-3.72791
-3.34634
-2.9681
-5.11793
-4.56208
-4.55859
-5.26119
0
-0.722675
-4.84408
-4.90393
-4.37989
-4.2502
-1.54321
-0.977995
-0.643149
-0.835925
-3.47706
-4.75063
-4.15957
-4.74028
-4.72601
0
-1.75687
-1.51362
-1.79336
-1.27312
-4.55489
-4.00765
-0.687696
-0.607759
0
-1.01436
-2.42328
-2.47231
-1.78779
-1.20963
-1.294
-1.65184
-2.33285
-2.67826
-2.10232
-2.34824
-2.90915
-2.68764
-1.16697
-0.776717
-0.696873
-3.90237
-3.95516
-4.83941
-5.53414
-1.93443
-1.50391
-5.98359
-5.90172
-5.37515
-5.5648
-5.02488
-4.46293
-4.46321
-5.0837
-0.702896
0
-0.596194
-2.48454
-2.00169
-2.88463
0
-0.706618
-3.13918
-3.20461
-3.84543
-3.93556
-3.37705
-4.09119
-4.01961
-3.47492
-4.05824
-2.37792
-2.44141
-2.95532
-2.29475
-4.25387
-3.60137
-3.77524
-2.1431
-1.563
-1.78703
-1.7316
-2.27724
-2.3691
-2.12282
-4.9517
-4.93985
-4.41858
-2.25725
-2.90967
-2.35096
-0.655202
0
-0.619587
-0.954583
-2.04793
-2.56775
-1.19892
-1.17553
-0.637648
-1.5008
-0.748924
-1.28144
-3.80537
-3.22465
-3.25009
-2.70258
-3.19442
-2.50498
-3.18887
-5.55924
-5.46119
-5.48092
-1.66018
-1.16532
-1.17306
-1.31188
-1.16112
-1.50956
-0.810649
-2.03245
-2.05416
-1.31373
-1.81525
-5.53454
-4.78294
-5.55342
-5.50957
-3.73733
-3.79985
-2.3626
-2.19981
-2.81565
-0.641535
0
0
0
0
0
-4.24521
-3.6447
-4.24738
-1.29492
-1.09212
-1.46329
-3.3148
-2.59785
-3.14202
-3.07199
-3.99078
-3.63312
-4.16749
-3.37345
-3.71266
-3.71058
-1.33717
-1.36058
-1.56946
-2.99726
-3.55222
-3.03091
-1.65446
0
0
0
-0.720195
-1.03694
-0.561544
-1.295
0
-3.76834
-3.28986
-3.27248
-3.07215
-0.73493
0
-0.622505
-0.7174
-1.99989
-1.59022
-1.94989
-1.9263
-2.93568
-2.41078
-2.69351
-2.16582
-5.72415
-5.25691
-4.48571
-3.95297
-2.87369
-3.27714
-2.82599
-2.77467
-2.78632
-2.62741
-1.94637
-5.43068
-5.2894
-5.35528
-6.06915
-1.49798
-1.76821
-2.19152
-2.19821
-3.31576
-2.86492
-2.69655
-3.36238
0
0
0
-0.661576
-0.621495
-0.698296
-1.17532
-1.19557
-0.66156
0
-0.624776
0
-3.66615
-3.59567
-3.20942
-2.7315
-2.19648
-1.95169
-1.03898
-0.652688
-0.727679
-2.77064
-3.41901
-3.58767
-3.20234
-3.85198
-0.588851
-0.771652
0
-0.591468
-3.90373
-1.33322
-1.79874
-1.47327
-2.87214
-3.47243
-2.76157
-2.15117
-2.51863
0
0
-0.647641
0
-2.15349
-2.26989
-1.88487
-1.84919
-2.55585
-2.07021
-0.629514
-1.30021
-0.847392
0
-0.621116
0
0
0
-0.755661
0
-2.57836
-2.16327
-2.57514
-1.34333
-0.744083
-1.13181
-3.90676
-3.35667
-3.97098
-3.23458
-4.82232
-2.06088
-1.40114
-1.69427
-1.26391
-2.02216
-1.51534
-1.22188
-1.21974
-0.747737
-1.4311
-2.04609
-2.37804
-2.51752
-1.92372
-2.83144
-2.68719
-2.38609
-1.90347
-1.26484
-1.79119
-2.36611
-1.8938
-2.31019
-2.47262
-0.759136
0
-0.567506
-0.73528
-1.34611
-5.04922
-5.70037
-5.20762
-5.7762
-1.51456
-1.95575
-2.05236
-1.33702
-1.62201
-2.10418
-1.52983
-2.45088
-3.12705
-3.12697
-3.73826
-3.76249
-4.56088
-4.53617
-4.56289
-3.04451
-2.98384
-2.5603
-3.14327
-1.84846
-1.30584
-1.61015
-1.18833
-2.71279
-2.71683
-3.04678
-2.25238
-2.25081
-2.18608
-1.78787
-3.90724
-3.2591
-3.84153
-1.90846
-1.78084
-2.11501
-3.32377
-3.75997
-3.11812
0
-0.675214
0
-0.782141
-2.70046
-2.15428
-2.99349
-2.7533
-2.19279
-1.51865
-1.67773
-2.12169
-4.17266
-3.9596
-4.60217
-4.60172
-1.21269
-0.648277
-1.17383
-1.42561
-2.09479
-2.09952
-3.59733
-2.96813
-2.88626
-3.97799
-4.53268
-3.87824
-0.869645
-1.40198
-0.759587
-1.12536
-2.32106
-1.45099
-1.75537
-0.707364
-2.08264
-2.92487
-2.29936
-2.49015
-2.02132
-2.27024
-1.62754
-4.74739
-5.33601
-5.21438
-1.34218
-2.0197
-1.84286
-1.38513
-4.28983
-5.15756
-5.10583
-4.49017
-4.87333
-3.47652
-3.07931
-3.56206
-3.09136
-0.752468
0
-0.674591
0
-2.06349
-1.61826
-1.41831
-1.84822
-3.97294
-4.21313
-3.94417
-4.1565
-4.85771
-4.31717
-4.46371
-4.03268
-4.04263
-2.19683
-2.54086
-3.72258
-3.73614
-3.47093
-1.80798
0
-2.58909
-2.54432
-2.02544
-2.46435
-4.6045
-3.99839
-4.63265
-4.76192
-4.68351
-4.00455
-4.73161
-2.73624
-2.46868
-3.82141
-1.84928
-2.13045
-2.25797
-1.88306
-1.64451
-2.27741
-2.02015
-0.688073
-0.567484
0
0
-1.66925
-1.09879
0
0
0
-2.75801
-2.9252
-2.2138
-2.99004
0
0
0
0
-0.55155
-0.752276
0
-2.71264
-2.73074
-2.11362
-2.17825
-4.96447
-2.97783
-2.17433
-2.4167
-4.89559
-5.01381
-5.53412
-0.861639
-1.1197
-0.607156
-0.649033
-1.20513
-0.866757
-3.74013
-3.59432
-3.10752
-3.82976
-0.621893
0
-1.14715
-1.63356
-3.3743
-3.03882
-3.43793
-2.75181
-2.37019
-2.42756
0
-0.644757
0
-2.41775
-1.98713
-3.27101
-3.16503
-3.82679
-1.64867
-1.70422
0
0
-4.58608
-5.08303
-4.46798
-3.30449
-3.27473
-4.24446
-4.95825
-4.75644
-4.77271
-2.25445
-2.13348
-2.18325
-1.62859
0
0
0
-4.06427
-3.43774
-3.54615
-4.86465
-4.26385
-4.32128
-1.39883
-1.14641
-1.617
-3.25312
-3.42274
0
0
0
-4.64062
-5.47149
-5.41352
0
0
-5.51551
-5.65091
-4.97122
-5.05968
-3.31338
-3.91212
-2.78098
-3.32597
-3.40894
-2.82285
-3.3896
-2.22932
-1.89863
-2.50872
-2.33913
-2.09371
-2.14939
-1.73966
-5.68788
-0.821309
0
-0.654039
-0.605969
-1.17199
-1.79603
-1.21955
-1.76314
0
-0.809156
-2.05231
-2.22139
-2.24955
-2.7133
-4.16264
-3.61273
-4.02731
-4.10682
-4.02467
-1.15531
-1.68812
-0.672007
-0.628002
0
-1.2863
-0.669458
-1.35025
-1.16815
-2.79524
-2.29754
-2.69062
-2.58592
-1.27374
-1.29259
-1.66729
-1.51823
0
-0.896018
-0.674973
0
0
-2.44519
-2.55463
0
0
-0.686364
0
-4.1911
-4.81956
-4.78713
-4.26248
-2.80454
-2.90421
-3.55362
-2.23918
0
-1.25981
-1.51746
-1.03675
-0.799725
-2.46251
-1.43581
-1.73264
-1.1984
-1.74829
-1.80136
-1.75258
-2.12883
-2.1099
-2.68678
-2.06287
-4.52057
-4.45543
-3.91264
-3.56092
-3.05691
-2.95383
-1.82127
-1.17147
-1.18729
-0.685301
-1.19665
-0.662662
-1.31302
-1.52203
-1.16399
-0.707046
0
0
-0.55944
0
-4.55337
-4.55982
-4.57383
-3.82232
-2.5243
-3.31866
-3.06817
-3.76246
-4.26979
-3.67836
-3.70986
-1.54494
-0.861319
-1.31701
-2.29134
-1.82357
0
0
0
-4.89701
-4.34655
-4.25444
-4.87159
-4.92461
-1.19327
-2.17256
-2.81113
-2.05348
-4.04715
-4.00718
-1.29629
-3.32824
-3.44746
-2.94973
-4.01878
-4.51118
-4.54853
-4.56721
-2.9798
-2.59374
-4.4175
-4.88358
-1.89217
-2.05181
-2.42486
-2.44559
-3.72072
-3.77173
-3.14848
-4.24624
-3.34933
-2.82061
-3.34366
-3.43061
-0.677654
-0.764464
-1.73272
-1.88899
-1.49384
-2.36604
-2.51073
-1.79713
-1.85041
-1.81443
-1.8106
-1.29407
0
-2.98769
-2.47461
-2.97578
-3.02964
-2.52771
-2.56922
-2.10399
-1.95082
-4.46729
-2.05014
-1.5113
-1.943
-2.19739
-2.43644
-1.99948
-1.93101
-2.64865
-3.55074
-2.99641
-3.52249
-3.58964
-2.21838
-2.88613
-0.970896
-0.729768
-0.936688
-1.03679
-1.64688
-1.45143
-1.14282
-0.680441
-0.669486
-4.51066
-1.24274
-1.83888
0
-0.621012
0
-1.54967
-1.91359
-1.11051
-1.80767
-1.64091
-1.53094
-0.970195
-1.11613
-0.645822
0
-1.56712
-0.883021
-0.957821
-2.61027
-3.34205
-2.72476
-1.50732
-0.716434
-1.16127
-0.611304
0
-0.670794
-0.507259
0
0
0
-2.70773
-2.40068
-2.52786
-3.12441
-0.560452
0
0
-0.639813
-0.626148
-0.691594
0
0
-4.56428
-3.26502
-3.57704
-3.75848
-3.38437
-1.96989
-1.21871
-1.80756
0
0
-0.649316
0
-0.58504
0
0
-2.82362
-2.58884
-3.8607
-4.31669
-4.2487
-3.52193
-3.94223
-3.9347
-4.06326
-3.50408
-1.16546
-1.79145
-1.66136
-4.39852
-4.35303
-4.71094
-5.00333
-5.06554
-5.45741
-4.76
-5.52205
-2.33815
-2.62505
-2.58513
-2.06709
-2.02156
-1.36328
-2.04765
-1.32592
-1.3239
-1.07589
-1.68206
-2.80821
-2.55687
-1.9998
-0.758411
-1.23129
-0.718351
-4.03711
-4.48403
-4.24787
-3.79496
-4.09579
-4.26367
-3.52185
-1.48324
-1.43374
-1.85002
-1.2309
-0.702381
-1.24808
-0.682088
-1.72859
-1.23656
-1.14928
-1.14965
0
0
-0.623729
-0.792472
-2.17395
-1.64333
-1.74532
-1.51413
-2.19664
-2.05066
-2.71027
-2.10345
-0.964553
0
0
0
-2.06596
-1.92445
-2.44468
-5.64037
-5.68187
-4.83236
-5.06815
0
0
-0.754953
0
0
-0.644308
0
-2.6728
-3.39093
-2.9637
-2.75993
-2.73803
-3.33304
-2.30212
-1.73091
-1.79613
-3.95242
-3.98468
-4.18457
-2.84757
-2.90892
-2.23426
-1.58675
-1.85517
-1.95092
-1.46591
-2.0803
-1.96772
-1.34608
-0.870922
-1.40456
-1.42427
-3.26618
-2.8279
-4.34847
-4.88015
-4.57191
-4.26095
-1.61974
-1.83881
-1.63576
-2.05175
-1.62619
-3.9204
-4.60534
-5.40215
-4.7878
-5.39896
-5.41174
-0.76254
-0.762946
-1.25364
-0.649092
-1.94005
-2.65862
-2.55074
-2.50918
-2.60331
-1.80726
-2.07066
-2.17838
-3.59115
-2.90657
-2.96902
-3.11951
-0.651709
-0.680359
0
-0.630638
-4.69929
-4.2293
-4.723
-4.74918
-0.587048
0
0
-0.751709
-1.27498
-1.23372
-2.99883
-3.02495
-2.49284
-3.03021
-3.9391
-3.66159
-3.27261
-4.03065
-5.19607
-5.28751
-5.1615
-5.84876
-3.81694
-3.13007
-3.31147
-3.25904
-0.791527
-3.93619
-4.10015
-2.73903
-3.28594
-3.3223
-5.10091
-5.20556
-5.71491
-4.10158
-3.89768
-4.57349
-3.37834
-3.25545
-3.26372
-2.88234
-0.629896
-0.697784
0
-0.627539
-1.97338
-2.3303
-1.93145
-0.591788
0
0
0
-2.34331
-1.72989
0
-0.5389
0
0
-1.17474
-1.257
-1.22501
-0.619444
-3.63352
-2.97495
-3.44989
-3.45399
-3.94821
-4.49155
-4.70511
-3.39292
-3.59074
-3.19827
-3.96512
-4.35996
-3.78801
-4.38963
-4.34526
-1.0717
-0.624986
-0.567974
-0.707882
0
-0.651587
0
-1.85818
-1.24515
-1.8751
-1.29475
-1.84288
-4.49189
-4.03581
-4.25722
-4.64298
-3.33552
-3.13287
-3.55778
-1.94574
-2.01781
-1.42066
-3.42418
-2.21563
-1.88925
-2.76073
-0.6892
-0.598487
0
-4.60161
-4.23965
-4.68816
-4.1193
-3.4714
-3.98493
-3.30712
-1.62514
-1.66363
-1.67626
-1.11709
-4.72615
-3.93148
-4.19894
-2.68325
-2.06321
-2.73946
-2.71619
0
-3.83761
-5.10842
-3.09856
-2.58865
-2.28818
-3.53373
-3.44015
-3.26177
-3.28713
-3.81654
-4.03318
-3.70391
-3.90474
-3.23905
-3.87091
-3.19635
-2.58723
-3.04688
-2.225
-2.46582
-2.38135
-1.70983
-1.11435
-3.02724
-1.77656
-1.19351
-1.79746
-1.60977
-0.660415
0
0
0
-1.47162
-1.58945
-2.123
-1.74838
-0.998094
-0.784888
-0.763051
-1.10641
-1.95286
-2.46448
-3.46567
-3.65883
-1.51201
-1.51681
-0.83249
-1.46836
-1.89716
-4.00855
-3.93587
-3.69596
-4.52543
0
0
-3.15112
-3.52147
-2.60406
-2.27928
-1.94848
-1.59708
-1.88648
-0.640147
-3.46132
-2.73671
-3.27501
-2.25848
-1.95436
-1.74659
-1.45925
-0.709278
-4.93542
-4.89932
-3.81833
-3.19348
-3.62685
-4.24879
-4.81892
0
0
-0.566239
-3.89457
-3.78266
-4.4962
-4.29174
-4.11533
0
-0.613253
0
-5.55682
-5.19616
-5.22815
-4.9063
-1.82479
-1.72128
-2.28206
-1.88868
-1.67513
-1.78115
-1.12628
-3.75368
-3.89017
-4.45829
-0.696042
-1.85018
-1.91982
-1.25221
-1.851
-5.98553
-6.09834
-0.928674
-1.6101
-1.91285
-1.19425
-1.20902
-1.01569
-1.51014
-1.53957
-1.49087
-1.70762
-1.87226
-1.78788
-4.80695
-4.76248
-4.89977
-0.799326
0
0
-4.66626
-4.1645
-4.06583
-4.73954
-4.4338
-4.47155
-3.96293
-3.83498
-3.83301
-0.98778
-1.12628
-0.62557
0
-0.604291
0
-1.02865
-0.673148
-0.624368
-0.607093
-2.66418
-2.02268
-2.69772
-3.42172
-4.33027
-4.36818
-4.18848
-3.61682
-2.95751
-3.64294
-3.31076
-3.0275
0
0
0
-0.627361
-1.38909
-1.1892
-1.26769
-1.83786
-1.95298
-2.4586
-2.21295
-1.6369
-1.11792
-1.65251
-1.21877
-0.72992
-0.758532
-0.796313
0
-2.01977
0
0
-1.16138
-0.802672
-1.50334
-1.95866
-2.72479
-2.45487
-2.98527
-2.61811
-4.03742
-4.42343
-4.2808
-1.08179
-1.66553
-1.41873
-1.9977
-3.72883
-3.72088
-3.20006
-3.9884
-4.49158
-5.10625
-5.15009
-4.82807
-4.79533
-2.12591
-2.53386
-2.20236
-2.66723
-4.79911
-4.93461
-4.66685
-5.40126
-3.15556
-1.2904
-1.03414
-1.64851
-1.93013
-2.05466
-2.7198
-2.66926
-2.42459
-2.90597
-2.76798
-2.26883
-2.20504
-1.41693
-2.02079
-1.97641
-4.42345
-0.726656
0
0
-0.640305
-4.07583
-4.59165
0
-0.601249
-0.651685
0
0
-0.625704
0
-1.17875
0
-0.57758
0
-0.64881
-4.81715
-4.80015
-4.25962
-4.81743
-1.62455
-1.36647
-1.21948
0
0
0
-0.6142
-1.83987
-1.40232
-1.25803
-1.20896
-1.5363
-1.81383
-2.01239
-4.21872
-4.87051
-4.85573
-4.54672
-1.76286
-1.86148
-1.35708
-1.25454
-1.1806
-1.79586
-0.757247
0
0
0
-1.86376
-1.78825
-1.75935
-2.23254
0
-0.723288
-0.641947
-0.616752
0
0
0
-0.694246
-2.02213
-2.80377
-2.40311
-2.56904
-3.06912
-2.84341
-4.87412
-2.45859
-2.53408
-2.33031
-1.22739
-1.32968
-1.31398
-0.74641
-2.15116
-4.09052
-4.57445
-4.09426
-4.62711
-2.00988
-2.63451
-2.03146
-0.648551
-0.613774
0
0
-1.1128
-1.55295
-1.15811
-1.46642
-1.09528
-0.710488
0
0
0
-4.62208
-3.85039
-4.12706
-4.56085
-4.46173
-3.83898
-4.44857
-4.26782
-5.07102
-4.52081
-0.629708
0
0
0
0
-0.74267
-0.633831
-0.706593
-5.03155
-4.42742
-4.64029
-4.46608
-2.42894
-1.87036
-2.36704
-2.29582
-3.53724
-3.58154
-3.35697
-2.95129
-0.610728
-0.871391
0
-5.03207
-4.34252
-4.99062
-4.47724
-0.696257
-1.18661
-5.07133
-1.45196
-1.61413
-1.92359
-1.16003
-1.36081
-1.99499
-1.67772
0
0
0
-0.655469
-3.45432
-4.13857
-3.31229
-3.61519
-2.11962
-1.53339
-1.80103
-2.00984
-3.508
-3.97782
-4.09646
-3.57975
-3.70046
-3.29412
0
0
-3.66388
-3.65174
-3.72975
-3.14322
-0.626343
-2.58078
-3.07984
-2.46844
-3.03323
-3.57439
-3.16609
-3.94339
-3.36789
-5.17199
-4.86258
-4.59747
-5.17771
-1.86612
-2.38437
-1.18915
-0.751593
-0.658654
-3.61867
-3.57331
-3.14584
-0.936186
-0.574519
-4.57358
-4.01119
-1.13446
-1.50521
-1.18541
-1.77254
-1.22717
-2.04549
-1.99406
-1.46535
-3.65814
-3.13922
-2.60556
-3.29544
-1.91068
-2.23794
-2.76131
-2.77818
-3.39088
-3.00178
-2.72979
-2.70642
-1.24789
-1.15963
-1.20565
-1.13457
-3.4626
-4.02357
-3.41363
-3.96855
-1.26728
-1.16284
-1.26539
0
-0.946806
-0.62774
-3.45437
-3.43216
-3.08952
-1.69485
-2.21372
-2.19584
-2.64007
-2.9383
-2.23273
-2.30937
-0.609863
0
-0.591264
-0.593369
-3.17961
-3.43579
-4.79624
-5.02947
-1.34991
-1.29083
-1.76842
-1.95448
-1.4996
-0.73784
-1.28699
-4.03768
-4.2949
-3.71245
-3.4639
-3.29969
-2.60379
-2.84052
-3.37324
-3.30593
-2.97479
-2.66494
-2.8384
-3.09684
-3.59927
-3.54757
-3.6622
-0.764343
-0.660207
-1.08649
-1.05737
-0.70374
0
0
-0.665576
-1.20113
-1.16895
-4.8147
-4.77528
-4.2394
-4.74134
-0.743305
0
-4.59697
-4.04037
0
0
0
-0.678686
-1.53235
-1.6022
-2.12247
-5.95317
-5.25536
-1.39069
-1.8719
-1.10786
-1.85123
-2.34855
-1.28506
-1.09777
-1.01846
-0.665645
-3.62174
-3.70255
-3.76966
-4.33579
-0.582857
-1.28184
-0.625183
-0.735698
0
0
-1.88539
-1.41624
-1.7532
-2.70435
-2.22748
-2.98503
-4.65029
-3.98564
-4.61993
-1.17845
-1.17405
-3.57166
-3.30072
-2.8345
0
0
-0.625135
0
0
-0.775948
0
-0.797424
-4.43287
-4.06271
-4.55874
-4.46791
-4.40288
-1.34247
-0.902612
-0.715747
-1.22712
-2.66464
-1.25568
-1.88852
-2.0354
-2.45314
-1.70109
-2.13151
-1.52835
-3.85031
-1.79844
-1.66206
-1.16457
-0.534373
-0.580399
-3.52088
-3.48029
-3.11802
-3.58973
-2.75895
-0.743141
-1.27591
-0.667099
-1.17562
-0.616912
-4.49866
-4.20935
-0.623728
-0.746574
0
-4.67851
-5.0173
-4.97761
-2.65673
-2.19071
-2.04562
-0.731648
0
-2.04937
-1.85786
-1.78777
-1.38126
-2.73849
-2.1856
-2.78542
-2.67276
-3.59975
-4.12884
-4.17244
-4.15104
-5.27919
-5.98235
-6.10289
-5.5044
-5.90767
-6.15936
-2.86691
-3.16165
-2.48821
-3.26356
-1.07578
-1.73891
-1.05815
-1.52566
-1.576
-1.3699
-2.00987
-1.08673
-5.10605
-5.12181
-2.79899
-3.0409
-3.38728
-3.87637
-4.77625
-3.09111
-2.66785
-3.28376
-1.22916
-1.21446
-1.22117
-0.652934
-2.91112
-1.24246
-0.626989
-1.18573
-0.815917
-3.80384
-3.0495
-2.59739
-1.94518
-1.85086
-1.42228
-2.9207
-4.1316
-3.53353
-3.48587
-5.95725
-5.42188
-6.00117
-5.90354
-3.06254
-0.643693
-1.30201
-2.20991
-1.88931
-2.04175
-1.62767
-2.39745
-2.72571
-2.03452
-2.38448
-1.84918
-2.40859
-1.85385
-2.37543
-2.99168
-0.744795
0
-0.673473
0
-2.22285
-2.182
-1.60751
-1.56619
-2.37421
-2.49495
-1.61228
-1.343
-0.771272
-1.4077
0
-0.643564
-0.673717
0
-2.46678
-2.58013
-3.10285
-2.69819
-2.11121
-1.92705
-4.14054
-4.21583
-4.24983
-2.29818
-2.63988
-2.24448
-4.15829
-3.46652
-3.94072
-0.685627
-2.11901
-2.11867
-0.590046
-0.663659
-0.838866
0
-2.14164
-1.4107
-4.88672
-4.20732
-1.14888
-0.57143
0
-0.626673
-3.30936
-3.32402
-1.42132
-1.72917
-5.56027
-5.71496
-5.7024
-2.96347
-3.13904
-2.74343
-2.59403
-0.99449
-0.726629
-0.705504
-1.12957
-0.59608
0
0
-1.18832
-0.736408
-3.61025
-4.14236
-3.47951
-4.50769
-4.59805
-1.75681
-5.23256
-5.35298
-4.72708
-1.41737
-2.04453
-2.01467
-2.58615
-2.91453
-2.47763
-1.3749
-1.58944
-3.58093
-3.49736
-3.95707
-3.53605
-5.46566
-5.61055
-6.11276
-0.671516
-1.32661
-0.997855
-1.49769
-0.783897
-1.27221
-3.54196
-1.16924
-1.83946
-1.44508
-1.2267
-4.05104
-2.42684
-4.39303
-4.37433
-3.6724
-4.1767
-3.93289
-3.43947
-3.96256
-3.86045
-3.54938
-2.80582
-4.85371
-4.19842
-1.08001
-1.61169
-4.6089
-4.65553
-3.37513
-3.2409
-4.29258
-3.98054
-3.81156
-4.52343
-1.13853
-1.71294
-1.15266
-1.74348
-2.21277
-1.80619
-0.595505
-0.704251
0
0
-2.54436
-3.23471
-3.32077
-2.98063
-4.08804
-3.22584
-2.52334
-2.69407
-2.88096
-1.84161
-2.25953
-1.41056
-3.4174
-3.50703
-3.4851
-4.06537
-1.31583
-0.756432
-1.14604
-1.17784
-0.831761
-0.679933
-0.635778
0
-2.84732
-2.66059
-0.676942
0
-0.697974
0
-2.72156
-2.22597
-2.88774
-2.74481
-0.654331
0
-1.69487
-1.53067
0
0
0
-0.631538
-3.33166
-3.58143
-3.33888
-2.94671
-3.17088
0
0
0
0
0
0
-0.670113
-3.48338
-4.21394
-3.34281
-4.36492
-4.29605
-4.23902
-3.67473
-4.25841
-4.32875
0
0
-1.12119
-1.03795
-1.56448
-1.34322
-1.8641
-2.431
-1.81567
-2.21067
-3.03741
-3.43951
-3.47906
0
-0.616447
-1.07249
-1.48053
-1.73845
-1.46627
-3.83877
-4.10495
-4.80577
-4.92791
-5.00722
-4.36143
-4.47213
0
0
-0.622887
0
0
-0.675245
0
0
-3.10912
-2.4434
-2.83516
-3.1088
-3.92054
-4.38264
-0.643897
0
-0.733484
-0.812176
-1.60942
-0.886895
-1.12584
-4.68738
-5.21584
-4.69886
-5.31304
-3.22957
-3.15727
-0.580473
0
-0.722339
-0.692443
-1.20267
-0.662969
-2.36341
-2.64965
-4.20863
-4.82899
-0.674499
0
-0.78738
0
-4.32734
-4.25962
-3.6815
-4.17
-3.79412
-2.96882
-2.42254
-2.68649
-3.31212
-0.66736
-1.27044
-1.02913
-2.55208
-2.58597
-2.45667
-3.11191
0
0
-0.782433
-2.35172
-4.59139
-0.832042
-0.679146
-0.716608
0
-3.41194
-3.1078
-1.66717
-1.6572
-0.844416
-0.741757
-1.36855
-1.39357
-1.07925
-0.730191
-1.67383
-0.716947
0
-3.26953
-3.48533
-2.86767
-3.03298
-0.609406
-0.657437
-0.732311
-1.50243
-1.25495
0
0
-0.607708
0
-2.00599
-1.761
-1.19086
-1.29395
-1.52735
-1.364
-2.04312
-1.34834
-2.65014
-2.40911
-2.11615
-2.89697
-2.16823
-2.2488
-2.37851
-2.46461
-2.44306
-2.9641
-0.634748
0
0
0
-2.01742
-1.89101
-2.15264
-2.69011
-4.50832
-4.53554
-3.93762
-4.54305
-0.755771
-1.38902
-1.32573
-1.0737
-4.12573
-3.86677
-3.63497
-3.76709
-2.14748
-1.62079
-2.07048
-1.65771
-3.5847
-3.94052
-4.2207
-0.605211
-0.622097
-0.64843
0
-4.72194
-4.75607
-5.35264
-4.75448
-0.737739
-1.30832
-1.88565
-2.48768
-1.86338
-2.48912
-1.78068
-1.15242
-1.69737
-1.33024
-1.6004
-1.83181
-2.0205
-1.26655
-1.31562
-1.64991
-3.37831
-3.85063
-3.94227
-4.13858
-3.78503
-2.28291
-2.85027
-4.30615
-4.30793
-3.62528
-4.27195
-2.82302
-1.67256
-1.55283
-0.784025
0
-0.817245
-1.46961
-0.618273
-1.06628
-1.17142
-5.0499
-5.09905
-1.16635
-1.39435
0
0
0
-0.819578
-2.80165
-0.793271
0
0
-0.653798
-0.605727
0
-0.589595
-0.700558
-1.86767
-1.85491
-1.53575
-1.19279
-1.08798
-1.09285
-1.15129
-0.525627
-1.68811
-1.67283
-2.32583
0
-4.29281
-4.14447
-4.83082
-4.27601
-3.89347
-3.50525
-4.11085
-3.50071
-1.31026
-1.7697
-2.09336
-1.48661
-3.22793
-2.89399
-2.79701
-3.76483
-3.12532
-3.68918
-3.36395
-3.51833
-2.2832
-2.44134
-2.53003
-2.89073
0
-0.835825
-0.636384
-1.42799
-1.71875
-4.39387
-4.57752
-3.92875
-1.74561
-1.36051
0
-0.561848
0
0
-0.780354
-0.621172
-3.63605
-2.98976
-3.05474
-3.07361
-0.56424
-0.809903
-0.767784
0
0
-1.96764
-1.83537
-2.50019
-1.91727
-2.71837
-2.56555
-2.18581
-2.68816
-0.626625
0
-2.02979
-2.58767
-2.46677
-2.18564
-3.48335
-3.21624
-3.46882
-3.81183
-0.971562
-1.47836
-1.65972
-1.153
-2.34575
-2.45887
-2.93327
-2.92781
0
0
-2.71332
-2.18632
-0.606918
0
-0.596702
-4.78023
-2.61829
-3.52741
-3.55951
-3.91854
-1.81436
-2.62662
-3.10181
-0.675846
0
-0.788964
-0.698585
-0.571698
-1.08154
-1.13245
-1.95233
-1.66062
-2.02961
-3.34162
-4.10359
-3.74087
-3.7627
-0.67149
0
-0.719504
-1.0923
-1.08644
-0.641046
-4.10107
-3.98393
-3.66563
-3.42199
0
-3.58774
-3.34014
-3.92659
-3.37726
-4.90022
-2.87879
-3.26063
-2.98942
-0.666343
-3.84873
-3.62564
-3.80045
-3.5144
-3.52016
-3.45468
-0.618434
0
-1.28319
-1.12715
-1.57658
-0.734989
-0.651547
-1.921
-2.64753
-2.40959
-2.02797
-3.52714
-4.13872
-0.69875
-0.723338
-1.12275
-2.50618
-2.17497
-2.4513
-0.646639
-1.20209
-1.27809
-3.67463
-4.15005
-3.59071
-3.91258
-3.76462
-3.7231
-2.89856
-3.11959
-2.61397
-3.26113
-3.79682
-4.32857
-0.715579
-0.6273
0
-3.09417
-3.76952
-2.13124
-1.21627
-0.667445
-1.24369
-0.950831
-0.836582
-0.736749
0
-1.71269
-3.77782
-4.25462
-4.01145
-3.59982
-2.03499
-1.58262
-1.79194
-2.24769
-2.35502
-1.48151
-0.818247
-0.74211
-1.18272
-0.724613
-2.37371
-2.87709
-2.3494
-2.25437
-0.879612
0
-0.329841
0
-1.39142
-0.636084
-0.715128
-0.665898
-0.72135
-0.607542
-0.578912
0
0
-5.70191
-5.26435
0
-0.675263
0
0
-2.49684
-2.29276
-2.68359
-2.95463
-2.06758
-2.17327
-2.63033
-2.29737
-2.82354
-2.97944
-4.12118
-4.14933
-4.69538
-4.70864
-3.04976
-2.41341
-2.92437
-1.14178
-1.06619
-1.67548
-1.72492
-3.43648
-3.99806
-3.99241
-3.35324
-0.72637
-1.25544
-2.21757
-4.12798
-4.97061
-0.700141
-1.18226
-0.615582
-3.85475
-3.30791
-4.12371
-3.52409
-3.25229
-3.46854
-3.98711
-2.3106
-2.4192
-2.42928
-2.64511
-2.93566
-3.26654
-4.0117
-1.16309
-0.730368
-4.1771
-4.42992
-3.83803
-1.3258
-0.980701
-1.57472
-5.69279
-6.27356
-6.16539
-4.43076
-5.106
-5.02363
-5.08322
-4.24005
-3.66374
-3.87396
-0.78444
-0.683173
-0.73472
0
-2.06017
-1.81928
-1.34538
-1.44502
-4.10079
-3.58975
-4.21554
-4.18635
-4.33394
-3.7556
-3.84164
-4.31108
-1.25667
-2.26691
-2.53814
-2.25396
-1.67756
-2.21487
-1.62121
-1.62613
-1.6397
-1.26726
-1.46491
-2.01058
-1.3539
-4.48948
-4.98369
-4.34819
0
0
-0.693999
-1.73108
-2.33912
-1.33482
-1.17362
-0.667431
-1.09156
-0.731025
-1.08962
-0.656316
-1.07144
-0.660822
-1.14442
-0.605403
0
-0.639047
0
0
-3.92516
-3.88882
-4.0456
-4.57811
-3.70559
-1.29805
-1.22912
-1.36313
-2.00668
-1.96325
-2.37727
-2.25108
-2.74976
-2.80263
-3.51083
-3.34875
-2.7527
-1.745
-1.79251
-1.16383
-1.37216
-2.10163
-1.48097
-1.31969
-2.21514
-2.65195
-1.93949
-1.67206
-2.13123
-2.6729
-2.01846
-1.27117
-1.39842
-4.01461
-3.82737
-4.05078
-3.51908
-2.81695
-2.83325
-3.42138
-3.24416
-3.97671
-4.072
-2.63824
-2.80509
0
0
0
-2.90632
-3.02472
-3.16272
-2.3962
-2.47952
-3.00319
-3.88059
-4.73327
-4.19728
-1.76724
-1.65381
-1.7093
-0.608473
0
-0.717242
0
-1.37051
-0.859038
-1.20104
-4.52423
-4.96415
-4.98563
-4.21566
-4.35968
-4.90871
-1.71104
-1.29243
-1.31078
-2.20114
-2.80786
-2.83679
-2.24858
-2.78256
0
-0.640582
0
0
0
-2.22393
-1.65845
-1.67768
-1.6418
-1.13668
-1.23854
-1.30109
-0.778046
-3.99578
-3.50562
-3.37146
-1.67568
-1.92772
-1.31922
-1.48501
-1.14478
-0.860835
-1.51253
-3.82423
-3.79826
-4.18806
-5.09919
-5.14285
-4.48366
-5.20083
0
0
-0.646754
0
-1.21663
-3.55768
-4.02439
0
0
-0.693534
-2.10142
-2.29816
-2.49768
-2.78199
-2.2968
-2.30588
-2.78382
-2.53656
-2.80141
-3.2453
-0.786675
-1.27015
-1.76343
-1.65908
-1.52035
-1.12786
-1.11098
-1.06065
-1.11682
-4.04441
-4.78095
-4.85061
-4.31466
-4.09918
-0.737166
-0.683067
-1.25114
-1.19519
-1.5376
-1.85425
-2.15619
-2.12726
-2.22797
-1.53783
-1.16782
-1.15952
-0.634271
-1.77931
-2.37931
-1.6343
-3.9927
-4.71524
-2.88916
-3.19883
-1.08081
-0.555713
-0.732027
-0.623638
-3.04229
-2.45647
-3.41514
-3.12545
-3.44582
-3.43072
-2.91128
-3.59531
-0.976866
-1.5638
-2.94981
-2.50431
-2.8594
-2.67662
-2.54634
-1.17727
-1.30866
-1.8695
-2.45785
-3.23815
-2.74541
-2.90108
-2.39527
-1.83481
-2.51478
-2.30409
-1.63598
-2.02589
-4.71652
-5.29977
-4.22512
-4.7668
-4.74863
-4.20098
-3.03538
-2.81043
-2.77108
-0.68586
0
0
0
0
-1.84581
-1.25746
-1.44607
-1.08422
-1.17886
-1.37967
-1.33279
-1.46782
-2.98851
-3.09953
-2.36323
-2.65184
-1.63593
-2.23758
-1.92711
-1.53966
-5.06112
-4.67125
-5.40328
-2.97525
-2.94487
-3.61254
-1.18279
-1.13862
-1.00494
-0.60011
-2.13928
-2.54624
-1.952
-2.81593
-2.8743
-3.29499
-4.28293
-4.39842
-4.2882
-4.83773
-3.78665
-3.8111
-3.78882
-3.71531
-3.7945
-4.39002
-1.44318
-1.77452
-2.42884
-2.93947
-2.3838
-5.228
-5.20907
-2.36582
-1.87883
-1.99568
-1.71635
-1.79942
-1.55965
-1.56353
-2.23018
-0.690347
-0.792584
0
0
-1.1682
-1.22054
-0.66344
-2.55454
-2.68915
-2.02555
-2.52482
-0.656828
-1.05956
-0.819439
-1.21006
-3.38331
-3.13215
-3.85022
-1.95532
-1.69257
-1.34158
-1.32234
-2.17636
-1.41972
-1.72389
-0.686778
-0.747858
-1.16237
-0.62284
-0.708399
-1.49651
-1.01669
-1.26165
-3.81353
0
0
0
-5.12665
-5.07224
-4.39013
-5.10922
-3.66952
-3.44949
0
-5.05793
-1.11652
-0.795911
-1.21477
-1.28348
-2.58709
-3.01059
-2.88613
-2.36453
-2.63711
-3.00325
-3.29934
-2.73276
-2.19324
-2.72909
-1.24839
0
0
0
-0.64767
-4.79858
-4.81901
-4.83962
-4.22863
-4.87067
-4.90982
-4.82091
-3.50729
-4.32527
-4.99784
-4.42099
-1.86826
-2.45974
-3.23905
-2.85889
-2.72285
-2.8695
0
-0.676781
0
-0.651312
-2.45213
-2.61795
-3.22593
-2.59627
-4.66794
-4.07887
0
0
-2.59425
-2.90346
-2.47596
-0.645222
-5.01082
-5.08781
-5.57075
-4.57357
-4.5626
-3.86415
-4.45012
-0.623598
-0.757435
-0.681984
-1.72701
-1.76536
-4.7808
-4.59645
-4.63727
-4.27709
-3.11233
-2.6978
-3.63301
-2.80768
-3.40678
-3.41614
-3.47825
-0.711602
0
0
-0.701902
-3.44015
-1.5125
-1.24803
-4.85581
-5.33759
-5.46089
-4.64454
0
-0.68402
0
0
-0.695008
0
-2.07148
-1.55984
-1.74955
-2.03116
-2.94451
-2.40338
-2.92828
-2.39564
-0.797668
-0.70864
0
-0.688593
-3.70855
-3.50232
-3.75611
-3.10038
0
0
-1.33049
-1.84788
-2.14255
-1.63404
0
-0.673865
-0.660659
-2.20376
-2.74265
-1.04255
-1.69954
-1.6454
-1.1607
0
0
-0.679378
0
-1.17765
-0.647334
-1.34929
-1.55413
-3.30612
-2.84898
-2.81913
-2.80512
-3.20638
-3.14397
-2.6225
-1.96808
-0.648755
-4.3437
-4.4789
-4.25516
-3.83949
-3.69991
-4.18721
-3.56274
-4.23839
-3.67844
0
0
-3.40669
-3.89639
-3.37704
-3.22176
-1.37324
-1.32534
-0.710901
-0.731573
-0.571763
-0.634682
-1.12379
-1.42643
0
-2.65075
-3.39158
-3.45188
-3.30012
-2.89115
-1.89396
-1.47879
-1.3004
-1.98106
-2.42797
-2.3069
-1.91604
-1.93045
-4.70068
-4.76714
-5.1247
-3.8187
-3.78597
-3.87858
-3.67687
-4.69036
-4.19728
-4.65948
-4.17436
-3.94893
-2.01616
-1.95599
-1.29536
-1.64379
-5.45756
-5.44205
-4.82587
-4.88823
-2.00563
-2.00237
-1.72464
0
0
0
-0.702149
-4.80991
-5.36205
-1.32259
-1.65939
-1.64545
-5.67962
-5.60751
-3.84882
-3.97839
-1.24768
-1.89923
-1.40708
-0.622287
-0.595683
-3.63636
-3.64314
-3.13741
-3.60116
-1.85077
-2.11142
-1.28392
-1.91532
-5.29036
-3.25498
-3.17186
-2.6729
-3.18583
-0.624128
-0.641522
-1.11648
-0.780598
-1.12346
-0.866442
-3.63912
-5.9853
-2.61855
-2.85792
-2.02398
-1.44448
-1.95907
-1.68197
0
0
0
-1.54692
-2.33737
-1.60276
-1.21874
-1.61469
-1.08612
-4.30019
-4.95988
-4.92524
-4.42996
-4.47665
0
-0.633868
-4.06879
-3.33137
0
-4.29234
-4.0428
-3.55364
-3.46825
-3.43121
-3.9668
-4.08513
-2.84591
-2.41294
-2.68663
-1.60037
-1.75055
-1.72624
-2.16062
-0.791081
-1.10522
-0.61399
-1.0572
0
0
-0.853415
-0.60606
-2.53359
-2.61027
-2.933
-2.07636
-1.67615
-1.55961
-2.2271
-0.665224
-1.3025
-1.28375
-1.09438
-4.64473
-4.65256
-4.65402
-4.00841
-0.687793
-0.708156
-1.19479
-0.705111
0
0
-0.597722
-0.694725
0
0
-0.886053
-1.12594
-1.56749
-1.29706
-2.88437
-3.09477
-3.44823
-1.52687
-1.19218
0
0
-4.10147
-4.1921
-4.39297
-4.9452
-4.16303
-4.23347
-3.51254
-3.66186
-1.87447
-1.2838
-2.2772
-3.03406
-2.65794
-5.28157
-1.66654
-1.66955
-2.15621
-1.87837
-4.07223
-4.84668
-4.2911
-4.86358
-3.48316
-3.31306
-2.82146
-3.26012
-0.769784
0
0
0
-3.79823
-3.79595
-0.748632
-1.12222
-4.77051
-4.81761
-4.16082
-4.13114
-3.4127
-3.2046
-3.18274
-2.75982
-3.42415
-2.86643
-3.51959
-4.68097
-4.1342
-4.63597
-4.48482
-3.78898
-4.01208
-3.69435
-3.04335
-3.66572
-3.71039
-1.4403
-0.781232
-1.42151
-1.41386
-3.14897
-3.84743
-3.44263
-0.690451
0
-2.0809
-3.66831
-4.21541
-3.73957
-2.39076
-2.80576
-4.25573
-4.52314
-4.53677
-3.97919
-4.51184
-0.595554
-0.685568
-1.12331
-3.92152
-4.29255
-3.49846
-3.29373
-3.81865
-3.85125
-3.27108
-2.89481
-2.86457
-3.42593
-4.02707
-4.09713
-4.65348
-4.02984
-4.71337
-4.6167
-2.32592
-1.85322
-1.62004
-0.663915
-1.11135
-0.792012
-1.12015
-1.21599
-1.27528
-3.11957
-3.50294
-3.69333
-3.97027
-4.5202
-1.4166
-0.998545
-1.6162
-1.27018
-0.619983
-1.15999
-0.811855
-0.618299
-4.38444
-4.41218
-4.46446
-4.31913
-3.7928
-3.6941
-3.65591
-1.70368
-1.84892
0
-0.656482
0
-0.624313
-2.24366
-1.21781
-1.1709
-1.76613
-1.16369
0
0
-0.654529
-1.15844
-0.576971
-5.34427
-5.34208
-5.2553
-4.82902
-2.46414
-2.14579
-1.89606
-1.19342
-0.700148
-1.31629
0
-1.48899
-1.07938
-0.683819
-0.923127
-3.83435
-3.74731
-2.16155
-2.47969
-2.95218
-4.2139
-3.9594
-4.27839
-3.68975
-2.92531
-3.23965
-3.5819
-2.8852
-4.00934
-3.9669
-3.40183
0
0
0
-4.87429
-4.85373
-2.10086
-2.5239
0
0
-0.695352
-3.22587
-2.60408
-2.57492
-5.02996
-5.53116
-5.63848
-5.52138
-5.93917
-5.77147
-5.36982
-5.99295
-2.27178
-1.96339
-2.40506
-1.80783
-4.08346
0
-3.85769
-4.44528
-4.39573
-3.59137
0
0
-0.32979
-1.9516
-2.29954
-1.28685
-1.24776
-1.84317
-1.37931
-5.1826
-5.1088
0
-0.690535
0
0
-1.16144
-1.21609
-1.21834
-0.68922
-1.21427
-2.35743
-4.14369
-3.91435
-4.45602
-4.64435
-2.66489
-2.10488
-2.72251
-2.02601
-2.36923
-2.63136
-2.3561
-2.91397
-0.733091
0
-0.627127
-3.98491
-3.99946
-1.94464
-2.48605
-2.04461
-4.31785
-4.88384
-4.91462
-4.96042
0
-0.562616
0
0
-1.33461
-1.84689
-1.17304
-1.92205
-1.42434
-1.50275
-0.8679
-1.64313
-1.15902
-1.02427
-1.57927
-2.81641
-2.21365
-2.08949
-2.68485
-2.02317
-0.687815
0
0
0
0
-2.03608
-2.22991
-2.62621
-2.22583
-2.24075
-1.96946
-2.86857
-3.58466
-3.27413
-2.84058
-3.49222
-2.70787
-3.46932
-3.55068
-3.21921
-5.16905
-4.65293
-5.26601
-5.09995
-4.25267
-4.58592
-4.04951
-1.705
-1.30118
-1.89146
-0.667951
-0.736054
-0.896147
-1.25996
-2.13908
-1.47938
-1.7482
-4.93209
-5.26102
-4.80488
-1.16143
-1.38025
-1.14274
-1.76605
-4.31225
-3.72464
-4.35458
0
0
-2.53621
-3.06094
-3.00464
-2.56141
-4.17516
-3.98842
-3.59234
-2.16215
-2.52872
-1.25001
-4.05931
-3.76261
-3.05632
-3.46135
-2.32088
-3.0298
-3.07066
-1.14112
-1.76444
-1.78353
-3.36555
-3.96336
-4.04302
-3.95936
0
-2.28724
-4.07166
-4.12741
-4.21135
-3.42255
-0.672365
0
0
-3.93138
-4.62213
-4.42606
-4.5268
-2.21556
-2.20762
-1.45376
-1.80412
-1.25529
-1.61889
-2.55139
-2.95548
-4.55399
-4.51017
-4.59338
-3.99015
-1.42916
-1.60077
-2.07855
-2.11481
-1.21043
-1.76759
-1.35776
-5.30392
-1.44207
-1.23786
-0.722936
0
-0.72841
-0.596411
-0.755453
-1.18564
-0.84602
-0.692186
0
0
0
-0.703167
-0.580966
0
0
-4.94611
-4.19543
-4.54679
-3.91878
-3.27746
-3.91731
-1.22482
-1.00426
-0.633943
0
0
0
-0.644651
-1.54634
-1.05524
-1.26859
-0.623225
-1.23262
-0.692665
-1.20489
-5.08116
-5.1428
-1.88953
-2.31291
-1.6995
-1.96599
-1.50709
-5.30999
-4.75388
-5.46269
-1.24353
-2.62968
-2.13115
-2.29115
-1.90427
-1.67714
-2.30903
-2.53614
-2.70614
-2.26234
-3.01774
-4.81609
-1.85833
-1.90233
-1.87065
-2.23147
-2.20045
-2.53534
-2.76339
-4.98922
-4.29001
-4.26042
-4.79562
-1.79913
-2.3537
-2.55875
-1.90154
-3.17235
-3.0298
-3.66776
-3.10928
-1.40084
-1.29633
-1.36611
-2.22637
-2.66173
-2.23738
-2.96683
-0.709797
0
-2.13965
-2.09525
-2.72867
-4.01864
-0.800332
-1.36928
-1.24528
-2.75646
-2.6737
-5.05904
-5.11391
-4.52255
-1.20963
-3.03688
-2.39229
-2.34235
0
0
0
-3.59732
-3.35917
-0.611023
0
-3.32863
-4.19425
-1.39732
-1.51431
0
0
-0.57062
-1.58316
-1.73215
-1.28113
-1.72594
-1.90516
-1.99133
-2.15155
-3.1969
-3.25798
-1.06216
-1.11195
-2.33386
-2.88846
-4.80667
-4.19911
-4.1713
-4.8216
0
-0.758479
-4.66692
-4.50562
-2.37135
-1.555
-2.88551
-3.71166
-3.39646
-3.26523
0
-0.782907
0
0
-1.52688
-1.46417
-3.12189
-2.72914
-1.31173
-2.07651
-1.75321
-1.68595
-4.06362
-3.57979
-3.59937
-2.86299
-2.36051
-2.31829
-2.43649
-1.90686
-1.62454
-1.92736
0
-0.582287
0
0
-1.49401
-1.69996
-3.60495
-3.77673
-3.58597
-3.72962
-4.1289
-3.48982
0
0
0
-3.01462
-3.18037
-2.19086
-2.51768
-1.79959
-1.68647
-2.29186
-0.632641
0
0
0
-4.69087
-4.74027
-4.34471
-2.66488
-3.90622
-4.42706
-1.90587
-2.38644
-1.70725
-4.28824
-3.17947
-2.70064
-2.79286
-3.26831
-2.6828
-3.34573
-2.72327
-3.16864
-3.26582
-1.65932
-1.15714
-1.1327
-0.650892
-0.642254
0
-0.543836
-1.01829
-1.78574
-1.25988
-1.2155
-1.18203
-0.57269
-0.736746
-0.560954
-4.84278
-5.58397
-4.96027
-5.58079
-3.0209
-2.7776
-2.88654
-3.89329
-4.51113
-2.72419
-3.1442
-3.15945
-2.49724
-0.690415
-0.619821
-1.19294
-1.83663
-2.21692
-1.58823
-2.22016
-0.72206
-0.647689
-0.66198
0
-4.00272
-3.53672
-3.27024
-3.67891
-0.591025
-0.716952
-0.9812
0
-0.520498
-0.815924
-0.692624
-0.981376
-0.632563
-0.7413
-0.629365
0
-2.41348
-2.84323
-2.17771
-4.94107
-4.95765
-4.33353
-2.61886
-2.37202
-2.41564
0
0
0
-0.563982
0
-0.574572
-0.609486
-0.63517
-4.90547
-4.81673
-5.42293
-1.80304
-3.99266
-4.32321
-4.69256
-4.17474
-2.65424
-2.09202
-2.63916
-2.01429
-0.770849
0
-1.22095
-3.44216
-3.76496
-3.16269
-3.25195
-2.1854
-2.21916
-2.24188
-2.4124
-2.61823
-2.16133
-2.81698
-2.08252
-2.23907
-3.55645
-3.09307
-2.80683
-2.84095
-5.23979
-4.70662
-4.13347
-4.37832
-3.8398
-4.21224
-1.30468
-1.81958
-1.32517
-2.38244
-1.81786
-2.03525
-3.75995
-3.88264
-4.33087
-4.4225
-1.19535
-1.46559
-1.59516
-1.03793
-3.20742
-3.13662
-2.69014
-1.89467
-1.84166
-2.03986
-1.30576
-3.59619
-4.01942
-3.98403
-1.17836
-1.24004
-1.17447
-0.919682
-4.0155
-3.28095
-3.93788
-3.94559
-4.49255
-5.32933
-4.96468
-5.63964
-0.935452
-0.697123
-0.744836
0
-4.21676
-4.33129
-4.03389
0
-2.29136
-3.14313
-4.98326
-5.32604
-4.56499
-3.52168
-3.52937
-1.27095
-0.741603
-1.27562
-1.22216
-1.83182
-1.7932
-1.85629
-2.10586
-2.2668
-0.716051
-0.646778
-0.754083
-2.15078
-1.71387
-2.13841
-2.30287
-3.59832
-3.63946
-4.87579
-5.32341
-4.67967
-4.57815
-1.93763
-2.09559
-2.58791
-2.7576
-2.77202
-3.28812
-3.28278
-2.05082
-2.05264
-1.3757
-1.28746
-0.696089
-0.58007
-0.513321
0
-1.5612
-1.2059
-1.27734
-4.30067
-3.75152
-4.3146
-4.45498
-1.23155
-1.07271
-1.39107
-1.00995
-0.672107
-0.67102
0
-3.98837
-4.58601
-4.56381
-4.57462
-1.71697
-2.40692
-1.95887
-0.631193
0
-0.63078
0
-0.850324
0
0
-0.744488
-2.82785
-2.21868
-2.1562
-2.54068
-3.01421
-2.67703
-3.31801
-2.95508
-0.628269
-0.707302
-0.664693
0
-0.571266
0
-0.80941
-4.85707
-5.42895
-5.14594
-4.99095
-2.7387
-2.66697
-2.33908
-3.77822
-3.4856
-3.28124
-4.06655
-4.37906
-4.36374
-5.27419
-5.20468
-1.33042
-1.97811
-1.85157
-3.88524
-1.21263
-1.12067
-2.35896
-3.03304
-2.91515
-1.85286
-1.49686
-1.32036
-1.71899
-2.05754
-1.75115
-2.42101
-1.4961
-1.30973
-3.67684
0
0
0
-2.1357
-1.51456
-1.63981
-1.28853
-3.63477
-3.97459
-3.81735
-3.34005
0
0
0
0
-0.626566
0
0
0
-0.927447
-0.613756
-0.602309
-5.22026
-4.83243
-2.40712
-2.94251
-2.95023
-3.09666
-2.9956
-2.4498
-2.32392
-2.08243
-1.42748
-2.08799
-2.14284
-2.55125
-2.9922
-2.35179
-1.10864
-1.64658
-1.25568
-1.70041
-3.22242
-3.00923
-2.56359
-0.749468
-0.692337
-0.702377
-0.67627
0
-0.583344
-0.648669
-0.615406
0
0
-0.648555
-1.25131
-1.48135
-1.22577
-0.712353
-1.28055
-3.64487
-3.60161
-0.762218
-4.746
-4.76836
-3.77412
-2.09728
-2.54188
-5.52045
-4.99343
-5.58871
-2.79659
-2.26377
-2.49674
-2.26869
-5.2212
-4.42475
-4.60968
-5.25256
-1.65592
-2.31473
-1.78398
-1.45934
-3.50488
-3.4642
-2.90676
-6.06749
-0.708281
0
-3.0972
-3.77838
-3.74815
-3.84272
-0.648513
-1.13787
-0.639996
-0.698618
-1.23089
-1.37411
-0.83877
-3.0021
-3.21735
-3.54571
-1.81219
-1.71212
-2.18543
-1.52515
-2.95053
-2.37215
-2.67519
-2.52
-3.18467
-3.16828
-3.4232
-2.74937
-0.862596
-0.593915
-3.21543
-2.93594
-3.86412
-4.66306
-4.65307
-4.6401
-3.97257
-4.24282
-0.632404
0
0
0
-0.881161
-1.08072
-0.907384
-0.601763
-4.65714
-4.67566
-4.05416
-3.88227
-2.27191
-2.19496
-2.84687
-2.31325
-2.02067
-1.73549
-1.67452
-3.30087
0
-0.69603
0
-0.747613
-1.74645
-2.68534
-2.55984
-2.21008
-1.95517
-1.74024
-1.57115
-1.76156
-1.73543
-4.97841
-5.07609
-5.57591
-2.98583
-4.2624
-5.04287
-5.0261
-4.45823
-1.27431
-1.80103
-1.29292
-1.99462
-1.91466
-1.28799
-1.37841
-5.33847
-5.29249
-5.41589
-4.78293
-1.90301
-5.1682
-4.6414
-5.17265
-5.06876
0
0
0
-0.732522
-2.30774
-2.5946
-1.51098
-0.964434
-1.49483
-1.41687
-2.24289
-1.96272
-1.42587
-3.0997
-3.68326
-3.35803
-0.685786
0
0
-0.678245
-5.06042
0
0
-0.710487
0
-1.35241
-0.745994
-0.736486
-1.28597
-1.79009
-3.09408
-3.0234
-4.92688
-4.38843
-4.75235
-4.28379
-3.43896
-0.688725
0
0
-0.740461
-1.94823
-4.5334
-3.32907
-2.78999
-3.15189
-1.81497
-1.12358
-1.20415
-0.907494
-1.53299
-3.75065
-4.29104
-3.82137
-3.61792
-3.82617
-3.1977
-3.17165
-3.83107
-1.16432
-0.717978
-1.14548
-1.53547
-1.24195
-1.35433
0
-0.570974
-2.77686
-3.17758
-2.6419
-1.09618
-1.1232
-1.53101
-1.30944
-3.98138
-3.92316
-3.47429
-2.39106
-1.93689
-2.8796
-0.742273
0
-0.753562
-5.37059
-5.40357
-5.47985
-4.97869
-5.5397
-5.53477
-1.41188
-1.17311
-1.40512
-1.65946
-4.62261
-4.67823
-4.58497
-4.08037
0
-0.62605
0
0
-2.70412
-2.84278
-2.79711
-5.11812
-0.695231
-0.627807
-0.693868
-2.94526
-2.90843
-1.66716
-0.983494
-1.06231
-2.12853
-0.920209
-0.692059
-0.613188
-1.13825
-0.871689
-5.19535
-5.31069
-5.80671
-5.07339
-1.19248
-1.39669
-0.684106
-1.22694
-4.27919
-4.43741
-4.48429
-3.53443
-3.95623
-3.32334
-1.13734
0
0
-0.615185
0
-1.23926
-1.60744
-1.16976
-1.97291
-2.55254
-2.19515
-2.36861
-0.614249
-0.642932
-0.784447
0
-2.4674
0
0
0
-4.41233
-5.02918
-5.05648
-3.4577
-3.66387
-1.10727
-5.10832
-4.66557
-5.2805
-2.1127
-2.55435
-2.44332
-2.88083
-2.82382
-3.40957
-4.1877
-4.28502
-4.2479
-2.8206
-0.640103
-0.622819
0
-1.24634
-0.795322
-0.614608
-1.18159
-1.66721
-1.6167
-1.24543
-2.20275
-2.6061
-1.89814
-2.31044
-3.2389
-3.16285
-3.75607
-3.01513
-5.30708
-4.43425
-5.32576
-4.74929
-1.42075
-1.18159
-1.5888
-1.29562
-3.75177
0
-0.59353
0
0
-0.664613
0
-0.551194
0
-4.01387
-4.14824
-3.40727
0
0
0
-1.06227
-1.10483
-1.21563
-1.6177
-2.09421
-1.89281
-1.43497
-1.62488
-3.46649
-2.98116
-3.27806
-3.22642
-3.33894
-3.88755
-1.03338
-0.728457
-1.40162
-0.837422
-0.853737
0
-3.77794
-3.78584
-2.99103
-3.24703
-1.196
-1.79607
-1.77439
-1.7565
-3.85275
-3.63706
-3.31159
-2.98786
-3.30027
-3.65888
-3.91053
-3.28145
-4.53318
-5.25464
-4.60292
-5.23372
-3.12444
-3.24049
-3.66394
-3.11579
-1.14043
-3.84225
-3.40577
-3.09526
-3.47809
-2.91367
-2.85748
-1.8835
-1.22577
-1.29154
-0.620805
-1.1063
-0.644416
-1.12048
-2.23018
-1.78077
-2.40021
-1.25246
-1.43906
-1.84796
-1.23834
-5.45914
-4.96167
-4.67057
-5.53758
-2.61388
-1.98993
-1.20672
-1.64274
-1.65555
-1.06425
-0.717305
-1.11177
-1.78984
-1.34416
-1.14352
-1.77893
-4.74809
-5.24352
-4.30071
-4.52883
-2.15324
-2.8469
-2.48098
-2.66238
-2.17198
-1.62418
-2.03447
-0.649662
-0.639559
-0.634663
0
-4.40942
-2.69463
-4.68396
-4.15389
-4.70853
-1.99652
-2.08487
-4.23958
-3.96174
-3.97797
-4.50038
-0.680522
-0.736575
-1.25661
-1.36917
-1.66948
-1.65359
-2.02061
-2.56378
-2.1534
-1.96378
-1.08307
-1.78197
-1.51241
-2.36121
-1.92011
-1.74522
-1.13191
-1.11271
-1.70661
-1.10054
-1.05766
-1.14612
-1.60193
-0.771687
-1.07507
-0.752038
-0.776566
0
-4.90722
-2.68321
-2.87585
-2.19718
-2.70139
-0.909191
-3.5704
-3.43702
-0.81593
0
0
-3.23602
-3.56525
-3.06017
-3.94827
-3.39434
-4.12639
-3.60095
-3.94499
-3.22559
-2.74907
-3.37535
-2.68868
-3.79848
-4.48188
-0.655478
-1.23614
-1.14855
-5.82355
-5.80103
-5.24384
-5.85735
-2.00455
-2.80614
-2.21366
-2.7481
-1.00236
-0.639467
0
-0.658594
-1.17541
-1.13856
0
-0.768491
0
-0.732294
-3.86173
-4.1227
-0.726072
-2.90482
-2.49452
-3.90161
-2.95254
-3.5054
-2.73227
-3.49776
-3.10071
0
-0.683919
0
0
-2.19036
-2.86161
-4.07658
-4.57159
-3.77431
-4.11296
-5.11786
-5.05811
-4.52035
-0.822679
-0.598889
-1.1674
-2.30763
-2.28281
-1.81613
-0.706197
0
-2.04075
-2.36499
-2.56828
-0.632154
0
0
0
0
-0.690145
-0.527141
-0.653617
-0.792956
0
-0.609175
0
-0.705638
-5.37277
-4.70693
-5.30554
-2.05223
-1.72135
-1.37707
-3.63676
-4.32085
-3.68642
-3.70773
-1.28416
-1.18578
-1.26499
-1.71532
-2.67975
-2.51005
-2.51253
-4.53353
-4.25944
-3.82229
-0.823114
0
0
-1.29119
-0.618019
-5.43793
-4.88499
-5.45118
-5.40575
-4.82935
-4.6075
-4.67196
-4.66858
-2.7372
-2.73147
-2.73141
-1.9746
-0.803848
0
0
0
-2.26271
-1.50826
-2.09923
-2.11882
-3.6591
-2.99483
-2.61308
-2.13796
-3.03779
-2.7757
-3.25105
-2.09736
-2.82478
-3.41811
-3.23889
-1.40191
-1.48397
-2.04464
-3.53735
-2.99285
-3.33649
-3.43744
-2.30258
0
0
-1.18467
-0.620248
-0.677736
-1.74955
-5.09708
-4.87865
-4.51298
-4.92166
-1.85587
-2.42351
-2.61869
-2.05277
-1.3333
-1.48052
-2.35931
-2.76949
-2.37729
-3.1256
-3.08901
-2.85107
-3.71638
-1.75544
-1.91455
-2.05574
-2.35704
-3.98972
-4.21415
-4.71293
-4.68351
-4.17103
-3.7626
-3.53356
-3.69031
-4.54609
-4.70898
-5.17818
-1.07943
-1.75128
-2.39088
-2.02887
-1.72836
-2.03445
-1.39676
-1.14332
-1.07327
-0.777434
-0.66431
-2.70368
-0.562112
-0.599989
-0.717296
0
-3.48456
-1.81815
-1.36185
-1.56074
-1.16361
-0.714984
-1.28069
-1.01762
-1.40335
-1.11175
-1.21701
-1.72245
-0.643007
0
-0.666834
-0.88683
-0.671733
-0.663334
-1.07845
-0.787023
-2.21338
-2.24212
-1.44825
-1.68955
-1.72456
-1.78834
-2.01627
-2.57763
-2.04927
-1.5502
-1.58353
-1.60664
-0.945089
-3.04851
-2.64753
-3.08263
0
0
-3.42009
-2.86492
-3.48902
-3.36323
-2.45706
-2.99016
-1.11266
0
0
-1.51553
-2.07117
-4.84598
-4.278
-4.80372
-3.86258
-3.80261
-4.32098
0
-0.567806
0
0
-1.17089
-0.678257
0
-0.55651
0
0
-0.619666
0
-2.91797
-3.46526
-2.51152
-1.89925
-2.01356
-1.28341
-1.12941
-4.30383
-4.42519
-4.81998
-5.44944
-1.82042
-1.38356
-1.45074
-1.19301
-0.62089
-0.942753
-0.601239
-4.07933
-4.15222
-4.24316
-3.62434
-2.50808
-2.29303
-1.92843
-1.89261
-2.48146
-3.09577
-2.44279
-2.85198
-2.90556
-2.72538
-3.11408
-3.38072
-2.74444
-3.16525
-4.89377
-4.38258
-4.07294
-4.8453
-3.09369
-5.3432
-5.31065
-2.91904
-2.45194
-3.0134
-5.46766
-5.4317
-1.05191
-1.56859
-1.07419
-0.680286
-1.26808
-2.02843
-0.935698
-0.695674
0
-0.611561
-0.634324
0
-3.10357
-0.7425
-0.512976
-0.673309
0
-4.0063
-1.8342
-1.33208
-4.91329
-5.32741
-5.4611
-5.36842
-1.34255
-0.689648
-3.20412
-2.55505
-2.62306
-1.69915
-1.72629
-3.75832
-4.41506
-4.36888
-3.95433
-1.97162
-1.067
-0.777586
0
-0.566763
0
-4.52902
-3.74141
-4.43214
-1.03298
-0.85428
-3.7478
-3.3647
-3.50864
-2.95802
-3.2579
-4.51171
-4.48443
-4.41185
-4.47786
-4.10929
-3.79465
-0.588665
-0.636678
0
0
-3.57891
-3.45254
-2.12055
-2.40169
-2.11598
-1.63145
-2.27273
-0.806578
-1.13382
-0.679251
-2.25115
-1.63231
-3.91683
-4.46164
-3.78624
-4.46517
-3.32323
-3.61058
-3.00719
-3.11954
-3.38855
-2.98826
-2.69583
-5.48737
-3.22846
-3.00439
-3.74455
-2.48926
-2.33296
-1.83425
-2.26683
-2.32149
-2.43991
-1.80161
-3.08327
-2.94041
-3.44638
-3.3219
-3.51816
-3.10295
-3.38893
-1.37656
-1.72336
-1.57836
-1.18822
-4.55922
-4.62188
-3.95235
-3.88099
-2.48246
-2.1148
-0.70762
-1.20629
-1.59134
-1.22371
-0.620135
-0.741902
-1.07784
-4.26497
-3.74227
-3.86765
-1.6116
-2.22841
-2.21453
-2.21524
-1.97989
-2.48796
-1.75912
-2.21823
-0.913828
-0.66633
-1.16556
-1.19576
-1.77997
-1.23825
-1.2446
-1.21688
-1.98232
-2.2433
-0.636954
-1.28866
-1.15933
-0.620549
-4.03021
-4.62022
-1.16154
-1.27892
-4.03096
-4.30871
-4.07248
-4.47653
-3.71913
-3.54176
-4.34489
-2.65272
-2.5485
-2.80375
-3.14823
0
-0.702882
0
-2.37455
-1.45369
-2.19274
-2.14552
-3.74464
-4.34126
-4.36772
-2.40098
-2.50724
-2.6074
-0.864491
-1.20857
0
0
0
-0.65587
-0.618925
-1.15554
-0.99046
-1.10309
-1.52154
-1.92111
-2.36926
-1.77936
-1.96948
-1.83332
-1.59487
-1.16988
-1.62778
-3.13278
-3.46556
-2.75379
-2.97643
-4.48466
-4.64137
-3.96984
-1.79426
-3.07479
-3.62122
-3.31697
-3.74776
-3.63454
-4.13909
-3.71196
-4.93458
-4.78777
-4.98765
-5.52848
0
-0.988003
-0.648169
-4.46433
-4.52826
-5.07527
-4.51439
-4.22967
-4.54197
-4.17546
-4.88197
-3.61093
-1.5628
-1.51067
-2.12152
-3.79609
-3.27896
-3.77579
-0.810225
-0.611439
0
-2.03477
-2.08447
-1.3998
-1.82566
-4.96007
-4.33052
-4.88509
0
-0.786683
-0.622899
-1.82148
-2.44437
-2.14855
-2.76508
-2.71939
-3.25809
-3.17206
-2.35477
-2.22797
-2.25417
-2.94346
-3.58028
-2.95361
-2.85683
-0.744083
0
-1.39078
-2.04963
-1.7524
-1.65616
-3.44045
-2.94453
-3.70313
-3.40548
-4.33676
-3.61143
-3.84176
-4.04383
-2.61794
-1.92133
-1.96135
-2.27538
-2.93125
-2.91844
-2.35385
-2.88978
-3.21045
0
-0.601782
0
-0.702123
-0.676965
-0.669924
-1.21012
-1.91941
-1.21754
-2.92094
-3.45827
-0.750352
0
0
0
-1.9111
-1.32928
-1.26909
-3.12172
-3.94344
-3.52562
-4.86502
-4.26863
-4.13569
-3.97506
-3.4551
-2.25527
-2.09097
-1.51872
-1.81173
-3.13046
-2.49898
-1.38044
-1.06352
-1.52923
-3.11811
-3.24114
0
0
0
-0.600304
0
-4.55158
-4.67117
-4.49454
-5.23369
-2.39533
-2.73342
-2.07282
-3.13053
-3.63832
-3.04398
-3.08723
-3.49551
-3.14381
-2.91681
-3.60049
-3.43348
-3.59304
-2.08549
-2.62213
-2.57464
-2.85917
-4.35228
-1.18832
-1.26755
-1.55255
-1.95927
-4.64902
-4.60224
-4.33799
-4.04438
0
0
-1.48928
-0.92114
-1.33645
-3.82537
-3.20908
-3.38128
-2.8942
-2.17784
-2.26274
-2.35758
-2.00832
-1.78637
-2.57913
-0.561584
-1.12857
-2.76732
-2.02977
-2.16127
-3.91601
-4.34809
-4.06075
-4.64494
-4.19972
-3.76884
-4.44726
-4.44555
-5.55351
-5.01981
-5.59548
-5.57815
-4.38227
-4.40152
-3.7083
-4.3944
-0.666592
-1.12616
-1.48462
-1.24384
-1.97467
-2.80796
-2.30508
-2.28743
-0.641817
-0.62971
0
-0.587392
-0.757505
-0.669292
-1.7019
-1.71003
-2.04844
-2.5598
-0.722113
-1.23242
-0.713626
-2.59192
-2.02491
-1.06032
-1.16813
-0.918734
-1.58444
-5.96949
-6.10992
-5.99239
-4.88925
-5.30863
-4.77914
-4.82168
-4.18702
-3.96339
-3.52662
-3.46817
-2.47704
-1.70085
-1.87283
-1.77425
-1.65432
-1.74352
-2.02894
-4.49067
-4.45602
-3.95015
-2.29325
-2.30107
-2.0846
-1.44275
-0.749355
-1.23822
-0.9641
-1.25583
-1.13353
-1.62681
-1.07753
-2.71674
-2.72482
-3.3363
-2.91649
-0.644075
0
-0.552188
0
-0.587554
-0.63369
0
-4.79299
-2.38318
-2.50662
-1.18186
-1.74707
-1.75819
-2.18682
-3.02671
-2.72478
-2.64208
-3.57405
0
0
-3.79118
-3.67502
-4.21404
-0.642578
-0.721561
-0.638047
-1.25751
-2.22213
-0.658456
-1.24102
-1.38537
-3.5453
-3.55512
-3.93343
-1.08863
-1.53426
-1.52354
-1.77304
-3.10444
-3.29488
-3.86166
-3.65122
-3.66004
-4.49328
-4.44595
-3.89956
-3.94484
-2.0764
-4.47492
-5.10525
-5.10105
-4.5525
-3.31056
-4.00998
-3.45058
-4.05932
-3.50872
-3.61218
-0.622588
-0.999722
-1.29705
-1.63039
-1.78564
-1.66256
-4.41536
-3.89319
-3.78525
-4.08101
-4.85254
-4.25203
-4.13994
-4.56114
-1.16404
-1.10546
-0.792885
-1.37319
-1.55625
-1.47757
0
0
0
-2.27892
-1.68921
-0.788489
-1.59558
-1.09622
-5.1318
-5.10832
-5.09314
-1.51312
-0.856483
-1.05366
-1.48622
-2.03403
-1.19058
-1.76024
0
0
-0.636529
0
0
-3.80223
-3.55612
0
-3.60057
-3.31377
-2.90167
-2.80894
-4.76648
-4.82066
-5.40855
0
-1.88838
-1.90461
-3.4358
-2.85309
-3.50584
-0.746569
-0.655515
-0.624051
0
-1.75664
-1.91631
-0.611576
0
0
0
-2.86883
-2.13115
-2.39982
-2.65268
-3.0832
-1.19445
-0.622069
-1.95423
-1.75787
-1.23605
-1.15073
-1.70782
-1.10747
-2.01257
-1.30094
-1.38267
-1.61027
-1.18281
-1.93585
-1.92116
-1.96784
-4.06912
0
0
-0.663116
0
-1.68866
-1.09762
-2.04124
-2.45455
-5.33054
-4.83553
-5.33891
-5.37046
0
0
0
-0.773157
-2.66782
-2.57835
-2.42276
-2.03349
-1.19011
-0.832184
-0.674278
-1.13338
-1.26055
-0.74491
-1.56396
-1.97779
-1.59965
-1.33264
-3.78481
-4.3635
-4.36508
-4.28543
-4.9434
-4.41194
-4.42628
-1.60774
-2.26587
-2.10927
-4.71491
-4.70912
-4.10252
-4.7469
-1.70289
-1.68495
-3.97791
-0.610002
-0.664129
-0.70129
0
-0.65062
0
0
-2.20234
-2.66301
-2.75254
-2.76666
-4.87857
-5.63293
-4.99309
-5.46139
-0.747306
-1.11149
-0.669894
-1.22056
0
0
0
-5.87942
-6.36624
-6.39345
-6.3468
-1.20867
-1.98849
-1.83222
-4.27157
-4.95767
-5.26942
-4.6185
-5.23687
-5.21901
-2.57964
-3.09582
-0.704656
-1.37345
-0.707768
-1.14773
-2.69259
-3.15898
-3.40884
-0.625418
0
-0.593668
-0.757597
-2.40473
-3.04024
-2.88058
-3.03437
-4.13924
-3.63049
-4.13458
-0.617945
-0.657423
-0.577952
0
0
-1.10711
-1.26284
-1.99518
-2.01339
-1.37986
-0.661185
0
0
-0.609351
-3.02772
-3.09698
-2.31764
0
0
0
-0.573832
-3.4639
-2.97045
-6.07345
-6.09082
-5.46303
-5.31993
-1.47798
-1.19458
-1.80045
0
0
-0.670658
0
-4.65329
-4.62797
-4.73361
-4.06993
-3.43328
-1.28457
-4.3293
-3.52839
-3.78665
-5.20971
-5.70396
-5.07326
-3.07815
-2.78038
-3.2912
-2.58982
-1.83628
-2.00894
-1.28266
0
-0.605553
-0.627408
0
-3.67137
-4.2943
-4.32947
-0.663448
-0.731896
-1.25085
-2.5774
-1.92648
-2.47085
-3.5852
-2.9454
-3.81601
-3.65448
-3.95525
-3.95175
-1.38469
-3.89142
-3.58278
-4.49863
-3.99629
-2.53279
-3.0515
-2.90312
-2.3508
0
-2.91579
-2.94761
-2.27617
-1.68788
-1.63082
0
0
-0.702814
-2.4684
-2.10187
-2.78696
-2.34818
-2.87905
-2.49112
-1.15645
-1.08272
-1.06927
-3.96778
-4.06624
-4.16982
-2.67757
-3.46687
-3.12172
0
-2.3298
-2.91848
-3.02607
-2.82686
-4.06526
-4.45502
-3.70619
-1.29781
-1.92193
-1.25633
-1.25721
-2.17691
-2.85986
-2.88646
-2.88484
-4.8558
-4.35592
-4.7544
-4.97385
-0.562979
-3.98801
-0.627609
0
-0.709686
-0.912161
-0.755848
0
0
0
-4.75707
-4.25157
-4.68051
-1.29056
-1.89999
-1.42011
-1.16366
-0.965986
-1.56245
-1.14577
-0.798714
-3.94923
-3.95197
-3.87379
-3.389
-1.87114
-1.20083
-1.69989
-1.43804
-5.92181
-5.34518
-1.77794
-1.91642
-1.80706
-0.619033
-1.21772
-0.709397
-0.696032
-5.86866
-6.32593
-4.40716
-4.98851
-5.08223
-4.4298
-4.44559
-2.61253
-0.670246
0
-1.33848
-1.84386
-1.16395
-1.30246
-4.50497
-4.62058
-4.56933
-4.05575
0
0
0
-1.48343
-0.804858
-3.89929
-3.9981
-4.52326
-4.54165
-0.58986
-1.13489
-1.11557
-0.642224
-1.33423
-0.743237
-3.49396
-2.60321
-2.44955
-2.17456
-2.65548
-3.31744
-2.87829
-3.18104
-0.547905
-0.916512
-0.566151
-0.60763
-3.95699
-3.90724
-4.59812
-4.54322
-1.21327
-1.10082
-0.630864
-1.09935
0
0
0
-0.64414
-0.763754
-0.681905
-1.04525
-1.37531
-2.71945
-2.76367
-3.38356
-2.90433
-0.646067
-1.17581
-0.630273
-1.94102
-2.53226
-2.00466
-1.86015
-3.37869
-0.598274
0
-0.66075
-4.17011
-4.08759
-4.27663
-3.83061
-0.613841
0
0
0
-1.33359
-1.78936
-2.09562
-1.80073
-3.67824
-3.79624
-4.25932
-4.21023
-2.49334
-1.95904
-1.98181
-2.40669
-2.52036
-0.664894
-0.570152
-3.23169
-3.21461
-3.72518
-3.88197
-2.43325
-2.85909
-2.46579
-3.16983
-3.82179
-3.51191
-4.19989
-4.40692
-4.93193
-4.22585
-4.15974
-2.64079
-3.33638
-2.51954
-3.09633
-4.75153
-5.40096
-4.4852
-5.34162
-0.798046
-0.704456
-1.33568
-0.676569
-2.47281
-2.50064
-1.24009
-0.677698
-1.42648
-0.736622
-0.864633
0
-1.95894
-4.68354
-4.72575
-4.71903
-4.17143
-4.26496
-4.2489
-3.55984
0
0
0
-0.698034
-3.00314
-1.18008
-0.919714
0
-0.796238
-0.621321
-1.177
-2.5528
-2.21066
-1.35805
-1.27331
-1.75612
-1.80659
-2.96177
-3.49143
-3.16595
-1.27515
-1.36036
-1.36978
-3.61013
-3.40336
-3.45733
-1.19741
-1.2341
-1.7891
-0.755949
0
0
-0.743879
-1.78303
-1.36516
-2.07991
-5.4121
-5.02462
-4.77322
-5.34757
-1.83219
-4.96419
-2.01597
-1.513
-2.59698
-2.5707
-2.32749
-1.96432
-0.678755
0
0
0
-0.691774
0
-0.725215
-1.96717
-2.57549
-2.04911
-0.681835
0
-1.15644
-1.09093
-1.25551
-1.57131
-3.02411
-3.47529
-3.6138
-6.01209
-5.95387
0
0
0
-0.698589
-1.08408
-0.591752
-1.21923
-1.90187
-1.5573
-1.13362
0
-2.96182
-3.13338
-2.1716
-2.31231
-2.2812
-1.65051
-4.2008
-4.85763
-4.67301
-4.31493
-1.76846
-2.24553
-2.28108
-1.46402
-1.48726
-1.47273
-0.737732
-0.85525
-1.13316
-3.43123
-3.34101
-0.980047
-1.17168
-0.642172
-0.67182
-4.30848
-4.00997
-3.70562
-3.71445
-3.22391
-3.69585
-3.42149
-4.43287
-1.39814
-1.38965
-1.53061
-2.31292
-1.95649
-1.69068
-3.31809
-3.82071
-3.86338
-3.79155
-4.64801
-4.26052
-4.45141
-3.36433
-3.37759
-3.0208
-3.60621
-3.8129
-3.72691
-3.25194
-3.7558
-2.83982
-2.39918
-2.17018
-2.72812
-1.3313
-0.756829
-0.677558
-0.617764
-3.9867
-3.93298
-3.39839
-3.93824
-0.744091
-2.17319
-2.71826
-2.54293
-2.91609
-4.54355
0
-0.680824
0
-0.632857
-5.49616
-2.62247
-2.61517
-1.97908
-3.5923
-3.17795
-3.83338
-3.17075
-1.13668
0
-0.679595
-3.90987
-3.89402
-1.93677
-1.56401
-2.74052
-2.73928
-2.22546
-1.1825
-1.14705
-1.98026
-1.93018
-1.31014
-1.31134
-1.90086
-1.37871
-1.18745
-1.26128
-1.69062
-1.80522
-1.87915
-4.79887
-4.21968
-4.78923
-4.78447
-4.50015
-4.42473
-3.87343
-2.82048
-1.62083
-1.62722
-2.0932
-2.26894
-2.93462
-3.58927
-4.22732
-4.21256
-4.20779
0
0
-0.712816
-1.87742
-2.69095
-2.63112
-2.10442
-4.23798
-3.84788
-3.66982
-2.37951
-2.37991
-2.98333
-2.41238
-1.29887
-1.20388
-1.33738
-1.30768
-1.09254
-0.694344
-0.993044
0
0
-2.25088
-2.83176
-4.23165
-4.29079
-3.39473
-4.20297
-3.60407
-3.64427
-3.10197
-2.99596
-3.64745
-3.95283
-3.62727
-4.56522
-2.39166
-2.54744
-3.55478
-3.96206
0
-0.786921
0
0
-4.78707
-4.09386
-4.61103
-4.82039
-1.90143
-2.19008
0
-0.752122
0
-1.20445
-1.44755
-1.76336
-2.39562
-2.17486
-2.74161
-2.45818
-2.9671
-1.24941
-4.0902
-3.78521
-4.72118
-4.152
-0.716616
0
-0.557178
-0.612988
-1.48348
-1.12165
-1.14629
-4.04171
-4.65713
-4.11042
-2.8076
-1.50754
-1.0495
-1.55392
-1.08986
-2.21649
-1.69805
-2.36911
-2.23041
-2.22537
-1.71601
-2.34747
-2.4102
-2.56878
-3.17042
-2.58761
-2.62573
-1.35958
-1.90667
-1.23113
-2.02258
-1.28489
-1.44787
-3.51365
-3.22098
0
-0.820219
-0.7387
-0.700429
-2.7602
-2.90579
-2.9021
-3.46324
-2.89027
-2.60353
-1.53042
-1.29548
-2.05071
-1.73744
-1.88101
-1.70723
-2.0104
-5.07203
-5.19268
-4.58097
-5.20757
-2.89315
-4.60234
-4.60696
-4.09813
-4.605
-4.29719
-3.79157
-2.24178
-1.96363
-2.49
-1.74583
0
-0.578804
0
-6.13535
-2.77205
-2.98845
-1.98238
-1.12224
-1.69457
-1.42145
-2.24651
-1.73475
-4.78034
-4.64478
-4.78435
-5.54312
-5.48919
-4.82638
-1.56998
-1.41555
0
-0.704521
0
-0.658696
0
-0.720467
0
-0.63436
-1.19923
-0.715355
-0.691243
-0.710893
-1.84679
-4.22686
-3.76891
-4.21865
-3.58689
-3.99614
-4.12583
-3.5623
-0.652246
-1.21877
0
0
-1.04828
-0.656436
-0.659566
0
0
-2.44137
-1.82833
-1.85819
-2.48514
-1.83561
-1.51416
-5.21506
-5.26456
-4.69081
-4.44445
-1.70963
-1.07922
-3.34904
-2.68908
-3.03171
-3.2196
-3.82635
-3.6811
-3.45393
-4.19855
-2.91534
-3.34609
-3.60743
-3.06394
-4.58335
-5.16043
-4.49092
-1.1491
-0.769922
-0.718838
-0.612368
-1.20489
-1.31171
-3.23836
-3.6331
-3.22106
-3.95144
-4.99946
-5.0555
-4.49895
-5.06806
0
-2.23426
-1.9938
-1.66334
-1.18898
-1.73759
-2.96711
-2.26138
-2.83105
-2.28155
-3.53526
-3.54243
-2.97633
-4.74182
-4.40446
-4.71027
-5.18876
-1.90722
-2.67617
-2.63775
-2.63842
-2.2517
-1.74653
-2.2784
-1.71515
-2.16218
-2.72277
-2.21269
-2.73254
-1.03705
-1.43631
-0.856706
-1.29301
-3.45112
-3.98141
0
-0.647787
-2.20872
-2.14982
-1.42655
-1.96737
-0.642236
-1.20783
-1.33346
-1.3479
-1.3331
-1.39421
-2.00671
-2.03913
-2.3373
-2.78481
-4.7558
-4.13942
-4.74386
-0.682314
0
0
-2.03608
-3.42753
-3.44816
-3.97399
-3.28736
-2.74908
-3.13029
-2.25518
-3.17304
-2.95249
-3.34888
-3.50749
-1.23518
-2.02885
-2.59937
-2.65843
-4.84786
-5.0345
-4.41031
-4.42605
-1.14943
-1.85397
-1.69974
-1.14228
-2.32586
-2.911
-2.60986
-0.603484
0
0
-0.585706
-0.837514
0
0
-3.03697
-2.52473
-3.00767
-2.88037
-0.66505
0
-1.01262
-2.35105
-0.753866
0
-0.614587
0
-1.73193
-1.70399
-2.35569
-1.90259
-3.36986
-2.50933
-2.67371
-2.30001
-1.99207
-4.69095
-4.69049
-4.09154
-4.63897
-0.87129
0
-4.7402
-4.75939
-1.44144
-2.71928
-2.71532
-2.71599
-2.09189
-4.74445
-4.12883
-4.79767
-1.65925
-1.08874
-5.26794
-4.89831
-4.50943
-4.69887
-3.71934
-3.70901
-3.67424
-3.08194
-2.65123
-2.6373
-2.62806
-0.737381
0
0
0
-4.05982
-4.50408
-2.08853
-1.45885
-1.77668
-0.927032
-0.669594
0
0
0
-0.690285
-1.10308
-1.33624
-1.18925
-0.583423
-1.11574
-3.98916
-3.21243
-3.51637
-3.27933
-1.82745
-1.37629
-4.12926
-3.43507
-3.80287
-1.8033
-1.37661
-1.5153
-1.77592
-2.22537
-2.98359
-2.22187
-4.42373
-4.53562
-5.027
-5.02304
-4.40076
-2.57404
-2.55667
-2.51322
-1.83177
-2.19492
-2.5342
-1.21777
-2.22226
-3.10835
-4.87937
-4.72888
-4.83421
-4.39384
-3.049
-2.38888
-3.10043
-3.23651
-3.79563
-3.11768
-3.25943
-5.10069
0
-0.620458
0
-0.709385
0
-0.750297
-0.574937
0
-0.544067
0
-3.27461
-5.19277
-5.31382
0
-0.63553
0
-0.615788
0
0
0
-3.11624
-2.91588
-3.37886
-1.78505
-1.14947
-1.13113
-1.80306
-2.33922
-2.29135
-5.47845
-5.02591
-4.63342
-4.89615
-3.11409
-3.41066
-2.81965
-2.12208
-1.41494
-1.57273
0
-0.637137
0
0
-2.13314
0
-0.584446
0
0
-0.703159
-1.31084
-1.34224
-1.17683
0
-0.599651
-3.42657
-3.7424
-3.32745
0
0
-0.62298
-0.675353
-0.993203
-0.713941
-2.49736
-1.79893
0
-5.51801
-5.48228
-4.86666
-4.79689
-4.15899
-4.75956
-2.55607
-2.72605
-2.51676
-3.19511
-4.23456
-3.95806
-4.63308
-4.2377
-0.698069
-0.604175
-0.709126
0
-3.68335
-3.63816
-4.08683
-4.31574
0
0
-0.672846
-2.8939
-3.39762
-2.75576
-1.1945
-1.14838
-2.65488
-3.22451
-3.23779
-2.82821
-1.14268
-0.752274
-3.46462
-3.66936
-1.05093
-0.870627
-0.608487
-1.27151
-2.94803
-2.51043
-3.94891
-3.942
-3.36668
-3.50817
-3.71115
-3.49954
-1.31136
-1.28316
-1.2415
-0.700754
-3.93464
-1.60471
-1.46708
-1.99875
-2.17188
-5.28947
-5.31137
-4.64893
-4.65375
-0.618913
-0.591355
-2.83734
-4.42312
-3.88715
-3.89237
-4.49099
-1.18504
-0.786304
-1.1471
-1.39523
0
0
-0.723301
-4.14017
-4.8079
-4.55896
-4.61358
-0.657205
-0.912423
0
-1.33265
-3.48832
-4.05747
-4.06363
-1.98911
-2.20675
-2.42722
-4.5206
-4.9962
-4.22028
-3.11472
-3.71679
-3.07192
-3.1787
-4.7868
-4.17876
-4.61187
-3.45839
0
-0.590558
0
0
-4.10611
-3.65278
-4.04288
-4.27178
-2.95548
-1.2728
-1.82534
-1.91405
-2.56612
-3.14476
-2.53021
-3.16408
0
-0.634299
-0.855926
0
-0.818767
-0.920892
-4.04076
-3.64045
-3.89576
-1.45321
-1.18338
-1.87674
-1.32583
-0.581127
0
0
0
-0.639439
0
-0.613808
-3.17205
-4.06726
-3.69956
-3.49251
-4.68762
-4.6068
-3.96153
-4.13065
-4.69031
-4.72857
-4.65992
-3.58771
-2.93123
-3.58894
-3.62395
-0.784056
0
-0.715335
-0.647766
-0.742239
0
0
-3.5207
-1.17747
-1.94299
-1.22292
-1.80526
0
0
0
-0.667892
-1.57941
-0.648943
-1.20637
-0.6781
-2.25594
-2.01562
-2.66593
-2.02104
-0.7252
-0.67845
-0.705977
0
-1.45479
-1.62457
-3.5737
-3.57834
-3.01944
-3.395
-1.76495
-1.81465
-1.1556
-2.70579
-3.10403
-2.8389
-3.32138
-4.19444
-4.75413
-4.10622
-1.19434
-1.23215
-1.81133
-3.61409
-2.92525
-3.6999
-3.00269
-4.47771
-4.47591
-1.06262
-1.11039
-2.30434
-2.21264
-2.05857
-1.87957
-2.65799
-3.55353
-4.11497
-4.10547
-4.08871
-1.86176
-1.85876
-1.81432
-1.83223
-1.11658
-0.742497
-1.17176
-0.658303
-0.740676
-2.6502
-1.86887
-1.22265
-1.46157
-1.07154
-1.24971
-1.58733
-2.41584
-0.656282
0
0
0
-0.907306
0
0
-0.601304
0
-4.79877
-5.33254
-4.3207
-4.64968
-4.89398
-4.91463
-0.816972
-0.635107
-1.07848
-0.632464
-4.22849
-4.20274
-5.59806
-4.97551
-4.82746
-1.65877
-1.10636
-1.52911
-1.96036
-2.00609
-0.716947
-1.47632
-1.24412
-1.23285
-3.18279
-1.1059
-1.71366
-1.1953
-1.4148
-0.655321
-0.605855
-4.26837
-4.83299
-4.82853
0
-0.693722
-2.90864
-2.43352
-2.22326
-2.70438
-0.661295
-0.622826
0
-0.667455
-3.09846
-3.38954
-3.01501
-2.43348
-2.55899
-2.30329
-2.28355
-1.13395
-2.8919
-3.48849
-3.40587
-3.43481
-3.75034
-1.90384
-2.55169
-2.53049
-1.73496
-1.77226
-1.39715
-2.71359
-3.17121
-2.91946
-2.50315
-2.5058
-2.13965
-1.22901
-1.54427
-2.34282
-1.70192
0
0
0
-0.589804
-1.95751
-1.24522
-1.61773
-1.7714
-1.40386
-0.896274
-2.30041
-2.7914
-1.30035
-1.19222
-0.610672
-0.708218
0
0
-5.53428
-4.91113
-5.5327
-4.81459
-4.91326
-5.44286
-4.53872
-4.91232
-5.08344
-1.18498
-1.2777
-3.26208
-3.68748
-2.86203
-3.37821
-4.65351
-4.85792
-5.4215
0
0
0
-0.713394
-0.609899
-1.52133
-1.28214
-0.730945
-1.1309
-0.670864
0
0
0
0
0
-0.674687
-1.26261
-0.685681
-0.589769
-0.896446
-3.78098
-3.38587
-3.04442
-2.96575
-1.97489
-3.48272
-4.19645
-3.85263
-3.15656
-3.01566
-3.02939
-1.70983
-4.23578
-4.58117
-4.62081
-4.01206
0
0
0
-0.577595
-4.94896
-5.55384
-5.49589
-5.53497
-1.97551
-1.57164
-4.89654
-4.20466
-4.32774
-4.31527
0
-0.657639
0
-3.50861
-3.51887
0
0
-2.86272
-3.41969
-3.55735
-3.53943
-1.26575
-1.6316
-3.10652
-2.57599
-3.33257
-3.16674
-1.26815
-1.66389
-1.07473
-1.18508
-1.22266
-1.68096
-1.26958
-1.17217
-1.80457
-1.83044
-2.2944
-0.762078
-1.38095
-1.90222
-1.49669
0
-0.785761
0
0
-2.26302
-1.96461
-1.58897
-2.6876
-2.51609
-4.20602
-5.1677
-1.7771
-2.17268
-1.54944
-3.95254
-3.95614
-3.91996
-4.44234
-4.61682
-4.65486
-5.0163
-5.16884
-4.68201
-5.09404
-4.09232
-3.76355
-3.38328
-4.62684
-4.5829
-5.212
-4.56584
-5.32859
-5.31844
-1.37341
-2.84221
-2.25897
-2.50328
-2.9471
0
-0.659102
-0.75705
-4.50005
-4.78535
-4.13601
-4.30948
-4.22052
-4.30179
-4.12255
-4.73904
-4.18215
-2.26993
-1.70142
-4.83198
-4.67189
-4.941
-4.2997
-0.723684
-1.3953
-0.689554
-3.30348
-3.4197
0
-5.54541
-2.0898
-1.65063
-1.65146
-2.09369
-3.03025
-2.64617
-2.7628
-2.17242
-2.32881
-2.92334
-2.87699
-3.01342
-5.64566
-5.76569
-5.79589
-2.45021
-2.2262
-1.96444
-3.86895
-4.47773
-3.91867
-4.41383
-0.718236
-0.639818
-1.64902
-1.75149
-2.50696
-5.01927
-4.53078
-5.04246
-5.04155
-0.67461
-0.630225
0
-0.59255
-2.249
-4.7279
-4.17361
-4.10141
-3.73231
-3.39498
-4.14596
-4.15532
-0.956741
-0.619629
-3.22323
-2.73828
-2.192
-2.93982
-3.03792
-2.73193
-0.643106
-0.670325
-1.11773
0
0
0
-1.28677
-0.686472
-0.821642
-2.61589
-2.04651
-2.59991
-3.7757
-3.76062
-4.32413
-4.31143
-2.5115
-3.00824
-2.95244
-3.30495
-2.16571
-2.61296
-2.30013
-4.32363
-4.82868
-4.81406
-4.16962
-5.04007
-4.98292
-3.80771
-4.51728
-3.94991
-1.26153
-0.663773
-1.153
-5.00229
-4.55407
-5.09529
-4.41298
-2.67311
-5.30678
-5.25087
-5.12733
-5.88736
-5.36684
-0.644587
-0.668493
-0.886386
-1.34209
-3.97557
-3.06112
-3.68936
-3.46445
-2.8872
0
-0.647494
-0.586787
-3.41084
-3.43088
-2.90578
0
-0.789889
-0.523834
-4.11048
-3.49558
-3.47269
-3.63802
-3.50353
-3.19488
-3.38995
-3.39582
-3.91981
-2.61092
-2.25894
-2.55957
-2.03006
-1.29081
-1.89459
-1.17118
-2.16745
-1.7928
-1.2698
-4.77769
-1.65481
-1.29817
-1.10035
-1.6884
0
-0.653813
-1.59052
-1.14857
-1.21123
-1.70337
-3.13109
-4.01359
-3.28733
-3.674
-3.72368
-2.39129
-1.83562
-2.46189
-2.33261
-4.86449
-4.12044
-4.27498
0
-0.668134
-2.56239
-2.96704
-2.03661
-2.54429
-2.82409
-2.47721
-3.229
-2.79416
-4.50841
-4.15722
-4.16799
-4.16725
-3.26637
-3.25249
-2.70341
-4.23193
-4.25222
-3.62374
-3.8162
-3.79474
-4.18133
-4.1612
0
0
-0.619226
-0.737512
-1.89598
-1.75609
-1.87127
-1.3028
-1.08875
-1.35107
-3.06729
-3.56783
-2.94922
-0.70538
0
-3.16696
-2.85036
-3.00985
-2.48785
0
0
0
0
-0.606871
-0.663668
0
0
0
-3.26791
-0.621994
-2.69878
-2.04499
-1.84052
-3.91806
-3.65395
-4.38444
-4.81451
-4.26908
-4.30138
-3.72531
-3.8675
-3.73991
-2.27368
-3.95169
-3.66667
-4.22768
-5.49315
-3.98634
-4.05698
-4.76483
-4.25063
-0.656379
-0.901841
-4.60319
-4.5089
-4.55842
-4.0967
0
0
-0.720529
-0.793277
-2.5026
-3.69731
-4.56491
-3.98948
-4.06603
-2.16605
-2.05659
-2.70206
-2.08126
-5.04933
-5.5117
-5.69014
-5.57999
-0.593819
-1.29023
-1.28652
-0.803654
-0.630399
0
-0.636026
-0.69075
-0.684945
-1.98609
-1.49227
-2.34299
-2.77345
-2.22182
-2.64213
-3.33176
-3.98265
-3.3839
-4.04073
-4.02372
-1.19428
-0.68126
-0.692266
-4.84575
-1.27549
-1.12091
-1.13364
-1.13605
-1.1362
-2.66765
-2.67112
-2.20999
-2.67703
-2.86321
-3.12012
-2.26321
-2.51488
-1.0831
-1.2071
-1.00667
-1.64037
-1.37407
-0.768198
-0.842877
-1.70087
-1.30391
-0.833753
-1.62286
-2.98792
-3.25338
-3.70736
-3.24422
-2.94315
-2.96931
-3.32082
-2.58266
-4.11701
-2.1614
-1.68917
-1.95282
-1.18947
-2.2468
-2.84217
-1.39438
-1.72162
-1.06693
-0.656612
-0.560424
0
0
-0.618919
-2.36146
-1.92158
-2.58606
-2.02603
-2.63098
-2.65482
-1.61561
0
-0.728755
0
-0.635258
-2.0999
-1.66266
-4.22879
-3.56638
-3.76066
0
-0.824062
-0.643765
-0.803635
-1.39215
0
0
-0.647401
0
-3.53644
-2.7367
-2.74275
-3.00184
-5.14631
-4.36977
-5.13172
-0.733337
-0.976908
-1.2599
-0.699564
-2.10799
-2.80772
-2.16908
-1.179
-1.27783
-3.60162
-3.23928
-3.84533
-3.91088
-1.4745
-1.79214
-2.54242
-1.84639
-1.98361
-2.46692
-2.22047
-2.23096
-0.574085
0
0
0
-0.60874
-0.663921
0
-3.98763
-4.70162
-4.14397
-2.18914
-1.41184
-3.96
-3.83115
-4.08137
0
0
0
-1.31401
-1.4209
-2.90704
-2.58902
-1.39061
-1.79832
-1.32387
-1.2055
-1.25454
-1.15166
-1.5895
-1.84253
-1.21294
-3.67332
-2.93357
-3.50843
-3.28844
-0.645664
0
0
0
-5.09355
-5.08254
-4.48268
-4.4334
-1.99346
-2.05866
-2.57951
-2.78155
-2.32216
-2.99843
-2.69725
0
-0.641485
0
0
-3.23157
-3.48599
-3.58388
-1.39397
-1.52693
0
-0.723254
-0.685518
0
-4.0287
-3.53496
-3.32685
-3.41277
-1.4338
-1.08181
-1.74792
-1.55813
-1.25202
-0.655504
-1.32328
-1.1128
-3.23583
-3.17905
-2.93548
-2.38298
-2.66471
-3.30097
-3.965
-4.21634
-4.20739
-4.77529
-5.99981
-5.946
-5.9624
-3.97587
-3.22973
-3.3812
-3.61772
-1.98278
-1.90852
-4.45149
-3.84644
-1.44614
-1.10151
-1.17165
-2.30127
-2.31861
-1.70565
-2.23571
-2.42064
-1.77694
-1.79872
-1.85325
-2.22635
-1.09035
-0.649959
-0.679271
-1.24495
-1.94452
-1.69573
-3.49804
-3.87101
-3.79389
-3.25401
-2.1973
-2.65876
-2.7523
-3.24405
-3.33755
-2.62523
0
0
-0.603631
-0.703206
-2.48628
-2.02024
-1.74751
-2.44255
-1.03366
-0.5614
-0.569585
-2.29758
-0.672631
-5.05823
-5.61866
-2.52444
-3.1531
-3.05747
-3.19126
-2.16354
-2.18
-2.14472
-3.20676
-3.97973
-3.33618
-3.30958
-3.04681
-3.70096
-3.15959
-3.35028
-2.69724
-4.01819
-3.51672
-3.49705
-3.29426
-1.41714
-1.16827
-1.16763
-2.84266
-2.15965
-2.35899
-3.02895
-2.4815
-2.77856
-4.61242
-4.64504
-4.43976
-3.7708
-3.60628
-4.34137
-3.7706
-0.957183
-0.654464
-1.05389
-0.617341
-5.8848
-5.18606
-5.77126
-5.39695
-4.20793
-4.17289
-4.2838
-1.66831
-1.18003
-4.21902
-4.16666
-3.56987
-4.13914
-1.69204
-1.16236
0
0
-0.64801
-0.737167
-3.84774
-3.12483
-3.29952
-3.86376
-0.687613
-0.668997
-1.1624
-1.22617
-0.686002
-0.649808
-0.756696
0
-0.623985
0
-0.687548
0
0
-1.8527
-4.38015
-4.98936
-4.47186
-1.72412
-2.15364
-2.47534
-2.1763
-1.12227
-0.660295
-0.686678
-2.86885
-2.14456
-2.83302
0
0
-2.40903
-2.42117
-2.31457
-3.26338
-3.87421
-3.80389
-3.81369
-0.657643
-1.15584
-0.62697
-3.93351
-3.85256
-3.28314
-1.55235
-0.929012
-1.48072
-0.814673
-0.668004
-0.65094
0
-2.25763
-2.33366
-1.75191
-2.32175
-2.12494
-3.82652
-3.86579
-4.20172
-4.38468
0
-0.793941
0
0
-2.99256
-2.27833
-3.03664
-2.11295
-2.46699
-2.13401
-1.87776
-2.25728
-2.45109
-0.844375
0
-0.726804
-1.92694
-1.86499
-0.619249
-3.97617
-4.67077
-4.61331
-4.15476
-3.79575
-3.06352
-2.97429
-3.58342
-1.82627
-2.34549
-1.88789
0
-0.681159
-0.78698
0
-4.58504
-4.58098
-3.98749
-4.06838
-1.98099
-1.6476
-1.70335
0
-0.65621
-0.722886
0
-2.09806
-2.67747
-2.32662
-2.37158
-1.16685
-0.745419
-1.29731
-1.21105
-2.5233
-1.90879
-2.49331
-1.84624
-2.38885
-3.02869
-2.37747
-3.92619
-4.02251
-4.58955
-3.98488
-0.677449
-2.34035
-4.75322
-4.1767
-4.44298
-1.21603
-1.51079
-1.89428
-2.22722
-1.75417
-0.537468
-0.605908
-0.731746
-1.14138
-1.51133
-2.05202
-1.46848
-2.19181
-2.74143
-2.59263
-2.58265
-2.49251
-2.56055
-2.7428
-5.71916
-3.90448
-4.63257
-4.55654
-4.52432
-3.64572
-4.30553
-4.07909
-2.20711
-2.73579
-1.96719
-4.03549
-2.94525
-3.50837
-3.44605
-3.62831
-5.6185
-5.07999
-5.62154
-5.09095
-0.723017
-0.536613
-0.633883
0
-2.99185
-3.23551
-2.59674
-2.60873
-1.30918
-1.34229
-4.15451
-4.2592
-4.1874
-4.79312
-4.56874
-4.06273
-4.31662
-4.46334
-3.59654
-2.60757
-3.13074
-1.10687
-1.17612
-0.796626
-1.45114
-4.69151
-4.77941
-4.16337
-3.45102
-3.03316
-3.4048
-3.70617
-3.83478
-1.63168
-1.55605
-1.99373
-2.15541
0
-0.781934
-1.76545
-1.31307
-1.4131
-1.20132
-1.18225
-2.00347
-1.31902
-1.75887
-1.9052
-3.29969
-3.66392
0
-0.605482
0
0
0
-0.595834
0
0
-1.96191
-0.646738
0
0
-1.15671
-1.38564
-1.75139
-1.21789
-1.16371
-0.602224
-0.761029
-1.03478
-1.03701
-0.578695
-0.570869
-3.18287
-3.13439
-1.78545
-1.95268
-2.26646
-2.33133
-1.08474
-0.632676
-1.08332
-2.7574
-2.39958
-2.52419
-2.46297
-2.42935
-2.34784
-4.78076
-4.80702
-4.80076
-4.23964
-3.69452
-2.8141
-4.54069
-3.96856
-0.604546
0
-0.539931
0
-1.8259
-1.94944
-1.98211
-1.38805
0
-0.329866
0
-0.576278
-1.37657
-2.90161
-3.37611
-3.4461
-1.71405
-1.74914
-1.46041
-1.40981
-1.26928
-1.88666
-2.64787
-2.55796
-2.44222
-2.05115
-4.55898
-5.01927
-4.61763
-4.22761
-2.53403
-2.53532
-1.92352
-2.50999
-3.44955
-3.48142
-3.91812
-0.616279
-0.623232
-1.08806
-0.709566
-3.06568
-3.62649
-1.01632
-0.672845
-1.27892
0
0
-1.58622
-1.68221
-1.48918
-1.12349
-2.34663
-2.53402
-2.79562
-2.11655
-3.05847
-2.92561
-2.54046
-5.01525
-2.36278
-2.70349
-2.72433
-3.12468
-0.710312
-0.577295
0
-2.14685
-1.94354
-2.63459
-2.66948
-2.61636
-2.01484
-2.00324
-3.10369
-2.93366
-2.28512
-1.55803
-1.77665
-1.83074
-1.68598
-1.46854
-2.08458
-1.5812
-1.17616
-1.73832
-1.25662
-3.25197
-3.26051
-1.04063
-0.742989
-2.21359
-1.65865
-2.40606
-2.73135
-3.11847
-2.66575
-0.680303
-1.33285
-0.740447
-0.819856
-5.30294
-4.66645
-4.64166
-0.691766
0
0
-4.32787
-3.61455
-4.3615
-2.623
-2.96261
-3.36829
-3.12804
-2.72635
-3.17306
-2.78184
-2.17042
-2.83017
-2.49625
-2.37111
-1.09951
-0.824015
-1.5557
-1.43346
-3.84256
-3.39887
-3.31502
-3.83595
-2.29752
-2.20749
-2.59107
-2.57388
-3.2232
-3.8644
-3.42549
-2.47326
-1.75481
-2.15062
-1.78372
-1.56911
-1.39607
-1.30984
-2.05859
-0.719679
-0.698017
-0.745106
-1.27369
-4.05307
-4.77241
-4.90119
-2.7338
-2.6508
-2.00106
-2.39815
-1.14463
-1.16308
-1.13262
-1.71694
-1.12157
-1.34027
-4.16381
-4.85335
-4.47966
-4.20324
-0.602793
-0.62981
0
-3.65823
-1.18567
0
0
0
-2.78595
-1.18185
-0.685722
-1.34605
-1.40288
-2.17763
-2.70834
-2.36011
-2.06123
0
0
0
-2.55547
-1.85982
-2.50281
-3.20606
-3.5705
-3.64473
-3.03011
-4.89541
-4.29474
-4.99004
-4.38738
-3.62519
-4.13284
-3.34296
-2.7801
0
-0.733181
0
0
-3.93029
-3.49464
-3.87823
-3.98226
-1.62277
-3.52088
-3.82399
-3.69579
-4.22698
-1.37974
-1.35833
-1.19551
-0.68519
-0.713185
-0.706978
-0.775034
0
-1.67229
-1.12079
-2.51947
-2.2397
-1.75993
-2.3179
-3.77776
-2.093
-2.40878
-3.34569
-3.37112
-2.37442
0
-0.562649
-0.786835
0
-1.77605
-1.35613
-1.2619
-0.856796
-0.754045
-1.47464
-0.78645
-3.2425
-3.18762
-2.83225
-3.05427
-1.24062
-1.14109
-2.59026
-2.41215
-2.95307
-2.27478
-2.40553
-2.61836
-0.668489
-0.705209
0
-0.73745
-4.36592
-4.4058
-2.36193
-2.74551
-2.88791
-2.47641
-1.81213
-2.40119
-2.04447
-1.2256
-0.80569
-1.35384
-0.626891
-0.694065
-2.67933
-2.31683
-2.79654
-2.21082
-3.17172
-3.68208
-3.56935
-3.06334
-2.57752
-2.63791
-3.16526
-1.26913
-1.32371
-1.9209
-1.6787
-3.66393
-5.07515
-5.67726
-2.47322
-2.74268
-5.36012
-6.04246
-5.40216
-5.51276
-1.953
-1.00463
-1.22663
-0.681331
-0.665309
-1.79271
-2.43925
-1.20683
-2.0835
-1.91825
-0.633551
-1.984
-3.80149
-0.698948
-5.8116
-5.77185
-5.72827
-5.09568
0
-0.657627
0
-2.33611
-2.32175
-2.9106
-2.3368
-4.04071
-2.78053
-2.28074
-2.77848
-3.99973
-4.0476
-3.60456
-2.53777
-3.14376
-2.88127
-2.6748
-2.22505
-2.23894
-4.69506
-4.83201
-4.21064
-4.73181
-2.66597
-3.14277
-3.22556
-2.70131
-0.665863
-0.709886
-0.695395
0
-5.21852
-4.75596
-1.43814
-1.31667
-0.885869
-1.8008
-1.83564
-1.75126
-2.64537
-2.15548
-3.42068
-2.82524
-3.16047
-2.97757
-1.29809
-1.97505
-1.15199
-1.59383
-1.23299
-0.870322
0
0
-0.624533
-0.613866
-5.06564
-4.07897
-1.46569
-1.09973
-1.25922
-1.57264
-1.99525
-4.46986
-0.635797
-0.677946
-2.37124
-2.89539
-2.15563
-2.47212
-0.79865
-2.26095
-1.87845
-2.38068
-2.59983
-2.56622
-2.83865
-1.86922
-1.60919
-2.19918
-2.36416
0
-0.625349
-3.34321
-2.80551
-3.46526
-2.96462
-0.79408
-1.29635
-2.17624
-1.85504
-1.58777
-1.66908
-4.30732
-4.10879
-3.64988
-1.24555
-1.64648
-1.35175
-1.75335
-1.44299
-1.24033
0
-0.74076
0
0
0
0
0
-5.76258
-1.88109
-2.4806
-2.37088
-0.840927
-1.37325
-3.3213
-3.47408
-3.46967
-5.218
-5.29667
-5.27136
-0.835288
0
-2.95224
-3.36387
-2.84316
-1.16581
-1.37223
-1.87775
-2.02352
-2.0932
-2.60917
-1.22843
-1.29666
-1.43834
-1.29349
-1.2619
-4.70891
-4.65885
-4.10351
-4.26625
-1.92639
-2.08471
-1.61152
-3.00763
-0.79245
0
0
-0.644183
-1.26672
-1.7531
-1.94242
-1.88787
-1.21602
-2.02643
-1.33327
-1.93422
0
-1.1802
-1.75898
-1.21059
-1.34076
-4.53047
-4.02121
-0.683638
-0.568268
0
0
-1.08673
-1.44385
-2.68505
-2.76486
-2.24901
-0.657934
0
-0.747138
-2.04941
-1.55269
0
0
0
-1.7305
-2.17919
-1.59891
-2.992
-2.94457
-1.10081
-0.656403
-3.05347
-2.99574
-2.2845
-2.76272
-0.565928
0
-0.901943
0
-0.820424
-0.693948
-0.704537
-1.18148
0
-0.944193
0
0
-3.22385
-2.55629
-3.24391
-0.682121
-0.728125
-4.52546
-3.93503
-3.97835
-3.9762
-3.07029
-2.57001
-2.77288
-4.99937
-4.33968
-1.24582
-0.701231
-2.51967
-1.95481
-1.91354
-3.46339
-3.75217
-1.38904
-1.40167
-1.74888
-1.52513
-1.07006
-1.05271
-0.678928
-0.667215
-4.42041
-4.49654
-4.02263
-4.05491
-3.26703
-3.37762
-3.37416
-3.29824
-0.610082
-0.621237
-1.10489
-0.912728
-1.34414
-1.80887
-2.25933
-2.01357
-2.36534
-1.87165
-2.08606
-1.39877
-1.36181
-3.07271
-2.56459
-2.77904
-1.19712
-0.692316
-1.22527
-1.08501
-0.665722
-1.30413
-1.18749
-2.18939
-2.88809
-3.03734
-3.43868
-2.62473
-4.30226
-4.37655
-3.82096
-0.693909
-0.748163
-1.11831
-2.78253
-2.09768
-0.675037
-0.764978
-1.28012
-0.688174
-6.26536
-0.674115
0
-0.773417
0
-1.69728
-1.75549
-1.16976
0
-0.719378
0
0
-0.63192
0
-0.831334
-0.807559
0
-0.730084
0
0
0
-0.780513
0
0
-3.71514
-4.34376
-4.40477
-4.31348
-2.90881
-2.31927
-2.21711
-2.85875
-1.09378
-1.1886
-3.13364
-3.81001
-3.32628
-2.82115
-2.84291
-2.13273
-2.8828
-3.12226
-3.06021
-3.77496
-3.16716
-3.41416
-5.23774
-5.66854
-5.03903
-4.95762
-2.85015
-2.28053
-5.37674
-4.83507
-5.43102
-2.93701
-2.43403
-3.05468
-2.40154
-2.38407
-5.2787
-5.19485
-4.61982
-5.14552
-5.8577
-5.84723
-3.36849
-3.88299
-2.98208
-3.25124
0
0
0
-1.43041
-1.77657
-1.86279
-1.27193
-1.29999
-2.02566
-1.97554
-2.59077
-2.09803
-2.62691
-1.91213
-1.82261
-2.00449
-2.42275
-2.48396
-0.741601
-0.661757
0
-0.712591
-3.16213
-2.62158
-3.15956
-2.99237
-0.634792
-0.766997
-1.09161
-5.0589
-4.98917
-5.59099
-2.7364
-3.34739
0
0
0
-0.684216
-1.24291
-1.24104
-2.78792
-3.38584
-3.08366
-2.83707
-4.27319
-4.16739
-4.70542
-2.97366
-3.64487
-3.27564
-3.31542
-0.611802
-1.19776
-0.814153
0
0
-1.35471
-1.10729
-1.38788
-0.764332
-2.08602
-2.10055
-1.64842
-3.99308
-4.47364
-0.64611
-0.631475
-1.15298
-4.73149
0
-0.710191
-0.528089
-1.01161
-0.693674
-3.19081
-2.60471
-2.78313
-3.02743
-2.93063
-3.37686
-2.75239
-2.61183
-2.03843
-0.746539
-0.856343
-0.625079
-1.18535
-1.73815
-2.01695
-1.22563
-1.30582
-1.53471
-4.67619
-4.27755
-3.13109
-3.22469
-2.52664
-2.59384
-4.82579
-5.40232
-4.72567
-1.234
-0.619794
-0.660745
-1.21149
-1.92447
-2.61084
-1.82622
-2.00061
-2.46125
-2.91565
-2.69853
-2.32539
-2.07228
-2.95275
-3.36857
-3.84589
-3.64394
-4.2519
0
-3.80907
-3.16527
-2.67964
-2.42884
-1.95234
-2.03072
-2.90751
-2.88347
-2.35753
-3.78081
-3.38623
-3.79342
-4.15707
-1.86064
-1.53797
-2.45031
-2.61671
-2.71462
-2.1307
-2.49127
-2.94676
-3.34808
-3.0488
-0.677764
-0.66396
-0.672635
0
-3.08905
-3.07535
-3.64074
-2.35255
-2.61506
-3.12401
-0.702712
-0.715516
-1.66051
-1.78815
-1.23381
-1.83423
-2.47465
-5.97288
-5.5725
-6.14659
-5.96094
-1.25728
-1.60167
-4.11571
-2.89665
-3.77309
-3.55272
-3.10687
-3.56097
-3.74021
-4.13566
-3.34375
-4.78973
-5.29019
-5.16512
-4.8416
-2.78224
-3.2473
-3.36998
-1.03894
-0.89951
-1.35008
-1.52039
-3.61518
-3.99159
-3.342
-1.18485
-1.36149
-4.54314
-4.52887
-3.86283
-4.51163
-0.970379
-1.32654
-2.28441
-1.82461
-1.80557
-2.47222
-2.77019
0
-3.56275
-3.05403
-3.52413
-2.78783
-3.11638
-2.97089
-3.23647
-3.77647
-1.10485
-1.11763
-0.868169
-1.213
-0.794426
-1.51217
-2.29026
-2.99548
-0.718791
-0.715596
-1.30726
-0.684769
0
-0.731926
-1.54226
-2.2987
-2.23456
-2.03648
-1.20803
-1.6043
-1.86842
-1.83142
-2.85081
-3.39366
-3.03033
-2.72778
-3.98787
-3.65624
-1.9345
-1.20528
-3.38782
-3.19
-3.55859
-0.657905
0
0
0
-1.78627
-2.02191
-1.39621
-2.8235
-2.85426
0
-0.640363
0
-1.64738
-3.48616
-3.98875
-4.03789
-3.84945
-0.743837
-1.28876
-1.32218
-1.412
-1.23464
-1.43983
-1.13388
-1.72537
-3.76447
-3.14549
-3.17944
-3.77314
-0.656422
-1.2226
-0.83501
-0.746361
-1.38505
-0.854009
-3.74735
-3.15679
-1.28171
-1.46498
0
-1.1605
-0.676009
-0.730386
0
0
-0.620572
-0.829502
-3.45529
-3.24973
-4.06027
-3.47519
-4.17829
-2.95201
-2.77012
-2.94971
-3.26373
-3.9766
-3.7161
-1.68495
-1.10532
-1.46761
-1.56573
-3.50295
0
-0.784493
0
0
-3.26371
-3.35025
-2.76937
0
-0.594639
0
0
-3.24663
-3.20911
-3.34373
-4.95711
-5.58778
-5.61653
-5.11103
-5.05304
-4.56159
-4.92823
-3.45394
-3.0211
-2.81701
-2.72393
-0.621777
-1.68012
-1.09172
-1.24364
-1.34215
-1.24529
-1.21914
-1.82796
-0.86351
0
0
-3.97912
-3.31875
-0.689243
-0.644124
-1.01943
-0.604759
-1.60549
-1.08419
-1.21443
-1.67444
-0.637074
-3.91807
-4.31834
-4.41977
-3.63692
-4.16023
-3.95322
-4.24494
-4.19938
-4.03127
-4.64054
-2.97021
-1.22215
-1.19867
-1.0279
-3.56545
-3.5453
-3.57986
-3.04301
-1.28885
-0.688577
-1.13274
-2.06183
-1.8559
-3.14472
-2.51077
-2.83301
-4.61103
-4.04039
-3.91815
-1.87065
-3.01567
-2.90873
-3.55951
-4.13937
-4.62775
-0.770755
-3.14522
-2.49679
-2.94131
-5.98946
-5.27029
-5.96113
-5.9557
-3.25323
-2.94502
-2.55169
-3.63396
-4.26925
-3.55264
-3.15195
-2.66909
-3.07586
-1.28815
-0.687235
-0.7155
-4.955
-5.47713
-5.52365
-3.77601
-3.50251
-3.0244
0
0
-0.633181
0
-4.32731
-4.8361
-4.39578
-4.08832
-3.13748
-2.7703
-1.27051
-1.26465
-2.21049
-1.44822
-2.00508
-1.6953
-1.20612
-1.77749
-2.26681
-1.66858
-1.51977
0
-0.659748
-0.715655
-0.699223
-0.574136
0
-0.907656
-0.704165
-0.681823
-1.11689
-0.667829
-0.636269
-4.69134
-5.32629
-4.99518
-4.4798
-0.873351
0
0
-0.671766
0
0
-1.84125
-2.34577
-2.38187
-2.46892
-2.53444
-3.31769
-2.70504
-2.82523
-2.96322
-2.64163
-3.264
-2.62552
-1.30899
-1.96148
-1.8222
-2.43064
-2.45275
-2.43189
-1.20123
-0.712256
-1.12479
-0.952555
-1.46722
-1.94785
-2.2621
-4.84714
-4.31765
-0.678621
-1.0599
-1.34347
-1.35526
-4.54093
-4.59552
-3.89722
-2.62111
-2.16834
-1.9422
-0.930542
-1.09747
-0.591023
-1.68423
-2.13896
-1.43685
-2.11884
-3.35736
-2.84862
-3.90218
-3.91595
-3.1376
-3.94189
-4.52298
-4.01332
-3.81996
-3.7496
-3.13374
-3.02414
-3.73048
-1.59739
-1.84795
-1.2069
-3.49457
-3.25722
-4.08256
-3.8105
-4.47323
-4.6651
0
-2.38301
-2.06769
-2.74139
-2.2891
-0.893166
0
0
0
-0.734471
-0.551718
-0.811655
-0.780229
-3.15657
-3.51531
-3.23764
-3.84904
-4.60471
-3.91765
-4.18386
-0.613117
-0.633219
-0.60576
-1.09397
-1.93922
-2.40843
-2.68261
-2.91727
-2.96394
-3.17367
-0.664902
-1.13453
-1.36103
-0.685556
-1.14185
-1.28815
-1.13719
-0.594139
-1.81702
-1.659
-1.17947
-1.93454
-4.17578
-4.1775
-3.72671
-4.41563
-4.96876
-5.79513
-5.07831
-5.40911
0
-0.703483
-3.50073
-4.04677
-3.8694
-4.32134
-0.810681
-4.16998
-1.49832
-1.24613
-1.68195
-1.08399
-1.17172
-0.74163
-0.657339
-1.11125
-0.595369
-3.00822
-3.35474
-2.66416
-2.85731
-5.90372
-5.94965
-5.21774
-4.81459
-3.60407
-3.06802
-3.70467
-3.89739
-1.12871
-1.72966
-1.25505
-1.00884
-2.7734
-2.75359
-2.81454
-2.21512
-3.95882
-3.99326
-4.70804
-4.71731
-4.71699
-3.97172
-3.98527
-3.49561
-4.05336
-1.3402
-0.970487
-1.5651
-1.46476
-1.10664
-1.1414
-1.15192
-2.96841
-2.76098
-3.3367
0
-0.658747
-0.584949
-4.09613
-4.04821
-3.49632
-3.5748
-1.89215
-2.37014
-2.63264
0
0
-0.720062
-3.14159
-2.73256
-1.40601
-1.99254
-2.1122
-0.706102
0
-3.09184
-3.62437
-3.60099
-3.02491
-3.71985
-3.98658
-4.25163
-4.55021
-4.58734
-4.50794
-3.83412
-4.47857
-4.41674
-3.88122
-1.18814
-0.814276
-0.654204
-1.73524
-1.57669
-2.04223
-3.78572
-4.37869
-4.41017
-4.32727
-4.00394
-1.03645
-1.24893
-3.40825
-4.16564
-4.00634
-1.3863
-1.39927
-5.01754
-4.53278
-4.23541
-1.64941
-1.60916
-1.48704
-1.10642
-1.06266
-1.63669
-1.42341
-2.7075
-2.71502
-2.86616
-2.17241
-0.948963
-0.72543
-1.13754
-1.24456
-3.75087
-4.30919
-3.80534
-3.82358
-3.12048
-2.65506
-3.00615
-3.42954
-3.40543
-3.8913
-3.9206
-1.70519
-1.90586
-3.72637
-3.77552
-3.28477
-0.592558
-3.53575
-3.15475
-3.56346
-0.668629
-1.07886
-3.11432
-3.77388
-3.09846
-3.73442
-3.22332
-1.17877
-2.03028
-1.74991
-3.18511
-3.65884
-0.648037
-0.62992
-1.29261
-1.10208
-2.02518
-2.41743
-2.46881
-1.29252
-1.19603
-1.83998
-2.17377
-1.55038
-2.33526
-2.34936
-4.21074
-4.845
-4.0139
-3.37856
-3.54262
-3.60346
-2.39324
-1.69877
-2.30558
-1.06623
-0.751822
-3.20185
-2.80489
-5.57503
-5.40938
-2.62589
-2.05439
-3.04584
-3.66673
-1.29084
-1.25744
-1.23261
-1.71458
-4.96025
-5.02345
-4.23955
-4.29455
-0.708983
0
-0.614178
0
-5.43753
-0.683714
-0.646369
0
0
-3.88698
-3.43001
-3.46966
-4.08459
-0.615319
-1.22163
-1.05871
-2.37863
-2.64795
-2.31014
-3.14169
-4.71099
-5.53178
-5.50379
-1.53677
-1.92608
-1.77817
-1.4536
-2.82855
-2.44899
-2.53668
-2.20793
-2.06012
-1.16991
-4.3321
-3.64457
-4.32599
-4.04813
-0.63796
0
0
-0.581892
-0.671173
-0.953668
-2.17374
-1.87175
-2.01821
-3.48967
-3.73397
-2.11957
-1.96554
-2.28459
-2.86582
-3.11794
-2.56006
-4.45473
-4.46014
-4.91354
-4.02553
-4.24636
-4.9418
-4.4818
-1.64301
-0.946785
-1.52516
0
-0.692504
-0.546573
0
-1.95533
-2.10895
-2.96966
-3.1156
-3.00298
-0.731032
0
0
-0.627282
-2.73069
-3.11076
-2.58653
-3.32491
-4.32489
-0.6929
0
-3.38874
-3.93751
-3.41024
-1.50889
-1.35845
-1.28091
-0.731563
-3.35177
-3.9745
-3.32226
-0.999024
-1.38979
-1.73252
-1.09446
-1.49146
-2.07064
-1.28858
-1.734
-4.75934
-4.16716
-4.73877
-4.22288
-0.593547
0
0
0
0
0
-3.11303
-1.17737
-1.18295
-3.06118
-2.55737
-2.25278
-2.4974
-1.146
0
0
-0.64012
-0.681038
-1.11094
-1.36897
-1.20022
-0.691468
-1.90301
-1.39589
-1.64203
-3.91193
-4.63351
-4.54495
-4.0207
-4.07408
-3.9301
-3.81278
-3.74895
-3.76346
-3.11085
-1.26213
-1.70237
-1.34941
-0.658934
-0.677277
0
-2.39281
-2.48005
-2.9578
-3.05128
-2.57171
-2.60463
-3.13676
-1.73413
-1.59022
-1.87369
0
0
-0.59971
0
-0.679869
-0.647612
0
-3.9728
-3.84303
-4.00807
-1.58011
-1.79356
-1.23058
-3.17747
-2.46631
-2.58496
-3.16584
-0.67036
-0.787744
0
-0.662199
0
0
0
-0.615163
0
-0.576806
0
0
0
-0.864435
-2.95216
-3.47394
-3.31409
-3.5435
0
-0.750356
-0.649573
-0.534074
0
0
0
-4.38642
-4.19155
-3.81641
-4.1488
-4.595
-4.69305
-3.84007
-3.90532
-4.4075
-0.537898
-0.594997
-1.11521
-3.10764
-3.54988
-3.10624
-2.81109
-3.09769
-2.95371
-3.68768
-4.0244
-3.53551
-3.41278
-3.06029
-2.72334
0
-0.601754
-0.942706
-0.575385
-0.657396
0
-0.593053
0
0
-0.714144
-0.78178
-1.2668
-2.47199
-2.06531
-2.75698
-4.75224
-2.01351
-2.26006
-2.49621
-1.29255
-0.601755
-5.02037
-4.40265
-4.48202
-2.74446
-2.91134
-3.1562
-1.2332
-1.73677
-1.71455
-1.73145
-2.01074
-2.92999
-2.71424
-2.25198
-2.69383
-2.08439
-2.59982
0
0
-0.779536
0
-2.19699
-1.68567
-0.650634
-1.11597
-2.65309
-0.650847
-0.655658
0
0
-3.23941
-2.7345
-3.44436
-5.79928
-5.78696
-5.77663
-5.14948
-3.38109
-3.41616
-2.81294
-4.34608
-4.66642
-5.02663
-4.07161
-3.5578
-5.26929
-4.70946
-2.74144
-4.33146
-4.87557
-4.79785
-4.96632
-3.04868
-2.98604
-3.06031
-1.38986
-1.65951
-0.961891
-2.3757
-2.10408
-1.73019
-1.78367
-4.00469
-3.45482
-3.77179
-1.31603
-0.677155
-1.35418
-3.35514
-2.81793
-3.24401
-3.1864
-2.76591
-3.47373
-3.83918
-0.646528
-0.636651
-3.48007
-2.84575
-2.85981
-2.85162
-2.47191
-3.20013
-2.79056
-2.75913
-5.61678
-0.578559
-0.739159
-0.684508
-3.35204
0
0
0
-0.627931
-2.04765
-2.64166
-0.605406
0
-0.631856
-1.81978
-1.83192
-1.36838
-3.41346
-3.81099
-3.92388
-1.60032
-1.15112
-1.88371
-1.20978
-1.26077
-1.9122
-1.57024
-0.659492
-0.709973
-1.12246
-0.730528
-0.618259
0
-0.586958
0
-1.34307
-0.716915
-2.12046
-1.87518
-2.37785
-2.60383
-3.20417
-2.64722
-2.4859
-2.75472
-3.46701
-3.4164
-3.07909
-5.44404
-5.49097
-4.88519
-3.18937
-1.35342
-1.44951
-4.31071
-4.35641
-3.7482
-3.83016
-2.33486
-2.8249
-3.50423
-3.09703
-3.52297
-3.61863
-3.30102
-3.36588
-2.74659
-0.709903
-0.818792
-0.606973
-0.61165
-4.5706
-4.05669
-4.58655
-3.39913
-3.75804
-0.6344
-0.656861
-0.587047
0
-0.659872
0
-0.684972
0
-2.32978
-4.83958
-4.28974
-4.29262
-4.21809
-1.89201
-2.01816
-2.52274
-2.52884
-1.78202
-1.38077
-1.10583
-1.14419
-2.16477
-2.73205
-2.04498
-1.07702
-1.18901
-1.13808
-4.11875
-4.18926
-4.07938
-3.52049
0
-0.658024
-2.35349
-0.687568
0
0
-4.65532
-3.29726
-2.98913
-2.61538
-2.50962
-3.49586
-3.53039
-4.04646
-5.01183
-4.0773
-3.60053
-3.4491
-3.5548
-3.49279
-3.49696
-3.59051
-3.06576
-1.50088
-1.10429
-0.816382
-4.90694
-4.87045
-4.29701
-0.643859
0
-0.562212
-0.776848
0
0
-3.42529
-3.36988
-3.80955
-1.78338
-1.62519
-4.46729
-4.44605
-3.83899
-3.93733
0
0
-0.538768
-0.747452
-5.05792
-2.17737
-1.78263
-1.59279
-2.08667
-4.33971
-5.11423
-2.8961
-3.28433
-3.3571
-2.83496
-0.720694
-0.540823
-1.23415
-1.8755
-1.74324
-1.22447
-0.740311
-0.512402
0
-3.84188
0
-0.573332
0
0
0
-0.629204
-0.762344
0
-1.76918
-2.54719
-2.34852
-0.869123
-1.12031
-1.43105
-0.684154
-3.51617
-3.28365
-2.19076
-1.82495
-1.98176
-2.17565
-2.68382
-2.23671
-3.40054
-3.91637
-3.37689
-3.41002
-4.38932
-4.42155
-4.91615
-4.25469
-1.39408
-1.3537
-3.9563
-3.31452
-3.62597
-1.291
-0.662745
-4.67324
-5.30441
-3.43994
-3.89625
-3.7269
-1.81558
-1.27896
-2.14026
-2.09525
-1.72661
-1.56887
-2.28199
-3.90164
-4.57809
-4.39187
-1.05034
-1.27766
-1.21305
-3.25822
-1.73277
-2.20297
-2.5366
-2.30338
-2.297
-2.25194
0
-0.610147
-0.734864
0
-1.9857
-1.83764
-2.58581
-2.09477
-3.57226
-4.23534
-3.49803
-4.19157
-1.56326
-0.657061
-0.715048
-1.29014
-5.77306
-0.329895
-0.693553
-1.1709
-1.18214
-0.634412
-4.01668
-3.76159
-3.88482
0
0
-0.745286
-0.747192
-1.30082
-1.54004
-1.45594
-2.33954
-1.06887
-1.48859
-0.841495
-2.29747
-1.73536
-2.30278
-2.3836
-2.342
-3.05479
-3.0754
-3.50811
-4.13222
-3.74029
-3.37291
-1.40665
-0.840002
-1.19445
-2.93904
0
0
0
-0.779363
-3.84004
-4.49767
-4.39154
-3.8693
-4.06039
-3.30781
-3.55685
-3.9175
-0.760464
-0.711734
-0.802215
0
-2.59964
-1.82509
-1.99155
-1.9571
-1.41489
-1.81717
-4.85628
-5.26649
-4.54805
-2.67059
-3.25407
-3.55057
-2.97375
-2.83031
-1.16283
-1.4549
-1.83478
-4.9921
-2.83914
-2.97389
-2.23122
-5.39051
-4.73596
-1.64791
-2.37302
-2.13565
-2.12785
0
0
0
-0.719992
-3.39074
-3.96282
-3.97819
-3.19455
-3.36736
-3.92786
-3.23844
-0.681727
-0.706881
0
-0.704268
-2.69185
-3.4343
-3.59362
-4.13997
-4.2179
-0.730619
-4.29508
-4.33594
-4.84287
-4.85145
-3.5121
-0.739673
-1.1035
-0.960269
-0.797919
0
-3.55476
-2.8768
-2.93402
-4.22234
-3.3171
-3.36679
-0.707403
-5.47018
-3.60704
-3.51346
-4.28874
-4.1623
-1.32112
-0.74503
-1.02551
-0.615516
-4.75771
-4.13033
-4.77784
-4.75438
-3.88058
-0.644467
-0.665604
0
-0.901709
-1.17577
-1.57093
-1.70898
-1.05716
-0.7689
-0.565586
-3.25017
-3.78171
-1.94333
-2.09324
-2.74866
-1.40677
-1.47933
-1.88341
-2.18028
-2.32475
-0.963958
-1.53626
-1.74968
-2.13423
-1.7968
-1.10192
-1.37189
-1.11438
-3.60646
-3.03565
-0.66129
0
0
-5.39129
-4.7101
-5.23279
0
-0.683085
0
0
-5.49207
-1.58456
-1.15148
-1.87941
-2.09128
-2.33585
-2.21706
-2.49842
-1.40286
-0.750645
-0.718713
-1.31654
-4.07253
-1.76743
-2.01148
-1.93005
-1.22099
-3.14145
-2.40612
-2.37625
-1.77106
0
0
-0.708899
0
-3.85493
-4.66312
-4.66295
-4.67473
-4.93854
-2.62753
-2.70144
-2.91719
-5.10669
-0.596995
0
-0.664998
-0.717899
-2.09485
-2.66428
-2.67768
-2.60209
-0.666016
0
0
0
-4.46833
-5.09513
-4.65641
-1.19101
-4.09847
-3.34563
-3.71663
-2.8866
-3.62637
-3.57227
-4.11784
-3.36457
-0.753456
-0.659741
0
-0.690703
-1.26205
-1.38271
-0.844056
-4.01001
-4.58554
-4.60687
-3.91166
-1.16945
-0.933281
-1.13725
-1.6954
-1.50863
-2.11805
-2.01688
-0.850152
0
0
-0.769377
-1.4967
-1.83388
-2.02091
-2.20658
-4.60707
-4.55747
-4.98893
-2.0388
-1.62888
-3.97357
-3.55363
-4.04988
-4.11183
-2.29104
-1.75024
-2.45076
-2.92906
-2.76827
-0.682582
-3.60145
-4.33379
-2.23553
-2.60864
-2.8408
-2.07625
-1.22147
0
-0.71158
-0.654193
0
-3.98327
-3.86055
-1.27879
-1.6296
-1.96348
-4.20832
-4.86262
-4.29502
-4.36928
-3.37547
-3.69661
-3.20452
-2.92356
-4.65473
-5.14574
-4.49131
-4.68625
-4.02257
-4.63449
0
0
-0.607982
-3.47938
0
0
0
-2.07265
-1.598
-4.4532
-4.64095
-5.0723
0
-0.636704
-0.619116
-0.634413
-1.49965
-1.92023
-0.638664
0
0
0
-1.99673
-2.21855
-1.52631
-0.726926
-1.29836
-0.742427
-1.3101
-3.03882
-3.27411
-3.55518
-4.84959
-5.35443
-4.70322
-4.93225
0
-2.06538
-1.75277
-2.54106
-2.86492
-2.4062
-2.17063
-2.25257
0
-0.658468
0
-2.64647
-2.68245
-2.02432
0
-0.668602
0
0
-0.774071
-1.02181
-2.89858
-2.36397
-2.84968
-2.31373
-3.54674
-4.1103
-3.45083
-3.70056
-1.84895
-1.50434
-2.591
-3.0447
-1.5897
-2.15677
-2.19321
-2.74197
-2.86908
-3.29387
-3.34844
-3.80642
-3.11602
-3.03872
0
-0.688788
-0.677176
-0.729477
-0.858272
-0.741904
-1.41593
-1.08296
-1.80451
-2.84432
-2.59302
-2.8277
-4.62385
-4.17222
-4.79623
-4.03264
-3.6238
-3.50013
-3.69518
-4.27052
-1.10838
-1.20845
-1.67136
-1.11181
-0.716378
-0.684297
-1.19292
-1.82923
-2.18896
-2.32067
-2.47504
0
-3.87632
-3.77827
-3.15557
-1.69797
-1.50727
-1.80765
-1.08909
-0.675298
0
-0.694365
-4.29393
-3.13772
-2.83344
-2.52286
-2.89546
-2.35762
-1.69494
-1.60346
-2.00053
-0.726671
0
-2.78887
-2.79139
-2.02776
-1.70078
-1.12799
-3.25246
-2.5949
-2.60305
-2.65456
-3.54862
-2.94307
-3.79563
-3.45071
0
-0.556295
-1.92171
-2.57853
-2.12785
-2.03582
-2.10349
-1.83913
-2.50805
-2.35338
-2.44219
-1.7325
-1.55675
-1.34698
-1.23221
0
0
-0.606085
-2.68845
-2.68078
-2.10887
-2.10108
-4.56759
-5.16223
-5.27867
-5.19544
-1.1523
-1.28126
-0.736669
-0.688653
-4.48345
-4.39783
-4.72442
-3.96446
-4.62671
-4.06648
-3.94138
-0.746168
-1.0148
-4.90807
-1.87697
-1.72434
-2.57449
-2.30792
-2.1424
-4.1504
-3.41614
-3.76119
0
0
-0.815171
-0.694552
-0.627289
0
-0.689591
0
-2.21122
-2.95487
-2.5409
-2.61226
-2.36637
-2.20767
-1.46201
-1.8132
0
0
-0.653722
0
-2.14198
-1.47123
-2.07205
-1.61763
-2.44124
-2.95537
-2.16746
-2.40441
-5.0715
-5.04528
-4.53384
-5.02729
-2.83052
-4.19518
-3.7916
-3.56107
-3.15366
-3.33397
-2.97483
-2.35782
-1.78307
-2.12188
-2.59474
-2.08556
-2.62451
-1.8843
-1.65312
-1.36794
-1.87149
-1.2228
-1.18102
-1.10481
-4.86572
-4.88029
-4.19284
-1.61565
-1.69853
-1.99918
-4.61445
-3.98358
-4.61044
-4.58596
-2.73975
-2.44898
-2.01767
-2.20681
-1.37539
-1.23342
-1.32846
-0.691781
-0.714049
-1.28593
-0.613388
-1.1843
-1.88776
-5.65684
-5.60399
-5.13455
-5.6096
-1.29815
-1.41266
-0.717275
-2.71468
-3.87766
-3.93554
-3.37515
-2.12878
-4.05669
-4.46313
-3.94487
-4.98825
-5.54704
-5.60048
-3.00346
-2.81475
-2.30182
-3.15411
-2.7627
-2.98745
-2.24495
-1.22114
-1.16864
-0.60178
-0.825123
-0.663248
-1.24103
-1.10477
-2.90049
-3.51472
-3.26121
-3.40385
-2.26016
-2.2733
-1.78517
-1.71405
-2.88968
-1.74938
-2.32471
-3.01059
-3.5133
0
0
-0.664805
0
-1.20127
-1.28735
-0.732579
-4.2908
-3.7813
-4.207
-4.45021
-4.1282
-3.0794
-2.82067
-2.99593
-2.75378
-3.34571
-4.60211
-4.40191
-1.76927
-0.912101
-0.707984
-2.84878
-3.6077
-0.712752
0
-4.99207
-4.96336
-5.70118
-5.09863
-4.5185
-4.49784
-3.9689
-4.52191
-1.91882
-1.88566
-1.82453
-1.23121
-3.90599
-3.48133
-3.91722
-3.39126
-2.93054
-3.328
-2.95964
-5.16998
-5.14668
-5.07559
-0.612695
-0.65184
-1.14289
-2.42523
-2.17565
-3.16742
-3.23575
-0.645204
0
0
0
-0.713499
-3.68707
-3.62781
-4.04832
-3.34335
-0.711054
-1.35485
-0.657895
-0.792141
-3.76478
-4.48959
-4.51784
-4.54
-1.08262
-1.07836
-0.986237
-1.55437
-0.693761
0
-1.6806
-2.1967
-1.683
-0.825208
0
0
-4.26473
-4.81718
-4.27548
-1.91227
-2.34768
-2.7551
-2.05001
0
0
-0.623856
0
-2.74443
-3.36879
-3.4863
-3.39223
-2.99526
-0.855716
-1.27536
-2.36305
-2.25585
-2.87071
-2.91236
-2.87808
-2.34623
-1.26565
-1.41817
-4.5097
-3.85596
-4.18157
-2.69903
-3.31157
-3.74104
-4.46654
-4.19598
-4.1835
-4.29826
-4.85371
-4.83195
-4.25869
-1.13973
-1.15561
-1.70355
-0.773114
-0.721197
-1.1224
-1.10634
-1.83153
-1.31508
-1.4167
-3.70368
-3.09031
-3.57546
-3.24825
-2.98281
-3.89921
-4.70508
-4.77001
-4.52527
-1.97804
-1.47019
-1.99588
-1.33007
-1.26922
-1.12545
-1.81381
-1.43367
-1.11293
-2.01104
-2.52675
-3.87224
-3.9371
-3.2818
-3.92197
-2.02039
-1.9306
-4.14113
-4.09629
-4.7774
-4.16787
-3.91326
-3.98352
-3.41316
-3.93996
-1.36569
-0.773426
-1.29487
-1.39344
-0.691909
-1.37315
-0.834293
-1.24847
-1.30329
-1.95101
-3.44152
-1.35267
-1.10309
-1.28715
-3.66731
-4.13292
-2.0688
-2.3059
-2.20393
-2.76859
-2.95022
-3.39352
-3.16058
-3.24176
-3.87207
-1.59995
-1.18841
0
-1.80645
-1.14646
-1.92336
-2.27944
-1.75698
-1.21061
-1.12818
-0.805018
0
0
-3.98372
-3.9382
-0.909192
-1.4767
-1.14588
-1.98734
-1.7296
-4.22137
-4.26804
-4.86113
-4.13675
-1.10904
-1.53857
-1.5721
-1.57251
-3.49776
-3.60773
-1.27926
-1.92192
-1.30326
-3.50699
-3.51662
-3.55648
-2.85799
-1.6282
-1.98675
-2.27492
-2.03299
-1.17762
-1.44827
-1.48412
-1.28098
-0.856526
-0.693946
-0.640109
-0.739589
-1.20989
-0.717697
-2.92773
-2.60804
0
0
-1.88634
-1.44658
-1.44943
-1.94198
-3.7275
-3.26504
-3.68217
-1.68078
-2.09311
-3.05472
-3.1579
-3.21364
-5.06371
-5.06663
-5.15428
-4.44125
0
0
-1.67086
-1.72347
-2.16313
-5.47343
-5.41103
-6.03531
-5.5446
-2.05359
-2.57391
-2.72063
-2.76728
-2.93413
-3.9117
-3.50393
-4.46585
-4.44692
-1.9011
-1.92953
-2.47474
-1.50822
-1.34665
-0.651468
-1.1392
-1.13513
-2.35498
-2.95357
-3.73915
-3.33646
-3.87291
-3.71334
-1.56867
-3.19569
-3.59122
-2.43826
-1.64148
-1.85333
-1.91799
-0.689786
-0.577623
-5.67019
-5.80518
-5.08304
-5.90678
-4.11417
-3.58924
-4.18372
-3.85901
-3.86417
-3.2717
-3.45934
-2.40973
0
0
-1.70298
-1.25302
-2.04503
-2.51668
-2.45525
-1.45295
-1.61281
-2.1022
-1.92936
-2.21896
-2.51492
-2.03032
-2.06437
-2.51409
-2.01978
-2.55493
-2.60287
-5.03801
-5.28353
-2.07835
-1.90984
-1.43437
-2.13325
-4.24692
-0.604546
0
-0.904286
-2.46619
-3.16052
-2.66919
-3.04161
-1.28347
-3.00485
-2.89447
-3.00601
-2.51412
-1.26766
-1.85637
-5.97197
-5.97326
-1.67585
-1.63803
-0.538267
-0.745625
-0.859218
-1.36493
-1.72931
-1.22733
0
0
-0.664125
0
-2.76942
-2.47676
-2.41897
-3.08608
-3.2041
-3.50223
-3.46129
-3.94164
-2.26126
-2.58312
-2.0062
-1.89316
-1.82414
-1.36341
-1.88935
-2.02157
-1.21457
-1.24809
-0.631964
-1.17338
-0.679142
-0.691027
-1.29319
-1.59953
0
-0.702721
-0.522047
-0.711822
-0.522086
0
-0.68192
-0.803572
-0.642182
-0.680455
-2.05005
-4.72589
-4.69662
-4.79907
-4.19858
-3.04122
-2.39409
-2.53981
-2.8425
-0.922623
0
-3.16081
-3.31596
-2.51646
-3.06989
0
-0.609786
-0.570014
-1.10933
-1.2623
-1.60248
-1.72857
-3.04149
-3.49473
-1.89885
-1.52006
-0.797773
-1.06606
-0.599316
-1.25726
-1.43908
-1.25912
-1.99861
-1.72337
-1.38843
-1.99035
-2.06628
-3.81016
0
-0.652756
0
0
-2.66272
-2.24713
-2.21789
-1.99496
-3.61188
-2.8919
-3.42419
-3.47498
-2.47904
-2.28373
-2.56297
-1.89031
-3.34783
-3.99798
-4.54355
-3.96032
-4.00752
-1.81446
-1.17378
-1.7806
-1.82966
-2.072
-2.66275
-2.07845
-2.71982
-2.35602
-3.08964
-2.46933
-0.566506
-0.681438
0
-0.609272
-5.26198
-4.63284
-5.07074
-5.23468
-4.35439
-1.78123
-2.05761
-2.10397
-1.71759
-1.84624
-2.11965
-1.82633
-2.20469
-2.5015
-1.6834
-1.66344
-2.13961
-0.659005
0
-0.706262
-1.8247
-1.75
-2.17513
-2.32944
-1.87778
-2.38532
-1.73785
-1.80039
-2.07125
-1.45746
-1.227
-1.20827
-1.18475
-1.15896
-0.695744
-2.01528
-2.69582
-2.30466
-1.80716
-2.10223
0
0
0
-0.656544
-3.87357
-3.33575
-3.94368
-1.17616
-1.7732
-2.57972
-2.14332
-3.14397
-1.11072
-1.8124
-4.61749
-4.0105
-4.61707
-4.67082
-1.10312
-1.24112
-1.16698
-0.784317
-1.27825
-0.703812
-0.684851
-0.765821
-1.34278
-2.04705
-1.5508
-1.07281
-1.65509
-1.85133
0
0
0
-0.669344
0
-0.736144
-3.16174
-2.48785
-3.11152
-3.56533
-1.94787
-2.83125
-1.9361
-1.95147
-1.33316
-1.89241
-0.709895
-0.592457
-0.892239
0
0
-0.63723
-0.613162
-4.18075
-4.74648
-4.7776
-0.891958
-0.617163
-1.71912
-1.3153
-1.25778
-4.42733
-4.9872
-4.43806
-0.622539
0
0
0
-3.60242
-3.5435
-3.63022
-3.06593
-2.78563
-3.0647
-2.3318
-2.86821
-2.59402
-4.10566
-4.01442
-4.10754
-3.42779
-2.68449
-2.22785
-4.61274
-4.10412
-1.13279
-1.20525
-0.649289
0
0
0
-0.647467
-0.654259
-0.668879
-1.19506
-0.720137
-0.645984
0
-0.721656
0
-0.545822
0
-0.727675
0
0
-5.25394
-5.16108
-2.51481
-3.33796
-2.60455
-2.54478
-3.61842
-1.64938
-4.5143
-1.88399
-2.33997
-2.35353
-0.651333
-0.664517
0
0
-0.668081
0
-3.25791
-3.27935
-3.15246
-3.04835
-2.50436
0
0
-1.25327
-1.01424
-1.09954
-1.93269
-1.82585
0
-0.743392
-0.662673
-0.666213
-1.30741
-1.79071
-1.75815
-1.14127
-0.842957
-0.711295
-1.52417
-0.588022
-0.602788
0
-0.56862
-2.82313
-2.16652
-2.02717
-4.71516
-4.69719
-0.865633
-1.16895
-1.98853
-2.35415
-2.36643
-1.8482
0
0
0
-0.499926
0
-1.20366
-0.617111
-2.98474
-3.63835
-3.0966
-0.736054
-1.14758
-0.537469
-1.60624
-1.33172
-1.69256
-2.07253
-3.68181
-3.52932
-3.42032
-3.06272
-0.699181
0
-3.62085
-4.03008
-3.86626
-2.1984
-2.79888
-2.34665
-5.06537
-4.62091
-3.9027
-3.62283
-3.23351
-4.33795
-4.87973
-4.89636
-4.84073
0
0
-0.617636
-4.1724
-4.24109
-1.25515
-0.68114
-4.23808
-4.27169
-3.77149
-4.3505
-0.60079
0
0
-0.824496
-4.62392
-4.15078
-4.64351
-4.0203
-2.70819
-3.23927
-2.66073
-0.710085
-0.575019
-3.06342
-2.78547
-2.13484
-5.63928
-5.58586
-3.21257
-3.65593
-3.68881
-2.81009
-2.18527
-1.25221
-0.830917
-1.6047
-0.917523
-1.74913
-1.67318
-1.08643
-1.68626
0
0
-0.754433
-3.14191
-3.7098
-3.78942
-4.42386
-3.54118
-4.0681
-3.40318
-3.0136
-3.21369
-2.38189
-2.88954
-2.13951
-2.38755
-2.02377
-3.48576
-3.65786
-3.40343
-3.31502
-3.33937
-5.95438
-5.99067
-5.33407
-4.92048
-4.43956
-2.87542
-3.1614
-2.50434
-1.26852
-0.800801
0
-0.556085
-0.705681
-0.602907
-0.667803
-1.60586
-2.09691
-2.21386
0
-0.795942
-1.85313
-2.41513
-1.81632
-1.92955
-3.81693
-3.14802
-3.79009
-3.77427
-0.554778
-1.0241
-3.92931
-4.19258
-4.17102
-3.02285
-2.38129
-1.28176
-1.17844
-1.50607
-0.66117
-1.20364
-1.30695
-4.81727
-5.39452
-4.92035
-5.41565
-1.14802
-2.48257
-2.9054
-1.50497
-1.58481
-0.842039
-1.52081
-3.19596
-2.61409
-2.90237
-3.36019
-0.734655
0
0
-0.84838
-5.06939
-4.45452
-5.03919
-4.80482
-4.80942
-4.06981
-2.9061
-2.40863
-3.00603
-2.44516
-1.96538
-2.13869
-1.43304
-1.53633
-4.23005
-4.89942
-4.85108
-4.75417
-3.85267
-3.21146
-3.29378
-2.92857
-2.87359
-2.45539
-2.31447
-3.12119
-1.76701
-1.5851
-1.16445
-3.60644
-3.63608
-3.61005
-2.08188
0
-2.95637
-3.57472
-4.93759
-4.41484
-4.92469
-3.319
-3.46554
-2.89477
-3.88397
-3.92359
-4.71359
-5.37211
-5.39059
-0.903528
-1.07914
-0.609335
-2.47202
-2.06546
-0.329926
-0.684463
0
0
-3.77479
-3.22542
-0.66504
0
0
0
-4.21117
-4.45126
-4.48844
-1.97608
-1.78927
-1.37195
-0.708381
-1.03667
0
0
-0.587862
-0.679006
-1.14408
-0.660469
-2.29613
-2.80629
-2.30615
-3.89109
-4.58412
-4.58571
-0.692631
-1.16157
0
-2.85084
-3.49194
-3.17526
-1.99134
-2.306
-2.49014
-2.66785
-4.38739
-3.93972
-3.76379
-1.01353
-1.32842
-3.43589
-2.1609
-2.53747
-2.58307
-2.44069
-0.639848
-0.657132
-0.70269
0
-0.682931
-3.86414
-3.16146
-3.79087
-3.75278
-2.73173
-2.40619
-3.06644
-0.748363
-0.570103
-1.08707
-4.41219
-4.86891
-4.90519
-4.29785
-5.31472
-5.29384
-5.87248
-5.94872
-0.766762
-0.629278
-1.38083
-3.64295
-3.83081
-2.02253
-1.89924
-1.60879
-1.44561
-2.22811
-1.80413
-2.49872
-3.25116
-2.52759
-2.8324
-0.668517
-0.907947
-0.631689
-1.76851
-1.9623
-1.33937
-1.30396
-1.72707
-3.68286
-2.90814
-3.05472
-3.07997
-0.617183
-0.597232
-1.17129
-0.756751
0
0
0
-5.39622
-5.4192
-1.19452
-1.25999
-1.82858
-1.42827
-4.53233
-3.9736
-4.54713
-3.83943
-3.00198
-2.66838
-2.23799
-2.4152
-1.40521
-1.80882
-0.734523
-1.20404
-0.637886
-0.741013
-1.09139
-0.692623
-0.594009
-0.652844
-1.41904
-2.07403
-4.03431
-4.02346
0
0
-1.38205
-1.71637
-1.49275
-3.43831
-3.48834
-3.97651
-4.05929
0
-0.739389
-0.688421
-0.663795
-2.94129
-4.34959
-4.78415
-4.35262
-4.42315
-4.94479
-5.51492
-4.89065
-5.52401
0
0
-0.66401
-0.661106
-2.6885
-2.68225
-3.27408
-0.759798
0
-2.45183
-1.96237
-1.29919
-0.616274
-0.723553
-2.35094
-2.78356
-3.22235
-2.68412
-3.78388
-0.691973
-5.38566
-5.28152
-0.645872
-1.1927
-0.590042
-0.875236
-2.81493
-3.7364
-3.58217
-4.31552
-3.76173
0
0
-2.83982
-2.33645
-2.01204
-2.46234
-1.85361
-1.99899
-1.36893
-1.17451
-1.15677
-1.29345
-0.858112
-1.61467
-5.04112
-4.90788
-5.69217
-5.58201
-1.56088
-1.68518
-2.08756
-4.01705
-4.5647
-4.84433
-3.95997
-3.81082
-3.27928
-3.13242
-3.38129
-5.33572
-5.82669
-5.25273
-0.619255
-0.868476
-0.800374
0
-2.94552
-1.5991
-1.86022
-2.40135
-1.75607
-1.30521
-1.01904
-4.608
-4.02517
-4.59247
-4.60874
-2.5047
-2.60818
-3.00428
-3.14056
-3.76409
-3.17655
-3.35458
-4.45996
-3.91485
-2.65341
-2.66074
-2.6072
-3.44866
-3.42919
-3.66197
-4.04429
-0.549815
-0.748653
-1.21651
-1.00983
-4.91392
-4.25499
-3.81202
-3.99745
-4.51396
-4.50995
-0.65925
-0.902293
-2.69842
-2.67286
-3.14412
-2.30719
-2.99117
-2.71109
-3.25163
-2.85519
-3.17568
-3.48109
0
-5.88831
-5.31325
-5.62377
-5.26318
-2.98889
-3.69735
-3.1506
-3.67374
-0.708644
-1.27413
-0.633288
-2.07384
-2.40637
-2.40414
-3.49705
0
0
0
-0.592525
0
-0.682656
0
-2.13688
-1.66887
-2.29056
-2.36119
-4.54061
-4.15083
-4.78334
-4.36078
-0.69182
-1.06538
-0.560225
-0.565318
-0.647316
-1.23946
-1.30317
-1.19097
-1.83449
-1.65144
-1.79226
-2.36668
-3.822
-4.18977
0
-3.24198
-3.34158
-5.60581
-5.5506
-1.36754
-0.809941
-3.37468
-4.306
-1.18914
-3.45326
-2.87109
-2.97387
-2.27228
-1.71801
-4.85456
-4.98425
-4.18292
-4.38045
-3.16589
-2.88439
-2.49153
-2.74185
-3.5037
-3.53842
-0.595693
-1.09551
-0.681659
-0.9533
-0.783767
0
-0.518519
0
-1.5896
-1.47964
-1.94599
-1.16651
-2.4494
-0.709449
-0.785578
0
-0.589971
-3.71626
-3.73548
-3.0035
0
-3.79705
-3.41637
0
-0.655417
-0.776942
-2.76206
-3.02101
-4.454
-4.49921
-3.82464
-3.83829
-2.44352
-0.722826
-1.8512
-1.19349
-1.17093
-1.45024
-0.594796
-0.853574
-0.711523
0
-0.69397
-0.663217
-3.09936
-3.29844
-3.45306
-4.04383
-3.35271
-3.58333
-2.1536
-1.62205
-1.87055
-2.43007
-2.14997
-2.15665
-0.722186
0
0
0
-3.01514
-3.08151
-2.41798
-2.93065
-0.809043
-0.66084
-0.545707
0
0
0
-2.26282
-2.09154
-2.46016
-0.783
-3.79044
-3.76099
-1.4233
-1.7423
-1.08491
-0.703617
-0.687128
-1.1633
-3.00231
-2.4717
-2.66837
-1.73453
-2.17534
-1.52282
-2.29314
-5.99555
-4.57319
-4.121
-4.63434
-1.85973
-1.92671
-2.57586
-3.55967
-2.98725
-3.53154
-3.52
-4.08065
-4.14143
-1.2471
-1.33187
-1.36794
-0.778538
-1.17249
-1.21649
-2.72555
0
0
-0.703903
0
0
0
-3.48173
-2.92093
-3.3342
-3.50052
-3.3966
-3.78898
-3.87073
-1.18643
-1.61226
-1.7988
-2.69623
-2.79555
-2.24848
-4.5787
-4.43767
-2.27857
-2.91946
-2.60522
-1.13769
-5.25709
-5.89609
0
-1.99889
-2.44736
-1.84105
-3.8132
-3.20948
-2.82019
-3.44745
-3.05415
-3.51594
-2.13011
-2.40739
-2.84357
-2.75827
-2.5718
-1.77739
-2.20264
-3.01284
-0.621956
-1.05941
-0.597506
-0.605609
-0.664083
-0.912693
-1.6126
-1.99769
-1.66408
-2.76927
-3.10546
-2.47535
-2.62795
-2.64821
-2.16756
-3.78443
-5.03055
-5.01362
-4.45216
-4.98571
0
-2.44142
-2.99138
-3.18466
-0.537826
-0.627869
-1.1971
-0.713533
-3.24395
0
0
-2.51399
-1.93997
-4.77828
-2.0547
-2.41305
-2.34086
-3.67345
-1.18665
-0.709819
-1.58205
-1.1239
-2.00105
-2.20389
-2.64369
-2.73248
-2.70814
-2.63764
-3.33899
-1.20869
-1.83382
-1.88865
-1.6569
-4.14881
-3.46877
-3.52299
-3.59273
0
-2.98221
-4.62906
-3.94154
-3.4873
0
-0.617956
0
0
-1.17214
-1.90171
-0.634753
-0.530773
-4.98152
-0.736839
-0.630679
-0.613589
-2.7005
-2.0683
-2.56413
-2.96485
-1.99881
0
0
-0.57869
-0.74414
-1.20843
-0.726325
-1.15834
-1.4981
-4.04569
-1.10267
-1.58755
-1.18955
-1.3321
-0.739424
-1.35577
-0.647408
0
0
-5.34924
-4.72475
-5.19572
-3.0421
-2.55251
-2.89179
-1.16843
-1.77495
-1.16412
-2.4703
-2.66684
-3.14982
-2.69769
-3.40034
-1.30947
-1.35969
-1.93222
-1.7678
-1.16816
-1.14291
-1.18
-4.34867
-3.66546
0
0
0
-0.71826
-4.04802
-4.27888
-4.74297
-2.04181
-2.55414
-2.63299
-2.39016
-3.57214
-3.08591
-3.44918
-4.53823
-2.14477
0
0
0
-1.6608
-3.90245
-4.3877
-3.9151
0
0
-0.675654
-1.56795
-1.8179
-1.33293
-3.45961
-3.84282
-3.93942
-4.10296
-3.38065
-4.11784
-4.54928
-4.82929
-2.08622
-1.71026
-1.80611
-1.89526
-1.94852
-2.03395
0
-1.43051
-2.12174
-1.96347
-5.33445
-4.77856
-5.26672
-4.35435
-3.74146
-2.78714
-0.745793
-0.800483
-1.22689
-3.80036
-3.45498
-3.58233
-4.12975
-3.63006
-2.80618
-2.52182
-2.30112
-2.22395
-1.83612
-1.23009
-1.17784
-1.55112
-1.85846
-2.06932
-2.8451
-2.44795
-2.29859
-2.61557
-0.782378
-0.840648
0
-0.704755
-2.92142
-3.73163
-3.40406
-3.37338
-0.758051
-0.820295
-1.39224
0
-0.57723
-2.06786
-1.66046
-1.47763
-2.24605
-0.557957
0
-1.75032
-1.84217
-1.48689
-1.28063
-0.578909
-4.71125
-4.733
-4.71523
-2.96497
-2.15175
-0.7997
-1.41917
-1.60502
-3.87525
-3.22033
-3.727
-5.41235
-3.45848
-3.45917
0
0
0
-2.02999
-3.14476
-2.76694
-3.58041
-4.04408
-3.85109
-4.03933
-1.83694
-1.21832
-2.59728
-2.50371
-3.09404
0
0
0
-0.691843
-4.68026
-3.98702
-3.95996
-0.655033
-1.28671
-0.673836
-0.801858
-1.20862
-1.35387
-2.83533
-2.35049
-2.03888
-2.46053
-4.84245
-4.86147
-3.85688
-3.91391
-4.48979
-3.87412
-3.67995
-3.46645
-3.81356
-3.29145
-3.55927
-3.08416
-2.54614
-2.56283
-3.48161
-2.95314
-2.87328
-3.19765
-3.39351
-2.9559
-3.42686
-3.24518
-3.8664
-3.56769
-1.18201
-1.1286
-1.79423
-1.65596
-1.8767
-3.30004
-2.01213
-1.42283
-1.78333
-4.19853
-4.05218
-4.20793
-4.7221
-0.608932
0
-0.628915
-0.637672
-1.80661
-1.11722
-1.25899
-1.67678
-2.46728
-2.46597
0
-0.580457
0
0
-1.82269
-1.46593
-2.22464
-3.17434
-0.920453
-1.5499
-1.62785
-1.23182
-1.1039
-4.44679
-4.32514
-6.143
-5.31523
-4.38631
-4.4119
-4.51309
-1.10584
-1.58401
-1.13263
-0.901536
-2.84713
-2.40983
-1.41488
-0.621051
0
0
-0.592753
-3.3338
-3.69298
-1.47196
-2.22869
-2.2482
-2.64209
-1.78224
-1.93126
-2.11396
-2.5777
-2.26489
-1.54693
-0.775387
-1.07654
-0.728125
-1.21982
-0.698664
-0.679714
-1.64465
-2.21534
-1.91804
-2.49156
-2.51639
-2.93533
-2.25149
-2.22306
-1.66396
-0.765434
-0.694403
-0.705844
0
-1.17193
-1.86745
-2.49525
-3.03449
-3.03733
-1.19527
-2.21608
-4.21812
-4.63155
-2.68865
-2.36655
-2.27232
-0.910952
-0.695665
0
-0.688341
-1.21121
-3.22666
-5.51622
-5.52036
-4.98115
-4.96496
-3.17505
-3.12832
-3.62079
-2.94882
-2.85784
-2.71521
-2.39147
-2.60382
-3.46741
-4.08012
-3.58705
-1.8174
-1.64499
-3.89648
-4.5749
-4.83687
-2.78806
-2.53494
-3.03749
-2.58022
-0.623257
0
-0.691446
-4.87973
-1.40818
-2.02494
0
-1.68055
-1.25601
-1.69993
-3.61694
-3.02722
-2.27922
-1.47604
-1.74728
-2.2442
-3.93899
-4.39865
-3.63665
-4.3739
-4.34031
-3.3717
-3.39667
-3.59885
-4.08381
-3.59031
-3.46143
-3.50591
-2.82137
-2.54748
-2.8765
-5.46753
-0.646109
-0.803861
0
-3.43628
-3.00684
-2.91859
-3.30609
-2.65055
-3.3193
-3.0531
-3.28261
-3.81892
-2.52387
-3.08729
-2.41061
-2.7606
-2.31237
-0.81749
-1.21743
-1.22206
-2.73457
-2.02374
-2.40851
-2.05506
-1.0887
-1.31793
-1.81616
-2.26326
-2.21947
0
0
-0.590073
0
-0.714461
0
-0.677153
-0.794209
-2.06424
-2.01747
-1.78253
-1.21994
-1.80338
-1.18085
-1.66019
-0.975376
-2.32856
-2.90322
-2.58556
-2.98918
-1.93437
-0.726863
-0.658785
-0.753442
0
-4.38502
-4.34254
-4.93415
-4.91778
-4.33227
-4.93278
-4.98402
-1.66088
-1.2785
-1.51166
-1.97642
-0.612906
-4.3049
-3.719
-1.32279
-1.27012
-0.70297
-1.12991
-0.836005
-0.6502
-1.09619
-1.22903
-1.77739
-1.72924
-1.15031
-1.75066
-1.89118
-1.65449
-1.18842
-1.49377
-1.05126
-4.20648
-4.21895
-0.842468
0
0
0
-0.552369
-0.653101
0
-3.53658
-2.17146
-5.94888
-5.96499
-6.01847
-0.683172
-0.565464
-0.695027
-4.39771
-5.07544
-5.08953
-3.09182
-2.85831
-4.44256
-4.26782
-4.19153
-2.18643
-0.65549
-1.1998
-1.07727
-0.721937
0
0
-4.36806
-4.43532
-3.79015
-3.78219
0
-0.613248
-0.676525
-1.10708
-2.52344
-2.11497
-2.67701
-1.97061
-3.73305
-3.67592
-2.75592
-4.59269
-4.62371
-2.91974
-3.20101
-3.58781
-1.46279
-1.7464
-1.94163
-1.67911
-1.29919
-2.90185
-2.86659
-3.09231
-0.635162
0
0
0
0
-4.6878
-4.04306
-4.68759
-4.87164
-5.24668
-4.63694
-5.31156
-1.63823
0
-0.682868
-0.691938
-1.57006
-2.97664
-2.38254
-1.51784
-1.15224
0
-0.676488
-0.744589
-0.57525
-1.51508
-1.10592
-1.91235
-1.92089
-1.77312
-0.555191
0
0
0
-2.13735
-2.4363
-2.72123
-2.03844
-2.42303
-3.03583
-2.47782
-2.36532
-2.54761
-2.22965
-2.09868
-3.3877
-2.74508
-3.10766
-2.66732
-4.51699
-3.8483
-4.38583
-4.43003
-1.99128
-1.48141
-2.06739
-1.92787
-1.21993
-1.20978
-0.633795
-1.58839
-2.38957
-2.10548
-1.88282
-3.1236
-3.69061
-3.67641
-3.07106
-3.15299
-2.40354
-2.81654
-3.42332
-3.2488
-3.36877
-2.52145
-2.95733
-1.9761
-1.29187
-2.02893
-3.22024
-3.49736
-3.63458
-3.96192
0
0
0
-4.21649
-3.57356
-4.81543
-5.37265
-4.56005
-4.58022
-3.53228
-1.16042
-2.8532
-0.329813
0
0
-2.24389
-2.62637
-2.57961
-1.90698
-0.611422
-1.09853
-1.27127
-0.660268
-1.84161
-2.53794
-0.660373
0
0
-0.630088
-2.35936
-2.1256
-2.47236
-1.73412
-1.19694
-1.20424
-1.03729
-2.24207
-2.2013
-2.16391
-3.42279
-2.89184
-3.23095
0
-0.657573
-0.718616
-3.60895
-1.88055
-2.02704
-4.42612
-3.8847
-1.19865
-1.17019
-1.27636
-0.682104
-3.56124
-3.1386
-3.28572
-0.610553
-1.24537
-0.595827
-0.644897
-3.38827
-4.03994
-4.00233
-1.94811
-2.65475
-1.1978
-1.78445
-1.50453
-1.89543
-1.48695
-1.64023
-2.00991
-1.82656
-3.84654
-4.28301
-4.81936
-4.23257
-0.562025
0
-0.89959
0
0
0
-0.642107
-1.73706
-2.23285
-2.29247
-1.98557
-0.562705
-0.566104
-0.81768
-0.939845
-3.17849
-3.70859
-0.620673
0
-0.659602
-2.45008
-3.14488
-2.55088
-1.86945
-2.55757
-2.35167
-4.01286
-4.04145
-1.12992
-0.62181
-1.29339
-1.17486
-1.30743
-0.746475
-1.10983
-1.19782
-1.67064
-2.23003
-2.25591
-1.85103
-2.5155
-3.38407
-0.563184
-2.18268
-1.95658
-1.67533
-1.58047
-1.78449
-1.22393
-1.61996
-4.84581
-5.61712
-4.99724
-5.31521
-2.61185
-2.64264
-3.19174
-3.16598
-3.76324
-2.03385
-1.46988
-1.5737
-1.75104
-1.10253
-1.3204
0
0
-0.699429
-0.655692
-1.3653
-0.762368
-0.585776
-2.16693
-2.08483
-2.12542
-1.27891
-1.67343
-1.82582
-1.889
-0.673768
-5.11571
-4.50245
-5.03543
-5.11056
0
0
-1.34776
-2.1642
-2.87663
-2.52745
-2.67728
-0.6799
-1.83797
-1.95963
-1.48637
-1.61425
-2.88821
-2.44747
-2.70243
-2.21157
-2.79897
-2.16621
-2.53854
-1.75665
-0.877021
-1.97961
-2.68697
-3.08814
-4.67323
-3.95587
-1.669
-1.98943
-2.28855
-1.51948
-1.80734
-1.1926
-1.16426
-3.2996
-2.8316
-3.16534
-3.43696
-1.52093
-2.0171
-2.14758
-0.668464
-4.4019
-4.63697
-5.11009
-4.73669
-2.90195
-3.11421
-3.55107
-1.52703
-1.16358
-1.10008
-1.13433
-1.7346
-1.64484
-1.07886
-2.9927
-3.17407
-3.67769
-0.606082
-0.82563
-0.854705
0
-1.08776
-0.678522
-0.672661
-1.37846
-2.82614
-2.56682
-3.20614
-2.51266
-1.09361
-2.46613
-2.91414
-2.62922
-1.8917
-1.74524
-1.20919
-1.24673
-4.32938
-3.97618
-4.54723
-0.607001
0
0
-1.14628
-1.13695
-1.65158
-2.80124
-2.56427
-3.52269
-2.88464
-0.688254
-0.652942
0
-3.72691
-3.66039
-3.91135
-4.422
-1.11884
-1.17563
-4.41027
-5.01633
-4.35734
-3.83095
-4.23295
-4.40794
-2.36695
-2.49031
-2.8582
-1.77082
-1.83091
-2.49626
-2.58826
-3.16341
-3.94732
-4.53343
-0.642068
0
0
-3.25391
-3.36569
-2.9078
-2.20563
-2.83278
-1.25465
-1.12224
-0.769394
-1.713
-2.14947
-2.04931
-0.574098
-0.693851
-0.638702
-0.636793
0
-0.664053
-0.982516
-1.60709
-0.713614
-0.674226
-0.792509
0
-4.95149
-5.13941
-5.61206
-5.55589
-1.25008
-0.6478
-0.680694
-0.694074
-2.71631
-2.36757
-2.73128
-2.02089
-2.70557
-3.00943
-2.46099
-4.57529
-3.82621
-4.21505
-4.97622
-5.55184
-5.69705
-5.61018
-4.94915
-1.91529
-2.01516
-4.06302
-3.92789
-3.48908
-2.53476
-3.15928
-2.74529
-0.699041
-0.685176
-0.581993
-1.10448
-1.37217
-0.660514
-0.599771
-1.34521
-0.809936
-4.76393
-4.22775
-4.15116
-1.89101
-1.46257
-1.72866
-4.42729
-4.27943
-4.85172
-4.2172
-4.32184
-3.12297
-2.85115
-2.91165
-3.68413
-3.11263
-1.58625
-1.53884
-1.5543
-0.620694
0
0
0
-3.39584
-2.78104
-2.01981
-1.99316
-2.39201
-1.67183
-1.70105
-3.41466
-1.1867
-0.737465
-0.583159
-0.678536
-1.48842
-1.53785
-2.00527
-1.32937
-3.39873
-3.74435
-3.37614
0
-0.636058
0
0
-0.649189
-2.30454
-2.24438
-2.96986
-1.80666
-1.35041
-2.68797
-2.7728
-2.87812
-3.6404
-4.06071
-3.34215
-3.79267
-4.44016
-3.93313
-3.80733
-1.11557
-0.595169
-0.73864
-0.638682
-4.35002
-4.40946
-3.77065
-4.39481
-1.89488
-1.64173
-2.95974
-3.53263
-1.64457
-4.71271
-4.10243
-4.25534
-0.630227
-1.20409
-1.23339
-1.23935
-0.604095
-0.911023
0
0
-3.55601
-4.03358
-4.07153
-1.46125
-1.20124
-3.64794
-3.52029
-3.23466
-3.91181
-5.31959
-2.37049
-1.95342
-2.71376
-3.68417
-4.0203
-4.49982
-3.10807
-3.58931
-2.95981
0
-0.686165
0
0
-2.91113
-2.30401
-2.58915
-2.54884
-2.68031
-3.3161
-1.29792
-1.29842
-1.06602
-0.661364
-1.07752
-0.584664
-0.629834
-1.77217
-1.93966
-1.83975
-4.58342
-4.51753
-3.95017
-0.853131
0
0
-0.673114
0
0
-0.658518
-3.87069
-3.62101
-2.05895
-1.43562
-1.97649
-2.86823
-3.50891
-3.12797
-3.50448
-3.31696
-2.96133
-2.64778
-3.25291
0
-0.640461
-1.32835
-0.890127
-1.55718
-3.94793
-1.95095
-1.83499
-2.1671
-0.71019
-1.04653
-1.2183
-2.30872
-2.94867
-2.34968
-1.95541
-2.55995
-2.51169
-2.53975
-0.665028
-1.89327
-1.44018
-1.87552
-2.09511
-2.95793
-2.37974
[truncated: 794,195 more chars]
