# Supplementary material for: Optogenetic Stimulation Using Anion Channelrhodopsin (GtACR1) Facilitates Termination of Reentrant Arrhythmias With Low Light Energy Requirements: A Computational Study
Source: Front Physiol. 2021 Aug 30;12:718622. doi: 10.3389/fphys.2021.718622 (PMC8435849; doi:10.3389/fphys.2021.718622)
Supplement: Supplementary file 1 [file Data_Sheet_1.ZIP › DemoCodeIGtACR1/Attenuation-files/11-mesh-uvc_r0-gGtACR1_D0.582_1.4.adj]

147595
intra
0 1.4
1 1.4
2 0
3 1.4
4 0
5 1.4
6 0
7 1.4
8 1.4
9 1.4
10 1.4
11 1.4
12 0
13 1.4
14 0
15 1.4
16 0
17 1.4
18 1.4
19 1.4
20 1.4
21 1.4
22 0
23 1.4
24 1.4
25 0
26 1.4
27 0
28 1.4
29 1.4
30 1.4
31 0
32 0
33 0
34 0
35 0
36 0
37 1.4
38 0
39 0
40 1.4
41 1.4
42 0
43 1.4
44 0
45 1.4
46 0
47 0
48 1.4
49 1.4
50 1.4
51 0
52 1.4
53 1.4
54 1.4
55 1.4
56 0
57 1.4
58 1.4
59 1.4
60 1.4
61 1.4
62 1.4
63 1.4
64 0
65 1.4
66 0
67 1.4
68 1.4
69 1.4
70 1.4
71 0
72 1.4
73 1.4
74 0
75 0
76 1.4
77 1.4
78 1.4
79 0
80 1.4
81 0
82 0
83 1.4
84 0
85 0
86 0
87 0
88 0
89 0
90 1.4
91 1.4
92 0
93 1.4
94 0
95 0
96 1.4
97 1.4
98 1.4
99 1.4
100 1.4
101 1.4
102 1.4
103 1.4
104 0
105 0
106 0
107 1.4
108 0
109 0
110 0
111 0
112 0
113 1.4
114 1.4
115 1.4
116 0
117 1.4
118 1.4
119 0
120 1.4
121 1.4
122 0
123 0
124 0
125 1.4
126 1.4
127 1.4
128 0
129 1.4
130 0
131 1.4
132 1.4
133 0
134 0
135 0
136 1.4
137 1.4
138 1.4
139 1.4
140 1.4
141 1.4
142 1.4
143 0
144 0
145 1.4
146 0
147 0
148 0
149 1.4
150 1.4
151 1.4
152 0
153 0
154 1.4
155 1.4
156 1.4
157 1.4
158 0
159 1.4
160 0
161 0
162 0
163 1.4
164 0
165 0
166 1.4
167 0
168 1.4
169 1.4
170 0
171 0
172 1.4
173 1.4
174 0
175 0
176 1.4
177 0
178 0
179 0
180 0
181 1.4
182 0
183 1.4
184 0
185 0
186 1.4
187 1.4
188 0
189 1.4
190 1.4
191 1.4
192 0
193 1.4
194 0
195 1.4
196 1.4
197 0
198 0
199 1.4
200 0
201 0
202 1.4
203 1.4
204 1.4
205 1.4
206 1.4
207 0
208 1.4
209 1.4
210 1.4
211 0
212 1.4
213 0
214 0
215 1.4
216 1.4
217 0
218 0
219 1.4
220 1.4
221 1.4
222 1.4
223 0
224 1.4
225 1.4
226 0
227 1.4
228 0
229 1.4
230 0
231 1.4
232 1.4
233 1.4
234 0
235 1.4
236 1.4
237 1.4
238 1.4
239 0
240 1.4
241 1.4
242 1.4
243 0
244 0
245 0
246 1.4
247 0
248 1.4
249 1.4
250 0
251 1.4
252 1.4
253 1.4
254 1.4
255 1.4
256 1.4
257 1.4
258 1.4
259 1.4
260 1.4
261 1.4
262 1.4
263 0
264 0
265 0
266 1.4
267 1.4
268 0
269 1.4
270 1.4
271 1.4
272 0
273 1.4
274 1.4
275 1.4
276 1.4
277 0
278 1.4
279 0
280 1.4
281 1.4
282 1.4
283 1.4
284 0
285 0
286 1.4
287 0
288 1.4
289 0
290 1.4
291 1.4
292 1.4
293 0
294 1.4
295 1.4
296 1.4
297 1.4
298 1.4
299 0
300 1.4
301 1.4
302 1.4
303 1.4
304 0
305 0
306 0
307 1.4
308 1.4
309 1.4
310 1.4
311 0
312 0
313 1.4
314 0
315 1.4
316 1.4
317 1.4
318 1.4
319 1.4
320 1.4
321 1.4
322 0
323 0
324 0
325 1.4
326 0
327 0
328 1.4
329 0
330 0
331 0
332 0
333 0
334 1.4
335 1.4
336 1.4
337 1.4
338 0
339 0
340 0
341 1.4
342 0
343 0
344 1.4
345 0
346 0
347 1.4
348 1.4
349 1.4
350 1.4
351 1.4
352 1.4
353 1.4
354 1.4
355 0
356 0
357 0
358 1.4
359 0
360 1.4
361 1.4
362 1.4
363 1.4
364 1.4
365 1.4
366 0
367 1.4
368 1.4
369 1.4
370 1.4
371 0
372 1.4
373 1.4
374 1.4
375 1.4
376 1.4
377 1.4
378 1.4
379 0
380 1.4
381 0
382 0
383 1.4
384 1.4
385 1.4
386 0
387 0
388 0
389 0
390 1.4
391 1.4
392 0
393 0
394 1.4
395 0
396 0
397 0
398 1.4
399 1.4
400 0
401 0
402 1.4
403 1.4
404 1.4
405 1.4
406 1.4
407 1.4
408 1.4
409 0
410 1.4
411 1.4
412 0
413 1.4
414 0
415 1.4
416 0
417 1.4
418 0
419 1.4
420 1.4
421 1.4
422 1.4
423 1.4
424 0
425 1.4
426 0
427 0
428 1.4
429 0
430 1.4
431 0
432 0
433 1.4
434 0
435 1.4
436 0
437 1.4
438 1.4
439 0
440 1.4
441 1.4
442 1.4
443 1.4
444 1.4
445 1.4
446 1.4
447 1.4
448 1.4
449 1.4
450 0
451 0
452 0
453 1.4
454 1.4
455 1.4
456 0
457 0
458 0
459 0
460 0
461 0
462 1.4
463 1.4
464 0
465 1.4
466 0
467 1.4
468 1.4
469 0
470 1.4
471 1.4
472 1.4
473 1.4
474 0
475 0
476 0
477 1.4
478 0
479 1.4
480 0
481 1.4
482 0
483 1.4
484 0
485 1.4
486 0
487 0
488 1.4
489 0
490 0
491 0
492 1.4
493 0
494 1.4
495 0
496 1.4
497 1.4
498 1.4
499 1.4
500 1.4
501 1.4
502 1.4
503 1.4
504 0
505 0
506 1.4
507 0
508 1.4
509 0
510 0
511 1.4
512 1.4
513 0
514 0
515 1.4
516 0
517 1.4
518 1.4
519 0
520 0
521 0
522 1.4
523 0
524 0
525 1.4
526 1.4
527 1.4
528 0
529 0
530 1.4
531 0
532 1.4
533 1.4
534 0
535 0
536 1.4
537 0
538 1.4
539 1.4
540 0
541 1.4
542 0
543 1.4
544 0
545 0
546 1.4
547 0
548 1.4
549 0
550 0
551 0
552 1.4
553 1.4
554 1.4
555 1.4
556 1.4
557 0
558 0
559 0
560 0
561 1.4
562 1.4
563 1.4
564 0
565 0
566 1.4
567 0
568 1.4
569 0
570 0
571 1.4
572 1.4
573 1.4
574 1.4
575 1.4
576 1.4
577 1.4
578 0
579 1.4
580 0
581 0
582 1.4
583 1.4
584 0
585 1.4
586 1.4
587 0
588 0
589 1.4
590 1.4
591 1.4
592 1.4
593 1.4
594 1.4
595 1.4
596 1.4
597 0
598 1.4
599 0
600 1.4
601 0
602 1.4
603 0
604 1.4
605 1.4
606 1.4
607 1.4
608 1.4
609 1.4
610 1.4
611 1.4
612 1.4
613 1.4
614 0
615 1.4
616 0
617 0
618 1.4
619 1.4
620 1.4
621 0
622 1.4
623 1.4
624 1.4
625 0
626 1.4
627 0
628 0
629 0
630 0
631 1.4
632 1.4
633 1.4
634 1.4
635 0
636 0
637 0
638 1.4
639 1.4
640 0
641 1.4
642 0
643 1.4
644 1.4
645 0
646 0
647 0
648 0
649 1.4
650 0
651 1.4
652 0
653 1.4
654 0
655 0
656 1.4
657 1.4
658 0
659 0
660 1.4
661 1.4
662 0
663 1.4
664 0
665 1.4
666 0
667 1.4
668 1.4
669 1.4
670 0
671 1.4
672 1.4
673 0
674 1.4
675 0
676 0
677 1.4
678 0
679 1.4
680 0
681 1.4
682 0
683 0
684 1.4
685 0
686 1.4
687 0
688 1.4
689 0
690 0
691 0
692 1.4
693 1.4
694 1.4
695 1.4
696 1.4
697 0
698 0
699 1.4
700 1.4
701 1.4
702 1.4
703 0
704 0
705 1.4
706 0
707 0
708 1.4
709 1.4
710 1.4
711 1.4
712 1.4
713 0
714 1.4
715 1.4
716 1.4
717 1.4
718 0
719 0
720 1.4
721 0
722 1.4
723 1.4
724 1.4
725 0
726 0
727 0
728 0
729 1.4
730 1.4
731 0
732 1.4
733 1.4
734 1.4
735 0
736 0
737 0
738 1.4
739 1.4
740 1.4
741 1.4
742 1.4
743 1.4
744 0
745 1.4
746 1.4
747 1.4
748 1.4
749 0
750 0
751 1.4
752 0
753 0
754 1.4
755 0
756 0
757 1.4
758 0
759 1.4
760 1.4
761 0
762 1.4
763 0
764 1.4
765 1.4
766 0
767 0
768 1.4
769 1.4
770 0
771 1.4
772 0
773 1.4
774 1.4
775 1.4
776 1.4
777 0
778 1.4
779 1.4
780 1.4
781 1.4
782 1.4
783 1.4
784 1.4
785 0
786 0
787 1.4
788 0
789 1.4
790 1.4
791 0
792 1.4
793 0
794 0
795 0
796 1.4
797 1.4
798 1.4
799 0
800 0
801 1.4
802 1.4
803 1.4
804 1.4
805 0
806 1.4
807 0
808 1.4
809 1.4
810 0
811 1.4
812 1.4
813 0
814 0
815 0
816 0
817 0
818 0
819 0
820 1.4
821 0
822 1.4
823 0
824 0
825 0
826 1.4
827 0
828 0
829 0
830 1.4
831 0
832 0
833 0
834 1.4
835 0
836 1.4
837 1.4
838 0
839 1.4
840 1.4
841 1.4
842 0
843 1.4
844 0
845 1.4
846 1.4
847 0
848 0
849 0
850 0
851 1.4
852 0
853 1.4
854 0
855 1.4
856 1.4
857 0
858 0
859 0
860 1.4
861 1.4
862 1.4
863 0
864 0
865 0
866 1.4
867 0
868 0
869 0
870 0
871 1.4
872 1.4
873 1.4
874 1.4
875 1.4
876 1.4
877 1.4
878 1.4
879 0
880 0
881 0
882 1.4
883 1.4
884 1.4
885 0
886 1.4
887 0
888 0
889 1.4
890 1.4
891 1.4
892 0
893 1.4
894 0
895 1.4
896 1.4
897 1.4
898 1.4
899 1.4
900 0
901 1.4
902 0
903 1.4
904 1.4
905 1.4
906 0
907 1.4
908 1.4
909 1.4
910 0
911 0
912 1.4
913 1.4
914 0
915 0
916 0
917 0
918 1.4
919 1.4
920 1.4
921 0
922 0
923 0
924 1.4
925 1.4
926 1.4
927 0
928 0
929 0
930 1.4
931 1.4
932 1.4
933 1.4
934 1.4
935 1.4
936 1.4
937 0
938 1.4
939 1.4
940 0
941 1.4
942 0
943 0
944 1.4
945 0
946 1.4
947 1.4
948 0
949 1.4
950 1.4
951 1.4
952 1.4
953 0
954 0
955 1.4
956 1.4
957 1.4
958 0
959 0
960 1.4
961 1.4
962 0
963 1.4
964 1.4
965 0
966 0
967 1.4
968 1.4
969 1.4
970 1.4
971 0
972 0
973 0
974 1.4
975 1.4
976 1.4
977 1.4
978 0
979 0
980 1.4
981 1.4
982 0
983 1.4
984 1.4
985 0
986 1.4
987 0
988 0
989 0
990 0
991 1.4
992 1.4
993 0
994 1.4
995 1.4
996 1.4
997 1.4
998 0
999 0
1000 0
1001 1.4
1002 0
1003 1.4
1004 1.4
1005 1.4
1006 1.4
1007 0
1008 0
1009 1.4
1010 1.4
1011 1.4
1012 1.4
1013 1.4
1014 0
1015 1.4
1016 0
1017 1.4
1018 0
1019 1.4
1020 0
1021 1.4
1022 1.4
1023 0
1024 1.4
1025 1.4
1026 0
1027 0
1028 0
1029 0
1030 0
1031 1.4
1032 0
1033 1.4
1034 1.4
1035 1.4
1036 1.4
1037 0
1038 0
1039 0
1040 0
1041 0
1042 1.4
1043 0
1044 1.4
1045 1.4
1046 1.4
1047 1.4
1048 0
1049 1.4
1050 1.4
1051 0
1052 0
1053 0
1054 1.4
1055 1.4
1056 1.4
1057 1.4
1058 0
1059 0
1060 1.4
1061 0
1062 0
1063 1.4
1064 0
1065 1.4
1066 0
1067 1.4
1068 0
1069 1.4
1070 1.4
1071 1.4
1072 1.4
1073 0
1074 1.4
1075 0
1076 1.4
1077 0
1078 1.4
1079 0
1080 1.4
1081 1.4
1082 1.4
1083 1.4
1084 0
1085 1.4
1086 0
1087 1.4
1088 1.4
1089 0
1090 0
1091 1.4
1092 1.4
1093 1.4
1094 1.4
1095 1.4
1096 1.4
1097 0
1098 0
1099 0
1100 1.4
1101 1.4
1102 1.4
1103 1.4
1104 0
1105 1.4
1106 0
1107 1.4
1108 1.4
1109 0
1110 0
1111 0
1112 1.4
1113 1.4
1114 1.4
1115 1.4
1116 1.4
1117 1.4
1118 0
1119 1.4
1120 0
1121 1.4
1122 1.4
1123 1.4
1124 1.4
1125 1.4
1126 0
1127 1.4
1128 1.4
1129 1.4
1130 1.4
1131 1.4
1132 0
1133 0
1134 0
1135 1.4
1136 1.4
1137 0
1138 1.4
1139 1.4
1140 1.4
1141 1.4
1142 1.4
1143 1.4
1144 1.4
1145 1.4
1146 1.4
1147 1.4
1148 1.4
1149 1.4
1150 1.4
1151 0
1152 0
1153 1.4
1154 0
1155 0
1156 0
1157 1.4
1158 0
1159 1.4
1160 0
1161 1.4
1162 1.4
1163 0
1164 1.4
1165 1.4
1166 1.4
1167 1.4
1168 1.4
1169 1.4
1170 1.4
1171 0
1172 1.4
1173 1.4
1174 1.4
1175 1.4
1176 0
1177 1.4
1178 0
1179 0
1180 1.4
1181 0
1182 1.4
1183 0
1184 0
1185 1.4
1186 1.4
1187 0
1188 0
1189 1.4
1190 1.4
1191 1.4
1192 1.4
1193 0
1194 1.4
1195 0
1196 0
1197 1.4
1198 0
1199 1.4
1200 0
1201 1.4
1202 0
1203 0
1204 1.4
1205 0
1206 1.4
1207 0
1208 0
1209 1.4
1210 1.4
1211 1.4
1212 0
1213 1.4
1214 1.4
1215 0
1216 1.4
1217 0
1218 0
1219 0
1220 1.4
1221 0
1222 0
1223 1.4
1224 0
1225 1.4
1226 1.4
1227 1.4
1228 1.4
1229 0
1230 0
1231 0
1232 1.4
1233 1.4
1234 0
1235 1.4
1236 1.4
1237 1.4
1238 1.4
1239 1.4
1240 1.4
1241 1.4
1242 1.4
1243 1.4
1244 1.4
1245 1.4
1246 1.4
1247 0
1248 1.4
1249 0
1250 1.4
1251 1.4
1252 1.4
1253 1.4
1254 1.4
1255 1.4
1256 1.4
1257 1.4
1258 1.4
1259 0
1260 1.4
1261 1.4
1262 1.4
1263 1.4
1264 1.4
1265 0
1266 0
1267 1.4
1268 0
1269 0
1270 1.4
1271 1.4
1272 1.4
1273 1.4
1274 0
1275 0
1276 0
1277 1.4
1278 0
1279 0
1280 0
1281 0
1282 1.4
1283 1.4
1284 1.4
1285 0
1286 1.4
1287 1.4
1288 0
1289 0
1290 1.4
1291 0
1292 0
1293 1.4
1294 1.4
1295 1.4
1296 0
1297 0
1298 0
1299 1.4
1300 0
1301 0
1302 0
1303 1.4
1304 1.4
1305 0
1306 0
1307 1.4
1308 1.4
1309 1.4
1310 1.4
1311 0
1312 1.4
1313 0
1314 0
1315 1.4
1316 1.4
1317 0
1318 1.4
1319 1.4
1320 1.4
1321 0
1322 1.4
1323 1.4
1324 1.4
1325 0
1326 0
1327 0
1328 0
1329 1.4
1330 1.4
1331 1.4
1332 0
1333 1.4
1334 1.4
1335 0
1336 0
1337 0
1338 1.4
1339 1.4
1340 1.4
1341 1.4
1342 1.4
1343 1.4
1344 0
1345 1.4
1346 0
1347 0
1348 1.4
1349 0
1350 0
1351 1.4
1352 1.4
1353 0
1354 0
1355 1.4
1356 0
1357 1.4
1358 0
1359 1.4
1360 1.4
1361 0
1362 1.4
1363 0
1364 1.4
1365 1.4
1366 1.4
1367 0
1368 1.4
1369 1.4
1370 1.4
1371 0
1372 1.4
1373 0
1374 1.4
1375 0
1376 1.4
1377 1.4
1378 0
1379 1.4
1380 0
1381 0
1382 1.4
1383 1.4
1384 1.4
1385 1.4
1386 0
1387 1.4
1388 1.4
1389 1.4
1390 1.4
1391 0
1392 0
1393 1.4
1394 1.4
1395 1.4
1396 0
1397 1.4
1398 0
1399 0
1400 0
1401 1.4
1402 0
1403 1.4
1404 1.4
1405 0
1406 0
1407 0
1408 0
1409 0
1410 1.4
1411 0
1412 1.4
1413 1.4
1414 0
1415 1.4
1416 1.4
1417 0
1418 1.4
1419 0
1420 1.4
1421 0
1422 1.4
1423 1.4
1424 1.4
1425 1.4
1426 1.4
1427 1.4
1428 0
1429 1.4
1430 0
1431 1.4
1432 0
1433 1.4
1434 0
1435 1.4
1436 1.4
1437 0
1438 1.4
1439 0
1440 1.4
1441 1.4
1442 1.4
1443 1.4
1444 0
1445 1.4
1446 1.4
1447 0
1448 1.4
1449 1.4
1450 0
1451 0
1452 1.4
1453 1.4
1454 0
1455 0
1456 1.4
1457 0
1458 1.4
1459 0
1460 1.4
1461 1.4
1462 0
1463 1.4
1464 0
1465 1.4
1466 0
1467 1.4
1468 1.4
1469 0
1470 0
1471 0
1472 1.4
1473 0
1474 1.4
1475 1.4
1476 1.4
1477 1.4
1478 0
1479 1.4
1480 0
1481 0
1482 0
1483 0
1484 0
1485 1.4
1486 1.4
1487 1.4
1488 1.4
1489 0
1490 1.4
1491 1.4
1492 1.4
1493 1.4
1494 1.4
1495 1.4
1496 1.4
1497 1.4
1498 1.4
1499 0
1500 1.4
1501 1.4
1502 1.4
1503 1.4
1504 1.4
1505 0
1506 0
1507 0
1508 0
1509 1.4
1510 1.4
1511 1.4
1512 1.4
1513 1.4
1514 1.4
1515 1.4
1516 1.4
1517 0
1518 1.4
1519 1.4
1520 1.4
1521 1.4
1522 1.4
1523 1.4
1524 1.4
1525 1.4
1526 0
1527 1.4
1528 1.4
1529 0
1530 1.4
1531 1.4
1532 1.4
1533 1.4
1534 0
1535 0
1536 1.4
1537 0
1538 1.4
1539 1.4
1540 1.4
1541 1.4
1542 1.4
1543 0
1544 0
1545 0
1546 1.4
1547 1.4
1548 1.4
1549 0
1550 0
1551 1.4
1552 1.4
1553 1.4
1554 1.4
1555 1.4
1556 0
1557 1.4
1558 1.4
1559 1.4
1560 1.4
1561 0
1562 0
1563 1.4
1564 1.4
1565 1.4
1566 1.4
1567 0
1568 1.4
1569 1.4
1570 1.4
1571 0
1572 1.4
1573 1.4
1574 1.4
1575 0
1576 0
1577 1.4
1578 1.4
1579 1.4
1580 0
1581 1.4
1582 0
1583 1.4
1584 1.4
1585 1.4
1586 1.4
1587 0
1588 0
1589 1.4
1590 0
1591 1.4
1592 1.4
1593 1.4
1594 0
1595 1.4
1596 1.4
1597 0
1598 0
1599 1.4
1600 1.4
1601 1.4
1602 0
1603 1.4
1604 1.4
1605 1.4
1606 1.4
1607 0
1608 1.4
1609 0
1610 1.4
1611 1.4
1612 1.4
1613 0
1614 1.4
1615 1.4
1616 0
1617 1.4
1618 0
1619 1.4
1620 1.4
1621 1.4
1622 0
1623 1.4
1624 0
1625 0
1626 0
1627 1.4
1628 1.4
1629 0
1630 0
1631 1.4
1632 0
1633 0
1634 1.4
1635 1.4
1636 0
1637 1.4
1638 1.4
1639 1.4
1640 1.4
1641 1.4
1642 1.4
1643 1.4
1644 0
1645 0
1646 0
1647 0
1648 1.4
1649 0
1650 1.4
1651 1.4
1652 0
1653 0
1654 0
1655 0
1656 1.4
1657 0
1658 0
1659 1.4
1660 0
1661 0
1662 1.4
1663 1.4
1664 0
1665 0
1666 0
1667 0
1668 0
1669 1.4
1670 0
1671 1.4
1672 1.4
1673 1.4
1674 0
1675 0
1676 0
1677 1.4
1678 1.4
1679 1.4
1680 0
1681 1.4
1682 1.4
1683 1.4
1684 1.4
1685 0
1686 0
1687 0
1688 1.4
1689 1.4
1690 1.4
1691 1.4
1692 1.4
1693 1.4
1694 1.4
1695 0
1696 0
1697 1.4
1698 1.4
1699 1.4
1700 1.4
1701 1.4
1702 1.4
1703 0
1704 0
1705 1.4
1706 1.4
1707 1.4
1708 1.4
1709 0
1710 0
1711 1.4
1712 0
1713 1.4
1714 1.4
1715 1.4
1716 0
1717 0
1718 1.4
1719 1.4
1720 1.4
1721 1.4
1722 1.4
1723 1.4
1724 1.4
1725 1.4
1726 0
1727 0
1728 1.4
1729 1.4
1730 1.4
1731 1.4
1732 1.4
1733 1.4
1734 1.4
1735 0
1736 1.4
1737 0
1738 0
1739 1.4
1740 0
1741 1.4
1742 0
1743 1.4
1744 0
1745 0
1746 1.4
1747 1.4
1748 1.4
1749 1.4
1750 0
1751 1.4
1752 0
1753 1.4
1754 0
1755 0
1756 1.4
1757 1.4
1758 1.4
1759 1.4
1760 1.4
1761 0
1762 0
1763 1.4
1764 0
1765 1.4
1766 1.4
1767 0
1768 1.4
1769 0
1770 0
1771 1.4
1772 0
1773 0
1774 0
1775 1.4
1776 0
1777 1.4
1778 1.4
1779 1.4
1780 0
1781 1.4
1782 0
1783 0
1784 1.4
1785 0
1786 1.4
1787 1.4
1788 0
1789 0
1790 1.4
1791 0
1792 1.4
1793 1.4
1794 1.4
1795 1.4
1796 1.4
1797 0
1798 1.4
1799 0
1800 0
1801 1.4
1802 0
1803 1.4
1804 0
1805 1.4
1806 0
1807 1.4
1808 1.4
1809 0
1810 1.4
1811 1.4
1812 1.4
1813 1.4
1814 1.4
1815 1.4
1816 1.4
1817 0
1818 0
1819 0
1820 1.4
1821 0
1822 0
1823 0
1824 1.4
1825 1.4
1826 0
1827 0
1828 1.4
1829 1.4
1830 1.4
1831 1.4
1832 0
1833 0
1834 0
1835 0
1836 1.4
1837 1.4
1838 0
1839 1.4
1840 0
1841 0
1842 1.4
1843 0
1844 0
1845 1.4
1846 1.4
1847 0
1848 1.4
1849 0
1850 1.4
1851 0
1852 1.4
1853 0
1854 0
1855 0
1856 0
1857 1.4
1858 0
1859 1.4
1860 1.4
1861 0
1862 1.4
1863 1.4
1864 1.4
1865 1.4
1866 0
1867 0
1868 1.4
1869 0
1870 1.4
1871 0
1872 1.4
1873 1.4
1874 0
1875 0
1876 0
1877 1.4
1878 1.4
1879 0
1880 1.4
1881 1.4
1882 1.4
1883 1.4
1884 1.4
1885 1.4
1886 1.4
1887 1.4
1888 0
1889 0
1890 1.4
1891 0
1892 0
1893 1.4
1894 1.4
1895 1.4
1896 1.4
1897 1.4
1898 0
1899 1.4
1900 0
1901 1.4
1902 1.4
1903 0
1904 0
1905 0
1906 1.4
1907 1.4
1908 0
1909 1.4
1910 0
1911 1.4
1912 1.4
1913 1.4
1914 1.4
1915 1.4
1916 1.4
1917 1.4
1918 0
1919 0
1920 0
1921 0
1922 1.4
1923 1.4
1924 0
1925 1.4
1926 1.4
1927 1.4
1928 0
1929 0
1930 1.4
1931 1.4
1932 1.4
1933 1.4
1934 1.4
1935 1.4
1936 0
1937 1.4
1938 1.4
1939 1.4
1940 0
1941 1.4
1942 0
1943 1.4
1944 0
1945 0
1946 1.4
1947 0
1948 0
1949 0
1950 1.4
1951 1.4
1952 1.4
1953 0
1954 1.4
1955 1.4
1956 1.4
1957 1.4
1958 1.4
1959 0
1960 1.4
1961 1.4
1962 1.4
1963 1.4
1964 0
1965 0
1966 1.4
1967 1.4
1968 0
1969 0
1970 1.4
1971 0
1972 0
1973 0
1974 1.4
1975 1.4
1976 1.4
1977 1.4
1978 0
1979 1.4
1980 1.4
1981 0
1982 0
1983 0
1984 1.4
1985 1.4
1986 1.4
1987 1.4
1988 1.4
1989 0
1990 1.4
1991 1.4
1992 0
1993 1.4
1994 1.4
1995 1.4
1996 0
1997 0
1998 1.4
1999 1.4
2000 0
2001 1.4
2002 1.4
2003 1.4
2004 1.4
2005 1.4
2006 0
2007 1.4
2008 1.4
2009 0
2010 0
2011 0
2012 0
2013 1.4
2014 1.4
2015 0
2016 1.4
2017 0
2018 1.4
2019 1.4
2020 0
2021 1.4
2022 1.4
2023 1.4
2024 1.4
2025 0
2026 1.4
2027 0
2028 1.4
2029 0
2030 0
2031 1.4
2032 1.4
2033 0
2034 1.4
2035 1.4
2036 1.4
2037 1.4
2038 1.4
2039 0
2040 1.4
2041 1.4
2042 1.4
2043 1.4
2044 1.4
2045 1.4
2046 0
2047 1.4
2048 1.4
2049 1.4
2050 1.4
2051 1.4
2052 0
2053 1.4
2054 1.4
2055 1.4
2056 1.4
2057 0
2058 1.4
2059 1.4
2060 1.4
2061 1.4
2062 0
2063 0
2064 1.4
2065 1.4
2066 0
2067 1.4
2068 0
2069 1.4
2070 0
2071 1.4
2072 1.4
2073 1.4
2074 0
2075 1.4
2076 0
2077 1.4
2078 0
2079 1.4
2080 0
2081 0
2082 1.4
2083 1.4
2084 1.4
2085 1.4
2086 0
2087 0
2088 0
2089 0
2090 1.4
2091 0
2092 0
2093 0
2094 1.4
2095 0
2096 1.4
2097 0
2098 1.4
2099 0
2100 1.4
2101 1.4
2102 1.4
2103 1.4
2104 1.4
2105 0
2106 1.4
2107 0
2108 0
2109 1.4
2110 0
2111 1.4
2112 1.4
2113 0
2114 0
2115 1.4
2116 0
2117 0
2118 1.4
2119 1.4
2120 1.4
2121 1.4
2122 1.4
2123 0
2124 1.4
2125 0
2126 0
2127 0
2128 1.4
2129 1.4
2130 1.4
2131 1.4
2132 1.4
2133 1.4
2134 0
2135 1.4
2136 1.4
2137 1.4
2138 0
2139 1.4
2140 1.4
2141 1.4
2142 0
2143 0
2144 0
2145 1.4
2146 1.4
2147 0
2148 1.4
2149 0
2150 0
2151 1.4
2152 0
2153 1.4
2154 1.4
2155 0
2156 0
2157 0
2158 0
2159 1.4
2160 1.4
2161 1.4
2162 1.4
2163 1.4
2164 0
2165 1.4
2166 0
2167 1.4
2168 1.4
2169 1.4
2170 1.4
2171 0
2172 1.4
2173 1.4
2174 1.4
2175 1.4
2176 1.4
2177 0
2178 1.4
2179 0
2180 0
2181 0
2182 1.4
2183 1.4
2184 0
2185 1.4
2186 0
2187 0
2188 0
2189 1.4
2190 1.4
2191 1.4
2192 0
2193 1.4
2194 1.4
2195 1.4
2196 0
2197 0
2198 1.4
2199 1.4
2200 0
2201 1.4
2202 0
2203 1.4
2204 0
2205 1.4
2206 0
2207 1.4
2208 0
2209 1.4
2210 0
2211 1.4
2212 1.4
2213 0
2214 1.4
2215 1.4
2216 0
2217 0
2218 0
2219 1.4
2220 1.4
2221 1.4
2222 1.4
2223 1.4
2224 0
2225 1.4
2226 1.4
2227 1.4
2228 1.4
2229 1.4
2230 1.4
2231 1.4
2232 0
2233 1.4
2234 0
2235 1.4
2236 1.4
2237 1.4
2238 0
2239 0
2240 0
2241 0
2242 1.4
2243 1.4
2244 0
2245 0
2246 1.4
2247 0
2248 0
2249 1.4
2250 1.4
2251 1.4
2252 0
2253 0
2254 1.4
2255 1.4
2256 1.4
2257 1.4
2258 0
2259 0
2260 1.4
2261 1.4
2262 0
2263 0
2264 1.4
2265 0
2266 1.4
2267 0
2268 1.4
2269 1.4
2270 1.4
2271 1.4
2272 1.4
2273 1.4
2274 1.4
2275 0
2276 0
2277 0
2278 1.4
2279 0
2280 0
2281 1.4
2282 0
2283 1.4
2284 1.4
2285 0
2286 1.4
2287 1.4
2288 1.4
2289 0
2290 0
2291 1.4
2292 1.4
2293 0
2294 1.4
2295 1.4
2296 1.4
2297 1.4
2298 1.4
2299 0
2300 1.4
2301 1.4
2302 1.4
2303 0
2304 0
2305 1.4
2306 1.4
2307 0
2308 0
2309 1.4
2310 0
2311 0
2312 1.4
2313 0
2314 0
2315 1.4
2316 1.4
2317 1.4
2318 1.4
2319 0
2320 0
2321 0
2322 1.4
2323 0
2324 1.4
2325 1.4
2326 1.4
2327 1.4
2328 0
2329 0
2330 0
2331 0
2332 0
2333 1.4
2334 0
2335 1.4
2336 1.4
2337 0
2338 0
2339 1.4
2340 1.4
2341 1.4
2342 1.4
2343 0
2344 1.4
2345 1.4
2346 1.4
2347 0
2348 0
2349 1.4
2350 1.4
2351 1.4
2352 1.4
2353 0
2354 1.4
2355 1.4
2356 0
2357 1.4
2358 1.4
2359 1.4
2360 1.4
2361 0
2362 1.4
2363 0
2364 1.4
2365 0
2366 1.4
2367 1.4
2368 1.4
2369 1.4
2370 1.4
2371 1.4
2372 1.4
2373 1.4
2374 0
2375 1.4
2376 0
2377 1.4
2378 0
2379 0
2380 1.4
2381 0
2382 1.4
2383 1.4
2384 1.4
2385 1.4
2386 1.4
2387 0
2388 1.4
2389 1.4
2390 1.4
2391 1.4
2392 0
2393 0
2394 1.4
2395 1.4
2396 0
2397 1.4
2398 1.4
2399 0
2400 0
2401 1.4
2402 0
2403 0
2404 1.4
2405 1.4
2406 0
2407 0
2408 0
2409 1.4
2410 1.4
2411 1.4
2412 1.4
2413 1.4
2414 0
2415 1.4
2416 1.4
2417 1.4
2418 1.4
2419 1.4
2420 1.4
2421 0
2422 0
2423 1.4
2424 1.4
2425 0
2426 1.4
2427 0
2428 1.4
2429 0
2430 1.4
2431 1.4
2432 0
2433 1.4
2434 1.4
2435 1.4
2436 0
2437 1.4
2438 1.4
2439 1.4
2440 1.4
2441 1.4
2442 0
2443 1.4
2444 0
2445 1.4
2446 0
2447 0
2448 1.4
2449 1.4
2450 1.4
2451 1.4
2452 1.4
2453 1.4
2454 1.4
2455 1.4
2456 1.4
2457 1.4
2458 0
2459 1.4
2460 0
2461 1.4
2462 1.4
2463 0
2464 1.4
2465 0
2466 1.4
2467 1.4
2468 0
2469 1.4
2470 1.4
2471 1.4
2472 1.4
2473 0
2474 0
2475 1.4
2476 1.4
2477 1.4
2478 1.4
2479 1.4
2480 0
2481 1.4
2482 0
2483 1.4
2484 0
2485 0
2486 1.4
2487 1.4
2488 0
2489 1.4
2490 1.4
2491 0
2492 0
2493 0
2494 1.4
2495 1.4
2496 1.4
2497 1.4
2498 1.4
2499 0
2500 1.4
2501 1.4
2502 0
2503 1.4
2504 1.4
2505 1.4
2506 0
2507 0
2508 0
2509 0
2510 1.4
2511 0
2512 1.4
2513 1.4
2514 1.4
2515 0
2516 1.4
2517 0
2518 1.4
2519 1.4
2520 0
2521 1.4
2522 1.4
2523 0
2524 1.4
2525 1.4
2526 1.4
2527 1.4
2528 1.4
2529 0
2530 1.4
2531 1.4
2532 0
2533 0
2534 1.4
2535 0
2536 1.4
2537 1.4
2538 0
2539 1.4
2540 0
2541 1.4
2542 1.4
2543 1.4
2544 1.4
2545 0
2546 1.4
2547 1.4
2548 1.4
2549 1.4
2550 1.4
2551 1.4
2552 0
2553 0
2554 1.4
2555 1.4
2556 1.4
2557 1.4
2558 1.4
2559 0
2560 1.4
2561 1.4
2562 0
2563 0
2564 1.4
2565 1.4
2566 1.4
2567 1.4
2568 1.4
2569 1.4
2570 0
2571 0
2572 1.4
2573 0
2574 0
2575 0
2576 1.4
2577 0
2578 1.4
2579 0
2580 1.4
2581 1.4
2582 1.4
2583 1.4
2584 0
2585 0
2586 0
2587 0
2588 1.4
2589 0
2590 1.4
2591 1.4
2592 1.4
2593 1.4
2594 1.4
2595 0
2596 0
2597 0
2598 0
2599 1.4
2600 0
2601 1.4
2602 0
2603 1.4
2604 1.4
2605 0
2606 0
2607 1.4
2608 1.4
2609 1.4
2610 1.4
2611 1.4
2612 1.4
2613 1.4
2614 1.4
2615 1.4
2616 1.4
2617 0
2618 0
2619 0
2620 1.4
2621 0
2622 1.4
2623 1.4
2624 0
2625 1.4
2626 1.4
2627 0
2628 0
2629 1.4
2630 1.4
2631 0
2632 0
2633 0
2634 1.4
2635 0
2636 0
2637 1.4
2638 1.4
2639 1.4
2640 0
2641 1.4
2642 1.4
2643 1.4
2644 0
2645 1.4
2646 1.4
2647 1.4
2648 0
2649 1.4
2650 1.4
2651 0
2652 1.4
2653 1.4
2654 1.4
2655 1.4
2656 0
2657 0
2658 0
2659 0
2660 1.4
2661 1.4
2662 1.4
2663 0
2664 1.4
2665 0
2666 1.4
2667 1.4
2668 1.4
2669 0
2670 1.4
2671 1.4
2672 1.4
2673 0
2674 1.4
2675 0
2676 0
2677 1.4
2678 1.4
2679 1.4
2680 0
2681 0
2682 0
2683 0
2684 0
2685 0
2686 1.4
2687 1.4
2688 0
2689 1.4
2690 0
2691 0
2692 0
2693 1.4
2694 1.4
2695 1.4
2696 0
2697 1.4
2698 1.4
2699 1.4
2700 0
2701 0
2702 1.4
2703 1.4
2704 0
2705 0
2706 1.4
2707 0
2708 1.4
2709 0
2710 0
2711 0
2712 1.4
2713 0
2714 1.4
2715 0
2716 1.4
2717 1.4
2718 0
2719 0
2720 1.4
2721 1.4
2722 0
2723 1.4
2724 0
2725 0
2726 0
2727 1.4
2728 1.4
2729 1.4
2730 0
2731 0
2732 0
2733 0
2734 1.4
2735 0
2736 1.4
2737 0
2738 1.4
2739 1.4
2740 1.4
2741 0
2742 1.4
2743 1.4
2744 1.4
2745 0
2746 0
2747 1.4
2748 1.4
2749 0
2750 1.4
2751 1.4
2752 1.4
2753 1.4
2754 0
2755 0
2756 0
2757 1.4
2758 1.4
2759 1.4
2760 1.4
2761 0
2762 0
2763 1.4
2764 1.4
2765 0
2766 1.4
2767 0
2768 1.4
2769 1.4
2770 1.4
2771 1.4
2772 1.4
2773 0
2774 1.4
2775 0
2776 1.4
2777 1.4
2778 0
2779 1.4
2780 0
2781 0
2782 1.4
2783 0
2784 1.4
2785 1.4
2786 0
2787 1.4
2788 1.4
2789 1.4
2790 0
2791 0
2792 1.4
2793 0
2794 0
2795 1.4
2796 1.4
2797 1.4
2798 1.4
2799 1.4
2800 1.4
2801 0
2802 1.4
2803 0
2804 1.4
2805 0
2806 1.4
2807 1.4
2808 0
2809 0
2810 1.4
2811 1.4
2812 1.4
2813 1.4
2814 1.4
2815 0
2816 0
2817 1.4
2818 1.4
2819 1.4
2820 1.4
2821 1.4
2822 1.4
2823 0
2824 0
2825 0
2826 1.4
2827 0
2828 1.4
2829 1.4
2830 1.4
2831 1.4
2832 0
2833 1.4
2834 0
2835 0
2836 1.4
2837 0
2838 0
2839 1.4
2840 1.4
2841 1.4
2842 0
2843 1.4
2844 1.4
2845 1.4
2846 1.4
2847 1.4
2848 0
2849 1.4
2850 0
2851 1.4
2852 0
2853 0
2854 1.4
2855 0
2856 0
2857 1.4
2858 0
2859 1.4
2860 1.4
2861 1.4
2862 1.4
2863 1.4
2864 1.4
2865 1.4
2866 0
2867 1.4
2868 1.4
2869 1.4
2870 0
2871 1.4
2872 1.4
2873 1.4
2874 0
2875 1.4
2876 1.4
2877 1.4
2878 0
2879 1.4
2880 0
2881 1.4
2882 1.4
2883 1.4
2884 0
2885 1.4
2886 1.4
2887 1.4
2888 0
2889 0
2890 1.4
2891 1.4
2892 0
2893 0
2894 1.4
2895 1.4
2896 0
2897 1.4
2898 0
2899 1.4
2900 1.4
2901 1.4
2902 1.4
2903 0
2904 0
2905 1.4
2906 0
2907 0
2908 1.4
2909 1.4
2910 0
2911 0
2912 1.4
2913 1.4
2914 1.4
2915 1.4
2916 0
2917 1.4
2918 1.4
2919 1.4
2920 0
2921 1.4
2922 1.4
2923 0
2924 1.4
2925 1.4
2926 0
2927 1.4
2928 1.4
2929 1.4
2930 0
2931 1.4
2932 0
2933 1.4
2934 0
2935 1.4
2936 1.4
2937 1.4
2938 1.4
2939 0
2940 0
2941 1.4
2942 0
2943 0
2944 0
2945 0
2946 1.4
2947 1.4
2948 1.4
2949 0
2950 0
2951 1.4
2952 1.4
2953 0
2954 1.4
2955 0
2956 1.4
2957 1.4
2958 1.4
2959 1.4
2960 1.4
2961 1.4
2962 0
2963 0
2964 0
2965 1.4
2966 0
2967 0
2968 1.4
2969 1.4
2970 1.4
2971 1.4
2972 0
2973 0
2974 1.4
2975 1.4
2976 0
2977 1.4
2978 1.4
2979 1.4
2980 0
2981 1.4
2982 1.4
2983 0
2984 1.4
2985 0
2986 0
2987 1.4
2988 0
2989 1.4
2990 0
2991 0
2992 1.4
2993 1.4
2994 1.4
2995 0
2996 1.4
2997 0
2998 0
2999 1.4
3000 1.4
3001 1.4
3002 0
3003 0
3004 0
3005 0
3006 1.4
3007 1.4
3008 0
3009 1.4
3010 1.4
3011 0
3012 1.4
3013 1.4
3014 0
3015 1.4
3016 1.4
3017 1.4
3018 1.4
3019 0
3020 0
3021 1.4
3022 1.4
3023 0
3024 0
3025 1.4
3026 1.4
3027 1.4
3028 0
3029 0
3030 1.4
3031 0
3032 1.4
3033 1.4
3034 1.4
3035 1.4
3036 1.4
3037 1.4
3038 1.4
3039 0
3040 0
3041 1.4
3042 1.4
3043 1.4
3044 1.4
3045 0
3046 0
3047 1.4
3048 0
3049 0
3050 1.4
3051 0
3052 1.4
3053 0
3054 0
3055 1.4
3056 1.4
3057 1.4
3058 1.4
3059 1.4
3060 1.4
3061 0
3062 1.4
3063 1.4
3064 0
3065 0
3066 1.4
3067 1.4
3068 0
3069 1.4
3070 1.4
3071 1.4
3072 1.4
3073 1.4
3074 1.4
3075 0
3076 0
3077 0
3078 1.4
3079 0
3080 0
3081 1.4
3082 0
3083 1.4
3084 1.4
3085 1.4
3086 1.4
3087 1.4
3088 0
3089 1.4
3090 0
3091 1.4
3092 1.4
3093 1.4
3094 1.4
3095 1.4
3096 0
3097 1.4
3098 1.4
3099 1.4
3100 0
3101 0
3102 0
3103 1.4
3104 0
3105 1.4
3106 1.4
3107 0
3108 0
3109 1.4
3110 0
3111 0
3112 1.4
3113 1.4
3114 1.4
3115 0
3116 0
3117 1.4
3118 0
3119 0
3120 1.4
3121 1.4
3122 1.4
3123 0
3124 1.4
3125 1.4
3126 0
3127 1.4
3128 1.4
3129 1.4
3130 1.4
3131 1.4
3132 0
3133 1.4
3134 1.4
3135 0
3136 1.4
3137 1.4
3138 1.4
3139 1.4
3140 1.4
3141 1.4
3142 0
3143 0
3144 0
3145 1.4
3146 0
3147 1.4
3148 0
3149 0
3150 1.4
3151 0
3152 0
3153 1.4
3154 0
3155 0
3156 1.4
3157 0
3158 1.4
3159 1.4
3160 1.4
3161 1.4
3162 1.4
3163 0
3164 0
3165 0
3166 1.4
3167 0
3168 0
3169 1.4
3170 1.4
3171 0
3172 1.4
3173 0
3174 1.4
3175 0
3176 1.4
3177 0
3178 1.4
3179 1.4
3180 1.4
3181 1.4
3182 0
3183 0
3184 1.4
3185 0
3186 1.4
3187 0
3188 1.4
3189 1.4
3190 0
3191 0
3192 1.4
3193 1.4
3194 0
3195 1.4
3196 0
3197 1.4
3198 0
3199 1.4
3200 0
3201 1.4
3202 1.4
3203 1.4
3204 0
3205 0
3206 1.4
3207 1.4
3208 0
3209 0
3210 1.4
3211 0
3212 0
3213 0
3214 1.4
3215 1.4
3216 0
3217 1.4
3218 1.4
3219 1.4
3220 1.4
3221 0
3222 0
3223 0
3224 1.4
3225 1.4
3226 1.4
3227 1.4
3228 1.4
3229 1.4
3230 0
3231 1.4
3232 1.4
3233 1.4
3234 1.4
3235 0
3236 1.4
3237 1.4
3238 1.4
3239 1.4
3240 1.4
3241 0
3242 0
3243 1.4
3244 1.4
3245 1.4
3246 1.4
3247 0
3248 1.4
3249 1.4
3250 0
3251 1.4
3252 0
3253 1.4
3254 1.4
3255 1.4
3256 0
3257 1.4
3258 1.4
3259 0
3260 0
3261 0
3262 1.4
3263 1.4
3264 1.4
3265 0
3266 1.4
3267 0
3268 1.4
3269 0
3270 1.4
3271 1.4
3272 1.4
3273 1.4
3274 1.4
3275 0
3276 1.4
3277 0
3278 1.4
3279 0
3280 1.4
3281 1.4
3282 0
3283 1.4
3284 0
3285 0
3286 0
3287 1.4
3288 0
3289 1.4
3290 0
3291 0
3292 0
3293 1.4
3294 0
3295 1.4
3296 0
3297 1.4
3298 0
3299 1.4
3300 1.4
3301 1.4
3302 0
3303 1.4
3304 0
3305 0
3306 0
3307 1.4
3308 0
3309 1.4
3310 0
3311 1.4
3312 1.4
3313 1.4
3314 0
3315 0
3316 1.4
3317 1.4
3318 1.4
3319 1.4
3320 0
3321 0
3322 0
3323 0
3324 1.4
3325 0
3326 0
3327 1.4
3328 0
3329 0
3330 1.4
3331 0
3332 0
3333 1.4
3334 0
3335 0
3336 1.4
3337 1.4
3338 0
3339 1.4
3340 1.4
3341 1.4
3342 1.4
3343 1.4
3344 0
3345 1.4
3346 0
3347 0
3348 1.4
3349 1.4
3350 1.4
3351 1.4
3352 0
3353 0
3354 1.4
3355 1.4
3356 0
3357 0
3358 0
3359 0
3360 0
3361 1.4
3362 1.4
3363 0
3364 1.4
3365 0
3366 1.4
3367 0
3368 0
3369 0
3370 1.4
3371 0
3372 0
3373 0
3374 1.4
3375 0
3376 0
3377 0
3378 1.4
3379 0
3380 0
3381 1.4
3382 0
3383 1.4
3384 1.4
3385 1.4
3386 0
3387 1.4
3388 1.4
3389 0
3390 1.4
3391 0
3392 0
3393 1.4
3394 1.4
3395 0
3396 1.4
3397 0
3398 1.4
3399 0
3400 0
3401 1.4
3402 0
3403 1.4
3404 0
3405 1.4
3406 1.4
3407 1.4
3408 0
3409 1.4
3410 0
3411 1.4
3412 1.4
3413 1.4
3414 1.4
3415 1.4
3416 0
3417 1.4
3418 1.4
3419 1.4
3420 0
3421 0
3422 1.4
3423 1.4
3424 1.4
3425 1.4
3426 0
3427 0
3428 0
3429 1.4
3430 1.4
3431 0
3432 1.4
3433 1.4
3434 1.4
3435 1.4
3436 0
3437 1.4
3438 0
3439 0
3440 0
3441 1.4
3442 0
3443 0
3444 1.4
3445 0
3446 1.4
3447 0
3448 1.4
3449 0
3450 1.4
3451 1.4
3452 1.4
3453 1.4
3454 1.4
3455 0
3456 0
3457 0
3458 0
3459 0
3460 0
3461 1.4
3462 0
3463 1.4
3464 0
3465 0
3466 1.4
3467 0
3468 1.4
3469 0
3470 0
3471 1.4
3472 0
3473 0
3474 0
3475 1.4
3476 1.4
3477 0
3478 1.4
3479 0
3480 1.4
3481 0
3482 1.4
3483 1.4
3484 0
3485 1.4
3486 0
3487 1.4
3488 1.4
3489 1.4
3490 1.4
3491 1.4
3492 1.4
3493 1.4
3494 0
3495 1.4
3496 1.4
3497 0
3498 0
3499 0
3500 0
3501 0
3502 1.4
3503 0
3504 1.4
3505 0
3506 1.4
3507 1.4
3508 1.4
3509 0
3510 0
3511 0
3512 0
3513 0
3514 1.4
3515 1.4
3516 0
3517 0
3518 1.4
3519 1.4
3520 1.4
3521 1.4
3522 1.4
3523 0
3524 0
3525 0
3526 1.4
3527 1.4
3528 0
3529 1.4
3530 1.4
3531 1.4
3532 0
3533 0
3534 0
3535 0
3536 1.4
3537 1.4
3538 0
3539 1.4
3540 1.4
3541 1.4
3542 1.4
3543 1.4
3544 1.4
3545 1.4
3546 1.4
3547 1.4
3548 0
3549 1.4
3550 0
3551 1.4
3552 1.4
3553 1.4
3554 1.4
3555 0
3556 0
3557 0
3558 0
3559 1.4
3560 1.4
3561 0
3562 1.4
3563 1.4
3564 1.4
3565 1.4
3566 1.4
3567 1.4
3568 1.4
3569 0
3570 1.4
3571 1.4
3572 1.4
3573 0
3574 0
3575 1.4
3576 1.4
3577 0
3578 1.4
3579 0
3580 1.4
3581 0
3582 1.4
3583 0
3584 0
3585 0
3586 1.4
3587 1.4
3588 0
3589 0
3590 0
3591 0
3592 0
3593 1.4
3594 1.4
3595 1.4
3596 0
3597 0
3598 1.4
3599 1.4
3600 0
3601 1.4
3602 1.4
3603 1.4
3604 0
3605 0
3606 1.4
3607 1.4
3608 0
3609 1.4
3610 0
3611 1.4
3612 1.4
3613 0
3614 0
3615 1.4
3616 0
3617 1.4
3618 0
3619 0
3620 0
3621 1.4
3622 0
3623 0
3624 0
3625 1.4
3626 0
3627 0
3628 1.4
3629 0
3630 1.4
3631 1.4
3632 1.4
3633 1.4
3634 0
3635 1.4
3636 1.4
3637 0
3638 1.4
3639 0
3640 1.4
3641 1.4
3642 0
3643 1.4
3644 1.4
3645 0
3646 1.4
3647 1.4
3648 0
3649 1.4
3650 1.4
3651 1.4
3652 1.4
3653 1.4
3654 0
3655 0
3656 0
3657 1.4
3658 1.4
3659 0
3660 1.4
3661 0
3662 1.4
3663 1.4
3664 1.4
3665 0
3666 1.4
3667 0
3668 0
3669 1.4
3670 0
3671 0
3672 0
3673 1.4
3674 1.4
3675 1.4
3676 0
3677 0
3678 1.4
3679 0
3680 1.4
3681 1.4
3682 0
3683 0
3684 1.4
3685 1.4
3686 1.4
3687 0
3688 1.4
3689 1.4
3690 0
3691 1.4
3692 0
3693 1.4
3694 1.4
3695 0
3696 1.4
3697 1.4
3698 1.4
3699 1.4
3700 1.4
3701 0
3702 1.4
3703 1.4
3704 0
3705 0
3706 1.4
3707 1.4
3708 1.4
3709 1.4
3710 1.4
3711 1.4
3712 1.4
3713 0
3714 0
3715 1.4
3716 1.4
3717 1.4
3718 0
3719 0
3720 1.4
3721 1.4
3722 1.4
3723 0
3724 1.4
3725 0
3726 0
3727 1.4
3728 1.4
3729 1.4
3730 1.4
3731 0
3732 1.4
3733 0
3734 1.4
3735 1.4
3736 0
3737 1.4
3738 1.4
3739 1.4
3740 1.4
3741 1.4
3742 1.4
3743 1.4
3744 1.4
3745 1.4
3746 1.4
3747 1.4
3748 1.4
3749 0
3750 1.4
3751 0
3752 0
3753 0
3754 0
3755 0
3756 0
3757 1.4
3758 1.4
3759 1.4
3760 1.4
3761 0
3762 1.4
3763 1.4
3764 1.4
3765 1.4
3766 0
3767 1.4
3768 1.4
3769 1.4
3770 0
3771 1.4
3772 1.4
3773 1.4
3774 1.4
3775 0
3776 0
3777 0
3778 0
3779 0
3780 0
3781 0
3782 0
3783 0
3784 1.4
3785 1.4
3786 0
3787 1.4
3788 1.4
3789 1.4
3790 1.4
3791 0
3792 0
3793 1.4
3794 1.4
3795 1.4
3796 1.4
3797 0
3798 1.4
3799 1.4
3800 1.4
3801 1.4
3802 1.4
3803 1.4
3804 0
3805 1.4
3806 1.4
3807 0
3808 1.4
3809 1.4
3810 1.4
3811 0
3812 1.4
3813 0
3814 0
3815 1.4
3816 1.4
3817 0
3818 0
3819 1.4
3820 0
3821 1.4
3822 1.4
3823 0
3824 1.4
3825 1.4
3826 0
3827 0
3828 1.4
3829 0
3830 1.4
3831 0
3832 1.4
3833 0
3834 1.4
3835 1.4
3836 0
3837 1.4
3838 0
3839 1.4
3840 1.4
3841 0
3842 0
3843 0
3844 0
3845 1.4
3846 1.4
3847 1.4
3848 1.4
3849 1.4
3850 1.4
3851 0
3852 1.4
3853 0
3854 1.4
3855 1.4
3856 1.4
3857 1.4
3858 0
3859 0
3860 1.4
3861 0
3862 0
3863 0
3864 0
3865 1.4
3866 0
3867 0
3868 0
3869 1.4
3870 1.4
3871 1.4
3872 1.4
3873 0
3874 0
3875 1.4
3876 1.4
3877 0
3878 1.4
3879 1.4
3880 1.4
3881 1.4
3882 0
3883 0
3884 0
3885 1.4
3886 0
3887 1.4
3888 0
3889 0
3890 0
3891 0
3892 0
3893 1.4
3894 1.4
3895 1.4
3896 1.4
3897 1.4
3898 0
3899 1.4
3900 1.4
3901 1.4
3902 0
3903 1.4
3904 1.4
3905 0
3906 0
3907 1.4
3908 0
3909 0
3910 1.4
3911 1.4
3912 1.4
3913 1.4
3914 0
3915 1.4
3916 0
3917 1.4
3918 1.4
3919 0
3920 1.4
3921 0
3922 0
3923 1.4
3924 1.4
3925 0
3926 1.4
3927 1.4
3928 0
3929 1.4
3930 1.4
3931 1.4
3932 1.4
3933 1.4
3934 0
3935 0
3936 0
3937 1.4
3938 1.4
3939 0
3940 1.4
3941 0
3942 1.4
3943 1.4
3944 1.4
3945 1.4
3946 0
3947 0
3948 0
3949 0
3950 1.4
3951 1.4
3952 1.4
3953 0
3954 0
3955 0
3956 1.4
3957 1.4
3958 0
3959 1.4
3960 1.4
3961 1.4
3962 0
3963 1.4
3964 0
3965 0
3966 0
3967 1.4
3968 1.4
3969 0
3970 1.4
3971 0
3972 0
3973 0
3974 0
3975 1.4
3976 1.4
3977 1.4
3978 0
3979 1.4
3980 1.4
3981 0
3982 1.4
3983 1.4
3984 1.4
3985 1.4
3986 0
3987 0
3988 1.4
3989 0
3990 1.4
3991 0
3992 1.4
3993 1.4
3994 0
3995 1.4
3996 1.4
3997 1.4
3998 1.4
3999 0
4000 1.4
4001 0
4002 0
4003 1.4
4004 1.4
4005 0
4006 0
4007 1.4
4008 1.4
4009 1.4
4010 0
4011 0
4012 1.4
4013 0
4014 0
4015 0
4016 0
4017 1.4
4018 1.4
4019 0
4020 1.4
4021 0
4022 1.4
4023 1.4
4024 0
4025 0
4026 1.4
4027 1.4
4028 0
4029 0
4030 0
4031 0
4032 0
4033 0
4034 1.4
4035 1.4
4036 0
4037 0
4038 1.4
4039 0
4040 1.4
4041 0
4042 1.4
4043 1.4
4044 1.4
4045 1.4
4046 0
4047 1.4
4048 0
4049 1.4
4050 1.4
4051 0
4052 0
4053 0
4054 1.4
4055 0
4056 1.4
4057 0
4058 0
4059 1.4
4060 0
4061 0
4062 0
4063 1.4
4064 1.4
4065 0
4066 1.4
4067 1.4
4068 0
4069 0
4070 0
4071 1.4
4072 1.4
4073 0
4074 1.4
4075 1.4
4076 0
4077 0
4078 0
4079 1.4
4080 1.4
4081 1.4
4082 0
4083 1.4
4084 0
4085 0
4086 1.4
4087 1.4
4088 1.4
4089 1.4
4090 0
4091 1.4
4092 1.4
4093 1.4
4094 1.4
4095 0
4096 0
4097 1.4
4098 1.4
4099 0
4100 1.4
4101 0
4102 1.4
4103 0
4104 1.4
4105 0
4106 1.4
4107 1.4
4108 1.4
4109 1.4
4110 0
4111 1.4
4112 0
4113 1.4
4114 1.4
4115 0
4116 0
4117 1.4
4118 0
4119 0
4120 0
4121 1.4
4122 1.4
4123 0
4124 0
4125 1.4
4126 0
4127 0
4128 1.4
4129 0
4130 0
4131 0
4132 1.4
4133 1.4
4134 1.4
4135 1.4
4136 1.4
4137 0
4138 0
4139 0
4140 1.4
4141 1.4
4142 0
4143 0
4144 0
4145 0
4146 0
4147 0
4148 0
4149 1.4
4150 0
4151 1.4
4152 0
4153 1.4
4154 0
4155 1.4
4156 1.4
4157 0
4158 0
4159 1.4
4160 1.4
4161 0
4162 0
4163 1.4
4164 0
4165 1.4
4166 0
4167 1.4
4168 0
4169 0
4170 1.4
4171 0
4172 1.4
4173 0
4174 1.4
4175 1.4
4176 1.4
4177 1.4
4178 1.4
4179 0
4180 1.4
4181 0
4182 0
4183 1.4
4184 0
4185 0
4186 1.4
4187 1.4
4188 1.4
4189 1.4
4190 0
4191 1.4
4192 1.4
4193 0
4194 0
4195 1.4
4196 1.4
4197 0
4198 1.4
4199 1.4
4200 1.4
4201 0
4202 0
4203 1.4
4204 1.4
4205 0
4206 1.4
4207 1.4
4208 1.4
4209 1.4
4210 0
4211 0
4212 0
4213 0
4214 1.4
4215 0
4216 1.4
4217 1.4
4218 1.4
4219 0
4220 0
4221 1.4
4222 1.4
4223 0
4224 1.4
4225 0
4226 1.4
4227 0
4228 0
4229 0
4230 0
4231 0
4232 1.4
4233 0
4234 1.4
4235 1.4
4236 1.4
4237 1.4
4238 1.4
4239 0
4240 1.4
4241 1.4
4242 1.4
4243 1.4
4244 0
4245 1.4
4246 0
4247 0
4248 1.4
4249 0
4250 1.4
4251 0
4252 0
4253 0
4254 1.4
4255 1.4
4256 1.4
4257 1.4
4258 1.4
4259 0
4260 1.4
4261 1.4
4262 0
4263 0
4264 0
4265 1.4
4266 1.4
4267 0
4268 1.4
4269 0
4270 1.4
4271 1.4
4272 1.4
4273 1.4
4274 0
4275 0
4276 0
4277 0
4278 1.4
4279 0
4280 0
4281 1.4
4282 0
4283 0
4284 1.4
4285 1.4
4286 0
4287 1.4
4288 1.4
4289 1.4
4290 0
4291 0
4292 1.4
4293 1.4
4294 0
4295 1.4
4296 0
4297 1.4
4298 1.4
4299 0
4300 1.4
4301 0
4302 1.4
4303 1.4
4304 0
4305 0
4306 0
4307 0
4308 1.4
4309 1.4
4310 0
4311 1.4
4312 1.4
4313 1.4
4314 1.4
4315 0
4316 0
4317 0
4318 1.4
4319 0
4320 0
4321 1.4
4322 1.4
4323 0
4324 1.4
4325 0
4326 0
4327 1.4
4328 0
4329 1.4
4330 0
4331 1.4
4332 0
4333 0
4334 1.4
4335 1.4
4336 0
4337 1.4
4338 1.4
4339 0
4340 1.4
4341 1.4
4342 0
4343 0
4344 0
4345 0
4346 1.4
4347 1.4
4348 0
4349 0
4350 0
4351 0
4352 0
4353 0
4354 1.4
4355 0
4356 0
4357 1.4
4358 0
4359 1.4
4360 1.4
4361 1.4
4362 0
4363 1.4
4364 0
4365 1.4
4366 1.4
4367 1.4
4368 0
4369 0
4370 0
4371 1.4
4372 0
4373 1.4
4374 0
4375 1.4
4376 1.4
4377 1.4
4378 1.4
4379 1.4
4380 1.4
4381 0
4382 1.4
4383 1.4
4384 0
4385 0
4386 1.4
4387 1.4
4388 1.4
4389 1.4
4390 1.4
4391 1.4
4392 1.4
4393 1.4
4394 1.4
4395 1.4
4396 0
4397 1.4
4398 1.4
4399 1.4
4400 1.4
4401 0
4402 1.4
4403 0
4404 1.4
4405 0
4406 1.4
4407 1.4
4408 0
4409 1.4
4410 0
4411 1.4
4412 1.4
4413 0
4414 0
4415 1.4
4416 1.4
4417 0
4418 1.4
4419 1.4
4420 0
4421 1.4
4422 0
4423 1.4
4424 1.4
4425 1.4
4426 0
4427 1.4
4428 0
4429 1.4
4430 1.4
4431 1.4
4432 1.4
4433 1.4
4434 1.4
4435 1.4
4436 0
4437 1.4
4438 1.4
4439 0
4440 1.4
4441 0
4442 1.4
4443 1.4
4444 0
4445 1.4
4446 0
4447 1.4
4448 1.4
4449 0
4450 1.4
4451 1.4
4452 0
4453 1.4
4454 1.4
4455 0
4456 0
4457 0
4458 0
4459 0
4460 0
4461 1.4
4462 1.4
4463 1.4
4464 0
4465 1.4
4466 1.4
4467 1.4
4468 0
4469 1.4
4470 1.4
4471 1.4
4472 1.4
4473 1.4
4474 0
4475 0
4476 1.4
4477 1.4
4478 1.4
4479 0
4480 1.4
4481 0
4482 0
4483 0
4484 0
4485 0
4486 0
4487 1.4
4488 0
4489 1.4
4490 1.4
4491 0
4492 1.4
4493 1.4
4494 0
4495 1.4
4496 1.4
4497 0
4498 1.4
4499 0
4500 1.4
4501 1.4
4502 1.4
4503 1.4
4504 1.4
4505 1.4
4506 1.4
4507 1.4
4508 0
4509 1.4
4510 0
4511 1.4
4512 0
4513 1.4
4514 0
4515 1.4
4516 1.4
4517 0
4518 1.4
4519 0
4520 0
4521 0
4522 0
4523 1.4
4524 0
4525 1.4
4526 1.4
4527 1.4
4528 1.4
4529 1.4
4530 1.4
4531 1.4
4532 0
4533 1.4
4534 1.4
4535 0
4536 1.4
4537 0
4538 1.4
4539 0
4540 0
4541 1.4
4542 1.4
4543 0
4544 1.4
4545 1.4
4546 0
4547 0
4548 1.4
4549 1.4
4550 0
4551 0
4552 1.4
4553 1.4
4554 1.4
4555 1.4
4556 0
4557 0
4558 1.4
4559 1.4
4560 1.4
4561 1.4
4562 1.4
4563 1.4
4564 0
4565 1.4
4566 1.4
4567 1.4
4568 1.4
4569 1.4
4570 1.4
4571 1.4
4572 0
4573 0
4574 1.4
4575 1.4
4576 1.4
4577 0
4578 1.4
4579 1.4
4580 1.4
4581 1.4
4582 1.4
4583 1.4
4584 0
4585 1.4
4586 1.4
4587 0
4588 1.4
4589 0
4590 1.4
4591 1.4
4592 0
4593 1.4
4594 1.4
4595 1.4
4596 1.4
4597 0
4598 0
4599 0
4600 0
4601 1.4
4602 0
4603 0
4604 1.4
4605 1.4
4606 1.4
4607 1.4
4608 0
4609 0
4610 0
4611 1.4
4612 1.4
4613 1.4
4614 1.4
4615 0
4616 1.4
4617 0
4618 1.4
4619 1.4
4620 0
4621 0
4622 1.4
4623 0
4624 1.4
4625 1.4
4626 1.4
4627 1.4
4628 1.4
4629 0
4630 1.4
4631 0
4632 0
4633 1.4
4634 0
4635 0
4636 0
4637 0
4638 1.4
4639 1.4
4640 1.4
4641 1.4
4642 0
4643 0
4644 1.4
4645 1.4
4646 0
4647 0
4648 1.4
4649 1.4
4650 1.4
4651 0
4652 0
4653 0
4654 1.4
4655 1.4
4656 1.4
4657 0
4658 1.4
4659 1.4
4660 1.4
4661 0
4662 0
4663 1.4
4664 0
4665 1.4
4666 1.4
4667 0
4668 1.4
4669 1.4
4670 0
4671 0
4672 1.4
4673 1.4
4674 1.4
4675 0
4676 1.4
4677 0
4678 0
4679 0
4680 0
4681 0
4682 0
4683 0
4684 0
4685 1.4
4686 0
4687 1.4
4688 0
4689 1.4
4690 1.4
4691 1.4
4692 0
4693 1.4
4694 0
4695 0
4696 1.4
4697 1.4
4698 0
4699 0
4700 0
4701 0
4702 1.4
4703 1.4
4704 1.4
4705 1.4
4706 0
4707 1.4
4708 1.4
4709 1.4
4710 0
4711 1.4
4712 1.4
4713 0
4714 1.4
4715 1.4
4716 1.4
4717 1.4
4718 0
4719 1.4
4720 0
4721 0
4722 1.4
4723 1.4
4724 1.4
4725 1.4
4726 0
4727 1.4
4728 0
4729 1.4
4730 0
4731 0
4732 1.4
4733 1.4
4734 0
4735 1.4
4736 0
4737 0
4738 0
4739 1.4
4740 0
4741 1.4
4742 1.4
4743 1.4
4744 1.4
4745 0
4746 0
4747 1.4
4748 1.4
4749 1.4
4750 0
4751 1.4
4752 1.4
4753 0
4754 0
4755 0
4756 0
4757 0
4758 0
4759 0
4760 0
4761 0
4762 1.4
4763 0
4764 0
4765 0
4766 0
4767 1.4
4768 1.4
4769 1.4
4770 1.4
4771 0
4772 0
4773 0
4774 0
4775 1.4
4776 1.4
4777 0
4778 0
4779 0
4780 1.4
4781 0
4782 1.4
4783 1.4
4784 1.4
4785 1.4
4786 0
4787 1.4
4788 1.4
4789 0
4790 1.4
4791 1.4
4792 1.4
4793 1.4
4794 1.4
4795 1.4
4796 0
4797 0
4798 1.4
4799 0
4800 0
4801 1.4
4802 0
4803 0
4804 1.4
4805 0
4806 0
4807 0
4808 0
4809 1.4
4810 0
4811 1.4
4812 1.4
4813 0
4814 1.4
4815 0
4816 1.4
4817 1.4
4818 1.4
4819 1.4
4820 1.4
4821 0
4822 1.4
4823 1.4
4824 0
4825 1.4
4826 1.4
4827 0
4828 1.4
4829 1.4
4830 1.4
4831 0
4832 0
4833 1.4
4834 0
4835 0
4836 0
4837 0
4838 1.4
4839 1.4
4840 0
4841 0
4842 1.4
4843 0
4844 0
4845 0
4846 0
4847 0
4848 1.4
4849 1.4
4850 1.4
4851 1.4
4852 1.4
4853 0
4854 0
4855 1.4
4856 0
4857 0
4858 1.4
4859 1.4
4860 0
4861 0
4862 0
4863 1.4
4864 0
4865 0
4866 1.4
4867 1.4
4868 1.4
4869 1.4
4870 1.4
4871 0
4872 1.4
4873 1.4
4874 1.4
4875 1.4
4876 1.4
4877 0
4878 1.4
4879 0
4880 1.4
4881 0
4882 1.4
4883 1.4
4884 1.4
4885 1.4
4886 0
4887 0
4888 0
4889 0
4890 1.4
4891 0
4892 0
4893 1.4
4894 0
4895 0
4896 0
4897 0
4898 0
4899 1.4
4900 1.4
4901 1.4
4902 0
4903 0
4904 1.4
4905 0
4906 0
4907 1.4
4908 1.4
4909 1.4
4910 1.4
4911 0
4912 0
4913 0
4914 1.4
4915 0
4916 1.4
4917 1.4
4918 0
4919 1.4
4920 1.4
4921 0
4922 1.4
4923 1.4
4924 0
4925 0
4926 0
4927 0
4928 0
4929 0
4930 1.4
4931 0
4932 0
4933 1.4
4934 1.4
4935 1.4
4936 1.4
4937 1.4
4938 0
4939 1.4
4940 0
4941 1.4
4942 1.4
4943 0
4944 1.4
4945 1.4
4946 0
4947 0
4948 1.4
4949 1.4
4950 0
4951 1.4
4952 1.4
4953 0
4954 1.4
4955 1.4
4956 1.4
4957 1.4
4958 1.4
4959 1.4
4960 0
4961 0
4962 1.4
4963 1.4
4964 0
4965 0
4966 1.4
4967 1.4
4968 1.4
4969 1.4
4970 1.4
4971 0
4972 1.4
4973 1.4
4974 1.4
4975 0
4976 0
4977 1.4
4978 0
4979 1.4
4980 0
4981 1.4
4982 0
4983 1.4
4984 1.4
4985 0
4986 0
4987 1.4
4988 1.4
4989 1.4
4990 1.4
4991 0
4992 0
4993 1.4
4994 1.4
4995 1.4
4996 1.4
4997 1.4
4998 1.4
4999 0
5000 1.4
5001 1.4
5002 1.4
5003 1.4
5004 0
5005 1.4
5006 0
5007 1.4
5008 0
5009 0
5010 1.4
5011 0
5012 0
5013 0
5014 1.4
5015 0
5016 1.4
5017 0
5018 1.4
5019 0
5020 0
5021 0
5022 0
5023 0
5024 0
5025 0
5026 1.4
5027 1.4
5028 0
5029 1.4
5030 1.4
5031 0
5032 0
5033 1.4
5034 1.4
5035 1.4
5036 0
5037 0
5038 1.4
5039 1.4
5040 1.4
5041 1.4
5042 1.4
5043 1.4
5044 0
5045 0
5046 1.4
5047 1.4
5048 1.4
5049 0
5050 1.4
5051 1.4
5052 0
5053 0
5054 1.4
5055 1.4
5056 1.4
5057 1.4
5058 1.4
5059 1.4
5060 0
5061 1.4
5062 1.4
5063 1.4
5064 1.4
5065 1.4
5066 1.4
5067 1.4
5068 1.4
5069 1.4
5070 1.4
5071 1.4
5072 0
5073 1.4
5074 1.4
5075 1.4
5076 0
5077 1.4
5078 0
5079 1.4
5080 1.4
5081 1.4
5082 1.4
5083 1.4
5084 1.4
5085 1.4
5086 0
5087 1.4
5088 1.4
5089 0
5090 0
5091 0
5092 0
5093 1.4
5094 1.4
5095 1.4
5096 1.4
5097 0
5098 0
5099 0
5100 1.4
5101 1.4
5102 1.4
5103 0
5104 0
5105 1.4
5106 1.4
5107 1.4
5108 0
5109 0
5110 1.4
5111 1.4
5112 1.4
5113 1.4
5114 0
5115 1.4
5116 1.4
5117 0
5118 0
5119 1.4
5120 1.4
5121 0
5122 1.4
5123 0
5124 0
5125 0
5126 1.4
5127 0
5128 0
5129 1.4
5130 0
5131 1.4
5132 1.4
5133 1.4
5134 0
5135 1.4
5136 1.4
5137 0
5138 0
5139 1.4
5140 1.4
5141 1.4
5142 0
5143 0
5144 1.4
5145 1.4
5146 0
5147 0
5148 0
5149 0
5150 1.4
5151 1.4
5152 1.4
5153 0
5154 0
5155 1.4
5156 0
5157 0
5158 0
5159 1.4
5160 0
5161 0
5162 1.4
5163 0
5164 0
5165 1.4
5166 0
5167 0
5168 1.4
5169 1.4
5170 0
5171 1.4
5172 1.4
5173 1.4
5174 0
5175 1.4
5176 1.4
5177 1.4
5178 0
5179 1.4
5180 0
5181 1.4
5182 1.4
5183 0
5184 1.4
5185 1.4
5186 1.4
5187 1.4
5188 0
5189 1.4
5190 0
5191 1.4
5192 0
5193 1.4
5194 0
5195 0
5196 1.4
5197 1.4
5198 1.4
5199 0
5200 0
5201 1.4
5202 0
5203 1.4
5204 1.4
5205 0
5206 0
5207 1.4
5208 0
5209 1.4
5210 0
5211 1.4
5212 1.4
5213 1.4
5214 0
5215 0
5216 0
5217 1.4
5218 0
5219 1.4
5220 1.4
5221 1.4
5222 1.4
5223 1.4
5224 1.4
5225 0
5226 0
5227 0
5228 0
5229 0
5230 1.4
5231 1.4
5232 1.4
5233 0
5234 0
5235 1.4
5236 0
5237 1.4
5238 0
5239 1.4
5240 1.4
5241 1.4
5242 1.4
5243 1.4
5244 0
5245 1.4
5246 1.4
5247 0
5248 1.4
5249 1.4
5250 1.4
5251 1.4
5252 1.4
5253 1.4
5254 0
5255 0
5256 1.4
5257 0
5258 0
5259 1.4
5260 1.4
5261 0
5262 0
5263 1.4
5264 1.4
5265 1.4
5266 1.4
5267 1.4
5268 1.4
5269 1.4
5270 1.4
5271 1.4
5272 1.4
5273 1.4
5274 0
5275 1.4
5276 1.4
5277 0
5278 0
5279 0
5280 1.4
5281 0
5282 1.4
5283 0
5284 1.4
5285 1.4
5286 0
5287 1.4
5288 0
5289 1.4
5290 1.4
5291 0
5292 0
5293 1.4
5294 0
5295 0
5296 1.4
5297 1.4
5298 1.4
5299 1.4
5300 0
5301 1.4
5302 1.4
5303 0
5304 1.4
5305 0
5306 1.4
5307 1.4
5308 1.4
5309 0
5310 1.4
5311 0
5312 1.4
5313 0
5314 1.4
5315 0
5316 0
5317 1.4
5318 1.4
5319 1.4
5320 1.4
5321 0
5322 1.4
5323 1.4
5324 0
5325 0
5326 0
5327 1.4
5328 1.4
5329 0
5330 1.4
5331 0
5332 0
5333 1.4
5334 0
5335 1.4
5336 1.4
5337 1.4
5338 1.4
5339 0
5340 0
5341 1.4
5342 1.4
5343 1.4
5344 1.4
5345 1.4
5346 1.4
5347 1.4
5348 0
5349 0
5350 1.4
5351 0
5352 1.4
5353 1.4
5354 1.4
5355 0
5356 1.4
5357 0
5358 1.4
5359 1.4
5360 0
5361 1.4
5362 1.4
5363 0
5364 0
5365 1.4
5366 1.4
5367 1.4
5368 1.4
5369 0
5370 0
5371 1.4
5372 0
5373 1.4
5374 0
5375 1.4
5376 1.4
5377 1.4
5378 0
5379 0
5380 1.4
5381 1.4
5382 0
5383 1.4
5384 0
5385 1.4
5386 1.4
5387 1.4
5388 1.4
5389 0
5390 1.4
5391 0
5392 1.4
5393 0
5394 1.4
5395 1.4
5396 0
5397 1.4
5398 1.4
5399 1.4
5400 1.4
5401 0
5402 1.4
5403 1.4
5404 0
5405 0
5406 0
5407 1.4
5408 0
5409 0
5410 1.4
5411 1.4
5412 1.4
5413 1.4
5414 1.4
5415 1.4
5416 0
5417 1.4
5418 1.4
5419 1.4
5420 0
5421 1.4
5422 0
5423 1.4
5424 1.4
5425 0
5426 1.4
5427 1.4
5428 0
5429 0
5430 1.4
5431 0
5432 1.4
5433 1.4
5434 1.4
5435 1.4
5436 1.4
5437 1.4
5438 1.4
5439 1.4
5440 0
5441 0
5442 1.4
5443 0
5444 1.4
5445 1.4
5446 1.4
5447 1.4
5448 1.4
5449 0
5450 1.4
5451 1.4
5452 1.4
5453 1.4
5454 1.4
5455 0
5456 1.4
5457 1.4
5458 0
5459 1.4
5460 0
5461 1.4
5462 1.4
5463 0
5464 0
5465 1.4
5466 1.4
5467 1.4
5468 0
5469 0
5470 0
5471 1.4
5472 1.4
5473 0
5474 1.4
5475 1.4
5476 0
5477 0
5478 1.4
5479 1.4
5480 1.4
5481 0
5482 0
5483 0
5484 0
5485 1.4
5486 0
5487 1.4
5488 0
5489 1.4
5490 1.4
5491 1.4
5492 1.4
5493 1.4
5494 1.4
5495 0
5496 0
5497 1.4
5498 1.4
5499 1.4
5500 0
5501 1.4
5502 0
5503 0
5504 1.4
5505 1.4
5506 1.4
5507 1.4
5508 0
5509 1.4
5510 0
5511 1.4
5512 1.4
5513 1.4
5514 1.4
5515 0
5516 1.4
5517 1.4
5518 1.4
5519 1.4
5520 0
5521 0
5522 1.4
5523 1.4
5524 0
5525 1.4
5526 1.4
5527 0
5528 1.4
5529 1.4
5530 0
5531 1.4
5532 1.4
5533 1.4
5534 0
5535 1.4
5536 0
5537 1.4
5538 0
5539 0
5540 0
5541 1.4
5542 1.4
5543 0
5544 0
5545 1.4
5546 1.4
5547 0
5548 1.4
5549 0
5550 1.4
5551 0
5552 0
5553 1.4
5554 1.4
5555 1.4
5556 0
5557 1.4
5558 0
5559 0
5560 0
5561 1.4
5562 0
5563 1.4
5564 0
5565 0
5566 0
5567 1.4
5568 1.4
5569 1.4
5570 0
5571 0
5572 1.4
5573 1.4
5574 1.4
5575 0
5576 1.4
5577 1.4
5578 1.4
5579 1.4
5580 1.4
5581 0
5582 0
5583 0
5584 0
5585 1.4
5586 1.4
5587 1.4
5588 1.4
5589 0
5590 0
5591 0
5592 1.4
5593 0
5594 1.4
5595 0
5596 0
5597 1.4
5598 1.4
5599 1.4
5600 0
5601 1.4
5602 1.4
5603 0
5604 0
5605 1.4
5606 1.4
5607 0
5608 1.4
5609 0
5610 0
5611 0
5612 0
5613 0
5614 0
5615 0
5616 0
5617 1.4
5618 0
5619 0
5620 1.4
5621 1.4
5622 0
5623 0
5624 0
5625 1.4
5626 1.4
5627 1.4
5628 0
5629 1.4
5630 0
5631 0
5632 1.4
5633 1.4
5634 0
5635 1.4
5636 1.4
5637 0
5638 0
5639 0
5640 1.4
5641 1.4
5642 1.4
5643 0
5644 1.4
5645 1.4
5646 1.4
5647 1.4
5648 1.4
5649 0
5650 0
5651 1.4
5652 1.4
5653 0
5654 1.4
5655 0
5656 0
5657 1.4
5658 1.4
5659 1.4
5660 0
5661 1.4
5662 0
5663 1.4
5664 0
5665 0
5666 1.4
5667 1.4
5668 1.4
5669 0
5670 0
5671 1.4
5672 0
5673 1.4
5674 1.4
5675 1.4
5676 1.4
5677 0
5678 1.4
5679 1.4
5680 0
5681 0
5682 1.4
5683 0
5684 0
5685 0
5686 0
5687 0
5688 1.4
5689 1.4
5690 1.4
5691 1.4
5692 0
5693 1.4
5694 1.4
5695 1.4
5696 1.4
5697 1.4
5698 0
5699 1.4
5700 0
5701 0
5702 1.4
5703 1.4
5704 0
5705 1.4
5706 0
5707 1.4
5708 0
5709 1.4
5710 1.4
5711 0
5712 1.4
5713 1.4
5714 1.4
5715 0
5716 1.4
5717 0
5718 0
5719 0
5720 1.4
5721 1.4
5722 1.4
5723 0
5724 1.4
5725 0
5726 1.4
5727 0
5728 0
5729 1.4
5730 1.4
5731 1.4
5732 0
5733 1.4
5734 1.4
5735 1.4
5736 0
5737 0
5738 1.4
5739 1.4
5740 0
5741 1.4
5742 0
5743 0
5744 1.4
5745 0
5746 1.4
5747 1.4
5748 1.4
5749 0
5750 1.4
5751 0
5752 0
5753 1.4
5754 1.4
5755 0
5756 1.4
5757 1.4
5758 0
5759 1.4
5760 1.4
5761 1.4
5762 1.4
5763 1.4
5764 0
5765 1.4
5766 1.4
5767 1.4
5768 1.4
5769 1.4
5770 0
5771 0
5772 1.4
5773 0
5774 1.4
5775 0
5776 1.4
5777 0
5778 1.4
5779 0
5780 1.4
5781 1.4
5782 1.4
5783 1.4
5784 1.4
5785 0
5786 0
5787 1.4
5788 0
5789 1.4
5790 0
5791 0
5792 0
5793 1.4
5794 1.4
5795 1.4
5796 1.4
5797 1.4
5798 1.4
5799 0
5800 0
5801 0
5802 1.4
5803 1.4
5804 1.4
5805 1.4
5806 0
5807 1.4
5808 1.4
5809 0
5810 1.4
5811 1.4
5812 1.4
5813 0
5814 0
5815 1.4
5816 0
5817 0
5818 0
5819 0
5820 1.4
5821 0
5822 1.4
5823 1.4
5824 0
5825 0
5826 0
5827 0
5828 0
5829 1.4
5830 0
5831 0
5832 1.4
5833 1.4
5834 0
5835 1.4
5836 0
5837 1.4
5838 1.4
5839 1.4
5840 1.4
5841 1.4
5842 0
5843 1.4
5844 0
5845 1.4
5846 1.4
5847 0
5848 0
5849 0
5850 0
5851 0
5852 0
5853 0
5854 0
5855 1.4
5856 0
5857 1.4
5858 1.4
5859 0
5860 0
5861 1.4
5862 1.4
5863 1.4
5864 0
5865 1.4
5866 1.4
5867 0
5868 1.4
5869 1.4
5870 1.4
5871 1.4
5872 1.4
5873 1.4
5874 1.4
5875 0
5876 0
5877 1.4
5878 0
5879 1.4
5880 1.4
5881 1.4
5882 1.4
5883 1.4
5884 1.4
5885 1.4
5886 1.4
5887 0
5888 1.4
5889 1.4
5890 1.4
5891 0
5892 1.4
5893 0
5894 0
5895 1.4
5896 1.4
5897 1.4
5898 1.4
5899 1.4
5900 1.4
5901 1.4
5902 0
5903 0
5904 1.4
5905 1.4
5906 0
5907 0
5908 0
5909 1.4
5910 1.4
5911 0
5912 0
5913 0
5914 1.4
5915 1.4
5916 1.4
5917 1.4
5918 1.4
5919 1.4
5920 0
5921 0
5922 0
5923 0
5924 1.4
5925 1.4
5926 1.4
5927 1.4
5928 1.4
5929 1.4
5930 1.4
5931 1.4
5932 1.4
5933 1.4
5934 0
5935 0
5936 1.4
5937 0
5938 1.4
5939 1.4
5940 0
5941 0
5942 1.4
5943 0
5944 0
5945 1.4
5946 1.4
5947 0
5948 1.4
5949 0
5950 1.4
5951 0
5952 1.4
5953 1.4
5954 1.4
5955 1.4
5956 1.4
5957 0
5958 1.4
5959 1.4
5960 0
5961 0
5962 0
5963 1.4
5964 0
5965 1.4
5966 1.4
5967 1.4
5968 1.4
5969 1.4
5970 0
5971 1.4
5972 1.4
5973 1.4
5974 1.4
5975 1.4
5976 0
5977 1.4
5978 1.4
5979 1.4
5980 1.4
5981 1.4
5982 1.4
5983 1.4
5984 1.4
5985 0
5986 0
5987 0
5988 0
5989 1.4
5990 1.4
5991 1.4
5992 1.4
5993 1.4
5994 1.4
5995 0
5996 1.4
5997 1.4
5998 0
5999 1.4
6000 0
6001 1.4
6002 0
6003 1.4
6004 0
6005 1.4
6006 0
6007 0
6008 0
6009 1.4
6010 1.4
6011 0
6012 1.4
6013 0
6014 0
6015 1.4
6016 0
6017 0
6018 1.4
6019 0
6020 0
6021 0
6022 1.4
6023 0
6024 1.4
6025 1.4
6026 0
6027 1.4
6028 0
6029 0
6030 1.4
6031 1.4
6032 0
6033 1.4
6034 0
6035 1.4
6036 0
6037 1.4
6038 0
6039 1.4
6040 1.4
6041 1.4
6042 1.4
6043 1.4
6044 1.4
6045 1.4
6046 1.4
6047 0
6048 1.4
6049 1.4
6050 0
6051 0
6052 0
6053 1.4
6054 0
6055 0
6056 0
6057 1.4
6058 0
6059 0
6060 1.4
6061 1.4
6062 1.4
6063 0
6064 1.4
6065 0
6066 0
6067 0
6068 1.4
6069 0
6070 1.4
6071 1.4
6072 0
6073 1.4
6074 0
6075 1.4
6076 1.4
6077 1.4
6078 1.4
6079 0
6080 0
6081 1.4
6082 0
6083 0
6084 1.4
6085 1.4
6086 1.4
6087 0
6088 1.4
6089 0
6090 1.4
6091 0
6092 0
6093 1.4
6094 0
6095 1.4
6096 1.4
6097 1.4
6098 1.4
6099 1.4
6100 0
6101 1.4
6102 0
6103 0
6104 1.4
6105 0
6106 0
6107 0
6108 1.4
6109 0
6110 1.4
6111 0
6112 1.4
6113 0
6114 1.4
6115 1.4
6116 1.4
6117 0
6118 0
6119 1.4
6120 0
6121 1.4
6122 1.4
6123 1.4
6124 1.4
6125 1.4
6126 1.4
6127 1.4
6128 0
6129 0
6130 0
6131 0
6132 0
6133 1.4
6134 0
6135 1.4
6136 0
6137 1.4
6138 1.4
6139 1.4
6140 1.4
6141 1.4
6142 1.4
6143 1.4
6144 1.4
6145 1.4
6146 0
6147 1.4
6148 0
6149 0
6150 1.4
6151 0
6152 1.4
6153 0
6154 0
6155 1.4
6156 1.4
6157 1.4
6158 1.4
6159 1.4
6160 1.4
6161 0
6162 1.4
6163 0
6164 1.4
6165 1.4
6166 1.4
6167 1.4
6168 0
6169 1.4
6170 1.4
6171 1.4
6172 1.4
6173 0
6174 1.4
6175 0
6176 1.4
6177 1.4
6178 1.4
6179 0
6180 0
6181 1.4
6182 0
6183 1.4
6184 0
6185 1.4
6186 1.4
6187 0
6188 1.4
6189 1.4
6190 0
6191 0
6192 0
6193 0
6194 0
6195 1.4
6196 0
6197 0
6198 1.4
6199 0
6200 1.4
6201 1.4
6202 0
6203 1.4
6204 0
6205 0
6206 1.4
6207 1.4
6208 0
6209 0
6210 1.4
6211 0
6212 0
6213 1.4
6214 0
6215 1.4
6216 0
6217 1.4
6218 1.4
6219 0
6220 0
6221 1.4
6222 1.4
6223 1.4
6224 1.4
6225 0
6226 1.4
6227 0
6228 0
6229 1.4
6230 1.4
6231 1.4
6232 0
6233 1.4
6234 1.4
6235 0
6236 1.4
6237 1.4
6238 0
6239 1.4
6240 1.4
6241 0
6242 1.4
6243 1.4
6244 1.4
6245 1.4
6246 1.4
6247 1.4
6248 1.4
6249 0
6250 1.4
6251 0
6252 1.4
6253 1.4
6254 1.4
6255 0
6256 1.4
6257 1.4
6258 0
6259 0
6260 1.4
6261 0
6262 0
6263 1.4
6264 0
6265 1.4
6266 1.4
6267 1.4
6268 1.4
6269 1.4
6270 1.4
6271 1.4
6272 0
6273 0
6274 0
6275 1.4
6276 1.4
6277 1.4
6278 1.4
6279 1.4
6280 0
6281 0
6282 0
6283 1.4
6284 0
6285 0
6286 1.4
6287 0
6288 0
6289 1.4
6290 1.4
6291 1.4
6292 1.4
6293 1.4
6294 0
6295 1.4
6296 1.4
6297 1.4
6298 0
6299 1.4
6300 1.4
6301 1.4
6302 1.4
6303 0
6304 1.4
6305 0
6306 0
6307 1.4
6308 1.4
6309 0
6310 0
6311 1.4
6312 0
6313 1.4
6314 1.4
6315 1.4
6316 1.4
6317 1.4
6318 1.4
6319 0
6320 1.4
6321 0
6322 0
6323 1.4
6324 0
6325 0
6326 0
6327 1.4
6328 1.4
6329 0
6330 0
6331 0
6332 0
6333 1.4
6334 1.4
6335 1.4
6336 1.4
6337 1.4
6338 0
6339 1.4
6340 1.4
6341 0
6342 0
6343 0
6344 0
6345 1.4
6346 0
6347 1.4
6348 1.4
6349 0
6350 0
6351 1.4
6352 0
6353 0
6354 0
6355 0
6356 1.4
6357 1.4
6358 0
6359 1.4
6360 1.4
6361 1.4
6362 0
6363 1.4
6364 1.4
6365 1.4
6366 1.4
6367 1.4
6368 0
6369 0
6370 0
6371 0
6372 1.4
6373 1.4
6374 1.4
6375 1.4
6376 1.4
6377 1.4
6378 0
6379 1.4
6380 0
6381 1.4
6382 1.4
6383 1.4
6384 1.4
6385 0
6386 0
6387 0
6388 1.4
6389 1.4
6390 0
6391 0
6392 1.4
6393 1.4
6394 0
6395 0
6396 1.4
6397 0
6398 1.4
6399 0
6400 1.4
6401 0
6402 0
6403 0
6404 1.4
6405 1.4
6406 1.4
6407 0
6408 0
6409 1.4
6410 0
6411 1.4
6412 1.4
6413 1.4
6414 0
6415 1.4
6416 1.4
6417 0
6418 0
6419 1.4
6420 1.4
6421 1.4
6422 0
6423 1.4
6424 1.4
6425 0
6426 0
6427 1.4
6428 1.4
6429 0
6430 1.4
6431 0
6432 0
6433 1.4
6434 1.4
6435 0
6436 1.4
6437 0
6438 0
6439 1.4
6440 1.4
6441 1.4
6442 0
6443 1.4
6444 0
6445 0
6446 1.4
6447 1.4
6448 0
6449 0
6450 1.4
6451 0
6452 1.4
6453 1.4
6454 0
6455 1.4
6456 0
6457 0
6458 1.4
6459 0
6460 1.4
6461 0
6462 1.4
6463 0
6464 1.4
6465 1.4
6466 1.4
6467 0
6468 1.4
6469 1.4
6470 0
6471 0
6472 1.4
6473 1.4
6474 1.4
6475 0
6476 0
6477 1.4
6478 0
6479 0
6480 0
6481 0
6482 0
6483 1.4
6484 0
6485 1.4
6486 1.4
6487 0
6488 0
6489 0
6490 0
6491 1.4
6492 1.4
6493 1.4
6494 1.4
6495 0
6496 1.4
6497 1.4
6498 1.4
6499 0
6500 1.4
6501 1.4
6502 1.4
6503 0
6504 1.4
6505 0
6506 1.4
6507 1.4
6508 0
6509 0
6510 1.4
6511 0
6512 1.4
6513 0
6514 0
6515 1.4
6516 1.4
6517 1.4
6518 1.4
6519 1.4
6520 0
6521 1.4
6522 1.4
6523 1.4
6524 1.4
6525 0
6526 1.4
6527 0
6528 0
6529 0
6530 1.4
6531 1.4
6532 1.4
6533 1.4
6534 0
6535 1.4
6536 1.4
6537 0
6538 1.4
6539 1.4
6540 0
6541 0
6542 0
6543 1.4
6544 1.4
6545 1.4
6546 1.4
6547 1.4
6548 1.4
6549 1.4
6550 0
6551 0
6552 1.4
6553 1.4
6554 1.4
6555 1.4
6556 1.4
6557 1.4
6558 1.4
6559 1.4
6560 0
6561 1.4
6562 0
6563 1.4
6564 1.4
6565 1.4
6566 1.4
6567 1.4
6568 1.4
6569 1.4
6570 1.4
6571 1.4
6572 1.4
6573 1.4
6574 1.4
6575 0
6576 0
6577 0
6578 0
6579 0
6580 0
6581 1.4
6582 1.4
6583 1.4
6584 0
6585 0
6586 1.4
6587 0
6588 0
6589 1.4
6590 0
6591 0
6592 1.4
6593 0
6594 1.4
6595 1.4
6596 0
6597 0
6598 0
6599 1.4
6600 1.4
6601 0
6602 1.4
6603 0
6604 0
6605 1.4
6606 1.4
6607 1.4
6608 1.4
6609 0
6610 0
6611 1.4
6612 1.4
6613 1.4
6614 0
6615 1.4
6616 1.4
6617 0
6618 1.4
6619 1.4
6620 0
6621 0
6622 1.4
6623 0
6624 1.4
6625 0
6626 1.4
6627 1.4
6628 1.4
6629 0
6630 1.4
6631 1.4
6632 0
6633 1.4
6634 0
6635 1.4
6636 0
6637 0
6638 0
6639 0
6640 1.4
6641 0
6642 0
6643 1.4
6644 0
6645 1.4
6646 1.4
6647 1.4
6648 1.4
6649 1.4
6650 1.4
6651 0
6652 1.4
6653 0
6654 1.4
6655 0
6656 0
6657 0
6658 1.4
6659 1.4
6660 0
6661 1.4
6662 0
6663 0
6664 1.4
6665 1.4
6666 1.4
6667 1.4
6668 1.4
6669 0
6670 0
6671 1.4
6672 0
6673 0
6674 1.4
6675 1.4
6676 0
6677 0
6678 1.4
6679 1.4
6680 1.4
6681 1.4
6682 1.4
6683 0
6684 1.4
6685 0
6686 0
6687 0
6688 0
6689 0
6690 0
6691 1.4
6692 1.4
6693 1.4
6694 1.4
6695 0
6696 1.4
6697 0
6698 0
6699 1.4
6700 1.4
6701 1.4
6702 0
6703 1.4
6704 1.4
6705 0
6706 1.4
6707 1.4
6708 1.4
6709 0
6710 1.4
6711 1.4
6712 0
6713 1.4
6714 1.4
6715 1.4
6716 1.4
6717 0
6718 1.4
6719 1.4
6720 0
6721 1.4
6722 1.4
6723 0
6724 1.4
6725 1.4
6726 0
6727 1.4
6728 0
6729 1.4
6730 1.4
6731 0
6732 1.4
6733 1.4
6734 1.4
6735 1.4
6736 0
6737 0
6738 1.4
6739 1.4
6740 0
6741 1.4
6742 1.4
6743 1.4
6744 1.4
6745 1.4
6746 0
6747 1.4
6748 1.4
6749 0
6750 0
6751 1.4
6752 0
6753 0
6754 1.4
6755 1.4
6756 1.4
6757 0
6758 1.4
6759 0
6760 1.4
6761 1.4
6762 0
6763 1.4
6764 0
6765 0
6766 1.4
6767 1.4
6768 1.4
6769 1.4
6770 0
6771 0
6772 0
6773 0
6774 1.4
6775 0
6776 1.4
6777 1.4
6778 1.4
6779 1.4
6780 1.4
6781 0
6782 0
6783 0
6784 0
6785 0
6786 0
6787 0
6788 1.4
6789 1.4
6790 1.4
6791 1.4
6792 1.4
6793 0
6794 1.4
6795 0
6796 1.4
6797 1.4
6798 0
6799 0
6800 0
6801 1.4
6802 1.4
6803 1.4
6804 1.4
6805 0
6806 0
6807 0
6808 1.4
6809 1.4
6810 0
6811 0
6812 0
6813 0
6814 0
6815 0
6816 0
6817 0
6818 1.4
6819 0
6820 1.4
6821 1.4
6822 0
6823 1.4
6824 1.4
6825 1.4
6826 0
6827 0
6828 1.4
6829 1.4
6830 0
6831 0
6832 1.4
6833 1.4
6834 1.4
6835 0
6836 0
6837 0
6838 1.4
6839 1.4
6840 0
6841 0
6842 1.4
6843 1.4
6844 1.4
6845 0
6846 0
6847 1.4
6848 1.4
6849 0
6850 0
6851 0
6852 0
6853 1.4
6854 0
6855 1.4
6856 0
6857 1.4
6858 1.4
6859 1.4
6860 1.4
6861 0
6862 1.4
6863 1.4
6864 1.4
6865 1.4
6866 1.4
6867 0
6868 1.4
6869 1.4
6870 1.4
6871 1.4
6872 1.4
6873 1.4
6874 1.4
6875 1.4
6876 0
6877 1.4
6878 1.4
6879 1.4
6880 1.4
6881 1.4
6882 1.4
6883 0
6884 0
6885 1.4
6886 0
6887 1.4
6888 0
6889 1.4
6890 1.4
6891 1.4
6892 0
6893 0
6894 1.4
6895 0
6896 1.4
6897 1.4
6898 0
6899 1.4
6900 1.4
6901 0
6902 1.4
6903 0
6904 0
6905 1.4
6906 0
6907 1.4
6908 1.4
6909 0
6910 1.4
6911 1.4
6912 0
6913 1.4
6914 1.4
6915 1.4
6916 0
6917 1.4
6918 0
6919 0
6920 1.4
6921 1.4
6922 1.4
6923 1.4
6924 0
6925 1.4
6926 0
6927 0
6928 1.4
6929 1.4
6930 1.4
6931 1.4
6932 0
6933 0
6934 0
6935 1.4
6936 1.4
6937 1.4
6938 0
6939 1.4
6940 0
6941 1.4
6942 1.4
6943 1.4
6944 0
6945 1.4
6946 0
6947 1.4
6948 1.4
6949 0
6950 0
6951 1.4
6952 0
6953 1.4
6954 1.4
6955 1.4
6956 0
6957 1.4
6958 1.4
6959 1.4
6960 0
6961 1.4
6962 0
6963 1.4
6964 0
6965 1.4
6966 1.4
6967 1.4
6968 1.4
6969 1.4
6970 1.4
6971 0
6972 1.4
6973 1.4
6974 0
6975 1.4
6976 0
6977 1.4
6978 1.4
6979 1.4
6980 1.4
6981 1.4
6982 0
6983 0
6984 1.4
6985 1.4
6986 1.4
6987 1.4
6988 1.4
6989 0
6990 1.4
6991 1.4
6992 0
6993 1.4
6994 0
6995 1.4
6996 0
6997 0
6998 1.4
6999 1.4
7000 1.4
7001 0
7002 0
7003 0
7004 0
7005 1.4
7006 0
7007 0
7008 0
7009 1.4
7010 1.4
7011 1.4
7012 0
7013 0
7014 1.4
7015 1.4
7016 1.4
7017 0
7018 1.4
7019 1.4
7020 1.4
7021 1.4
7022 1.4
7023 1.4
7024 0
7025 0
7026 0
7027 0
7028 0
7029 0
7030 1.4
7031 1.4
7032 0
7033 1.4
7034 1.4
7035 1.4
7036 0
7037 1.4
7038 0
7039 0
7040 1.4
7041 1.4
7042 1.4
7043 0
7044 0
7045 0
7046 1.4
7047 0
7048 1.4
7049 0
7050 1.4
7051 1.4
7052 1.4
7053 1.4
7054 0
7055 0
7056 1.4
7057 0
7058 0
7059 0
7060 0
7061 0
7062 1.4
7063 1.4
7064 1.4
7065 0
7066 0
7067 0
7068 0
7069 1.4
7070 1.4
7071 0
7072 1.4
7073 1.4
7074 1.4
7075 1.4
7076 0
7077 1.4
7078 1.4
7079 1.4
7080 1.4
7081 1.4
7082 1.4
7083 0
7084 0
7085 1.4
7086 0
7087 1.4
7088 1.4
7089 0
7090 0
7091 1.4
7092 1.4
7093 1.4
7094 0
7095 0
7096 1.4
7097 1.4
7098 0
7099 0
7100 1.4
7101 1.4
7102 0
7103 0
7104 1.4
7105 0
7106 1.4
7107 1.4
7108 1.4
7109 1.4
7110 1.4
7111 0
7112 1.4
7113 0
7114 1.4
7115 1.4
7116 0
7117 0
7118 0
7119 0
7120 1.4
7121 1.4
7122 1.4
7123 0
7124 0
7125 0
7126 1.4
7127 1.4
7128 1.4
7129 0
7130 1.4
7131 1.4
7132 0
7133 0
7134 0
7135 1.4
7136 0
7137 1.4
7138 0
7139 0
7140 0
7141 1.4
7142 1.4
7143 0
7144 0
7145 1.4
7146 0
7147 0
7148 1.4
7149 0
7150 1.4
7151 1.4
7152 1.4
7153 0
7154 1.4
7155 0
7156 1.4
7157 1.4
7158 0
7159 1.4
7160 1.4
7161 1.4
7162 0
7163 1.4
7164 1.4
7165 1.4
7166 1.4
7167 0
7168 1.4
7169 0
7170 1.4
7171 1.4
7172 0
7173 1.4
7174 0
7175 1.4
7176 1.4
7177 0
7178 1.4
7179 1.4
7180 0
7181 0
7182 0
7183 1.4
7184 0
7185 0
7186 0
7187 1.4
7188 1.4
7189 1.4
7190 1.4
7191 0
7192 1.4
7193 0
7194 1.4
7195 1.4
7196 1.4
7197 0
7198 1.4
7199 0
7200 1.4
7201 0
7202 1.4
7203 1.4
7204 1.4
7205 0
7206 1.4
7207 1.4
7208 1.4
7209 1.4
7210 0
7211 1.4
7212 0
7213 1.4
7214 1.4
7215 1.4
7216 1.4
7217 0
7218 1.4
7219 1.4
7220 1.4
7221 1.4
7222 1.4
7223 0
7224 1.4
7225 0
7226 1.4
7227 1.4
7228 0
7229 0
7230 1.4
7231 0
7232 0
7233 1.4
7234 1.4
7235 1.4
7236 1.4
7237 1.4
7238 0
7239 1.4
7240 0
7241 0
7242 0
7243 0
7244 1.4
7245 0
7246 1.4
7247 0
7248 1.4
7249 1.4
7250 0
7251 0
7252 1.4
7253 0
7254 1.4
7255 1.4
7256 1.4
7257 1.4
7258 1.4
7259 1.4
7260 1.4
7261 1.4
7262 1.4
7263 0
7264 1.4
7265 1.4
7266 1.4
7267 0
7268 0
7269 1.4
7270 1.4
7271 1.4
7272 0
7273 0
7274 0
7275 0
7276 0
7277 1.4
7278 0
7279 1.4
7280 0
7281 1.4
7282 0
7283 1.4
7284 1.4
7285 0
7286 0
7287 0
7288 1.4
7289 0
7290 1.4
7291 0
7292 0
7293 1.4
7294 1.4
7295 1.4
7296 1.4
7297 0
7298 1.4
7299 1.4
7300 0
7301 0
7302 0
7303 1.4
7304 1.4
7305 0
7306 1.4
7307 0
7308 0
7309 0
7310 1.4
7311 0
7312 1.4
7313 0
7314 0
7315 1.4
7316 0
7317 1.4
7318 1.4
7319 1.4
7320 0
7321 1.4
7322 1.4
7323 0
7324 1.4
7325 0
7326 0
7327 1.4
7328 1.4
7329 0
7330 1.4
7331 1.4
7332 1.4
7333 1.4
7334 0
7335 1.4
7336 1.4
7337 0
7338 0
7339 0
7340 0
7341 0
7342 1.4
7343 1.4
7344 1.4
7345 0
7346 1.4
7347 1.4
7348 1.4
7349 0
7350 1.4
7351 0
7352 0
7353 0
7354 1.4
7355 1.4
7356 1.4
7357 1.4
7358 0
7359 0
7360 1.4
7361 1.4
7362 1.4
7363 0
7364 0
7365 1.4
7366 0
7367 0
7368 0
7369 1.4
7370 0
7371 1.4
7372 1.4
7373 1.4
7374 1.4
7375 0
7376 0
7377 0
7378 0
7379 0
7380 1.4
7381 0
7382 1.4
7383 0
7384 1.4
7385 1.4
7386 1.4
7387 0
7388 0
7389 1.4
7390 1.4
7391 0
7392 1.4
7393 0
7394 1.4
7395 1.4
7396 1.4
7397 1.4
7398 1.4
7399 1.4
7400 1.4
7401 1.4
7402 0
7403 0
7404 1.4
7405 0
7406 0
7407 1.4
7408 1.4
7409 1.4
7410 1.4
7411 0
7412 1.4
7413 0
7414 0
7415 1.4
7416 1.4
7417 1.4
7418 1.4
7419 0
7420 1.4
7421 1.4
7422 0
7423 1.4
7424 0
7425 0
7426 0
7427 1.4
7428 0
7429 1.4
7430 1.4
7431 1.4
7432 1.4
7433 0
7434 1.4
7435 1.4
7436 0
7437 1.4
7438 1.4
7439 0
7440 1.4
7441 1.4
7442 0
7443 1.4
7444 0
7445 0
7446 0
7447 0
7448 1.4
7449 0
7450 1.4
7451 1.4
7452 0
7453 1.4
7454 0
7455 1.4
7456 1.4
7457 1.4
7458 1.4
7459 0
7460 0
7461 1.4
7462 0
7463 1.4
7464 1.4
7465 1.4
7466 0
7467 1.4
7468 0
7469 0
7470 0
7471 0
7472 1.4
7473 0
7474 1.4
7475 0
7476 0
7477 1.4
7478 0
7479 0
7480 1.4
7481 0
7482 0
7483 1.4
7484 1.4
7485 0
7486 1.4
7487 0
7488 1.4
7489 0
7490 1.4
7491 1.4
7492 1.4
7493 0
7494 0
7495 0
7496 0
7497 0
7498 1.4
7499 1.4
7500 1.4
7501 1.4
7502 1.4
7503 0
7504 1.4
7505 1.4
7506 1.4
7507 0
7508 1.4
7509 1.4
7510 0
7511 0
7512 1.4
7513 0
7514 1.4
7515 0
7516 1.4
7517 0
7518 1.4
7519 0
7520 1.4
7521 0
7522 1.4
7523 1.4
7524 0
7525 0
7526 1.4
7527 0
7528 0
7529 1.4
7530 1.4
7531 1.4
7532 1.4
7533 0
7534 0
7535 1.4
7536 0
7537 1.4
7538 0
7539 0
7540 1.4
7541 0
7542 0
7543 1.4
7544 0
7545 1.4
7546 1.4
7547 1.4
7548 1.4
7549 1.4
7550 1.4
7551 1.4
7552 1.4
7553 0
7554 0
7555 1.4
7556 1.4
7557 1.4
7558 1.4
7559 1.4
7560 0
7561 1.4
7562 1.4
7563 0
7564 1.4
7565 0
7566 1.4
7567 0
7568 0
7569 0
7570 1.4
7571 0
7572 0
7573 0
7574 1.4
7575 0
7576 0
7577 1.4
7578 1.4
7579 1.4
7580 1.4
7581 1.4
7582 1.4
7583 1.4
7584 1.4
7585 0
7586 1.4
7587 1.4
7588 1.4
7589 0
7590 1.4
7591 1.4
7592 0
7593 1.4
7594 0
7595 0
7596 0
7597 0
7598 0
7599 1.4
7600 0
7601 0
7602 1.4
7603 1.4
7604 1.4
7605 0
7606 0
7607 0
7608 1.4
7609 1.4
7610 1.4
7611 1.4
7612 0
7613 1.4
7614 1.4
7615 1.4
7616 0
7617 0
7618 0
7619 1.4
7620 1.4
7621 0
7622 0
7623 0
7624 0
7625 1.4
7626 1.4
7627 1.4
7628 1.4
7629 0
7630 1.4
7631 0
7632 0
7633 1.4
7634 1.4
7635 1.4
7636 0
7637 1.4
7638 1.4
7639 1.4
7640 1.4
7641 1.4
7642 0
7643 0
7644 1.4
7645 0
7646 1.4
7647 1.4
7648 1.4
7649 0
7650 1.4
7651 1.4
7652 1.4
7653 0
7654 0
7655 1.4
7656 0
7657 1.4
7658 0
7659 0
7660 1.4
7661 1.4
7662 0
7663 1.4
7664 0
7665 1.4
7666 1.4
7667 1.4
7668 1.4
7669 0
7670 0
7671 0
7672 1.4
7673 1.4
7674 0
7675 0
7676 0
7677 1.4
7678 1.4
7679 0
7680 1.4
7681 1.4
7682 0
7683 1.4
7684 1.4
7685 0
7686 1.4
7687 1.4
7688 0
7689 0
7690 1.4
7691 1.4
7692 1.4
7693 1.4
7694 1.4
7695 1.4
7696 1.4
7697 1.4
7698 0
7699 1.4
7700 0
7701 1.4
7702 1.4
7703 0
7704 1.4
7705 0
7706 0
7707 0
7708 0
7709 0
7710 1.4
7711 0
7712 0
7713 0
7714 1.4
7715 1.4
7716 1.4
7717 1.4
7718 1.4
7719 1.4
7720 1.4
7721 1.4
7722 0
7723 1.4
7724 1.4
7725 0
7726 1.4
7727 0
7728 0
7729 1.4
7730 1.4
7731 0
7732 0
7733 1.4
7734 1.4
7735 1.4
7736 1.4
7737 1.4
7738 0
7739 0
7740 0
7741 0
7742 0
7743 1.4
7744 1.4
7745 0
7746 1.4
7747 1.4
7748 1.4
7749 1.4
7750 1.4
7751 0
7752 0
7753 1.4
7754 1.4
7755 0
7756 0
7757 1.4
7758 1.4
7759 0
7760 1.4
7761 0
7762 1.4
7763 0
7764 1.4
7765 1.4
7766 1.4
7767 1.4
7768 1.4
7769 1.4
7770 1.4
7771 0
7772 1.4
7773 0
7774 0
7775 1.4
7776 1.4
7777 0
7778 1.4
7779 1.4
7780 1.4
7781 0
7782 0
7783 1.4
7784 1.4
7785 1.4
7786 0
7787 0
7788 0
7789 0
7790 0
7791 0
7792 0
7793 1.4
7794 1.4
7795 0
7796 1.4
7797 1.4
7798 1.4
7799 1.4
7800 1.4
7801 1.4
7802 0
7803 0
7804 0
7805 0
7806 1.4
7807 1.4
7808 1.4
7809 1.4
7810 1.4
7811 1.4
7812 1.4
7813 1.4
7814 1.4
7815 0
7816 0
7817 1.4
7818 1.4
7819 1.4
7820 1.4
7821 0
7822 1.4
7823 1.4
7824 1.4
7825 1.4
7826 1.4
7827 1.4
7828 0
7829 0
7830 1.4
7831 0
7832 0
7833 0
7834 1.4
7835 1.4
7836 1.4
7837 0
7838 1.4
7839 1.4
7840 1.4
7841 1.4
7842 1.4
7843 0
7844 0
7845 0
7846 0
7847 1.4
7848 0
7849 1.4
7850 1.4
7851 1.4
7852 1.4
7853 0
7854 0
7855 1.4
7856 1.4
7857 1.4
7858 1.4
7859 1.4
7860 0
7861 1.4
7862 1.4
7863 1.4
7864 0
7865 0
7866 1.4
7867 1.4
7868 0
7869 1.4
7870 1.4
7871 1.4
7872 0
7873 1.4
7874 0
7875 0
7876 1.4
7877 1.4
7878 0
7879 0
7880 1.4
7881 1.4
7882 1.4
7883 0
7884 1.4
7885 0
7886 1.4
7887 1.4
7888 0
7889 1.4
7890 0
7891 1.4
7892 1.4
7893 0
7894 0
7895 1.4
7896 1.4
7897 0
7898 0
7899 0
7900 0
7901 0
7902 1.4
7903 1.4
7904 0
7905 1.4
7906 1.4
7907 0
7908 1.4
7909 1.4
7910 0
7911 0
7912 1.4
7913 1.4
7914 0
7915 0
7916 1.4
7917 1.4
7918 0
7919 0
7920 1.4
7921 1.4
7922 1.4
7923 1.4
7924 1.4
7925 1.4
7926 0
7927 0
7928 1.4
7929 1.4
7930 1.4
7931 1.4
7932 1.4
7933 0
7934 1.4
7935 1.4
7936 1.4
7937 1.4
7938 1.4
7939 1.4
7940 1.4
7941 1.4
7942 1.4
7943 1.4
7944 0
7945 1.4
7946 0
7947 1.4
7948 0
7949 0
7950 1.4
7951 1.4
7952 1.4
7953 1.4
7954 0
7955 1.4
7956 1.4
7957 1.4
7958 0
7959 1.4
7960 1.4
7961 1.4
7962 1.4
7963 0
7964 0
7965 1.4
7966 0
7967 1.4
7968 1.4
7969 0
7970 1.4
7971 0
7972 1.4
7973 1.4
7974 0
7975 0
7976 1.4
7977 1.4
7978 0
7979 1.4
7980 1.4
7981 1.4
7982 0
7983 0
7984 1.4
7985 0
7986 0
7987 1.4
7988 1.4
7989 1.4
7990 1.4
7991 1.4
7992 1.4
7993 0
7994 1.4
7995 0
7996 1.4
7997 0
7998 0
7999 1.4
8000 1.4
8001 1.4
8002 1.4
8003 0
8004 0
8005 1.4
8006 1.4
8007 1.4
8008 1.4
8009 0
8010 0
8011 1.4
8012 1.4
8013 0
8014 1.4
8015 0
8016 1.4
8017 0
8018 1.4
8019 0
8020 1.4
8021 0
8022 1.4
8023 1.4
8024 1.4
8025 1.4
8026 1.4
8027 0
8028 1.4
8029 0
8030 1.4
8031 0
8032 1.4
8033 0
8034 0
8035 1.4
8036 1.4
8037 1.4
8038 1.4
8039 1.4
8040 0
8041 1.4
8042 0
8043 1.4
8044 1.4
8045 1.4
8046 1.4
8047 1.4
8048 1.4
8049 1.4
8050 1.4
8051 0
8052 1.4
8053 1.4
8054 0
8055 1.4
8056 0
8057 1.4
8058 0
8059 1.4
8060 1.4
8061 0
8062 1.4
8063 1.4
8064 1.4
8065 1.4
8066 1.4
8067 1.4
8068 1.4
8069 0
8070 0
8071 0
8072 0
8073 0
8074 1.4
8075 0
8076 0
8077 0
8078 0
8079 0
8080 0
8081 1.4
8082 0
8083 1.4
8084 0
8085 0
8086 1.4
8087 1.4
8088 0
8089 0
8090 0
8091 0
8092 1.4
8093 0
8094 1.4
8095 0
8096 0
8097 1.4
8098 0
8099 1.4
8100 1.4
8101 1.4
8102 0
8103 0
8104 1.4
8105 0
8106 1.4
8107 0
8108 0
8109 1.4
8110 0
8111 0
8112 0
8113 1.4
8114 0
8115 1.4
8116 1.4
8117 0
8118 0
8119 0
8120 1.4
8121 0
8122 1.4
8123 1.4
8124 1.4
8125 1.4
8126 1.4
8127 0
8128 1.4
8129 1.4
8130 1.4
8131 1.4
8132 1.4
8133 0
8134 0
8135 0
8136 1.4
8137 1.4
8138 1.4
8139 0
8140 0
8141 1.4
8142 1.4
8143 0
8144 0
8145 0
8146 1.4
8147 0
8148 0
8149 0
8150 1.4
8151 1.4
8152 0
8153 1.4
8154 1.4
8155 0
8156 1.4
8157 0
8158 0
8159 1.4
8160 0
8161 1.4
8162 1.4
8163 0
8164 1.4
8165 0
8166 0
8167 0
8168 1.4
8169 0
8170 1.4
8171 1.4
8172 0
8173 1.4
8174 1.4
8175 1.4
8176 1.4
8177 1.4
8178 1.4
8179 0
8180 1.4
8181 1.4
8182 1.4
8183 1.4
8184 1.4
8185 1.4
8186 0
8187 1.4
8188 1.4
8189 0
8190 0
8191 0
8192 1.4
8193 1.4
8194 1.4
8195 1.4
8196 1.4
8197 1.4
8198 0
8199 1.4
8200 1.4
8201 0
8202 0
8203 1.4
8204 0
8205 1.4
8206 0
8207 0
8208 0
8209 0
8210 0
8211 0
8212 0
8213 1.4
8214 1.4
8215 0
8216 1.4
8217 0
8218 1.4
8219 0
8220 0
8221 1.4
8222 0
8223 1.4
8224 1.4
8225 0
8226 1.4
8227 1.4
8228 1.4
8229 1.4
8230 0
8231 1.4
8232 1.4
8233 1.4
8234 0
8235 1.4
8236 1.4
8237 1.4
8238 0
8239 1.4
8240 0
8241 1.4
8242 0
8243 1.4
8244 0
8245 1.4
8246 1.4
8247 0
8248 1.4
8249 1.4
8250 1.4
8251 0
8252 0
8253 1.4
8254 1.4
8255 1.4
8256 0
8257 1.4
8258 1.4
8259 1.4
8260 1.4
8261 1.4
8262 1.4
8263 0
8264 0
8265 1.4
8266 0
8267 0
8268 0
8269 1.4
8270 1.4
8271 1.4
8272 1.4
8273 1.4
8274 0
8275 1.4
8276 1.4
8277 0
8278 1.4
8279 0
8280 1.4
8281 0
8282 0
8283 1.4
8284 0
8285 0
8286 1.4
8287 1.4
8288 0
8289 1.4
8290 0
8291 1.4
8292 1.4
8293 1.4
8294 0
8295 0
8296 1.4
8297 1.4
8298 0
8299 0
8300 1.4
8301 1.4
8302 1.4
8303 1.4
8304 1.4
8305 0
8306 1.4
8307 0
8308 0
8309 1.4
8310 1.4
8311 0
8312 1.4
8313 0
8314 1.4
8315 1.4
8316 0
8317 1.4
8318 1.4
8319 1.4
8320 1.4
8321 0
8322 1.4
8323 0
8324 0
8325 1.4
8326 0
8327 0
8328 0
8329 0
8330 1.4
8331 0
8332 1.4
8333 1.4
8334 1.4
8335 0
8336 0
8337 1.4
8338 0
8339 1.4
8340 1.4
8341 1.4
8342 1.4
8343 0
8344 0
8345 0
8346 1.4
8347 1.4
8348 0
8349 1.4
8350 1.4
8351 1.4
8352 0
8353 0
8354 1.4
8355 0
8356 0
8357 0
8358 1.4
8359 0
8360 0
8361 0
8362 1.4
8363 0
8364 0
8365 1.4
8366 1.4
8367 1.4
8368 1.4
8369 1.4
8370 1.4
8371 1.4
8372 0
8373 0
8374 0
8375 0
8376 1.4
8377 1.4
8378 1.4
8379 1.4
8380 1.4
8381 1.4
8382 1.4
8383 1.4
8384 0
8385 1.4
8386 0
8387 1.4
8388 0
8389 0
8390 1.4
8391 1.4
8392 0
8393 1.4
8394 1.4
8395 0
8396 0
8397 1.4
8398 0
8399 1.4
8400 0
8401 0
8402 1.4
8403 1.4
8404 0
8405 1.4
8406 1.4
8407 1.4
8408 0
8409 1.4
8410 1.4
8411 1.4
8412 1.4
8413 0
8414 1.4
8415 1.4
8416 1.4
8417 1.4
8418 1.4
8419 1.4
8420 0
8421 1.4
8422 0
8423 0
8424 1.4
8425 0
8426 1.4
8427 1.4
8428 1.4
8429 1.4
8430 1.4
8431 1.4
8432 0
8433 1.4
8434 1.4
8435 0
8436 0
8437 0
8438 1.4
8439 0
8440 0
8441 1.4
8442 0
8443 1.4
8444 1.4
8445 0
8446 1.4
8447 0
8448 0
8449 0
8450 1.4
8451 0
8452 1.4
8453 0
8454 0
8455 0
8456 0
8457 0
8458 1.4
8459 1.4
8460 1.4
8461 0
8462 1.4
8463 0
8464 1.4
8465 1.4
8466 0
8467 1.4
8468 1.4
8469 0
8470 0
8471 1.4
8472 1.4
8473 0
8474 0
8475 1.4
8476 1.4
8477 0
8478 1.4
8479 1.4
8480 1.4
8481 1.4
8482 1.4
8483 1.4
8484 1.4
8485 1.4
8486 0
8487 1.4
8488 0
8489 1.4
8490 1.4
8491 1.4
8492 1.4
8493 0
8494 1.4
8495 1.4
8496 1.4
8497 1.4
8498 1.4
8499 1.4
8500 0
8501 1.4
8502 1.4
8503 1.4
8504 1.4
8505 1.4
8506 1.4
8507 0
8508 0
8509 0
8510 0
8511 0
8512 1.4
8513 0
8514 1.4
8515 0
8516 0
8517 1.4
8518 1.4
8519 0
8520 0
8521 1.4
8522 1.4
8523 0
8524 1.4
8525 0
8526 0
8527 1.4
8528 0
8529 1.4
8530 0
8531 1.4
8532 0
8533 1.4
8534 0
8535 1.4
8536 1.4
8537 0
8538 1.4
8539 0
8540 1.4
8541 1.4
8542 0
8543 1.4
8544 1.4
8545 1.4
8546 1.4
8547 1.4
8548 1.4
8549 1.4
8550 1.4
8551 0
8552 1.4
8553 1.4
8554 0
8555 1.4
8556 0
8557 1.4
8558 1.4
8559 1.4
8560 0
8561 0
8562 0
8563 0
8564 0
8565 0
8566 0
8567 1.4
8568 1.4
8569 1.4
8570 1.4
8571 0
8572 0
8573 1.4
8574 1.4
8575 0
8576 1.4
8577 0
8578 0
8579 1.4
8580 0
8581 1.4
8582 0
8583 1.4
8584 0
8585 1.4
8586 0
8587 1.4
8588 1.4
8589 0
8590 0
8591 0
8592 0
8593 0
8594 0
8595 1.4
8596 0
8597 0
8598 1.4
8599 1.4
8600 1.4
8601 1.4
8602 1.4
8603 1.4
8604 0
8605 1.4
8606 0
8607 1.4
8608 1.4
8609 1.4
8610 0
8611 1.4
8612 0
8613 0
8614 0
8615 0
8616 1.4
8617 1.4
8618 1.4
8619 1.4
8620 1.4
8621 0
8622 1.4
8623 0
8624 0
8625 0
8626 1.4
8627 1.4
8628 0
8629 0
8630 0
8631 1.4
8632 0
8633 0
8634 1.4
8635 1.4
8636 0
8637 1.4
8638 0
8639 1.4
8640 0
8641 0
8642 1.4
8643 1.4
8644 1.4
8645 1.4
8646 0
8647 1.4
8648 1.4
8649 1.4
8650 0
8651 0
8652 0
8653 0
8654 1.4
8655 1.4
8656 0
8657 0
8658 1.4
8659 1.4
8660 0
8661 1.4
8662 1.4
8663 1.4
8664 0
8665 1.4
8666 0
8667 0
8668 1.4
8669 0
8670 1.4
8671 1.4
8672 0
8673 0
8674 1.4
8675 0
8676 1.4
8677 1.4
8678 1.4
8679 1.4
8680 1.4
8681 0
8682 0
8683 1.4
8684 0
8685 0
8686 0
8687 1.4
8688 1.4
8689 0
8690 0
8691 0
8692 1.4
8693 1.4
8694 0
8695 1.4
8696 1.4
8697 0
8698 1.4
8699 0
8700 0
8701 0
8702 0
8703 0
8704 1.4
8705 0
8706 0
8707 1.4
8708 1.4
8709 0
8710 1.4
8711 0
8712 1.4
8713 0
8714 0
8715 1.4
8716 1.4
8717 1.4
8718 0
8719 1.4
8720 1.4
8721 1.4
8722 1.4
8723 1.4
8724 1.4
8725 0
8726 1.4
8727 1.4
8728 1.4
8729 0
8730 1.4
8731 0
8732 1.4
8733 1.4
8734 0
8735 1.4
8736 1.4
8737 1.4
8738 0
8739 1.4
8740 1.4
8741 1.4
8742 0
8743 1.4
8744 0
8745 0
8746 0
8747 1.4
8748 1.4
8749 0
8750 1.4
8751 0
8752 1.4
8753 1.4
8754 1.4
8755 1.4
8756 0
8757 0
8758 1.4
8759 1.4
8760 1.4
8761 1.4
8762 1.4
8763 0
8764 0
8765 1.4
8766 1.4
8767 0
8768 1.4
8769 1.4
8770 1.4
8771 1.4
8772 0
8773 1.4
8774 0
8775 0
8776 0
8777 0
8778 1.4
8779 1.4
8780 0
8781 1.4
8782 0
8783 0
8784 1.4
8785 0
8786 1.4
8787 0
8788 0
8789 0
8790 1.4
8791 1.4
8792 1.4
8793 0
8794 1.4
8795 1.4
8796 1.4
8797 1.4
8798 0
8799 1.4
8800 1.4
8801 0
8802 1.4
8803 0
8804 1.4
8805 1.4
8806 1.4
8807 1.4
8808 1.4
8809 0
8810 1.4
8811 1.4
8812 1.4
8813 0
8814 1.4
8815 1.4
8816 1.4
8817 0
8818 1.4
8819 0
8820 0
8821 0
8822 1.4
8823 1.4
8824 1.4
8825 1.4
8826 1.4
8827 0
8828 1.4
8829 0
8830 1.4
8831 1.4
8832 0
8833 0
8834 0
8835 0
8836 0
8837 0
8838 0
8839 1.4
8840 0
8841 1.4
8842 1.4
8843 1.4
8844 1.4
8845 1.4
8846 1.4
8847 1.4
8848 1.4
8849 0
8850 1.4
8851 1.4
8852 1.4
8853 1.4
8854 1.4
8855 0
8856 0
8857 1.4
8858 1.4
8859 0
8860 1.4
8861 1.4
8862 1.4
8863 1.4
8864 1.4
8865 1.4
8866 1.4
8867 1.4
8868 1.4
8869 0
8870 1.4
8871 1.4
8872 1.4
8873 1.4
8874 0
8875 1.4
8876 1.4
8877 0
8878 0
8879 1.4
8880 0
8881 1.4
8882 1.4
8883 0
8884 1.4
8885 1.4
8886 1.4
8887 0
8888 0
8889 1.4
8890 1.4
8891 1.4
8892 1.4
8893 1.4
8894 1.4
8895 0
8896 1.4
8897 1.4
8898 1.4
8899 1.4
8900 0
8901 1.4
8902 0
8903 0
8904 1.4
8905 1.4
8906 0
8907 1.4
8908 1.4
8909 0
8910 1.4
8911 1.4
8912 1.4
8913 0
8914 0
8915 0
8916 1.4
8917 1.4
8918 1.4
8919 1.4
8920 1.4
8921 1.4
8922 1.4
8923 1.4
8924 1.4
8925 1.4
8926 0
8927 0
8928 1.4
8929 1.4
8930 1.4
8931 0
8932 1.4
8933 0
8934 0
8935 0
8936 1.4
8937 1.4
8938 1.4
8939 0
8940 1.4
8941 1.4
8942 0
8943 0
8944 0
8945 0
8946 1.4
8947 0
8948 1.4
8949 1.4
8950 1.4
8951 1.4
8952 1.4
8953 1.4
8954 0
8955 1.4
8956 0
8957 0
8958 1.4
8959 0
8960 1.4
8961 1.4
8962 0
8963 0
8964 1.4
8965 1.4
8966 1.4
8967 1.4
8968 0
8969 1.4
8970 1.4
8971 0
8972 1.4
8973 0
8974 1.4
8975 1.4
8976 1.4
8977 0
8978 0
8979 0
8980 1.4
8981 0
8982 0
8983 1.4
8984 1.4
8985 0
8986 1.4
8987 0
8988 1.4
8989 1.4
8990 0
8991 1.4
8992 1.4
8993 0
8994 0
8995 1.4
8996 0
8997 1.4
8998 1.4
8999 0
9000 0
9001 1.4
9002 1.4
9003 0
9004 1.4
9005 1.4
9006 0
9007 0
9008 1.4
9009 0
9010 0
9011 0
9012 1.4
9013 1.4
9014 0
9015 1.4
9016 1.4
9017 1.4
9018 1.4
9019 1.4
9020 1.4
9021 1.4
9022 1.4
9023 0
9024 1.4
9025 1.4
9026 0
9027 1.4
9028 1.4
9029 0
9030 0
9031 1.4
9032 0
9033 1.4
9034 0
9035 1.4
9036 0
9037 1.4
9038 1.4
9039 1.4
9040 1.4
9041 1.4
9042 1.4
9043 1.4
9044 1.4
9045 0
9046 0
9047 1.4
9048 1.4
9049 0
9050 0
9051 1.4
9052 1.4
9053 1.4
9054 1.4
9055 0
9056 1.4
9057 1.4
9058 1.4
9059 0
9060 1.4
9061 0
9062 1.4
9063 1.4
9064 1.4
9065 0
9066 1.4
9067 0
9068 0
9069 1.4
9070 1.4
9071 0
9072 1.4
9073 1.4
9074 0
9075 1.4
9076 0
9077 1.4
9078 1.4
9079 0
9080 1.4
9081 0
9082 0
9083 0
9084 1.4
9085 0
9086 0
9087 1.4
9088 1.4
9089 1.4
9090 1.4
9091 0
9092 1.4
9093 1.4
9094 0
9095 0
9096 0
9097 0
9098 1.4
9099 1.4
9100 1.4
9101 0
9102 1.4
9103 0
9104 1.4
9105 1.4
9106 1.4
9107 1.4
9108 1.4
9109 1.4
9110 0
9111 1.4
9112 0
9113 1.4
9114 1.4
9115 0
9116 0
9117 0
9118 0
9119 1.4
9120 1.4
9121 1.4
9122 1.4
9123 1.4
9124 0
9125 1.4
9126 1.4
9127 0
9128 0
9129 1.4
9130 0
9131 0
9132 1.4
9133 1.4
9134 1.4
9135 1.4
9136 0
9137 1.4
9138 1.4
9139 1.4
9140 1.4
9141 0
9142 1.4
9143 1.4
9144 1.4
9145 0
9146 0
9147 1.4
9148 1.4
9149 0
9150 1.4
9151 1.4
9152 1.4
9153 0
9154 1.4
9155 0
9156 1.4
9157 0
9158 1.4
9159 1.4
9160 1.4
9161 1.4
9162 1.4
9163 1.4
9164 1.4
9165 1.4
9166 1.4
9167 1.4
9168 1.4
9169 0
9170 1.4
9171 0
9172 0
9173 0
9174 0
9175 1.4
9176 0
9177 1.4
9178 1.4
9179 0
9180 0
9181 1.4
9182 0
9183 0
9184 1.4
9185 1.4
9186 0
9187 0
9188 0
9189 1.4
9190 1.4
9191 0
9192 0
9193 0
9194 1.4
9195 0
9196 1.4
9197 1.4
9198 0
9199 1.4
9200 0
9201 1.4
9202 1.4
9203 0
9204 1.4
9205 0
9206 1.4
9207 1.4
9208 1.4
9209 1.4
9210 0
9211 0
9212 0
9213 0
9214 1.4
9215 1.4
9216 1.4
9217 0
9218 0
9219 0
9220 0
9221 1.4
9222 1.4
9223 0
9224 0
9225 1.4
9226 0
9227 0
9228 1.4
9229 1.4
9230 0
9231 1.4
9232 1.4
9233 1.4
9234 1.4
9235 0
9236 0
9237 1.4
9238 0
9239 0
9240 1.4
9241 1.4
9242 1.4
9243 1.4
9244 0
9245 0
9246 1.4
9247 0
9248 1.4
9249 0
9250 0
9251 0
9252 0
9253 1.4
9254 0
9255 1.4
9256 1.4
9257 0
9258 1.4
9259 0
9260 0
9261 0
9262 1.4
9263 1.4
9264 1.4
9265 0
9266 0
9267 1.4
9268 1.4
9269 1.4
9270 1.4
9271 1.4
9272 0
9273 1.4
9274 1.4
9275 1.4
9276 0
9277 1.4
9278 0
9279 0
9280 1.4
9281 1.4
9282 0
9283 1.4
9284 0
9285 1.4
9286 0
9287 0
9288 0
9289 1.4
9290 1.4
9291 1.4
9292 0
9293 0
9294 1.4
9295 1.4
9296 1.4
9297 1.4
9298 1.4
9299 1.4
9300 1.4
9301 1.4
9302 0
9303 1.4
9304 1.4
9305 0
9306 1.4
9307 0
9308 0
9309 1.4
9310 0
9311 1.4
9312 1.4
9313 0
9314 1.4
9315 1.4
9316 1.4
9317 0
9318 1.4
9319 0
9320 0
9321 1.4
9322 0
9323 0
9324 1.4
9325 0
9326 0
9327 1.4
9328 0
9329 0
9330 1.4
9331 1.4
9332 0
9333 0
9334 1.4
9335 1.4
9336 1.4
9337 0
9338 0
9339 0
9340 0
9341 1.4
9342 1.4
9343 0
9344 1.4
9345 0
9346 1.4
9347 1.4
9348 1.4
9349 1.4
9350 0
9351 1.4
9352 0
9353 0
9354 1.4
9355 1.4
9356 1.4
9357 1.4
9358 1.4
9359 0
9360 1.4
9361 0
9362 0
9363 1.4
9364 1.4
9365 1.4
9366 1.4
9367 0
9368 0
9369 0
9370 0
9371 1.4
9372 1.4
9373 1.4
9374 1.4
9375 1.4
9376 1.4
9377 1.4
9378 0
9379 0
9380 0
9381 1.4
9382 1.4
9383 0
9384 0
9385 0
9386 1.4
9387 0
9388 1.4
9389 1.4
9390 1.4
9391 1.4
9392 0
9393 0
9394 1.4
9395 1.4
9396 0
9397 1.4
9398 1.4
9399 0
9400 1.4
9401 1.4
9402 0
9403 0
9404 1.4
9405 1.4
9406 1.4
9407 1.4
9408 1.4
9409 1.4
9410 0
9411 0
9412 0
9413 0
9414 1.4
9415 0
9416 0
9417 0
9418 1.4
9419 1.4
9420 1.4
9421 0
9422 1.4
9423 1.4
9424 1.4
9425 1.4
9426 1.4
9427 0
9428 1.4
9429 0
9430 1.4
9431 1.4
9432 0
9433 1.4
9434 0
9435 1.4
9436 0
9437 1.4
9438 1.4
9439 0
9440 1.4
9441 0
9442 0
9443 0
9444 1.4
9445 1.4
9446 1.4
9447 1.4
9448 1.4
9449 1.4
9450 1.4
9451 1.4
9452 0
9453 0
9454 0
9455 0
9456 0
9457 0
9458 0
9459 0
9460 0
9461 1.4
9462 0
9463 1.4
9464 1.4
9465 1.4
9466 0
9467 0
9468 1.4
9469 1.4
9470 1.4
9471 0
9472 1.4
9473 0
9474 0
9475 0
9476 1.4
9477 1.4
9478 1.4
9479 0
9480 0
9481 1.4
9482 1.4
9483 0
9484 1.4
9485 1.4
9486 1.4
9487 1.4
9488 1.4
9489 1.4
9490 1.4
9491 1.4
9492 1.4
9493 1.4
9494 0
9495 1.4
9496 1.4
9497 0
9498 1.4
9499 0
9500 0
9501 1.4
9502 1.4
9503 1.4
9504 1.4
9505 0
9506 0
9507 0
9508 1.4
9509 0
9510 1.4
9511 1.4
9512 1.4
9513 0
9514 1.4
9515 0
9516 0
9517 1.4
9518 1.4
9519 0
9520 1.4
9521 1.4
9522 1.4
9523 1.4
9524 1.4
9525 1.4
9526 1.4
9527 1.4
9528 1.4
9529 1.4
9530 1.4
9531 1.4
9532 0
9533 1.4
9534 0
9535 1.4
9536 0
9537 1.4
9538 1.4
9539 1.4
9540 0
9541 0
9542 0
9543 0
9544 0
9545 0
9546 1.4
9547 0
9548 1.4
9549 1.4
9550 0
9551 1.4
9552 1.4
9553 1.4
9554 0
9555 0
9556 1.4
9557 1.4
9558 0
9559 0
9560 0
9561 0
9562 0
9563 0
9564 1.4
9565 1.4
9566 1.4
9567 0
9568 1.4
9569 1.4
9570 0
9571 1.4
9572 1.4
9573 1.4
9574 1.4
9575 0
9576 0
9577 0
9578 0
9579 1.4
9580 0
9581 1.4
9582 0
9583 1.4
9584 0
9585 0
9586 0
9587 1.4
9588 1.4
9589 0
9590 0
9591 1.4
9592 1.4
9593 1.4
9594 0
9595 1.4
9596 1.4
9597 1.4
9598 1.4
9599 1.4
9600 1.4
9601 1.4
9602 0
9603 1.4
9604 1.4
9605 1.4
9606 0
9607 1.4
9608 1.4
9609 0
9610 0
9611 1.4
9612 1.4
9613 1.4
9614 0
9615 1.4
9616 0
9617 0
9618 0
9619 1.4
9620 1.4
9621 1.4
9622 0
9623 1.4
9624 1.4
9625 1.4
9626 0
9627 0
9628 1.4
9629 1.4
9630 1.4
9631 0
9632 0
9633 0
9634 1.4
9635 1.4
9636 1.4
9637 0
9638 1.4
9639 1.4
9640 1.4
9641 0
9642 1.4
9643 1.4
9644 1.4
9645 0
9646 1.4
9647 0
9648 1.4
9649 1.4
9650 1.4
9651 0
9652 0
9653 0
9654 0
9655 1.4
9656 1.4
9657 1.4
9658 1.4
9659 0
9660 1.4
9661 1.4
9662 1.4
9663 0
9664 1.4
9665 1.4
9666 0
9667 1.4
9668 1.4
9669 0
9670 1.4
9671 1.4
9672 1.4
9673 0
9674 0
9675 1.4
9676 0
9677 1.4
9678 0
9679 1.4
9680 1.4
9681 0
9682 0
9683 1.4
9684 1.4
9685 1.4
9686 1.4
9687 1.4
9688 0
9689 1.4
9690 1.4
9691 1.4
9692 0
9693 0
9694 0
9695 1.4
9696 1.4
9697 1.4
9698 1.4
9699 0
9700 1.4
9701 0
9702 0
9703 0
9704 0
9705 1.4
9706 1.4
9707 1.4
9708 1.4
9709 1.4
9710 1.4
9711 0
9712 1.4
9713 1.4
9714 1.4
9715 1.4
9716 0
9717 1.4
9718 0
9719 1.4
9720 1.4
9721 0
9722 0
9723 0
9724 1.4
9725 1.4
9726 1.4
9727 0
9728 1.4
9729 0
9730 0
9731 0
9732 0
9733 0
9734 1.4
9735 1.4
9736 1.4
9737 0
9738 1.4
9739 0
9740 1.4
9741 1.4
9742 1.4
9743 1.4
9744 1.4
9745 1.4
9746 0
9747 1.4
9748 0
9749 0
9750 1.4
9751 0
9752 1.4
9753 1.4
9754 0
9755 0
9756 0
9757 1.4
9758 0
9759 0
9760 1.4
9761 1.4
9762 1.4
9763 0
9764 0
9765 1.4
9766 1.4
9767 1.4
9768 1.4
9769 0
9770 1.4
9771 1.4
9772 0
9773 1.4
9774 0
9775 0
9776 1.4
9777 0
9778 0
9779 1.4
9780 0
9781 0
9782 0
9783 1.4
9784 1.4
9785 0
9786 0
9787 0
9788 1.4
9789 1.4
9790 1.4
9791 1.4
9792 1.4
9793 0
9794 0
9795 1.4
9796 1.4
9797 1.4
9798 1.4
9799 1.4
9800 1.4
9801 0
9802 0
9803 1.4
9804 1.4
9805 1.4
9806 0
9807 1.4
9808 1.4
9809 0
9810 1.4
9811 0
9812 1.4
9813 0
9814 1.4
9815 0
9816 1.4
9817 1.4
9818 0
9819 1.4
9820 1.4
9821 1.4
9822 0
9823 0
9824 1.4
9825 0
9826 0
9827 1.4
9828 0
9829 1.4
9830 0
9831 1.4
9832 0
9833 0
9834 1.4
9835 0
9836 0
9837 0
9838 1.4
9839 0
9840 0
9841 1.4
9842 0
9843 0
9844 1.4
9845 1.4
9846 0
9847 1.4
9848 0
9849 1.4
9850 1.4
9851 1.4
9852 0
9853 1.4
9854 1.4
9855 1.4
9856 1.4
9857 0
9858 1.4
9859 1.4
9860 1.4
9861 0
9862 1.4
9863 1.4
9864 0
9865 1.4
9866 1.4
9867 1.4
9868 0
9869 0
9870 0
9871 1.4
9872 1.4
9873 1.4
9874 0
9875 1.4
9876 0
9877 1.4
9878 1.4
9879 1.4
9880 1.4
9881 1.4
9882 1.4
9883 0
9884 0
9885 0
9886 0
9887 1.4
9888 1.4
9889 0
9890 0
9891 0
9892 1.4
9893 0
9894 0
9895 1.4
9896 1.4
9897 1.4
9898 1.4
9899 1.4
9900 0
9901 1.4
9902 1.4
9903 0
9904 1.4
9905 1.4
9906 0
9907 1.4
9908 1.4
9909 1.4
9910 1.4
9911 1.4
9912 0
9913 0
9914 1.4
9915 0
9916 1.4
9917 1.4
9918 1.4
9919 1.4
9920 1.4
9921 1.4
9922 0
9923 1.4
9924 1.4
9925 0
9926 0
9927 1.4
9928 0
9929 1.4
9930 0
9931 0
9932 0
9933 0
9934 0
9935 1.4
9936 1.4
9937 1.4
9938 0
9939 0
9940 1.4
9941 1.4
9942 1.4
9943 0
9944 0
9945 1.4
9946 1.4
9947 1.4
9948 0
9949 1.4
9950 0
9951 0
9952 1.4
9953 1.4
9954 1.4
9955 1.4
9956 0
9957 0
9958 1.4
9959 1.4
9960 0
9961 1.4
9962 1.4
9963 0
9964 1.4
9965 1.4
9966 1.4
9967 1.4
9968 1.4
9969 1.4
9970 1.4
9971 0
9972 0
9973 0
9974 1.4
9975 0
9976 0
9977 0
9978 0
9979 0
9980 1.4
9981 1.4
9982 0
9983 0
9984 1.4
9985 0
9986 1.4
9987 1.4
9988 0
9989 0
9990 1.4
9991 1.4
9992 0
9993 0
9994 1.4
9995 1.4
9996 0
9997 0
9998 0
9999 1.4
10000 1.4
10001 1.4
10002 0
10003 0
10004 0
10005 1.4
10006 1.4
10007 1.4
10008 1.4
10009 0
10010 0
10011 0
10012 1.4
10013 0
10014 0
10015 1.4
10016 0
10017 0
10018 0
10019 0
10020 1.4
10021 0
10022 1.4
10023 1.4
10024 1.4
10025 1.4
10026 1.4
10027 0
10028 1.4
10029 1.4
10030 0
10031 1.4
10032 0
10033 0
10034 1.4
10035 1.4
10036 1.4
10037 1.4
10038 1.4
10039 0
10040 0
10041 1.4
10042 1.4
10043 1.4
10044 0
10045 1.4
10046 1.4
10047 1.4
10048 1.4
10049 1.4
10050 1.4
10051 1.4
10052 1.4
10053 1.4
10054 0
10055 1.4
10056 1.4
10057 1.4
10058 1.4
10059 1.4
10060 0
10061 0
10062 0
10063 1.4
10064 1.4
10065 1.4
10066 0
10067 0
10068 1.4
10069 0
10070 0
10071 1.4
10072 1.4
10073 0
10074 0
10075 0
10076 0
10077 0
10078 0
10079 0
10080 1.4
10081 1.4
10082 1.4
10083 0
10084 1.4
10085 0
10086 0
10087 1.4
10088 0
10089 1.4
10090 0
10091 1.4
10092 1.4
10093 1.4
10094 0
10095 1.4
10096 1.4
10097 0
10098 1.4
10099 1.4
10100 1.4
10101 1.4
10102 1.4
10103 0
10104 1.4
10105 0
10106 1.4
10107 0
10108 1.4
10109 0
10110 1.4
10111 1.4
10112 0
10113 1.4
10114 0
10115 0
10116 1.4
10117 0
10118 1.4
10119 1.4
10120 0
10121 1.4
10122 0
10123 0
10124 1.4
10125 1.4
10126 1.4
10127 1.4
10128 1.4
10129 1.4
10130 1.4
10131 1.4
10132 1.4
10133 0
10134 1.4
10135 1.4
10136 1.4
10137 1.4
10138 1.4
10139 0
10140 1.4
10141 1.4
10142 1.4
10143 1.4
10144 0
10145 1.4
10146 0
10147 1.4
10148 0
10149 1.4
10150 0
10151 1.4
10152 0
10153 0
10154 0
10155 1.4
10156 1.4
10157 0
10158 1.4
10159 1.4
10160 1.4
10161 1.4
10162 0
10163 1.4
10164 1.4
10165 0
10166 0
10167 1.4
10168 0
10169 0
10170 0
10171 1.4
10172 0
10173 0
10174 1.4
10175 0
10176 1.4
10177 0
10178 1.4
10179 1.4
10180 1.4
10181 0
10182 1.4
10183 0
10184 1.4
10185 0
10186 1.4
10187 0
10188 0
10189 0
10190 1.4
10191 0
10192 1.4
10193 1.4
10194 1.4
10195 1.4
10196 1.4
10197 0
10198 1.4
10199 0
10200 1.4
10201 1.4
10202 0
10203 1.4
10204 0
10205 1.4
10206 0
10207 1.4
10208 0
10209 1.4
10210 1.4
10211 1.4
10212 0
10213 1.4
10214 0
10215 0
10216 1.4
10217 0
10218 0
10219 1.4
10220 1.4
10221 1.4
10222 1.4
10223 1.4
10224 0
10225 0
10226 0
10227 1.4
10228 0
10229 0
10230 0
10231 0
10232 1.4
10233 1.4
10234 0
10235 1.4
10236 1.4
10237 0
10238 1.4
10239 1.4
10240 1.4
10241 1.4
10242 1.4
10243 1.4
10244 1.4
10245 1.4
10246 1.4
10247 1.4
10248 1.4
10249 0
10250 1.4
10251 1.4
10252 1.4
10253 0
10254 1.4
10255 1.4
10256 1.4
10257 0
10258 1.4
10259 0
10260 0
10261 0
10262 0
10263 0
10264 1.4
10265 0
10266 1.4
10267 1.4
10268 1.4
10269 1.4
10270 1.4
10271 1.4
10272 1.4
10273 0
10274 0
10275 1.4
10276 0
10277 0
10278 1.4
10279 1.4
10280 1.4
10281 1.4
10282 0
10283 0
10284 1.4
10285 1.4
10286 0
10287 1.4
10288 1.4
10289 0
10290 1.4
10291 1.4
10292 0
10293 0
10294 1.4
10295 1.4
10296 1.4
10297 1.4
10298 1.4
10299 0
10300 1.4
10301 0
10302 1.4
10303 0
10304 1.4
10305 1.4
10306 0
10307 0
10308 1.4
10309 1.4
10310 1.4
10311 0
10312 1.4
10313 0
10314 1.4
10315 1.4
10316 0
10317 1.4
10318 0
10319 1.4
10320 1.4
10321 0
10322 1.4
10323 1.4
10324 1.4
10325 0
10326 0
10327 0
10328 0
10329 1.4
10330 0
10331 1.4
10332 1.4
10333 0
10334 0
10335 1.4
10336 1.4
10337 0
10338 1.4
10339 1.4
10340 0
10341 1.4
10342 0
10343 1.4
10344 1.4
10345 1.4
10346 1.4
10347 1.4
10348 0
10349 0
10350 1.4
10351 1.4
10352 1.4
10353 1.4
10354 1.4
10355 1.4
10356 0
10357 1.4
10358 1.4
10359 0
10360 0
10361 1.4
10362 1.4
10363 0
10364 1.4
10365 0
10366 1.4
10367 0
10368 1.4
10369 0
10370 0
10371 1.4
10372 1.4
10373 0
10374 1.4
10375 0
10376 1.4
10377 1.4
10378 0
10379 1.4
10380 0
10381 1.4
10382 0
10383 1.4
10384 0
10385 1.4
10386 1.4
10387 1.4
10388 1.4
10389 1.4
10390 1.4
10391 0
10392 1.4
10393 0
10394 0
10395 0
10396 1.4
10397 1.4
10398 1.4
10399 1.4
10400 1.4
10401 0
10402 0
10403 0
10404 0
10405 1.4
10406 1.4
10407 0
10408 1.4
10409 1.4
10410 1.4
10411 1.4
10412 1.4
10413 1.4
10414 1.4
10415 1.4
10416 0
10417 0
10418 1.4
10419 1.4
10420 1.4
10421 1.4
10422 0
10423 0
10424 1.4
10425 1.4
10426 1.4
10427 1.4
10428 1.4
10429 0
10430 0
10431 0
10432 1.4
10433 1.4
10434 1.4
10435 1.4
10436 1.4
10437 0
10438 1.4
10439 0
10440 1.4
10441 0
10442 1.4
10443 1.4
10444 0
10445 0
10446 0
10447 1.4
10448 0
10449 1.4
10450 0
10451 1.4
10452 1.4
10453 1.4
10454 1.4
10455 1.4
10456 1.4
10457 0
10458 0
10459 1.4
10460 1.4
10461 0
10462 1.4
10463 0
10464 1.4
10465 1.4
10466 0
10467 0
10468 1.4
10469 1.4
10470 1.4
10471 1.4
10472 1.4
10473 1.4
10474 1.4
10475 1.4
10476 0
10477 1.4
10478 1.4
10479 1.4
10480 1.4
10481 1.4
10482 1.4
10483 0
10484 0
10485 0
10486 0
10487 1.4
10488 1.4
10489 1.4
10490 1.4
10491 1.4
10492 1.4
10493 1.4
10494 0
10495 1.4
10496 1.4
10497 0
10498 1.4
10499 0
10500 1.4
10501 0
10502 0
10503 0
10504 0
10505 1.4
10506 0
10507 1.4
10508 1.4
10509 0
10510 1.4
10511 1.4
10512 1.4
10513 0
10514 0
10515 1.4
10516 1.4
10517 0
10518 1.4
10519 1.4
10520 1.4
10521 1.4
10522 1.4
10523 0
10524 0
10525 1.4
10526 0
10527 1.4
10528 1.4
10529 1.4
10530 1.4
10531 1.4
10532 0
10533 1.4
10534 0
10535 1.4
10536 1.4
10537 0
10538 1.4
10539 0
10540 1.4
10541 1.4
10542 0
10543 0
10544 1.4
10545 1.4
10546 1.4
10547 1.4
10548 1.4
10549 1.4
10550 1.4
10551 1.4
10552 1.4
10553 1.4
10554 1.4
10555 0
10556 0
10557 1.4
10558 0
10559 1.4
10560 0
10561 1.4
10562 0
10563 1.4
10564 0
10565 1.4
10566 1.4
10567 1.4
10568 1.4
10569 1.4
10570 0
10571 0
10572 0
10573 1.4
10574 1.4
10575 1.4
10576 1.4
10577 0
10578 1.4
10579 1.4
10580 1.4
10581 1.4
10582 0
10583 1.4
10584 1.4
10585 1.4
10586 0
10587 0
10588 0
10589 0
10590 1.4
10591 0
10592 1.4
10593 1.4
10594 1.4
10595 1.4
10596 1.4
10597 0
10598 1.4
10599 1.4
10600 1.4
10601 1.4
10602 1.4
10603 1.4
10604 1.4
10605 0
10606 1.4
10607 1.4
10608 0
10609 1.4
10610 0
10611 1.4
10612 1.4
10613 1.4
10614 0
10615 0
10616 0
10617 1.4
10618 1.4
10619 1.4
10620 0
10621 1.4
10622 1.4
10623 1.4
10624 1.4
10625 1.4
10626 1.4
10627 0
10628 1.4
10629 1.4
10630 0
10631 1.4
10632 1.4
10633 1.4
10634 1.4
10635 1.4
10636 1.4
10637 1.4
10638 0
10639 0
10640 0
10641 0
10642 1.4
10643 0
10644 1.4
10645 1.4
10646 1.4
10647 1.4
10648 1.4
10649 1.4
10650 0
10651 0
10652 0
10653 0
10654 1.4
10655 0
10656 0
10657 1.4
10658 0
10659 0
10660 0
10661 1.4
10662 0
10663 0
10664 1.4
10665 0
10666 1.4
10667 1.4
10668 0
10669 1.4
10670 0
10671 0
10672 1.4
10673 1.4
10674 1.4
10675 1.4
10676 1.4
10677 1.4
10678 1.4
10679 0
10680 1.4
10681 0
10682 0
10683 0
10684 0
10685 1.4
10686 0
10687 1.4
10688 1.4
10689 1.4
10690 1.4
10691 0
10692 1.4
10693 0
10694 1.4
10695 0
10696 0
10697 1.4
10698 1.4
10699 0
10700 1.4
10701 0
10702 0
10703 1.4
10704 1.4
10705 0
10706 1.4
10707 1.4
10708 1.4
10709 1.4
10710 1.4
10711 1.4
10712 1.4
10713 1.4
10714 0
10715 1.4
10716 1.4
10717 0
10718 1.4
10719 1.4
10720 0
10721 1.4
10722 1.4
10723 1.4
10724 0
10725 1.4
10726 1.4
10727 1.4
10728 0
10729 0
10730 0
10731 0
10732 1.4
10733 1.4
10734 1.4
10735 1.4
10736 1.4
10737 1.4
10738 0
10739 1.4
10740 1.4
10741 1.4
10742 1.4
10743 0
10744 1.4
10745 1.4
10746 0
10747 0
10748 1.4
10749 1.4
10750 1.4
10751 0
10752 1.4
10753 0
10754 1.4
10755 0
10756 1.4
10757 0
10758 1.4
10759 1.4
10760 0
10761 1.4
10762 0
10763 0
10764 0
10765 1.4
10766 0
10767 1.4
10768 0
10769 0
10770 1.4
10771 1.4
10772 1.4
10773 1.4
10774 1.4
10775 1.4
10776 1.4
10777 1.4
10778 0
10779 0
10780 0
10781 1.4
10782 0
10783 1.4
10784 1.4
10785 0
10786 1.4
10787 0
10788 1.4
10789 1.4
10790 1.4
10791 1.4
10792 0
10793 0
10794 0
10795 0
10796 1.4
10797 1.4
10798 0
10799 1.4
10800 0
10801 1.4
10802 1.4
10803 0
10804 1.4
10805 1.4
10806 1.4
10807 1.4
10808 0
10809 0
10810 0
10811 1.4
10812 0
10813 1.4
10814 1.4
10815 0
10816 1.4
10817 0
10818 1.4
10819 0
10820 0
10821 0
10822 1.4
10823 0
10824 0
10825 0
10826 1.4
10827 1.4
10828 0
10829 0
10830 0
10831 0
10832 0
10833 1.4
10834 1.4
10835 1.4
10836 1.4
10837 1.4
10838 1.4
10839 1.4
10840 0
10841 1.4
10842 1.4
10843 0
10844 1.4
10845 0
10846 1.4
10847 1.4
10848 0
10849 1.4
10850 1.4
10851 1.4
10852 1.4
10853 1.4
10854 0
10855 1.4
10856 1.4
10857 1.4
10858 1.4
10859 1.4
10860 1.4
10861 0
10862 0
10863 1.4
10864 0
10865 1.4
10866 0
10867 0
10868 1.4
10869 1.4
10870 0
10871 0
10872 0
10873 0
10874 1.4
10875 0
10876 1.4
10877 1.4
10878 0
10879 1.4
10880 1.4
10881 0
10882 0
10883 1.4
10884 1.4
10885 1.4
10886 0
10887 0
10888 1.4
10889 0
10890 1.4
10891 1.4
10892 0
10893 0
10894 1.4
10895 0
10896 0
10897 1.4
10898 1.4
10899 1.4
10900 1.4
10901 1.4
10902 1.4
10903 1.4
10904 0
10905 0
10906 0
10907 1.4
10908 0
10909 0
10910 1.4
10911 1.4
10912 1.4
10913 1.4
10914 0
10915 0
10916 1.4
10917 1.4
10918 0
10919 1.4
10920 1.4
10921 1.4
10922 1.4
10923 0
10924 1.4
10925 1.4
10926 1.4
10927 0
10928 1.4
10929 1.4
10930 1.4
10931 1.4
10932 0
10933 0
10934 1.4
10935 1.4
10936 1.4
10937 1.4
10938 1.4
10939 1.4
10940 1.4
10941 1.4
10942 0
10943 1.4
10944 0
10945 1.4
10946 1.4
10947 1.4
10948 0
10949 0
10950 1.4
10951 0
10952 0
10953 1.4
10954 1.4
10955 0
10956 0
10957 0
10958 0
10959 0
10960 0
10961 0
10962 1.4
10963 1.4
10964 0
10965 1.4
10966 1.4
10967 1.4
10968 1.4
10969 1.4
10970 1.4
10971 0
10972 0
10973 0
10974 1.4
10975 0
10976 1.4
10977 0
10978 0
10979 1.4
10980 1.4
10981 0
10982 0
10983 0
10984 1.4
10985 1.4
10986 0
10987 1.4
10988 0
10989 1.4
10990 0
10991 1.4
10992 1.4
10993 1.4
10994 0
10995 0
10996 1.4
10997 0
10998 1.4
10999 1.4
11000 1.4
11001 0
11002 0
11003 1.4
11004 0
11005 0
11006 0
11007 1.4
11008 0
11009 1.4
11010 1.4
11011 1.4
11012 0
11013 1.4
11014 1.4
11015 0
11016 0
11017 1.4
11018 1.4
11019 0
11020 1.4
11021 1.4
11022 1.4
11023 0
11024 0
11025 1.4
11026 0
11027 1.4
11028 1.4
11029 0
11030 1.4
11031 1.4
11032 1.4
11033 1.4
11034 1.4
11035 0
11036 0
11037 0
11038 0
11039 0
11040 1.4
11041 1.4
11042 1.4
11043 1.4
11044 1.4
11045 0
11046 0
11047 0
11048 1.4
11049 1.4
11050 0
11051 0
11052 0
11053 0
11054 0
11055 1.4
11056 0
11057 0
11058 1.4
11059 0
11060 0
11061 0
11062 1.4
11063 0
11064 1.4
11065 1.4
11066 0
11067 0
11068 1.4
11069 1.4
11070 0
11071 1.4
11072 0
11073 1.4
11074 1.4
11075 1.4
11076 0
11077 0
11078 0
11079 0
11080 0
11081 0
11082 1.4
11083 0
11084 1.4
11085 1.4
11086 1.4
11087 1.4
11088 1.4
11089 0
11090 1.4
11091 0
11092 0
11093 0
11094 1.4
11095 1.4
11096 0
11097 0
11098 1.4
11099 1.4
11100 1.4
11101 0
11102 1.4
11103 0
11104 0
11105 1.4
11106 1.4
11107 1.4
11108 1.4
11109 0
11110 0
11111 1.4
11112 1.4
11113 1.4
11114 0
11115 0
11116 1.4
11117 1.4
11118 0
11119 0
11120 1.4
11121 0
11122 1.4
11123 1.4
11124 1.4
11125 1.4
11126 0
11127 1.4
11128 0
11129 1.4
11130 1.4
11131 0
11132 1.4
11133 1.4
11134 0
11135 1.4
11136 1.4
11137 0
11138 1.4
11139 0
11140 0
11141 1.4
11142 1.4
11143 0
11144 1.4
11145 0
11146 0
11147 1.4
11148 0
11149 0
11150 0
11151 1.4
11152 1.4
11153 1.4
11154 1.4
11155 0
11156 0
11157 0
11158 1.4
11159 1.4
11160 0
11161 1.4
11162 0
11163 0
11164 1.4
11165 1.4
11166 0
11167 0
11168 0
11169 1.4
11170 0
11171 0
11172 0
11173 1.4
11174 0
11175 1.4
11176 1.4
11177 1.4
11178 0
11179 1.4
11180 1.4
11181 1.4
11182 0
11183 1.4
11184 1.4
11185 0
11186 0
11187 0
11188 1.4
11189 1.4
11190 1.4
11191 0
11192 1.4
11193 1.4
11194 1.4
11195 1.4
11196 1.4
11197 1.4
11198 1.4
11199 0
11200 0
11201 1.4
11202 0
11203 1.4
11204 0
11205 0
11206 0
11207 1.4
11208 1.4
11209 1.4
11210 1.4
11211 0
11212 0
11213 0
11214 0
11215 1.4
11216 1.4
11217 0
11218 0
11219 0
11220 0
11221 0
11222 1.4
11223 0
11224 1.4
11225 0
11226 0
11227 1.4
11228 1.4
11229 1.4
11230 1.4
11231 0
11232 1.4
11233 0
11234 0
11235 1.4
11236 1.4
11237 0
11238 0
11239 0
11240 0
11241 0
11242 0
11243 1.4
11244 0
11245 0
11246 1.4
11247 1.4
11248 0
11249 0
11250 1.4
11251 1.4
11252 1.4
11253 0
11254 0
11255 1.4
11256 0
11257 1.4
11258 0
11259 1.4
11260 1.4
11261 0
11262 1.4
11263 1.4
11264 1.4
11265 1.4
11266 0
11267 1.4
11268 1.4
11269 1.4
11270 1.4
11271 1.4
11272 0
11273 0
11274 0
11275 0
11276 1.4
11277 1.4
11278 0
11279 1.4
11280 0
11281 0
11282 1.4
11283 1.4
11284 0
11285 1.4
11286 0
11287 1.4
11288 0
11289 1.4
11290 0
11291 0
11292 1.4
11293 1.4
11294 1.4
11295 1.4
11296 1.4
11297 1.4
11298 0
11299 0
11300 1.4
11301 1.4
11302 1.4
11303 1.4
11304 0
11305 0
11306 1.4
11307 0
11308 0
11309 0
11310 0
11311 1.4
11312 1.4
11313 0
11314 1.4
11315 0
11316 1.4
11317 1.4
11318 0
11319 0
11320 0
11321 1.4
11322 1.4
11323 0
11324 1.4
11325 0
11326 1.4
11327 1.4
11328 0
11329 1.4
11330 0
11331 1.4
11332 1.4
11333 0
11334 1.4
11335 1.4
11336 1.4
11337 0
11338 0
11339 1.4
11340 0
11341 1.4
11342 0
11343 0
11344 1.4
11345 0
11346 0
11347 0
11348 0
11349 0
11350 0
11351 0
11352 1.4
11353 1.4
11354 1.4
11355 1.4
11356 1.4
11357 1.4
11358 0
11359 0
11360 0
11361 0
11362 1.4
11363 0
11364 1.4
11365 1.4
11366 0
11367 0
11368 1.4
11369 0
11370 0
11371 1.4
11372 0
11373 0
11374 1.4
11375 1.4
11376 1.4
11377 1.4
11378 0
11379 1.4
11380 0
11381 1.4
11382 1.4
11383 0
11384 1.4
11385 0
11386 1.4
11387 0
11388 0
11389 1.4
11390 1.4
11391 1.4
11392 1.4
11393 1.4
11394 0
11395 1.4
11396 1.4
11397 1.4
11398 1.4
11399 1.4
11400 1.4
11401 1.4
11402 0
11403 1.4
11404 1.4
11405 0
11406 1.4
11407 1.4
11408 0
11409 0
11410 0
11411 0
11412 0
11413 0
11414 1.4
11415 1.4
11416 1.4
11417 1.4
11418 0
11419 0
11420 1.4
11421 0
11422 0
11423 0
11424 1.4
11425 0
11426 0
11427 0
11428 1.4
11429 1.4
11430 0
11431 1.4
11432 1.4
11433 0
11434 1.4
11435 1.4
11436 1.4
11437 1.4
11438 0
11439 0
11440 0
11441 1.4
11442 0
11443 0
11444 1.4
11445 1.4
11446 1.4
11447 1.4
11448 1.4
11449 0
11450 1.4
11451 1.4
11452 1.4
11453 0
11454 1.4
11455 1.4
11456 1.4
11457 0
11458 1.4
11459 1.4
11460 0
11461 1.4
11462 0
11463 1.4
11464 0
11465 1.4
11466 0
11467 1.4
11468 0
11469 1.4
11470 1.4
11471 1.4
11472 1.4
11473 1.4
11474 1.4
11475 0
11476 1.4
11477 1.4
11478 1.4
11479 1.4
11480 0
11481 1.4
11482 1.4
11483 0
11484 1.4
11485 1.4
11486 0
11487 1.4
11488 0
11489 0
11490 1.4
11491 0
11492 1.4
11493 1.4
11494 0
11495 0
11496 0
11497 1.4
11498 1.4
11499 1.4
11500 0
11501 1.4
11502 1.4
11503 1.4
11504 0
11505 1.4
11506 1.4
11507 1.4
11508 1.4
11509 1.4
11510 0
11511 0
11512 1.4
11513 0
11514 1.4
11515 1.4
11516 1.4
11517 1.4
11518 0
11519 0
11520 0
11521 0
11522 0
11523 0
11524 0
11525 1.4
11526 0
11527 1.4
11528 0
11529 0
11530 0
11531 1.4
11532 0
11533 1.4
11534 1.4
11535 0
11536 0
11537 0
11538 1.4
11539 0
11540 0
11541 1.4
11542 1.4
11543 1.4
11544 0
11545 1.4
11546 0
11547 1.4
11548 1.4
11549 1.4
11550 1.4
11551 1.4
11552 0
11553 1.4
11554 1.4
11555 0
11556 0
11557 1.4
11558 1.4
11559 1.4
11560 1.4
11561 0
11562 1.4
11563 1.4
11564 0
11565 0
11566 0
11567 1.4
11568 0
11569 0
11570 1.4
11571 1.4
11572 0
11573 1.4
11574 1.4
11575 0
11576 1.4
11577 0
11578 1.4
11579 1.4
11580 0
11581 0
11582 1.4
11583 1.4
11584 0
11585 0
11586 1.4
11587 1.4
11588 0
11589 0
11590 1.4
11591 1.4
11592 0
11593 1.4
11594 1.4
11595 0
11596 1.4
11597 0
11598 1.4
11599 1.4
11600 0
11601 1.4
11602 1.4
11603 1.4
11604 1.4
11605 0
11606 1.4
11607 0
11608 0
11609 1.4
11610 1.4
11611 0
11612 0
11613 1.4
11614 1.4
11615 1.4
11616 0
11617 1.4
11618 0
11619 1.4
11620 0
11621 1.4
11622 0
11623 1.4
11624 1.4
11625 1.4
11626 1.4
11627 1.4
11628 0
11629 0
11630 1.4
11631 0
11632 0
11633 0
11634 1.4
11635 1.4
11636 0
11637 1.4
11638 0
11639 1.4
11640 0
11641 1.4
11642 1.4
11643 1.4
11644 0
11645 1.4
11646 1.4
11647 1.4
11648 1.4
11649 0
11650 1.4
11651 1.4
11652 0
11653 1.4
11654 1.4
11655 1.4
11656 0
11657 0
11658 0
11659 0
11660 1.4
11661 0
11662 0
11663 0
11664 1.4
11665 1.4
11666 0
11667 1.4
11668 1.4
11669 1.4
11670 0
11671 0
11672 0
11673 1.4
11674 0
11675 0
11676 0
11677 1.4
11678 1.4
11679 1.4
11680 1.4
11681 0
11682 1.4
11683 1.4
11684 0
11685 1.4
11686 1.4
11687 0
11688 0
11689 1.4
11690 0
11691 0
11692 1.4
11693 1.4
11694 1.4
11695 1.4
11696 1.4
11697 0
11698 0
11699 0
11700 1.4
11701 0
11702 1.4
11703 1.4
11704 1.4
11705 0
11706 0
11707 1.4
11708 0
11709 1.4
11710 1.4
11711 0
11712 0
11713 1.4
11714 1.4
11715 1.4
11716 0
11717 0
11718 0
11719 0
11720 1.4
11721 0
11722 0
11723 1.4
11724 0
11725 0
11726 1.4
11727 0
11728 1.4
11729 1.4
11730 1.4
11731 1.4
11732 0
11733 0
11734 1.4
11735 1.4
11736 1.4
11737 1.4
11738 1.4
11739 0
11740 0
11741 1.4
11742 1.4
11743 0
11744 0
11745 1.4
11746 1.4
11747 1.4
11748 0
11749 1.4
11750 0
11751 0
11752 1.4
11753 1.4
11754 0
11755 1.4
11756 1.4
11757 0
11758 0
11759 1.4
11760 0
11761 0
11762 1.4
11763 0
11764 0
11765 0
11766 1.4
11767 1.4
11768 1.4
11769 0
11770 1.4
11771 1.4
11772 1.4
11773 0
11774 0
11775 1.4
11776 0
11777 1.4
11778 1.4
11779 0
11780 0
11781 0
11782 1.4
11783 0
11784 0
11785 0
11786 0
11787 0
11788 0
11789 1.4
11790 0
11791 1.4
11792 1.4
11793 1.4
11794 1.4
11795 0
11796 1.4
11797 0
11798 0
11799 1.4
11800 0
11801 0
11802 0
11803 0
11804 0
11805 1.4
11806 1.4
11807 0
11808 0
11809 1.4
11810 0
11811 1.4
11812 0
11813 0
11814 0
11815 1.4
11816 1.4
11817 1.4
11818 1.4
11819 1.4
11820 1.4
11821 1.4
11822 1.4
11823 1.4
11824 0
11825 1.4
11826 1.4
11827 0
11828 1.4
11829 0
11830 0
11831 0
11832 0
11833 1.4
11834 1.4
11835 1.4
11836 0
11837 0
11838 1.4
11839 0
11840 0
11841 1.4
11842 1.4
11843 1.4
11844 1.4
11845 1.4
11846 1.4
11847 1.4
11848 0
11849 0
11850 1.4
11851 1.4
11852 1.4
11853 1.4
11854 1.4
11855 1.4
11856 0
11857 0
11858 0
11859 1.4
11860 0
11861 0
11862 1.4
11863 0
11864 0
11865 1.4
11866 1.4
11867 1.4
11868 1.4
11869 0
11870 1.4
11871 0
11872 1.4
11873 0
11874 1.4
11875 1.4
11876 0
11877 1.4
11878 0
11879 1.4
11880 1.4
11881 1.4
11882 0
11883 1.4
11884 1.4
11885 0
11886 0
11887 0
11888 1.4
11889 1.4
11890 0
11891 1.4
11892 0
11893 0
11894 0
11895 1.4
11896 1.4
11897 0
11898 0
11899 0
11900 1.4
11901 1.4
11902 1.4
11903 1.4
11904 1.4
11905 0
11906 0
11907 0
11908 1.4
11909 0
11910 1.4
11911 0
11912 0
11913 1.4
11914 1.4
11915 0
11916 0
11917 0
11918 1.4
11919 0
11920 0
11921 1.4
11922 0
11923 0
11924 1.4
11925 0
11926 0
11927 1.4
11928 1.4
11929 1.4
11930 1.4
11931 0
11932 1.4
11933 0
11934 0
11935 0
11936 0
11937 0
11938 0
11939 0
11940 1.4
11941 1.4
11942 1.4
11943 1.4
11944 0
11945 1.4
11946 1.4
11947 0
11948 1.4
11949 1.4
11950 0
11951 0
11952 0
11953 0
11954 0
11955 0
11956 1.4
11957 1.4
11958 0
11959 1.4
11960 0
11961 0
11962 1.4
11963 0
11964 1.4
11965 0
11966 1.4
11967 1.4
11968 1.4
11969 1.4
11970 1.4
11971 0
11972 1.4
11973 0
11974 1.4
11975 1.4
11976 1.4
11977 0
11978 1.4
11979 1.4
11980 1.4
11981 1.4
11982 1.4
11983 1.4
11984 1.4
11985 1.4
11986 0
11987 1.4
11988 0
11989 1.4
11990 0
11991 0
11992 1.4
11993 1.4
11994 1.4
11995 0
11996 0
11997 1.4
11998 1.4
11999 1.4
12000 0
12001 0
12002 0
12003 1.4
12004 1.4
12005 1.4
12006 0
12007 0
12008 1.4
12009 1.4
12010 1.4
12011 1.4
12012 0
12013 1.4
12014 1.4
12015 1.4
12016 0
12017 0
12018 1.4
12019 0
12020 1.4
12021 0
12022 0
12023 0
12024 1.4
12025 0
12026 1.4
12027 0
12028 0
12029 0
12030 1.4
12031 0
12032 0
12033 1.4
12034 0
12035 1.4
12036 0
12037 1.4
12038 1.4
12039 0
12040 0
12041 1.4
12042 1.4
12043 1.4
12044 0
12045 1.4
12046 1.4
12047 0
12048 0
12049 0
12050 0
12051 0
12052 1.4
12053 0
12054 0
12055 0
12056 1.4
12057 0
12058 0
12059 0
12060 1.4
12061 1.4
12062 1.4
12063 1.4
12064 1.4
12065 1.4
12066 1.4
12067 1.4
12068 1.4
12069 1.4
12070 0
12071 0
12072 1.4
12073 1.4
12074 1.4
12075 0
12076 1.4
12077 0
12078 0
12079 0
12080 1.4
12081 1.4
12082 0
12083 1.4
12084 0
12085 1.4
12086 1.4
12087 1.4
12088 1.4
12089 0
12090 1.4
12091 1.4
12092 1.4
12093 1.4
12094 1.4
12095 1.4
12096 1.4
12097 0
12098 1.4
12099 0
12100 1.4
12101 0
12102 0
12103 1.4
12104 1.4
12105 0
12106 1.4
12107 1.4
12108 1.4
12109 1.4
12110 1.4
12111 1.4
12112 0
12113 0
12114 1.4
12115 1.4
12116 1.4
12117 1.4
12118 1.4
12119 1.4
12120 1.4
12121 1.4
12122 0
12123 1.4
12124 1.4
12125 0
12126 1.4
12127 0
12128 0
12129 1.4
12130 0
12131 0
12132 0
12133 0
12134 1.4
12135 0
12136 1.4
12137 1.4
12138 0
12139 1.4
12140 0
12141 0
12142 1.4
12143 1.4
12144 1.4
12145 1.4
12146 1.4
12147 0
12148 1.4
12149 0
12150 1.4
12151 1.4
12152 0
12153 1.4
12154 0
12155 0
12156 1.4
12157 0
12158 0
12159 1.4
12160 0
12161 0
12162 0
12163 0
12164 0
12165 1.4
12166 0
12167 1.4
12168 1.4
12169 1.4
12170 1.4
12171 0
12172 1.4
12173 1.4
12174 1.4
12175 1.4
12176 0
12177 1.4
12178 0
12179 0
12180 1.4
12181 1.4
12182 0
12183 1.4
12184 0
12185 1.4
12186 1.4
12187 1.4
12188 0
12189 1.4
12190 1.4
12191 1.4
12192 1.4
12193 1.4
12194 0
12195 0
12196 1.4
12197 0
12198 1.4
12199 1.4
12200 1.4
12201 1.4
12202 0
12203 1.4
12204 1.4
12205 0
12206 0
12207 1.4
12208 1.4
12209 1.4
12210 1.4
12211 1.4
12212 1.4
12213 1.4
12214 1.4
12215 0
12216 1.4
12217 0
12218 1.4
12219 0
12220 1.4
12221 1.4
12222 1.4
12223 1.4
12224 1.4
12225 0
12226 0
12227 1.4
12228 0
12229 1.4
12230 0
12231 0
12232 1.4
12233 0
12234 1.4
12235 0
12236 1.4
12237 1.4
12238 0
12239 1.4
12240 0
12241 1.4
12242 1.4
12243 1.4
12244 0
12245 1.4
12246 0
12247 1.4
12248 0
12249 1.4
12250 1.4
12251 1.4
12252 0
12253 1.4
12254 1.4
12255 1.4
12256 1.4
12257 1.4
12258 0
12259 1.4
12260 0
12261 1.4
12262 1.4
12263 0
12264 1.4
12265 0
12266 1.4
12267 0
12268 1.4
12269 1.4
12270 1.4
12271 0
12272 0
12273 0
12274 1.4
12275 1.4
12276 1.4
12277 0
12278 1.4
12279 0
12280 1.4
12281 0
12282 0
12283 1.4
12284 0
12285 1.4
12286 1.4
12287 1.4
12288 1.4
12289 1.4
12290 1.4
12291 1.4
12292 1.4
12293 1.4
12294 0
12295 1.4
12296 0
12297 1.4
12298 1.4
12299 1.4
12300 0
12301 1.4
12302 0
12303 0
12304 1.4
12305 1.4
12306 0
12307 1.4
12308 0
12309 0
12310 1.4
12311 1.4
12312 0
12313 1.4
12314 0
12315 0
12316 0
12317 0
12318 1.4
12319 0
12320 1.4
12321 1.4
12322 1.4
12323 1.4
12324 1.4
12325 0
12326 0
12327 0
12328 0
12329 1.4
12330 1.4
12331 1.4
12332 0
12333 1.4
12334 1.4
12335 1.4
12336 1.4
12337 1.4
12338 0
12339 1.4
12340 1.4
12341 1.4
12342 1.4
12343 1.4
12344 1.4
12345 1.4
12346 1.4
12347 1.4
12348 1.4
12349 0
12350 1.4
12351 0
12352 1.4
12353 1.4
12354 1.4
12355 0
12356 0
12357 0
12358 0
12359 1.4
12360 0
12361 0
12362 1.4
12363 0
12364 1.4
12365 1.4
12366 0
12367 0
12368 1.4
12369 0
12370 1.4
12371 1.4
12372 0
12373 1.4
12374 1.4
12375 1.4
12376 1.4
12377 1.4
12378 0
12379 0
12380 1.4
12381 0
12382 0
12383 1.4
12384 1.4
12385 0
12386 0
12387 1.4
12388 0
12389 1.4
12390 1.4
12391 1.4
12392 0
12393 0
12394 1.4
12395 1.4
12396 0
12397 1.4
12398 1.4
12399 1.4
12400 0
12401 1.4
12402 0
12403 1.4
12404 0
12405 0
12406 1.4
12407 0
12408 0
12409 1.4
12410 0
12411 1.4
12412 1.4
12413 1.4
12414 1.4
12415 1.4
12416 0
12417 1.4
12418 1.4
12419 1.4
12420 1.4
12421 0
12422 1.4
12423 1.4
12424 1.4
12425 1.4
12426 0
12427 0
12428 0
12429 0
12430 1.4
12431 1.4
12432 1.4
12433 1.4
12434 1.4
12435 1.4
12436 0
12437 1.4
12438 1.4
12439 1.4
12440 1.4
12441 1.4
12442 0
12443 1.4
12444 1.4
12445 1.4
12446 1.4
12447 0
12448 1.4
12449 1.4
12450 1.4
12451 1.4
12452 0
12453 1.4
12454 1.4
12455 1.4
12456 1.4
12457 0
12458 1.4
12459 1.4
12460 1.4
12461 1.4
12462 0
12463 1.4
12464 0
12465 0
12466 0
12467 1.4
12468 1.4
12469 1.4
12470 1.4
12471 1.4
12472 0
12473 1.4
12474 1.4
12475 0
12476 1.4
12477 1.4
12478 0
12479 0
12480 1.4
12481 1.4
12482 0
12483 0
12484 1.4
12485 0
12486 1.4
12487 1.4
12488 1.4
12489 1.4
12490 0
12491 0
12492 0
12493 1.4
12494 1.4
12495 0
12496 1.4
12497 1.4
12498 1.4
12499 0
12500 1.4
12501 0
12502 0
12503 0
12504 1.4
12505 1.4
12506 1.4
12507 0
12508 1.4
12509 0
12510 1.4
12511 1.4
12512 1.4
12513 0
12514 0
12515 1.4
12516 1.4
12517 0
12518 1.4
12519 0
12520 1.4
12521 0
12522 0
12523 1.4
12524 0
12525 1.4
12526 1.4
12527 1.4
12528 0
12529 0
12530 1.4
12531 1.4
12532 0
12533 1.4
12534 1.4
12535 0
12536 1.4
12537 0
12538 1.4
12539 1.4
12540 1.4
12541 0
12542 1.4
12543 0
12544 0
12545 0
12546 1.4
12547 0
12548 0
12549 0
12550 0
12551 1.4
12552 1.4
12553 1.4
12554 1.4
12555 0
12556 0
12557 1.4
12558 1.4
12559 1.4
12560 0
12561 0
12562 1.4
12563 0
12564 1.4
12565 0
12566 0
12567 1.4
12568 1.4
12569 0
12570 0
12571 1.4
12572 0
12573 0
12574 1.4
12575 0
12576 1.4
12577 1.4
12578 0
12579 1.4
12580 1.4
12581 1.4
12582 1.4
12583 0
12584 1.4
12585 1.4
12586 1.4
12587 0
12588 1.4
12589 0
12590 0
12591 0
12592 1.4
12593 1.4
12594 1.4
12595 1.4
12596 1.4
12597 0
12598 0
12599 1.4
12600 0
12601 1.4
12602 0
12603 0
12604 0
12605 1.4
12606 0
12607 0
12608 1.4
12609 0
12610 1.4
12611 1.4
12612 0
12613 0
12614 0
12615 1.4
12616 0
12617 0
12618 0
12619 0
12620 0
12621 1.4
12622 1.4
12623 1.4
12624 0
12625 1.4
12626 0
12627 1.4
12628 1.4
12629 1.4
12630 1.4
12631 0
12632 1.4
12633 1.4
12634 1.4
12635 0
12636 0
12637 0
12638 0
12639 1.4
12640 1.4
12641 1.4
12642 1.4
12643 0
12644 1.4
12645 1.4
12646 0
12647 1.4
12648 1.4
12649 0
12650 0
12651 0
12652 1.4
12653 1.4
12654 0
12655 1.4
12656 1.4
12657 0
12658 1.4
12659 0
12660 0
12661 1.4
12662 1.4
12663 1.4
12664 0
12665 0
12666 1.4
12667 1.4
12668 1.4
12669 1.4
12670 1.4
12671 0
12672 0
12673 1.4
12674 1.4
12675 1.4
12676 0
12677 0
12678 1.4
12679 0
12680 0
12681 1.4
12682 0
12683 0
12684 1.4
12685 1.4
12686 1.4
12687 1.4
12688 1.4
12689 1.4
12690 0
12691 0
12692 1.4
12693 1.4
12694 0
12695 1.4
12696 1.4
12697 0
12698 1.4
12699 1.4
12700 1.4
12701 0
12702 1.4
12703 0
12704 0
12705 1.4
12706 1.4
12707 1.4
12708 0
12709 0
12710 0
12711 1.4
12712 0
12713 0
12714 1.4
12715 1.4
12716 1.4
12717 1.4
12718 1.4
12719 0
12720 1.4
12721 0
12722 0
12723 1.4
12724 0
12725 1.4
12726 0
12727 1.4
12728 1.4
12729 1.4
12730 0
12731 1.4
12732 0
12733 1.4
12734 1.4
12735 0
12736 1.4
12737 1.4
12738 1.4
12739 1.4
12740 1.4
12741 1.4
12742 1.4
12743 1.4
12744 1.4
12745 1.4
12746 1.4
12747 1.4
12748 0
12749 1.4
12750 1.4
12751 0
12752 1.4
12753 0
12754 0
12755 0
12756 1.4
12757 1.4
12758 1.4
12759 1.4
12760 0
12761 1.4
12762 0
12763 0
12764 0
12765 0
12766 1.4
12767 1.4
12768 0
12769 0
12770 1.4
12771 0
12772 1.4
12773 1.4
12774 1.4
12775 1.4
12776 1.4
12777 0
12778 0
12779 1.4
12780 1.4
12781 1.4
12782 1.4
12783 0
12784 1.4
12785 1.4
12786 1.4
12787 1.4
12788 0
12789 1.4
12790 0
12791 0
12792 1.4
12793 0
12794 1.4
12795 1.4
12796 1.4
12797 1.4
12798 1.4
12799 1.4
12800 0
12801 1.4
12802 1.4
12803 0
12804 1.4
12805 0
12806 0
12807 1.4
12808 0
12809 1.4
12810 0
12811 1.4
12812 0
12813 1.4
12814 0
12815 1.4
12816 1.4
12817 0
12818 0
12819 0
12820 1.4
12821 0
12822 0
12823 1.4
12824 0
12825 1.4
12826 1.4
12827 0
12828 0
12829 1.4
12830 1.4
12831 1.4
12832 1.4
12833 0
12834 1.4
12835 0
12836 1.4
12837 0
12838 1.4
12839 1.4
12840 1.4
12841 0
12842 1.4
12843 1.4
12844 0
12845 0
12846 1.4
12847 0
12848 1.4
12849 1.4
12850 0
12851 1.4
12852 0
12853 1.4
12854 1.4
12855 1.4
12856 1.4
12857 0
12858 0
12859 1.4
12860 0
12861 1.4
12862 1.4
12863 1.4
12864 1.4
12865 0
12866 0
12867 1.4
12868 0
12869 0
12870 1.4
12871 0
12872 1.4
12873 0
12874 1.4
12875 0
12876 0
12877 0
12878 0
12879 0
12880 0
12881 1.4
12882 1.4
12883 1.4
12884 1.4
12885 0
12886 1.4
12887 1.4
12888 1.4
12889 0
12890 0
12891 1.4
12892 1.4
12893 0
12894 1.4
12895 0
12896 1.4
12897 1.4
12898 1.4
12899 1.4
12900 1.4
12901 1.4
12902 0
12903 0
12904 0
12905 0
12906 1.4
12907 0
12908 0
12909 1.4
12910 0
12911 0
12912 1.4
12913 1.4
12914 0
12915 0
12916 1.4
12917 1.4
12918 0
12919 1.4
12920 0
12921 0
12922 0
12923 0
12924 0
12925 1.4
12926 1.4
12927 1.4
12928 1.4
12929 0
12930 1.4
12931 0
12932 0
12933 0
12934 0
12935 0
12936 1.4
12937 0
12938 0
12939 0
12940 1.4
12941 1.4
12942 1.4
12943 0
12944 1.4
12945 0
12946 1.4
12947 1.4
12948 0
12949 0
12950 0
12951 1.4
12952 1.4
12953 0
12954 1.4
12955 1.4
12956 1.4
12957 0
12958 0
12959 1.4
12960 1.4
12961 1.4
12962 0
12963 0
12964 1.4
12965 0
12966 0
12967 0
12968 1.4
12969 0
12970 0
12971 1.4
12972 1.4
12973 1.4
12974 1.4
12975 1.4
12976 1.4
12977 1.4
12978 1.4
12979 1.4
12980 0
12981 1.4
12982 1.4
12983 1.4
12984 1.4
12985 0
12986 1.4
12987 1.4
12988 1.4
12989 0
12990 1.4
12991 1.4
12992 1.4
12993 1.4
12994 1.4
12995 1.4
12996 0
12997 1.4
12998 1.4
12999 0
13000 1.4
13001 1.4
13002 0
13003 1.4
13004 1.4
13005 1.4
13006 1.4
13007 1.4
13008 1.4
13009 1.4
13010 1.4
13011 0
13012 0
13013 0
13014 1.4
13015 1.4
13016 1.4
13017 1.4
13018 0
13019 1.4
13020 1.4
13021 1.4
13022 1.4
13023 0
13024 1.4
13025 0
13026 0
13027 1.4
13028 1.4
13029 0
13030 0
13031 1.4
13032 0
13033 0
13034 1.4
13035 1.4
13036 1.4
13037 0
13038 0
13039 1.4
13040 1.4
13041 0
13042 0
13043 1.4
13044 0
13045 1.4
13046 0
13047 0
13048 0
13049 1.4
13050 1.4
13051 0
13052 1.4
13053 1.4
13054 0
13055 1.4
13056 0
13057 1.4
13058 1.4
13059 1.4
13060 0
13061 1.4
13062 0
13063 1.4
13064 0
13065 1.4
13066 1.4
13067 0
13068 1.4
13069 1.4
13070 1.4
13071 1.4
13072 1.4
13073 1.4
13074 1.4
13075 1.4
13076 0
13077 0
13078 1.4
13079 0
13080 1.4
13081 1.4
13082 1.4
13083 0
13084 0
13085 1.4
13086 0
13087 0
13088 0
13089 1.4
13090 0
13091 0
13092 1.4
13093 1.4
13094 1.4
13095 1.4
13096 0
13097 0
13098 1.4
13099 1.4
13100 1.4
13101 0
13102 0
13103 1.4
13104 1.4
13105 0
13106 1.4
13107 1.4
13108 1.4
13109 0
13110 0
13111 0
13112 1.4
13113 1.4
13114 1.4
13115 0
13116 1.4
13117 1.4
13118 1.4
13119 1.4
13120 0
13121 1.4
13122 0
13123 0
13124 0
13125 0
13126 1.4
13127 0
13128 0
13129 1.4
13130 1.4
13131 0
13132 1.4
13133 1.4
13134 1.4
13135 0
13136 1.4
13137 1.4
13138 1.4
13139 1.4
13140 0
13141 1.4
13142 0
13143 0
13144 0
13145 1.4
13146 1.4
13147 0
13148 0
13149 0
13150 1.4
13151 1.4
13152 0
13153 1.4
13154 1.4
13155 0
13156 0
13157 1.4
13158 1.4
13159 1.4
13160 1.4
13161 1.4
13162 0
13163 1.4
13164 0
13165 0
13166 1.4
13167 1.4
13168 1.4
13169 0
13170 1.4
13171 1.4
13172 1.4
13173 1.4
13174 0
13175 0
13176 1.4
13177 1.4
13178 1.4
13179 1.4
13180 1.4
13181 0
13182 1.4
13183 1.4
13184 0
13185 0
13186 1.4
13187 0
13188 0
13189 0
13190 1.4
13191 1.4
13192 0
13193 1.4
13194 0
13195 0
13196 1.4
13197 1.4
13198 0
13199 1.4
13200 1.4
13201 0
13202 0
13203 0
13204 0
13205 0
13206 0
13207 1.4
13208 0
13209 0
13210 0
13211 0
13212 1.4
13213 1.4
13214 1.4
13215 1.4
13216 0
13217 0
13218 0
13219 1.4
13220 0
13221 1.4
13222 1.4
13223 1.4
13224 0
13225 0
13226 0
13227 1.4
13228 1.4
13229 1.4
13230 1.4
13231 0
13232 1.4
13233 0
13234 0
13235 1.4
13236 1.4
13237 1.4
13238 0
13239 1.4
13240 0
13241 0
13242 1.4
13243 0
13244 0
13245 1.4
13246 1.4
13247 1.4
13248 0
13249 1.4
13250 1.4
13251 0
13252 1.4
13253 0
13254 1.4
13255 0
13256 0
13257 0
13258 1.4
13259 0
13260 0
13261 0
13262 0
13263 1.4
13264 1.4
13265 0
13266 1.4
13267 1.4
13268 1.4
13269 0
13270 1.4
13271 1.4
13272 0
13273 0
13274 1.4
13275 0
13276 0
13277 1.4
13278 1.4
13279 1.4
13280 1.4
13281 0
13282 1.4
13283 0
13284 1.4
13285 1.4
13286 1.4
13287 1.4
13288 0
13289 1.4
13290 0
13291 1.4
13292 1.4
13293 0
13294 0
13295 1.4
13296 0
13297 0
13298 0
13299 1.4
13300 1.4
13301 1.4
13302 1.4
13303 0
13304 0
13305 1.4
13306 0
13307 1.4
13308 1.4
13309 0
13310 1.4
13311 1.4
13312 1.4
13313 0
13314 1.4
13315 0
13316 0
13317 0
13318 0
13319 0
13320 1.4
13321 0
13322 1.4
13323 1.4
13324 1.4
13325 1.4
13326 0
13327 0
13328 1.4
13329 1.4
13330 1.4
13331 0
13332 1.4
13333 0
13334 0
13335 0
13336 1.4
13337 0
13338 0
13339 0
13340 1.4
13341 1.4
13342 0
13343 1.4
13344 0
13345 1.4
13346 1.4
13347 1.4
13348 1.4
13349 0
13350 1.4
13351 0
13352 1.4
13353 1.4
13354 1.4
13355 0
13356 1.4
13357 1.4
13358 1.4
13359 1.4
13360 0
13361 0
13362 0
13363 1.4
13364 1.4
13365 1.4
13366 1.4
13367 1.4
13368 1.4
13369 1.4
13370 1.4
13371 0
13372 0
13373 1.4
13374 1.4
13375 0
13376 1.4
13377 0
13378 0
13379 1.4
13380 1.4
13381 0
13382 0
13383 0
13384 0
13385 1.4
13386 0
13387 0
13388 1.4
13389 0
13390 0
13391 1.4
13392 1.4
13393 1.4
13394 1.4
13395 0
13396 1.4
13397 1.4
13398 0
13399 1.4
13400 1.4
13401 0
13402 0
13403 0
13404 1.4
13405 1.4
13406 1.4
13407 0
13408 1.4
13409 1.4
13410 1.4
13411 0
13412 1.4
13413 1.4
13414 1.4
13415 1.4
13416 0
13417 0
13418 1.4
13419 1.4
13420 1.4
13421 1.4
13422 1.4
13423 1.4
13424 0
13425 0
13426 0
13427 0
13428 1.4
13429 0
13430 0
13431 1.4
13432 1.4
13433 1.4
13434 1.4
13435 1.4
13436 1.4
13437 1.4
13438 1.4
13439 0
13440 0
13441 1.4
13442 1.4
13443 1.4
13444 1.4
13445 1.4
13446 1.4
13447 0
13448 0
13449 1.4
13450 1.4
13451 0
13452 0
13453 1.4
13454 1.4
13455 1.4
13456 1.4
13457 1.4
13458 0
13459 1.4
13460 1.4
13461 1.4
13462 1.4
13463 1.4
13464 1.4
13465 0
13466 0
13467 0
13468 0
13469 0
13470 0
13471 0
13472 0
13473 1.4
13474 0
13475 1.4
13476 0
13477 1.4
13478 1.4
13479 1.4
13480 1.4
13481 0
13482 0
13483 0
13484 1.4
13485 0
13486 0
13487 0
13488 1.4
13489 1.4
13490 1.4
13491 1.4
13492 1.4
13493 0
13494 0
13495 0
13496 1.4
13497 0
13498 0
13499 0
13500 1.4
13501 0
13502 1.4
13503 1.4
13504 0
13505 1.4
13506 1.4
13507 1.4
13508 1.4
13509 1.4
13510 0
13511 0
13512 1.4
13513 0
13514 0
13515 1.4
13516 0
13517 0
13518 1.4
13519 1.4
13520 0
13521 0
13522 0
13523 1.4
13524 1.4
13525 0
13526 1.4
13527 0
13528 0
13529 1.4
13530 1.4
13531 0
13532 0
13533 0
13534 1.4
13535 1.4
13536 0
13537 0
13538 0
13539 0
13540 0
13541 1.4
13542 0
13543 0
13544 1.4
13545 1.4
13546 0
13547 1.4
13548 0
13549 0
13550 0
13551 1.4
13552 0
13553 0
13554 1.4
13555 1.4
13556 1.4
13557 0
13558 0
13559 1.4
13560 0
13561 0
13562 0
13563 1.4
13564 0
13565 1.4
13566 0
13567 1.4
13568 1.4
13569 1.4
13570 1.4
13571 1.4
13572 1.4
13573 1.4
13574 1.4
13575 1.4
13576 1.4
13577 0
13578 1.4
13579 0
13580 0
13581 1.4
13582 0
13583 1.4
13584 1.4
13585 0
13586 1.4
13587 0
13588 1.4
13589 0
13590 0
13591 1.4
13592 1.4
13593 1.4
13594 1.4
13595 1.4
13596 0
13597 1.4
13598 0
13599 0
13600 1.4
13601 1.4
13602 0
13603 0
13604 1.4
13605 0
13606 1.4
13607 0
13608 0
13609 0
13610 1.4
13611 1.4
13612 1.4
13613 0
13614 1.4
13615 0
13616 0
13617 0
13618 1.4
13619 1.4
13620 1.4
13621 1.4
13622 1.4
13623 1.4
13624 1.4
13625 0
13626 0
13627 0
13628 1.4
13629 0
13630 1.4
13631 0
13632 1.4
13633 1.4
13634 1.4
13635 0
13636 0
13637 0
13638 1.4
13639 1.4
13640 1.4
13641 0
13642 0
13643 0
13644 1.4
13645 0
13646 1.4
13647 1.4
13648 1.4
13649 0
13650 1.4
13651 0
13652 0
13653 1.4
13654 0
13655 1.4
13656 1.4
13657 0
13658 1.4
13659 0
13660 1.4
13661 1.4
13662 0
13663 0
13664 1.4
13665 1.4
13666 0
13667 0
13668 0
13669 1.4
13670 1.4
13671 1.4
13672 1.4
13673 1.4
13674 1.4
13675 1.4
13676 1.4
13677 1.4
13678 1.4
13679 0
13680 1.4
13681 0
13682 1.4
13683 1.4
13684 1.4
13685 0
13686 1.4
13687 1.4
13688 1.4
13689 0
13690 0
13691 0
13692 0
13693 0
13694 0
13695 0
13696 1.4
13697 1.4
13698 1.4
13699 0
13700 0
13701 1.4
13702 0
13703 1.4
13704 0
13705 0
13706 1.4
13707 1.4
13708 1.4
13709 1.4
13710 0
13711 1.4
13712 1.4
13713 1.4
13714 1.4
13715 1.4
13716 1.4
13717 1.4
13718 1.4
13719 0
13720 0
13721 0
13722 0
13723 0
13724 1.4
13725 0
13726 0
13727 0
13728 0
13729 1.4
13730 1.4
13731 1.4
13732 1.4
13733 1.4
13734 0
13735 0
13736 0
13737 1.4
13738 0
13739 0
13740 1.4
13741 1.4
13742 0
13743 1.4
13744 1.4
13745 1.4
13746 1.4
13747 0
13748 0
13749 0
13750 1.4
13751 1.4
13752 1.4
13753 0
13754 0
13755 1.4
13756 1.4
13757 1.4
13758 1.4
13759 1.4
13760 0
13761 0
13762 0
13763 1.4
13764 1.4
13765 1.4
13766 1.4
13767 1.4
13768 0
13769 1.4
13770 1.4
13771 0
13772 1.4
13773 1.4
13774 1.4
13775 0
13776 1.4
13777 1.4
13778 1.4
13779 0
13780 1.4
13781 1.4
13782 1.4
13783 0
13784 0
13785 1.4
13786 1.4
13787 1.4
13788 0
13789 1.4
13790 1.4
13791 0
13792 1.4
13793 0
13794 0
13795 1.4
13796 0
13797 1.4
13798 1.4
13799 1.4
13800 1.4
13801 1.4
13802 0
13803 1.4
13804 1.4
13805 1.4
13806 0
13807 1.4
13808 1.4
13809 1.4
13810 1.4
13811 0
13812 0
13813 0
13814 1.4
13815 1.4
13816 1.4
13817 0
13818 1.4
13819 1.4
13820 1.4
13821 1.4
13822 0
13823 1.4
13824 1.4
13825 0
13826 1.4
13827 0
13828 1.4
13829 1.4
13830 1.4
13831 1.4
13832 1.4
13833 0
13834 1.4
13835 1.4
13836 0
13837 1.4
13838 0
13839 0
13840 1.4
13841 0
13842 0
13843 0
13844 1.4
13845 1.4
13846 1.4
13847 0
13848 1.4
13849 1.4
13850 0
13851 0
13852 1.4
13853 1.4
13854 1.4
13855 1.4
13856 1.4
13857 0
13858 1.4
13859 0
13860 1.4
13861 1.4
13862 0
13863 1.4
13864 1.4
13865 1.4
13866 1.4
13867 0
13868 1.4
13869 1.4
13870 1.4
13871 0
13872 0
13873 0
13874 0
13875 1.4
13876 1.4
13877 1.4
13878 0
13879 0
13880 0
13881 0
13882 0
13883 1.4
13884 0
13885 0
13886 1.4
13887 1.4
13888 1.4
13889 1.4
13890 1.4
13891 1.4
13892 0
13893 1.4
13894 1.4
13895 0
13896 0
13897 1.4
13898 0
13899 1.4
13900 0
13901 0
13902 1.4
13903 0
13904 1.4
13905 0
13906 0
13907 0
13908 1.4
13909 0
13910 0
13911 0
13912 1.4
13913 1.4
13914 0
13915 1.4
13916 1.4
13917 1.4
13918 1.4
13919 1.4
13920 1.4
13921 1.4
13922 1.4
13923 0
13924 1.4
13925 0
13926 1.4
13927 1.4
13928 0
13929 1.4
13930 0
13931 0
13932 1.4
13933 1.4
13934 1.4
13935 1.4
13936 1.4
13937 0
13938 1.4
13939 1.4
13940 0
13941 0
13942 1.4
13943 1.4
13944 0
13945 0
13946 1.4
13947 1.4
13948 0
13949 0
13950 1.4
13951 1.4
13952 0
13953 1.4
13954 0
13955 1.4
13956 1.4
13957 1.4
13958 0
13959 0
13960 0
13961 0
13962 1.4
13963 0
13964 1.4
13965 0
13966 1.4
13967 0
13968 0
13969 1.4
13970 1.4
13971 1.4
13972 1.4
13973 0
13974 0
13975 1.4
13976 1.4
13977 1.4
13978 1.4
13979 0
13980 1.4
13981 1.4
13982 0
13983 0
13984 1.4
13985 1.4
13986 1.4
13987 1.4
13988 1.4
13989 1.4
13990 0
13991 1.4
13992 0
13993 1.4
13994 1.4
13995 1.4
13996 0
13997 1.4
13998 1.4
13999 0
14000 0
14001 0
14002 1.4
14003 1.4
14004 0
14005 1.4
14006 0
14007 1.4
14008 1.4
14009 0
14010 0
14011 1.4
14012 1.4
14013 0
14014 1.4
14015 0
14016 1.4
14017 0
14018 1.4
14019 0
14020 0
14021 1.4
14022 1.4
14023 1.4
14024 0
14025 0
14026 1.4
14027 0
14028 0
14029 1.4
14030 1.4
14031 0
14032 0
14033 1.4
14034 0
14035 0
14036 0
14037 1.4
14038 0
14039 1.4
14040 0
14041 1.4
14042 0
14043 1.4
14044 0
14045 1.4
14046 1.4
14047 1.4
14048 0
14049 1.4
14050 1.4
14051 1.4
14052 0
14053 1.4
14054 1.4
14055 0
14056 1.4
14057 0
14058 1.4
14059 1.4
14060 1.4
14061 0
14062 0
14063 1.4
14064 1.4
14065 0
14066 1.4
14067 1.4
14068 1.4
14069 1.4
14070 0
14071 1.4
14072 0
14073 1.4
14074 0
14075 1.4
14076 1.4
14077 1.4
14078 1.4
14079 1.4
14080 1.4
14081 1.4
14082 0
14083 1.4
14084 0
14085 1.4
14086 1.4
14087 0
14088 1.4
14089 1.4
14090 1.4
14091 0
14092 1.4
14093 1.4
14094 0
14095 0
14096 0
14097 0
14098 1.4
14099 1.4
14100 0
14101 1.4
14102 0
14103 1.4
14104 1.4
14105 1.4
14106 0
14107 1.4
14108 0
14109 1.4
14110 1.4
14111 1.4
14112 0
14113 0
14114 1.4
14115 1.4
14116 0
14117 0
14118 1.4
14119 0
14120 1.4
14121 0
14122 0
14123 1.4
14124 1.4
14125 0
14126 1.4
14127 1.4
14128 1.4
14129 1.4
14130 1.4
14131 1.4
14132 1.4
14133 1.4
14134 1.4
14135 0
14136 1.4
14137 1.4
14138 0
14139 0
14140 0
14141 1.4
14142 1.4
14143 1.4
14144 1.4
14145 1.4
14146 0
14147 0
14148 0
14149 1.4
14150 0
14151 1.4
14152 1.4
14153 0
14154 1.4
14155 0
14156 0
14157 0
14158 1.4
14159 1.4
14160 1.4
14161 0
14162 0
14163 1.4
14164 1.4
14165 0
14166 1.4
14167 0
14168 1.4
14169 0
14170 1.4
14171 1.4
14172 1.4
14173 0
14174 1.4
14175 0
14176 0
14177 1.4
14178 0
14179 1.4
14180 1.4
14181 0
14182 1.4
14183 0
14184 1.4
14185 1.4
14186 0
14187 0
14188 0
14189 1.4
14190 0
14191 0
14192 1.4
14193 0
14194 0
14195 1.4
14196 1.4
14197 1.4
14198 1.4
14199 0
14200 1.4
14201 0
14202 0
14203 0
14204 0
14205 1.4
14206 1.4
14207 1.4
14208 1.4
14209 1.4
14210 0
14211 0
14212 0
14213 0
14214 1.4
14215 0
14216 1.4
14217 0
14218 1.4
14219 1.4
14220 1.4
14221 1.4
14222 1.4
14223 1.4
14224 0
14225 0
14226 1.4
14227 1.4
14228 1.4
14229 1.4
14230 1.4
14231 1.4
14232 1.4
14233 1.4
14234 1.4
14235 0
14236 1.4
14237 0
14238 0
14239 0
14240 1.4
14241 0
14242 1.4
14243 1.4
14244 1.4
14245 1.4
14246 1.4
14247 0
14248 0
14249 0
14250 1.4
14251 1.4
14252 1.4
14253 1.4
14254 1.4
14255 1.4
14256 1.4
14257 0
14258 1.4
14259 1.4
14260 0
14261 1.4
14262 1.4
14263 1.4
14264 1.4
14265 1.4
14266 0
14267 0
14268 0
14269 1.4
14270 1.4
14271 0
14272 0
14273 0
14274 0
14275 1.4
14276 1.4
14277 0
14278 0
14279 1.4
14280 0
14281 1.4
14282 0
14283 0
14284 1.4
14285 1.4
14286 1.4
14287 1.4
14288 1.4
14289 1.4
14290 1.4
14291 1.4
14292 0
14293 0
14294 1.4
14295 1.4
14296 0
14297 1.4
14298 0
14299 1.4
14300 0
14301 1.4
14302 1.4
14303 1.4
14304 1.4
14305 1.4
14306 0
14307 0
14308 1.4
14309 0
14310 1.4
14311 1.4
14312 0
14313 1.4
14314 0
14315 1.4
14316 0
14317 0
14318 1.4
14319 1.4
14320 1.4
14321 1.4
14322 1.4
14323 1.4
14324 0
14325 0
14326 1.4
14327 1.4
14328 1.4
14329 1.4
14330 0
14331 0
14332 1.4
14333 1.4
14334 1.4
14335 1.4
14336 0
14337 0
14338 1.4
14339 1.4
14340 1.4
14341 0
14342 1.4
14343 1.4
14344 1.4
14345 1.4
14346 1.4
14347 1.4
14348 0
14349 1.4
14350 0
14351 0
14352 0
14353 1.4
14354 0
14355 0
14356 0
14357 0
14358 0
14359 1.4
14360 0
14361 1.4
14362 1.4
14363 1.4
14364 0
14365 0
14366 1.4
14367 1.4
14368 0
14369 0
14370 0
14371 1.4
14372 0
14373 1.4
14374 0
14375 0
14376 1.4
14377 1.4
14378 0
14379 1.4
14380 1.4
14381 1.4
14382 1.4
14383 1.4
14384 0
14385 1.4
14386 0
14387 1.4
14388 1.4
14389 1.4
14390 1.4
14391 0
14392 1.4
14393 1.4
14394 0
14395 1.4
14396 1.4
14397 0
14398 0
14399 0
14400 1.4
14401 0
14402 1.4
14403 1.4
14404 1.4
14405 1.4
14406 1.4
14407 1.4
14408 1.4
14409 1.4
14410 0
14411 1.4
14412 0
14413 1.4
14414 1.4
14415 1.4
14416 1.4
14417 1.4
14418 1.4
14419 0
14420 0
14421 0
14422 1.4
14423 0
14424 1.4
14425 1.4
14426 0
14427 1.4
14428 1.4
14429 0
14430 1.4
14431 1.4
14432 0
14433 1.4
14434 1.4
14435 1.4
14436 0
14437 1.4
14438 1.4
14439 1.4
14440 0
14441 1.4
14442 1.4
14443 1.4
14444 0
14445 1.4
14446 0
14447 1.4
14448 0
14449 1.4
14450 0
14451 1.4
14452 1.4
14453 0
14454 0
14455 0
14456 1.4
14457 0
14458 0
14459 1.4
14460 1.4
14461 1.4
14462 1.4
14463 0
14464 1.4
14465 1.4
14466 1.4
14467 0
14468 1.4
14469 0
14470 0
14471 1.4
14472 1.4
14473 1.4
14474 0
14475 0
14476 1.4
14477 1.4
14478 0
14479 1.4
14480 0
14481 0
14482 0
14483 1.4
14484 0
14485 1.4
14486 0
14487 0
14488 1.4
14489 1.4
14490 0
14491 1.4
14492 0
14493 1.4
14494 1.4
14495 0
14496 1.4
14497 1.4
14498 0
14499 0
14500 1.4
14501 1.4
14502 0
14503 0
14504 1.4
14505 1.4
14506 0
14507 1.4
14508 0
14509 1.4
14510 0
14511 0
14512 1.4
14513 1.4
14514 1.4
14515 1.4
14516 1.4
14517 1.4
14518 1.4
14519 1.4
14520 1.4
14521 1.4
14522 0
14523 0
14524 1.4
14525 1.4
14526 0
14527 1.4
14528 0
14529 0
14530 1.4
14531 0
14532 1.4
14533 1.4
14534 1.4
14535 1.4
14536 1.4
14537 1.4
14538 0
14539 1.4
14540 1.4
14541 1.4
14542 1.4
14543 1.4
14544 0
14545 0
14546 0
14547 0
14548 0
14549 0
14550 0
14551 1.4
14552 1.4
14553 1.4
14554 1.4
14555 1.4
14556 1.4
14557 1.4
14558 0
14559 1.4
14560 1.4
14561 1.4
14562 1.4
14563 1.4
14564 0
14565 0
14566 1.4
14567 1.4
14568 0
14569 1.4
14570 0
14571 0
14572 1.4
14573 1.4
14574 0
14575 1.4
14576 1.4
14577 1.4
14578 0
14579 1.4
14580 0
14581 0
14582 0
14583 1.4
14584 1.4
14585 0
14586 0
14587 0
14588 0
14589 0
14590 0
14591 0
14592 1.4
14593 0
14594 0
14595 1.4
14596 1.4
14597 1.4
14598 1.4
14599 1.4
14600 0
14601 1.4
14602 1.4
14603 1.4
14604 1.4
14605 0
14606 0
14607 0
14608 1.4
14609 1.4
14610 1.4
14611 1.4
14612 0
14613 1.4
14614 0
14615 1.4
14616 1.4
14617 1.4
14618 1.4
14619 1.4
14620 0
14621 0
14622 0
14623 1.4
14624 0
14625 1.4
14626 1.4
14627 1.4
14628 0
14629 1.4
14630 0
14631 0
14632 1.4
14633 1.4
14634 0
14635 1.4
14636 1.4
14637 0
14638 1.4
14639 1.4
14640 0
14641 0
14642 1.4
14643 0
14644 1.4
14645 1.4
14646 1.4
14647 0
14648 1.4
14649 1.4
14650 0
14651 0
14652 0
14653 1.4
14654 1.4
14655 0
14656 1.4
14657 1.4
14658 1.4
14659 0
14660 1.4
14661 1.4
14662 1.4
14663 1.4
14664 1.4
14665 1.4
14666 1.4
14667 1.4
14668 1.4
14669 1.4
14670 0
14671 1.4
14672 0
14673 1.4
14674 1.4
14675 1.4
14676 0
14677 1.4
14678 0
14679 0
14680 1.4
14681 1.4
14682 1.4
14683 0
14684 0
14685 1.4
14686 0
14687 1.4
14688 0
14689 1.4
14690 1.4
14691 1.4
14692 0
14693 1.4
14694 1.4
14695 1.4
14696 0
14697 0
14698 0
14699 0
14700 0
14701 0
14702 1.4
14703 0
14704 1.4
14705 1.4
14706 1.4
14707 0
14708 0
14709 1.4
14710 1.4
14711 0
14712 0
14713 0
14714 0
14715 1.4
14716 0
14717 0
14718 1.4
14719 1.4
14720 1.4
14721 0
14722 0
14723 0
14724 0
14725 1.4
14726 1.4
14727 1.4
14728 1.4
14729 1.4
14730 0
14731 0
14732 0
14733 0
14734 1.4
14735 0
14736 1.4
14737 1.4
14738 0
14739 1.4
14740 1.4
14741 0
14742 1.4
14743 1.4
14744 1.4
14745 1.4
14746 0
14747 1.4
14748 0
14749 0
14750 1.4
14751 0
14752 0
14753 1.4
14754 0
14755 1.4
14756 0
14757 1.4
14758 1.4
14759 1.4
14760 1.4
14761 0
14762 0
14763 1.4
14764 1.4
14765 1.4
14766 1.4
14767 0
14768 1.4
14769 1.4
14770 0
14771 0
14772 1.4
14773 0
14774 1.4
14775 1.4
14776 0
14777 0
14778 0
14779 0
14780 0
14781 1.4
14782 1.4
14783 0
14784 1.4
14785 1.4
14786 0
14787 0
14788 1.4
14789 1.4
14790 0
14791 0
14792 1.4
14793 0
14794 0
14795 0
14796 1.4
14797 1.4
14798 1.4
14799 0
14800 1.4
14801 0
14802 1.4
14803 1.4
14804 1.4
14805 0
14806 1.4
14807 1.4
14808 1.4
14809 1.4
14810 0
14811 0
14812 1.4
14813 0
14814 0
14815 0
14816 0
14817 0
14818 0
14819 0
14820 0
14821 1.4
14822 0
14823 0
14824 1.4
14825 1.4
14826 0
14827 1.4
14828 0
14829 1.4
14830 0
14831 1.4
14832 1.4
14833 1.4
14834 1.4
14835 0
14836 1.4
14837 0
14838 0
14839 0
14840 1.4
14841 1.4
14842 1.4
14843 0
14844 1.4
14845 1.4
14846 1.4
14847 1.4
14848 1.4
14849 1.4
14850 0
14851 0
14852 1.4
14853 1.4
14854 0
14855 0
14856 0
14857 1.4
14858 1.4
14859 1.4
14860 1.4
14861 1.4
14862 1.4
14863 1.4
14864 0
14865 1.4
14866 0
14867 0
14868 1.4
14869 0
14870 1.4
14871 1.4
14872 0
14873 0
14874 1.4
14875 1.4
14876 0
14877 0
14878 1.4
14879 1.4
14880 0
14881 0
14882 1.4
14883 1.4
14884 1.4
14885 1.4
14886 0
14887 1.4
14888 0
14889 1.4
14890 0
14891 0
14892 0
14893 1.4
14894 1.4
14895 0
14896 1.4
14897 0
14898 0
14899 1.4
14900 1.4
14901 0
14902 0
14903 1.4
14904 0
14905 1.4
14906 1.4
14907 1.4
14908 1.4
14909 1.4
14910 0
14911 1.4
14912 0
14913 1.4
14914 1.4
14915 0
14916 0
14917 0
14918 0
14919 1.4
14920 0
14921 0
14922 1.4
14923 0
14924 1.4
14925 1.4
14926 1.4
14927 1.4
14928 0
14929 1.4
14930 1.4
14931 0
14932 0
14933 0
14934 1.4
14935 0
14936 0
14937 1.4
14938 1.4
14939 1.4
14940 0
14941 1.4
14942 1.4
14943 1.4
14944 0
14945 1.4
14946 1.4
14947 0
14948 1.4
14949 1.4
14950 1.4
14951 1.4
14952 0
14953 1.4
14954 1.4
14955 0
14956 1.4
14957 0
14958 0
14959 1.4
14960 1.4
14961 0
14962 0
14963 0
14964 0
14965 0
14966 1.4
14967 1.4
14968 1.4
14969 1.4
14970 0
14971 1.4
14972 0
14973 0
14974 1.4
14975 0
14976 1.4
14977 0
14978 0
14979 0
14980 1.4
14981 1.4
14982 1.4
14983 1.4
14984 1.4
14985 0
14986 1.4
14987 1.4
14988 0
14989 1.4
14990 1.4
14991 1.4
14992 0
14993 0
14994 0
14995 0
14996 1.4
14997 0
14998 1.4
14999 1.4
15000 1.4
15001 0
15002 1.4
15003 0
15004 0
15005 1.4
15006 1.4
15007 1.4
15008 1.4
15009 0
15010 0
15011 0
15012 0
15013 1.4
15014 1.4
15015 1.4
15016 1.4
15017 0
15018 1.4
15019 0
15020 1.4
15021 1.4
15022 0
15023 0
15024 1.4
15025 1.4
15026 1.4
15027 1.4
15028 1.4
15029 0
15030 1.4
15031 1.4
15032 1.4
15033 0
15034 0
15035 1.4
15036 1.4
15037 1.4
15038 1.4
15039 1.4
15040 1.4
15041 0
15042 0
15043 0
15044 1.4
15045 1.4
15046 0
15047 0
15048 0
15049 1.4
15050 0
15051 1.4
15052 0
15053 1.4
15054 1.4
15055 1.4
15056 1.4
15057 0
15058 0
15059 1.4
15060 0
15061 1.4
15062 1.4
15063 0
15064 0
15065 0
15066 1.4
15067 1.4
15068 0
15069 1.4
15070 1.4
15071 0
15072 1.4
15073 1.4
15074 0
15075 0
15076 0
15077 1.4
15078 1.4
15079 0
15080 1.4
15081 0
15082 1.4
15083 0
15084 1.4
15085 0
15086 0
15087 1.4
15088 0
15089 1.4
15090 1.4
15091 0
15092 1.4
15093 1.4
15094 0
15095 0
15096 0
15097 1.4
15098 1.4
15099 1.4
15100 0
15101 0
15102 1.4
15103 1.4
15104 1.4
15105 0
15106 0
15107 0
15108 1.4
15109 0
15110 0
15111 0
15112 0
15113 0
15114 1.4
15115 0
15116 0
15117 1.4
15118 1.4
15119 1.4
15120 1.4
15121 1.4
15122 1.4
15123 0
15124 0
15125 1.4
15126 1.4
15127 1.4
15128 0
15129 1.4
15130 0
15131 1.4
15132 1.4
15133 0
15134 1.4
15135 1.4
15136 0
15137 1.4
15138 1.4
15139 1.4
15140 1.4
15141 0
15142 0
15143 1.4
15144 1.4
15145 0
15146 0
15147 1.4
15148 1.4
15149 0
15150 0
15151 1.4
15152 0
15153 0
15154 0
15155 0
15156 1.4
15157 1.4
15158 1.4
15159 0
15160 1.4
15161 1.4
15162 0
15163 1.4
15164 1.4
15165 1.4
15166 0
15167 0
15168 0
15169 0
15170 1.4
15171 0
15172 0
15173 0
15174 1.4
15175 1.4
15176 0
15177 1.4
15178 0
15179 0
15180 0
15181 1.4
15182 0
15183 1.4
15184 1.4
15185 1.4
15186 1.4
15187 1.4
15188 0
15189 1.4
15190 1.4
15191 0
15192 1.4
15193 0
15194 1.4
15195 0
15196 1.4
15197 1.4
15198 0
15199 0
15200 1.4
15201 1.4
15202 1.4
15203 1.4
15204 0
15205 0
15206 1.4
15207 1.4
15208 1.4
15209 0
15210 0
15211 0
15212 0
15213 0
15214 1.4
15215 0
15216 0
15217 1.4
15218 1.4
15219 1.4
15220 0
15221 0
15222 0
15223 1.4
15224 0
15225 1.4
15226 1.4
15227 1.4
15228 1.4
15229 1.4
15230 1.4
15231 0
15232 0
15233 1.4
15234 0
15235 0
15236 1.4
15237 0
15238 1.4
15239 1.4
15240 1.4
15241 1.4
15242 0
15243 0
15244 0
15245 0
15246 0
15247 1.4
15248 0
15249 0
15250 1.4
15251 0
15252 0
15253 0
15254 0
15255 0
15256 1.4
15257 0
15258 1.4
15259 1.4
15260 0
15261 0
15262 1.4
15263 1.4
15264 0
15265 1.4
15266 1.4
15267 1.4
15268 1.4
15269 1.4
15270 0
15271 0
15272 0
15273 1.4
15274 1.4
15275 1.4
15276 0
15277 0
15278 1.4
15279 1.4
15280 0
15281 0
15282 1.4
15283 1.4
15284 0
15285 0
15286 0
15287 1.4
15288 0
15289 0
15290 1.4
15291 1.4
15292 0
15293 0
15294 0
15295 1.4
15296 1.4
15297 1.4
15298 1.4
15299 1.4
15300 1.4
15301 1.4
15302 0
15303 1.4
15304 1.4
15305 0
15306 1.4
15307 1.4
15308 1.4
15309 1.4
15310 1.4
15311 1.4
15312 1.4
15313 1.4
15314 0
15315 0
15316 1.4
15317 1.4
15318 0
15319 1.4
15320 0
15321 1.4
15322 1.4
15323 1.4
15324 0
15325 1.4
15326 0
15327 0
15328 1.4
15329 0
15330 1.4
15331 1.4
15332 0
15333 0
15334 1.4
15335 1.4
15336 0
15337 1.4
15338 1.4
15339 0
15340 0
15341 1.4
15342 1.4
15343 1.4
15344 0
15345 1.4
15346 1.4
15347 1.4
15348 1.4
15349 0
15350 1.4
15351 1.4
15352 0
15353 0
15354 1.4
15355 1.4
15356 1.4
15357 0
15358 1.4
15359 0
15360 0
15361 1.4
15362 1.4
15363 0
15364 1.4
15365 1.4
15366 1.4
15367 1.4
15368 1.4
15369 0
15370 1.4
15371 1.4
15372 1.4
15373 0
15374 0
15375 0
15376 0
15377 0
15378 0
15379 1.4
15380 1.4
15381 1.4
15382 1.4
15383 1.4
15384 1.4
15385 1.4
15386 1.4
15387 1.4
15388 0
15389 1.4
15390 1.4
15391 1.4
15392 1.4
15393 1.4
15394 0
15395 0
15396 0
15397 1.4
15398 1.4
15399 1.4
15400 1.4
15401 1.4
15402 1.4
15403 0
15404 0
15405 1.4
15406 1.4
15407 1.4
15408 0
15409 1.4
15410 0
15411 0
15412 0
15413 0
15414 1.4
15415 0
15416 0
15417 1.4
15418 0
15419 0
15420 0
15421 0
15422 1.4
15423 1.4
15424 0
15425 1.4
15426 1.4
15427 1.4
15428 0
15429 1.4
15430 0
15431 0
15432 1.4
15433 0
15434 0
15435 1.4
15436 0
15437 1.4
15438 1.4
15439 1.4
15440 1.4
15441 0
15442 0
15443 1.4
15444 1.4
15445 0
15446 1.4
15447 0
15448 1.4
15449 1.4
15450 0
15451 1.4
15452 1.4
15453 1.4
15454 0
15455 0
15456 1.4
15457 1.4
15458 1.4
15459 0
15460 0
15461 1.4
15462 1.4
15463 1.4
15464 0
15465 0
15466 1.4
15467 1.4
15468 0
15469 1.4
15470 1.4
15471 1.4
15472 0
15473 1.4
15474 1.4
15475 1.4
15476 1.4
15477 1.4
15478 1.4
15479 1.4
15480 0
15481 1.4
15482 1.4
15483 1.4
15484 1.4
15485 0
15486 1.4
15487 0
15488 0
15489 0
15490 1.4
15491 1.4
15492 1.4
15493 0
15494 0
15495 1.4
15496 0
15497 0
15498 0
15499 0
15500 1.4
15501 1.4
15502 1.4
15503 1.4
15504 1.4
15505 0
15506 1.4
15507 0
15508 0
15509 0
15510 0
15511 0
15512 1.4
15513 1.4
15514 0
15515 0
15516 0
15517 0
15518 1.4
15519 0
15520 0
15521 0
15522 1.4
15523 1.4
15524 0
15525 0
15526 1.4
15527 0
15528 0
15529 1.4
15530 1.4
15531 1.4
15532 1.4
15533 0
15534 0
15535 1.4
15536 0
15537 1.4
15538 0
15539 0
15540 1.4
15541 1.4
15542 1.4
15543 1.4
15544 0
15545 1.4
15546 1.4
15547 1.4
15548 0
15549 0
15550 0
15551 1.4
15552 1.4
15553 0
15554 1.4
15555 1.4
15556 1.4
15557 1.4
15558 1.4
15559 1.4
15560 1.4
15561 1.4
15562 0
15563 0
15564 1.4
15565 1.4
15566 0
15567 1.4
15568 1.4
15569 1.4
15570 0
15571 0
15572 1.4
15573 1.4
15574 1.4
15575 0
15576 1.4
15577 0
15578 1.4
15579 1.4
15580 1.4
15581 0
15582 1.4
15583 1.4
15584 1.4
15585 0
15586 1.4
15587 0
15588 0
15589 0
15590 0
15591 0
15592 0
15593 1.4
15594 0
15595 0
15596 1.4
15597 1.4
15598 0
15599 0
15600 1.4
15601 0
15602 0
15603 0
15604 1.4
15605 0
15606 0
15607 1.4
15608 1.4
15609 0
15610 0
15611 1.4
15612 1.4
15613 1.4
15614 1.4
15615 1.4
15616 1.4
15617 1.4
15618 0
15619 0
15620 1.4
15621 1.4
15622 0
15623 1.4
15624 1.4
15625 1.4
15626 0
15627 1.4
15628 1.4
15629 1.4
15630 0
15631 0
15632 1.4
15633 1.4
15634 0
15635 1.4
15636 0
15637 1.4
15638 0
15639 1.4
15640 0
15641 1.4
15642 0
15643 1.4
15644 0
15645 0
15646 1.4
15647 1.4
15648 0
15649 0
15650 0
15651 1.4
15652 1.4
15653 0
15654 1.4
15655 1.4
15656 0
15657 1.4
15658 1.4
15659 0
15660 0
15661 0
15662 0
15663 0
15664 0
15665 0
15666 1.4
15667 0
15668 1.4
15669 1.4
15670 0
15671 1.4
15672 0
15673 0
15674 1.4
15675 0
15676 0
15677 1.4
15678 1.4
15679 1.4
15680 1.4
15681 1.4
15682 1.4
15683 1.4
15684 1.4
15685 1.4
15686 1.4
15687 0
15688 0
15689 0
15690 0
15691 1.4
15692 0
15693 1.4
15694 1.4
15695 1.4
15696 1.4
15697 1.4
15698 1.4
15699 1.4
15700 1.4
15701 1.4
15702 1.4
15703 1.4
15704 1.4
15705 1.4
15706 1.4
15707 1.4
15708 1.4
15709 1.4
15710 1.4
15711 1.4
15712 1.4
15713 0
15714 0
15715 0
15716 0
15717 1.4
15718 1.4
15719 1.4
15720 0
15721 0
15722 1.4
15723 1.4
15724 1.4
15725 0
15726 0
15727 0
15728 1.4
15729 0
15730 0
15731 0
15732 1.4
15733 0
15734 1.4
15735 1.4
15736 1.4
15737 1.4
15738 0
15739 1.4
15740 0
15741 1.4
15742 1.4
15743 0
15744 1.4
15745 1.4
15746 1.4
15747 0
15748 1.4
15749 0
15750 1.4
15751 1.4
15752 0
15753 0
15754 0
15755 0
15756 1.4
15757 1.4
15758 0
15759 1.4
15760 0
15761 1.4
15762 1.4
15763 0
15764 0
15765 1.4
15766 1.4
15767 0
15768 1.4
15769 0
15770 0
15771 0
15772 0
15773 1.4
15774 1.4
15775 1.4
15776 0
15777 0
15778 1.4
15779 1.4
15780 1.4
15781 1.4
15782 1.4
15783 0
15784 0
15785 1.4
15786 0
15787 0
15788 0
15789 0
15790 0
15791 1.4
15792 1.4
15793 0
15794 0
15795 0
15796 0
15797 1.4
15798 1.4
15799 1.4
15800 0
15801 0
15802 1.4
15803 1.4
15804 1.4
15805 0
15806 1.4
15807 1.4
15808 0
15809 0
15810 0
15811 0
15812 1.4
15813 1.4
15814 1.4
15815 1.4
15816 0
15817 0
15818 1.4
15819 1.4
15820 0
15821 0
15822 1.4
15823 0
15824 0
15825 1.4
15826 0
15827 0
15828 1.4
15829 0
15830 1.4
15831 0
15832 1.4
15833 1.4
15834 1.4
15835 1.4
15836 1.4
15837 0
15838 1.4
15839 1.4
15840 0
15841 1.4
15842 1.4
15843 0
15844 0
15845 1.4
15846 1.4
15847 1.4
15848 1.4
15849 0
15850 0
15851 0
15852 1.4
15853 1.4
15854 1.4
15855 1.4
15856 1.4
15857 0
15858 1.4
15859 1.4
15860 1.4
15861 0
15862 1.4
15863 1.4
15864 0
15865 1.4
15866 1.4
15867 0
15868 1.4
15869 0
15870 1.4
15871 0
15872 0
15873 1.4
15874 1.4
15875 0
15876 0
15877 1.4
15878 1.4
15879 1.4
15880 0
15881 1.4
15882 0
15883 0
15884 1.4
15885 0
15886 1.4
15887 1.4
15888 1.4
15889 1.4
15890 1.4
15891 1.4
15892 0
15893 1.4
15894 1.4
15895 0
15896 1.4
15897 1.4
15898 1.4
15899 0
15900 1.4
15901 1.4
15902 1.4
15903 1.4
15904 0
15905 1.4
15906 1.4
15907 1.4
15908 1.4
15909 0
15910 0
15911 1.4
15912 1.4
15913 0
15914 0
15915 1.4
15916 1.4
15917 0
15918 1.4
15919 1.4
15920 0
15921 1.4
15922 1.4
15923 0
15924 0
15925 1.4
15926 1.4
15927 1.4
15928 0
15929 1.4
15930 0
15931 1.4
15932 0
15933 1.4
15934 1.4
15935 0
15936 1.4
15937 0
15938 0
15939 0
15940 1.4
15941 1.4
15942 0
15943 1.4
15944 0
15945 1.4
15946 1.4
15947 0
15948 1.4
15949 0
15950 1.4
15951 0
15952 1.4
15953 1.4
15954 0
15955 0
15956 1.4
15957 0
15958 0
15959 0
15960 1.4
15961 0
15962 0
15963 1.4
15964 0
15965 1.4
15966 0
15967 1.4
15968 1.4
15969 0
15970 0
15971 1.4
15972 0
15973 0
15974 0
15975 0
15976 0
15977 1.4
15978 0
15979 1.4
15980 0
15981 1.4
15982 1.4
15983 1.4
15984 1.4
15985 0
15986 0
15987 0
15988 0
15989 1.4
15990 1.4
15991 1.4
15992 1.4
15993 0
15994 0
15995 0
15996 0
15997 1.4
15998 1.4
15999 1.4
16000 1.4
16001 1.4
16002 1.4
16003 1.4
16004 1.4
16005 0
16006 1.4
16007 1.4
16008 1.4
16009 0
16010 1.4
16011 0
16012 0
16013 1.4
16014 1.4
16015 1.4
16016 0
16017 0
16018 1.4
16019 0
16020 1.4
16021 1.4
16022 1.4
16023 1.4
16024 1.4
16025 0
16026 1.4
16027 0
16028 1.4
16029 1.4
16030 1.4
16031 0
16032 1.4
16033 1.4
16034 1.4
16035 1.4
16036 1.4
16037 1.4
16038 1.4
16039 0
16040 1.4
16041 1.4
16042 1.4
16043 0
16044 1.4
16045 1.4
16046 1.4
16047 0
16048 0
16049 1.4
16050 1.4
16051 0
16052 0
16053 1.4
16054 1.4
16055 0
16056 1.4
16057 1.4
16058 1.4
16059 1.4
16060 1.4
16061 1.4
16062 0
16063 1.4
16064 0
16065 1.4
16066 0
16067 0
16068 0
16069 1.4
16070 1.4
16071 0
16072 1.4
16073 0
16074 1.4
16075 1.4
16076 1.4
16077 1.4
16078 0
16079 0
16080 1.4
16081 0
16082 0
16083 1.4
16084 1.4
16085 1.4
16086 0
16087 1.4
16088 1.4
16089 1.4
16090 1.4
16091 0
16092 0
16093 1.4
16094 1.4
16095 1.4
16096 0
16097 1.4
16098 0
16099 1.4
16100 1.4
16101 1.4
16102 1.4
16103 0
16104 0
16105 0
16106 0
16107 0
16108 1.4
16109 1.4
16110 1.4
16111 0
16112 1.4
16113 1.4
16114 1.4
16115 1.4
16116 0
16117 1.4
16118 0
16119 1.4
16120 0
16121 1.4
16122 0
16123 1.4
16124 1.4
16125 1.4
16126 0
16127 0
16128 1.4
16129 1.4
16130 1.4
16131 0
16132 0
16133 0
16134 1.4
16135 0
16136 1.4
16137 1.4
16138 1.4
16139 1.4
16140 0
16141 1.4
16142 1.4
16143 1.4
16144 1.4
16145 1.4
16146 1.4
16147 0
16148 1.4
16149 1.4
16150 1.4
16151 1.4
16152 0
16153 1.4
16154 0
16155 0
16156 0
16157 0
16158 1.4
16159 1.4
16160 0
16161 0
16162 0
16163 1.4
16164 0
16165 0
16166 1.4
16167 1.4
16168 1.4
16169 0
16170 1.4
16171 0
16172 1.4
16173 1.4
16174 0
16175 1.4
16176 0
16177 1.4
16178 1.4
16179 1.4
16180 1.4
16181 1.4
16182 1.4
16183 1.4
16184 0
16185 1.4
16186 1.4
16187 0
16188 1.4
16189 1.4
16190 0
16191 1.4
16192 1.4
16193 1.4
16194 1.4
16195 1.4
16196 0
16197 1.4
16198 1.4
16199 0
16200 0
16201 1.4
16202 1.4
16203 1.4
16204 0
16205 0
16206 1.4
16207 0
16208 1.4
16209 1.4
16210 1.4
16211 0
16212 0
16213 1.4
16214 0
16215 0
16216 1.4
16217 1.4
16218 0
16219 0
16220 1.4
16221 0
16222 1.4
16223 0
16224 1.4
16225 1.4
16226 1.4
16227 1.4
16228 0
16229 1.4
16230 0
16231 0
16232 1.4
16233 1.4
16234 0
16235 0
16236 0
16237 0
16238 1.4
16239 0
16240 0
16241 1.4
16242 1.4
16243 1.4
16244 1.4
16245 0
16246 1.4
16247 0
16248 1.4
16249 1.4
16250 0
16251 0
16252 1.4
16253 0
16254 1.4
16255 1.4
16256 0
16257 1.4
16258 1.4
16259 1.4
16260 0
16261 0
16262 0
16263 0
16264 1.4
16265 0
16266 0
16267 1.4
16268 1.4
16269 1.4
16270 1.4
16271 1.4
16272 0
16273 1.4
16274 0
16275 0
16276 1.4
16277 1.4
16278 1.4
16279 1.4
16280 1.4
16281 1.4
16282 0
16283 1.4
16284 1.4
16285 0
16286 0
16287 1.4
16288 1.4
16289 0
16290 0
16291 0
16292 1.4
16293 1.4
16294 0
16295 1.4
16296 1.4
16297 1.4
16298 0
16299 1.4
16300 1.4
16301 1.4
16302 0
16303 0
16304 0
16305 0
16306 1.4
16307 1.4
16308 1.4
16309 1.4
16310 1.4
16311 1.4
16312 0
16313 1.4
16314 1.4
16315 1.4
16316 1.4
16317 1.4
16318 1.4
16319 0
16320 0
16321 0
16322 0
16323 1.4
16324 1.4
16325 1.4
16326 1.4
16327 1.4
16328 1.4
16329 1.4
16330 1.4
16331 0
16332 1.4
16333 0
16334 1.4
16335 1.4
16336 1.4
16337 1.4
16338 1.4
16339 0
16340 1.4
16341 1.4
16342 1.4
16343 0
16344 1.4
16345 1.4
16346 1.4
16347 0
16348 0
16349 1.4
16350 1.4
16351 0
16352 0
16353 0
16354 1.4
16355 0
16356 1.4
16357 0
16358 1.4
16359 1.4
16360 1.4
16361 1.4
16362 0
16363 1.4
16364 1.4
16365 1.4
16366 0
16367 1.4
16368 1.4
16369 1.4
16370 0
16371 1.4
16372 0
16373 1.4
16374 0
16375 1.4
16376 0
16377 1.4
16378 0
16379 1.4
16380 0
16381 0
16382 1.4
16383 1.4
16384 1.4
16385 1.4
16386 0
16387 1.4
16388 0
16389 0
16390 1.4
16391 1.4
16392 1.4
16393 0
16394 0
16395 1.4
16396 0
16397 1.4
16398 1.4
16399 1.4
16400 1.4
16401 0
16402 1.4
16403 1.4
16404 0
16405 1.4
16406 1.4
16407 1.4
16408 1.4
16409 0
16410 0
16411 1.4
16412 0
16413 1.4
16414 0
16415 0
16416 1.4
16417 0
16418 0
16419 0
16420 0
16421 1.4
16422 1.4
16423 1.4
16424 1.4
16425 1.4
16426 1.4
16427 1.4
16428 0
16429 0
16430 1.4
16431 1.4
16432 0
16433 0
16434 1.4
16435 0
16436 1.4
16437 0
16438 0
16439 1.4
16440 0
16441 1.4
16442 1.4
16443 1.4
16444 0
16445 1.4
16446 0
16447 1.4
16448 1.4
16449 1.4
16450 1.4
16451 1.4
16452 0
16453 0
16454 1.4
16455 1.4
16456 1.4
16457 1.4
16458 1.4
16459 1.4
16460 1.4
16461 1.4
16462 1.4
16463 1.4
16464 0
16465 1.4
16466 0
16467 1.4
16468 0
16469 0
16470 1.4
16471 1.4
16472 1.4
16473 0
16474 1.4
16475 0
16476 0
16477 0
16478 1.4
16479 0
16480 0
16481 0
16482 0
16483 0
16484 0
16485 1.4
16486 1.4
16487 0
16488 0
16489 1.4
16490 1.4
16491 1.4
16492 1.4
16493 1.4
16494 0
16495 0
16496 1.4
16497 1.4
16498 1.4
16499 1.4
16500 1.4
16501 0
16502 1.4
16503 1.4
16504 0
16505 1.4
16506 1.4
16507 1.4
16508 0
16509 1.4
16510 0
16511 0
16512 1.4
16513 1.4
16514 0
16515 1.4
16516 1.4
16517 1.4
16518 0
16519 1.4
16520 1.4
16521 0
16522 0
16523 0
16524 1.4
16525 1.4
16526 1.4
16527 1.4
16528 0
16529 1.4
16530 1.4
16531 0
16532 0
16533 0
16534 1.4
16535 0
16536 1.4
16537 0
16538 1.4
16539 1.4
16540 1.4
16541 0
16542 0
16543 1.4
16544 1.4
16545 0
16546 1.4
16547 1.4
16548 1.4
16549 0
16550 1.4
16551 1.4
16552 1.4
16553 0
16554 1.4
16555 1.4
16556 1.4
16557 1.4
16558 0
16559 1.4
16560 1.4
16561 0
16562 1.4
16563 1.4
16564 0
16565 1.4
16566 0
16567 1.4
16568 1.4
16569 0
16570 1.4
16571 0
16572 1.4
16573 0
16574 0
16575 1.4
16576 1.4
16577 1.4
16578 1.4
16579 0
16580 1.4
16581 1.4
16582 1.4
16583 0
16584 0
16585 1.4
16586 1.4
16587 1.4
16588 0
16589 1.4
16590 0
16591 1.4
16592 0
16593 0
16594 0
16595 1.4
16596 1.4
16597 0
16598 1.4
16599 0
16600 0
16601 1.4
16602 0
16603 0
16604 0
16605 1.4
16606 0
16607 0
16608 0
16609 1.4
16610 0
16611 0
16612 0
16613 0
16614 1.4
16615 1.4
16616 1.4
16617 1.4
16618 1.4
16619 0
16620 0
16621 1.4
16622 1.4
16623 0
16624 1.4
16625 1.4
16626 1.4
16627 1.4
16628 0
16629 0
16630 0
16631 1.4
16632 1.4
16633 1.4
16634 0
16635 1.4
16636 0
16637 0
16638 0
16639 1.4
16640 0
16641 1.4
16642 1.4
16643 1.4
16644 1.4
16645 0
16646 0
16647 1.4
16648 1.4
16649 1.4
16650 0
16651 0
16652 1.4
16653 0
16654 1.4
16655 1.4
16656 0
16657 1.4
16658 0
16659 1.4
16660 0
16661 1.4
16662 1.4
16663 0
16664 1.4
16665 0
16666 0
16667 1.4
16668 0
16669 1.4
16670 1.4
16671 1.4
16672 0
16673 1.4
16674 1.4
16675 0
16676 0
16677 1.4
16678 1.4
16679 0
16680 0
16681 1.4
16682 0
16683 1.4
16684 1.4
16685 1.4
16686 1.4
16687 0
16688 1.4
16689 0
16690 1.4
16691 1.4
16692 0
16693 0
16694 0
16695 1.4
16696 1.4
16697 0
16698 0
16699 0
16700 0
16701 0
16702 1.4
16703 0
16704 0
16705 0
16706 1.4
16707 1.4
16708 1.4
16709 1.4
16710 0
16711 0
16712 1.4
16713 1.4
16714 0
16715 1.4
16716 0
16717 1.4
16718 1.4
16719 1.4
16720 0
16721 1.4
16722 0
16723 0
16724 1.4
16725 1.4
16726 1.4
16727 1.4
16728 1.4
16729 0
16730 1.4
16731 0
16732 1.4
16733 1.4
16734 1.4
16735 1.4
16736 1.4
16737 0
16738 0
16739 0
16740 0
16741 1.4
16742 0
16743 0
16744 0
16745 0
16746 1.4
16747 1.4
16748 0
16749 0
16750 0
16751 0
16752 1.4
16753 0
16754 0
16755 0
16756 1.4
16757 1.4
16758 1.4
16759 1.4
16760 1.4
16761 1.4
16762 1.4
16763 0
16764 1.4
16765 1.4
16766 1.4
16767 1.4
16768 1.4
16769 1.4
16770 0
16771 1.4
16772 1.4
16773 1.4
16774 1.4
16775 1.4
16776 0
16777 0
16778 0
16779 0
16780 0
16781 1.4
16782 1.4
16783 0
16784 1.4
16785 1.4
16786 0
16787 0
16788 1.4
16789 1.4
16790 0
16791 0
16792 1.4
16793 0
16794 1.4
16795 1.4
16796 0
16797 1.4
16798 0
16799 1.4
16800 1.4
16801 0
16802 0
16803 1.4
16804 0
16805 0
16806 1.4
16807 1.4
16808 1.4
16809 1.4
16810 1.4
16811 0
16812 0
16813 1.4
16814 1.4
16815 0
16816 0
16817 0
16818 1.4
16819 0
16820 1.4
16821 1.4
16822 0
16823 1.4
16824 1.4
16825 1.4
16826 1.4
16827 1.4
16828 1.4
16829 1.4
16830 1.4
16831 0
16832 0
16833 1.4
16834 0
16835 1.4
16836 1.4
16837 0
16838 1.4
16839 1.4
16840 0
16841 1.4
16842 1.4
16843 1.4
16844 1.4
16845 1.4
16846 1.4
16847 1.4
16848 1.4
16849 1.4
16850 1.4
16851 1.4
16852 0
16853 1.4
16854 1.4
16855 0
16856 1.4
16857 0
16858 1.4
16859 0
16860 1.4
16861 0
16862 1.4
16863 1.4
16864 1.4
16865 0
16866 1.4
16867 1.4
16868 1.4
16869 0
16870 1.4
16871 1.4
16872 1.4
16873 0
16874 1.4
16875 1.4
16876 1.4
16877 1.4
16878 1.4
16879 0
16880 0
16881 0
16882 0
16883 0
16884 1.4
16885 0
16886 0
16887 1.4
16888 1.4
16889 1.4
16890 1.4
16891 1.4
16892 1.4
16893 1.4
16894 0
16895 1.4
16896 0
16897 0
16898 0
16899 1.4
16900 1.4
16901 0
16902 0
16903 1.4
16904 0
16905 0
16906 0
16907 1.4
16908 0
16909 1.4
16910 1.4
16911 1.4
16912 0
16913 0
16914 1.4
16915 1.4
16916 0
16917 0
16918 1.4
16919 0
16920 1.4
16921 0
16922 1.4
16923 0
16924 0
16925 0
16926 0
16927 0
16928 0
16929 1.4
16930 1.4
16931 1.4
16932 1.4
16933 1.4
16934 1.4
16935 1.4
16936 0
16937 1.4
16938 1.4
16939 1.4
16940 1.4
16941 0
16942 0
16943 1.4
16944 1.4
16945 0
16946 1.4
16947 1.4
16948 1.4
16949 1.4
16950 0
16951 1.4
16952 0
16953 0
16954 0
16955 1.4
16956 1.4
16957 1.4
16958 1.4
16959 1.4
16960 1.4
16961 1.4
16962 0
16963 1.4
16964 0
16965 1.4
16966 0
16967 1.4
16968 1.4
16969 0
16970 0
16971 1.4
16972 0
16973 0
16974 1.4
16975 1.4
16976 1.4
16977 1.4
16978 0
16979 1.4
16980 1.4
16981 0
16982 0
16983 1.4
16984 0
16985 1.4
16986 1.4
16987 0
16988 1.4
16989 1.4
16990 1.4
16991 1.4
16992 1.4
16993 1.4
16994 0
16995 0
16996 1.4
16997 1.4
16998 0
16999 0
17000 1.4
17001 1.4
17002 1.4
17003 0
17004 1.4
17005 1.4
17006 0
17007 0
17008 0
17009 1.4
17010 0
17011 1.4
17012 0
17013 1.4
17014 1.4
17015 1.4
17016 0
17017 0
17018 1.4
17019 0
17020 0
17021 1.4
17022 0
17023 1.4
17024 1.4
17025 0
17026 0
17027 0
17028 0
17029 1.4
17030 0
17031 1.4
17032 0
17033 0
17034 1.4
17035 1.4
17036 1.4
17037 1.4
17038 0
17039 0
17040 1.4
17041 0
17042 0
17043 1.4
17044 0
17045 1.4
17046 0
17047 1.4
17048 0
17049 0
17050 0
17051 1.4
17052 0
17053 0
17054 1.4
17055 1.4
17056 1.4
17057 1.4
17058 1.4
17059 1.4
17060 0
17061 1.4
17062 0
17063 0
17064 1.4
17065 1.4
17066 1.4
17067 0
17068 0
17069 1.4
17070 1.4
17071 1.4
17072 1.4
17073 1.4
17074 1.4
17075 0
17076 1.4
17077 1.4
17078 1.4
17079 1.4
17080 1.4
17081 1.4
17082 0
17083 0
17084 0
17085 0
17086 0
17087 1.4
17088 1.4
17089 0
17090 0
17091 1.4
17092 1.4
17093 1.4
17094 1.4
17095 1.4
17096 0
17097 1.4
17098 0
17099 0
17100 1.4
17101 0
17102 1.4
17103 1.4
17104 1.4
17105 1.4
17106 1.4
17107 1.4
17108 0
17109 1.4
17110 0
17111 0
17112 1.4
17113 1.4
17114 0
17115 1.4
17116 1.4
17117 1.4
17118 1.4
17119 0
17120 1.4
17121 1.4
17122 0
17123 1.4
17124 0
17125 1.4
17126 1.4
17127 0
17128 1.4
17129 1.4
17130 0
17131 0
17132 1.4
17133 1.4
17134 1.4
17135 1.4
17136 0
17137 0
17138 0
17139 1.4
17140 0
17141 1.4
17142 0
17143 0
17144 0
17145 0
17146 0
17147 0
17148 1.4
17149 1.4
17150 1.4
17151 1.4
17152 1.4
17153 0
17154 1.4
17155 1.4
17156 1.4
17157 0
17158 0
17159 0
17160 1.4
17161 0
17162 1.4
17163 0
17164 0
17165 1.4
17166 0
17167 0
17168 1.4
17169 1.4
17170 0
17171 1.4
17172 0
17173 0
17174 1.4
17175 0
17176 1.4
17177 0
17178 1.4
17179 1.4
17180 0
17181 0
17182 0
17183 1.4
17184 0
17185 1.4
17186 0
17187 0
17188 1.4
17189 0
17190 1.4
17191 1.4
17192 1.4
17193 1.4
17194 0
17195 0
17196 1.4
17197 1.4
17198 1.4
17199 0
17200 0
17201 0
17202 0
17203 1.4
17204 0
17205 1.4
17206 1.4
17207 1.4
17208 1.4
17209 0
17210 1.4
17211 0
17212 0
17213 1.4
17214 1.4
17215 0
17216 1.4
17217 0
17218 1.4
17219 0
17220 1.4
17221 1.4
17222 0
17223 0
17224 0
17225 1.4
17226 0
17227 0
17228 0
17229 1.4
17230 1.4
17231 1.4
17232 1.4
17233 0
17234 1.4
17235 1.4
17236 0
17237 0
17238 0
17239 0
17240 1.4
17241 1.4
17242 0
17243 1.4
17244 1.4
17245 1.4
17246 1.4
17247 1.4
17248 0
17249 0
17250 1.4
17251 1.4
17252 1.4
17253 1.4
17254 0
17255 1.4
17256 0
17257 1.4
17258 1.4
17259 0
17260 1.4
17261 1.4
17262 1.4
17263 0
17264 1.4
17265 1.4
17266 0
17267 1.4
17268 0
17269 1.4
17270 1.4
17271 1.4
17272 0
17273 1.4
17274 0
17275 0
17276 0
17277 1.4
17278 0
17279 1.4
17280 1.4
17281 0
17282 1.4
17283 1.4
17284 1.4
17285 1.4
17286 0
17287 1.4
17288 0
17289 0
17290 1.4
17291 0
17292 1.4
17293 0
17294 1.4
17295 1.4
17296 1.4
17297 1.4
17298 1.4
17299 1.4
17300 0
17301 0
17302 1.4
17303 0
17304 1.4
17305 1.4
17306 0
17307 1.4
17308 0
17309 1.4
17310 1.4
17311 0
17312 1.4
17313 0
17314 1.4
17315 1.4
17316 1.4
17317 1.4
17318 1.4
17319 1.4
17320 0
17321 1.4
17322 0
17323 1.4
17324 1.4
17325 0
17326 1.4
17327 1.4
17328 1.4
17329 1.4
17330 1.4
17331 1.4
17332 1.4
17333 0
17334 0
17335 0
17336 1.4
17337 0
17338 0
17339 1.4
17340 0
17341 1.4
17342 0
17343 1.4
17344 0
17345 1.4
17346 1.4
17347 0
17348 0
17349 0
17350 1.4
17351 0
17352 1.4
17353 0
17354 0
17355 1.4
17356 0
17357 0
17358 1.4
17359 1.4
17360 1.4
17361 0
17362 0
17363 0
17364 1.4
17365 0
17366 0
17367 1.4
17368 0
17369 0
17370 0
17371 1.4
17372 0
17373 0
17374 1.4
17375 0
17376 1.4
17377 1.4
17378 0
17379 1.4
17380 1.4
17381 0
17382 1.4
17383 0
17384 0
17385 0
17386 0
17387 1.4
17388 1.4
17389 0
17390 0
17391 0
17392 0
17393 1.4
17394 0
17395 1.4
17396 1.4
17397 1.4
17398 0
17399 1.4
17400 0
17401 0
17402 1.4
17403 0
17404 1.4
17405 1.4
17406 1.4
17407 0
17408 1.4
17409 1.4
17410 0
17411 0
17412 1.4
17413 1.4
17414 1.4
17415 0
17416 0
17417 1.4
17418 1.4
17419 1.4
17420 1.4
17421 1.4
17422 0
17423 1.4
17424 1.4
17425 0
17426 0
17427 1.4
17428 0
17429 0
17430 1.4
17431 0
17432 1.4
17433 1.4
17434 0
17435 1.4
17436 1.4
17437 0
17438 1.4
17439 1.4
17440 1.4
17441 1.4
17442 1.4
17443 0
17444 0
17445 0
17446 1.4
17447 1.4
17448 1.4
17449 1.4
17450 0
17451 0
17452 0
17453 1.4
17454 1.4
17455 1.4
17456 0
17457 0
17458 1.4
17459 1.4
17460 1.4
17461 1.4
17462 1.4
17463 1.4
17464 1.4
17465 1.4
17466 0
17467 1.4
17468 1.4
17469 1.4
17470 1.4
17471 1.4
17472 1.4
17473 1.4
17474 1.4
17475 1.4
17476 0
17477 1.4
17478 1.4
17479 0
17480 1.4
17481 1.4
17482 0
17483 1.4
17484 0
17485 1.4
17486 1.4
17487 1.4
17488 1.4
17489 1.4
17490 1.4
17491 1.4
17492 0
17493 1.4
17494 0
17495 1.4
17496 1.4
17497 1.4
17498 0
17499 0
17500 1.4
17501 1.4
17502 1.4
17503 0
17504 0
17505 1.4
17506 0
17507 1.4
17508 1.4
17509 0
17510 1.4
17511 1.4
17512 0
17513 0
17514 0
17515 1.4
17516 0
17517 1.4
17518 1.4
17519 1.4
17520 1.4
17521 1.4
17522 0
17523 1.4
17524 1.4
17525 0
17526 1.4
17527 1.4
17528 1.4
17529 1.4
17530 1.4
17531 0
17532 1.4
17533 1.4
17534 0
17535 1.4
17536 0
17537 0
17538 1.4
17539 1.4
17540 1.4
17541 1.4
17542 1.4
17543 1.4
17544 0
17545 1.4
17546 1.4
17547 1.4
17548 1.4
17549 0
17550 1.4
17551 0
17552 1.4
17553 1.4
17554 0
17555 0
17556 0
17557 1.4
17558 1.4
17559 0
17560 1.4
17561 0
17562 1.4
17563 0
17564 1.4
17565 1.4
17566 0
17567 1.4
17568 1.4
17569 1.4
17570 0
17571 0
17572 1.4
17573 0
17574 1.4
17575 1.4
17576 0
17577 0
17578 1.4
17579 0
17580 0
17581 1.4
17582 0
17583 1.4
17584 1.4
17585 1.4
17586 1.4
17587 0
17588 0
17589 1.4
17590 1.4
17591 1.4
17592 1.4
17593 1.4
17594 0
17595 1.4
17596 0
17597 1.4
17598 0
17599 1.4
17600 1.4
17601 0
17602 0
17603 1.4
17604 0
17605 0
17606 0
17607 1.4
17608 0
17609 1.4
17610 1.4
17611 0
17612 0
17613 1.4
17614 1.4
17615 1.4
17616 0
17617 1.4
17618 1.4
17619 0
17620 1.4
17621 0
17622 0
17623 0
17624 1.4
17625 0
17626 0
17627 0
17628 0
17629 0
17630 1.4
17631 0
17632 0
17633 1.4
17634 1.4
17635 1.4
17636 1.4
17637 1.4
17638 1.4
17639 1.4
17640 0
17641 0
17642 0
17643 0
17644 1.4
17645 1.4
17646 1.4
17647 1.4
17648 1.4
17649 0
17650 1.4
17651 1.4
17652 1.4
17653 0
17654 0
17655 1.4
17656 1.4
17657 1.4
17658 1.4
17659 1.4
17660 0
17661 1.4
17662 0
17663 1.4
17664 0
17665 0
17666 1.4
17667 0
17668 1.4
17669 0
17670 1.4
17671 0
17672 1.4
17673 1.4
17674 1.4
17675 1.4
17676 0
17677 0
17678 1.4
17679 1.4
17680 0
17681 0
17682 0
17683 0
17684 0
17685 1.4
17686 1.4
17687 1.4
17688 1.4
17689 1.4
17690 0
17691 0
17692 1.4
17693 1.4
17694 1.4
17695 0
17696 1.4
17697 1.4
17698 1.4
17699 1.4
17700 1.4
17701 1.4
17702 1.4
17703 1.4
17704 1.4
17705 1.4
17706 0
17707 1.4
17708 1.4
17709 1.4
17710 1.4
17711 1.4
17712 1.4
17713 0
17714 0
17715 0
17716 1.4
17717 1.4
17718 1.4
17719 0
17720 0
17721 1.4
17722 1.4
17723 1.4
17724 1.4
17725 1.4
17726 1.4
17727 1.4
17728 1.4
17729 1.4
17730 1.4
17731 0
17732 1.4
17733 0
17734 1.4
17735 0
17736 1.4
17737 1.4
17738 0
17739 1.4
17740 1.4
17741 0
17742 1.4
17743 0
17744 0
17745 1.4
17746 1.4
17747 0
17748 1.4
17749 1.4
17750 0
17751 1.4
17752 1.4
17753 1.4
17754 1.4
17755 0
17756 1.4
17757 1.4
17758 1.4
17759 0
17760 1.4
17761 1.4
17762 1.4
17763 0
17764 1.4
17765 1.4
17766 0
17767 1.4
17768 1.4
17769 1.4
17770 1.4
17771 1.4
17772 1.4
17773 1.4
17774 0
17775 0
17776 1.4
17777 1.4
17778 0
17779 1.4
17780 1.4
17781 0
17782 1.4
17783 1.4
17784 1.4
17785 0
17786 0
17787 1.4
17788 0
17789 1.4
17790 0
17791 1.4
17792 0
17793 1.4
17794 0
17795 1.4
17796 0
17797 1.4
17798 1.4
17799 1.4
17800 0
17801 0
17802 1.4
17803 0
17804 0
17805 1.4
17806 0
17807 1.4
17808 0
17809 1.4
17810 0
17811 1.4
17812 1.4
17813 1.4
17814 0
17815 1.4
17816 0
17817 0
17818 1.4
17819 0
17820 1.4
17821 1.4
17822 1.4
17823 1.4
17824 1.4
17825 0
17826 0
17827 0
17828 1.4
17829 1.4
17830 1.4
17831 1.4
17832 1.4
17833 0
17834 1.4
17835 1.4
17836 1.4
17837 1.4
17838 0
17839 1.4
17840 0
17841 0
17842 1.4
17843 1.4
17844 1.4
17845 1.4
17846 1.4
17847 0
17848 0
17849 0
17850 1.4
17851 0
17852 1.4
17853 0
17854 1.4
17855 1.4
17856 1.4
17857 0
17858 1.4
17859 1.4
17860 1.4
17861 0
17862 0
17863 0
17864 0
17865 0
17866 0
17867 0
17868 0
17869 1.4
17870 1.4
17871 0
17872 1.4
17873 0
17874 1.4
17875 0
17876 1.4
17877 0
17878 1.4
17879 0
17880 0
17881 1.4
17882 1.4
17883 1.4
17884 0
17885 0
17886 1.4
17887 0
17888 0
17889 1.4
17890 1.4
17891 0
17892 0
17893 1.4
17894 0
17895 1.4
17896 0
17897 1.4
17898 1.4
17899 0
17900 0
17901 0
17902 1.4
17903 1.4
17904 0
17905 0
17906 1.4
17907 1.4
17908 0
17909 1.4
17910 1.4
17911 0
17912 0
17913 0
17914 0
17915 1.4
17916 1.4
17917 1.4
17918 1.4
17919 1.4
17920 1.4
17921 1.4
17922 1.4
17923 0
17924 0
17925 1.4
17926 1.4
17927 1.4
17928 0
17929 0
17930 1.4
17931 1.4
17932 0
17933 0
17934 0
17935 0
17936 0
17937 0
17938 1.4
17939 0
17940 0
17941 0
17942 0
17943 0
17944 0
17945 1.4
17946 1.4
17947 1.4
17948 1.4
17949 1.4
17950 0
17951 1.4
17952 1.4
17953 1.4
17954 1.4
17955 1.4
17956 1.4
17957 1.4
17958 1.4
17959 1.4
17960 1.4
17961 0
17962 1.4
17963 1.4
17964 1.4
17965 1.4
17966 0
17967 1.4
17968 1.4
17969 1.4
17970 0
17971 0
17972 0
17973 0
17974 0
17975 1.4
17976 1.4
17977 1.4
17978 1.4
17979 1.4
17980 1.4
17981 0
17982 1.4
17983 0
17984 1.4
17985 0
17986 0
17987 1.4
17988 0
17989 1.4
17990 1.4
17991 1.4
17992 0
17993 1.4
17994 1.4
17995 0
17996 0
17997 1.4
17998 1.4
17999 0
18000 1.4
18001 0
18002 1.4
18003 1.4
18004 0
18005 0
18006 1.4
18007 1.4
18008 1.4
18009 1.4
18010 1.4
18011 1.4
18012 1.4
18013 1.4
18014 0
18015 0
18016 1.4
18017 0
18018 0
18019 1.4
18020 1.4
18021 0
18022 0
18023 1.4
18024 0
18025 1.4
18026 1.4
18027 0
18028 1.4
18029 0
18030 1.4
18031 1.4
18032 1.4
18033 1.4
18034 0
18035 0
18036 0
18037 1.4
18038 0
18039 1.4
18040 0
18041 0
18042 1.4
18043 0
18044 0
18045 1.4
18046 0
18047 0
18048 1.4
18049 1.4
18050 1.4
18051 1.4
18052 1.4
18053 1.4
18054 0
18055 0
18056 0
18057 1.4
18058 1.4
18059 0
18060 1.4
18061 1.4
18062 0
18063 1.4
18064 1.4
18065 0
18066 1.4
18067 1.4
18068 0
18069 1.4
18070 0
18071 1.4
18072 1.4
18073 1.4
18074 0
18075 0
18076 1.4
18077 0
18078 0
18079 0
18080 0
18081 1.4
18082 0
18083 1.4
18084 1.4
18085 1.4
18086 1.4
18087 0
18088 0
18089 1.4
18090 1.4
18091 1.4
18092 1.4
18093 0
18094 1.4
18095 1.4
18096 1.4
18097 1.4
18098 0
18099 1.4
18100 0
18101 0
18102 1.4
18103 1.4
18104 0
18105 1.4
18106 1.4
18107 0
18108 0
18109 1.4
18110 1.4
18111 0
18112 1.4
18113 1.4
18114 0
18115 0
18116 1.4
18117 1.4
18118 0
18119 0
18120 0
18121 1.4
18122 0
18123 1.4
18124 1.4
18125 1.4
18126 0
18127 1.4
18128 1.4
18129 1.4
18130 1.4
18131 0
18132 1.4
18133 0
18134 1.4
18135 1.4
18136 0
18137 1.4
18138 1.4
18139 1.4
18140 1.4
18141 1.4
18142 1.4
18143 0
18144 1.4
18145 1.4
18146 0
18147 0
18148 1.4
18149 1.4
18150 1.4
18151 0
18152 1.4
18153 0
18154 1.4
18155 1.4
18156 1.4
18157 1.4
18158 0
18159 1.4
18160 0
18161 1.4
18162 1.4
18163 0
18164 0
18165 1.4
18166 1.4
18167 1.4
18168 1.4
18169 1.4
18170 1.4
18171 0
18172 1.4
18173 0
18174 0
18175 0
18176 1.4
18177 0
18178 0
18179 1.4
18180 1.4
18181 1.4
18182 0
18183 0
18184 0
18185 0
18186 0
18187 1.4
18188 0
18189 0
18190 1.4
18191 1.4
18192 1.4
18193 1.4
18194 1.4
18195 0
18196 1.4
18197 1.4
18198 0
18199 1.4
18200 1.4
18201 0
18202 1.4
18203 1.4
18204 1.4
18205 1.4
18206 1.4
18207 1.4
18208 1.4
18209 1.4
18210 1.4
18211 1.4
18212 1.4
18213 0
18214 0
18215 1.4
18216 0
18217 0
18218 1.4
18219 0
18220 1.4
18221 1.4
18222 1.4
18223 1.4
18224 1.4
18225 1.4
18226 1.4
18227 1.4
18228 0
18229 0
18230 1.4
18231 0
18232 1.4
18233 1.4
18234 1.4
18235 1.4
18236 1.4
18237 1.4
18238 0
18239 1.4
18240 1.4
18241 1.4
18242 1.4
18243 0
18244 1.4
18245 0
18246 1.4
18247 1.4
18248 0
18249 0
18250 1.4
18251 1.4
18252 0
18253 0
18254 1.4
18255 1.4
18256 0
18257 1.4
18258 1.4
18259 1.4
18260 1.4
18261 0
18262 1.4
18263 0
18264 1.4
18265 1.4
18266 0
18267 1.4
18268 0
18269 0
18270 1.4
18271 0
18272 0
18273 1.4
18274 1.4
18275 1.4
18276 0
18277 1.4
18278 1.4
18279 1.4
18280 0
18281 1.4
18282 0
18283 1.4
18284 1.4
18285 1.4
18286 1.4
18287 1.4
18288 1.4
18289 1.4
18290 1.4
18291 1.4
18292 1.4
18293 1.4
18294 1.4
18295 1.4
18296 1.4
18297 0
18298 1.4
18299 1.4
18300 1.4
18301 1.4
18302 0
18303 1.4
18304 1.4
18305 0
18306 1.4
18307 1.4
18308 1.4
18309 0
18310 0
18311 0
18312 0
18313 0
18314 0
18315 0
18316 0
18317 0
18318 1.4
18319 0
18320 1.4
18321 1.4
18322 0
18323 0
18324 0
18325 0
18326 1.4
18327 0
18328 1.4
18329 0
18330 1.4
18331 0
18332 0
18333 1.4
18334 0
18335 0
18336 1.4
18337 0
18338 0
18339 1.4
18340 1.4
18341 0
18342 0
18343 0
18344 0
18345 0
18346 1.4
18347 1.4
18348 0
18349 1.4
18350 1.4
18351 0
18352 0
18353 1.4
18354 1.4
18355 1.4
18356 0
18357 0
18358 1.4
18359 1.4
18360 1.4
18361 1.4
18362 0
18363 1.4
18364 0
18365 1.4
18366 0
18367 0
18368 0
18369 1.4
18370 0
18371 1.4
18372 0
18373 0
18374 0
18375 1.4
18376 1.4
18377 1.4
18378 1.4
18379 0
18380 1.4
18381 1.4
18382 1.4
18383 1.4
18384 0
18385 0
18386 1.4
18387 1.4
18388 0
18389 1.4
18390 0
18391 0
18392 0
18393 1.4
18394 1.4
18395 0
18396 1.4
18397 1.4
18398 1.4
18399 1.4
18400 0
18401 1.4
18402 0
18403 1.4
18404 0
18405 0
18406 1.4
18407 1.4
18408 1.4
18409 1.4
18410 1.4
18411 1.4
18412 1.4
18413 1.4
18414 1.4
18415 1.4
18416 1.4
18417 0
18418 1.4
18419 1.4
18420 1.4
18421 1.4
18422 1.4
18423 0
18424 0
18425 1.4
18426 0
18427 1.4
18428 0
18429 0
18430 0
18431 1.4
18432 1.4
18433 1.4
18434 1.4
18435 1.4
18436 1.4
18437 0
18438 1.4
18439 0
18440 0
18441 0
18442 1.4
18443 0
18444 1.4
18445 1.4
18446 0
18447 0
18448 1.4
18449 0
18450 0
18451 0
18452 0
18453 0
18454 0
18455 1.4
18456 1.4
18457 1.4
18458 1.4
18459 1.4
18460 0
18461 0
18462 0
18463 0
18464 0
18465 0
18466 0
18467 0
18468 1.4
18469 1.4
18470 0
18471 0
18472 1.4
18473 0
18474 0
18475 1.4
18476 0
18477 0
18478 1.4
18479 1.4
18480 1.4
18481 1.4
18482 0
18483 0
18484 0
18485 1.4
18486 0
18487 0
18488 1.4
18489 0
18490 1.4
18491 1.4
18492 0
18493 0
18494 0
18495 1.4
18496 1.4
18497 0
18498 0
18499 1.4
18500 0
18501 1.4
18502 0
18503 0
18504 1.4
18505 1.4
18506 0
18507 0
18508 1.4
18509 1.4
18510 1.4
18511 1.4
18512 1.4
18513 1.4
18514 1.4
18515 0
18516 0
18517 1.4
18518 0
18519 1.4
18520 0
18521 1.4
18522 0
18523 1.4
18524 1.4
18525 0
18526 1.4
18527 1.4
18528 1.4
18529 0
18530 0
18531 0
18532 1.4
18533 1.4
18534 1.4
18535 1.4
18536 1.4
18537 0
18538 0
18539 1.4
18540 1.4
18541 1.4
18542 0
18543 0
18544 1.4
18545 1.4
18546 0
18547 1.4
18548 0
18549 1.4
18550 1.4
18551 1.4
18552 1.4
18553 0
18554 1.4
18555 1.4
18556 0
18557 1.4
18558 0
18559 1.4
18560 0
18561 0
18562 0
18563 0
18564 1.4
18565 0
18566 1.4
18567 1.4
18568 1.4
18569 0
18570 0
18571 1.4
18572 0
18573 0
18574 1.4
18575 0
18576 1.4
18577 1.4
18578 1.4
18579 0
18580 1.4
18581 0
18582 1.4
18583 1.4
18584 1.4
18585 1.4
18586 0
18587 0
18588 0
18589 1.4
18590 0
18591 1.4
18592 1.4
18593 0
18594 1.4
18595 1.4
18596 1.4
18597 1.4
18598 0
18599 0
18600 0
18601 0
18602 1.4
18603 0
18604 1.4
18605 0
18606 0
18607 1.4
18608 1.4
18609 1.4
18610 0
18611 1.4
18612 0
18613 1.4
18614 1.4
18615 0
18616 1.4
18617 1.4
18618 0
18619 1.4
18620 0
18621 1.4
18622 1.4
18623 1.4
18624 1.4
18625 1.4
18626 1.4
18627 1.4
18628 1.4
18629 0
18630 0
18631 0
18632 0
18633 1.4
18634 0
18635 1.4
18636 1.4
18637 0
18638 1.4
18639 0
18640 0
18641 1.4
18642 1.4
18643 1.4
18644 1.4
18645 1.4
18646 1.4
18647 1.4
18648 1.4
18649 1.4
18650 1.4
18651 0
18652 1.4
18653 1.4
18654 1.4
18655 1.4
18656 1.4
18657 0
18658 0
18659 0
18660 1.4
18661 1.4
18662 0
18663 1.4
18664 1.4
18665 1.4
18666 1.4
18667 1.4
18668 1.4
18669 1.4
18670 1.4
18671 0
18672 1.4
18673 0
18674 1.4
18675 0
18676 1.4
18677 1.4
18678 1.4
18679 0
18680 1.4
18681 1.4
18682 1.4
18683 0
18684 1.4
18685 0
18686 1.4
18687 1.4
18688 0
18689 0
18690 0
18691 0
18692 0
18693 1.4
18694 1.4
18695 0
18696 1.4
18697 1.4
18698 0
18699 0
18700 0
18701 1.4
18702 0
18703 0
18704 0
18705 0
18706 0
18707 1.4
18708 1.4
18709 1.4
18710 1.4
18711 1.4
18712 0
18713 0
18714 0
18715 1.4
18716 1.4
18717 0
18718 0
18719 0
18720 1.4
18721 1.4
18722 0
18723 1.4
18724 1.4
18725 1.4
18726 0
18727 0
18728 1.4
18729 1.4
18730 1.4
18731 1.4
18732 1.4
18733 0
18734 0
18735 1.4
18736 0
18737 1.4
18738 1.4
18739 1.4
18740 1.4
18741 0
18742 0
18743 1.4
18744 1.4
18745 1.4
18746 1.4
18747 1.4
18748 1.4
18749 1.4
18750 0
18751 1.4
18752 1.4
18753 0
18754 0
18755 1.4
18756 0
18757 0
18758 0
18759 1.4
18760 1.4
18761 0
18762 0
18763 1.4
18764 0
18765 1.4
18766 1.4
18767 0
18768 0
18769 0
18770 0
18771 1.4
18772 0
18773 0
18774 1.4
18775 0
18776 0
18777 1.4
18778 1.4
18779 0
18780 1.4
18781 1.4
18782 1.4
18783 0
18784 0
18785 0
18786 0
18787 1.4
18788 1.4
18789 0
18790 0
18791 0
18792 1.4
18793 1.4
18794 0
18795 1.4
18796 1.4
18797 1.4
18798 1.4
18799 1.4
18800 1.4
18801 1.4
18802 1.4
18803 0
18804 0
18805 1.4
18806 1.4
18807 0
18808 0
18809 1.4
18810 0
18811 1.4
18812 1.4
18813 1.4
18814 0
18815 0
18816 0
18817 1.4
18818 1.4
18819 0
18820 0
18821 1.4
18822 0
18823 0
18824 0
18825 0
18826 1.4
18827 0
18828 1.4
18829 0
18830 0
18831 1.4
18832 1.4
18833 1.4
18834 0
18835 1.4
18836 0
18837 1.4
18838 1.4
18839 0
18840 0
18841 1.4
18842 0
18843 1.4
18844 1.4
18845 1.4
18846 1.4
18847 0
18848 0
18849 0
18850 0
18851 1.4
18852 0
18853 0
18854 0
18855 0
18856 1.4
18857 1.4
18858 0
18859 1.4
18860 0
18861 1.4
18862 1.4
18863 0
18864 1.4
18865 1.4
18866 1.4
18867 1.4
18868 0
18869 1.4
18870 0
18871 0
18872 1.4
18873 0
18874 0
18875 1.4
18876 0
18877 1.4
18878 1.4
18879 0
18880 1.4
18881 1.4
18882 1.4
18883 1.4
18884 1.4
18885 1.4
18886 1.4
18887 0
18888 1.4
18889 0
18890 1.4
18891 0
18892 0
18893 1.4
18894 0
18895 0
18896 0
18897 0
18898 0
18899 0
18900 0
18901 0
18902 1.4
18903 1.4
18904 0
18905 1.4
18906 0
18907 0
18908 1.4
18909 1.4
18910 1.4
18911 0
18912 1.4
18913 1.4
18914 1.4
18915 0
18916 0
18917 1.4
18918 0
18919 1.4
18920 1.4
18921 1.4
18922 1.4
18923 1.4
18924 1.4
18925 1.4
18926 1.4
18927 1.4
18928 0
18929 1.4
18930 1.4
18931 1.4
18932 1.4
18933 1.4
18934 1.4
18935 1.4
18936 1.4
18937 1.4
18938 1.4
18939 1.4
18940 1.4
18941 0
18942 1.4
18943 0
18944 1.4
18945 1.4
18946 1.4
18947 0
18948 1.4
18949 1.4
18950 0
18951 1.4
18952 0
18953 1.4
18954 1.4
18955 0
18956 1.4
18957 0
18958 0
18959 0
18960 1.4
18961 1.4
18962 0
18963 0
18964 0
18965 1.4
18966 0
18967 1.4
18968 0
18969 1.4
18970 1.4
18971 1.4
18972 0
18973 0
18974 1.4
18975 0
18976 0
18977 0
18978 0
18979 1.4
18980 1.4
18981 1.4
18982 1.4
18983 1.4
18984 1.4
18985 0
18986 0
18987 0
18988 1.4
18989 1.4
18990 0
18991 1.4
18992 0
18993 1.4
18994 1.4
18995 0
18996 1.4
18997 1.4
18998 0
18999 1.4
19000 1.4
19001 0
19002 0
19003 1.4
19004 1.4
19005 1.4
19006 1.4
19007 1.4
19008 0
19009 1.4
19010 0
19011 1.4
19012 1.4
19013 1.4
19014 1.4
19015 1.4
19016 0
19017 1.4
19018 1.4
19019 1.4
19020 1.4
19021 1.4
19022 0
19023 1.4
19024 1.4
19025 0
19026 0
19027 1.4
19028 0
19029 1.4
19030 0
19031 1.4
19032 1.4
19033 1.4
19034 0
19035 0
19036 1.4
19037 1.4
19038 0
19039 1.4
19040 1.4
19041 0
19042 1.4
19043 1.4
19044 0
19045 1.4
19046 1.4
19047 0
19048 1.4
19049 1.4
19050 1.4
19051 0
19052 1.4
19053 0
19054 1.4
19055 1.4
19056 1.4
19057 1.4
19058 0
19059 1.4
19060 0
19061 1.4
19062 0
19063 0
19064 1.4
19065 1.4
19066 0
19067 0
19068 1.4
19069 0
19070 1.4
19071 0
19072 0
19073 0
19074 0
19075 1.4
19076 1.4
19077 0
19078 1.4
19079 0
19080 1.4
19081 1.4
19082 0
19083 1.4
19084 1.4
19085 0
19086 1.4
19087 1.4
19088 1.4
19089 0
19090 1.4
19091 0
19092 1.4
19093 0
19094 1.4
19095 1.4
19096 0
19097 0
19098 0
19099 1.4
19100 1.4
19101 0
19102 1.4
19103 1.4
19104 1.4
19105 1.4
19106 1.4
19107 0
19108 1.4
19109 0
19110 1.4
19111 0
19112 1.4
19113 1.4
19114 1.4
19115 1.4
19116 1.4
19117 0
19118 1.4
19119 0
19120 0
19121 0
19122 0
19123 1.4
19124 1.4
19125 0
19126 1.4
19127 0
19128 1.4
19129 1.4
19130 1.4
19131 1.4
19132 1.4
19133 1.4
19134 1.4
19135 0
19136 0
19137 1.4
19138 1.4
19139 0
19140 1.4
19141 1.4
19142 1.4
19143 0
19144 1.4
19145 1.4
19146 1.4
19147 0
19148 0
19149 0
19150 0
19151 0
19152 0
19153 0
19154 0
19155 0
19156 0
19157 0
19158 1.4
19159 1.4
19160 1.4
19161 0
19162 0
19163 1.4
19164 0
19165 1.4
19166 0
19167 1.4
19168 0
19169 0
19170 1.4
19171 0
19172 0
19173 1.4
19174 1.4
19175 1.4
19176 0
19177 0
19178 1.4
19179 1.4
19180 1.4
19181 1.4
19182 1.4
19183 0
19184 0
19185 1.4
19186 0
19187 0
19188 1.4
19189 0
19190 0
19191 1.4
19192 1.4
19193 1.4
19194 0
19195 1.4
19196 1.4
19197 0
19198 1.4
19199 1.4
19200 1.4
19201 0
19202 0
19203 0
19204 1.4
19205 0
19206 0
19207 0
19208 0
19209 1.4
19210 0
19211 0
19212 1.4
19213 1.4
19214 0
19215 1.4
19216 1.4
19217 1.4
19218 0
19219 0
19220 1.4
19221 0
19222 1.4
19223 1.4
19224 1.4
19225 1.4
19226 1.4
19227 1.4
19228 1.4
19229 1.4
19230 1.4
19231 1.4
19232 0
19233 1.4
19234 1.4
19235 0
19236 1.4
19237 1.4
19238 1.4
19239 1.4
19240 0
19241 1.4
19242 1.4
19243 0
19244 1.4
19245 0
19246 0
19247 1.4
19248 0
19249 1.4
19250 1.4
19251 0
19252 0
19253 0
19254 0
19255 1.4
19256 0
19257 1.4
19258 0
19259 1.4
19260 0
19261 1.4
19262 0
19263 1.4
19264 1.4
19265 0
19266 0
19267 1.4
19268 1.4
19269 0
19270 0
19271 0
19272 0
19273 0
19274 1.4
19275 0
19276 0
19277 0
19278 1.4
19279 0
19280 0
19281 0
19282 1.4
19283 0
19284 0
19285 1.4
19286 1.4
19287 0
19288 0
19289 0
19290 0
19291 1.4
19292 0
19293 1.4
19294 1.4
19295 1.4
19296 0
19297 0
19298 0
19299 0
19300 1.4
19301 1.4
19302 1.4
19303 1.4
19304 1.4
19305 0
19306 0
19307 1.4
19308 0
19309 1.4
19310 0
19311 1.4
19312 0
19313 1.4
19314 1.4
19315 1.4
19316 0
19317 0
19318 0
19319 1.4
19320 1.4
19321 0
19322 1.4
19323 1.4
19324 0
19325 1.4
19326 1.4
19327 1.4
19328 1.4
19329 0
19330 1.4
19331 1.4
19332 1.4
19333 0
19334 1.4
19335 1.4
19336 1.4
19337 0
19338 0
19339 1.4
19340 1.4
19341 1.4
19342 0
19343 0
19344 1.4
19345 0
19346 0
19347 0
19348 1.4
19349 1.4
19350 1.4
19351 1.4
19352 0
19353 0
19354 1.4
19355 0
19356 0
19357 1.4
19358 1.4
19359 0
19360 0
19361 0
19362 0
19363 0
19364 1.4
19365 0
19366 0
19367 1.4
19368 1.4
19369 0
19370 1.4
19371 0
19372 1.4
19373 1.4
19374 1.4
19375 1.4
19376 1.4
19377 0
19378 0
19379 0
19380 1.4
19381 1.4
19382 0
19383 0
19384 0
19385 0
19386 0
19387 0
19388 0
19389 1.4
19390 0
19391 1.4
19392 1.4
19393 1.4
19394 1.4
19395 0
19396 1.4
19397 0
19398 1.4
19399 0
19400 0
19401 1.4
19402 0
19403 1.4
19404 1.4
19405 1.4
19406 0
19407 1.4
19408 1.4
19409 1.4
19410 1.4
19411 1.4
19412 0
19413 0
19414 0
19415 0
19416 0
19417 0
19418 1.4
19419 1.4
19420 1.4
19421 1.4
19422 1.4
19423 1.4
19424 0
19425 0
19426 1.4
19427 0
19428 1.4
19429 1.4
19430 1.4
19431 1.4
19432 1.4
19433 1.4
19434 1.4
19435 0
19436 0
19437 1.4
19438 1.4
19439 0
19440 1.4
19441 0
19442 0
19443 0
19444 1.4
19445 1.4
19446 0
19447 1.4
19448 1.4
19449 1.4
19450 1.4
19451 0
19452 1.4
19453 1.4
19454 1.4
19455 1.4
19456 1.4
19457 1.4
19458 0
19459 1.4
19460 1.4
19461 0
19462 1.4
19463 1.4
19464 0
19465 0
19466 0
19467 1.4
19468 1.4
19469 1.4
19470 0
19471 1.4
19472 0
19473 0
19474 0
19475 0
19476 0
19477 0
19478 1.4
19479 1.4
19480 0
19481 1.4
19482 1.4
19483 0
19484 1.4
19485 1.4
19486 0
19487 1.4
19488 1.4
19489 1.4
19490 1.4
19491 1.4
19492 1.4
19493 0
19494 1.4
19495 1.4
19496 0
19497 0
19498 0
19499 1.4
19500 1.4
19501 0
19502 1.4
19503 0
19504 0
19505 1.4
19506 1.4
19507 1.4
19508 1.4
19509 1.4
19510 0
19511 1.4
19512 1.4
19513 1.4
19514 1.4
19515 0
19516 1.4
19517 1.4
19518 0
19519 1.4
19520 1.4
19521 1.4
19522 1.4
19523 0
19524 1.4
19525 0
19526 1.4
19527 1.4
19528 1.4
19529 0
19530 1.4
19531 0
19532 1.4
19533 1.4
19534 1.4
19535 1.4
19536 0
19537 0
19538 1.4
19539 1.4
19540 0
19541 1.4
19542 1.4
19543 0
19544 1.4
19545 0
19546 1.4
19547 1.4
19548 1.4
19549 0
19550 1.4
19551 1.4
19552 0
19553 0
19554 0
19555 1.4
19556 0
19557 0
19558 1.4
19559 0
19560 0
19561 1.4
19562 0
19563 1.4
19564 1.4
19565 0
19566 1.4
19567 0
19568 1.4
19569 1.4
19570 0
19571 1.4
19572 1.4
19573 1.4
19574 1.4
19575 0
19576 1.4
19577 1.4
19578 0
19579 1.4
19580 1.4
19581 1.4
19582 0
19583 1.4
19584 1.4
19585 0
19586 1.4
19587 0
19588 1.4
19589 0
19590 0
19591 0
19592 0
19593 1.4
19594 0
19595 0
19596 0
19597 1.4
19598 0
19599 0
19600 1.4
19601 1.4
19602 1.4
19603 0
19604 0
19605 0
19606 0
19607 1.4
19608 0
19609 1.4
19610 0
19611 0
19612 1.4
19613 0
19614 0
19615 1.4
19616 1.4
19617 1.4
19618 1.4
19619 1.4
19620 1.4
19621 0
19622 1.4
19623 1.4
19624 0
19625 0
19626 1.4
19627 1.4
19628 0
19629 1.4
19630 1.4
19631 1.4
19632 1.4
19633 1.4
19634 1.4
19635 1.4
19636 0
19637 1.4
19638 1.4
19639 0
19640 0
19641 0
19642 1.4
19643 0
19644 1.4
19645 0
19646 1.4
19647 1.4
19648 1.4
19649 1.4
19650 1.4
19651 0
19652 1.4
19653 1.4
19654 1.4
19655 1.4
19656 1.4
19657 0
19658 0
19659 0
19660 1.4
19661 0
19662 0
19663 1.4
19664 1.4
19665 1.4
19666 1.4
19667 0
19668 0
19669 0
19670 0
19671 0
19672 1.4
19673 0
19674 0
19675 1.4
19676 0
19677 0
19678 1.4
19679 1.4
19680 1.4
19681 0
19682 1.4
19683 0
19684 1.4
19685 0
19686 1.4
19687 1.4
19688 0
19689 0
19690 1.4
19691 1.4
19692 1.4
19693 1.4
19694 0
19695 0
19696 1.4
19697 1.4
19698 0
19699 1.4
19700 0
19701 1.4
19702 0
19703 0
19704 0
19705 0
19706 1.4
19707 1.4
19708 1.4
19709 1.4
19710 1.4
19711 0
19712 1.4
19713 1.4
19714 1.4
19715 1.4
19716 0
19717 1.4
19718 1.4
19719 1.4
19720 1.4
19721 0
19722 0
19723 0
19724 0
19725 1.4
19726 0
19727 0
19728 1.4
19729 1.4
19730 0
19731 0
19732 0
19733 1.4
19734 1.4
19735 1.4
19736 1.4
19737 1.4
19738 1.4
19739 1.4
19740 1.4
19741 1.4
19742 1.4
19743 0
19744 0
19745 0
19746 0
19747 0
19748 0
19749 1.4
19750 1.4
19751 0
19752 0
19753 1.4
19754 1.4
19755 0
19756 1.4
19757 0
19758 0
19759 0
19760 1.4
19761 0
19762 1.4
19763 1.4
19764 1.4
19765 1.4
19766 1.4
19767 0
19768 1.4
19769 0
19770 1.4
19771 1.4
19772 1.4
19773 1.4
19774 0
19775 1.4
19776 0
19777 0
19778 1.4
19779 1.4
19780 1.4
19781 0
19782 0
19783 1.4
19784 1.4
19785 0
19786 0
19787 0
19788 1.4
19789 1.4
19790 0
19791 1.4
19792 1.4
19793 1.4
19794 0
19795 1.4
19796 1.4
19797 1.4
19798 0
19799 1.4
19800 1.4
19801 0
19802 1.4
19803 1.4
19804 1.4
19805 0
19806 1.4
19807 1.4
19808 1.4
19809 0
19810 1.4
19811 1.4
19812 1.4
19813 1.4
19814 1.4
19815 1.4
19816 1.4
19817 0
19818 0
19819 0
19820 0
19821 0
19822 0
19823 1.4
19824 0
19825 1.4
19826 1.4
19827 0
19828 1.4
19829 1.4
19830 0
19831 1.4
19832 1.4
19833 1.4
19834 0
19835 1.4
19836 1.4
19837 1.4
19838 0
19839 1.4
19840 1.4
19841 1.4
19842 0
19843 1.4
19844 0
19845 0
19846 0
19847 1.4
19848 1.4
19849 1.4
19850 0
19851 1.4
19852 1.4
19853 1.4
19854 1.4
19855 1.4
19856 0
19857 1.4
19858 0
19859 0
19860 1.4
19861 1.4
19862 1.4
19863 0
19864 1.4
19865 1.4
19866 0
19867 0
19868 0
19869 1.4
19870 1.4
19871 1.4
19872 0
19873 1.4
19874 0
19875 1.4
19876 1.4
19877 0
19878 0
19879 1.4
19880 0
19881 0
19882 1.4
19883 1.4
19884 1.4
19885 1.4
19886 1.4
19887 1.4
19888 0
19889 1.4
19890 0
19891 1.4
19892 1.4
19893 0
19894 1.4
19895 1.4
19896 0
19897 0
19898 1.4
19899 0
19900 1.4
19901 0
19902 1.4
19903 1.4
19904 1.4
19905 1.4
19906 1.4
19907 0
19908 1.4
19909 1.4
19910 0
19911 0
19912 0
19913 0
19914 0
19915 1.4
19916 0
19917 1.4
19918 1.4
19919 1.4
19920 0
19921 1.4
19922 1.4
19923 0
19924 0
19925 1.4
19926 0
19927 1.4
19928 0
19929 1.4
19930 1.4
19931 1.4
19932 1.4
19933 1.4
19934 0
19935 0
19936 1.4
19937 0
19938 0
19939 1.4
19940 1.4
19941 1.4
19942 1.4
19943 1.4
19944 0
19945 1.4
19946 1.4
19947 1.4
19948 0
19949 1.4
19950 0
19951 1.4
19952 1.4
19953 1.4
19954 1.4
19955 0
19956 1.4
19957 0
19958 1.4
19959 1.4
19960 0
19961 1.4
19962 0
19963 0
19964 0
19965 0
19966 0
19967 1.4
19968 1.4
19969 0
19970 0
19971 1.4
19972 0
19973 1.4
19974 0
19975 0
19976 1.4
19977 1.4
19978 1.4
19979 1.4
19980 1.4
19981 0
19982 0
19983 1.4
19984 1.4
19985 1.4
19986 1.4
19987 1.4
19988 1.4
19989 1.4
19990 0
19991 0
19992 1.4
19993 0
19994 0
19995 0
19996 1.4
19997 0
19998 0
19999 0
20000 1.4
20001 1.4
20002 0
20003 0
20004 0
20005 1.4
20006 1.4
20007 1.4
20008 0
20009 0
20010 1.4
20011 1.4
20012 0
20013 1.4
20014 0
20015 1.4
20016 0
20017 1.4
20018 1.4
20019 1.4
20020 1.4
20021 1.4
20022 0
20023 0
20024 0
20025 1.4
20026 1.4
20027 1.4
20028 0
20029 0
20030 1.4
20031 1.4
20032 1.4
20033 0
20034 1.4
20035 0
20036 1.4
20037 1.4
20038 0
20039 0
20040 1.4
20041 1.4
20042 0
20043 0
20044 1.4
20045 1.4
20046 1.4
20047 1.4
20048 0
20049 0
20050 1.4
20051 0
20052 1.4
20053 1.4
20054 0
20055 1.4
20056 0
20057 1.4
20058 1.4
20059 1.4
20060 1.4
20061 0
20062 1.4
20063 0
20064 1.4
20065 0
20066 0
20067 0
20068 1.4
20069 1.4
20070 0
20071 0
20072 0
20073 1.4
20074 0
20075 1.4
20076 0
20077 0
20078 1.4
20079 1.4
20080 1.4
20081 0
20082 1.4
20083 1.4
20084 1.4
20085 0
20086 1.4
20087 1.4
20088 0
20089 1.4
20090 1.4
20091 1.4
20092 1.4
20093 1.4
20094 0
20095 0
20096 0
20097 0
20098 0
20099 0
20100 0
20101 1.4
20102 1.4
20103 1.4
20104 1.4
20105 0
20106 0
20107 1.4
20108 0
20109 0
20110 0
20111 1.4
20112 1.4
20113 1.4
20114 0
20115 1.4
20116 1.4
20117 0
20118 0
20119 1.4
20120 0
20121 0
20122 1.4
20123 0
20124 1.4
20125 1.4
20126 1.4
20127 1.4
20128 1.4
20129 1.4
20130 0
20131 0
20132 1.4
20133 1.4
20134 1.4
20135 1.4
20136 1.4
20137 0
20138 1.4
20139 1.4
20140 0
20141 1.4
20142 1.4
20143 0
20144 1.4
20145 0
20146 1.4
20147 1.4
20148 1.4
20149 0
20150 0
20151 1.4
20152 0
20153 1.4
20154 0
20155 0
20156 1.4
20157 0
20158 0
20159 1.4
20160 1.4
20161 1.4
20162 0
20163 0
20164 1.4
20165 0
20166 1.4
20167 1.4
20168 1.4
20169 0
20170 0
20171 1.4
20172 1.4
20173 1.4
20174 1.4
20175 1.4
20176 0
20177 0
20178 0
20179 1.4
20180 1.4
20181 0
20182 1.4
20183 1.4
20184 1.4
20185 0
20186 1.4
20187 0
20188 0
20189 0
20190 1.4
20191 1.4
20192 0
20193 1.4
20194 1.4
20195 1.4
20196 1.4
20197 0
20198 1.4
20199 1.4
20200 1.4
20201 0
20202 1.4
20203 1.4
20204 1.4
20205 1.4
20206 1.4
20207 0
20208 1.4
20209 0
20210 0
20211 1.4
20212 0
20213 1.4
20214 1.4
20215 0
20216 1.4
20217 0
20218 1.4
20219 0
20220 1.4
20221 0
20222 1.4
20223 0
20224 0
20225 1.4
20226 1.4
20227 1.4
20228 0
20229 1.4
20230 1.4
20231 0
20232 1.4
20233 1.4
20234 0
20235 1.4
20236 1.4
20237 1.4
20238 0
20239 0
20240 0
20241 0
20242 0
20243 0
20244 0
20245 1.4
20246 0
20247 1.4
20248 0
20249 0
20250 1.4
20251 1.4
20252 0
20253 1.4
20254 1.4
20255 1.4
20256 0
20257 1.4
20258 1.4
20259 0
20260 0
20261 0
20262 1.4
20263 1.4
20264 0
20265 1.4
20266 1.4
20267 1.4
20268 0
20269 1.4
20270 0
20271 1.4
20272 0
20273 0
20274 1.4
20275 0
20276 1.4
20277 1.4
20278 1.4
20279 1.4
20280 0
20281 1.4
20282 1.4
20283 1.4
20284 1.4
20285 0
20286 1.4
20287 1.4
20288 0
20289 0
20290 1.4
20291 1.4
20292 1.4
20293 0
20294 0
20295 0
20296 1.4
20297 0
20298 0
20299 0
20300 1.4
20301 1.4
20302 1.4
20303 0
20304 0
20305 1.4
20306 1.4
20307 1.4
20308 1.4
20309 1.4
20310 1.4
20311 0
20312 0
20313 1.4
20314 1.4
20315 1.4
20316 1.4
20317 0
20318 0
20319 0
20320 0
20321 1.4
20322 1.4
20323 0
20324 0
20325 1.4
20326 1.4
20327 1.4
20328 1.4
20329 1.4
20330 1.4
20331 1.4
20332 1.4
20333 1.4
20334 1.4
20335 1.4
20336 1.4
20337 1.4
20338 0
20339 1.4
20340 1.4
20341 0
20342 0
20343 0
20344 1.4
20345 1.4
20346 1.4
20347 0
20348 1.4
20349 1.4
20350 1.4
20351 1.4
20352 1.4
20353 1.4
20354 0
20355 1.4
20356 1.4
20357 0
20358 0
20359 0
20360 1.4
20361 1.4
20362 1.4
20363 0
20364 1.4
20365 1.4
20366 1.4
20367 0
20368 1.4
20369 1.4
20370 1.4
20371 0
20372 0
20373 1.4
20374 1.4
20375 0
20376 0
20377 1.4
20378 1.4
20379 1.4
20380 1.4
20381 1.4
20382 1.4
20383 1.4
20384 1.4
20385 1.4
20386 1.4
20387 1.4
20388 1.4
20389 0
20390 0
20391 1.4
20392 1.4
20393 0
20394 1.4
20395 0
20396 0
20397 1.4
20398 0
20399 0
20400 1.4
20401 1.4
20402 1.4
20403 0
20404 1.4
20405 1.4
20406 0
20407 0
20408 0
20409 1.4
20410 1.4
20411 1.4
20412 0
20413 0
20414 1.4
20415 1.4
20416 1.4
20417 1.4
20418 1.4
20419 1.4
20420 0
20421 1.4
20422 1.4
20423 0
20424 1.4
20425 1.4
20426 1.4
20427 1.4
20428 1.4
20429 0
20430 1.4
20431 1.4
20432 0
20433 1.4
20434 0
20435 0
20436 1.4
20437 1.4
20438 0
20439 1.4
20440 1.4
20441 0
20442 1.4
20443 0
20444 1.4
20445 1.4
20446 1.4
20447 1.4
20448 0
20449 1.4
20450 1.4
20451 0
20452 1.4
20453 1.4
20454 1.4
20455 0
20456 0
20457 1.4
20458 0
20459 0
20460 1.4
20461 0
20462 0
20463 0
20464 1.4
20465 1.4
20466 1.4
20467 0
20468 0
20469 1.4
20470 1.4
20471 1.4
20472 1.4
20473 1.4
20474 0
20475 0
20476 1.4
20477 0
20478 0
20479 1.4
20480 1.4
20481 1.4
20482 0
20483 1.4
20484 1.4
20485 1.4
20486 1.4
20487 1.4
20488 0
20489 1.4
20490 1.4
20491 0
20492 1.4
20493 0
20494 1.4
20495 0
20496 1.4
20497 1.4
20498 1.4
20499 1.4
20500 1.4
20501 1.4
20502 0
20503 1.4
20504 0
20505 1.4
20506 1.4
20507 1.4
20508 1.4
20509 1.4
20510 1.4
20511 0
20512 1.4
20513 1.4
20514 1.4
20515 0
20516 0
20517 1.4
20518 1.4
20519 1.4
20520 1.4
20521 0
20522 0
20523 0
20524 1.4
20525 1.4
20526 1.4
20527 1.4
20528 1.4
20529 0
20530 1.4
20531 1.4
20532 0
20533 1.4
20534 1.4
20535 1.4
20536 0
20537 0
20538 1.4
20539 1.4
20540 0
20541 1.4
20542 1.4
20543 0
20544 1.4
20545 0
20546 1.4
20547 1.4
20548 0
20549 0
20550 0
20551 0
20552 0
20553 1.4
20554 1.4
20555 0
20556 1.4
20557 0
20558 0
20559 0
20560 0
20561 0
20562 1.4
20563 1.4
20564 1.4
20565 1.4
20566 1.4
20567 1.4
20568 0
20569 0
20570 0
20571 1.4
20572 0
20573 0
20574 0
20575 0
20576 1.4
20577 1.4
20578 0
20579 0
20580 1.4
20581 0
20582 0
20583 0
20584 0
20585 1.4
20586 1.4
20587 0
20588 1.4
20589 1.4
20590 0
20591 1.4
20592 0
20593 1.4
20594 1.4
20595 1.4
20596 1.4
20597 1.4
20598 0
20599 0
20600 0
20601 1.4
20602 1.4
20603 1.4
20604 1.4
20605 0
20606 0
20607 0
20608 1.4
20609 1.4
20610 0
20611 1.4
20612 1.4
20613 1.4
20614 0
20615 0
20616 0
20617 1.4
20618 0
20619 1.4
20620 0
20621 1.4
20622 1.4
20623 1.4
20624 1.4
20625 1.4
20626 1.4
20627 1.4
20628 1.4
20629 1.4
20630 0
20631 1.4
20632 0
20633 0
20634 1.4
20635 0
20636 1.4
20637 1.4
20638 0
20639 0
20640 1.4
20641 1.4
20642 0
20643 1.4
20644 0
20645 1.4
20646 1.4
20647 1.4
20648 0
20649 1.4
20650 0
20651 1.4
20652 1.4
20653 1.4
20654 1.4
20655 1.4
20656 1.4
20657 0
20658 0
20659 0
20660 1.4
20661 1.4
20662 0
20663 1.4
20664 0
20665 1.4
20666 1.4
20667 0
20668 0
20669 1.4
20670 0
20671 1.4
20672 0
20673 0
20674 1.4
20675 1.4
20676 1.4
20677 1.4
20678 1.4
20679 1.4
20680 1.4
20681 0
20682 0
20683 0
20684 1.4
20685 0
20686 0
20687 0
20688 0
20689 1.4
20690 1.4
20691 1.4
20692 0
20693 0
20694 1.4
20695 1.4
20696 0
20697 0
20698 0
20699 1.4
20700 1.4
20701 1.4
20702 1.4
20703 1.4
20704 0
20705 1.4
20706 0
20707 1.4
20708 0
20709 1.4
20710 0
20711 1.4
20712 0
20713 1.4
20714 0
20715 1.4
20716 1.4
20717 1.4
20718 1.4
20719 0
20720 0
20721 1.4
20722 1.4
20723 0
20724 0
20725 0
20726 1.4
20727 1.4
20728 1.4
20729 1.4
20730 1.4
20731 0
20732 0
20733 0
20734 1.4
20735 1.4
20736 1.4
20737 1.4
20738 0
20739 1.4
20740 0
20741 0
20742 0
20743 0
20744 0
20745 0
20746 1.4
20747 0
20748 1.4
20749 1.4
20750 0
20751 0
20752 1.4
20753 1.4
20754 0
20755 0
20756 0
20757 0
20758 0
20759 0
20760 1.4
20761 1.4
20762 1.4
20763 0
20764 1.4
20765 1.4
20766 0
20767 1.4
20768 0
20769 1.4
20770 1.4
20771 1.4
20772 1.4
20773 1.4
20774 0
20775 1.4
20776 0
20777 1.4
20778 1.4
20779 1.4
20780 0
20781 1.4
20782 1.4
20783 0
20784 1.4
20785 0
20786 0
20787 0
20788 1.4
20789 1.4
20790 0
20791 0
20792 1.4
20793 1.4
20794 1.4
20795 0
20796 0
20797 1.4
20798 1.4
20799 1.4
20800 0
20801 1.4
20802 0
20803 1.4
20804 1.4
20805 1.4
20806 1.4
20807 0
20808 1.4
20809 0
20810 1.4
20811 0
20812 1.4
20813 1.4
20814 0
20815 0
20816 1.4
20817 1.4
20818 1.4
20819 0
20820 0
20821 1.4
20822 1.4
20823 0
20824 0
20825 1.4
20826 1.4
20827 1.4
20828 1.4
20829 1.4
20830 0
20831 0
20832 1.4
20833 1.4
20834 1.4
20835 0
20836 0
20837 1.4
20838 0
20839 1.4
20840 0
20841 1.4
20842 0
20843 1.4
20844 0
20845 0
20846 0
20847 1.4
20848 1.4
20849 0
20850 1.4
20851 0
20852 1.4
20853 1.4
20854 0
20855 1.4
20856 1.4
20857 1.4
20858 1.4
20859 1.4
20860 0
20861 1.4
20862 0
20863 0
20864 1.4
20865 1.4
20866 0
20867 1.4
20868 1.4
20869 1.4
20870 1.4
20871 1.4
20872 1.4
20873 1.4
20874 1.4
20875 1.4
20876 0
20877 1.4
20878 1.4
20879 0
20880 1.4
20881 1.4
20882 1.4
20883 1.4
20884 0
20885 0
20886 1.4
20887 1.4
20888 1.4
20889 0
20890 0
20891 1.4
20892 1.4
20893 1.4
20894 0
20895 1.4
20896 1.4
20897 1.4
20898 1.4
20899 1.4
20900 1.4
20901 1.4
20902 0
20903 1.4
20904 0
20905 1.4
20906 1.4
20907 0
20908 0
20909 0
20910 0
20911 1.4
20912 0
20913 1.4
20914 1.4
20915 0
20916 0
20917 0
20918 1.4
20919 1.4
20920 1.4
20921 0
20922 1.4
20923 0
20924 1.4
20925 0
20926 0
20927 0
20928 1.4
20929 0
20930 0
20931 1.4
20932 1.4
20933 1.4
20934 0
20935 0
20936 1.4
20937 0
20938 1.4
20939 1.4
20940 0
20941 1.4
20942 0
20943 1.4
20944 0
20945 1.4
20946 1.4
20947 0
20948 0
20949 1.4
20950 1.4
20951 0
20952 1.4
20953 1.4
20954 1.4
20955 1.4
20956 1.4
20957 1.4
20958 1.4
20959 1.4
20960 0
20961 1.4
20962 1.4
20963 1.4
20964 0
20965 1.4
20966 1.4
20967 0
20968 1.4
20969 1.4
20970 1.4
20971 1.4
20972 0
20973 0
20974 0
20975 0
20976 1.4
20977 0
20978 1.4
20979 1.4
20980 1.4
20981 1.4
20982 0
20983 1.4
20984 0
20985 0
20986 1.4
20987 0
20988 0
20989 1.4
20990 1.4
20991 1.4
20992 0
20993 0
20994 0
20995 1.4
20996 1.4
20997 1.4
20998 1.4
20999 0
21000 0
21001 1.4
21002 1.4
21003 0
21004 0
21005 0
21006 1.4
21007 0
21008 0
21009 1.4
21010 1.4
21011 0
21012 1.4
21013 1.4
21014 1.4
21015 0
21016 0
21017 1.4
21018 1.4
21019 0
21020 0
21021 0
21022 1.4
21023 1.4
21024 1.4
21025 1.4
21026 0
21027 1.4
21028 0
21029 0
21030 0
21031 0
21032 1.4
21033 0
21034 0
21035 0
21036 1.4
21037 1.4
21038 0
21039 1.4
21040 0
21041 1.4
21042 0
21043 0
21044 1.4
21045 1.4
21046 1.4
21047 0
21048 1.4
21049 1.4
21050 0
21051 1.4
21052 0
21053 1.4
21054 1.4
21055 1.4
21056 0
21057 0
21058 0
21059 1.4
21060 1.4
21061 0
21062 1.4
21063 1.4
21064 1.4
21065 1.4
21066 1.4
21067 1.4
21068 1.4
21069 1.4
21070 0
21071 0
21072 0
21073 1.4
21074 1.4
21075 1.4
21076 1.4
21077 0
21078 1.4
21079 1.4
21080 0
21081 1.4
21082 1.4
21083 0
21084 0
21085 0
21086 0
21087 0
21088 1.4
21089 0
21090 0
21091 0
21092 1.4
21093 1.4
21094 1.4
21095 0
21096 1.4
21097 1.4
21098 1.4
21099 0
21100 0
21101 0
21102 0
21103 0
21104 0
21105 0
21106 1.4
21107 0
21108 1.4
21109 1.4
21110 1.4
21111 0
21112 0
21113 0
21114 1.4
21115 1.4
21116 1.4
21117 0
21118 0
21119 0
21120 1.4
21121 1.4
21122 1.4
21123 1.4
21124 0
21125 1.4
21126 1.4
21127 1.4
21128 0
21129 1.4
21130 1.4
21131 0
21132 0
21133 0
21134 1.4
21135 1.4
21136 0
21137 0
21138 0
21139 1.4
21140 0
21141 1.4
21142 1.4
21143 1.4
21144 1.4
21145 1.4
21146 1.4
21147 1.4
21148 1.4
21149 1.4
21150 0
21151 1.4
21152 0
21153 1.4
21154 1.4
21155 0
21156 1.4
21157 1.4
21158 0
21159 1.4
21160 0
21161 0
21162 1.4
21163 1.4
21164 1.4
21165 1.4
21166 0
21167 0
21168 1.4
21169 1.4
21170 0
21171 0
21172 1.4
21173 1.4
21174 1.4
21175 1.4
21176 0
21177 1.4
21178 1.4
21179 1.4
21180 1.4
21181 1.4
21182 0
21183 1.4
21184 0
21185 1.4
21186 1.4
21187 0
21188 1.4
21189 1.4
21190 0
21191 0
21192 0
21193 1.4
21194 1.4
21195 1.4
21196 0
21197 1.4
21198 0
21199 1.4
21200 1.4
21201 0
21202 0
21203 0
21204 0
21205 1.4
21206 1.4
21207 0
21208 1.4
21209 0
21210 0
21211 0
21212 0
21213 0
21214 0
21215 1.4
21216 1.4
21217 1.4
21218 1.4
21219 1.4
21220 0
21221 0
21222 0
21223 1.4
21224 1.4
21225 0
21226 1.4
21227 1.4
21228 0
21229 0
21230 1.4
21231 1.4
21232 1.4
21233 1.4
21234 1.4
21235 1.4
21236 0
21237 1.4
21238 1.4
21239 0
21240 1.4
21241 1.4
21242 0
21243 0
21244 1.4
21245 0
21246 1.4
21247 0
21248 0
21249 1.4
21250 1.4
21251 1.4
21252 0
21253 1.4
21254 1.4
21255 1.4
21256 0
21257 0
21258 0
21259 0
21260 1.4
21261 1.4
21262 0
21263 0
21264 1.4
21265 1.4
21266 1.4
21267 0
21268 0
21269 1.4
21270 1.4
21271 1.4
21272 1.4
21273 1.4
21274 0
21275 0
21276 0
21277 0
21278 1.4
21279 0
21280 1.4
21281 1.4
21282 0
21283 0
21284 1.4
21285 1.4
21286 0
21287 1.4
21288 0
21289 1.4
21290 0
21291 1.4
21292 1.4
21293 0
21294 0
21295 0
21296 1.4
21297 1.4
21298 1.4
21299 1.4
21300 1.4
21301 1.4
21302 1.4
21303 1.4
21304 0
21305 1.4
21306 1.4
21307 1.4
21308 1.4
21309 1.4
21310 1.4
21311 1.4
21312 1.4
21313 0
21314 0
21315 1.4
21316 1.4
21317 1.4
21318 1.4
21319 1.4
21320 0
21321 0
21322 1.4
21323 0
21324 0
21325 1.4
21326 1.4
21327 0
21328 1.4
21329 1.4
21330 1.4
21331 1.4
21332 1.4
21333 1.4
21334 0
21335 0
21336 1.4
21337 1.4
21338 1.4
21339 0
21340 0
21341 1.4
21342 1.4
21343 1.4
21344 0
21345 1.4
21346 1.4
21347 1.4
21348 1.4
21349 1.4
21350 1.4
21351 1.4
21352 1.4
21353 1.4
21354 1.4
21355 1.4
21356 1.4
21357 0
21358 0
21359 0
21360 0
21361 1.4
21362 0
21363 0
21364 1.4
21365 1.4
21366 0
21367 1.4
21368 0
21369 1.4
21370 0
21371 1.4
21372 1.4
21373 0
21374 1.4
21375 0
21376 1.4
21377 1.4
21378 0
21379 1.4
21380 1.4
21381 0
21382 0
21383 0
21384 1.4
21385 0
21386 0
21387 1.4
21388 0
21389 1.4
21390 0
21391 1.4
21392 1.4
21393 0
21394 0
21395 1.4
21396 0
21397 1.4
21398 1.4
21399 1.4
21400 1.4
21401 1.4
21402 1.4
21403 1.4
21404 0
21405 0
21406 0
21407 0
21408 1.4
21409 1.4
21410 0
21411 1.4
21412 1.4
21413 0
21414 0
21415 1.4
21416 1.4
21417 0
21418 1.4
21419 1.4
21420 1.4
21421 1.4
21422 0
21423 0
21424 1.4
21425 0
21426 0
21427 1.4
21428 0
21429 0
21430 1.4
21431 1.4
21432 1.4
21433 1.4
21434 1.4
21435 0
21436 0
21437 0
21438 0
21439 1.4
21440 0
21441 0
21442 0
21443 1.4
21444 0
21445 0
21446 1.4
21447 1.4
21448 1.4
21449 0
21450 1.4
21451 1.4
21452 1.4
21453 0
21454 0
21455 1.4
21456 0
21457 0
21458 0
21459 1.4
21460 0
21461 1.4
21462 0
21463 1.4
21464 1.4
21465 0
21466 1.4
21467 0
21468 0
21469 0
21470 1.4
21471 1.4
21472 0
21473 0
21474 0
21475 1.4
21476 1.4
21477 0
21478 1.4
21479 0
21480 0
21481 1.4
21482 1.4
21483 0
21484 1.4
21485 1.4
21486 1.4
21487 1.4
21488 1.4
21489 1.4
21490 1.4
21491 1.4
21492 0
21493 0
21494 0
21495 1.4
21496 1.4
21497 0
21498 1.4
21499 1.4
21500 1.4
21501 0
21502 1.4
21503 0
21504 1.4
21505 1.4
21506 1.4
21507 1.4
21508 0
21509 1.4
21510 1.4
21511 1.4
21512 1.4
21513 1.4
21514 1.4
21515 1.4
21516 1.4
21517 1.4
21518 1.4
21519 1.4
21520 0
21521 1.4
21522 0
21523 1.4
21524 0
21525 1.4
21526 1.4
21527 0
21528 0
21529 0
21530 0
21531 1.4
21532 1.4
21533 1.4
21534 0
21535 0
21536 1.4
21537 1.4
21538 1.4
21539 0
21540 0
21541 0
21542 0
21543 1.4
21544 1.4
21545 0
21546 0
21547 0
21548 1.4
21549 1.4
21550 1.4
21551 0
21552 0
21553 1.4
21554 1.4
21555 0
21556 0
21557 0
21558 0
21559 1.4
21560 1.4
21561 1.4
21562 1.4
21563 0
21564 1.4
21565 0
21566 0
21567 1.4
21568 1.4
21569 1.4
21570 0
21571 1.4
21572 0
21573 1.4
21574 1.4
21575 1.4
21576 0
21577 1.4
21578 1.4
21579 0
21580 0
21581 1.4
21582 1.4
21583 0
21584 1.4
21585 1.4
21586 0
21587 1.4
21588 0
21589 1.4
21590 0
21591 1.4
21592 1.4
21593 0
21594 1.4
21595 1.4
21596 0
21597 1.4
21598 1.4
21599 1.4
21600 0
21601 1.4
21602 0
21603 1.4
21604 1.4
21605 0
21606 1.4
21607 1.4
21608 0
21609 0
21610 0
21611 0
21612 0
21613 1.4
21614 0
21615 0
21616 1.4
21617 1.4
21618 1.4
21619 0
21620 1.4
21621 1.4
21622 0
21623 0
21624 1.4
21625 1.4
21626 0
21627 1.4
21628 0
21629 1.4
21630 1.4
21631 0
21632 1.4
21633 0
21634 1.4
21635 1.4
21636 0
21637 0
21638 1.4
21639 0
21640 0
21641 1.4
21642 1.4
21643 0
21644 1.4
21645 1.4
21646 1.4
21647 0
21648 0
21649 1.4
21650 0
21651 0
21652 0
21653 1.4
21654 0
21655 1.4
21656 1.4
21657 1.4
21658 0
21659 0
21660 1.4
21661 1.4
21662 0
21663 1.4
21664 0
21665 1.4
21666 0
21667 1.4
21668 1.4
21669 1.4
21670 1.4
21671 1.4
21672 1.4
21673 0
21674 1.4
21675 1.4
21676 1.4
21677 1.4
21678 1.4
21679 1.4
21680 1.4
21681 0
21682 1.4
21683 0
21684 1.4
21685 1.4
21686 1.4
21687 0
21688 0
21689 1.4
21690 1.4
21691 1.4
21692 1.4
21693 1.4
21694 0
21695 1.4
21696 1.4
21697 1.4
21698 0
21699 1.4
21700 1.4
21701 1.4
21702 1.4
21703 1.4
21704 1.4
21705 0
21706 1.4
21707 0
21708 0
21709 1.4
21710 0
21711 1.4
21712 1.4
21713 1.4
21714 0
21715 1.4
21716 1.4
21717 0
21718 1.4
21719 1.4
21720 0
21721 1.4
21722 1.4
21723 1.4
21724 0
21725 1.4
21726 1.4
21727 0
21728 1.4
21729 1.4
21730 1.4
21731 0
21732 0
21733 1.4
21734 1.4
21735 1.4
21736 1.4
21737 0
21738 0
21739 1.4
21740 0
21741 0
21742 1.4
21743 0
21744 1.4
21745 0
21746 0
21747 1.4
21748 1.4
21749 0
21750 1.4
21751 1.4
21752 1.4
21753 0
21754 0
21755 1.4
21756 0
21757 1.4
21758 0
21759 0
21760 0
21761 0
21762 1.4
21763 1.4
21764 0
21765 1.4
21766 1.4
21767 0
21768 1.4
21769 0
21770 1.4
21771 1.4
21772 1.4
21773 1.4
21774 0
21775 0
21776 1.4
21777 0
21778 1.4
21779 1.4
21780 1.4
21781 1.4
21782 0
21783 1.4
21784 0
21785 1.4
21786 1.4
21787 1.4
21788 1.4
21789 0
21790 1.4
21791 0
21792 1.4
21793 1.4
21794 1.4
21795 0
21796 1.4
21797 1.4
21798 1.4
21799 1.4
21800 0
21801 0
21802 0
21803 1.4
21804 1.4
21805 1.4
21806 1.4
21807 1.4
21808 1.4
21809 0
21810 0
21811 1.4
21812 0
21813 1.4
21814 1.4
21815 0
21816 1.4
21817 1.4
21818 1.4
21819 0
21820 1.4
21821 0
21822 1.4
21823 1.4
21824 0
21825 1.4
21826 1.4
21827 1.4
21828 1.4
21829 0
21830 1.4
21831 0
21832 0
21833 1.4
21834 0
21835 1.4
21836 0
21837 1.4
21838 1.4
21839 1.4
21840 1.4
21841 1.4
21842 0
21843 1.4
21844 0
21845 1.4
21846 0
21847 0
21848 0
21849 1.4
21850 1.4
21851 0
21852 1.4
21853 0
21854 1.4
21855 1.4
21856 0
21857 1.4
21858 0
21859 0
21860 1.4
21861 1.4
21862 0
21863 0
21864 1.4
21865 1.4
21866 1.4
21867 0
21868 1.4
21869 1.4
21870 0
21871 1.4
21872 1.4
21873 1.4
21874 1.4
21875 1.4
21876 0
21877 1.4
21878 0
21879 1.4
21880 0
21881 0
21882 0
21883 0
21884 1.4
21885 0
21886 0
21887 0
21888 0
21889 1.4
21890 0
21891 1.4
21892 0
21893 1.4
21894 1.4
21895 1.4
21896 0
21897 1.4
21898 0
21899 1.4
21900 0
21901 1.4
21902 1.4
21903 0
21904 1.4
21905 1.4
21906 1.4
21907 1.4
21908 0
21909 1.4
21910 1.4
21911 0
21912 0
21913 1.4
21914 0
21915 0
21916 0
21917 0
21918 1.4
21919 1.4
21920 1.4
21921 1.4
21922 1.4
21923 0
21924 1.4
21925 0
21926 1.4
21927 0
21928 0
21929 1.4
21930 1.4
21931 0
21932 1.4
21933 1.4
21934 1.4
21935 1.4
21936 1.4
21937 1.4
21938 0
21939 1.4
21940 1.4
21941 1.4
21942 0
21943 0
21944 0
21945 1.4
21946 0
21947 1.4
21948 0
21949 0
21950 0
21951 0
21952 1.4
21953 1.4
21954 1.4
21955 1.4
21956 0
21957 0
21958 1.4
21959 0
21960 1.4
21961 1.4
21962 1.4
21963 1.4
21964 1.4
21965 1.4
21966 0
21967 0
21968 1.4
21969 1.4
21970 0
21971 1.4
21972 0
21973 0
21974 0
21975 0
21976 0
21977 1.4
21978 1.4
21979 1.4
21980 0
21981 1.4
21982 1.4
21983 0
21984 1.4
21985 1.4
21986 0
21987 1.4
21988 1.4
21989 0
21990 1.4
21991 1.4
21992 0
21993 0
21994 1.4
21995 0
21996 0
21997 0
21998 0
21999 1.4
22000 0
22001 1.4
22002 1.4
22003 0
22004 1.4
22005 0
22006 1.4
22007 1.4
22008 1.4
22009 1.4
22010 1.4
22011 1.4
22012 1.4
22013 1.4
22014 1.4
22015 1.4
22016 1.4
22017 0
22018 1.4
22019 0
22020 1.4
22021 1.4
22022 1.4
22023 1.4
22024 1.4
22025 0
22026 1.4
22027 0
22028 0
22029 1.4
22030 1.4
22031 1.4
22032 1.4
22033 0
22034 1.4
22035 1.4
22036 0
22037 0
22038 1.4
22039 1.4
22040 1.4
22041 0
22042 1.4
22043 0
22044 1.4
22045 0
22046 1.4
22047 1.4
22048 0
22049 0
22050 0
22051 1.4
22052 0
22053 1.4
22054 1.4
22055 1.4
22056 0
22057 1.4
22058 1.4
22059 0
22060 0
22061 0
22062 0
22063 1.4
22064 0
22065 0
22066 1.4
22067 1.4
22068 1.4
22069 0
22070 0
22071 1.4
22072 1.4
22073 0
22074 1.4
22075 0
22076 1.4
22077 1.4
22078 0
22079 1.4
22080 1.4
22081 1.4
22082 0
22083 1.4
22084 0
22085 1.4
22086 1.4
22087 0
22088 0
22089 1.4
22090 1.4
22091 0
22092 1.4
22093 0
22094 1.4
22095 1.4
22096 1.4
22097 0
22098 0
22099 1.4
22100 1.4
22101 1.4
22102 1.4
22103 1.4
22104 1.4
22105 1.4
22106 1.4
22107 1.4
22108 1.4
22109 0
22110 1.4
22111 0
22112 0
22113 0
22114 0
22115 1.4
22116 1.4
22117 0
22118 0
22119 0
22120 1.4
22121 1.4
22122 1.4
22123 0
22124 1.4
22125 1.4
22126 1.4
22127 1.4
22128 1.4
22129 0
22130 1.4
22131 0
22132 1.4
22133 1.4
22134 1.4
22135 0
22136 0
22137 1.4
22138 0
22139 0
22140 1.4
22141 0
22142 1.4
22143 1.4
22144 1.4
22145 1.4
22146 1.4
22147 1.4
22148 1.4
22149 0
22150 0
22151 1.4
22152 0
22153 0
22154 0
22155 1.4
22156 1.4
22157 0
22158 1.4
22159 0
22160 1.4
22161 0
22162 1.4
22163 1.4
22164 0
22165 1.4
22166 1.4
22167 1.4
22168 1.4
22169 1.4
22170 0
22171 1.4
22172 0
22173 0
22174 0
22175 0
22176 1.4
22177 0
22178 1.4
22179 0
22180 0
22181 0
22182 1.4
22183 0
22184 1.4
22185 1.4
22186 1.4
22187 0
22188 1.4
22189 1.4
22190 0
22191 1.4
22192 1.4
22193 1.4
22194 1.4
22195 0
22196 0
22197 1.4
22198 1.4
22199 1.4
22200 1.4
22201 1.4
22202 1.4
22203 1.4
22204 1.4
22205 1.4
22206 0
22207 1.4
22208 1.4
22209 0
22210 0
22211 1.4
22212 1.4
22213 0
22214 1.4
22215 1.4
22216 0
22217 1.4
22218 0
22219 0
22220 1.4
22221 0
22222 1.4
22223 1.4
22224 1.4
22225 1.4
22226 0
22227 0
22228 1.4
22229 0
22230 1.4
22231 0
22232 1.4
22233 1.4
22234 1.4
22235 0
22236 0
22237 1.4
22238 1.4
22239 1.4
22240 1.4
22241 0
22242 1.4
22243 1.4
22244 0
22245 1.4
22246 1.4
22247 0
22248 1.4
22249 1.4
22250 1.4
22251 1.4
22252 0
22253 0
22254 1.4
22255 1.4
22256 0
22257 0
22258 1.4
22259 1.4
22260 0
22261 1.4
22262 0
22263 0
22264 1.4
22265 1.4
22266 0
22267 0
22268 1.4
22269 0
22270 0
22271 1.4
22272 0
22273 0
22274 1.4
22275 1.4
22276 1.4
22277 1.4
22278 1.4
22279 1.4
22280 0
22281 0
22282 1.4
22283 0
22284 0
22285 1.4
22286 0
22287 0
22288 1.4
22289 1.4
22290 1.4
22291 1.4
22292 1.4
22293 1.4
22294 0
22295 0
22296 1.4
22297 1.4
22298 0
22299 0
22300 1.4
22301 1.4
22302 0
22303 0
22304 0
22305 1.4
22306 1.4
22307 1.4
22308 0
22309 1.4
22310 0
22311 0
22312 1.4
22313 0
22314 1.4
22315 1.4
22316 1.4
22317 1.4
22318 1.4
22319 1.4
22320 1.4
22321 0
22322 1.4
22323 0
22324 1.4
22325 0
22326 0
22327 1.4
22328 1.4
22329 1.4
22330 1.4
22331 1.4
22332 1.4
22333 1.4
22334 0
22335 1.4
22336 1.4
22337 1.4
22338 0
22339 0
22340 1.4
22341 0
22342 1.4
22343 1.4
22344 0
22345 1.4
22346 1.4
22347 0
22348 0
22349 1.4
22350 1.4
22351 0
22352 1.4
22353 0
22354 1.4
22355 1.4
22356 1.4
22357 1.4
22358 1.4
22359 1.4
22360 1.4
22361 1.4
22362 0
22363 0
22364 1.4
22365 0
22366 0
22367 1.4
22368 0
22369 1.4
22370 1.4
22371 1.4
22372 0
22373 1.4
22374 1.4
22375 0
22376 0
22377 1.4
22378 1.4
22379 1.4
22380 0
22381 1.4
22382 1.4
22383 0
22384 1.4
22385 1.4
22386 1.4
22387 1.4
22388 1.4
22389 1.4
22390 1.4
22391 1.4
22392 1.4
22393 1.4
22394 1.4
22395 1.4
22396 0
22397 1.4
22398 1.4
22399 1.4
22400 0
22401 1.4
22402 1.4
22403 0
22404 1.4
22405 1.4
22406 0
22407 1.4
22408 1.4
22409 1.4
22410 1.4
22411 1.4
22412 1.4
22413 0
22414 0
22415 1.4
22416 0
22417 1.4
22418 1.4
22419 0
22420 0
22421 1.4
22422 1.4
22423 1.4
22424 0
22425 1.4
22426 1.4
22427 1.4
22428 1.4
22429 0
22430 1.4
22431 0
22432 0
22433 1.4
22434 0
22435 0
22436 1.4
22437 0
22438 0
22439 1.4
22440 1.4
22441 0
22442 1.4
22443 0
22444 0
22445 1.4
22446 1.4
22447 1.4
22448 1.4
22449 0
22450 1.4
22451 0
22452 1.4
22453 0
22454 0
22455 1.4
22456 0
22457 0
22458 1.4
22459 1.4
22460 0
22461 0
22462 1.4
22463 0
22464 1.4
22465 0
22466 0
22467 1.4
22468 0
22469 1.4
22470 1.4
22471 0
22472 1.4
22473 1.4
22474 1.4
22475 0
22476 0
22477 1.4
22478 0
22479 1.4
22480 1.4
22481 0
22482 1.4
22483 1.4
22484 1.4
22485 0
22486 1.4
22487 0
22488 1.4
22489 1.4
22490 0
22491 1.4
22492 0
22493 1.4
22494 0
22495 0
22496 1.4
22497 1.4
22498 0
22499 1.4
22500 0
22501 0
22502 1.4
22503 0
22504 1.4
22505 0
22506 1.4
22507 1.4
22508 0
22509 0
22510 1.4
22511 1.4
22512 1.4
22513 1.4
22514 1.4
22515 1.4
22516 0
22517 1.4
22518 0
22519 1.4
22520 1.4
22521 1.4
22522 0
22523 1.4
22524 1.4
22525 1.4
22526 1.4
22527 0
22528 0
22529 1.4
22530 1.4
22531 1.4
22532 1.4
22533 0
22534 1.4
22535 1.4
22536 0
22537 0
22538 1.4
22539 1.4
22540 0
22541 1.4
22542 0
22543 1.4
22544 0
22545 1.4
22546 0
22547 1.4
22548 0
22549 0
22550 0
22551 0
22552 1.4
22553 0
22554 0
22555 0
22556 0
22557 0
22558 1.4
22559 0
22560 0
22561 0
22562 0
22563 0
22564 1.4
22565 0
22566 1.4
22567 0
22568 0
22569 1.4
22570 1.4
22571 1.4
22572 1.4
22573 1.4
22574 1.4
22575 1.4
22576 1.4
22577 1.4
22578 0
22579 1.4
22580 0
22581 1.4
22582 0
22583 1.4
22584 1.4
22585 1.4
22586 0
22587 1.4
22588 0
22589 1.4
22590 0
22591 0
22592 1.4
22593 0
22594 0
22595 1.4
22596 1.4
22597 1.4
22598 1.4
22599 0
22600 1.4
22601 0
22602 1.4
22603 0
22604 0
22605 0
22606 0
22607 0
22608 1.4
22609 1.4
22610 1.4
22611 1.4
22612 1.4
22613 0
22614 0
22615 0
22616 0
22617 0
22618 0
22619 1.4
22620 1.4
22621 0
22622 1.4
22623 1.4
22624 0
22625 0
22626 1.4
22627 0
22628 1.4
22629 0
22630 0
22631 1.4
22632 1.4
22633 1.4
22634 1.4
22635 0
22636 1.4
22637 1.4
22638 1.4
22639 1.4
22640 0
22641 1.4
22642 0
22643 0
22644 1.4
22645 1.4
22646 1.4
22647 1.4
22648 0
22649 1.4
22650 0
22651 1.4
22652 1.4
22653 1.4
22654 1.4
22655 1.4
22656 1.4
22657 1.4
22658 0
22659 0
22660 1.4
22661 1.4
22662 1.4
22663 1.4
22664 1.4
22665 0
22666 1.4
22667 1.4
22668 0
22669 0
22670 0
22671 1.4
22672 1.4
22673 0
22674 1.4
22675 0
22676 0
22677 1.4
22678 1.4
22679 0
22680 0
22681 1.4
22682 0
22683 1.4
22684 0
22685 1.4
22686 1.4
22687 0
22688 1.4
22689 0
22690 0
22691 1.4
22692 1.4
22693 1.4
22694 1.4
22695 0
22696 0
22697 1.4
22698 1.4
22699 1.4
22700 0
22701 1.4
22702 1.4
22703 0
22704 1.4
22705 0
22706 1.4
22707 0
22708 0
22709 0
22710 1.4
22711 1.4
22712 0
22713 1.4
22714 0
22715 1.4
22716 1.4
22717 1.4
22718 1.4
22719 1.4
22720 0
22721 0
22722 1.4
22723 0
22724 1.4
22725 1.4
22726 0
22727 1.4
22728 1.4
22729 1.4
22730 0
22731 0
22732 1.4
22733 1.4
22734 1.4
22735 0
22736 0
22737 0
22738 1.4
22739 1.4
22740 1.4
22741 0
22742 1.4
22743 1.4
22744 0
22745 0
22746 0
22747 0
22748 0
22749 1.4
22750 0
22751 1.4
22752 1.4
22753 1.4
22754 0
22755 1.4
22756 1.4
22757 0
22758 0
22759 0
22760 1.4
22761 1.4
22762 0
22763 1.4
22764 0
22765 1.4
22766 1.4
22767 1.4
22768 1.4
22769 0
22770 0
22771 1.4
22772 1.4
22773 1.4
22774 0
22775 1.4
22776 0
22777 1.4
22778 1.4
22779 0
22780 1.4
22781 1.4
22782 1.4
22783 0
22784 1.4
22785 0
22786 0
22787 1.4
22788 1.4
22789 1.4
22790 0
22791 0
22792 1.4
22793 1.4
22794 0
22795 1.4
22796 1.4
22797 0
22798 0
22799 1.4
22800 1.4
22801 0
22802 0
22803 1.4
22804 1.4
22805 1.4
22806 0
22807 0
22808 1.4
22809 1.4
22810 0
22811 0
22812 0
22813 0
22814 1.4
22815 0
22816 1.4
22817 1.4
22818 1.4
22819 1.4
22820 1.4
22821 0
22822 1.4
22823 1.4
22824 1.4
22825 1.4
22826 0
22827 1.4
22828 1.4
22829 0
22830 1.4
22831 1.4
22832 1.4
22833 0
22834 1.4
22835 1.4
22836 0
22837 0
22838 0
22839 0
22840 1.4
22841 0
22842 1.4
22843 0
22844 1.4
22845 1.4
22846 1.4
22847 0
22848 0
22849 0
22850 0
22851 1.4
22852 0
22853 0
22854 1.4
22855 0
22856 0
22857 0
22858 0
22859 1.4
22860 1.4
22861 1.4
22862 1.4
22863 1.4
22864 1.4
22865 1.4
22866 0
22867 0
22868 1.4
22869 1.4
22870 0
22871 1.4
22872 1.4
22873 1.4
22874 1.4
22875 0
22876 0
22877 1.4
22878 0
22879 1.4
22880 1.4
22881 1.4
22882 1.4
22883 1.4
22884 1.4
22885 1.4
22886 0
22887 1.4
22888 0
22889 1.4
22890 0
22891 1.4
22892 0
22893 0
22894 1.4
22895 0
22896 1.4
22897 0
22898 1.4
22899 1.4
22900 0
22901 0
22902 1.4
22903 0
22904 1.4
22905 0
22906 0
22907 1.4
22908 0
22909 0
22910 0
22911 0
22912 1.4
22913 1.4
22914 0
22915 0
22916 1.4
22917 0
22918 0
22919 0
22920 1.4
22921 1.4
22922 1.4
22923 0
22924 0
22925 1.4
22926 0
22927 0
22928 1.4
22929 0
22930 0
22931 1.4
22932 1.4
22933 1.4
22934 1.4
22935 0
22936 0
22937 1.4
22938 1.4
22939 0
22940 0
22941 0
22942 0
22943 0
22944 0
22945 1.4
22946 0
22947 1.4
22948 0
22949 1.4
22950 0
22951 0
22952 0
22953 0
22954 0
22955 0
22956 0
22957 1.4
22958 0
22959 1.4
22960 1.4
22961 1.4
22962 1.4
22963 1.4
22964 0
22965 1.4
22966 1.4
22967 1.4
22968 1.4
22969 0
22970 0
22971 1.4
22972 1.4
22973 1.4
22974 1.4
22975 0
22976 0
22977 0
22978 1.4
22979 0
22980 0
22981 1.4
22982 0
22983 1.4
22984 1.4
22985 0
22986 1.4
22987 1.4
22988 1.4
22989 0
22990 0
22991 1.4
22992 1.4
22993 0
22994 0
22995 1.4
22996 1.4
22997 0
22998 1.4
22999 1.4
23000 1.4
23001 1.4
23002 1.4
23003 1.4
23004 0
23005 1.4
23006 1.4
23007 1.4
23008 0
23009 1.4
23010 0
23011 1.4
23012 1.4
23013 1.4
23014 0
23015 1.4
23016 1.4
23017 1.4
23018 1.4
23019 0
23020 1.4
23021 0
23022 1.4
23023 1.4
23024 1.4
23025 0
23026 1.4
23027 0
23028 1.4
23029 1.4
23030 0
23031 0
23032 0
23033 0
23034 1.4
23035 1.4
23036 0
23037 0
23038 1.4
23039 1.4
23040 1.4
23041 0
23042 1.4
23043 1.4
23044 1.4
23045 1.4
23046 1.4
23047 0
23048 1.4
23049 0
23050 1.4
23051 1.4
23052 1.4
23053 0
23054 1.4
23055 1.4
23056 0
23057 0
23058 1.4
23059 0
23060 0
23061 1.4
23062 1.4
23063 1.4
23064 0
23065 0
23066 1.4
23067 0
23068 1.4
23069 0
23070 0
23071 1.4
23072 1.4
23073 0
23074 1.4
23075 1.4
23076 1.4
23077 0
23078 1.4
23079 0
23080 1.4
23081 1.4
23082 1.4
23083 1.4
23084 1.4
23085 1.4
23086 0
23087 1.4
23088 1.4
23089 1.4
23090 1.4
23091 1.4
23092 0
23093 0
23094 1.4
23095 1.4
23096 0
23097 0
23098 1.4
23099 1.4
23100 1.4
23101 0
23102 1.4
23103 0
23104 0
23105 1.4
23106 1.4
23107 0
23108 1.4
23109 0
23110 1.4
23111 0
23112 0
23113 0
23114 0
23115 1.4
23116 1.4
23117 1.4
23118 1.4
23119 1.4
23120 1.4
23121 0
23122 1.4
23123 1.4
23124 1.4
23125 0
23126 0
23127 1.4
23128 1.4
23129 1.4
23130 1.4
23131 0
23132 1.4
23133 1.4
23134 0
23135 0
23136 0
23137 0
23138 1.4
23139 0
23140 0
23141 1.4
23142 0
23143 0
23144 1.4
23145 1.4
23146 1.4
23147 1.4
23148 0
23149 0
23150 0
23151 0
23152 0
23153 0
23154 1.4
23155 1.4
23156 0
23157 1.4
23158 0
23159 1.4
23160 1.4
23161 0
23162 1.4
23163 1.4
23164 1.4
23165 0
23166 0
23167 1.4
23168 1.4
23169 0
23170 1.4
23171 1.4
23172 1.4
23173 0
23174 1.4
23175 1.4
23176 0
23177 0
23178 1.4
23179 1.4
23180 1.4
23181 0
23182 1.4
23183 1.4
23184 0
23185 1.4
23186 1.4
23187 1.4
23188 1.4
23189 1.4
23190 1.4
23191 0
23192 1.4
23193 1.4
23194 1.4
23195 0
23196 1.4
23197 0
23198 0
23199 1.4
23200 1.4
23201 0
23202 1.4
23203 0
23204 1.4
23205 1.4
23206 0
23207 1.4
23208 1.4
23209 1.4
23210 1.4
23211 1.4
23212 0
23213 1.4
23214 1.4
23215 1.4
23216 1.4
23217 1.4
23218 0
23219 1.4
23220 0
23221 1.4
23222 0
23223 1.4
23224 0
23225 1.4
23226 0
23227 1.4
23228 0
23229 0
23230 0
23231 1.4
23232 0
23233 1.4
23234 0
23235 0
23236 1.4
23237 1.4
23238 1.4
23239 1.4
23240 1.4
23241 1.4
23242 1.4
23243 0
23244 1.4
23245 1.4
23246 0
23247 0
23248 1.4
23249 1.4
23250 0
23251 1.4
23252 1.4
23253 0
23254 1.4
23255 1.4
23256 1.4
23257 1.4
23258 0
23259 0
23260 0
23261 0
23262 1.4
23263 1.4
23264 1.4
23265 1.4
23266 1.4
23267 1.4
23268 1.4
23269 1.4
23270 1.4
23271 0
23272 1.4
23273 1.4
23274 1.4
23275 1.4
23276 0
23277 1.4
23278 1.4
23279 1.4
23280 1.4
23281 0
23282 1.4
23283 0
23284 1.4
23285 0
23286 1.4
23287 1.4
23288 1.4
23289 0
23290 1.4
23291 1.4
23292 0
23293 0
23294 0
23295 0
23296 1.4
23297 0
23298 0
23299 1.4
23300 1.4
23301 0
23302 0
23303 0
23304 1.4
23305 1.4
23306 1.4
23307 0
23308 1.4
23309 0
23310 0
23311 0
23312 1.4
23313 1.4
23314 1.4
23315 0
23316 1.4
23317 0
23318 1.4
23319 1.4
23320 1.4
23321 1.4
23322 1.4
23323 1.4
23324 0
23325 0
23326 1.4
23327 1.4
23328 0
23329 1.4
23330 0
23331 1.4
23332 0
23333 1.4
23334 0
23335 0
23336 1.4
23337 1.4
23338 1.4
23339 1.4
23340 1.4
23341 0
23342 1.4
23343 1.4
23344 1.4
23345 1.4
23346 0
23347 1.4
23348 1.4
23349 1.4
23350 1.4
23351 1.4
23352 1.4
23353 1.4
23354 1.4
23355 0
23356 0
23357 1.4
23358 1.4
23359 1.4
23360 1.4
23361 1.4
23362 0
23363 1.4
23364 1.4
23365 0
23366 0
23367 1.4
23368 1.4
23369 0
23370 1.4
23371 1.4
23372 1.4
23373 1.4
23374 0
23375 1.4
23376 1.4
23377 0
23378 0
23379 1.4
23380 0
23381 1.4
23382 1.4
23383 0
23384 1.4
23385 0
23386 1.4
23387 0
23388 0
23389 1.4
23390 0
23391 1.4
23392 0
23393 0
23394 0
23395 1.4
23396 1.4
23397 0
23398 0
23399 0
23400 1.4
23401 0
23402 1.4
23403 1.4
23404 1.4
23405 0
23406 0
23407 1.4
23408 1.4
23409 1.4
23410 1.4
23411 1.4
23412 1.4
23413 1.4
23414 0
23415 1.4
23416 1.4
23417 1.4
23418 1.4
23419 1.4
23420 0
23421 1.4
23422 1.4
23423 1.4
23424 1.4
23425 1.4
23426 1.4
23427 1.4
23428 1.4
23429 1.4
23430 1.4
23431 1.4
23432 0
23433 1.4
23434 1.4
23435 0
23436 1.4
23437 1.4
23438 1.4
23439 0
23440 0
23441 1.4
23442 0
23443 1.4
23444 1.4
23445 0
23446 0
23447 1.4
23448 0
23449 0
23450 0
23451 0
23452 0
23453 1.4
23454 0
23455 0
23456 1.4
23457 1.4
23458 1.4
23459 0
23460 0
23461 1.4
23462 1.4
23463 1.4
23464 1.4
23465 1.4
23466 0
23467 0
23468 1.4
23469 1.4
23470 1.4
23471 0
23472 0
23473 0
23474 0
23475 1.4
23476 0
23477 1.4
23478 1.4
23479 0
23480 1.4
23481 0
23482 1.4
23483 0
23484 0
23485 1.4
23486 1.4
23487 0
23488 0
23489 1.4
23490 0
23491 1.4
23492 0
23493 1.4
23494 0
23495 1.4
23496 1.4
23497 1.4
23498 1.4
23499 1.4
23500 1.4
23501 1.4
23502 1.4
23503 0
23504 1.4
23505 1.4
23506 1.4
23507 1.4
23508 0
23509 0
23510 0
23511 0
23512 0
23513 1.4
23514 0
23515 0
23516 0
23517 0
23518 1.4
23519 0
23520 0
23521 1.4
23522 0
23523 0
23524 1.4
23525 1.4
23526 0
23527 0
23528 1.4
23529 0
23530 0
23531 1.4
23532 0
23533 1.4
23534 0
23535 0
23536 1.4
23537 1.4
23538 0
23539 1.4
23540 0
23541 1.4
23542 1.4
23543 1.4
23544 1.4
23545 1.4
23546 1.4
23547 0
23548 1.4
23549 1.4
23550 1.4
23551 0
23552 1.4
23553 1.4
23554 0
23555 0
23556 1.4
23557 0
23558 1.4
23559 0
23560 1.4
23561 1.4
23562 1.4
23563 0
23564 1.4
23565 1.4
23566 1.4
23567 0
23568 0
23569 1.4
23570 1.4
23571 1.4
23572 1.4
23573 0
23574 0
23575 1.4
23576 0
23577 0
23578 1.4
23579 1.4
23580 1.4
23581 1.4
23582 1.4
23583 0
23584 1.4
23585 0
23586 1.4
23587 0
23588 0
23589 0
23590 0
23591 0
23592 0
23593 1.4
23594 0
23595 1.4
23596 0
23597 1.4
23598 1.4
23599 0
23600 0
23601 0
23602 1.4
23603 0
23604 1.4
23605 1.4
23606 1.4
23607 0
23608 1.4
23609 1.4
23610 0
23611 1.4
23612 1.4
23613 1.4
23614 1.4
23615 1.4
23616 0
23617 0
23618 1.4
23619 0
23620 0
23621 1.4
23622 1.4
23623 1.4
23624 1.4
23625 1.4
23626 0
23627 1.4
23628 1.4
23629 1.4
23630 0
23631 0
23632 1.4
23633 1.4
23634 0
23635 0
23636 0
23637 1.4
23638 0
23639 1.4
23640 1.4
23641 1.4
23642 0
23643 0
23644 1.4
23645 0
23646 0
23647 0
23648 1.4
23649 0
23650 1.4
23651 1.4
23652 1.4
23653 0
23654 0
23655 1.4
23656 0
23657 1.4
23658 0
23659 1.4
23660 0
23661 1.4
23662 0
23663 0
23664 1.4
23665 1.4
23666 1.4
23667 0
23668 1.4
23669 1.4
23670 1.4
23671 1.4
23672 1.4
23673 1.4
23674 1.4
23675 0
23676 0
23677 1.4
23678 0
23679 0
23680 1.4
23681 0
23682 1.4
23683 1.4
23684 1.4
23685 0
23686 0
23687 1.4
23688 1.4
23689 1.4
23690 1.4
23691 0
23692 0
23693 0
23694 1.4
23695 0
23696 1.4
23697 1.4
23698 0
23699 0
23700 1.4
23701 1.4
23702 1.4
23703 1.4
23704 0
23705 0
23706 1.4
23707 0
23708 0
23709 1.4
23710 0
23711 1.4
23712 1.4
23713 0
23714 1.4
23715 1.4
23716 1.4
23717 1.4
23718 1.4
23719 1.4
23720 1.4
23721 1.4
23722 0
23723 1.4
23724 0
23725 1.4
23726 1.4
23727 1.4
23728 0
23729 1.4
23730 1.4
23731 1.4
23732 0
23733 1.4
23734 1.4
23735 1.4
23736 0
23737 1.4
23738 0
23739 0
23740 1.4
23741 0
23742 1.4
23743 0
23744 1.4
23745 0
23746 1.4
23747 0
23748 1.4
23749 1.4
23750 0
23751 1.4
23752 1.4
23753 1.4
23754 1.4
23755 1.4
23756 0
23757 1.4
23758 1.4
23759 1.4
23760 1.4
23761 1.4
23762 1.4
23763 1.4
23764 1.4
23765 0
23766 1.4
23767 1.4
23768 1.4
23769 0
23770 0
23771 1.4
23772 1.4
23773 1.4
23774 0
23775 0
23776 0
23777 0
23778 1.4
23779 0
23780 0
23781 1.4
23782 1.4
23783 0
23784 0
23785 1.4
23786 0
23787 0
23788 0
23789 1.4
23790 1.4
23791 1.4
23792 0
23793 0
23794 1.4
23795 1.4
23796 1.4
23797 1.4
23798 0
23799 0
23800 0
23801 0
23802 0
23803 0
23804 1.4
23805 0
23806 1.4
23807 0
23808 0
23809 0
23810 1.4
23811 0
23812 0
23813 1.4
23814 1.4
23815 0
23816 1.4
23817 0
23818 1.4
23819 1.4
23820 1.4
23821 0
23822 1.4
23823 1.4
23824 0
23825 0
23826 1.4
23827 0
23828 0
23829 1.4
23830 0
23831 0
23832 1.4
23833 1.4
23834 1.4
23835 0
23836 1.4
23837 0
23838 0
23839 1.4
23840 1.4
23841 1.4
23842 1.4
23843 0
23844 0
23845 0
23846 1.4
23847 1.4
23848 0
23849 0
23850 1.4
23851 1.4
23852 1.4
23853 0
23854 1.4
23855 1.4
23856 0
23857 1.4
23858 1.4
23859 1.4
23860 0
23861 0
23862 0
23863 1.4
23864 1.4
23865 0
23866 1.4
23867 0
23868 0
23869 1.4
23870 0
23871 1.4
23872 1.4
23873 0
23874 1.4
23875 1.4
23876 0
23877 1.4
23878 1.4
23879 1.4
23880 1.4
23881 1.4
23882 1.4
23883 0
23884 1.4
23885 1.4
23886 0
23887 1.4
23888 1.4
23889 0
23890 1.4
23891 0
23892 1.4
23893 0
23894 0
23895 1.4
23896 1.4
23897 0
23898 0
23899 1.4
23900 0
23901 0
23902 1.4
23903 1.4
23904 0
23905 0
23906 0
23907 1.4
23908 1.4
23909 0
23910 1.4
23911 0
23912 0
23913 1.4
23914 1.4
23915 0
23916 0
23917 1.4
23918 1.4
23919 1.4
23920 1.4
23921 0
23922 1.4
23923 1.4
23924 1.4
23925 0
23926 1.4
23927 0
23928 1.4
23929 1.4
23930 0
23931 0
23932 0
23933 1.4
23934 0
23935 1.4
23936 0
23937 1.4
23938 0
23939 1.4
23940 0
23941 0
23942 1.4
23943 1.4
23944 0
23945 0
23946 0
23947 1.4
23948 1.4
23949 1.4
23950 0
23951 1.4
23952 0
23953 1.4
23954 1.4
23955 1.4
23956 1.4
23957 0
23958 1.4
23959 1.4
23960 1.4
23961 0
23962 0
23963 0
23964 0
23965 0
23966 1.4
23967 1.4
23968 0
23969 0
23970 1.4
23971 1.4
23972 1.4
23973 1.4
23974 1.4
23975 1.4
23976 1.4
23977 0
23978 0
23979 1.4
23980 0
23981 1.4
23982 1.4
23983 0
23984 0
23985 1.4
23986 1.4
23987 1.4
23988 1.4
23989 0
23990 1.4
23991 0
23992 0
23993 0
23994 1.4
23995 1.4
23996 1.4
23997 1.4
23998 0
23999 0
24000 1.4
24001 0
24002 1.4
24003 0
24004 0
24005 0
24006 1.4
24007 0
24008 0
24009 1.4
24010 1.4
24011 0
24012 1.4
24013 1.4
24014 0
24015 1.4
24016 0
24017 0
24018 1.4
24019 1.4
24020 1.4
24021 1.4
24022 0
24023 0
24024 0
24025 0
24026 1.4
24027 1.4
24028 1.4
24029 1.4
24030 1.4
24031 1.4
24032 0
24033 0
24034 1.4
24035 1.4
24036 0
24037 1.4
24038 1.4
24039 1.4
24040 1.4
24041 0
24042 1.4
24043 0
24044 1.4
24045 1.4
24046 1.4
24047 0
24048 0
24049 1.4
24050 0
24051 1.4
24052 0
24053 1.4
24054 1.4
24055 0
24056 0
24057 1.4
24058 1.4
24059 1.4
24060 1.4
24061 1.4
24062 0
24063 0
24064 0
24065 1.4
24066 0
24067 0
24068 1.4
24069 0
24070 1.4
24071 1.4
24072 1.4
24073 0
24074 0
24075 1.4
24076 0
24077 1.4
24078 0
24079 1.4
24080 1.4
24081 0
24082 1.4
24083 0
24084 1.4
24085 0
24086 0
24087 1.4
24088 0
24089 1.4
24090 0
24091 0
24092 0
24093 1.4
24094 1.4
24095 0
24096 0
24097 0
24098 1.4
24099 1.4
24100 1.4
24101 1.4
24102 0
24103 0
24104 0
24105 0
24106 0
24107 0
24108 1.4
24109 1.4
24110 1.4
24111 1.4
24112 0
24113 0
24114 0
24115 0
24116 1.4
24117 1.4
24118 1.4
24119 0
24120 1.4
24121 0
24122 0
24123 1.4
24124 1.4
24125 1.4
24126 1.4
24127 1.4
24128 1.4
24129 1.4
24130 0
24131 1.4
24132 0
24133 1.4
24134 0
24135 1.4
24136 1.4
24137 1.4
24138 1.4
24139 1.4
24140 1.4
24141 1.4
24142 0
24143 0
24144 0
24145 1.4
24146 0
24147 0
24148 0
24149 1.4
24150 0
24151 0
24152 1.4
24153 0
24154 0
24155 1.4
24156 0
24157 0
24158 0
24159 1.4
24160 1.4
24161 0
24162 1.4
24163 1.4
24164 0
24165 1.4
24166 1.4
24167 1.4
24168 1.4
24169 1.4
24170 1.4
24171 1.4
24172 0
24173 1.4
24174 0
24175 1.4
24176 1.4
24177 0
24178 0
24179 0
24180 0
24181 1.4
24182 0
24183 0
24184 1.4
24185 1.4
24186 1.4
24187 0
24188 1.4
24189 1.4
24190 1.4
24191 1.4
24192 0
24193 1.4
24194 0
24195 1.4
24196 0
24197 0
24198 0
24199 1.4
24200 1.4
24201 0
24202 0
24203 1.4
24204 1.4
24205 0
24206 0
24207 0
24208 0
24209 1.4
24210 1.4
24211 0
24212 1.4
24213 0
24214 1.4
24215 0
24216 0
24217 1.4
24218 0
24219 1.4
24220 1.4
24221 1.4
24222 0
24223 1.4
24224 1.4
24225 1.4
24226 1.4
24227 0
24228 1.4
24229 1.4
24230 1.4
24231 1.4
24232 0
24233 0
24234 1.4
24235 0
24236 1.4
24237 0
24238 1.4
24239 1.4
24240 1.4
24241 1.4
24242 1.4
24243 1.4
24244 1.4
24245 0
24246 0
24247 1.4
24248 0
24249 0
24250 0
24251 0
24252 1.4
24253 1.4
24254 0
24255 1.4
24256 0
24257 1.4
24258 1.4
24259 0
24260 0
24261 0
24262 0
24263 1.4
24264 0
24265 0
24266 1.4
24267 1.4
24268 1.4
24269 1.4
24270 1.4
24271 0
24272 1.4
24273 1.4
24274 1.4
24275 1.4
24276 1.4
24277 0
24278 1.4
24279 1.4
24280 0
24281 1.4
24282 1.4
24283 1.4
24284 1.4
24285 1.4
24286 1.4
24287 1.4
24288 0
24289 0
24290 0
24291 1.4
24292 1.4
24293 0
24294 1.4
24295 1.4
24296 0
24297 0
24298 0
24299 0
24300 0
24301 0
24302 1.4
24303 1.4
24304 1.4
24305 1.4
24306 0
24307 0
24308 1.4
24309 1.4
24310 0
24311 1.4
24312 1.4
24313 1.4
24314 0
24315 0
24316 1.4
24317 1.4
24318 0
24319 0
24320 1.4
24321 1.4
24322 1.4
24323 1.4
24324 0
24325 1.4
24326 1.4
24327 1.4
24328 1.4
24329 1.4
24330 0
24331 0
24332 1.4
24333 1.4
24334 0
24335 1.4
24336 1.4
24337 1.4
24338 1.4
24339 1.4
24340 1.4
24341 1.4
24342 0
24343 1.4
24344 0
24345 0
24346 1.4
24347 0
24348 1.4
24349 1.4
24350 1.4
24351 0
24352 1.4
24353 1.4
24354 0
24355 1.4
24356 1.4
24357 1.4
24358 1.4
24359 1.4
24360 1.4
24361 0
24362 1.4
24363 1.4
24364 1.4
24365 1.4
24366 0
24367 1.4
24368 0
24369 1.4
24370 0
24371 1.4
24372 0
24373 1.4
24374 0
24375 1.4
24376 1.4
24377 1.4
24378 1.4
24379 1.4
24380 0
24381 0
24382 0
24383 1.4
24384 1.4
24385 0
24386 0
24387 0
24388 1.4
24389 1.4
24390 0
24391 0
24392 1.4
24393 0
24394 0
24395 0
24396 1.4
24397 1.4
24398 1.4
24399 1.4
24400 0
24401 1.4
24402 0
24403 0
24404 1.4
24405 0
24406 0
24407 0
24408 1.4
24409 0
24410 0
24411 0
24412 1.4
24413 1.4
24414 1.4
24415 0
24416 1.4
24417 1.4
24418 1.4
24419 1.4
24420 1.4
24421 1.4
24422 0
24423 0
24424 1.4
24425 1.4
24426 1.4
24427 1.4
24428 1.4
24429 1.4
24430 1.4
24431 0
24432 1.4
24433 0
24434 1.4
24435 1.4
24436 1.4
24437 1.4
24438 1.4
24439 0
24440 0
24441 1.4
24442 0
24443 1.4
24444 1.4
24445 1.4
24446 1.4
24447 0
24448 0
24449 0
24450 1.4
24451 1.4
24452 0
24453 1.4
24454 1.4
24455 0
24456 1.4
24457 1.4
24458 1.4
24459 1.4
24460 1.4
24461 0
24462 1.4
24463 1.4
24464 1.4
24465 1.4
24466 0
24467 0
24468 1.4
24469 1.4
24470 1.4
24471 0
24472 1.4
24473 1.4
24474 1.4
24475 0
24476 1.4
24477 0
24478 1.4
24479 1.4
24480 1.4
24481 0
24482 1.4
24483 1.4
24484 1.4
24485 0
24486 0
24487 1.4
24488 1.4
24489 1.4
24490 0
24491 1.4
24492 1.4
24493 1.4
24494 1.4
24495 1.4
24496 1.4
24497 0
24498 0
24499 1.4
24500 1.4
24501 1.4
24502 0
24503 0
24504 1.4
24505 0
24506 1.4
24507 1.4
24508 1.4
24509 0
24510 1.4
24511 1.4
24512 0
24513 0
24514 1.4
24515 0
24516 1.4
24517 1.4
24518 0
24519 1.4
24520 1.4
24521 1.4
24522 1.4
24523 1.4
24524 0
24525 1.4
24526 1.4
24527 0
24528 0
24529 1.4
24530 1.4
24531 0
24532 1.4
24533 1.4
24534 0
24535 1.4
24536 0
24537 1.4
24538 1.4
24539 1.4
24540 1.4
24541 1.4
24542 1.4
24543 1.4
24544 1.4
24545 0
24546 1.4
24547 1.4
24548 1.4
24549 0
24550 1.4
24551 1.4
24552 0
24553 1.4
24554 1.4
24555 0
24556 1.4
24557 1.4
24558 1.4
24559 0
24560 1.4
24561 0
24562 1.4
24563 0
24564 0
24565 0
24566 0
24567 0
24568 1.4
24569 1.4
24570 0
24571 1.4
24572 1.4
24573 0
24574 0
24575 0
24576 0
24577 0
24578 0
24579 1.4
24580 1.4
24581 1.4
24582 1.4
24583 1.4
24584 0
24585 1.4
24586 1.4
24587 1.4
24588 1.4
24589 1.4
24590 0
24591 0
24592 1.4
24593 0
24594 1.4
24595 0
24596 1.4
24597 1.4
24598 1.4
24599 1.4
24600 1.4
24601 0
24602 1.4
24603 1.4
24604 0
24605 0
24606 1.4
24607 0
24608 0
24609 1.4
24610 0
24611 1.4
24612 1.4
24613 1.4
24614 1.4
24615 1.4
24616 1.4
24617 0
24618 1.4
24619 1.4
24620 0
24621 1.4
24622 1.4
24623 1.4
24624 1.4
24625 1.4
24626 1.4
24627 1.4
24628 0
24629 1.4
24630 1.4
24631 0
24632 1.4
24633 1.4
24634 0
24635 1.4
24636 0
24637 0
24638 0
24639 1.4
24640 1.4
24641 1.4
24642 0
24643 1.4
24644 1.4
24645 1.4
24646 0
24647 1.4
24648 0
24649 1.4
24650 1.4
24651 0
24652 0
24653 0
24654 0
24655 0
24656 0
24657 1.4
24658 0
24659 1.4
24660 1.4
24661 1.4
24662 0
24663 1.4
24664 0
24665 1.4
24666 1.4
24667 1.4
24668 1.4
24669 0
24670 1.4
24671 1.4
24672 0
24673 1.4
24674 1.4
24675 0
24676 0
24677 1.4
24678 1.4
24679 0
24680 0
24681 1.4
24682 0
24683 1.4
24684 0
24685 0
24686 1.4
24687 1.4
24688 0
24689 1.4
24690 1.4
24691 0
24692 1.4
24693 0
24694 0
24695 0
24696 1.4
24697 0
24698 1.4
24699 1.4
24700 0
24701 0
24702 0
24703 1.4
24704 1.4
24705 1.4
24706 1.4
24707 1.4
24708 1.4
24709 1.4
24710 0
24711 1.4
24712 1.4
24713 0
24714 1.4
24715 1.4
24716 1.4
24717 0
24718 0
24719 1.4
24720 1.4
24721 1.4
24722 1.4
24723 1.4
24724 0
24725 0
24726 1.4
24727 1.4
24728 1.4
24729 0
24730 1.4
24731 1.4
24732 0
24733 1.4
24734 0
24735 1.4
24736 0
24737 1.4
24738 1.4
24739 0
24740 1.4
24741 1.4
24742 1.4
24743 0
24744 1.4
24745 0
24746 1.4
24747 0
24748 0
24749 0
24750 1.4
24751 1.4
24752 1.4
24753 1.4
24754 1.4
24755 0
24756 1.4
24757 1.4
24758 1.4
24759 1.4
24760 1.4
24761 1.4
24762 1.4
24763 1.4
24764 0
24765 0
24766 0
24767 1.4
24768 1.4
24769 0
24770 1.4
24771 1.4
24772 1.4
24773 1.4
24774 1.4
24775 0
24776 1.4
24777 1.4
24778 1.4
24779 0
24780 0
24781 1.4
24782 0
24783 1.4
24784 0
24785 1.4
24786 0
24787 0
24788 1.4
24789 0
24790 0
24791 1.4
24792 0
24793 0
24794 1.4
24795 1.4
24796 0
24797 1.4
24798 0
24799 0
24800 1.4
24801 1.4
24802 1.4
24803 1.4
24804 1.4
24805 0
24806 0
24807 0
24808 1.4
24809 0
24810 0
24811 1.4
24812 1.4
24813 1.4
24814 1.4
24815 0
24816 0
24817 1.4
24818 0
24819 1.4
24820 0
24821 0
24822 0
24823 0
24824 0
24825 1.4
24826 1.4
24827 0
24828 1.4
24829 1.4
24830 1.4
24831 1.4
24832 0
24833 1.4
24834 0
24835 1.4
24836 1.4
24837 0
24838 0
24839 1.4
24840 1.4
24841 0
24842 1.4
24843 1.4
24844 1.4
24845 1.4
24846 0
24847 1.4
24848 0
24849 1.4
24850 1.4
24851 0
24852 0
24853 1.4
24854 1.4
24855 1.4
24856 1.4
24857 0
24858 0
24859 1.4
24860 0
24861 0
24862 1.4
24863 0
24864 0
24865 1.4
24866 1.4
24867 0
24868 1.4
24869 1.4
24870 0
24871 1.4
24872 0
24873 1.4
24874 0
24875 0
24876 1.4
24877 0
24878 1.4
24879 1.4
24880 0
24881 1.4
24882 1.4
24883 0
24884 1.4
24885 1.4
24886 0
24887 0
24888 0
24889 0
24890 0
24891 0
24892 1.4
24893 1.4
24894 0
24895 1.4
24896 0
24897 1.4
24898 0
24899 0
24900 0
24901 1.4
24902 1.4
24903 1.4
24904 1.4
24905 0
24906 0
24907 1.4
24908 0
24909 1.4
24910 0
24911 0
24912 1.4
24913 1.4
24914 1.4
24915 1.4
24916 1.4
24917 1.4
24918 1.4
24919 0
24920 1.4
24921 1.4
24922 0
24923 1.4
24924 0
24925 1.4
24926 1.4
24927 1.4
24928 1.4
24929 1.4
24930 1.4
24931 0
24932 1.4
24933 0
24934 1.4
24935 0
24936 1.4
24937 1.4
24938 1.4
24939 0
24940 1.4
24941 0
24942 1.4
24943 0
24944 1.4
24945 1.4
24946 1.4
24947 1.4
24948 1.4
24949 1.4
24950 1.4
24951 1.4
24952 1.4
24953 0
24954 1.4
24955 1.4
24956 1.4
24957 0
24958 1.4
24959 0
24960 1.4
24961 1.4
24962 0
24963 0
24964 0
24965 1.4
24966 0
24967 1.4
24968 0
24969 0
24970 1.4
24971 1.4
24972 1.4
24973 1.4
24974 1.4
24975 1.4
24976 0
24977 1.4
24978 1.4
24979 0
24980 0
24981 1.4
24982 1.4
24983 1.4
24984 0
24985 1.4
24986 0
24987 0
24988 1.4
24989 1.4
24990 1.4
24991 1.4
24992 0
24993 1.4
24994 1.4
24995 1.4
24996 0
24997 1.4
24998 1.4
24999 1.4
25000 0
25001 1.4
25002 0
25003 1.4
25004 1.4
25005 1.4
25006 1.4
25007 1.4
25008 0
25009 0
25010 1.4
25011 0
25012 1.4
25013 1.4
25014 1.4
25015 1.4
25016 1.4
25017 0
25018 1.4
25019 1.4
25020 0
25021 1.4
25022 1.4
25023 0
25024 0
25025 0
25026 1.4
25027 1.4
25028 1.4
25029 1.4
25030 1.4
25031 0
25032 0
25033 0
25034 1.4
25035 1.4
25036 0
25037 1.4
25038 1.4
25039 1.4
25040 0
25041 0
25042 0
25043 0
25044 0
25045 1.4
25046 0
25047 1.4
25048 0
25049 1.4
25050 1.4
25051 1.4
25052 1.4
25053 0
25054 1.4
25055 1.4
25056 1.4
25057 1.4
25058 1.4
25059 1.4
25060 1.4
25061 1.4
25062 1.4
25063 1.4
25064 1.4
25065 1.4
25066 1.4
25067 1.4
25068 1.4
25069 0
25070 1.4
25071 1.4
25072 1.4
25073 0
25074 1.4
25075 1.4
25076 0
25077 1.4
25078 0
25079 1.4
25080 0
25081 0
25082 1.4
25083 1.4
25084 1.4
25085 0
25086 1.4
25087 0
25088 0
25089 0
25090 1.4
25091 1.4
25092 1.4
25093 0
25094 0
25095 1.4
25096 1.4
25097 1.4
25098 0
25099 0
25100 0
25101 1.4
25102 0
25103 1.4
25104 1.4
25105 1.4
25106 0
25107 0
25108 0
25109 1.4
25110 0
25111 0
25112 1.4
25113 1.4
25114 1.4
25115 1.4
25116 1.4
25117 1.4
25118 1.4
25119 1.4
25120 0
25121 1.4
25122 0
25123 1.4
25124 0
25125 0
25126 0
25127 1.4
25128 1.4
25129 1.4
25130 0
25131 1.4
25132 0
25133 1.4
25134 1.4
25135 0
25136 1.4
25137 0
25138 1.4
25139 1.4
25140 1.4
25141 1.4
25142 0
25143 1.4
25144 1.4
25145 1.4
25146 0
25147 1.4
25148 0
25149 0
25150 0
25151 1.4
25152 1.4
25153 1.4
25154 0
25155 1.4
25156 1.4
25157 0
25158 1.4
25159 1.4
25160 0
25161 1.4
25162 1.4
25163 1.4
25164 0
25165 1.4
25166 0
25167 1.4
25168 1.4
25169 1.4
25170 0
25171 0
25172 1.4
25173 1.4
25174 0
25175 0
25176 0
25177 1.4
25178 0
25179 0
25180 1.4
25181 1.4
25182 0
25183 0
25184 0
25185 0
25186 0
25187 1.4
25188 1.4
25189 1.4
25190 1.4
25191 1.4
25192 0
25193 1.4
25194 0
25195 1.4
25196 0
25197 1.4
25198 0
25199 1.4
25200 0
25201 0
25202 0
25203 1.4
25204 1.4
25205 0
25206 0
25207 1.4
25208 0
25209 1.4
25210 0
25211 1.4
25212 1.4
25213 1.4
25214 0
25215 1.4
25216 0
25217 0
25218 1.4
25219 1.4
25220 1.4
25221 1.4
25222 1.4
25223 1.4
25224 0
25225 0
25226 1.4
25227 0
25228 1.4
25229 1.4
25230 1.4
25231 1.4
25232 0
25233 1.4
25234 1.4
25235 0
25236 0
25237 0
25238 0
25239 1.4
25240 0
25241 1.4
25242 1.4
25243 1.4
25244 0
25245 0
25246 0
25247 0
25248 1.4
25249 1.4
25250 1.4
25251 0
25252 1.4
25253 1.4
25254 1.4
25255 0
25256 1.4
25257 0
25258 1.4
25259 1.4
25260 1.4
25261 0
25262 0
25263 1.4
25264 1.4
25265 1.4
25266 0
25267 0
25268 1.4
25269 1.4
25270 0
25271 1.4
25272 1.4
25273 0
25274 1.4
25275 1.4
25276 0
25277 1.4
25278 0
25279 0
25280 1.4
25281 1.4
25282 0
25283 0
25284 0
25285 1.4
25286 0
25287 1.4
25288 1.4
25289 1.4
25290 1.4
25291 0
25292 1.4
25293 1.4
25294 0
25295 0
25296 1.4
25297 1.4
25298 1.4
25299 1.4
25300 0
25301 1.4
25302 0
25303 0
25304 1.4
25305 0
25306 1.4
25307 1.4
25308 1.4
25309 0
25310 1.4
25311 1.4
25312 1.4
25313 1.4
25314 0
25315 0
25316 1.4
25317 1.4
25318 1.4
25319 0
25320 1.4
25321 0
25322 0
25323 1.4
25324 0
25325 0
25326 1.4
25327 0
25328 0
25329 0
25330 0
25331 1.4
25332 0
25333 1.4
25334 1.4
25335 1.4
25336 0
25337 0
25338 1.4
25339 1.4
25340 0
25341 1.4
25342 1.4
25343 1.4
25344 0
25345 1.4
25346 1.4
25347 1.4
25348 0
25349 1.4
25350 0
25351 1.4
25352 0
25353 1.4
25354 1.4
25355 1.4
25356 1.4
25357 1.4
25358 1.4
25359 1.4
25360 0
25361 0
25362 0
25363 1.4
25364 0
25365 0
25366 1.4
25367 0
25368 1.4
25369 1.4
25370 0
25371 0
25372 1.4
25373 0
25374 1.4
25375 0
25376 0
25377 0
25378 0
25379 1.4
25380 0
25381 1.4
25382 0
25383 1.4
25384 1.4
25385 1.4
25386 1.4
25387 0
25388 0
25389 0
25390 1.4
25391 1.4
25392 1.4
25393 1.4
25394 1.4
25395 1.4
25396 0
25397 0
25398 0
25399 0
25400 0
25401 1.4
25402 1.4
25403 0
25404 1.4
25405 1.4
25406 0
25407 1.4
25408 1.4
25409 1.4
25410 0
25411 1.4
25412 0
25413 1.4
25414 1.4
25415 1.4
25416 1.4
25417 1.4
25418 1.4
25419 0
25420 1.4
25421 1.4
25422 0
25423 1.4
25424 1.4
25425 0
25426 1.4
25427 1.4
25428 1.4
25429 0
25430 1.4
25431 0
25432 1.4
25433 1.4
25434 0
25435 1.4
25436 0
25437 1.4
25438 0
25439 0
25440 1.4
25441 1.4
25442 1.4
25443 1.4
25444 1.4
25445 0
25446 1.4
25447 1.4
25448 1.4
25449 1.4
25450 1.4
25451 0
25452 0
25453 1.4
25454 0
25455 1.4
25456 1.4
25457 0
25458 1.4
25459 0
25460 0
25461 0
25462 1.4
25463 1.4
25464 1.4
25465 1.4
25466 0
25467 1.4
25468 1.4
25469 1.4
25470 0
25471 0
25472 1.4
25473 0
25474 1.4
25475 1.4
25476 0
25477 1.4
25478 1.4
25479 0
25480 1.4
25481 1.4
25482 1.4
25483 0
25484 1.4
25485 0
25486 1.4
25487 1.4
25488 1.4
25489 0
25490 0
25491 1.4
25492 0
25493 1.4
25494 1.4
25495 0
25496 0
25497 1.4
25498 1.4
25499 1.4
25500 0
25501 1.4
25502 1.4
25503 0
25504 1.4
25505 0
25506 0
25507 1.4
25508 0
25509 1.4
25510 1.4
25511 0
25512 1.4
25513 1.4
25514 1.4
25515 1.4
25516 1.4
25517 1.4
25518 1.4
25519 0
25520 0
25521 0
25522 1.4
25523 1.4
25524 0
25525 1.4
25526 1.4
25527 1.4
25528 1.4
25529 1.4
25530 1.4
25531 1.4
25532 1.4
25533 0
25534 0
25535 0
25536 0
25537 1.4
25538 0
25539 1.4
25540 0
25541 1.4
25542 1.4
25543 1.4
25544 0
25545 1.4
25546 1.4
25547 1.4
25548 1.4
25549 0
25550 0
25551 1.4
25552 0
25553 0
25554 1.4
25555 0
25556 1.4
25557 1.4
25558 1.4
25559 0
25560 1.4
25561 0
25562 1.4
25563 0
25564 1.4
25565 0
25566 0
25567 0
25568 1.4
25569 1.4
25570 1.4
25571 1.4
25572 1.4
25573 0
25574 1.4
25575 1.4
25576 0
25577 1.4
25578 1.4
25579 0
25580 1.4
25581 1.4
25582 1.4
25583 0
25584 1.4
25585 0
25586 0
25587 0
25588 0
25589 0
25590 1.4
25591 1.4
25592 0
25593 1.4
25594 1.4
25595 0
25596 0
25597 1.4
25598 1.4
25599 1.4
25600 0
25601 1.4
25602 0
25603 0
25604 1.4
25605 1.4
25606 0
25607 1.4
25608 1.4
25609 1.4
25610 0
25611 1.4
25612 0
25613 0
25614 1.4
25615 0
25616 0
25617 0
25618 0
25619 0
25620 1.4
25621 0
25622 1.4
25623 1.4
25624 1.4
25625 1.4
25626 0
25627 1.4
25628 0
25629 1.4
25630 1.4
25631 0
25632 1.4
25633 0
25634 1.4
25635 1.4
25636 1.4
25637 0
25638 1.4
25639 1.4
25640 1.4
25641 1.4
25642 1.4
25643 1.4
25644 0
25645 0
25646 0
25647 1.4
25648 1.4
25649 1.4
25650 0
25651 0
25652 1.4
25653 0
25654 1.4
25655 1.4
25656 1.4
25657 1.4
25658 0
25659 1.4
25660 0
25661 1.4
25662 1.4
25663 1.4
25664 0
25665 0
25666 1.4
25667 0
25668 1.4
25669 0
25670 1.4
25671 1.4
25672 1.4
25673 1.4
25674 1.4
25675 1.4
25676 1.4
25677 1.4
25678 1.4
25679 1.4
25680 0
25681 1.4
25682 1.4
25683 0
25684 0
25685 0
25686 1.4
25687 1.4
25688 0
25689 0
25690 0
25691 0
25692 1.4
25693 0
25694 0
25695 1.4
25696 0
25697 1.4
25698 1.4
25699 0
25700 1.4
25701 0
25702 0
25703 0
25704 1.4
25705 1.4
25706 0
25707 1.4
25708 1.4
25709 1.4
25710 1.4
25711 1.4
25712 0
25713 1.4
25714 1.4
25715 1.4
25716 1.4
25717 1.4
25718 1.4
25719 1.4
25720 1.4
25721 0
25722 1.4
25723 1.4
25724 1.4
25725 0
25726 1.4
25727 0
25728 0
25729 1.4
25730 0
25731 0
25732 0
25733 0
25734 1.4
25735 1.4
25736 1.4
25737 0
25738 1.4
25739 1.4
25740 0
25741 0
25742 0
25743 0
25744 1.4
25745 0
25746 0
25747 1.4
25748 1.4
25749 0
25750 1.4
25751 0
25752 0
25753 0
25754 1.4
25755 1.4
25756 0
25757 0
25758 0
25759 0
25760 0
25761 1.4
25762 1.4
25763 1.4
25764 1.4
25765 0
25766 1.4
25767 0
25768 1.4
25769 1.4
25770 0
25771 0
25772 1.4
25773 1.4
25774 0
25775 0
25776 1.4
25777 1.4
25778 1.4
25779 0
25780 1.4
25781 0
25782 0
25783 0
25784 0
25785 1.4
25786 1.4
25787 1.4
25788 1.4
25789 1.4
25790 1.4
25791 0
25792 1.4
25793 0
25794 0
25795 1.4
25796 0
25797 1.4
25798 1.4
25799 0
25800 0
25801 0
25802 1.4
25803 0
25804 0
25805 1.4
25806 1.4
25807 1.4
25808 0
25809 1.4
25810 0
25811 0
25812 1.4
25813 0
25814 0
25815 1.4
25816 1.4
25817 0
25818 0
25819 1.4
25820 1.4
25821 1.4
25822 1.4
25823 1.4
25824 1.4
25825 0
25826 1.4
25827 1.4
25828 1.4
25829 0
25830 0
25831 1.4
25832 1.4
25833 0
25834 0
25835 0
25836 1.4
25837 1.4
25838 0
25839 0
25840 0
25841 1.4
25842 1.4
25843 1.4
25844 1.4
25845 0
25846 0
25847 0
25848 0
25849 0
25850 1.4
25851 1.4
25852 1.4
25853 1.4
25854 1.4
25855 1.4
25856 1.4
25857 0
25858 1.4
25859 1.4
25860 1.4
25861 0
25862 0
25863 1.4
25864 1.4
25865 0
25866 1.4
25867 0
25868 1.4
25869 0
25870 0
25871 0
25872 1.4
25873 0
25874 0
25875 1.4
25876 1.4
25877 0
25878 1.4
25879 1.4
25880 0
25881 1.4
25882 1.4
25883 1.4
25884 0
25885 0
25886 1.4
25887 0
25888 1.4
25889 1.4
25890 0
25891 1.4
25892 0
25893 1.4
25894 1.4
25895 0
25896 1.4
25897 1.4
25898 1.4
25899 1.4
25900 0
25901 0
25902 0
25903 0
25904 1.4
25905 1.4
25906 0
25907 1.4
25908 1.4
25909 0
25910 0
25911 1.4
25912 1.4
25913 0
25914 1.4
25915 1.4
25916 0
25917 0
25918 1.4
25919 0
25920 1.4
25921 0
25922 1.4
25923 1.4
25924 1.4
25925 0
25926 1.4
25927 0
25928 0
25929 0
25930 0
25931 1.4
25932 1.4
25933 0
25934 0
25935 0
25936 0
25937 0
25938 1.4
25939 1.4
25940 1.4
25941 1.4
25942 0
25943 0
25944 1.4
25945 1.4
25946 0
25947 1.4
25948 1.4
25949 0
25950 1.4
25951 1.4
25952 0
25953 0
25954 0
25955 0
25956 1.4
25957 0
25958 1.4
25959 0
25960 1.4
25961 1.4
25962 1.4
25963 1.4
25964 1.4
25965 0
25966 0
25967 1.4
25968 0
25969 0
25970 0
25971 0
25972 0
25973 1.4
25974 0
25975 1.4
25976 0
25977 0
25978 1.4
25979 0
25980 0
25981 1.4
25982 0
25983 1.4
25984 1.4
25985 1.4
25986 1.4
25987 0
25988 0
25989 1.4
25990 1.4
25991 0
25992 0
25993 0
25994 1.4
25995 1.4
25996 1.4
25997 0
25998 1.4
25999 1.4
26000 1.4
26001 1.4
26002 1.4
26003 1.4
26004 0
26005 0
26006 1.4
26007 1.4
26008 0
26009 0
26010 1.4
26011 0
26012 1.4
26013 1.4
26014 0
26015 0
26016 0
26017 0
26018 1.4
26019 0
26020 1.4
26021 0
26022 0
26023 0
26024 0
26025 1.4
26026 0
26027 1.4
26028 1.4
26029 0
26030 0
26031 1.4
26032 1.4
26033 0
26034 1.4
26035 1.4
26036 1.4
26037 1.4
26038 1.4
26039 1.4
26040 1.4
26041 1.4
26042 1.4
26043 1.4
26044 1.4
26045 1.4
26046 1.4
26047 1.4
26048 0
26049 1.4
26050 0
26051 0
26052 0
26053 1.4
26054 0
26055 0
26056 1.4
26057 0
26058 0
26059 0
26060 1.4
26061 1.4
26062 1.4
26063 1.4
26064 1.4
26065 0
26066 1.4
26067 1.4
26068 1.4
26069 1.4
26070 0
26071 0
26072 1.4
26073 1.4
26074 1.4
26075 1.4
26076 0
26077 1.4
26078 1.4
26079 1.4
26080 0
26081 1.4
26082 0
26083 1.4
26084 1.4
26085 0
26086 0
26087 1.4
26088 1.4
26089 0
26090 0
26091 0
26092 0
26093 1.4
26094 1.4
26095 1.4
26096 0
26097 1.4
26098 0
26099 1.4
26100 1.4
26101 0
26102 0
26103 0
26104 1.4
26105 1.4
26106 1.4
26107 0
26108 0
26109 1.4
26110 0
26111 1.4
26112 0
26113 0
26114 1.4
26115 1.4
26116 1.4
26117 1.4
26118 0
26119 1.4
26120 0
26121 1.4
26122 1.4
26123 0
26124 1.4
26125 1.4
26126 0
26127 1.4
26128 1.4
26129 0
26130 1.4
26131 1.4
26132 0
26133 0
26134 1.4
26135 1.4
26136 0
26137 0
26138 1.4
26139 0
26140 1.4
26141 0
26142 0
26143 1.4
26144 0
26145 1.4
26146 1.4
26147 0
26148 1.4
26149 1.4
26150 0
26151 0
26152 1.4
26153 1.4
26154 1.4
26155 1.4
26156 1.4
26157 1.4
26158 0
26159 1.4
26160 0
26161 0
26162 0
26163 1.4
26164 0
26165 0
26166 0
26167 1.4
26168 1.4
26169 1.4
26170 0
26171 0
26172 0
26173 0
26174 1.4
26175 0
26176 0
26177 0
26178 1.4
26179 1.4
26180 1.4
26181 1.4
26182 1.4
26183 1.4
26184 0
26185 0
26186 0
26187 0
26188 1.4
26189 1.4
26190 0
26191 0
26192 0
26193 1.4
26194 1.4
26195 1.4
26196 0
26197 1.4
26198 0
26199 1.4
26200 1.4
26201 0
26202 0
26203 1.4
26204 1.4
26205 1.4
26206 0
26207 1.4
26208 0
26209 1.4
26210 0
26211 1.4
26212 1.4
26213 1.4
26214 0
26215 1.4
26216 1.4
26217 1.4
26218 1.4
26219 0
26220 1.4
26221 1.4
26222 0
26223 0
26224 1.4
26225 0
26226 1.4
26227 0
26228 0
26229 1.4
26230 1.4
26231 0
26232 1.4
26233 1.4
26234 0
26235 0
26236 1.4
26237 0
26238 0
26239 1.4
26240 1.4
26241 1.4
26242 0
26243 1.4
26244 1.4
26245 0
26246 0
26247 1.4
26248 1.4
26249 1.4
26250 1.4
26251 1.4
26252 0
26253 1.4
26254 1.4
26255 0
26256 1.4
26257 1.4
26258 0
26259 1.4
26260 1.4
26261 1.4
26262 0
26263 1.4
26264 0
26265 0
26266 1.4
26267 1.4
26268 1.4
26269 1.4
26270 1.4
26271 1.4
26272 1.4
26273 1.4
26274 1.4
26275 1.4
26276 1.4
26277 1.4
26278 0
26279 0
26280 1.4
26281 0
26282 1.4
26283 0
26284 1.4
26285 0
26286 1.4
26287 0
26288 0
26289 0
26290 1.4
26291 1.4
26292 1.4
26293 0
26294 0
26295 0
26296 0
26297 0
26298 1.4
26299 1.4
26300 0
26301 0
26302 1.4
26303 1.4
26304 0
26305 0
26306 0
26307 1.4
26308 0
26309 0
26310 0
26311 1.4
26312 1.4
26313 1.4
26314 0
26315 0
26316 0
26317 1.4
26318 1.4
26319 1.4
26320 1.4
26321 1.4
26322 1.4
26323 1.4
26324 1.4
26325 0
26326 0
26327 0
26328 0
26329 0
26330 0
26331 1.4
26332 1.4
26333 1.4
26334 1.4
26335 0
26336 0
26337 1.4
26338 1.4
26339 0
26340 0
26341 0
26342 0
26343 0
26344 1.4
26345 1.4
26346 1.4
26347 1.4
26348 0
26349 1.4
26350 1.4
26351 0
26352 1.4
26353 0
26354 0
26355 1.4
26356 1.4
26357 1.4
26358 1.4
26359 1.4
26360 0
26361 1.4
26362 1.4
26363 1.4
26364 0
26365 0
26366 1.4
26367 1.4
26368 0
26369 0
26370 1.4
26371 1.4
26372 0
26373 0
26374 0
26375 1.4
26376 0
26377 0
26378 1.4
26379 1.4
26380 1.4
26381 1.4
26382 0
26383 1.4
26384 1.4
26385 0
26386 1.4
26387 1.4
26388 0
26389 0
26390 0
26391 1.4
26392 1.4
26393 1.4
26394 1.4
26395 0
26396 1.4
26397 1.4
26398 0
26399 0
26400 0
26401 1.4
26402 1.4
26403 0
26404 0
26405 1.4
26406 1.4
26407 0
26408 1.4
26409 1.4
26410 1.4
26411 1.4
26412 0
26413 0
26414 1.4
26415 0
26416 1.4
26417 1.4
26418 0
26419 1.4
26420 0
26421 0
26422 0
26423 0
26424 1.4
26425 0
26426 1.4
26427 1.4
26428 0
26429 1.4
26430 1.4
26431 1.4
26432 1.4
26433 1.4
26434 1.4
26435 1.4
26436 0
26437 1.4
26438 0
26439 1.4
26440 0
26441 1.4
26442 0
26443 1.4
26444 0
26445 1.4
26446 1.4
26447 0
26448 0
26449 0
26450 1.4
26451 0
26452 0
26453 0
26454 1.4
26455 1.4
26456 1.4
26457 0
26458 0
26459 0
26460 0
26461 0
26462 1.4
26463 1.4
26464 1.4
26465 1.4
26466 1.4
26467 1.4
26468 0
26469 1.4
26470 1.4
26471 1.4
26472 1.4
26473 0
26474 0
26475 1.4
26476 1.4
26477 1.4
26478 1.4
26479 1.4
26480 0
26481 0
26482 1.4
26483 0
26484 0
26485 0
26486 1.4
26487 0
26488 0
26489 0
26490 0
26491 0
26492 0
26493 1.4
26494 0
26495 0
26496 1.4
26497 0
26498 0
26499 1.4
26500 0
26501 1.4
26502 0
26503 0
26504 0
26505 1.4
26506 0
26507 1.4
26508 1.4
26509 1.4
26510 1.4
26511 0
26512 0
26513 0
26514 0
26515 0
26516 1.4
26517 0
26518 0
26519 1.4
26520 0
26521 1.4
26522 0
26523 0
26524 1.4
26525 0
26526 0
26527 1.4
26528 0
26529 1.4
26530 0
26531 1.4
26532 0
26533 0
26534 1.4
26535 1.4
26536 1.4
26537 1.4
26538 1.4
26539 0
26540 1.4
26541 1.4
26542 0
26543 0
26544 1.4
26545 0
26546 1.4
26547 1.4
26548 0
26549 1.4
26550 1.4
26551 0
26552 0
26553 0
26554 1.4
26555 1.4
26556 0
26557 0
26558 0
26559 0
26560 0
26561 1.4
26562 0
26563 1.4
26564 0
26565 1.4
26566 1.4
26567 1.4
26568 0
26569 1.4
26570 1.4
26571 1.4
26572 1.4
26573 1.4
26574 1.4
26575 1.4
26576 1.4
26577 1.4
26578 0
26579 1.4
26580 1.4
26581 0
26582 0
26583 0
26584 0
26585 0
26586 1.4
26587 0
26588 1.4
26589 1.4
26590 1.4
26591 1.4
26592 0
26593 0
26594 1.4
26595 0
26596 0
26597 1.4
26598 0
26599 0
26600 0
26601 1.4
26602 1.4
26603 1.4
26604 1.4
26605 1.4
26606 0
26607 1.4
26608 0
26609 1.4
26610 1.4
26611 1.4
26612 0
26613 0
26614 0
26615 0
26616 1.4
26617 0
26618 1.4
26619 1.4
26620 0
26621 1.4
26622 1.4
26623 1.4
26624 1.4
26625 1.4
26626 0
26627 1.4
26628 1.4
26629 1.4
26630 1.4
26631 0
26632 1.4
26633 0
26634 0
26635 0
26636 1.4
26637 1.4
26638 1.4
26639 1.4
26640 1.4
26641 1.4
26642 0
26643 0
26644 1.4
26645 1.4
26646 1.4
26647 1.4
26648 0
26649 1.4
26650 1.4
26651 0
26652 0
26653 1.4
26654 0
26655 0
26656 1.4
26657 1.4
26658 1.4
26659 1.4
26660 1.4
26661 1.4
26662 1.4
26663 0
26664 1.4
26665 1.4
26666 1.4
26667 0
26668 0
26669 1.4
26670 1.4
26671 1.4
26672 0
26673 1.4
26674 1.4
26675 1.4
26676 1.4
26677 1.4
26678 1.4
26679 1.4
26680 1.4
26681 0
26682 0
26683 0
26684 1.4
26685 0
26686 0
26687 1.4
26688 1.4
26689 1.4
26690 0
26691 0
26692 1.4
26693 1.4
26694 1.4
26695 1.4
26696 1.4
26697 0
26698 0
26699 0
26700 0
26701 1.4
26702 1.4
26703 0
26704 0
26705 0
26706 1.4
26707 0
26708 1.4
26709 1.4
26710 0
26711 1.4
26712 0
26713 1.4
26714 0
26715 1.4
26716 0
26717 0
26718 1.4
26719 0
26720 1.4
26721 0
26722 1.4
26723 0
26724 0
26725 1.4
26726 0
26727 1.4
26728 0
26729 1.4
26730 0
26731 0
26732 1.4
26733 0
26734 0
26735 0
26736 0
26737 1.4
26738 1.4
26739 0
26740 1.4
26741 1.4
26742 1.4
26743 0
26744 0
26745 0
26746 1.4
26747 0
26748 0
26749 1.4
26750 0
26751 1.4
26752 0
26753 1.4
26754 1.4
26755 1.4
26756 1.4
26757 1.4
26758 0
26759 1.4
26760 0
26761 1.4
26762 1.4
26763 1.4
26764 1.4
26765 0
26766 1.4
26767 1.4
26768 0
26769 1.4
26770 1.4
26771 0
26772 1.4
26773 0
26774 1.4
26775 1.4
26776 1.4
26777 0
26778 1.4
26779 0
26780 0
26781 0
26782 0
26783 0
26784 0
26785 0
26786 1.4
26787 1.4
26788 1.4
26789 1.4
26790 0
26791 1.4
26792 1.4
26793 1.4
26794 1.4
26795 1.4
26796 0
26797 0
26798 1.4
26799 1.4
26800 1.4
26801 1.4
26802 0
26803 0
26804 0
26805 1.4
26806 1.4
26807 1.4
26808 0
26809 1.4
26810 1.4
26811 0
26812 1.4
26813 1.4
26814 0
26815 1.4
26816 1.4
26817 1.4
26818 1.4
26819 1.4
26820 1.4
26821 1.4
26822 1.4
26823 1.4
26824 0
26825 1.4
26826 1.4
26827 1.4
26828 1.4
26829 1.4
26830 0
26831 0
26832 1.4
26833 1.4
26834 0
26835 1.4
26836 1.4
26837 1.4
26838 0
26839 0
26840 0
26841 0
26842 0
26843 1.4
26844 1.4
26845 1.4
26846 1.4
26847 0
26848 1.4
26849 1.4
26850 0
26851 1.4
26852 1.4
26853 1.4
26854 0
26855 1.4
26856 0
26857 0
26858 1.4
26859 0
26860 0
26861 1.4
26862 1.4
26863 0
26864 0
26865 1.4
26866 1.4
26867 1.4
26868 0
26869 1.4
26870 1.4
26871 1.4
26872 0
26873 1.4
26874 1.4
26875 1.4
26876 0
26877 0
26878 1.4
26879 1.4
26880 0
26881 1.4
26882 1.4
26883 0
26884 1.4
26885 1.4
26886 0
26887 0
26888 0
26889 1.4
26890 0
26891 0
26892 1.4
26893 1.4
26894 0
26895 0
26896 1.4
26897 0
26898 1.4
26899 1.4
26900 1.4
26901 1.4
26902 0
26903 1.4
26904 1.4
26905 1.4
26906 1.4
26907 0
26908 0
26909 0
26910 1.4
26911 1.4
26912 1.4
26913 0
26914 0
26915 1.4
26916 0
26917 1.4
26918 0
26919 1.4
26920 1.4
26921 1.4
26922 1.4
26923 0
26924 0
26925 1.4
26926 0
26927 1.4
26928 0
26929 1.4
26930 1.4
26931 1.4
26932 0
26933 1.4
26934 0
26935 1.4
26936 1.4
26937 1.4
26938 1.4
26939 0
26940 0
26941 1.4
26942 1.4
26943 1.4
26944 1.4
26945 0
26946 1.4
26947 1.4
26948 0
26949 1.4
26950 1.4
26951 1.4
26952 1.4
26953 1.4
26954 0
26955 1.4
26956 1.4
26957 0
26958 0
26959 0
26960 0
26961 0
26962 1.4
26963 1.4
26964 0
26965 0
26966 1.4
26967 1.4
26968 1.4
26969 1.4
26970 0
26971 0
26972 1.4
26973 1.4
26974 1.4
26975 1.4
26976 1.4
26977 1.4
26978 0
26979 1.4
26980 0
26981 1.4
26982 0
26983 1.4
26984 1.4
26985 1.4
26986 1.4
26987 0
26988 0
26989 0
26990 0
26991 0
26992 0
26993 1.4
26994 0
26995 1.4
26996 0
26997 1.4
26998 0
26999 1.4
27000 0
27001 0
27002 0
27003 1.4
27004 1.4
27005 0
27006 1.4
27007 1.4
27008 1.4
27009 1.4
27010 0
27011 1.4
27012 0
27013 0
27014 1.4
27015 1.4
27016 1.4
27017 1.4
27018 1.4
27019 0
27020 0
27021 1.4
27022 1.4
27023 1.4
27024 0
27025 1.4
27026 0
27027 1.4
27028 0
27029 0
27030 1.4
27031 0
27032 0
27033 0
27034 1.4
27035 0
27036 0
27037 1.4
27038 1.4
27039 0
27040 1.4
27041 0
27042 1.4
27043 0
27044 1.4
27045 1.4
27046 1.4
27047 0
27048 1.4
27049 1.4
27050 1.4
27051 0
27052 0
27053 1.4
27054 1.4
27055 1.4
27056 0
27057 1.4
27058 0
27059 1.4
27060 0
27061 1.4
27062 1.4
27063 0
27064 0
27065 1.4
27066 1.4
27067 0
27068 1.4
27069 0
27070 1.4
27071 1.4
27072 0
27073 1.4
27074 0
27075 1.4
27076 1.4
27077 1.4
27078 0
27079 1.4
27080 1.4
27081 0
27082 1.4
27083 1.4
27084 1.4
27085 0
27086 0
27087 0
27088 0
27089 1.4
27090 0
27091 1.4
27092 1.4
27093 0
27094 0
27095 0
27096 0
27097 1.4
27098 0
27099 0
27100 1.4
27101 0
27102 1.4
27103 1.4
27104 1.4
27105 1.4
27106 1.4
27107 1.4
27108 1.4
27109 0
27110 1.4
27111 1.4
27112 0
27113 0
27114 0
27115 1.4
27116 0
27117 1.4
27118 1.4
27119 1.4
27120 0
27121 1.4
27122 0
27123 1.4
27124 0
27125 1.4
27126 1.4
27127 0
27128 0
27129 1.4
27130 1.4
27131 0
27132 1.4
27133 0
27134 1.4
27135 0
27136 1.4
27137 1.4
27138 1.4
27139 1.4
27140 1.4
27141 1.4
27142 0
27143 1.4
27144 1.4
27145 0
27146 0
27147 1.4
27148 1.4
27149 0
27150 0
27151 1.4
27152 0
27153 1.4
27154 1.4
27155 1.4
27156 1.4
27157 1.4
27158 1.4
27159 0
27160 0
27161 0
27162 0
27163 0
27164 1.4
27165 0
27166 1.4
27167 0
27168 1.4
27169 0
27170 0
27171 1.4
27172 0
27173 1.4
27174 1.4
27175 0
27176 1.4
27177 0
27178 1.4
27179 1.4
27180 1.4
27181 0
27182 0
27183 1.4
27184 0
27185 0
27186 1.4
27187 1.4
27188 1.4
27189 1.4
27190 1.4
27191 1.4
27192 1.4
27193 0
27194 0
27195 1.4
27196 1.4
27197 1.4
27198 1.4
27199 1.4
27200 0
27201 1.4
27202 1.4
27203 0
27204 1.4
27205 0
27206 0
27207 1.4
27208 0
27209 1.4
27210 0
27211 0
27212 0
27213 1.4
27214 0
27215 0
27216 1.4
27217 1.4
27218 0
27219 1.4
27220 0
27221 0
27222 0
27223 0
27224 0
27225 1.4
27226 1.4
27227 0
27228 1.4
27229 0
27230 0
27231 1.4
27232 0
27233 1.4
27234 0
27235 1.4
27236 1.4
27237 1.4
27238 0
27239 1.4
27240 1.4
27241 1.4
27242 1.4
27243 0
27244 0
27245 0
27246 1.4
27247 1.4
27248 1.4
27249 1.4
27250 0
27251 0
27252 1.4
27253 1.4
27254 1.4
27255 0
27256 1.4
27257 1.4
27258 1.4
27259 1.4
27260 1.4
27261 0
27262 1.4
27263 0
27264 0
27265 1.4
27266 0
27267 0
27268 0
27269 0
27270 0
27271 1.4
27272 0
27273 1.4
27274 1.4
27275 0
27276 0
27277 0
27278 1.4
27279 1.4
27280 0
27281 1.4
27282 0
27283 0
27284 0
27285 1.4
27286 1.4
27287 0
27288 1.4
27289 0
27290 1.4
27291 0
27292 0
27293 0
27294 0
27295 1.4
27296 0
27297 1.4
27298 1.4
27299 1.4
27300 1.4
27301 0
27302 0
27303 1.4
27304 1.4
27305 0
27306 0
27307 1.4
27308 1.4
27309 1.4
27310 1.4
27311 0
27312 1.4
27313 0
27314 1.4
27315 0
27316 0
27317 0
27318 1.4
27319 0
27320 0
27321 1.4
27322 0
27323 1.4
27324 0
27325 1.4
27326 0
27327 0
27328 0
27329 0
27330 1.4
27331 1.4
27332 0
27333 1.4
27334 0
27335 1.4
27336 0
27337 0
27338 1.4
27339 1.4
27340 1.4
27341 1.4
27342 0
27343 1.4
27344 1.4
27345 1.4
27346 0
27347 1.4
27348 0
27349 0
27350 0
27351 1.4
27352 0
27353 1.4
27354 0
27355 0
27356 1.4
27357 1.4
27358 1.4
27359 1.4
27360 0
27361 0
27362 0
27363 0
27364 0
27365 0
27366 0
27367 1.4
27368 1.4
27369 0
27370 1.4
27371 1.4
27372 0
27373 1.4
27374 0
27375 1.4
27376 0
27377 1.4
27378 0
27379 0
27380 1.4
27381 0
27382 0
27383 1.4
27384 0
27385 1.4
27386 0
27387 1.4
27388 1.4
27389 1.4
27390 1.4
27391 0
27392 1.4
27393 1.4
27394 1.4
27395 0
27396 1.4
27397 1.4
27398 1.4
27399 1.4
27400 0
27401 1.4
27402 0
27403 0
27404 1.4
27405 0
27406 1.4
27407 1.4
27408 0
27409 1.4
27410 1.4
27411 1.4
27412 1.4
27413 1.4
27414 1.4
27415 1.4
27416 1.4
27417 1.4
27418 1.4
27419 1.4
27420 1.4
27421 0
27422 1.4
27423 0
27424 0
27425 1.4
27426 1.4
27427 1.4
27428 1.4
27429 0
27430 1.4
27431 1.4
27432 0
27433 1.4
27434 1.4
27435 1.4
27436 1.4
27437 1.4
27438 1.4
27439 1.4
27440 1.4
27441 1.4
27442 1.4
27443 0
27444 1.4
27445 1.4
27446 0
27447 1.4
27448 0
27449 0
27450 1.4
27451 1.4
27452 0
27453 0
27454 0
27455 1.4
27456 1.4
27457 1.4
27458 1.4
27459 0
27460 0
27461 1.4
27462 1.4
27463 1.4
27464 1.4
27465 1.4
27466 0
27467 1.4
27468 0
27469 1.4
27470 1.4
27471 0
27472 0
27473 1.4
27474 0
27475 0
27476 0
27477 1.4
27478 1.4
27479 0
27480 0
27481 1.4
27482 0
27483 1.4
27484 1.4
27485 1.4
27486 1.4
27487 1.4
27488 1.4
27489 0
27490 1.4
27491 1.4
27492 0
27493 0
27494 1.4
27495 0
27496 0
27497 1.4
27498 1.4
27499 0
27500 1.4
27501 1.4
27502 1.4
27503 1.4
27504 1.4
27505 0
27506 1.4
27507 0
27508 0
27509 1.4
27510 0
27511 0
27512 1.4
27513 1.4
27514 1.4
27515 0
27516 0
27517 1.4
27518 0
27519 1.4
27520 1.4
27521 0
27522 0
27523 1.4
27524 0
27525 1.4
27526 1.4
27527 0
27528 0
27529 0
27530 1.4
27531 1.4
27532 1.4
27533 1.4
27534 1.4
27535 1.4
27536 1.4
27537 1.4
27538 1.4
27539 1.4
27540 1.4
27541 0
27542 0
27543 0
27544 0
27545 1.4
27546 1.4
27547 0
27548 1.4
27549 1.4
27550 0
27551 1.4
27552 0
27553 1.4
27554 1.4
27555 1.4
27556 0
27557 1.4
27558 0
27559 0
27560 1.4
27561 0
27562 1.4
27563 0
27564 1.4
27565 0
27566 0
27567 1.4
27568 1.4
27569 1.4
27570 1.4
27571 0
27572 1.4
27573 1.4
27574 1.4
27575 0
27576 1.4
27577 1.4
27578 1.4
27579 1.4
27580 0
27581 1.4
27582 1.4
27583 0
27584 0
27585 0
27586 1.4
27587 0
27588 0
27589 1.4
27590 0
27591 0
27592 0
27593 0
27594 0
27595 1.4
27596 0
27597 0
27598 0
27599 1.4
27600 0
27601 1.4
27602 1.4
27603 0
27604 0
27605 1.4
27606 0
27607 0
27608 1.4
27609 1.4
27610 1.4
27611 1.4
27612 0
27613 1.4
27614 0
27615 1.4
27616 1.4
27617 0
27618 0
27619 0
27620 0
27621 0
27622 1.4
27623 0
27624 1.4
27625 0
27626 1.4
27627 0
27628 1.4
27629 1.4
27630 1.4
27631 1.4
27632 0
27633 0
27634 0
27635 0
27636 1.4
27637 1.4
27638 1.4
27639 1.4
27640 1.4
27641 0
27642 0
27643 1.4
27644 0
27645 1.4
27646 1.4
27647 1.4
27648 0
27649 0
27650 0
27651 0
27652 1.4
27653 0
27654 0
27655 1.4
27656 1.4
27657 0
27658 1.4
27659 0
27660 0
27661 0
27662 1.4
27663 0
27664 0
27665 1.4
27666 1.4
27667 0
27668 1.4
27669 1.4
27670 0
27671 0
27672 1.4
27673 1.4
27674 0
27675 0
27676 1.4
27677 0
27678 1.4
27679 1.4
27680 0
27681 1.4
27682 1.4
27683 1.4
27684 0
27685 1.4
27686 0
27687 1.4
27688 1.4
27689 0
27690 1.4
27691 0
27692 0
27693 1.4
27694 1.4
27695 1.4
27696 0
27697 1.4
27698 1.4
27699 1.4
27700 0
27701 0
27702 1.4
27703 1.4
27704 1.4
27705 1.4
27706 0
27707 1.4
27708 0
27709 0
27710 1.4
27711 0
27712 0
27713 0
27714 1.4
27715 0
27716 0
27717 1.4
27718 0
27719 1.4
27720 1.4
27721 1.4
27722 1.4
27723 0
27724 1.4
27725 0
27726 1.4
27727 1.4
27728 0
27729 0
27730 1.4
27731 1.4
27732 1.4
27733 1.4
27734 1.4
27735 1.4
27736 0
27737 0
27738 0
27739 1.4
27740 1.4
27741 0
27742 0
27743 1.4
27744 1.4
27745 1.4
27746 1.4
27747 1.4
27748 1.4
27749 0
27750 1.4
27751 1.4
27752 0
27753 1.4
27754 0
27755 0
27756 0
27757 1.4
27758 1.4
27759 0
27760 1.4
27761 1.4
27762 0
27763 1.4
27764 1.4
27765 1.4
27766 0
27767 1.4
27768 1.4
27769 0
27770 1.4
27771 1.4
27772 1.4
27773 1.4
27774 0
27775 0
27776 1.4
27777 0
27778 1.4
27779 1.4
27780 1.4
27781 1.4
27782 0
27783 0
27784 0
27785 1.4
27786 0
27787 1.4
27788 1.4
27789 0
27790 1.4
27791 0
27792 0
27793 1.4
27794 0
27795 1.4
27796 1.4
27797 1.4
27798 0
27799 0
27800 0
27801 1.4
27802 1.4
27803 1.4
27804 1.4
27805 0
27806 1.4
27807 1.4
27808 0
27809 1.4
27810 1.4
27811 1.4
27812 1.4
27813 1.4
27814 0
27815 0
27816 0
27817 0
27818 1.4
27819 1.4
27820 1.4
27821 1.4
27822 0
27823 0
27824 1.4
27825 0
27826 1.4
27827 1.4
27828 1.4
27829 0
27830 0
27831 1.4
27832 1.4
27833 1.4
27834 1.4
27835 1.4
27836 0
27837 1.4
27838 1.4
27839 1.4
27840 1.4
27841 0
27842 0
27843 1.4
27844 0
27845 1.4
27846 1.4
27847 1.4
27848 1.4
27849 1.4
27850 0
27851 0
27852 0
27853 0
27854 0
27855 1.4
27856 0
27857 1.4
27858 0
27859 1.4
27860 0
27861 0
27862 1.4
27863 1.4
27864 1.4
27865 0
27866 1.4
27867 1.4
27868 1.4
27869 1.4
27870 0
27871 1.4
27872 0
27873 0
27874 1.4
27875 1.4
27876 0
27877 1.4
27878 0
27879 0
27880 0
27881 1.4
27882 1.4
27883 1.4
27884 0
27885 0
27886 1.4
27887 0
27888 1.4
27889 1.4
27890 0
27891 0
27892 0
27893 0
27894 1.4
27895 1.4
27896 1.4
27897 0
27898 1.4
27899 1.4
27900 0
27901 0
27902 1.4
27903 0
27904 0
27905 0
27906 1.4
27907 1.4
27908 0
27909 0
27910 1.4
27911 1.4
27912 0
27913 1.4
27914 1.4
27915 1.4
27916 0
27917 0
27918 1.4
27919 0
27920 1.4
27921 0
27922 1.4
27923 1.4
27924 0
27925 1.4
27926 1.4
27927 0
27928 1.4
27929 0
27930 1.4
27931 1.4
27932 1.4
27933 1.4
27934 0
27935 1.4
27936 1.4
27937 1.4
27938 0
27939 1.4
27940 0
27941 0
27942 1.4
27943 1.4
27944 1.4
27945 0
27946 1.4
27947 1.4
27948 0
27949 1.4
27950 0
27951 1.4
27952 0
27953 1.4
27954 1.4
27955 1.4
27956 0
27957 0
27958 0
27959 1.4
27960 1.4
27961 0
27962 0
27963 1.4
27964 1.4
27965 0
27966 0
27967 1.4
27968 0
27969 0
27970 0
27971 1.4
27972 1.4
27973 1.4
27974 0
27975 0
27976 1.4
27977 0
27978 0
27979 0
27980 1.4
27981 0
27982 1.4
27983 0
27984 0
27985 0
27986 1.4
27987 0
27988 1.4
27989 1.4
27990 1.4
27991 0
27992 1.4
27993 1.4
27994 0
27995 1.4
27996 1.4
27997 1.4
27998 1.4
27999 1.4
28000 0
28001 1.4
28002 0
28003 1.4
28004 1.4
28005 0
28006 0
28007 1.4
28008 1.4
28009 0
28010 0
28011 1.4
28012 0
28013 0
28014 0
28015 1.4
28016 0
28017 1.4
28018 1.4
28019 1.4
28020 0
28021 0
28022 1.4
28023 0
28024 1.4
28025 1.4
28026 0
28027 1.4
28028 0
28029 1.4
28030 0
28031 0
28032 1.4
28033 1.4
28034 1.4
28035 1.4
28036 0
28037 0
28038 1.4
28039 0
28040 1.4
28041 1.4
28042 1.4
28043 1.4
28044 1.4
28045 1.4
28046 1.4
28047 0
28048 0
28049 1.4
28050 0
28051 1.4
28052 1.4
28053 0
28054 0
28055 1.4
28056 0
28057 1.4
28058 1.4
28059 0
28060 0
28061 1.4
28062 0
28063 1.4
28064 0
28065 1.4
28066 1.4
28067 1.4
28068 0
28069 0
28070 1.4
28071 1.4
28072 0
28073 0
28074 1.4
28075 0
28076 1.4
28077 1.4
28078 0
28079 0
28080 0
28081 0
28082 1.4
28083 1.4
28084 1.4
28085 1.4
28086 0
28087 1.4
28088 1.4
28089 1.4
28090 1.4
28091 1.4
28092 0
28093 0
28094 1.4
28095 0
28096 1.4
28097 1.4
28098 0
28099 1.4
28100 1.4
28101 0
28102 1.4
28103 0
28104 1.4
28105 1.4
28106 1.4
28107 1.4
28108 0
28109 1.4
28110 1.4
28111 1.4
28112 1.4
28113 0
28114 0
28115 1.4
28116 1.4
28117 0
28118 1.4
28119 0
28120 1.4
28121 0
28122 1.4
28123 1.4
28124 0
28125 1.4
28126 0
28127 0
28128 1.4
28129 1.4
28130 1.4
28131 1.4
28132 1.4
28133 1.4
28134 1.4
28135 1.4
28136 1.4
28137 1.4
28138 1.4
28139 1.4
28140 0
28141 0
28142 1.4
28143 1.4
28144 1.4
28145 1.4
28146 1.4
28147 1.4
28148 0
28149 0
28150 0
28151 1.4
28152 1.4
28153 0
28154 1.4
28155 0
28156 1.4
28157 0
28158 1.4
28159 1.4
28160 0
28161 1.4
28162 0
28163 1.4
28164 0
28165 1.4
28166 1.4
28167 1.4
28168 1.4
28169 0
28170 1.4
28171 1.4
28172 1.4
28173 0
28174 0
28175 0
28176 0
28177 0
28178 1.4
28179 1.4
28180 1.4
28181 1.4
28182 1.4
28183 1.4
28184 1.4
28185 0
28186 1.4
28187 0
28188 1.4
28189 1.4
28190 1.4
28191 1.4
28192 0
28193 1.4
28194 0
28195 0
28196 0
28197 1.4
28198 0
28199 0
28200 0
28201 0
28202 1.4
28203 1.4
28204 0
28205 1.4
28206 0
28207 1.4
28208 1.4
28209 0
28210 1.4
28211 0
28212 0
28213 0
28214 0
28215 1.4
28216 1.4
28217 1.4
28218 1.4
28219 0
28220 1.4
28221 1.4
28222 0
28223 0
28224 0
28225 0
28226 0
28227 0
28228 1.4
28229 1.4
28230 1.4
28231 1.4
28232 1.4
28233 1.4
28234 0
28235 1.4
28236 0
28237 1.4
28238 1.4
28239 1.4
28240 0
28241 1.4
28242 0
28243 1.4
28244 0
28245 0
28246 1.4
28247 1.4
28248 1.4
28249 1.4
28250 0
28251 1.4
28252 1.4
28253 1.4
28254 0
28255 0
28256 1.4
28257 1.4
28258 0
28259 0
28260 1.4
28261 0
28262 1.4
28263 1.4
28264 1.4
28265 0
28266 1.4
28267 1.4
28268 0
28269 1.4
28270 1.4
28271 0
28272 0
28273 1.4
28274 1.4
28275 0
28276 1.4
28277 1.4
28278 0
28279 1.4
28280 1.4
28281 0
28282 1.4
28283 1.4
28284 0
28285 0
28286 1.4
28287 1.4
28288 1.4
28289 1.4
28290 0
28291 1.4
28292 1.4
28293 0
28294 1.4
28295 1.4
28296 1.4
28297 0
28298 0
28299 0
28300 1.4
28301 1.4
28302 1.4
28303 1.4
28304 1.4
28305 1.4
28306 1.4
28307 0
28308 0
28309 1.4
28310 1.4
28311 1.4
28312 1.4
28313 1.4
28314 0
28315 1.4
28316 1.4
28317 1.4
28318 1.4
28319 0
28320 0
28321 1.4
28322 1.4
28323 1.4
28324 1.4
28325 0
28326 1.4
28327 1.4
28328 1.4
28329 1.4
28330 0
28331 1.4
28332 0
28333 1.4
28334 1.4
28335 0
28336 0
28337 0
28338 0
28339 0
28340 1.4
28341 1.4
28342 1.4
28343 0
28344 1.4
28345 1.4
28346 0
28347 0
28348 0
28349 1.4
28350 0
28351 1.4
28352 1.4
28353 1.4
28354 1.4
28355 0
28356 1.4
28357 1.4
28358 0
28359 0
28360 0
28361 0
28362 1.4
28363 0
28364 1.4
28365 0
28366 1.4
28367 0
28368 0
28369 0
28370 0
28371 1.4
28372 1.4
28373 0
28374 1.4
28375 0
28376 1.4
28377 1.4
28378 1.4
28379 0
28380 1.4
28381 0
28382 1.4
28383 0
28384 1.4
28385 0
28386 0
28387 1.4
28388 0
28389 0
28390 1.4
28391 1.4
28392 0
28393 0
28394 0
28395 1.4
28396 1.4
28397 1.4
28398 1.4
28399 1.4
28400 1.4
28401 0
28402 0
28403 0
28404 0
28405 1.4
28406 0
28407 0
28408 1.4
28409 1.4
28410 1.4
28411 1.4
28412 0
28413 0
28414 0
28415 1.4
28416 0
28417 1.4
28418 0
28419 1.4
28420 0
28421 0
28422 0
28423 1.4
28424 1.4
28425 1.4
28426 1.4
28427 1.4
28428 1.4
28429 1.4
28430 0
28431 1.4
28432 1.4
28433 1.4
28434 0
28435 1.4
28436 1.4
28437 0
28438 1.4
28439 0
28440 1.4
28441 1.4
28442 0
28443 1.4
28444 0
28445 1.4
28446 1.4
28447 1.4
28448 1.4
28449 1.4
28450 1.4
28451 0
28452 0
28453 0
28454 1.4
28455 1.4
28456 0
28457 0
28458 1.4
28459 0
28460 1.4
28461 0
28462 0
28463 1.4
28464 0
28465 1.4
28466 1.4
28467 1.4
28468 1.4
28469 0
28470 0
28471 1.4
28472 0
28473 1.4
28474 0
28475 1.4
28476 1.4
28477 1.4
28478 1.4
28479 1.4
28480 0
28481 0
28482 0
28483 0
28484 1.4
28485 0
28486 1.4
28487 1.4
28488 0
28489 0
28490 1.4
28491 1.4
28492 1.4
28493 1.4
28494 0
28495 1.4
28496 1.4
28497 1.4
28498 1.4
28499 0
28500 1.4
28501 0
28502 0
28503 1.4
28504 1.4
28505 1.4
28506 1.4
28507 1.4
28508 1.4
28509 1.4
28510 1.4
28511 1.4
28512 1.4
28513 0
28514 0
28515 1.4
28516 1.4
28517 0
28518 0
28519 0
28520 1.4
28521 0
28522 1.4
28523 0
28524 1.4
28525 1.4
28526 1.4
28527 1.4
28528 1.4
28529 0
28530 1.4
28531 1.4
28532 1.4
28533 1.4
28534 1.4
28535 1.4
28536 0
28537 1.4
28538 0
28539 0
28540 0
28541 1.4
28542 0
28543 1.4
28544 1.4
28545 0
28546 1.4
28547 0
28548 0
28549 0
28550 1.4
28551 0
28552 0
28553 0
28554 1.4
28555 1.4
28556 0
28557 1.4
28558 0
28559 1.4
28560 1.4
28561 0
28562 0
28563 1.4
28564 1.4
28565 1.4
28566 1.4
28567 1.4
28568 0
28569 1.4
28570 1.4
28571 0
28572 1.4
28573 1.4
28574 1.4
28575 0
28576 0
28577 0
28578 1.4
28579 1.4
28580 0
28581 0
28582 0
28583 1.4
28584 1.4
28585 1.4
28586 1.4
28587 1.4
28588 0
28589 0
28590 1.4
28591 1.4
28592 1.4
28593 1.4
28594 0
28595 1.4
28596 1.4
28597 0
28598 0
28599 1.4
28600 0
28601 1.4
28602 1.4
28603 1.4
28604 0
28605 0
28606 1.4
28607 1.4
28608 1.4
28609 0
28610 0
28611 1.4
28612 1.4
28613 1.4
28614 1.4
28615 0
28616 0
28617 1.4
28618 1.4
28619 1.4
28620 0
28621 1.4
28622 1.4
28623 0
28624 1.4
28625 1.4
28626 1.4
28627 1.4
28628 1.4
28629 0
28630 0
28631 0
28632 0
28633 1.4
28634 0
28635 0
28636 0
28637 1.4
28638 1.4
28639 0
28640 1.4
28641 1.4
28642 0
28643 0
28644 0
28645 1.4
28646 0
28647 0
28648 1.4
28649 1.4
28650 0
28651 0
28652 1.4
28653 1.4
28654 1.4
28655 1.4
28656 1.4
28657 1.4
28658 1.4
28659 1.4
28660 1.4
28661 0
28662 1.4
28663 1.4
28664 0
28665 1.4
28666 1.4
28667 1.4
28668 0
28669 1.4
28670 1.4
28671 0
28672 1.4
28673 1.4
28674 1.4
28675 0
28676 1.4
28677 1.4
28678 1.4
28679 1.4
28680 1.4
28681 0
28682 1.4
28683 0
28684 0
28685 1.4
28686 0
28687 1.4
28688 0
28689 1.4
28690 1.4
28691 0
28692 1.4
28693 1.4
28694 1.4
28695 0
28696 0
28697 0
28698 1.4
28699 1.4
28700 1.4
28701 1.4
28702 1.4
28703 0
28704 1.4
28705 1.4
28706 1.4
28707 0
28708 1.4
28709 1.4
28710 1.4
28711 1.4
28712 0
28713 0
28714 1.4
28715 0
28716 1.4
28717 1.4
28718 1.4
28719 1.4
28720 1.4
28721 1.4
28722 0
28723 0
28724 0
28725 1.4
28726 1.4
28727 1.4
28728 1.4
28729 0
28730 0
28731 0
28732 0
28733 1.4
28734 0
28735 1.4
28736 1.4
28737 1.4
28738 0
28739 1.4
28740 0
28741 1.4
28742 1.4
28743 0
28744 0
28745 0
28746 1.4
28747 1.4
28748 0
28749 0
28750 1.4
28751 0
28752 0
28753 1.4
28754 1.4
28755 0
28756 1.4
28757 1.4
28758 1.4
28759 1.4
28760 0
28761 1.4
28762 1.4
28763 0
28764 1.4
28765 1.4
28766 1.4
28767 0
28768 0
28769 1.4
28770 0
28771 1.4
28772 1.4
28773 1.4
28774 0
28775 0
28776 1.4
28777 0
28778 0
28779 1.4
28780 0
28781 1.4
28782 1.4
28783 0
28784 1.4
28785 0
28786 0
28787 1.4
28788 0
28789 1.4
28790 0
28791 0
28792 0
28793 1.4
28794 0
28795 0
28796 0
28797 0
28798 0
28799 1.4
28800 1.4
28801 1.4
28802 1.4
28803 1.4
28804 1.4
28805 1.4
28806 1.4
28807 1.4
28808 0
28809 1.4
28810 1.4
28811 0
28812 1.4
28813 1.4
28814 1.4
28815 0
28816 0
28817 1.4
28818 0
28819 0
28820 1.4
28821 1.4
28822 1.4
28823 1.4
28824 1.4
28825 1.4
28826 1.4
28827 1.4
28828 0
28829 1.4
28830 0
28831 0
28832 0
28833 0
28834 0
28835 1.4
28836 0
28837 0
28838 1.4
28839 0
28840 0
28841 0
28842 1.4
28843 1.4
28844 1.4
28845 0
28846 1.4
28847 1.4
28848 1.4
28849 1.4
28850 0
28851 1.4
28852 0
28853 1.4
28854 1.4
28855 1.4
28856 1.4
28857 1.4
28858 1.4
28859 0
28860 1.4
28861 1.4
28862 0
28863 1.4
28864 0
28865 1.4
28866 1.4
28867 1.4
28868 0
28869 1.4
28870 1.4
28871 1.4
28872 0
28873 0
28874 0
28875 1.4
28876 0
28877 0
28878 1.4
28879 1.4
28880 1.4
28881 1.4
28882 0
28883 0
28884 1.4
28885 1.4
28886 0
28887 0
28888 1.4
28889 1.4
28890 1.4
28891 0
28892 0
28893 0
28894 1.4
28895 1.4
28896 1.4
28897 0
28898 1.4
28899 1.4
28900 0
28901 1.4
28902 1.4
28903 1.4
28904 1.4
28905 1.4
28906 0
28907 0
28908 1.4
28909 0
28910 1.4
28911 1.4
28912 1.4
28913 0
28914 1.4
28915 1.4
28916 0
28917 1.4
28918 1.4
28919 0
28920 1.4
28921 1.4
28922 1.4
28923 0
28924 0
28925 0
28926 1.4
28927 0
28928 1.4
28929 1.4
28930 0
28931 0
28932 0
28933 1.4
28934 0
28935 0
28936 0
28937 1.4
28938 0
28939 1.4
28940 0
28941 1.4
28942 0
28943 1.4
28944 1.4
28945 1.4
28946 1.4
28947 1.4
28948 0
28949 1.4
28950 1.4
28951 1.4
28952 1.4
28953 0
28954 0
28955 1.4
28956 1.4
28957 0
28958 0
28959 0
28960 0
28961 1.4
28962 1.4
28963 1.4
28964 1.4
28965 0
28966 1.4
28967 1.4
28968 1.4
28969 1.4
28970 1.4
28971 1.4
28972 1.4
28973 1.4
28974 0
28975 1.4
28976 0
28977 1.4
28978 1.4
28979 1.4
28980 1.4
28981 0
28982 1.4
28983 1.4
28984 0
28985 0
28986 1.4
28987 1.4
28988 1.4
28989 1.4
28990 1.4
28991 1.4
28992 1.4
28993 1.4
28994 0
28995 0
28996 1.4
28997 0
28998 0
28999 1.4
29000 0
29001 1.4
29002 1.4
29003 1.4
29004 0
29005 0
29006 0
29007 1.4
29008 1.4
29009 0
29010 0
29011 0
29012 1.4
29013 1.4
29014 1.4
29015 0
29016 1.4
29017 1.4
29018 0
29019 0
29020 1.4
29021 1.4
29022 1.4
29023 1.4
29024 1.4
29025 0
29026 1.4
29027 0
29028 0
29029 0
29030 0
29031 1.4
29032 1.4
29033 1.4
29034 1.4
29035 1.4
29036 0
29037 1.4
29038 1.4
29039 1.4
29040 0
29041 1.4
29042 0
29043 1.4
29044 0
29045 1.4
29046 0
29047 1.4
29048 1.4
29049 0
29050 1.4
29051 1.4
29052 0
29053 0
29054 1.4
29055 0
29056 0
29057 1.4
29058 1.4
29059 1.4
29060 0
29061 0
29062 0
29063 0
29064 1.4
29065 1.4
29066 0
29067 0
29068 1.4
29069 1.4
29070 0
29071 1.4
29072 0
29073 0
29074 0
29075 0
29076 1.4
29077 0
29078 0
29079 1.4
29080 1.4
29081 1.4
29082 0
29083 1.4
29084 0
29085 1.4
29086 1.4
29087 0
29088 0
29089 1.4
29090 1.4
29091 0
29092 1.4
29093 1.4
29094 1.4
29095 0
29096 1.4
29097 1.4
29098 0
29099 1.4
29100 1.4
29101 1.4
29102 1.4
29103 0
29104 1.4
29105 0
29106 0
29107 0
29108 0
29109 1.4
29110 0
29111 1.4
29112 0
29113 1.4
29114 0
29115 1.4
29116 1.4
29117 0
29118 1.4
29119 1.4
29120 0
29121 0
29122 0
29123 0
29124 1.4
29125 1.4
29126 0
29127 0
29128 1.4
29129 1.4
29130 1.4
29131 0
29132 1.4
29133 0
29134 1.4
29135 0
29136 0
29137 0
29138 0
29139 0
29140 0
29141 1.4
29142 1.4
29143 0
29144 0
29145 0
29146 1.4
29147 1.4
29148 1.4
29149 0
29150 0
29151 0
29152 0
29153 1.4
29154 0
29155 0
29156 1.4
29157 1.4
29158 1.4
29159 1.4
29160 0
29161 1.4
29162 1.4
29163 1.4
29164 0
29165 0
29166 1.4
29167 0
29168 0
29169 0
29170 1.4
29171 1.4
29172 1.4
29173 1.4
29174 1.4
29175 1.4
29176 0
29177 1.4
29178 0
29179 1.4
29180 0
29181 1.4
29182 1.4
29183 0
29184 0
29185 1.4
29186 1.4
29187 0
29188 0
29189 0
29190 0
29191 1.4
29192 0
29193 1.4
29194 0
29195 0
29196 0
29197 0
29198 0
29199 0
29200 1.4
29201 0
29202 0
29203 1.4
29204 1.4
29205 1.4
29206 0
29207 0
29208 1.4
29209 0
29210 0
29211 1.4
29212 1.4
29213 1.4
29214 0
29215 0
29216 0
29217 1.4
29218 1.4
29219 1.4
29220 0
29221 1.4
29222 1.4
29223 1.4
29224 0
29225 1.4
29226 1.4
29227 0
29228 1.4
29229 1.4
29230 0
29231 0
29232 1.4
29233 1.4
29234 1.4
29235 0
29236 1.4
29237 0
29238 1.4
29239 0
29240 1.4
29241 0
29242 0
29243 0
29244 1.4
29245 1.4
29246 1.4
29247 0
29248 1.4
29249 0
29250 1.4
29251 1.4
29252 1.4
29253 1.4
29254 0
29255 0
29256 0
29257 0
29258 0
29259 1.4
29260 1.4
29261 0
29262 1.4
29263 0
29264 1.4
29265 1.4
29266 1.4
29267 1.4
29268 1.4
29269 0
29270 0
29271 1.4
29272 1.4
29273 1.4
29274 1.4
29275 0
29276 0
29277 0
29278 1.4
29279 1.4
29280 0
29281 1.4
29282 0
29283 0
29284 0
29285 1.4
29286 0
29287 0
29288 0
29289 0
29290 1.4
29291 0
29292 1.4
29293 0
29294 1.4
29295 0
29296 1.4
29297 0
29298 1.4
29299 0
29300 1.4
29301 1.4
29302 1.4
29303 1.4
29304 0
29305 0
29306 0
29307 0
29308 1.4
29309 1.4
29310 1.4
29311 0
29312 1.4
29313 1.4
29314 0
29315 1.4
29316 1.4
29317 0
29318 1.4
29319 1.4
29320 1.4
29321 0
29322 1.4
29323 1.4
29324 1.4
29325 1.4
29326 1.4
29327 1.4
29328 0
29329 1.4
29330 1.4
29331 1.4
29332 1.4
29333 1.4
29334 1.4
29335 1.4
29336 1.4
29337 0
29338 1.4
29339 1.4
29340 0
29341 1.4
29342 1.4
29343 1.4
29344 1.4
29345 1.4
29346 0
29347 1.4
29348 0
29349 1.4
29350 0
29351 0
29352 1.4
29353 0
29354 0
29355 0
29356 0
29357 1.4
29358 0
29359 1.4
29360 0
29361 1.4
29362 0
29363 1.4
29364 0
29365 0
29366 1.4
29367 1.4
29368 1.4
29369 0
29370 0
29371 0
29372 1.4
29373 0
29374 1.4
29375 1.4
29376 1.4
29377 0
29378 0
29379 1.4
29380 0
29381 1.4
29382 0
29383 1.4
29384 0
29385 1.4
29386 0
29387 0
29388 1.4
29389 1.4
29390 0
29391 0
29392 1.4
29393 1.4
29394 1.4
29395 1.4
29396 0
29397 0
29398 1.4
29399 0
29400 0
29401 1.4
29402 1.4
29403 1.4
29404 0
29405 1.4
29406 1.4
29407 0
29408 1.4
29409 0
29410 1.4
29411 1.4
29412 1.4
29413 1.4
29414 1.4
29415 1.4
29416 1.4
29417 1.4
29418 0
29419 0
29420 0
29421 0
29422 0
29423 1.4
29424 0
29425 0
29426 0
29427 0
29428 0
29429 0
29430 1.4
29431 1.4
29432 1.4
29433 0
29434 0
29435 1.4
29436 0
29437 1.4
29438 0
29439 0
29440 1.4
29441 1.4
29442 1.4
29443 1.4
29444 0
29445 0
29446 0
29447 0
29448 1.4
29449 0
29450 0
29451 0
29452 1.4
29453 1.4
29454 1.4
29455 1.4
29456 0
29457 0
29458 1.4
29459 0
29460 0
29461 1.4
29462 1.4
29463 0
29464 1.4
29465 0
29466 1.4
29467 0
29468 1.4
29469 1.4
29470 1.4
29471 1.4
29472 1.4
29473 0
29474 0
29475 1.4
29476 0
29477 0
29478 1.4
29479 1.4
29480 1.4
29481 1.4
29482 0
29483 0
29484 1.4
29485 1.4
29486 0
29487 1.4
29488 1.4
29489 1.4
29490 0
29491 1.4
29492 1.4
29493 1.4
29494 0
29495 0
29496 1.4
29497 1.4
29498 1.4
29499 1.4
29500 1.4
29501 0
29502 1.4
29503 1.4
29504 1.4
29505 1.4
29506 0
29507 0
29508 1.4
29509 1.4
29510 1.4
29511 1.4
29512 1.4
29513 0
29514 0
29515 1.4
29516 1.4
29517 1.4
29518 0
29519 1.4
29520 1.4
29521 1.4
29522 1.4
29523 1.4
29524 1.4
29525 1.4
29526 1.4
29527 1.4
29528 1.4
29529 1.4
29530 1.4
29531 1.4
29532 0
29533 1.4
29534 0
29535 1.4
29536 0
29537 0
29538 0
29539 1.4
29540 1.4
29541 1.4
29542 1.4
29543 0
29544 0
29545 0
29546 1.4
29547 0
29548 0
29549 1.4
29550 0
29551 0
29552 0
29553 0
29554 1.4
29555 0
29556 1.4
29557 1.4
29558 0
29559 1.4
29560 0
29561 0
29562 0
29563 1.4
29564 0
29565 1.4
29566 1.4
29567 0
29568 0
29569 1.4
29570 1.4
29571 0
29572 0
29573 1.4
29574 1.4
29575 1.4
29576 1.4
29577 0
29578 0
29579 1.4
29580 0
29581 1.4
29582 0
29583 1.4
29584 0
29585 0
29586 0
29587 1.4
29588 0
29589 0
29590 1.4
29591 1.4
29592 1.4
29593 1.4
29594 0
29595 1.4
29596 1.4
29597 0
29598 1.4
29599 0
29600 0
29601 1.4
29602 1.4
29603 1.4
29604 1.4
29605 1.4
29606 0
29607 0
29608 1.4
29609 0
29610 1.4
29611 1.4
29612 0
29613 0
29614 0
29615 0
29616 1.4
29617 0
29618 0
29619 0
29620 0
29621 0
29622 1.4
29623 0
29624 0
29625 1.4
29626 0
29627 1.4
29628 0
29629 1.4
29630 1.4
29631 0
29632 1.4
29633 0
29634 1.4
29635 1.4
29636 1.4
29637 1.4
29638 0
29639 1.4
29640 0
29641 0
29642 0
29643 1.4
29644 0
29645 0
29646 1.4
29647 0
29648 1.4
29649 1.4
29650 0
29651 1.4
29652 1.4
29653 1.4
29654 1.4
29655 1.4
29656 1.4
29657 1.4
29658 1.4
29659 0
29660 0
29661 0
29662 1.4
29663 1.4
29664 0
29665 0
29666 1.4
29667 1.4
29668 0
29669 1.4
29670 1.4
29671 0
29672 1.4
29673 1.4
29674 1.4
29675 1.4
29676 1.4
29677 1.4
29678 0
29679 1.4
29680 1.4
29681 0
29682 0
29683 0
29684 1.4
29685 0
29686 1.4
29687 1.4
29688 0
29689 1.4
29690 0
29691 1.4
29692 0
29693 0
29694 0
29695 1.4
29696 0
29697 1.4
29698 1.4
29699 1.4
29700 1.4
29701 0
29702 1.4
29703 0
29704 1.4
29705 1.4
29706 0
29707 0
29708 0
29709 0
29710 1.4
29711 0
29712 1.4
29713 0
29714 1.4
29715 1.4
29716 1.4
29717 1.4
29718 1.4
29719 0
29720 0
29721 1.4
29722 0
29723 1.4
29724 0
29725 1.4
29726 0
29727 1.4
29728 1.4
29729 1.4
29730 0
29731 1.4
29732 0
29733 0
29734 1.4
29735 0
29736 0
29737 1.4
29738 0
29739 1.4
29740 1.4
29741 1.4
29742 1.4
29743 0
29744 1.4
29745 1.4
29746 1.4
29747 1.4
29748 1.4
29749 0
29750 0
29751 1.4
29752 0
29753 1.4
29754 0
29755 0
29756 1.4
29757 0
29758 1.4
29759 0
29760 1.4
29761 1.4
29762 0
29763 0
29764 0
29765 0
29766 0
29767 1.4
29768 1.4
29769 1.4
29770 1.4
29771 0
29772 0
29773 0
29774 0
29775 0
29776 0
29777 1.4
29778 1.4
29779 0
29780 0
29781 0
29782 1.4
29783 1.4
29784 1.4
29785 1.4
29786 1.4
29787 1.4
29788 0
29789 1.4
29790 0
29791 0
29792 0
29793 1.4
29794 0
29795 1.4
29796 1.4
29797 1.4
29798 1.4
29799 1.4
29800 0
29801 0
29802 0
29803 1.4
29804 1.4
29805 0
29806 1.4
29807 0
29808 1.4
29809 1.4
29810 0
29811 0
29812 1.4
29813 1.4
29814 0
29815 1.4
29816 0
29817 1.4
29818 1.4
29819 1.4
29820 1.4
29821 0
29822 0
29823 0
29824 0
29825 0
29826 1.4
29827 1.4
29828 0
29829 1.4
29830 0
29831 1.4
29832 0
29833 0
29834 0
29835 1.4
29836 1.4
29837 1.4
29838 0
29839 0
29840 0
29841 1.4
29842 0
29843 0
29844 0
29845 1.4
29846 1.4
29847 0
29848 0
29849 1.4
29850 1.4
29851 1.4
29852 0
29853 1.4
29854 1.4
29855 1.4
29856 0
29857 0
29858 0
29859 1.4
29860 0
29861 1.4
29862 1.4
29863 1.4
29864 1.4
29865 1.4
29866 1.4
29867 1.4
29868 1.4
29869 1.4
29870 1.4
29871 1.4
29872 1.4
29873 0
29874 0
29875 1.4
29876 1.4
29877 1.4
29878 1.4
29879 0
29880 1.4
29881 1.4
29882 1.4
29883 1.4
29884 1.4
29885 0
29886 1.4
29887 1.4
29888 1.4
29889 1.4
29890 1.4
29891 1.4
29892 0
29893 1.4
29894 1.4
29895 0
29896 0
29897 0
29898 1.4
29899 1.4
29900 1.4
29901 1.4
29902 1.4
29903 1.4
29904 1.4
29905 1.4
29906 0
29907 1.4
29908 0
29909 1.4
29910 0
29911 0
29912 1.4
29913 0
29914 0
29915 0
29916 1.4
29917 0
29918 0
29919 0
29920 1.4
29921 1.4
29922 1.4
29923 0
29924 1.4
29925 1.4
29926 0
29927 0
29928 0
29929 1.4
29930 1.4
29931 0
29932 1.4
29933 1.4
29934 0
29935 1.4
29936 0
29937 0
29938 0
29939 1.4
29940 1.4
29941 0
29942 0
29943 1.4
29944 0
29945 0
29946 1.4
29947 1.4
29948 1.4
29949 0
29950 1.4
29951 1.4
29952 0
29953 1.4
29954 1.4
29955 1.4
29956 1.4
29957 0
29958 0
29959 1.4
29960 1.4
29961 1.4
29962 0
29963 1.4
29964 1.4
29965 0
29966 0
29967 1.4
29968 1.4
29969 1.4
29970 0
29971 1.4
29972 1.4
29973 1.4
29974 1.4
29975 1.4
29976 1.4
29977 1.4
29978 0
29979 1.4
29980 0
29981 0
29982 1.4
29983 0
29984 1.4
29985 1.4
29986 1.4
29987 1.4
29988 1.4
29989 0
29990 0
29991 0
29992 0
29993 1.4
29994 0
29995 1.4
29996 0
29997 1.4
29998 1.4
29999 1.4
30000 1.4
30001 0
30002 1.4
30003 0
30004 0
30005 0
30006 0
30007 0
30008 1.4
30009 0
30010 1.4
30011 0
30012 0
30013 1.4
30014 1.4
30015 1.4
30016 0
30017 1.4
30018 1.4
30019 1.4
30020 1.4
30021 0
30022 1.4
30023 1.4
30024 0
30025 1.4
30026 0
30027 1.4
30028 1.4
30029 0
30030 1.4
30031 1.4
30032 0
30033 1.4
30034 0
30035 1.4
30036 0
30037 1.4
30038 0
30039 0
30040 1.4
30041 0
30042 1.4
30043 0
30044 0
30045 1.4
30046 1.4
30047 1.4
30048 0
30049 1.4
30050 0
30051 0
30052 0
30053 1.4
30054 0
30055 0
30056 0
30057 0
30058 0
30059 1.4
30060 0
30061 1.4
30062 0
30063 0
30064 0
30065 1.4
30066 1.4
30067 0
30068 1.4
30069 1.4
30070 1.4
30071 0
30072 0
30073 1.4
30074 1.4
30075 0
30076 1.4
30077 0
30078 0
30079 1.4
30080 0
30081 0
30082 1.4
30083 1.4
30084 0
30085 1.4
30086 0
30087 1.4
30088 0
30089 1.4
30090 0
30091 0
30092 0
30093 0
30094 1.4
30095 1.4
30096 1.4
30097 1.4
30098 1.4
30099 1.4
30100 1.4
30101 0
30102 1.4
30103 1.4
30104 1.4
30105 1.4
30106 1.4
30107 1.4
30108 1.4
30109 1.4
30110 0
30111 0
30112 1.4
30113 0
30114 0
30115 1.4
30116 0
30117 0
30118 1.4
30119 1.4
30120 0
30121 0
30122 1.4
30123 1.4
30124 1.4
30125 1.4
30126 0
30127 1.4
30128 1.4
30129 1.4
30130 1.4
30131 0
30132 1.4
30133 1.4
30134 1.4
30135 0
30136 1.4
30137 1.4
30138 1.4
30139 1.4
30140 1.4
30141 1.4
30142 0
30143 1.4
30144 1.4
30145 1.4
30146 1.4
30147 1.4
30148 0
30149 1.4
30150 0
30151 0
30152 1.4
30153 0
30154 1.4
30155 1.4
30156 0
30157 1.4
30158 1.4
30159 0
30160 1.4
30161 1.4
30162 1.4
30163 1.4
30164 1.4
30165 1.4
30166 0
30167 1.4
30168 0
30169 1.4
30170 1.4
30171 0
30172 1.4
30173 1.4
30174 1.4
30175 1.4
30176 0
30177 0
30178 1.4
30179 0
30180 1.4
30181 0
30182 0
30183 0
30184 1.4
30185 0
30186 1.4
30187 1.4
30188 0
30189 1.4
30190 0
30191 1.4
30192 0
30193 1.4
30194 1.4
30195 0
30196 1.4
30197 1.4
30198 1.4
30199 1.4
30200 0
30201 1.4
30202 1.4
30203 0
30204 0
30205 1.4
30206 0
30207 0
30208 0
30209 1.4
30210 1.4
30211 0
30212 1.4
30213 1.4
30214 0
30215 1.4
30216 1.4
30217 1.4
30218 0
30219 0
30220 1.4
30221 1.4
30222 1.4
30223 1.4
30224 0
30225 1.4
30226 1.4
30227 1.4
30228 1.4
30229 1.4
30230 1.4
30231 1.4
30232 0
30233 1.4
30234 1.4
30235 1.4
30236 0
30237 1.4
30238 1.4
30239 0
30240 0
30241 0
30242 1.4
30243 0
30244 1.4
30245 1.4
30246 1.4
30247 0
30248 1.4
30249 1.4
30250 1.4
30251 0
30252 1.4
30253 1.4
30254 1.4
30255 1.4
30256 0
30257 1.4
30258 0
30259 0
30260 1.4
30261 0
30262 1.4
30263 0
30264 1.4
30265 0
30266 1.4
30267 1.4
30268 1.4
30269 1.4
30270 0
30271 0
30272 1.4
30273 1.4
30274 1.4
30275 1.4
30276 1.4
30277 1.4
30278 1.4
30279 1.4
30280 1.4
30281 0
30282 1.4
30283 1.4
30284 1.4
30285 1.4
30286 0
30287 1.4
30288 1.4
30289 0
30290 1.4
30291 1.4
30292 0
30293 1.4
30294 1.4
30295 0
30296 0
30297 1.4
30298 0
30299 1.4
30300 1.4
30301 0
30302 0
30303 1.4
30304 0
30305 1.4
30306 1.4
30307 1.4
30308 0
30309 1.4
30310 0
30311 1.4
30312 0
30313 0
30314 0
30315 0
30316 0
30317 1.4
30318 0
30319 0
30320 0
30321 1.4
30322 1.4
30323 0
30324 0
30325 0
30326 0
30327 0
30328 1.4
30329 0
30330 0
30331 1.4
30332 1.4
30333 1.4
30334 0
30335 1.4
30336 1.4
30337 0
30338 1.4
30339 0
30340 1.4
30341 0
30342 1.4
30343 1.4
30344 0
30345 1.4
30346 1.4
30347 1.4
30348 1.4
30349 0
30350 1.4
30351 0
30352 1.4
30353 0
30354 1.4
30355 1.4
30356 1.4
30357 1.4
30358 1.4
30359 1.4
30360 1.4
30361 0
30362 1.4
30363 1.4
30364 0
30365 1.4
30366 0
30367 1.4
30368 0
30369 0
30370 1.4
30371 1.4
30372 1.4
30373 1.4
30374 1.4
30375 1.4
30376 1.4
30377 0
30378 0
30379 1.4
30380 0
30381 0
30382 1.4
30383 0
30384 1.4
30385 1.4
30386 0
30387 0
30388 1.4
30389 1.4
30390 1.4
30391 1.4
30392 1.4
30393 1.4
30394 1.4
30395 1.4
30396 1.4
30397 1.4
30398 1.4
30399 0
30400 0
30401 0
30402 1.4
30403 0
30404 1.4
30405 1.4
30406 1.4
30407 1.4
30408 0
30409 1.4
30410 1.4
30411 1.4
30412 1.4
30413 0
30414 1.4
30415 0
30416 0
30417 1.4
30418 1.4
30419 1.4
30420 1.4
30421 0
30422 0
30423 1.4
30424 1.4
30425 1.4
30426 0
30427 1.4
30428 0
30429 1.4
30430 0
30431 1.4
30432 1.4
30433 0
30434 1.4
30435 1.4
30436 1.4
30437 0
30438 1.4
30439 1.4
30440 1.4
30441 1.4
30442 1.4
30443 1.4
30444 0
30445 1.4
30446 1.4
30447 0
30448 0
30449 0
30450 1.4
30451 0
30452 0
30453 1.4
30454 1.4
30455 0
30456 0
30457 0
30458 1.4
30459 0
30460 1.4
30461 1.4
30462 1.4
30463 1.4
30464 1.4
30465 1.4
30466 1.4
30467 1.4
30468 0
30469 1.4
30470 0
30471 0
30472 0
30473 0
30474 1.4
30475 0
30476 1.4
30477 1.4
30478 1.4
30479 0
30480 1.4
30481 1.4
30482 1.4
30483 0
30484 1.4
30485 1.4
30486 0
30487 0
30488 1.4
30489 0
30490 1.4
30491 0
30492 0
30493 1.4
30494 0
30495 1.4
30496 0
30497 0
30498 1.4
30499 0
30500 0
30501 1.4
30502 0
30503 1.4
30504 1.4
30505 0
30506 1.4
30507 1.4
30508 1.4
30509 1.4
30510 1.4
30511 0
30512 1.4
30513 0
30514 1.4
30515 1.4
30516 1.4
30517 1.4
30518 0
30519 0
30520 0
30521 0
30522 0
30523 0
30524 1.4
30525 0
30526 0
30527 0
30528 1.4
30529 1.4
30530 0
30531 0
30532 1.4
30533 0
30534 1.4
30535 1.4
30536 1.4
30537 1.4
30538 1.4
30539 1.4
30540 0
30541 1.4
30542 1.4
30543 1.4
30544 1.4
30545 0
30546 1.4
30547 1.4
30548 1.4
30549 0
30550 0
30551 0
30552 0
30553 0
30554 1.4
30555 1.4
30556 0
30557 0
30558 1.4
30559 1.4
30560 1.4
30561 1.4
30562 1.4
30563 1.4
30564 1.4
30565 1.4
30566 1.4
30567 1.4
30568 1.4
30569 1.4
30570 1.4
30571 0
30572 1.4
30573 1.4
30574 0
30575 1.4
30576 0
30577 1.4
30578 0
30579 1.4
30580 1.4
30581 1.4
30582 0
30583 1.4
30584 1.4
30585 1.4
30586 1.4
30587 1.4
30588 0
30589 0
30590 1.4
30591 0
30592 1.4
30593 1.4
30594 1.4
30595 1.4
30596 1.4
30597 1.4
30598 0
30599 1.4
30600 1.4
30601 1.4
30602 0
30603 0
30604 0
30605 1.4
30606 1.4
30607 0
30608 0
30609 1.4
30610 1.4
30611 1.4
30612 1.4
30613 1.4
30614 1.4
30615 0
30616 0
30617 1.4
30618 1.4
30619 1.4
30620 1.4
30621 1.4
30622 1.4
30623 0
30624 1.4
30625 1.4
30626 0
30627 1.4
30628 1.4
30629 0
30630 1.4
30631 1.4
30632 0
30633 1.4
30634 0
30635 1.4
30636 1.4
30637 1.4
30638 1.4
30639 1.4
30640 0
30641 1.4
30642 0
30643 1.4
30644 1.4
30645 1.4
30646 0
30647 1.4
30648 0
30649 0
30650 1.4
30651 1.4
30652 0
30653 1.4
30654 1.4
30655 1.4
30656 0
30657 1.4
30658 1.4
30659 1.4
30660 0
30661 0
30662 0
30663 1.4
30664 0
30665 1.4
30666 1.4
30667 1.4
30668 1.4
30669 0
30670 0
30671 1.4
30672 1.4
30673 1.4
30674 1.4
30675 1.4
30676 0
30677 0
30678 1.4
30679 1.4
30680 1.4
30681 0
30682 1.4
30683 1.4
30684 0
30685 1.4
30686 1.4
30687 1.4
30688 1.4
30689 1.4
30690 1.4
30691 0
30692 1.4
30693 1.4
30694 1.4
30695 1.4
30696 1.4
30697 1.4
30698 1.4
30699 1.4
30700 1.4
30701 0
30702 1.4
30703 0
30704 1.4
30705 0
30706 0
30707 1.4
30708 0
30709 1.4
30710 0
30711 0
30712 1.4
30713 0
30714 0
30715 0
30716 0
30717 1.4
30718 0
30719 1.4
30720 0
30721 0
30722 1.4
30723 1.4
30724 0
30725 0
30726 1.4
30727 0
30728 1.4
30729 1.4
30730 0
30731 1.4
30732 0
30733 1.4
30734 0
30735 0
30736 1.4
30737 1.4
30738 0
30739 0
30740 1.4
30741 0
30742 1.4
30743 1.4
30744 1.4
30745 1.4
30746 0
30747 0
30748 1.4
30749 1.4
30750 1.4
30751 0
30752 1.4
30753 1.4
30754 0
30755 1.4
30756 1.4
30757 1.4
30758 1.4
30759 0
30760 0
30761 1.4
30762 1.4
30763 1.4
30764 0
30765 0
30766 1.4
30767 1.4
30768 1.4
30769 1.4
30770 0
30771 1.4
30772 0
30773 0
30774 1.4
30775 0
30776 0
30777 1.4
30778 1.4
30779 1.4
30780 1.4
30781 0
30782 1.4
30783 0
30784 0
30785 1.4
30786 1.4
30787 1.4
30788 0
30789 1.4
30790 0
30791 1.4
30792 0
30793 1.4
30794 1.4
30795 1.4
30796 0
30797 1.4
30798 1.4
30799 1.4
30800 0
30801 0
30802 1.4
30803 0
30804 0
30805 1.4
30806 1.4
30807 0
30808 1.4
30809 1.4
30810 1.4
30811 0
30812 1.4
30813 0
30814 0
30815 0
30816 1.4
30817 1.4
30818 1.4
30819 0
30820 0
30821 1.4
30822 0
30823 1.4
30824 0
30825 1.4
30826 1.4
30827 0
30828 0
30829 1.4
30830 0
30831 1.4
30832 1.4
30833 1.4
30834 1.4
30835 1.4
30836 0
30837 1.4
30838 1.4
30839 0
30840 1.4
30841 0
30842 0
30843 0
30844 0
30845 0
30846 0
30847 0
30848 0
30849 1.4
30850 1.4
30851 1.4
30852 1.4
30853 1.4
30854 1.4
30855 0
30856 1.4
30857 0
30858 0
30859 1.4
30860 0
30861 0
30862 1.4
30863 1.4
30864 0
30865 1.4
30866 1.4
30867 1.4
30868 1.4
30869 0
30870 0
30871 0
30872 1.4
30873 0
30874 1.4
30875 1.4
30876 0
30877 0
30878 1.4
30879 1.4
30880 1.4
30881 0
30882 0
30883 1.4
30884 1.4
30885 1.4
30886 0
30887 1.4
30888 1.4
30889 0
30890 1.4
30891 1.4
30892 0
30893 1.4
30894 1.4
30895 0
30896 0
30897 1.4
30898 1.4
30899 1.4
30900 0
30901 1.4
30902 1.4
30903 0
30904 1.4
30905 1.4
30906 1.4
30907 0
30908 0
30909 0
30910 1.4
30911 1.4
30912 1.4
30913 1.4
30914 1.4
30915 0
30916 0
30917 0
30918 0
30919 0
30920 1.4
30921 1.4
30922 0
30923 1.4
30924 1.4
30925 1.4
30926 1.4
30927 1.4
30928 0
30929 0
30930 1.4
30931 1.4
30932 0
30933 1.4
30934 1.4
30935 0
30936 1.4
30937 0
30938 1.4
30939 1.4
30940 0
30941 0
30942 1.4
30943 0
30944 0
30945 1.4
30946 0
30947 1.4
30948 1.4
30949 0
30950 0
30951 1.4
30952 1.4
30953 0
30954 0
30955 1.4
30956 0
30957 1.4
30958 1.4
30959 1.4
30960 0
30961 1.4
30962 0
30963 1.4
30964 1.4
30965 1.4
30966 1.4
30967 1.4
30968 1.4
30969 0
30970 1.4
30971 1.4
30972 0
30973 0
30974 1.4
30975 1.4
30976 1.4
30977 0
30978 1.4
30979 1.4
30980 0
30981 0
30982 1.4
30983 1.4
30984 1.4
30985 1.4
30986 1.4
30987 1.4
30988 0
30989 1.4
30990 1.4
30991 0
30992 0
30993 0
30994 0
30995 0
30996 1.4
30997 0
30998 0
30999 1.4
31000 0
31001 0
31002 0
31003 1.4
31004 1.4
31005 0
31006 1.4
31007 1.4
31008 0
31009 1.4
31010 0
31011 0
31012 1.4
31013 1.4
31014 0
31015 0
31016 1.4
31017 1.4
31018 1.4
31019 0
31020 1.4
31021 1.4
31022 0
31023 1.4
31024 0
31025 1.4
31026 0
31027 1.4
31028 0
31029 0
31030 1.4
31031 0
31032 1.4
31033 0
31034 0
31035 1.4
31036 1.4
31037 1.4
31038 1.4
31039 0
31040 0
31041 1.4
31042 1.4
31043 1.4
31044 0
31045 1.4
31046 1.4
31047 0
31048 0
31049 1.4
31050 0
31051 0
31052 0
31053 0
31054 0
31055 1.4
31056 1.4
31057 1.4
31058 1.4
31059 0
31060 1.4
31061 1.4
31062 1.4
31063 0
31064 0
31065 1.4
31066 0
31067 0
31068 1.4
31069 1.4
31070 1.4
31071 1.4
31072 0
31073 1.4
31074 1.4
31075 0
31076 1.4
31077 1.4
31078 1.4
31079 0
31080 1.4
31081 1.4
31082 1.4
31083 0
31084 1.4
31085 1.4
31086 1.4
31087 1.4
31088 1.4
31089 0
31090 1.4
31091 0
31092 0
31093 0
31094 0
31095 1.4
31096 0
31097 0
31098 1.4
31099 0
31100 1.4
31101 0
31102 0
31103 1.4
31104 1.4
31105 1.4
31106 1.4
31107 1.4
31108 0
31109 1.4
31110 0
31111 0
31112 1.4
31113 1.4
31114 0
31115 1.4
31116 1.4
31117 0
31118 1.4
31119 0
31120 0
31121 0
31122 0
31123 1.4
31124 1.4
31125 1.4
31126 1.4
31127 1.4
31128 1.4
31129 1.4
31130 0
31131 1.4
31132 1.4
31133 0
31134 1.4
31135 0
31136 1.4
31137 1.4
31138 0
31139 0
31140 1.4
31141 1.4
31142 1.4
31143 1.4
31144 0
31145 1.4
31146 0
31147 1.4
31148 1.4
31149 0
31150 0
31151 0
31152 0
31153 1.4
31154 0
31155 1.4
31156 1.4
31157 0
31158 0
31159 0
31160 1.4
31161 0
31162 1.4
31163 0
31164 1.4
31165 1.4
31166 1.4
31167 0
31168 1.4
31169 0
31170 1.4
31171 0
31172 0
31173 0
31174 0
31175 1.4
31176 1.4
31177 1.4
31178 1.4
31179 0
31180 1.4
31181 0
31182 1.4
31183 1.4
31184 1.4
31185 0
31186 1.4
31187 1.4
31188 0
31189 1.4
31190 1.4
31191 0
31192 0
31193 0
31194 1.4
31195 0
31196 0
31197 0
31198 0
31199 0
31200 0
31201 1.4
31202 1.4
31203 1.4
31204 0
31205 0
31206 1.4
31207 1.4
31208 1.4
31209 0
31210 1.4
31211 1.4
31212 0
31213 1.4
31214 1.4
31215 1.4
31216 1.4
31217 1.4
31218 0
31219 0
31220 0
31221 0
31222 0
31223 1.4
31224 0
31225 1.4
31226 0
31227 1.4
31228 1.4
31229 0
31230 0
31231 0
31232 1.4
31233 1.4
31234 1.4
31235 1.4
31236 1.4
31237 1.4
31238 1.4
31239 1.4
31240 1.4
31241 0
31242 0
31243 1.4
31244 0
31245 1.4
31246 0
31247 1.4
31248 1.4
31249 1.4
31250 1.4
31251 1.4
31252 1.4
31253 0
31254 0
31255 0
31256 0
31257 1.4
31258 1.4
31259 0
31260 0
31261 1.4
31262 0
31263 0
31264 1.4
31265 1.4
31266 0
31267 0
31268 0
31269 1.4
31270 1.4
31271 0
31272 0
31273 0
31274 0
31275 1.4
31276 0
31277 1.4
31278 0
31279 0
31280 1.4
31281 0
31282 0
31283 0
31284 0
31285 1.4
31286 1.4
31287 1.4
31288 1.4
31289 1.4
31290 1.4
31291 0
31292 0
31293 1.4
31294 1.4
31295 0
31296 1.4
31297 0
31298 0
31299 1.4
31300 1.4
31301 1.4
31302 0
31303 1.4
31304 1.4
31305 0
31306 0
31307 0
31308 1.4
31309 1.4
31310 1.4
31311 1.4
31312 1.4
31313 0
31314 1.4
31315 0
31316 0
31317 1.4
31318 1.4
31319 0
31320 1.4
31321 1.4
31322 1.4
31323 0
31324 1.4
31325 1.4
31326 0
31327 0
31328 1.4
31329 1.4
31330 1.4
31331 0
31332 1.4
31333 1.4
31334 1.4
31335 0
31336 1.4
31337 1.4
31338 0
31339 1.4
31340 0
31341 1.4
31342 1.4
31343 1.4
31344 1.4
31345 1.4
31346 0
31347 1.4
31348 0
31349 1.4
31350 1.4
31351 0
31352 0
31353 1.4
31354 0
31355 0
31356 1.4
31357 1.4
31358 1.4
31359 1.4
31360 1.4
31361 1.4
31362 1.4
31363 1.4
31364 0
31365 1.4
31366 0
31367 0
31368 0
31369 1.4
31370 1.4
31371 0
31372 0
31373 1.4
31374 0
31375 1.4
31376 1.4
31377 1.4
31378 0
31379 1.4
31380 0
31381 1.4
31382 1.4
31383 1.4
31384 1.4
31385 1.4
31386 1.4
31387 1.4
31388 1.4
31389 1.4
31390 0
31391 0
31392 1.4
31393 1.4
31394 1.4
31395 1.4
31396 0
31397 1.4
31398 0
31399 1.4
31400 1.4
31401 1.4
31402 0
31403 1.4
31404 0
31405 1.4
31406 0
31407 1.4
31408 1.4
31409 1.4
31410 0
31411 0
31412 0
31413 1.4
31414 0
31415 1.4
31416 0
31417 0
31418 1.4
31419 1.4
31420 0
31421 1.4
31422 1.4
31423 0
31424 0
31425 0
31426 1.4
31427 0
31428 0
31429 1.4
31430 1.4
31431 0
31432 1.4
31433 0
31434 0
31435 0
31436 0
31437 0
31438 0
31439 0
31440 1.4
31441 0
31442 1.4
31443 1.4
31444 1.4
31445 1.4
31446 0
31447 1.4
31448 0
31449 0
31450 1.4
31451 1.4
31452 1.4
31453 1.4
31454 1.4
31455 1.4
31456 0
31457 0
31458 1.4
31459 1.4
31460 1.4
31461 1.4
31462 0
31463 1.4
31464 1.4
31465 1.4
31466 0
31467 0
31468 0
31469 0
31470 0
31471 1.4
31472 0
31473 0
31474 1.4
31475 1.4
31476 1.4
31477 1.4
31478 0
31479 1.4
31480 0
31481 1.4
31482 0
31483 0
31484 0
31485 1.4
31486 0
31487 1.4
31488 1.4
31489 1.4
31490 0
31491 0
31492 1.4
31493 0
31494 0
31495 1.4
31496 1.4
31497 0
31498 1.4
31499 1.4
31500 1.4
31501 1.4
31502 0
31503 0
31504 0
31505 1.4
31506 1.4
31507 1.4
31508 1.4
31509 0
31510 0
31511 1.4
31512 1.4
31513 1.4
31514 1.4
31515 1.4
31516 0
31517 1.4
31518 0
31519 1.4
31520 1.4
31521 0
31522 1.4
31523 1.4
31524 0
31525 0
31526 1.4
31527 1.4
31528 0
31529 1.4
31530 0
31531 0
31532 1.4
31533 1.4
31534 1.4
31535 1.4
31536 0
31537 1.4
31538 1.4
31539 0
31540 1.4
31541 0
31542 1.4
31543 1.4
31544 1.4
31545 1.4
31546 0
31547 1.4
31548 0
31549 0
31550 1.4
31551 1.4
31552 0
31553 1.4
31554 1.4
31555 0
31556 0
31557 1.4
31558 1.4
31559 0
31560 1.4
31561 0
31562 1.4
31563 1.4
31564 1.4
31565 1.4
31566 1.4
31567 1.4
31568 1.4
31569 1.4
31570 0
31571 0
31572 0
31573 1.4
31574 1.4
31575 1.4
31576 0
31577 0
31578 1.4
31579 1.4
31580 0
31581 1.4
31582 0
31583 1.4
31584 0
31585 1.4
31586 0
31587 1.4
31588 1.4
31589 1.4
31590 0
31591 1.4
31592 0
31593 0
31594 1.4
31595 0
31596 1.4
31597 0
31598 0
31599 0
31600 0
31601 1.4
31602 1.4
31603 1.4
31604 1.4
31605 1.4
31606 1.4
31607 0
31608 0
31609 1.4
31610 0
31611 0
31612 1.4
31613 0
31614 0
31615 0
31616 1.4
31617 0
31618 1.4
31619 1.4
31620 1.4
31621 0
31622 1.4
31623 0
31624 0
31625 0
31626 1.4
31627 0
31628 1.4
31629 0
31630 0
31631 0
31632 0
31633 0
31634 1.4
31635 1.4
31636 0
31637 0
31638 1.4
31639 1.4
31640 1.4
31641 0
31642 1.4
31643 0
31644 1.4
31645 1.4
31646 1.4
31647 1.4
31648 1.4
31649 1.4
31650 0
31651 0
31652 1.4
31653 0
31654 1.4
31655 1.4
31656 0
31657 1.4
31658 1.4
31659 0
31660 1.4
31661 1.4
31662 1.4
31663 0
31664 1.4
31665 1.4
31666 0
31667 1.4
31668 1.4
31669 0
31670 1.4
31671 1.4
31672 0
31673 1.4
31674 1.4
31675 0
31676 1.4
31677 1.4
31678 0
31679 1.4
31680 0
31681 1.4
31682 1.4
31683 0
31684 1.4
31685 1.4
31686 0
31687 1.4
31688 1.4
31689 0
31690 0
31691 1.4
31692 0
31693 0
31694 1.4
31695 1.4
31696 1.4
31697 0
31698 0
31699 1.4
31700 1.4
31701 1.4
31702 0
31703 0
31704 0
31705 0
31706 0
31707 1.4
31708 1.4
31709 0
31710 1.4
31711 1.4
31712 1.4
31713 1.4
31714 1.4
31715 1.4
31716 1.4
31717 1.4
31718 1.4
31719 1.4
31720 0
31721 1.4
31722 0
31723 1.4
31724 1.4
31725 1.4
31726 1.4
31727 0
31728 1.4
31729 1.4
31730 1.4
31731 1.4
31732 0
31733 1.4
31734 0
31735 1.4
31736 0
31737 1.4
31738 0
31739 1.4
31740 1.4
31741 1.4
31742 1.4
31743 1.4
31744 0
31745 0
31746 0
31747 1.4
31748 1.4
31749 1.4
31750 0
31751 1.4
31752 1.4
31753 0
31754 1.4
31755 1.4
31756 0
31757 1.4
31758 0
31759 0
31760 1.4
31761 1.4
31762 0
31763 0
31764 1.4
31765 1.4
31766 1.4
31767 0
31768 0
31769 0
31770 0
31771 0
31772 0
31773 0
31774 1.4
31775 0
31776 0
31777 0
31778 0
31779 0
31780 1.4
31781 0
31782 0
31783 1.4
31784 0
31785 1.4
31786 1.4
31787 0
31788 1.4
31789 0
31790 0
31791 1.4
31792 1.4
31793 0
31794 0
31795 0
31796 1.4
31797 0
31798 1.4
31799 0
31800 0
31801 0
31802 0
31803 1.4
31804 0
31805 1.4
31806 0
31807 1.4
31808 1.4
31809 0
31810 1.4
31811 1.4
31812 1.4
31813 1.4
31814 1.4
31815 1.4
31816 1.4
31817 1.4
31818 0
31819 1.4
31820 0
31821 1.4
31822 1.4
31823 0
31824 0
31825 1.4
31826 1.4
31827 0
31828 1.4
31829 1.4
31830 1.4
31831 0
31832 1.4
31833 1.4
31834 1.4
31835 0
31836 1.4
31837 0
31838 1.4
31839 1.4
31840 0
31841 0
31842 0
31843 1.4
31844 0
31845 1.4
31846 1.4
31847 0
31848 1.4
31849 0
31850 0
31851 1.4
31852 1.4
31853 0
31854 1.4
31855 1.4
31856 1.4
31857 1.4
31858 1.4
31859 1.4
31860 1.4
31861 1.4
31862 1.4
31863 1.4
31864 0
31865 0
31866 1.4
31867 0
31868 1.4
31869 0
31870 0
31871 1.4
31872 1.4
31873 1.4
31874 0
31875 1.4
31876 1.4
31877 1.4
31878 1.4
31879 0
31880 1.4
31881 0
31882 1.4
31883 1.4
31884 0
31885 1.4
31886 0
31887 1.4
31888 1.4
31889 1.4
31890 1.4
31891 1.4
31892 0
31893 0
31894 0
31895 1.4
31896 0
31897 0
31898 0
31899 1.4
31900 1.4
31901 1.4
31902 1.4
31903 1.4
31904 1.4
31905 1.4
31906 1.4
31907 0
31908 1.4
31909 1.4
31910 1.4
31911 1.4
31912 0
31913 1.4
31914 0
31915 0
31916 0
31917 0
31918 1.4
31919 0
31920 1.4
31921 1.4
31922 1.4
31923 1.4
31924 0
31925 1.4
31926 1.4
31927 1.4
31928 0
31929 0
31930 0
31931 0
31932 1.4
31933 1.4
31934 0
31935 0
31936 0
31937 1.4
31938 1.4
31939 0
31940 1.4
31941 0
31942 1.4
31943 1.4
31944 1.4
31945 0
31946 1.4
31947 0
31948 0
31949 0
31950 1.4
31951 1.4
31952 0
31953 1.4
31954 0
31955 0
31956 0
31957 1.4
31958 0
31959 1.4
31960 1.4
31961 1.4
31962 0
31963 0
31964 0
31965 1.4
31966 0
31967 1.4
31968 1.4
31969 1.4
31970 1.4
31971 0
31972 1.4
31973 0
31974 0
31975 0
31976 1.4
31977 1.4
31978 0
31979 0
31980 1.4
31981 0
31982 1.4
31983 0
31984 1.4
31985 1.4
31986 0
31987 0
31988 0
31989 1.4
31990 1.4
31991 1.4
31992 0
31993 0
31994 1.4
31995 0
31996 1.4
31997 0
31998 1.4
31999 1.4
32000 0
32001 1.4
32002 1.4
32003 1.4
32004 0
32005 1.4
32006 1.4
32007 0
32008 0
32009 0
32010 1.4
32011 1.4
32012 1.4
32013 1.4
32014 1.4
32015 1.4
32016 1.4
32017 1.4
32018 0
32019 1.4
32020 1.4
32021 0
32022 1.4
32023 0
32024 1.4
32025 0
32026 1.4
32027 1.4
32028 0
32029 0
32030 0
32031 1.4
32032 0
32033 1.4
32034 0
32035 1.4
32036 0
32037 0
32038 0
32039 1.4
32040 1.4
32041 1.4
32042 1.4
32043 1.4
32044 1.4
32045 0
32046 0
32047 1.4
32048 1.4
32049 1.4
32050 1.4
32051 1.4
32052 1.4
32053 1.4
32054 1.4
32055 1.4
32056 1.4
32057 1.4
32058 1.4
32059 0
32060 1.4
32061 1.4
32062 1.4
32063 1.4
32064 0
32065 0
32066 1.4
32067 0
32068 0
32069 1.4
32070 1.4
32071 0
32072 0
32073 1.4
32074 1.4
32075 1.4
32076 0
32077 1.4
32078 1.4
32079 0
32080 1.4
32081 0
32082 1.4
32083 0
32084 1.4
32085 0
32086 0
32087 1.4
32088 1.4
32089 1.4
32090 1.4
32091 0
32092 0
32093 0
32094 0
32095 0
32096 0
32097 1.4
32098 0
32099 1.4
32100 1.4
32101 0
32102 1.4
32103 1.4
32104 0
32105 0
32106 1.4
32107 0
32108 0
32109 1.4
32110 1.4
32111 0
32112 1.4
32113 1.4
32114 1.4
32115 1.4
32116 0
32117 1.4
32118 0
32119 0
32120 1.4
32121 0
32122 1.4
32123 0
32124 1.4
32125 1.4
32126 0
32127 0
32128 1.4
32129 1.4
32130 1.4
32131 1.4
32132 1.4
32133 0
32134 0
32135 1.4
32136 1.4
32137 0
32138 1.4
32139 1.4
32140 1.4
32141 1.4
32142 1.4
32143 1.4
32144 1.4
32145 0
32146 1.4
32147 0
32148 0
32149 0
32150 0
32151 1.4
32152 1.4
32153 0
32154 1.4
32155 1.4
32156 1.4
32157 1.4
32158 0
32159 1.4
32160 0
32161 1.4
32162 1.4
32163 1.4
32164 1.4
32165 1.4
32166 1.4
32167 0
32168 0
32169 1.4
32170 0
32171 1.4
32172 0
32173 1.4
32174 0
32175 1.4
32176 1.4
32177 0
32178 1.4
32179 1.4
32180 0
32181 1.4
32182 1.4
32183 0
32184 1.4
32185 0
32186 1.4
32187 1.4
32188 1.4
32189 0
32190 0
32191 1.4
32192 0
32193 1.4
32194 1.4
32195 0
32196 1.4
32197 0
32198 1.4
32199 1.4
32200 1.4
32201 0
32202 0
32203 1.4
32204 0
32205 0
32206 1.4
32207 1.4
32208 1.4
32209 0
32210 0
32211 0
32212 1.4
32213 1.4
32214 1.4
32215 1.4
32216 0
32217 1.4
32218 0
32219 0
32220 0
32221 1.4
32222 0
32223 1.4
32224 1.4
32225 1.4
32226 1.4
32227 0
32228 1.4
32229 1.4
32230 1.4
32231 0
32232 0
32233 0
32234 1.4
32235 0
32236 0
32237 0
32238 0
32239 1.4
32240 1.4
32241 1.4
32242 0
32243 1.4
32244 0
32245 1.4
32246 0
32247 1.4
32248 0
32249 1.4
32250 0
32251 0
32252 0
32253 1.4
32254 0
32255 1.4
32256 1.4
32257 1.4
32258 1.4
32259 1.4
32260 1.4
32261 0
32262 1.4
32263 1.4
32264 1.4
32265 1.4
32266 1.4
32267 0
32268 0
32269 0
32270 1.4
32271 0
32272 1.4
32273 1.4
32274 1.4
32275 0
32276 1.4
32277 0
32278 0
32279 1.4
32280 0
32281 1.4
32282 1.4
32283 0
32284 1.4
32285 0
32286 1.4
32287 1.4
32288 1.4
32289 0
32290 0
32291 1.4
32292 1.4
32293 1.4
32294 1.4
32295 1.4
32296 1.4
32297 1.4
32298 1.4
32299 1.4
32300 1.4
32301 0
32302 1.4
32303 1.4
32304 0
32305 0
32306 1.4
32307 1.4
32308 1.4
32309 1.4
32310 0
32311 0
32312 0
32313 0
32314 0
32315 0
32316 1.4
32317 1.4
32318 0
32319 1.4
32320 0
32321 0
32322 1.4
32323 0
32324 1.4
32325 0
32326 1.4
32327 1.4
32328 0
32329 0
32330 0
32331 1.4
32332 1.4
32333 0
32334 1.4
32335 1.4
32336 1.4
32337 1.4
32338 1.4
32339 1.4
32340 0
32341 0
32342 1.4
32343 1.4
32344 1.4
32345 1.4
32346 1.4
32347 1.4
32348 1.4
32349 0
32350 1.4
32351 1.4
32352 1.4
32353 1.4
32354 1.4
32355 1.4
32356 1.4
32357 1.4
32358 0
32359 0
32360 1.4
32361 1.4
32362 0
32363 0
32364 0
32365 0
32366 1.4
32367 1.4
32368 0
32369 1.4
32370 1.4
32371 0
32372 1.4
32373 0
32374 1.4
32375 1.4
32376 1.4
32377 1.4
32378 1.4
32379 1.4
32380 0
32381 1.4
32382 1.4
32383 1.4
32384 0
32385 1.4
32386 1.4
32387 1.4
32388 1.4
32389 1.4
32390 0
32391 1.4
32392 1.4
32393 1.4
32394 0
32395 1.4
32396 0
32397 1.4
32398 1.4
32399 0
32400 1.4
32401 1.4
32402 1.4
32403 1.4
32404 1.4
32405 1.4
32406 0
32407 0
32408 1.4
32409 0
32410 1.4
32411 1.4
32412 1.4
32413 1.4
32414 0
32415 1.4
32416 1.4
32417 1.4
32418 1.4
32419 1.4
32420 1.4
32421 1.4
32422 1.4
32423 1.4
32424 0
32425 0
32426 1.4
32427 1.4
32428 1.4
32429 0
32430 0
32431 0
32432 0
32433 1.4
32434 0
32435 1.4
32436 1.4
32437 1.4
32438 1.4
32439 1.4
32440 0
32441 0
32442 1.4
32443 1.4
32444 0
32445 1.4
32446 1.4
32447 1.4
32448 1.4
32449 1.4
32450 0
32451 1.4
32452 1.4
32453 1.4
32454 0
32455 1.4
32456 1.4
32457 0
32458 0
32459 0
32460 0
32461 1.4
32462 0
32463 1.4
32464 1.4
32465 0
32466 1.4
32467 0
32468 1.4
32469 0
32470 0
32471 1.4
32472 0
32473 1.4
32474 0
32475 0
32476 1.4
32477 0
32478 0
32479 1.4
32480 0
32481 0
32482 0
32483 1.4
32484 0
32485 0
32486 1.4
32487 1.4
32488 1.4
32489 1.4
32490 0
32491 1.4
32492 0
32493 1.4
32494 1.4
32495 1.4
32496 1.4
32497 1.4
32498 1.4
32499 1.4
32500 1.4
32501 1.4
32502 1.4
32503 1.4
32504 1.4
32505 0
32506 1.4
32507 0
32508 0
32509 0
32510 0
32511 1.4
32512 0
32513 1.4
32514 1.4
32515 0
32516 1.4
32517 0
32518 0
32519 1.4
32520 1.4
32521 1.4
32522 0
32523 0
32524 1.4
32525 1.4
32526 1.4
32527 1.4
32528 1.4
32529 0
32530 1.4
32531 0
32532 1.4
32533 1.4
32534 0
32535 0
32536 0
32537 1.4
32538 1.4
32539 1.4
32540 0
32541 0
32542 1.4
32543 1.4
32544 0
32545 0
32546 1.4
32547 0
32548 0
32549 1.4
32550 1.4
32551 1.4
32552 1.4
32553 0
32554 0
32555 0
32556 1.4
32557 1.4
32558 1.4
32559 0
32560 1.4
32561 1.4
32562 1.4
32563 1.4
32564 1.4
32565 0
32566 1.4
32567 1.4
32568 1.4
32569 1.4
32570 0
32571 1.4
32572 1.4
32573 0
32574 1.4
32575 0
32576 1.4
32577 0
32578 0
32579 0
32580 1.4
32581 1.4
32582 0
32583 0
32584 0
32585 0
32586 1.4
32587 0
32588 0
32589 0
32590 1.4
32591 0
32592 1.4
32593 0
32594 1.4
32595 0
32596 1.4
32597 0
32598 1.4
32599 1.4
32600 0
32601 0
32602 0
32603 0
32604 0
32605 1.4
32606 1.4
32607 1.4
32608 0
32609 1.4
32610 1.4
32611 0
32612 1.4
32613 0
32614 1.4
32615 1.4
32616 1.4
32617 1.4
32618 0
32619 0
32620 1.4
32621 0
32622 1.4
32623 1.4
32624 0
32625 1.4
32626 1.4
32627 1.4
32628 0
32629 0
32630 1.4
32631 1.4
32632 1.4
32633 0
32634 1.4
32635 1.4
32636 1.4
32637 1.4
32638 1.4
32639 0
32640 1.4
32641 1.4
32642 1.4
32643 0
32644 1.4
32645 0
32646 1.4
32647 1.4
32648 0
32649 1.4
32650 1.4
32651 0
32652 0
32653 1.4
32654 0
32655 1.4
32656 0
32657 1.4
32658 1.4
32659 1.4
32660 1.4
32661 0
32662 0
32663 1.4
32664 1.4
32665 1.4
32666 1.4
32667 1.4
32668 1.4
32669 1.4
32670 1.4
32671 1.4
32672 0
32673 0
32674 0
32675 0
32676 1.4
32677 0
32678 0
32679 1.4
32680 1.4
32681 1.4
32682 0
32683 0
32684 1.4
32685 0
32686 1.4
32687 1.4
32688 1.4
32689 1.4
32690 0
32691 0
32692 1.4
32693 0
32694 0
32695 1.4
32696 1.4
32697 1.4
32698 0
32699 1.4
32700 1.4
32701 0
32702 1.4
32703 0
32704 1.4
32705 1.4
32706 0
32707 0
32708 1.4
32709 0
32710 1.4
32711 0
32712 1.4
32713 0
32714 0
32715 1.4
32716 1.4
32717 1.4
32718 1.4
32719 1.4
32720 1.4
32721 1.4
32722 0
32723 1.4
32724 0
32725 1.4
32726 0
32727 1.4
32728 1.4
32729 1.4
32730 1.4
32731 0
32732 0
32733 1.4
32734 0
32735 1.4
32736 1.4
32737 0
32738 0
32739 1.4
32740 0
32741 0
32742 1.4
32743 1.4
32744 1.4
32745 1.4
32746 1.4
32747 0
32748 0
32749 1.4
32750 0
32751 1.4
32752 0
32753 1.4
32754 1.4
32755 0
32756 1.4
32757 1.4
32758 0
32759 0
32760 1.4
32761 0
32762 0
32763 1.4
32764 1.4
32765 0
32766 1.4
32767 0
32768 0
32769 1.4
32770 1.4
32771 0
32772 1.4
32773 1.4
32774 1.4
32775 0
32776 0
32777 1.4
32778 0
32779 1.4
32780 0
32781 1.4
32782 1.4
32783 1.4
32784 0
32785 0
32786 0
32787 1.4
32788 0
32789 0
32790 1.4
32791 1.4
32792 1.4
32793 0
32794 1.4
32795 1.4
32796 0
32797 1.4
32798 0
32799 1.4
32800 0
32801 0
32802 0
32803 0
32804 0
32805 1.4
32806 1.4
32807 0
32808 1.4
32809 1.4
32810 1.4
32811 1.4
32812 1.4
32813 1.4
32814 1.4
32815 0
32816 1.4
32817 1.4
32818 0
32819 1.4
32820 1.4
32821 1.4
32822 0
32823 1.4
32824 1.4
32825 1.4
32826 1.4
32827 0
32828 1.4
32829 1.4
32830 0
32831 1.4
32832 0
32833 1.4
32834 0
32835 1.4
32836 1.4
32837 0
32838 0
32839 0
32840 1.4
32841 1.4
32842 0
32843 1.4
32844 1.4
32845 0
32846 1.4
32847 1.4
32848 0
32849 0
32850 1.4
32851 1.4
32852 1.4
32853 1.4
32854 0
32855 0
32856 0
32857 0
32858 1.4
32859 1.4
32860 1.4
32861 1.4
32862 1.4
32863 1.4
32864 0
32865 0
32866 0
32867 0
32868 0
32869 1.4
32870 1.4
32871 1.4
32872 0
32873 1.4
32874 1.4
32875 1.4
32876 0
32877 0
32878 0
32879 0
32880 1.4
32881 0
32882 1.4
32883 0
32884 0
32885 0
32886 1.4
32887 1.4
32888 1.4
32889 0
32890 1.4
32891 0
32892 0
32893 0
32894 0
32895 0
32896 0
32897 1.4
32898 0
32899 1.4
32900 1.4
32901 0
32902 1.4
32903 0
32904 0
32905 1.4
32906 0
32907 1.4
32908 0
32909 1.4
32910 1.4
32911 1.4
32912 0
32913 1.4
32914 1.4
32915 1.4
32916 1.4
32917 1.4
32918 1.4
32919 0
32920 0
32921 1.4
32922 1.4
32923 0
32924 1.4
32925 1.4
32926 0
32927 0
32928 0
32929 0
32930 1.4
32931 1.4
32932 1.4
32933 1.4
32934 0
32935 1.4
32936 1.4
32937 1.4
32938 1.4
32939 0
32940 1.4
32941 1.4
32942 1.4
32943 1.4
32944 1.4
32945 1.4
32946 1.4
32947 1.4
32948 0
32949 1.4
32950 1.4
32951 1.4
32952 1.4
32953 0
32954 0
32955 1.4
32956 1.4
32957 1.4
32958 0
32959 0
32960 1.4
32961 1.4
32962 1.4
32963 1.4
32964 1.4
32965 0
32966 1.4
32967 1.4
32968 1.4
32969 1.4
32970 1.4
32971 1.4
32972 1.4
32973 1.4
32974 1.4
32975 1.4
32976 1.4
32977 1.4
32978 0
32979 1.4
32980 0
32981 1.4
32982 0
32983 0
32984 1.4
32985 1.4
32986 0
32987 0
32988 1.4
32989 1.4
32990 1.4
32991 0
32992 1.4
32993 0
32994 1.4
32995 1.4
32996 0
32997 1.4
32998 0
32999 1.4
33000 0
33001 0
33002 1.4
33003 1.4
33004 1.4
33005 1.4
33006 1.4
33007 0
33008 1.4
33009 1.4
33010 1.4
33011 1.4
33012 1.4
33013 1.4
33014 0
33015 1.4
33016 0
33017 1.4
33018 0
33019 1.4
33020 1.4
33021 1.4
33022 0
33023 1.4
33024 1.4
33025 1.4
33026 0
33027 0
33028 1.4
33029 0
33030 0
33031 1.4
33032 1.4
33033 1.4
33034 1.4
33035 1.4
33036 0
33037 1.4
33038 1.4
33039 0
33040 1.4
33041 1.4
33042 0
33043 1.4
33044 1.4
33045 1.4
33046 1.4
33047 1.4
33048 1.4
33049 1.4
33050 1.4
33051 0
33052 0
33053 0
33054 0
33055 1.4
33056 1.4
33057 1.4
33058 1.4
33059 1.4
33060 0
33061 0
33062 1.4
33063 0
33064 1.4
33065 1.4
33066 1.4
33067 1.4
33068 0
33069 1.4
33070 1.4
33071 1.4
33072 1.4
33073 1.4
33074 0
33075 0
33076 1.4
33077 1.4
33078 1.4
33079 1.4
33080 0
33081 0
33082 0
33083 0
33084 0
33085 0
33086 1.4
33087 1.4
33088 0
33089 1.4
33090 1.4
33091 0
33092 0
33093 1.4
33094 0
33095 0
33096 1.4
33097 0
33098 1.4
33099 0
33100 1.4
33101 0
33102 1.4
33103 0
33104 1.4
33105 0
33106 1.4
33107 0
33108 1.4
33109 0
33110 0
33111 1.4
33112 0
33113 1.4
33114 0
33115 1.4
33116 1.4
33117 1.4
33118 1.4
33119 0
33120 0
33121 1.4
33122 0
33123 0
33124 1.4
33125 1.4
33126 1.4
33127 0
33128 0
33129 0
33130 1.4
33131 1.4
33132 1.4
33133 1.4
33134 0
33135 0
33136 1.4
33137 1.4
33138 1.4
33139 1.4
33140 0
33141 1.4
33142 0
33143 1.4
33144 0
33145 0
33146 1.4
33147 1.4
33148 1.4
33149 1.4
33150 0
33151 0
33152 1.4
33153 1.4
33154 1.4
33155 1.4
33156 1.4
33157 1.4
33158 1.4
33159 1.4
33160 1.4
33161 1.4
33162 1.4
33163 0
33164 1.4
33165 0
33166 0
33167 0
33168 0
33169 1.4
33170 0
33171 1.4
33172 0
33173 0
33174 1.4
33175 1.4
33176 1.4
33177 0
33178 1.4
33179 0
33180 1.4
33181 0
33182 1.4
33183 1.4
33184 0
33185 1.4
33186 1.4
33187 0
33188 1.4
33189 1.4
33190 1.4
33191 0
33192 0
33193 1.4
33194 1.4
33195 0
33196 1.4
33197 0
33198 0
33199 1.4
33200 1.4
33201 0
33202 1.4
33203 0
33204 1.4
33205 0
33206 1.4
33207 1.4
33208 0
33209 1.4
33210 1.4
33211 0
33212 0
33213 1.4
33214 1.4
33215 1.4
33216 0
33217 1.4
33218 1.4
33219 0
33220 1.4
33221 1.4
33222 0
33223 1.4
33224 0
33225 1.4
33226 0
33227 1.4
33228 1.4
33229 0
33230 0
33231 1.4
33232 0
33233 0
33234 0
33235 0
33236 0
33237 1.4
33238 1.4
33239 1.4
33240 1.4
33241 1.4
33242 1.4
33243 1.4
33244 1.4
33245 1.4
33246 0
33247 1.4
33248 0
33249 0
33250 1.4
33251 1.4
33252 0
33253 0
33254 0
33255 0
33256 1.4
33257 0
33258 1.4
33259 0
33260 0
33261 0
33262 1.4
33263 1.4
33264 1.4
33265 1.4
33266 1.4
33267 1.4
33268 1.4
33269 1.4
33270 0
33271 1.4
33272 0
33273 1.4
33274 0
33275 0
33276 1.4
33277 1.4
33278 0
33279 0
33280 1.4
33281 1.4
33282 1.4
33283 0
33284 1.4
33285 1.4
33286 1.4
33287 1.4
33288 1.4
33289 1.4
33290 0
33291 0
33292 1.4
33293 1.4
33294 0
33295 1.4
33296 1.4
33297 1.4
33298 0
33299 1.4
33300 0
33301 0
33302 1.4
33303 1.4
33304 0
33305 0
33306 1.4
33307 1.4
33308 0
33309 1.4
33310 0
33311 1.4
33312 1.4
33313 1.4
33314 1.4
33315 0
33316 0
33317 0
33318 0
33319 0
33320 0
33321 1.4
33322 0
33323 0
33324 1.4
33325 1.4
33326 1.4
33327 1.4
33328 1.4
33329 1.4
33330 0
33331 1.4
33332 0
33333 1.4
33334 0
33335 1.4
33336 0
33337 1.4
33338 0
33339 1.4
33340 1.4
33341 1.4
33342 0
33343 0
33344 1.4
33345 0
33346 1.4
33347 0
33348 0
33349 1.4
33350 1.4
33351 0
33352 1.4
33353 0
33354 0
33355 1.4
33356 1.4
33357 1.4
33358 0
33359 0
33360 0
33361 0
33362 1.4
33363 0
33364 0
33365 0
33366 1.4
33367 0
33368 1.4
33369 0
33370 0
33371 0
33372 0
33373 0
33374 0
33375 0
33376 1.4
33377 1.4
33378 1.4
33379 1.4
33380 0
33381 0
33382 0
33383 1.4
33384 1.4
33385 1.4
33386 1.4
33387 1.4
33388 1.4
33389 1.4
33390 1.4
33391 0
33392 1.4
33393 1.4
33394 1.4
33395 1.4
33396 0
33397 1.4
33398 1.4
33399 0
33400 0
33401 0
33402 0
33403 1.4
33404 1.4
33405 1.4
33406 1.4
33407 0
33408 1.4
33409 1.4
33410 0
33411 0
33412 0
33413 1.4
33414 1.4
33415 1.4
33416 1.4
33417 1.4
33418 1.4
33419 1.4
33420 1.4
33421 1.4
33422 1.4
33423 1.4
33424 0
33425 1.4
33426 1.4
33427 0
33428 0
33429 0
33430 1.4
33431 0
33432 1.4
33433 1.4
33434 1.4
33435 1.4
33436 0
33437 0
33438 0
33439 1.4
33440 1.4
33441 0
33442 0
33443 0
33444 0
33445 1.4
33446 0
33447 1.4
33448 1.4
33449 0
33450 1.4
33451 1.4
33452 1.4
33453 1.4
33454 1.4
33455 1.4
33456 1.4
33457 0
33458 0
33459 1.4
33460 1.4
33461 1.4
33462 0
33463 0
33464 1.4
33465 1.4
33466 0
33467 1.4
33468 1.4
33469 0
33470 1.4
33471 1.4
33472 1.4
33473 1.4
33474 0
33475 0
33476 0
33477 0
33478 1.4
33479 0
33480 0
33481 1.4
33482 1.4
33483 1.4
33484 0
33485 0
33486 1.4
33487 1.4
33488 1.4
33489 0
33490 0
33491 1.4
33492 1.4
33493 0
33494 0
33495 1.4
33496 0
33497 0
33498 0
33499 0
33500 1.4
33501 0
33502 0
33503 1.4
33504 1.4
33505 1.4
33506 1.4
33507 0
33508 1.4
33509 0
33510 1.4
33511 0
33512 1.4
33513 0
33514 0
33515 1.4
33516 0
33517 0
33518 1.4
33519 1.4
33520 1.4
33521 1.4
33522 0
33523 0
33524 0
33525 1.4
33526 0
33527 1.4
33528 0
33529 1.4
33530 1.4
33531 0
33532 0
33533 1.4
33534 1.4
33535 1.4
33536 1.4
33537 1.4
33538 0
33539 0
33540 1.4
33541 0
33542 1.4
33543 1.4
33544 1.4
33545 1.4
33546 1.4
33547 0
33548 0
33549 0
33550 1.4
33551 1.4
33552 1.4
33553 1.4
33554 1.4
33555 0
33556 0
33557 1.4
33558 1.4
33559 0
33560 0
33561 0
33562 1.4
33563 1.4
33564 1.4
33565 1.4
33566 1.4
33567 0
33568 0
33569 1.4
33570 0
33571 1.4
33572 1.4
33573 1.4
33574 0
33575 1.4
33576 0
33577 0
33578 1.4
33579 0
33580 0
33581 0
33582 1.4
33583 1.4
33584 1.4
33585 1.4
33586 0
33587 1.4
33588 0
33589 1.4
33590 0
33591 1.4
33592 0
33593 1.4
33594 1.4
33595 0
33596 1.4
33597 1.4
33598 0
33599 1.4
33600 1.4
33601 1.4
33602 0
33603 1.4
33604 1.4
33605 0
33606 0
33607 1.4
33608 0
33609 0
33610 0
33611 0
33612 0
33613 0
33614 1.4
33615 1.4
33616 0
33617 1.4
33618 1.4
33619 0
33620 0
33621 1.4
33622 1.4
33623 0
33624 1.4
33625 0
33626 1.4
33627 1.4
33628 1.4
33629 1.4
33630 0
33631 0
33632 0
33633 0
33634 1.4
33635 1.4
33636 1.4
33637 1.4
33638 0
33639 0
33640 0
33641 0
33642 1.4
33643 1.4
33644 0
33645 1.4
33646 1.4
33647 1.4
33648 1.4
33649 0
33650 1.4
33651 0
33652 1.4
33653 1.4
33654 0
33655 1.4
33656 0
33657 0
33658 0
33659 0
33660 0
33661 0
33662 0
33663 1.4
33664 1.4
33665 1.4
33666 1.4
33667 0
33668 1.4
33669 1.4
33670 0
33671 1.4
33672 1.4
33673 1.4
33674 0
33675 1.4
33676 1.4
33677 1.4
33678 0
33679 1.4
33680 0
33681 0
33682 1.4
33683 1.4
33684 1.4
33685 0
33686 0
33687 1.4
33688 0
33689 1.4
33690 1.4
33691 1.4
33692 1.4
33693 1.4
33694 0
33695 0
33696 0
33697 0
33698 0
33699 1.4
33700 0
33701 0
33702 1.4
33703 0
33704 0
33705 1.4
33706 1.4
33707 1.4
33708 0
33709 1.4
33710 1.4
33711 1.4
33712 1.4
33713 1.4
33714 1.4
33715 0
33716 0
33717 1.4
33718 1.4
33719 0
33720 1.4
33721 1.4
33722 1.4
33723 1.4
33724 0
33725 1.4
33726 1.4
33727 0
33728 0
33729 1.4
33730 0
33731 1.4
33732 1.4
33733 0
33734 1.4
33735 0
33736 0
33737 0
33738 1.4
33739 1.4
33740 1.4
33741 1.4
33742 0
33743 1.4
33744 1.4
33745 0
33746 0
33747 1.4
33748 1.4
33749 0
33750 1.4
33751 0
33752 1.4
33753 0
33754 0
33755 0
33756 1.4
33757 0
33758 1.4
33759 1.4
33760 0
33761 0
33762 1.4
33763 1.4
33764 0
33765 1.4
33766 1.4
33767 0
33768 1.4
33769 0
33770 1.4
33771 0
33772 0
33773 1.4
33774 1.4
33775 0
33776 1.4
33777 0
33778 1.4
33779 1.4
33780 0
33781 0
33782 0
33783 1.4
33784 1.4
33785 1.4
33786 1.4
33787 1.4
33788 1.4
33789 0
33790 1.4
33791 1.4
33792 1.4
33793 0
33794 1.4
33795 1.4
33796 1.4
33797 0
33798 0
33799 1.4
33800 1.4
33801 1.4
33802 1.4
33803 1.4
33804 1.4
33805 1.4
33806 0
33807 1.4
33808 0
33809 0
33810 1.4
33811 1.4
33812 1.4
33813 1.4
33814 1.4
33815 1.4
33816 1.4
33817 0
33818 0
33819 0
33820 0
33821 1.4
33822 1.4
33823 1.4
33824 0
33825 1.4
33826 1.4
33827 1.4
33828 1.4
33829 1.4
33830 0
33831 1.4
33832 0
33833 0
33834 1.4
33835 1.4
33836 1.4
33837 1.4
33838 1.4
33839 1.4
33840 1.4
33841 0
33842 0
33843 0
33844 0
33845 1.4
33846 0
33847 1.4
33848 1.4
33849 1.4
33850 1.4
33851 0
33852 1.4
33853 1.4
33854 1.4
33855 1.4
33856 1.4
33857 1.4
33858 0
33859 1.4
33860 1.4
33861 0
33862 1.4
33863 0
33864 0
33865 1.4
33866 1.4
33867 0
33868 1.4
33869 0
33870 1.4
33871 0
33872 0
33873 1.4
33874 1.4
33875 0
33876 1.4
33877 0
33878 1.4
33879 1.4
33880 1.4
33881 1.4
33882 0
33883 1.4
33884 0
33885 1.4
33886 1.4
33887 1.4
33888 1.4
33889 1.4
33890 0
33891 0
33892 0
33893 0
33894 0
33895 1.4
33896 1.4
33897 1.4
33898 1.4
33899 1.4
33900 1.4
33901 1.4
33902 0
33903 1.4
33904 0
33905 0
33906 1.4
33907 1.4
33908 0
33909 1.4
33910 1.4
33911 0
33912 1.4
33913 1.4
33914 0
33915 1.4
33916 1.4
33917 0
33918 1.4
33919 0
33920 1.4
33921 1.4
33922 1.4
33923 1.4
33924 1.4
33925 0
33926 1.4
33927 1.4
33928 0
33929 1.4
33930 0
33931 1.4
33932 0
33933 1.4
33934 0
33935 0
33936 0
33937 1.4
33938 1.4
33939 1.4
33940 1.4
33941 1.4
33942 0
33943 0
33944 0
33945 0
33946 1.4
33947 1.4
33948 1.4
33949 1.4
33950 1.4
33951 0
33952 1.4
33953 0
33954 0
33955 1.4
33956 1.4
33957 1.4
33958 0
33959 0
33960 1.4
33961 1.4
33962 1.4
33963 1.4
33964 1.4
33965 1.4
33966 1.4
33967 0
33968 0
33969 1.4
33970 1.4
33971 1.4
33972 0
33973 0
33974 0
33975 1.4
33976 1.4
33977 1.4
33978 0
33979 1.4
33980 1.4
33981 1.4
33982 0
33983 1.4
33984 1.4
33985 1.4
33986 0
33987 1.4
33988 0
33989 1.4
33990 1.4
33991 1.4
33992 1.4
33993 1.4
33994 1.4
33995 0
33996 0
33997 0
33998 0
33999 1.4
34000 0
34001 0
34002 1.4
34003 0
34004 1.4
34005 0
34006 0
34007 0
34008 1.4
34009 0
34010 1.4
34011 1.4
34012 0
34013 1.4
34014 1.4
34015 1.4
34016 1.4
34017 0
34018 1.4
34019 0
34020 0
34021 0
34022 1.4
34023 1.4
34024 1.4
34025 1.4
34026 1.4
34027 1.4
34028 0
34029 0
34030 0
34031 1.4
34032 0
34033 1.4
34034 1.4
34035 0
34036 0
34037 0
34038 0
34039 1.4
34040 1.4
34041 0
34042 1.4
34043 1.4
34044 1.4
34045 1.4
34046 1.4
34047 0
34048 1.4
34049 0
34050 1.4
34051 1.4
34052 1.4
34053 0
34054 0
34055 0
34056 0
34057 0
34058 0
34059 0
34060 0
34061 1.4
34062 0
34063 1.4
34064 1.4
34065 1.4
34066 1.4
34067 1.4
34068 1.4
34069 0
34070 1.4
34071 0
34072 0
34073 0
34074 1.4
34075 0
34076 1.4
34077 1.4
34078 1.4
34079 0
34080 0
34081 1.4
34082 0
34083 0
34084 1.4
34085 0
34086 1.4
34087 1.4
34088 1.4
34089 1.4
34090 0
34091 1.4
34092 1.4
34093 1.4
34094 0
34095 1.4
34096 1.4
34097 0
34098 0
34099 0
34100 0
34101 1.4
34102 0
34103 0
34104 0
34105 1.4
34106 1.4
34107 1.4
34108 0
34109 1.4
34110 1.4
34111 1.4
34112 1.4
34113 1.4
34114 1.4
34115 0
34116 0
34117 1.4
34118 1.4
34119 1.4
34120 1.4
34121 1.4
34122 1.4
34123 1.4
34124 0
34125 1.4
34126 0
34127 0
34128 1.4
34129 0
34130 0
34131 0
34132 0
34133 1.4
34134 0
34135 1.4
34136 1.4
34137 1.4
34138 1.4
34139 1.4
34140 1.4
34141 0
34142 0
34143 1.4
34144 1.4
34145 1.4
34146 0
34147 1.4
34148 0
34149 0
34150 1.4
34151 1.4
34152 0
34153 1.4
34154 0
34155 1.4
34156 0
34157 0
34158 1.4
34159 0
34160 1.4
34161 1.4
34162 1.4
34163 0
34164 1.4
34165 1.4
34166 1.4
34167 0
34168 0
34169 1.4
34170 0
34171 0
34172 1.4
34173 1.4
34174 1.4
34175 1.4
34176 1.4
34177 0
34178 0
34179 1.4
34180 0
34181 1.4
34182 0
34183 1.4
34184 1.4
34185 1.4
34186 0
34187 1.4
34188 0
34189 1.4
34190 1.4
34191 0
34192 0
34193 1.4
34194 1.4
34195 1.4
34196 1.4
34197 0
34198 1.4
34199 0
34200 1.4
34201 1.4
34202 0
34203 1.4
34204 1.4
34205 0
34206 1.4
34207 1.4
34208 0
34209 1.4
34210 0
34211 1.4
34212 1.4
34213 1.4
34214 0
34215 1.4
34216 0
34217 0
34218 1.4
34219 1.4
34220 0
34221 0
34222 1.4
34223 1.4
34224 1.4
34225 0
34226 1.4
34227 0
34228 0
34229 1.4
34230 0
34231 0
34232 1.4
34233 0
34234 1.4
34235 0
34236 0
34237 1.4
34238 1.4
34239 0
34240 0
34241 1.4
34242 0
34243 0
34244 0
34245 1.4
34246 1.4
34247 0
34248 1.4
34249 1.4
34250 1.4
34251 1.4
34252 1.4
34253 0
34254 0
34255 1.4
34256 0
34257 1.4
34258 1.4
34259 1.4
34260 1.4
34261 1.4
34262 0
34263 1.4
34264 0
34265 1.4
34266 0
34267 1.4
34268 0
34269 1.4
34270 0
34271 1.4
34272 0
34273 1.4
34274 0
34275 1.4
34276 0
34277 0
34278 1.4
34279 0
34280 0
34281 0
34282 1.4
34283 0
34284 0
34285 1.4
34286 1.4
34287 0
34288 1.4
34289 0
34290 0
34291 0
34292 0
34293 0
34294 0
34295 0
34296 1.4
34297 0
34298 1.4
34299 1.4
34300 1.4
34301 0
34302 0
34303 1.4
34304 0
34305 0
34306 1.4
34307 1.4
34308 0
34309 1.4
34310 1.4
34311 0
34312 0
34313 1.4
34314 1.4
34315 0
34316 0
34317 0
34318 0
34319 0
34320 1.4
34321 0
34322 1.4
34323 0
34324 0
34325 0
34326 0
34327 0
34328 1.4
34329 0
34330 1.4
34331 0
34332 0
34333 1.4
34334 0
34335 1.4
34336 0
34337 0
34338 1.4
34339 1.4
34340 0
34341 0
34342 0
34343 1.4
34344 1.4
34345 1.4
34346 1.4
34347 0
34348 1.4
34349 1.4
34350 1.4
34351 0
34352 0
34353 1.4
34354 1.4
34355 0
34356 0
34357 1.4
34358 1.4
34359 0
34360 0
34361 1.4
34362 1.4
34363 0
34364 0
34365 1.4
34366 0
34367 0
34368 0
34369 1.4
34370 1.4
34371 1.4
34372 0
34373 1.4
34374 1.4
34375 1.4
34376 0
34377 1.4
34378 0
34379 0
34380 1.4
34381 1.4
34382 1.4
34383 1.4
34384 1.4
34385 1.4
34386 1.4
34387 0
34388 0
34389 1.4
34390 1.4
34391 1.4
34392 1.4
34393 1.4
34394 1.4
34395 1.4
34396 0
34397 0
34398 1.4
34399 1.4
34400 0
34401 1.4
34402 1.4
34403 0
34404 1.4
34405 1.4
34406 1.4
34407 1.4
34408 0
34409 0
34410 0
34411 1.4
34412 1.4
34413 0
34414 0
34415 0
34416 1.4
34417 1.4
34418 1.4
34419 1.4
34420 1.4
34421 1.4
34422 1.4
34423 0
34424 0
34425 1.4
34426 1.4
34427 1.4
34428 0
34429 1.4
34430 1.4
34431 0
34432 1.4
34433 0
34434 1.4
34435 1.4
34436 1.4
34437 1.4
34438 0
34439 1.4
34440 1.4
34441 1.4
34442 1.4
34443 0
34444 1.4
34445 1.4
34446 0
34447 1.4
34448 1.4
34449 1.4
34450 1.4
34451 0
34452 1.4
34453 0
34454 1.4
34455 1.4
34456 0
34457 1.4
34458 1.4
34459 1.4
34460 0
34461 0
34462 0
34463 0
34464 0
34465 0
34466 0
34467 1.4
34468 1.4
34469 0
34470 1.4
34471 1.4
34472 1.4
34473 0
34474 0
34475 1.4
34476 1.4
34477 1.4
34478 0
34479 1.4
34480 0
34481 1.4
34482 1.4
34483 0
34484 1.4
34485 1.4
34486 1.4
34487 1.4
34488 0
34489 1.4
34490 1.4
34491 1.4
34492 1.4
34493 0
34494 0
34495 1.4
34496 0
34497 0
34498 0
34499 1.4
34500 0
34501 1.4
34502 0
34503 1.4
34504 1.4
34505 0
34506 1.4
34507 1.4
34508 0
34509 0
34510 0
34511 0
34512 1.4
34513 0
34514 0
34515 1.4
34516 1.4
34517 1.4
34518 0
34519 1.4
34520 1.4
34521 0
34522 0
34523 0
34524 1.4
34525 1.4
34526 0
34527 0
34528 1.4
34529 1.4
34530 1.4
34531 0
34532 1.4
34533 0
34534 0
34535 1.4
34536 0
34537 0
34538 1.4
34539 0
34540 1.4
34541 1.4
34542 1.4
34543 0
34544 0
34545 1.4
34546 0
34547 0
34548 1.4
34549 1.4
34550 0
34551 1.4
34552 0
34553 1.4
34554 1.4
34555 0
34556 1.4
34557 1.4
34558 1.4
34559 1.4
34560 0
34561 0
34562 0
34563 0
34564 1.4
34565 0
34566 1.4
34567 0
34568 1.4
34569 0
34570 1.4
34571 1.4
34572 0
34573 1.4
34574 1.4
34575 0
34576 1.4
34577 1.4
34578 0
34579 0
34580 0
34581 0
34582 1.4
34583 1.4
34584 1.4
34585 1.4
34586 0
34587 1.4
34588 1.4
34589 1.4
34590 1.4
34591 1.4
34592 0
34593 0
34594 0
34595 1.4
34596 0
34597 0
34598 0
34599 0
34600 1.4
34601 0
34602 0
34603 0
34604 0
34605 0
34606 0
34607 0
34608 0
34609 1.4
34610 1.4
34611 0
34612 1.4
34613 1.4
34614 1.4
34615 1.4
34616 1.4
34617 1.4
34618 0
34619 1.4
34620 0
34621 1.4
34622 1.4
34623 1.4
34624 0
34625 1.4
34626 1.4
34627 1.4
34628 1.4
34629 1.4
34630 1.4
34631 1.4
34632 1.4
34633 0
34634 0
34635 1.4
34636 0
34637 1.4
34638 0
34639 1.4
34640 0
34641 1.4
34642 1.4
34643 1.4
34644 0
34645 0
34646 1.4
34647 0
34648 1.4
34649 0
34650 1.4
34651 0
34652 1.4
34653 1.4
34654 1.4
34655 0
34656 0
34657 1.4
34658 1.4
34659 1.4
34660 0
34661 0
34662 1.4
34663 0
34664 0
34665 1.4
34666 0
34667 1.4
34668 1.4
34669 1.4
34670 0
34671 1.4
34672 0
34673 1.4
34674 0
34675 1.4
34676 1.4
34677 0
34678 0
34679 1.4
34680 1.4
34681 1.4
34682 0
34683 1.4
34684 0
34685 0
34686 0
34687 1.4
34688 1.4
34689 1.4
34690 1.4
34691 1.4
34692 0
34693 0
34694 1.4
34695 0
34696 0
34697 1.4
34698 1.4
34699 0
34700 1.4
34701 0
34702 1.4
34703 1.4
34704 0
34705 0
34706 1.4
34707 0
34708 0
34709 1.4
34710 0
34711 0
34712 0
34713 1.4
34714 1.4
34715 1.4
34716 0
34717 0
34718 0
34719 1.4
34720 0
34721 0
34722 1.4
34723 1.4
34724 0
34725 1.4
34726 0
34727 1.4
34728 0
34729 1.4
34730 1.4
34731 1.4
34732 0
34733 1.4
34734 0
34735 0
34736 1.4
34737 1.4
34738 1.4
34739 0
34740 1.4
34741 1.4
34742 1.4
34743 0
34744 0
34745 0
34746 1.4
34747 0
34748 1.4
34749 1.4
34750 0
34751 0
34752 1.4
34753 1.4
34754 0
34755 0
34756 1.4
34757 0
34758 0
34759 1.4
34760 1.4
34761 1.4
34762 0
34763 0
34764 0
34765 1.4
34766 0
34767 1.4
34768 1.4
34769 1.4
34770 1.4
34771 1.4
34772 1.4
34773 1.4
34774 0
34775 0
34776 1.4
34777 1.4
34778 0
34779 0
34780 0
34781 1.4
34782 0
34783 1.4
34784 1.4
34785 1.4
34786 1.4
34787 1.4
34788 1.4
34789 1.4
34790 1.4
34791 1.4
34792 0
34793 0
34794 1.4
34795 0
34796 1.4
34797 1.4
34798 1.4
34799 1.4
34800 1.4
34801 1.4
34802 1.4
34803 1.4
34804 0
34805 1.4
34806 0
34807 0
34808 1.4
34809 1.4
34810 1.4
34811 0
34812 1.4
34813 0
34814 0
34815 0
34816 1.4
34817 1.4
34818 0
34819 1.4
34820 1.4
34821 1.4
34822 0
34823 0
34824 0
34825 0
34826 0
34827 1.4
34828 1.4
34829 0
34830 1.4
34831 1.4
34832 1.4
34833 1.4
34834 1.4
34835 0
34836 0
34837 0
34838 0
34839 0
34840 1.4
34841 0
34842 1.4
34843 1.4
34844 1.4
34845 1.4
34846 1.4
34847 0
34848 1.4
34849 1.4
34850 0
34851 1.4
34852 1.4
34853 0
34854 0
34855 1.4
34856 1.4
34857 1.4
34858 1.4
34859 0
34860 1.4
34861 1.4
34862 1.4
34863 1.4
34864 0
34865 1.4
34866 1.4
34867 1.4
34868 1.4
34869 1.4
34870 0
34871 1.4
34872 1.4
34873 1.4
34874 1.4
34875 1.4
34876 1.4
34877 0
34878 0
34879 1.4
34880 1.4
34881 0
34882 1.4
34883 1.4
34884 0
34885 1.4
34886 1.4
34887 0
34888 1.4
34889 1.4
34890 0
34891 0
34892 1.4
34893 1.4
34894 0
34895 0
34896 1.4
34897 0
34898 0
34899 1.4
34900 1.4
34901 0
34902 0
34903 0
34904 0
34905 1.4
34906 1.4
34907 0
34908 1.4
34909 1.4
34910 1.4
34911 1.4
34912 0
34913 1.4
34914 0
34915 0
34916 1.4
34917 1.4
34918 1.4
34919 0
34920 1.4
34921 1.4
34922 1.4
34923 1.4
34924 1.4
34925 0
34926 1.4
34927 1.4
34928 1.4
34929 1.4
34930 0
34931 1.4
34932 1.4
34933 1.4
34934 0
34935 0
34936 1.4
34937 1.4
34938 1.4
34939 1.4
34940 1.4
34941 0
34942 0
34943 1.4
34944 0
34945 1.4
34946 0
34947 1.4
34948 0
34949 0
34950 1.4
34951 0
34952 1.4
34953 0
34954 1.4
34955 1.4
34956 0
34957 0
34958 0
34959 1.4
34960 1.4
34961 0
34962 1.4
34963 0
34964 0
34965 1.4
34966 1.4
34967 1.4
34968 1.4
34969 0
34970 0
34971 0
34972 1.4
34973 1.4
34974 1.4
34975 1.4
34976 0
34977 1.4
34978 1.4
34979 1.4
34980 0
34981 1.4
34982 0
34983 0
34984 1.4
34985 1.4
34986 0
34987 1.4
34988 0
34989 0
34990 0
34991 0
34992 1.4
34993 1.4
34994 1.4
34995 1.4
34996 0
34997 1.4
34998 0
34999 0
35000 1.4
35001 1.4
35002 1.4
35003 0
35004 1.4
35005 1.4
35006 1.4
35007 1.4
35008 0
35009 1.4
35010 0
35011 1.4
35012 1.4
35013 0
35014 0
35015 0
35016 1.4
35017 0
35018 1.4
35019 1.4
35020 0
35021 0
35022 1.4
35023 1.4
35024 1.4
35025 0
35026 1.4
35027 0
35028 1.4
35029 1.4
35030 1.4
35031 0
35032 1.4
35033 1.4
35034 0
35035 1.4
35036 1.4
35037 0
35038 1.4
35039 1.4
35040 1.4
35041 0
35042 1.4
35043 0
35044 1.4
35045 0
35046 0
35047 1.4
35048 1.4
35049 1.4
35050 1.4
35051 1.4
35052 0
35053 0
35054 0
35055 1.4
35056 1.4
35057 0
35058 1.4
35059 0
35060 1.4
35061 0
35062 0
35063 0
35064 1.4
35065 0
35066 1.4
35067 0
35068 1.4
35069 0
35070 1.4
35071 1.4
35072 1.4
35073 1.4
35074 1.4
35075 0
35076 1.4
35077 1.4
35078 0
35079 1.4
35080 0
35081 0
35082 1.4
35083 1.4
35084 0
35085 1.4
35086 1.4
35087 0
35088 1.4
35089 1.4
35090 1.4
35091 0
35092 1.4
35093 0
35094 1.4
35095 1.4
35096 1.4
35097 1.4
35098 1.4
35099 0
35100 0
35101 1.4
35102 1.4
35103 0
35104 1.4
35105 0
35106 0
35107 0
35108 0
35109 0
35110 0
35111 1.4
35112 0
35113 0
35114 1.4
35115 0
35116 0
35117 1.4
35118 1.4
35119 1.4
35120 0
35121 0
35122 0
35123 0
35124 0
35125 0
35126 0
35127 0
35128 0
35129 0
35130 0
35131 1.4
35132 1.4
35133 1.4
35134 1.4
35135 0
35136 1.4
35137 1.4
35138 1.4
35139 0
35140 0
35141 0
35142 1.4
35143 0
35144 0
35145 1.4
35146 1.4
35147 0
35148 1.4
35149 1.4
35150 1.4
35151 1.4
35152 0
35153 1.4
35154 0
35155 1.4
35156 0
35157 1.4
35158 1.4
35159 0
35160 0
35161 1.4
35162 1.4
35163 0
35164 0
35165 0
35166 1.4
35167 1.4
35168 0
35169 0
35170 0
35171 1.4
35172 1.4
35173 0
35174 1.4
35175 0
35176 0
35177 0
35178 0
35179 1.4
35180 0
35181 1.4
35182 1.4
35183 1.4
35184 1.4
35185 0
35186 0
35187 1.4
35188 1.4
35189 0
35190 0
35191 1.4
35192 1.4
35193 1.4
35194 1.4
35195 1.4
35196 0
35197 1.4
35198 1.4
35199 1.4
35200 0
35201 1.4
35202 0
35203 0
35204 1.4
35205 0
35206 0
35207 1.4
35208 0
35209 0
35210 0
35211 0
35212 1.4
35213 1.4
35214 1.4
35215 1.4
35216 0
35217 0
35218 0
35219 0
35220 1.4
35221 0
35222 1.4
35223 1.4
35224 0
35225 0
35226 1.4
35227 1.4
35228 1.4
35229 0
35230 0
35231 1.4
35232 1.4
35233 0
35234 1.4
35235 1.4
35236 1.4
35237 0
35238 0
35239 0
35240 0
35241 0
35242 1.4
35243 1.4
35244 1.4
35245 0
35246 0
35247 1.4
35248 0
35249 1.4
35250 0
35251 0
35252 0
35253 1.4
35254 0
35255 0
35256 0
35257 1.4
35258 1.4
35259 1.4
35260 0
35261 0
35262 1.4
35263 0
35264 0
35265 0
35266 1.4
35267 0
35268 1.4
35269 0
35270 1.4
35271 1.4
35272 0
35273 1.4
35274 1.4
35275 1.4
35276 1.4
35277 0
35278 1.4
35279 0
35280 1.4
35281 1.4
35282 1.4
35283 1.4
35284 1.4
35285 1.4
35286 0
35287 0
35288 1.4
35289 0
35290 0
35291 0
35292 0
35293 1.4
35294 0
35295 1.4
35296 0
35297 1.4
35298 0
35299 1.4
35300 1.4
35301 0
35302 0
35303 1.4
35304 1.4
35305 1.4
35306 1.4
35307 0
35308 0
35309 0
35310 0
35311 0
35312 1.4
35313 1.4
35314 1.4
35315 0
35316 1.4
35317 0
35318 1.4
35319 1.4
35320 1.4
35321 0
35322 1.4
35323 0
35324 0
35325 0
35326 0
35327 0
35328 1.4
35329 0
35330 1.4
35331 0
35332 0
35333 1.4
35334 1.4
35335 1.4
35336 1.4
35337 0
35338 0
35339 1.4
35340 1.4
35341 1.4
35342 1.4
35343 1.4
35344 1.4
35345 0
35346 1.4
35347 1.4
35348 0
35349 0
35350 1.4
35351 1.4
35352 1.4
35353 1.4
35354 1.4
35355 0
35356 0
35357 0
35358 0
35359 0
35360 0
35361 1.4
35362 0
35363 0
35364 1.4
35365 1.4
35366 0
35367 0
35368 1.4
35369 0
35370 1.4
35371 1.4
35372 0
35373 1.4
35374 1.4
35375 1.4
35376 0
35377 0
35378 1.4
35379 1.4
35380 1.4
35381 0
35382 0
35383 1.4
35384 1.4
35385 0
35386 1.4
35387 1.4
35388 1.4
35389 0
35390 1.4
35391 0
35392 1.4
35393 0
35394 1.4
35395 1.4
35396 1.4
35397 0
35398 0
35399 1.4
35400 1.4
35401 0
35402 1.4
35403 0
35404 1.4
35405 0
35406 0
35407 1.4
35408 0
35409 0
35410 1.4
35411 0
35412 1.4
35413 0
35414 1.4
35415 1.4
35416 1.4
35417 1.4
35418 1.4
35419 1.4
35420 0
35421 0
35422 1.4
35423 1.4
35424 0
35425 1.4
35426 0
35427 1.4
35428 0
35429 1.4
35430 1.4
35431 0
35432 1.4
35433 0
35434 1.4
35435 0
35436 1.4
35437 0
35438 1.4
35439 0
35440 1.4
35441 0
35442 1.4
35443 1.4
35444 0
35445 0
35446 1.4
35447 0
35448 1.4
35449 1.4
35450 1.4
35451 1.4
35452 1.4
35453 0
35454 1.4
35455 0
35456 1.4
35457 0
35458 1.4
35459 1.4
35460 1.4
35461 1.4
35462 1.4
35463 1.4
35464 1.4
35465 0
35466 1.4
35467 0
35468 1.4
35469 1.4
35470 1.4
35471 1.4
35472 1.4
35473 0
35474 1.4
35475 0
35476 1.4
35477 0
35478 0
35479 1.4
35480 0
35481 1.4
35482 1.4
35483 1.4
35484 1.4
35485 1.4
35486 0
35487 1.4
35488 0
35489 1.4
35490 0
35491 0
35492 0
35493 1.4
35494 0
35495 1.4
35496 1.4
35497 1.4
35498 1.4
35499 0
35500 1.4
35501 0
35502 1.4
35503 0
35504 0
35505 1.4
35506 1.4
35507 1.4
35508 1.4
35509 0
35510 1.4
35511 0
35512 0
35513 1.4
35514 0
35515 0
35516 0
35517 1.4
35518 0
35519 1.4
35520 1.4
35521 1.4
35522 1.4
35523 1.4
35524 1.4
35525 0
35526 1.4
35527 0
35528 1.4
35529 0
35530 0
35531 1.4
35532 1.4
35533 1.4
35534 1.4
35535 1.4
35536 0
35537 1.4
35538 0
35539 1.4
35540 1.4
35541 1.4
35542 1.4
35543 1.4
35544 0
35545 1.4
35546 1.4
35547 1.4
35548 0
35549 1.4
35550 0
35551 1.4
35552 1.4
35553 1.4
35554 0
35555 0
35556 0
35557 0
35558 1.4
35559 1.4
35560 1.4
35561 0
35562 1.4
35563 1.4
35564 0
35565 1.4
35566 1.4
35567 0
35568 0
35569 1.4
35570 0
35571 1.4
35572 0
35573 1.4
35574 1.4
35575 1.4
35576 1.4
35577 1.4
35578 1.4
35579 0
35580 1.4
35581 1.4
35582 1.4
35583 1.4
35584 1.4
35585 0
35586 0
35587 1.4
35588 0
35589 1.4
35590 0
35591 1.4
35592 1.4
35593 0
35594 0
35595 1.4
35596 1.4
35597 1.4
35598 1.4
35599 0
35600 0
35601 0
35602 1.4
35603 1.4
35604 1.4
35605 1.4
35606 0
35607 1.4
35608 1.4
35609 0
35610 1.4
35611 0
35612 1.4
35613 1.4
35614 0
35615 0
35616 0
35617 0
35618 1.4
35619 1.4
35620 0
35621 0
35622 1.4
35623 0
35624 1.4
35625 1.4
35626 1.4
35627 0
35628 1.4
35629 1.4
35630 1.4
35631 1.4
35632 0
35633 1.4
35634 0
35635 1.4
35636 0
35637 1.4
35638 1.4
35639 0
35640 1.4
35641 1.4
35642 1.4
35643 1.4
35644 1.4
35645 0
35646 0
35647 1.4
35648 1.4
35649 0
35650 1.4
35651 0
35652 0
35653 0
35654 0
35655 0
35656 1.4
35657 1.4
35658 0
35659 1.4
35660 1.4
35661 1.4
35662 1.4
35663 1.4
35664 1.4
35665 1.4
35666 1.4
35667 0
35668 0
35669 1.4
35670 0
35671 1.4
35672 0
35673 0
35674 0
35675 0
35676 1.4
35677 1.4
35678 0
35679 0
35680 1.4
35681 0
35682 0
35683 0
35684 0
35685 0
35686 1.4
35687 1.4
35688 1.4
35689 1.4
35690 1.4
35691 0
35692 1.4
35693 1.4
35694 0
35695 1.4
35696 1.4
35697 0
35698 1.4
35699 1.4
35700 1.4
35701 1.4
35702 1.4
35703 1.4
35704 1.4
35705 0
35706 0
35707 1.4
35708 0
35709 0
35710 1.4
35711 1.4
35712 1.4
35713 1.4
35714 1.4
35715 1.4
35716 0
35717 1.4
35718 1.4
35719 0
35720 1.4
35721 1.4
35722 0
35723 1.4
35724 0
35725 1.4
35726 1.4
35727 0
35728 1.4
35729 1.4
35730 0
35731 1.4
35732 0
35733 0
35734 0
35735 1.4
35736 1.4
35737 0
35738 0
35739 1.4
35740 1.4
35741 0
35742 0
35743 1.4
35744 0
35745 1.4
35746 1.4
35747 0
35748 0
35749 1.4
35750 1.4
35751 1.4
35752 1.4
35753 1.4
35754 1.4
35755 1.4
35756 0
35757 1.4
35758 1.4
35759 1.4
35760 0
35761 1.4
35762 1.4
35763 1.4
35764 0
35765 0
35766 1.4
35767 0
35768 1.4
35769 1.4
35770 1.4
35771 1.4
35772 1.4
35773 1.4
35774 0
35775 0
35776 1.4
35777 1.4
35778 0
35779 0
35780 1.4
35781 1.4
35782 1.4
35783 0
35784 1.4
35785 0
35786 1.4
35787 0
35788 1.4
35789 1.4
35790 1.4
35791 1.4
35792 1.4
35793 1.4
35794 0
35795 0
35796 1.4
35797 1.4
35798 1.4
35799 1.4
35800 1.4
35801 1.4
35802 1.4
35803 1.4
35804 1.4
35805 0
35806 0
35807 0
35808 1.4
35809 1.4
35810 1.4
35811 0
35812 1.4
35813 1.4
35814 1.4
35815 1.4
35816 1.4
35817 0
35818 0
35819 1.4
35820 0
35821 1.4
35822 1.4
35823 0
35824 1.4
35825 1.4
35826 1.4
35827 1.4
35828 1.4
35829 1.4
35830 0
35831 1.4
35832 1.4
35833 1.4
35834 0
35835 0
35836 1.4
35837 0
35838 0
35839 1.4
35840 1.4
35841 1.4
35842 0
35843 1.4
35844 1.4
35845 0
35846 0
35847 0
35848 0
35849 0
35850 0
35851 0
35852 1.4
35853 1.4
35854 0
35855 1.4
35856 0
35857 1.4
35858 1.4
35859 0
35860 0
35861 1.4
35862 1.4
35863 0
35864 0
35865 0
35866 1.4
35867 1.4
35868 0
35869 0
35870 1.4
35871 1.4
35872 0
35873 1.4
35874 1.4
35875 1.4
35876 1.4
35877 1.4
35878 1.4
35879 0
35880 0
35881 1.4
35882 0
35883 0
35884 0
35885 1.4
35886 1.4
35887 1.4
35888 1.4
35889 0
35890 0
35891 0
35892 1.4
35893 0
35894 1.4
35895 1.4
35896 1.4
35897 0
35898 1.4
35899 0
35900 1.4
35901 1.4
35902 1.4
35903 0
35904 1.4
35905 1.4
35906 1.4
35907 0
35908 0
35909 1.4
35910 0
35911 0
35912 1.4
35913 1.4
35914 0
35915 1.4
35916 1.4
35917 1.4
35918 1.4
35919 1.4
35920 0
35921 0
35922 1.4
35923 1.4
35924 1.4
35925 0
35926 1.4
35927 1.4
35928 1.4
35929 1.4
35930 1.4
35931 1.4
35932 0
35933 1.4
35934 0
35935 1.4
35936 0
35937 1.4
35938 1.4
35939 0
35940 0
35941 1.4
35942 1.4
35943 0
35944 1.4
35945 1.4
35946 1.4
35947 0
35948 1.4
35949 1.4
35950 1.4
35951 1.4
35952 1.4
35953 0
35954 0
35955 0
35956 0
35957 0
35958 1.4
35959 1.4
35960 1.4
35961 0
35962 1.4
35963 0
35964 1.4
35965 1.4
35966 1.4
35967 1.4
35968 1.4
35969 1.4
35970 1.4
35971 0
35972 1.4
35973 1.4
35974 0
35975 0
35976 1.4
35977 0
35978 0
35979 1.4
35980 0
35981 1.4
35982 1.4
35983 1.4
35984 1.4
35985 1.4
35986 0
35987 0
35988 1.4
35989 1.4
35990 1.4
35991 0
35992 0
35993 1.4
35994 1.4
35995 1.4
35996 1.4
35997 0
35998 1.4
35999 1.4
36000 1.4
36001 0
36002 1.4
36003 1.4
36004 1.4
36005 0
36006 1.4
36007 1.4
36008 0
36009 0
36010 0
36011 0
36012 0
36013 0
36014 1.4
36015 1.4
36016 1.4
36017 0
36018 0
36019 1.4
36020 1.4
36021 1.4
36022 0
36023 0
36024 1.4
36025 0
36026 1.4
36027 0
36028 0
36029 1.4
36030 1.4
36031 0
36032 1.4
36033 1.4
36034 1.4
36035 1.4
36036 1.4
36037 0
36038 0
36039 0
36040 0
36041 0
36042 1.4
36043 0
36044 1.4
36045 0
36046 0
36047 1.4
36048 0
36049 1.4
36050 1.4
36051 0
36052 0
36053 1.4
36054 0
36055 1.4
36056 0
36057 1.4
36058 1.4
36059 1.4
36060 1.4
36061 1.4
36062 0
36063 0
36064 0
36065 1.4
36066 1.4
36067 0
36068 1.4
36069 0
36070 1.4
36071 1.4
36072 0
36073 1.4
36074 1.4
36075 0
36076 0
36077 1.4
36078 0
36079 0
36080 0
36081 0
36082 1.4
36083 1.4
36084 0
36085 1.4
36086 1.4
36087 0
36088 1.4
36089 0
36090 1.4
36091 1.4
36092 1.4
36093 0
36094 1.4
36095 0
36096 1.4
36097 1.4
36098 1.4
36099 1.4
36100 1.4
36101 1.4
36102 0
36103 0
36104 1.4
36105 1.4
36106 1.4
36107 0
36108 1.4
36109 1.4
36110 1.4
36111 1.4
36112 1.4
36113 1.4
36114 1.4
36115 0
36116 1.4
36117 0
36118 1.4
36119 1.4
36120 1.4
36121 1.4
36122 0
36123 1.4
36124 0
36125 1.4
36126 1.4
36127 1.4
36128 1.4
36129 0
36130 0
36131 1.4
36132 1.4
36133 0
36134 0
36135 0
36136 1.4
36137 1.4
36138 1.4
36139 1.4
36140 1.4
36141 1.4
36142 1.4
36143 0
36144 1.4
36145 1.4
36146 0
36147 1.4
36148 0
36149 0
36150 1.4
36151 0
36152 0
36153 1.4
36154 0
36155 1.4
36156 1.4
36157 0
36158 1.4
36159 1.4
36160 1.4
36161 0
36162 1.4
36163 0
36164 1.4
36165 0
36166 1.4
36167 0
36168 1.4
36169 1.4
36170 1.4
36171 1.4
36172 0
36173 1.4
36174 1.4
36175 0
36176 1.4
36177 0
36178 0
36179 0
36180 1.4
36181 0
36182 0
36183 1.4
36184 0
36185 1.4
36186 0
36187 1.4
36188 0
36189 1.4
36190 1.4
36191 0
36192 0
36193 0
36194 1.4
36195 1.4
36196 1.4
36197 1.4
36198 0
36199 0
36200 0
36201 1.4
36202 1.4
36203 0
36204 0
36205 0
36206 0
36207 1.4
36208 0
36209 0
36210 1.4
36211 0
36212 0
36213 1.4
36214 1.4
36215 1.4
36216 1.4
36217 1.4
36218 0
36219 0
36220 1.4
36221 0
36222 1.4
36223 0
36224 0
36225 1.4
36226 1.4
36227 1.4
36228 1.4
36229 0
36230 1.4
36231 0
36232 1.4
36233 1.4
36234 0
36235 0
36236 1.4
36237 1.4
36238 1.4
36239 0
36240 1.4
36241 1.4
36242 0
36243 1.4
36244 0
36245 0
36246 0
36247 1.4
36248 1.4
36249 0
36250 1.4
36251 1.4
36252 1.4
36253 0
36254 0
36255 1.4
36256 1.4
36257 1.4
36258 1.4
36259 0
36260 0
36261 1.4
36262 1.4
36263 0
36264 1.4
36265 1.4
36266 1.4
36267 0
36268 0
36269 1.4
36270 0
36271 0
36272 1.4
36273 1.4
36274 1.4
36275 1.4
36276 1.4
36277 0
36278 0
36279 1.4
36280 0
36281 1.4
36282 0
36283 1.4
36284 1.4
36285 0
36286 1.4
36287 1.4
36288 1.4
36289 1.4
36290 0
36291 0
36292 1.4
36293 0
36294 0
36295 0
36296 0
36297 1.4
36298 1.4
36299 1.4
36300 0
36301 1.4
36302 1.4
36303 0
36304 0
36305 0
36306 1.4
36307 1.4
36308 0
36309 0
36310 1.4
36311 1.4
36312 0
36313 1.4
36314 1.4
36315 1.4
36316 0
36317 0
36318 1.4
36319 1.4
36320 1.4
36321 1.4
36322 0
36323 0
36324 1.4
36325 1.4
36326 1.4
36327 1.4
36328 0
36329 0
36330 0
36331 0
36332 1.4
36333 1.4
36334 0
36335 1.4
36336 1.4
36337 0
36338 0
36339 1.4
36340 1.4
36341 0
36342 1.4
36343 0
36344 1.4
36345 1.4
36346 0
36347 0
36348 0
36349 1.4
36350 1.4
36351 1.4
36352 1.4
36353 0
36354 0
36355 1.4
36356 1.4
36357 0
36358 1.4
36359 1.4
36360 0
36361 1.4
36362 1.4
36363 1.4
36364 1.4
36365 1.4
36366 1.4
36367 1.4
36368 0
36369 0
36370 0
36371 0
36372 1.4
36373 1.4
36374 0
36375 0
36376 0
36377 1.4
36378 1.4
36379 1.4
36380 1.4
36381 1.4
36382 0
36383 1.4
36384 1.4
36385 1.4
36386 1.4
36387 1.4
36388 1.4
36389 0
36390 0
36391 1.4
36392 1.4
36393 1.4
36394 0
36395 1.4
36396 1.4
36397 0
36398 0
36399 1.4
36400 0
36401 0
36402 1.4
36403 1.4
36404 1.4
36405 1.4
36406 1.4
36407 0
36408 0
36409 1.4
36410 1.4
36411 1.4
36412 1.4
36413 1.4
36414 0
36415 0
36416 0
36417 1.4
36418 1.4
36419 0
36420 1.4
36421 0
36422 1.4
36423 0
36424 0
36425 1.4
36426 1.4
36427 0
36428 1.4
36429 1.4
36430 0
36431 1.4
36432 1.4
36433 1.4
36434 0
36435 1.4
36436 0
36437 1.4
36438 0
36439 0
36440 1.4
36441 1.4
36442 0
36443 0
36444 1.4
36445 1.4
36446 0
36447 1.4
36448 0
36449 0
36450 1.4
36451 1.4
36452 1.4
36453 0
36454 1.4
36455 0
36456 1.4
36457 0
36458 0
36459 0
36460 0
36461 1.4
36462 0
36463 0
36464 1.4
36465 1.4
36466 1.4
36467 0
36468 1.4
36469 1.4
36470 1.4
36471 0
36472 1.4
36473 0
36474 0
36475 0
36476 0
36477 0
36478 0
36479 1.4
36480 0
36481 1.4
36482 0
36483 1.4
36484 1.4
36485 1.4
36486 1.4
36487 1.4
36488 1.4
36489 0
36490 1.4
36491 0
36492 1.4
36493 1.4
36494 1.4
36495 0
36496 0
36497 0
36498 0
36499 1.4
36500 0
36501 1.4
36502 1.4
36503 1.4
36504 0
36505 0
36506 0
36507 1.4
36508 1.4
36509 0
36510 0
36511 0
36512 1.4
36513 1.4
36514 1.4
36515 1.4
36516 1.4
36517 0
36518 1.4
36519 1.4
36520 1.4
36521 1.4
36522 1.4
36523 0
36524 1.4
36525 1.4
36526 0
36527 1.4
36528 0
36529 1.4
36530 1.4
36531 1.4
36532 0
36533 0
36534 0
36535 0
36536 0
36537 1.4
36538 1.4
36539 1.4
36540 0
36541 1.4
36542 0
36543 1.4
36544 0
36545 1.4
36546 0
36547 0
36548 0
36549 1.4
36550 1.4
36551 1.4
36552 1.4
36553 0
36554 1.4
36555 0
36556 0
36557 1.4
36558 1.4
36559 0
36560 1.4
36561 1.4
36562 0
36563 1.4
36564 0
36565 1.4
36566 1.4
36567 1.4
36568 1.4
36569 0
36570 0
36571 0
36572 0
36573 0
36574 1.4
36575 0
36576 1.4
36577 1.4
36578 0
36579 0
36580 1.4
36581 0
36582 1.4
36583 0
36584 0
36585 0
36586 0
36587 1.4
36588 1.4
36589 1.4
36590 1.4
36591 1.4
36592 0
36593 0
36594 0
36595 0
36596 1.4
36597 1.4
36598 1.4
36599 0
36600 1.4
36601 1.4
36602 0
36603 0
36604 1.4
36605 1.4
36606 0
36607 1.4
36608 0
36609 1.4
36610 1.4
36611 1.4
36612 1.4
36613 0
36614 1.4
36615 1.4
36616 0
36617 1.4
36618 1.4
36619 1.4
36620 1.4
36621 1.4
36622 1.4
36623 0
36624 1.4
36625 0
36626 1.4
36627 0
36628 0
36629 1.4
36630 0
36631 0
36632 1.4
36633 1.4
36634 1.4
36635 0
36636 0
36637 1.4
36638 0
36639 1.4
36640 0
36641 1.4
36642 1.4
36643 0
36644 0
36645 0
36646 0
36647 1.4
36648 1.4
36649 1.4
36650 1.4
36651 0
36652 0
36653 1.4
36654 1.4
36655 1.4
36656 1.4
36657 1.4
36658 0
36659 1.4
36660 1.4
36661 1.4
36662 0
36663 1.4
36664 0
36665 1.4
36666 1.4
36667 0
36668 0
36669 0
36670 0
36671 0
36672 1.4
36673 0
36674 1.4
36675 0
36676 1.4
36677 1.4
36678 0
36679 0
36680 1.4
36681 1.4
36682 1.4
36683 0
36684 1.4
36685 0
36686 0
36687 1.4
36688 0
36689 0
36690 0
36691 0
36692 1.4
36693 0
36694 0
36695 1.4
36696 1.4
36697 1.4
36698 1.4
36699 0
36700 0
36701 0
36702 1.4
36703 1.4
36704 1.4
36705 0
36706 1.4
36707 1.4
36708 1.4
36709 0
36710 1.4
36711 0
36712 0
36713 1.4
36714 0
36715 1.4
36716 0
36717 1.4
36718 1.4
36719 0
36720 0
36721 1.4
36722 1.4
36723 1.4
36724 0
36725 0
36726 0
36727 0
36728 1.4
36729 1.4
36730 1.4
36731 0
36732 1.4
36733 1.4
36734 1.4
36735 0
36736 0
36737 0
36738 1.4
36739 0
36740 1.4
36741 0
36742 1.4
36743 1.4
36744 0
36745 1.4
36746 1.4
36747 1.4
36748 1.4
36749 1.4
36750 1.4
36751 1.4
36752 1.4
36753 1.4
36754 1.4
36755 1.4
36756 1.4
36757 0
36758 0
36759 0
36760 1.4
36761 1.4
36762 1.4
36763 1.4
36764 1.4
36765 1.4
36766 1.4
36767 1.4
36768 0
36769 1.4
36770 0
36771 0
36772 1.4
36773 0
36774 1.4
36775 1.4
36776 1.4
36777 0
36778 1.4
36779 0
36780 1.4
36781 0
36782 1.4
36783 0
36784 1.4
36785 0
36786 1.4
36787 0
36788 1.4
36789 1.4
36790 0
36791 0
36792 1.4
36793 1.4
36794 1.4
36795 0
36796 1.4
36797 0
36798 0
36799 1.4
36800 1.4
36801 1.4
36802 1.4
36803 1.4
36804 1.4
36805 1.4
36806 0
36807 0
36808 0
36809 0
36810 1.4
36811 0
36812 1.4
36813 0
36814 1.4
36815 1.4
36816 0
36817 0
36818 1.4
36819 1.4
36820 0
36821 0
36822 1.4
36823 0
36824 0
36825 1.4
36826 1.4
36827 1.4
36828 1.4
36829 0
36830 0
36831 0
36832 1.4
36833 0
36834 1.4
36835 0
36836 1.4
36837 0
36838 0
36839 0
36840 0
36841 1.4
36842 1.4
36843 1.4
36844 0
36845 1.4
36846 1.4
36847 1.4
36848 0
36849 0
36850 0
36851 1.4
36852 1.4
36853 0
36854 0
36855 1.4
36856 0
36857 0
36858 0
36859 1.4
36860 1.4
36861 0
36862 0
36863 0
36864 1.4
36865 1.4
36866 0
36867 0
36868 1.4
36869 1.4
36870 0
36871 0
36872 1.4
36873 0
36874 0
36875 0
36876 1.4
36877 0
36878 1.4
36879 0
36880 0
36881 0
36882 0
36883 0
36884 0
36885 1.4
36886 0
36887 0
36888 0
36889 0
36890 0
36891 1.4
36892 1.4
36893 1.4
36894 0
36895 1.4
36896 0
36897 1.4
36898 1.4
36899 0
36900 1.4
36901 1.4
36902 1.4
36903 0
36904 0
36905 0
36906 1.4
36907 1.4
36908 1.4
36909 1.4
36910 0
36911 0
36912 0
36913 1.4
36914 1.4
36915 0
36916 0
36917 1.4
36918 0
36919 1.4
36920 1.4
36921 1.4
36922 1.4
36923 1.4
36924 0
36925 0
36926 0
36927 0
36928 1.4
36929 1.4
36930 1.4
36931 0
36932 1.4
36933 0
36934 0
36935 1.4
36936 0
36937 1.4
36938 1.4
36939 0
36940 1.4
36941 0
36942 1.4
36943 1.4
36944 1.4
36945 1.4
36946 0
36947 1.4
36948 0
36949 0
36950 1.4
36951 1.4
36952 1.4
36953 1.4
36954 1.4
36955 0
36956 0
36957 0
36958 0
36959 0
36960 1.4
36961 1.4
36962 1.4
36963 0
36964 1.4
36965 1.4
36966 1.4
36967 0
36968 0
36969 1.4
36970 1.4
36971 0
36972 1.4
36973 1.4
36974 0
36975 1.4
36976 0
36977 1.4
36978 1.4
36979 0
36980 1.4
36981 1.4
36982 1.4
36983 1.4
36984 0
36985 0
36986 1.4
36987 1.4
36988 0
36989 1.4
36990 1.4
36991 0
36992 1.4
36993 1.4
36994 1.4
36995 1.4
36996 1.4
36997 0
36998 0
36999 0
37000 0
37001 1.4
37002 0
37003 1.4
37004 0
37005 1.4
37006 0
37007 0
37008 0
37009 1.4
37010 1.4
37011 0
37012 1.4
37013 0
37014 1.4
37015 1.4
37016 1.4
37017 1.4
37018 1.4
37019 0
37020 1.4
37021 1.4
37022 1.4
37023 1.4
37024 0
37025 1.4
37026 0
37027 1.4
37028 1.4
37029 1.4
37030 1.4
37031 1.4
37032 1.4
37033 0
37034 1.4
37035 0
37036 0
37037 0
37038 1.4
37039 1.4
37040 0
37041 0
37042 0
37043 0
37044 1.4
37045 1.4
37046 0
37047 1.4
37048 1.4
37049 0
37050 0
37051 1.4
37052 0
37053 1.4
37054 1.4
37055 1.4
37056 0
37057 1.4
37058 1.4
37059 0
37060 0
37061 0
37062 1.4
37063 1.4
37064 1.4
37065 1.4
37066 1.4
37067 1.4
37068 1.4
37069 1.4
37070 0
37071 1.4
37072 0
37073 1.4
37074 0
37075 1.4
37076 1.4
37077 1.4
37078 1.4
37079 1.4
37080 1.4
37081 1.4
37082 1.4
37083 0
37084 1.4
37085 1.4
37086 1.4
37087 1.4
37088 1.4
37089 1.4
37090 1.4
37091 1.4
37092 0
37093 0
37094 1.4
37095 1.4
37096 1.4
37097 1.4
37098 1.4
37099 1.4
37100 1.4
37101 1.4
37102 0
37103 1.4
37104 1.4
37105 0
37106 0
37107 0
37108 1.4
37109 1.4
37110 0
37111 1.4
37112 0
37113 1.4
37114 0
37115 0
37116 0
37117 1.4
37118 1.4
37119 1.4
37120 0
37121 1.4
37122 1.4
37123 0
37124 1.4
37125 0
37126 0
37127 1.4
37128 1.4
37129 0
37130 0
37131 1.4
37132 1.4
37133 1.4
37134 0
37135 0
37136 0
37137 0
37138 1.4
37139 1.4
37140 0
37141 1.4
37142 0
37143 0
37144 1.4
37145 1.4
37146 0
37147 0
37148 1.4
37149 1.4
37150 0
37151 0
37152 1.4
37153 1.4
37154 0
37155 0
37156 0
37157 0
37158 1.4
37159 1.4
37160 1.4
37161 0
37162 1.4
37163 1.4
37164 1.4
37165 1.4
37166 0
37167 0
37168 0
37169 0
37170 0
37171 1.4
37172 1.4
37173 0
37174 1.4
37175 0
37176 1.4
37177 1.4
37178 0
37179 1.4
37180 1.4
37181 1.4
37182 1.4
37183 1.4
37184 1.4
37185 1.4
37186 1.4
37187 0
37188 1.4
37189 1.4
37190 1.4
37191 0
37192 1.4
37193 0
37194 1.4
37195 0
37196 0
37197 1.4
37198 1.4
37199 0
37200 1.4
37201 0
37202 1.4
37203 0
37204 1.4
37205 1.4
37206 1.4
37207 1.4
37208 1.4
37209 1.4
37210 1.4
37211 1.4
37212 0
37213 1.4
37214 1.4
37215 1.4
37216 0
37217 1.4
37218 1.4
37219 0
37220 1.4
37221 1.4
37222 1.4
37223 0
37224 0
37225 0
37226 1.4
37227 1.4
37228 0
37229 1.4
37230 1.4
37231 1.4
37232 0
37233 0
37234 0
37235 0
37236 0
37237 1.4
37238 0
37239 1.4
37240 1.4
37241 0
37242 1.4
37243 1.4
37244 1.4
37245 1.4
37246 1.4
37247 0
37248 1.4
37249 1.4
37250 1.4
37251 1.4
37252 0
37253 1.4
37254 0
37255 1.4
37256 1.4
37257 1.4
37258 1.4
37259 0
37260 1.4
37261 0
37262 1.4
37263 0
37264 0
37265 0
37266 0
37267 1.4
37268 1.4
37269 1.4
37270 0
37271 1.4
37272 0
37273 1.4
37274 1.4
37275 1.4
37276 0
37277 1.4
37278 0
37279 0
37280 1.4
37281 1.4
37282 1.4
37283 0
37284 1.4
37285 1.4
37286 1.4
37287 1.4
37288 1.4
37289 1.4
37290 0
37291 1.4
37292 0
37293 1.4
37294 1.4
37295 1.4
37296 1.4
37297 0
37298 0
37299 0
37300 0
37301 0
37302 0
37303 1.4
37304 0
37305 1.4
37306 1.4
37307 1.4
37308 0
37309 1.4
37310 1.4
37311 1.4
37312 0
37313 1.4
37314 0
37315 1.4
37316 0
37317 1.4
37318 1.4
37319 0
37320 0
37321 1.4
37322 1.4
37323 1.4
37324 1.4
37325 0
37326 1.4
37327 1.4
37328 0
37329 0
37330 0
37331 0
37332 1.4
37333 0
37334 1.4
37335 0
37336 0
37337 1.4
37338 0
37339 0
37340 1.4
37341 0
37342 1.4
37343 0
37344 0
37345 1.4
37346 0
37347 0
37348 1.4
37349 0
37350 1.4
37351 1.4
37352 1.4
37353 1.4
37354 0
37355 0
37356 0
37357 1.4
37358 1.4
37359 1.4
37360 1.4
37361 1.4
37362 1.4
37363 0
37364 0
37365 1.4
37366 1.4
37367 1.4
37368 0
37369 1.4
37370 1.4
37371 1.4
37372 1.4
37373 1.4
37374 0
37375 0
37376 0
37377 1.4
37378 0
37379 1.4
37380 1.4
37381 1.4
37382 1.4
37383 1.4
37384 1.4
37385 1.4
37386 0
37387 0
37388 1.4
37389 0
37390 1.4
37391 1.4
37392 0
37393 1.4
37394 1.4
37395 0
37396 1.4
37397 0
37398 1.4
37399 1.4
37400 1.4
37401 0
37402 1.4
37403 1.4
37404 1.4
37405 0
37406 1.4
37407 1.4
37408 1.4
37409 1.4
37410 0
37411 0
37412 0
37413 0
37414 0
37415 1.4
37416 1.4
37417 1.4
37418 0
37419 0
37420 1.4
37421 1.4
37422 0
37423 1.4
37424 1.4
37425 1.4
37426 1.4
37427 1.4
37428 0
37429 1.4
37430 0
37431 1.4
37432 1.4
37433 0
37434 0
37435 1.4
37436 0
37437 1.4
37438 1.4
37439 0
37440 1.4
37441 1.4
37442 0
37443 0
37444 1.4
37445 1.4
37446 1.4
37447 0
37448 0
37449 1.4
37450 1.4
37451 0
37452 0
37453 0
37454 0
37455 0
37456 1.4
37457 0
37458 1.4
37459 0
37460 1.4
37461 0
37462 0
37463 1.4
37464 0
37465 1.4
37466 0
37467 0
37468 0
37469 0
37470 1.4
37471 1.4
37472 1.4
37473 1.4
37474 1.4
37475 0
37476 1.4
37477 1.4
37478 0
37479 1.4
37480 1.4
37481 0
37482 1.4
37483 0
37484 1.4
37485 0
37486 0
37487 1.4
37488 0
37489 1.4
37490 1.4
37491 1.4
37492 1.4
37493 1.4
37494 0
37495 1.4
37496 0
37497 0
37498 0
37499 1.4
37500 0
37501 0
37502 0
37503 1.4
37504 1.4
37505 1.4
37506 1.4
37507 1.4
37508 0
37509 1.4
37510 1.4
37511 1.4
37512 1.4
37513 0
37514 1.4
37515 1.4
37516 0
37517 0
37518 0
37519 0
37520 1.4
37521 0
37522 0
37523 1.4
37524 1.4
37525 0
37526 0
37527 0
37528 0
37529 0
37530 1.4
37531 1.4
37532 1.4
37533 1.4
37534 0
37535 1.4
37536 1.4
37537 0
37538 0
37539 1.4
37540 1.4
37541 1.4
37542 1.4
37543 1.4
37544 0
37545 1.4
37546 1.4
37547 1.4
37548 1.4
37549 1.4
37550 1.4
37551 1.4
37552 1.4
37553 1.4
37554 1.4
37555 0
37556 1.4
37557 0
37558 0
37559 1.4
37560 1.4
37561 0
37562 1.4
37563 0
37564 0
37565 0
37566 0
37567 1.4
37568 0
37569 0
37570 1.4
37571 1.4
37572 0
37573 1.4
37574 1.4
37575 0
37576 1.4
37577 0
37578 0
37579 0
37580 1.4
37581 1.4
37582 1.4
37583 1.4
37584 1.4
37585 1.4
37586 1.4
37587 1.4
37588 1.4
37589 0
37590 0
37591 1.4
37592 1.4
37593 0
37594 0
37595 0
37596 1.4
37597 0
37598 1.4
37599 0
37600 1.4
37601 1.4
37602 1.4
37603 0
37604 0
37605 0
37606 0
37607 0
37608 1.4
37609 0
37610 0
37611 1.4
37612 1.4
37613 1.4
37614 0
37615 1.4
37616 1.4
37617 0
37618 0
37619 0
37620 1.4
37621 1.4
37622 0
37623 0
37624 0
37625 1.4
37626 0
37627 0
37628 1.4
37629 1.4
37630 0
37631 1.4
37632 1.4
37633 1.4
37634 0
37635 0
37636 0
37637 1.4
37638 0
37639 1.4
37640 1.4
37641 0
37642 0
37643 1.4
37644 1.4
37645 1.4
37646 0
37647 1.4
37648 1.4
37649 0
37650 0
37651 0
37652 0
37653 1.4
37654 1.4
37655 1.4
37656 0
37657 0
37658 1.4
37659 0
37660 0
37661 0
37662 0
37663 1.4
37664 1.4
37665 1.4
37666 1.4
37667 1.4
37668 0
37669 0
37670 0
37671 1.4
37672 0
37673 0
37674 0
37675 0
37676 1.4
37677 1.4
37678 0
37679 1.4
37680 0
37681 1.4
37682 1.4
37683 0
37684 0
37685 0
37686 0
37687 1.4
37688 1.4
37689 1.4
37690 1.4
37691 0
37692 1.4
37693 0
37694 1.4
37695 1.4
37696 0
37697 0
37698 1.4
37699 1.4
37700 0
37701 0
37702 0
37703 1.4
37704 1.4
37705 0
37706 1.4
37707 1.4
37708 0
37709 0
37710 1.4
37711 0
37712 1.4
37713 1.4
37714 1.4
37715 0
37716 1.4
37717 1.4
37718 0
37719 0
37720 1.4
37721 0
37722 1.4
37723 1.4
37724 0
37725 0
37726 0
37727 1.4
37728 0
37729 0
37730 0
37731 0
37732 0
37733 1.4
37734 1.4
37735 1.4
37736 0
37737 1.4
37738 1.4
37739 0
37740 0
37741 1.4
37742 0
37743 1.4
37744 0
37745 1.4
37746 0
37747 0
37748 1.4
37749 1.4
37750 0
37751 1.4
37752 0
37753 1.4
37754 0
37755 0
37756 1.4
37757 1.4
37758 0
37759 0
37760 1.4
37761 0
37762 1.4
37763 1.4
37764 0
37765 0
37766 0
37767 0
37768 1.4
37769 0
37770 1.4
37771 1.4
37772 1.4
37773 1.4
37774 1.4
37775 1.4
37776 1.4
37777 0
37778 0
37779 1.4
37780 0
37781 1.4
37782 1.4
37783 1.4
37784 1.4
37785 0
37786 0
37787 0
37788 1.4
37789 0
37790 1.4
37791 0
37792 0
37793 0
37794 0
37795 1.4
37796 0
37797 1.4
37798 1.4
37799 0
37800 1.4
37801 1.4
37802 1.4
37803 1.4
37804 0
37805 1.4
37806 0
37807 0
37808 0
37809 0
37810 1.4
37811 0
37812 1.4
37813 1.4
37814 1.4
37815 1.4
37816 1.4
37817 0
37818 0
37819 1.4
37820 0
37821 1.4
37822 1.4
37823 1.4
37824 1.4
37825 0
37826 0
37827 0
37828 1.4
37829 0
37830 0
37831 1.4
37832 0
37833 1.4
37834 1.4
37835 1.4
37836 0
37837 0
37838 1.4
37839 0
37840 1.4
37841 1.4
37842 1.4
37843 0
37844 1.4
37845 1.4
37846 1.4
37847 0
37848 1.4
37849 0
37850 0
37851 0
37852 0
37853 0
37854 0
37855 1.4
37856 1.4
37857 0
37858 1.4
37859 0
37860 0
37861 0
37862 0
37863 1.4
37864 0
37865 0
37866 1.4
37867 1.4
37868 1.4
37869 1.4
37870 1.4
37871 0
37872 1.4
37873 0
37874 0
37875 1.4
37876 1.4
37877 1.4
37878 0
37879 0
37880 0
37881 1.4
37882 1.4
37883 1.4
37884 1.4
37885 1.4
37886 0
37887 1.4
37888 0
37889 0
37890 1.4
37891 0
37892 0
37893 1.4
37894 0
37895 0
37896 0
37897 1.4
37898 1.4
37899 1.4
37900 1.4
37901 1.4
37902 1.4
37903 0
37904 0
37905 0
37906 0
37907 0
37908 1.4
37909 0
37910 1.4
37911 1.4
37912 1.4
37913 1.4
37914 0
37915 0
37916 0
37917 1.4
37918 0
37919 0
37920 0
37921 0
37922 1.4
37923 1.4
37924 1.4
37925 0
37926 0
37927 1.4
37928 1.4
37929 1.4
37930 0
37931 1.4
37932 1.4
37933 0
37934 1.4
37935 1.4
37936 1.4
37937 0
37938 1.4
37939 1.4
37940 0
37941 1.4
37942 1.4
37943 0
37944 1.4
37945 0
37946 0
37947 1.4
37948 0
37949 0
37950 1.4
37951 0
37952 0
37953 1.4
37954 0
37955 1.4
37956 0
37957 1.4
37958 1.4
37959 1.4
37960 1.4
37961 0
37962 0
37963 1.4
37964 0
37965 1.4
37966 0
37967 1.4
37968 1.4
37969 1.4
37970 0
37971 0
37972 0
37973 0
37974 1.4
37975 0
37976 1.4
37977 0
37978 0
37979 1.4
37980 1.4
37981 1.4
37982 1.4
37983 1.4
37984 0
37985 1.4
37986 1.4
37987 0
37988 1.4
37989 1.4
37990 0
37991 1.4
37992 0
37993 1.4
37994 1.4
37995 0
37996 1.4
37997 1.4
37998 1.4
37999 1.4
38000 1.4
38001 1.4
38002 1.4
38003 1.4
38004 0
38005 0
38006 0
38007 1.4
38008 1.4
38009 0
38010 1.4
38011 1.4
38012 0
38013 1.4
38014 0
38015 0
38016 0
38017 0
38018 1.4
38019 0
38020 1.4
38021 0
38022 0
38023 0
38024 1.4
38025 1.4
38026 0
38027 1.4
38028 1.4
38029 1.4
38030 0
38031 1.4
38032 1.4
38033 1.4
38034 1.4
38035 0
38036 0
38037 1.4
38038 1.4
38039 1.4
38040 1.4
38041 0
38042 1.4
38043 0
38044 0
38045 1.4
38046 1.4
38047 1.4
38048 1.4
38049 1.4
38050 0
38051 1.4
38052 1.4
38053 1.4
38054 1.4
38055 0
38056 1.4
38057 0
38058 1.4
38059 1.4
38060 1.4
38061 1.4
38062 1.4
38063 1.4
38064 1.4
38065 0
38066 1.4
38067 0
38068 0
38069 0
38070 1.4
38071 1.4
38072 0
38073 1.4
38074 1.4
38075 1.4
38076 1.4
38077 1.4
38078 1.4
38079 1.4
38080 0
38081 0
38082 0
38083 1.4
38084 0
38085 1.4
38086 1.4
38087 0
38088 1.4
38089 0
38090 1.4
38091 1.4
38092 0
38093 0
38094 0
38095 1.4
38096 1.4
38097 0
38098 0
38099 1.4
38100 0
38101 1.4
38102 1.4
38103 0
38104 0
38105 0
38106 1.4
38107 1.4
38108 1.4
38109 0
38110 0
38111 1.4
38112 1.4
38113 1.4
38114 1.4
38115 1.4
38116 0
38117 0
38118 0
38119 0
38120 1.4
38121 1.4
38122 1.4
38123 1.4
38124 1.4
38125 0
38126 0
38127 1.4
38128 1.4
38129 1.4
38130 1.4
38131 1.4
38132 1.4
38133 1.4
38134 1.4
38135 1.4
38136 1.4
38137 0
38138 1.4
38139 1.4
38140 0
38141 0
38142 0
38143 0
38144 1.4
38145 0
38146 1.4
38147 0
38148 1.4
38149 0
38150 1.4
38151 0
38152 1.4
38153 1.4
38154 1.4
38155 0
38156 0
38157 0
38158 0
38159 1.4
38160 1.4
38161 0
38162 1.4
38163 1.4
38164 1.4
38165 0
38166 1.4
38167 0
38168 0
38169 1.4
38170 1.4
38171 1.4
38172 0
38173 0
38174 1.4
38175 1.4
38176 1.4
38177 1.4
38178 1.4
38179 0
38180 1.4
38181 1.4
38182 1.4
38183 0
38184 0
38185 0
38186 1.4
38187 0
38188 1.4
38189 1.4
38190 0
38191 1.4
38192 1.4
38193 0
38194 1.4
38195 1.4
38196 1.4
38197 0
38198 0
38199 1.4
38200 1.4
38201 1.4
38202 1.4
38203 1.4
38204 1.4
38205 1.4
38206 0
38207 1.4
38208 1.4
38209 1.4
38210 0
38211 1.4
38212 1.4
38213 1.4
38214 1.4
38215 0
38216 1.4
38217 1.4
38218 1.4
38219 0
38220 0
38221 1.4
38222 0
38223 1.4
38224 1.4
38225 1.4
38226 1.4
38227 0
38228 1.4
38229 0
38230 0
38231 1.4
38232 1.4
38233 0
38234 1.4
38235 0
38236 1.4
38237 1.4
38238 0
38239 1.4
38240 1.4
38241 1.4
38242 0
38243 1.4
38244 1.4
38245 1.4
38246 1.4
38247 0
38248 0
38249 0
38250 0
38251 1.4
38252 1.4
38253 1.4
38254 1.4
38255 0
38256 0
38257 1.4
38258 1.4
38259 0
38260 0
38261 0
38262 0
38263 0
38264 0
38265 1.4
38266 0
38267 0
38268 1.4
38269 0
38270 0
38271 0
38272 0
38273 0
38274 1.4
38275 1.4
38276 0
38277 0
38278 1.4
38279 0
38280 1.4
38281 1.4
38282 1.4
38283 1.4
38284 1.4
38285 1.4
38286 1.4
38287 1.4
38288 0
38289 1.4
38290 1.4
38291 0
38292 1.4
38293 1.4
38294 1.4
38295 0
38296 0
38297 0
38298 0
38299 1.4
38300 0
38301 0
38302 1.4
38303 1.4
38304 1.4
38305 1.4
38306 1.4
38307 0
38308 1.4
38309 1.4
38310 1.4
38311 0
38312 0
38313 1.4
38314 1.4
38315 1.4
38316 1.4
38317 0
38318 1.4
38319 1.4
38320 1.4
38321 0
38322 0
38323 1.4
38324 1.4
38325 1.4
38326 0
38327 0
38328 1.4
38329 1.4
38330 1.4
38331 1.4
38332 0
38333 1.4
38334 1.4
38335 1.4
38336 0
38337 1.4
38338 1.4
38339 0
38340 0
38341 1.4
38342 0
38343 0
38344 1.4
38345 0
38346 0
38347 1.4
38348 0
38349 1.4
38350 0
38351 0
38352 1.4
38353 1.4
38354 1.4
38355 0
38356 0
38357 0
38358 0
38359 0
38360 1.4
38361 1.4
38362 0
38363 1.4
38364 1.4
38365 0
38366 0
38367 1.4
38368 1.4
38369 0
38370 1.4
38371 0
38372 0
38373 1.4
38374 0
38375 0
38376 1.4
38377 0
38378 0
38379 1.4
38380 0
38381 1.4
38382 0
38383 1.4
38384 1.4
38385 0
38386 1.4
38387 0
38388 0
38389 0
38390 0
38391 0
38392 1.4
38393 1.4
38394 1.4
38395 0
38396 1.4
38397 0
38398 0
38399 0
38400 0
38401 0
38402 0
38403 1.4
38404 0
38405 0
38406 0
38407 1.4
38408 0
38409 0
38410 1.4
38411 0
38412 0
38413 0
38414 1.4
38415 0
38416 1.4
38417 1.4
38418 0
38419 0
38420 0
38421 1.4
38422 1.4
38423 0
38424 0
38425 0
38426 1.4
38427 1.4
38428 1.4
38429 1.4
38430 1.4
38431 0
38432 0
38433 1.4
38434 1.4
38435 1.4
38436 1.4
38437 1.4
38438 0
38439 0
38440 1.4
38441 1.4
38442 1.4
38443 1.4
38444 1.4
38445 1.4
38446 1.4
38447 1.4
38448 1.4
38449 0
38450 0
38451 1.4
38452 1.4
38453 0
38454 1.4
38455 0
38456 0
38457 0
38458 0
38459 1.4
38460 0
38461 0
38462 1.4
38463 1.4
38464 1.4
38465 1.4
38466 1.4
38467 1.4
38468 0
38469 1.4
38470 1.4
38471 1.4
38472 1.4
38473 1.4
38474 0
38475 0
38476 1.4
38477 0
38478 1.4
38479 0
38480 1.4
38481 1.4
38482 0
38483 1.4
38484 0
38485 0
38486 1.4
38487 1.4
38488 1.4
38489 1.4
38490 0
38491 0
38492 0
38493 1.4
38494 1.4
38495 1.4
38496 1.4
38497 0
38498 0
38499 0
38500 1.4
38501 0
38502 1.4
38503 1.4
38504 1.4
38505 0
38506 0
38507 1.4
38508 1.4
38509 0
38510 1.4
38511 0
38512 1.4
38513 1.4
38514 1.4
38515 1.4
38516 1.4
38517 0
38518 1.4
38519 1.4
38520 0
38521 0
38522 0
38523 0
38524 1.4
38525 1.4
38526 1.4
38527 1.4
38528 1.4
38529 1.4
38530 1.4
38531 1.4
38532 0
38533 1.4
38534 1.4
38535 0
38536 0
38537 1.4
38538 1.4
38539 0
38540 0
38541 1.4
38542 0
38543 0
38544 0
38545 0
38546 0
38547 0
38548 1.4
38549 0
38550 1.4
38551 1.4
38552 1.4
38553 1.4
38554 0
38555 0
38556 1.4
38557 1.4
38558 1.4
38559 0
38560 1.4
38561 1.4
38562 1.4
38563 1.4
38564 0
38565 1.4
38566 1.4
38567 0
38568 1.4
38569 1.4
38570 0
38571 1.4
38572 0
38573 1.4
38574 0
38575 1.4
38576 1.4
38577 0
38578 1.4
38579 1.4
38580 1.4
38581 1.4
38582 1.4
38583 1.4
38584 0
38585 0
38586 0
38587 1.4
38588 1.4
38589 0
38590 1.4
38591 0
38592 0
38593 0
38594 0
38595 0
38596 0
38597 1.4
38598 0
38599 0
38600 1.4
38601 1.4
38602 1.4
38603 0
38604 1.4
38605 0
38606 0
38607 0
38608 1.4
38609 1.4
38610 0
38611 1.4
38612 1.4
38613 1.4
38614 0
38615 1.4
38616 0
38617 0
38618 1.4
38619 1.4
38620 0
38621 1.4
38622 0
38623 1.4
38624 1.4
38625 0
38626 0
38627 0
38628 1.4
38629 1.4
38630 1.4
38631 0
38632 1.4
38633 0
38634 0
38635 0
38636 0
38637 0
38638 0
38639 1.4
38640 0
38641 1.4
38642 1.4
38643 1.4
38644 0
38645 1.4
38646 1.4
38647 1.4
38648 1.4
38649 0
38650 1.4
38651 1.4
38652 0
38653 1.4
38654 0
38655 1.4
38656 1.4
38657 1.4
38658 0
38659 1.4
38660 0
38661 0
38662 1.4
38663 1.4
38664 1.4
38665 1.4
38666 1.4
38667 1.4
38668 1.4
38669 1.4
38670 1.4
38671 1.4
38672 0
38673 0
38674 1.4
38675 1.4
38676 0
38677 0
38678 1.4
38679 1.4
38680 0
38681 1.4
38682 0
38683 1.4
38684 1.4
38685 1.4
38686 0
38687 1.4
38688 1.4
38689 0
38690 0
38691 0
38692 1.4
38693 1.4
38694 1.4
38695 1.4
38696 1.4
38697 1.4
38698 0
38699 0
38700 1.4
38701 1.4
38702 1.4
38703 1.4
38704 1.4
38705 0
38706 1.4
38707 1.4
38708 1.4
38709 1.4
38710 0
38711 1.4
38712 0
38713 0
38714 1.4
38715 1.4
38716 1.4
38717 1.4
38718 1.4
38719 1.4
38720 1.4
38721 1.4
38722 0
38723 1.4
38724 0
38725 1.4
38726 0
38727 0
38728 1.4
38729 0
38730 1.4
38731 0
38732 0
38733 0
38734 1.4
38735 1.4
38736 1.4
38737 1.4
38738 0
38739 1.4
38740 1.4
38741 0
38742 0
38743 1.4
38744 1.4
38745 1.4
38746 1.4
38747 0
38748 1.4
38749 1.4
38750 1.4
38751 1.4
38752 1.4
38753 0
38754 0
38755 0
38756 1.4
38757 0
38758 1.4
38759 1.4
38760 0
38761 0
38762 1.4
38763 1.4
38764 1.4
38765 0
38766 1.4
38767 0
38768 0
38769 0
38770 0
38771 1.4
38772 0
38773 1.4
38774 0
38775 1.4
38776 1.4
38777 0
38778 1.4
38779 0
38780 0
38781 0
38782 1.4
38783 0
38784 1.4
38785 0
38786 1.4
38787 1.4
38788 1.4
38789 1.4
38790 1.4
38791 1.4
38792 1.4
38793 0
38794 1.4
38795 1.4
38796 1.4
38797 0
38798 1.4
38799 1.4
38800 0
38801 1.4
38802 0
38803 1.4
38804 0
38805 1.4
38806 0
38807 1.4
38808 1.4
38809 0
38810 0
38811 1.4
38812 1.4
38813 1.4
38814 0
38815 0
38816 0
38817 1.4
38818 1.4
38819 0
38820 1.4
38821 0
38822 1.4
38823 0
38824 0
38825 1.4
38826 1.4
38827 0
38828 0
38829 1.4
38830 0
38831 1.4
38832 1.4
38833 1.4
38834 1.4
38835 0
38836 1.4
38837 1.4
38838 0
38839 1.4
38840 1.4
38841 1.4
38842 0
38843 0
38844 1.4
38845 0
38846 0
38847 0
38848 0
38849 0
38850 0
38851 0
38852 1.4
38853 1.4
38854 0
38855 1.4
38856 0
38857 1.4
38858 0
38859 0
38860 0
38861 0
38862 1.4
38863 0
38864 1.4
38865 0
38866 1.4
38867 0
38868 1.4
38869 0
38870 1.4
38871 1.4
38872 1.4
38873 1.4
38874 1.4
38875 1.4
38876 0
38877 1.4
38878 1.4
38879 1.4
38880 0
38881 0
38882 0
38883 1.4
38884 0
38885 1.4
38886 1.4
38887 0
38888 0
38889 1.4
38890 0
38891 1.4
38892 0
38893 1.4
38894 1.4
38895 1.4
38896 0
38897 0
38898 0
38899 1.4
38900 1.4
38901 1.4
38902 1.4
38903 0
38904 1.4
38905 1.4
38906 0
38907 1.4
38908 1.4
38909 0
38910 0
38911 1.4
38912 1.4
38913 0
38914 0
38915 0
38916 1.4
38917 0
38918 1.4
38919 0
38920 1.4
38921 0
38922 0
38923 0
38924 0
38925 1.4
38926 0
38927 1.4
38928 1.4
38929 1.4
38930 0
38931 0
38932 0
38933 0
38934 1.4
38935 1.4
38936 1.4
38937 1.4
38938 1.4
38939 1.4
38940 0
38941 1.4
38942 1.4
38943 0
38944 0
38945 1.4
38946 1.4
38947 1.4
38948 1.4
38949 1.4
38950 1.4
38951 1.4
38952 1.4
38953 0
38954 1.4
38955 1.4
38956 0
38957 0
38958 1.4
38959 0
38960 0
38961 1.4
38962 0
38963 1.4
38964 0
38965 1.4
38966 0
38967 0
38968 0
38969 1.4
38970 1.4
38971 0
38972 0
38973 1.4
38974 0
38975 0
38976 0
38977 1.4
38978 1.4
38979 1.4
38980 1.4
38981 1.4
38982 1.4
38983 0
38984 0
38985 0
38986 1.4
38987 1.4
38988 1.4
38989 1.4
38990 1.4
38991 1.4
38992 1.4
38993 1.4
38994 1.4
38995 0
38996 1.4
38997 1.4
38998 0
38999 0
39000 1.4
39001 0
39002 1.4
39003 0
39004 0
39005 0
39006 0
39007 1.4
39008 0
39009 1.4
39010 1.4
39011 0
39012 1.4
39013 1.4
39014 1.4
39015 1.4
39016 1.4
39017 0
39018 1.4
39019 0
39020 1.4
39021 1.4
39022 1.4
39023 0
39024 1.4
39025 1.4
39026 1.4
39027 1.4
39028 1.4
39029 0
39030 0
39031 1.4
39032 0
39033 1.4
39034 1.4
39035 0
39036 0
39037 0
39038 0
39039 0
39040 1.4
39041 0
39042 1.4
39043 1.4
39044 0
39045 1.4
39046 1.4
39047 0
39048 1.4
39049 0
39050 1.4
39051 1.4
39052 0
39053 1.4
39054 1.4
39055 0
39056 1.4
39057 1.4
39058 1.4
39059 1.4
39060 0
39061 1.4
39062 1.4
39063 1.4
39064 1.4
39065 1.4
39066 1.4
39067 0
39068 0
39069 0
39070 1.4
39071 0
39072 0
39073 1.4
39074 1.4
39075 1.4
39076 1.4
39077 0
39078 1.4
39079 1.4
39080 1.4
39081 0
39082 1.4
39083 0
39084 1.4
39085 0
39086 0
39087 0
39088 1.4
39089 0
39090 0
39091 0
39092 0
39093 1.4
39094 0
39095 1.4
39096 0
39097 0
39098 1.4
39099 1.4
39100 1.4
39101 1.4
39102 0
39103 1.4
39104 0
39105 0
39106 1.4
39107 1.4
39108 0
39109 0
39110 1.4
39111 1.4
39112 1.4
39113 1.4
39114 0
39115 1.4
39116 1.4
39117 0
39118 0
39119 1.4
39120 1.4
39121 1.4
39122 0
39123 1.4
39124 0
39125 1.4
39126 0
39127 1.4
39128 0
39129 0
39130 0
39131 0
39132 1.4
39133 1.4
39134 1.4
39135 1.4
39136 0
39137 0
39138 0
39139 1.4
39140 0
39141 0
39142 1.4
39143 0
39144 1.4
39145 0
39146 0
39147 1.4
39148 1.4
39149 0
39150 0
39151 0
39152 0
39153 1.4
39154 1.4
39155 1.4
39156 1.4
39157 1.4
39158 0
39159 0
39160 0
39161 1.4
39162 0
39163 1.4
39164 1.4
39165 1.4
39166 1.4
39167 0
39168 0
39169 1.4
39170 1.4
39171 1.4
39172 0
39173 1.4
39174 1.4
39175 1.4
39176 0
39177 1.4
39178 0
39179 1.4
39180 1.4
39181 0
39182 1.4
39183 1.4
39184 0
39185 0
39186 1.4
39187 1.4
39188 1.4
39189 1.4
39190 1.4
39191 1.4
39192 1.4
39193 1.4
39194 0
39195 1.4
39196 1.4
39197 0
39198 0
39199 1.4
39200 1.4
39201 0
39202 1.4
39203 0
39204 0
39205 1.4
39206 1.4
39207 0
39208 0
39209 0
39210 1.4
39211 1.4
39212 1.4
39213 1.4
39214 1.4
39215 0
39216 1.4
39217 1.4
39218 1.4
39219 1.4
39220 1.4
39221 1.4
39222 1.4
39223 0
39224 1.4
39225 0
39226 1.4
39227 0
39228 0
39229 1.4
39230 1.4
39231 0
39232 0
39233 1.4
39234 1.4
39235 1.4
39236 0
39237 1.4
39238 1.4
39239 0
39240 1.4
39241 1.4
39242 1.4
39243 1.4
39244 1.4
39245 1.4
39246 0
39247 0
39248 0
39249 1.4
39250 1.4
39251 0
39252 1.4
39253 0
39254 1.4
39255 1.4
39256 1.4
39257 1.4
39258 1.4
39259 1.4
39260 1.4
39261 1.4
39262 0
39263 0
39264 0
39265 0
39266 0
39267 1.4
39268 1.4
39269 1.4
39270 1.4
39271 1.4
39272 1.4
39273 0
39274 1.4
39275 0
39276 0
39277 1.4
39278 0
39279 0
39280 1.4
39281 0
39282 0
39283 1.4
39284 1.4
39285 1.4
39286 1.4
39287 1.4
39288 1.4
39289 0
39290 1.4
39291 1.4
39292 1.4
39293 1.4
39294 1.4
39295 1.4
39296 1.4
39297 0
39298 1.4
39299 1.4
39300 0
39301 0
39302 0
39303 1.4
39304 1.4
39305 1.4
39306 0
39307 1.4
39308 1.4
39309 1.4
39310 1.4
39311 0
39312 1.4
39313 1.4
39314 1.4
39315 0
39316 0
39317 0
39318 1.4
39319 1.4
39320 0
39321 0
39322 1.4
39323 0
39324 0
39325 1.4
39326 1.4
39327 0
39328 1.4
39329 1.4
39330 0
39331 0
39332 1.4
39333 1.4
39334 0
39335 1.4
39336 0
39337 0
39338 1.4
39339 1.4
39340 1.4
39341 1.4
39342 1.4
39343 1.4
39344 1.4
39345 1.4
39346 1.4
39347 0
39348 1.4
39349 0
39350 1.4
39351 0
39352 0
39353 1.4
39354 1.4
39355 1.4
39356 0
39357 1.4
39358 1.4
39359 1.4
39360 1.4
39361 0
39362 1.4
39363 1.4
39364 1.4
39365 0
39366 1.4
39367 1.4
39368 0
39369 1.4
39370 0
39371 1.4
39372 0
39373 0
39374 0
39375 1.4
39376 1.4
39377 0
39378 0
39379 1.4
39380 0
39381 1.4
39382 0
39383 1.4
39384 1.4
39385 1.4
39386 1.4
39387 0
39388 1.4
39389 1.4
39390 1.4
39391 0
39392 1.4
39393 0
39394 1.4
39395 0
39396 1.4
39397 1.4
39398 1.4
39399 0
39400 0
39401 1.4
39402 1.4
39403 0
39404 1.4
39405 1.4
39406 0
39407 1.4
39408 1.4
39409 0
39410 0
39411 1.4
39412 1.4
39413 1.4
39414 1.4
39415 1.4
39416 1.4
39417 1.4
39418 1.4
39419 0
39420 0
39421 1.4
39422 0
39423 1.4
39424 1.4
39425 1.4
39426 1.4
39427 0
39428 0
39429 0
39430 0
39431 0
39432 1.4
39433 0
39434 1.4
39435 0
39436 0
39437 0
39438 0
39439 1.4
39440 1.4
39441 0
39442 0
39443 0
39444 1.4
39445 0
39446 0
39447 1.4
39448 0
39449 0
39450 0
39451 1.4
39452 0
39453 1.4
39454 1.4
39455 1.4
39456 0
39457 1.4
39458 1.4
39459 1.4
39460 0
39461 0
39462 0
39463 1.4
39464 0
39465 1.4
39466 1.4
39467 1.4
39468 1.4
39469 1.4
39470 1.4
39471 0
39472 1.4
39473 1.4
39474 0
39475 0
39476 1.4
39477 0
39478 1.4
39479 1.4
39480 0
39481 0
39482 0
39483 0
39484 0
39485 0
39486 0
39487 0
39488 1.4
39489 0
39490 0
39491 1.4
39492 0
39493 0
39494 1.4
39495 0
39496 1.4
39497 1.4
39498 1.4
39499 0
39500 1.4
39501 1.4
39502 1.4
39503 1.4
39504 1.4
39505 1.4
39506 1.4
39507 1.4
39508 0
39509 0
39510 0
39511 1.4
39512 1.4
39513 1.4
39514 1.4
39515 0
39516 1.4
39517 1.4
39518 1.4
39519 1.4
39520 0
39521 0
39522 1.4
39523 1.4
39524 1.4
39525 0
39526 1.4
39527 0
39528 1.4
39529 1.4
39530 1.4
39531 1.4
39532 1.4
39533 0
39534 1.4
39535 0
39536 1.4
39537 0
39538 1.4
39539 0
39540 0
39541 0
39542 1.4
39543 1.4
39544 0
39545 0
39546 0
39547 1.4
39548 1.4
39549 1.4
39550 0
39551 1.4
39552 1.4
39553 0
39554 1.4
39555 1.4
39556 0
39557 1.4
39558 1.4
39559 1.4
39560 1.4
39561 1.4
39562 1.4
39563 0
39564 0
39565 1.4
39566 1.4
39567 1.4
39568 1.4
39569 1.4
39570 0
39571 1.4
39572 1.4
39573 1.4
39574 1.4
39575 0
39576 0
39577 1.4
39578 1.4
39579 1.4
39580 1.4
39581 1.4
39582 0
39583 1.4
39584 1.4
39585 0
39586 0
39587 0
39588 0
39589 1.4
39590 0
39591 1.4
39592 1.4
39593 1.4
39594 0
39595 1.4
39596 0
39597 1.4
39598 0
39599 0
39600 0
39601 1.4
39602 0
39603 1.4
39604 1.4
39605 1.4
39606 1.4
39607 1.4
39608 1.4
39609 0
39610 1.4
39611 1.4
39612 1.4
39613 1.4
39614 0
39615 1.4
39616 1.4
39617 1.4
39618 1.4
39619 1.4
39620 0
39621 1.4
39622 1.4
39623 0
39624 0
39625 0
39626 0
39627 0
39628 1.4
39629 1.4
39630 1.4
39631 1.4
39632 0
39633 1.4
39634 0
39635 0
39636 0
39637 1.4
39638 1.4
39639 1.4
39640 1.4
39641 1.4
39642 0
39643 0
39644 1.4
39645 0
39646 1.4
39647 1.4
39648 1.4
39649 1.4
39650 1.4
39651 0
39652 1.4
39653 0
39654 1.4
39655 1.4
39656 0
39657 0
39658 1.4
39659 0
39660 1.4
39661 1.4
39662 0
39663 0
39664 0
39665 0
39666 1.4
39667 1.4
39668 0
39669 1.4
39670 0
39671 0
39672 1.4
39673 0
39674 1.4
39675 0
39676 1.4
39677 1.4
39678 0
39679 0
39680 1.4
39681 1.4
39682 0
39683 0
39684 0
39685 1.4
39686 1.4
39687 0
39688 0
39689 0
39690 1.4
39691 1.4
39692 0
39693 1.4
39694 1.4
39695 0
39696 0
39697 0
39698 1.4
39699 1.4
39700 1.4
39701 1.4
39702 0
39703 1.4
39704 0
39705 0
39706 1.4
39707 0
39708 0
39709 0
39710 1.4
39711 0
39712 1.4
39713 1.4
39714 1.4
39715 1.4
39716 1.4
39717 1.4
39718 0
39719 0
39720 1.4
39721 1.4
39722 1.4
39723 1.4
39724 1.4
39725 1.4
39726 1.4
39727 0
39728 1.4
39729 0
39730 1.4
39731 1.4
39732 1.4
39733 0
39734 0
39735 1.4
39736 1.4
39737 1.4
39738 1.4
39739 0
39740 1.4
39741 0
39742 1.4
39743 1.4
39744 1.4
39745 1.4
39746 0
39747 0
39748 1.4
39749 1.4
39750 1.4
39751 1.4
39752 0
39753 1.4
39754 0
39755 1.4
39756 1.4
39757 1.4
39758 1.4
39759 1.4
39760 0
39761 1.4
39762 0
39763 0
39764 1.4
39765 1.4
39766 0
39767 1.4
39768 1.4
39769 0
39770 0
39771 1.4
39772 1.4
39773 0
39774 1.4
39775 1.4
39776 0
39777 1.4
39778 1.4
39779 0
39780 1.4
39781 0
39782 1.4
39783 0
39784 1.4
39785 0
39786 1.4
39787 0
39788 1.4
39789 0
39790 1.4
39791 1.4
39792 0
39793 0
39794 1.4
39795 1.4
39796 1.4
39797 1.4
39798 1.4
39799 1.4
39800 0
39801 1.4
39802 0
39803 1.4
39804 0
39805 1.4
39806 0
39807 0
39808 0
39809 0
39810 0
39811 0
39812 1.4
39813 0
39814 1.4
39815 0
39816 1.4
39817 0
39818 1.4
39819 1.4
39820 0
39821 0
39822 0
39823 1.4
39824 0
39825 1.4
39826 1.4
39827 1.4
39828 0
39829 1.4
39830 0
39831 1.4
39832 0
39833 1.4
39834 0
39835 1.4
39836 0
39837 1.4
39838 0
39839 1.4
39840 0
39841 1.4
39842 0
39843 0
39844 0
39845 1.4
39846 1.4
39847 1.4
39848 1.4
39849 1.4
39850 1.4
39851 0
39852 1.4
39853 0
39854 0
39855 0
39856 0
39857 0
39858 1.4
39859 1.4
39860 1.4
39861 0
39862 0
39863 0
39864 0
39865 0
39866 0
39867 0
39868 1.4
39869 0
39870 0
39871 0
39872 0
39873 1.4
39874 1.4
39875 0
39876 1.4
39877 1.4
39878 1.4
39879 1.4
39880 1.4
39881 1.4
39882 1.4
39883 1.4
39884 1.4
39885 0
39886 1.4
39887 0
39888 1.4
39889 1.4
39890 0
39891 0
39892 0
39893 0
39894 0
39895 0
39896 1.4
39897 1.4
39898 1.4
39899 1.4
39900 1.4
39901 1.4
39902 0
39903 1.4
39904 1.4
39905 1.4
39906 0
39907 1.4
39908 0
39909 0
39910 1.4
39911 1.4
39912 1.4
39913 0
39914 1.4
39915 0
39916 0
39917 0
39918 1.4
39919 1.4
39920 0
39921 0
39922 1.4
39923 0
39924 1.4
39925 1.4
39926 1.4
39927 1.4
39928 0
39929 0
39930 1.4
39931 0
39932 1.4
39933 1.4
39934 1.4
39935 0
39936 0
39937 1.4
39938 0
39939 1.4
39940 1.4
39941 0
39942 1.4
39943 1.4
39944 0
39945 1.4
39946 1.4
39947 1.4
39948 1.4
39949 1.4
39950 1.4
39951 0
39952 1.4
39953 0
39954 0
39955 1.4
39956 1.4
39957 1.4
39958 0
39959 1.4
39960 1.4
39961 0
39962 0
39963 1.4
39964 0
39965 1.4
39966 0
39967 1.4
39968 1.4
39969 1.4
39970 0
39971 1.4
39972 0
39973 0
39974 1.4
39975 0
39976 1.4
39977 0
39978 0
39979 1.4
39980 0
39981 1.4
39982 1.4
39983 1.4
39984 1.4
39985 0
39986 1.4
39987 0
39988 1.4
39989 1.4
39990 1.4
39991 1.4
39992 1.4
39993 0
39994 1.4
39995 0
39996 1.4
39997 1.4
39998 0
39999 0
40000 0
40001 0
40002 0
40003 1.4
40004 0
40005 1.4
40006 1.4
40007 1.4
40008 1.4
40009 0
40010 1.4
40011 0
40012 1.4
40013 1.4
40014 1.4
40015 1.4
40016 1.4
40017 0
40018 1.4
40019 1.4
40020 0
40021 1.4
40022 0
40023 1.4
40024 0
40025 0
40026 1.4
40027 0
40028 1.4
40029 1.4
40030 1.4
40031 0
40032 0
40033 1.4
40034 0
40035 1.4
40036 1.4
40037 1.4
40038 0
40039 1.4
40040 1.4
40041 0
40042 1.4
40043 0
40044 1.4
40045 1.4
40046 0
40047 0
40048 1.4
40049 0
40050 1.4
40051 0
40052 0
40053 1.4
40054 0
40055 0
40056 1.4
40057 0
40058 0
40059 0
40060 0
40061 0
40062 1.4
40063 1.4
40064 1.4
40065 0
40066 1.4
40067 1.4
40068 1.4
40069 0
40070 0
40071 1.4
40072 1.4
40073 0
40074 1.4
40075 1.4
40076 1.4
40077 1.4
40078 1.4
40079 1.4
40080 1.4
40081 1.4
40082 0
40083 0
40084 1.4
40085 1.4
40086 1.4
40087 1.4
40088 1.4
40089 1.4
40090 1.4
40091 1.4
40092 1.4
40093 0
40094 1.4
40095 1.4
40096 0
40097 1.4
40098 0
40099 0
40100 1.4
40101 1.4
40102 1.4
40103 0
40104 1.4
40105 1.4
40106 1.4
40107 1.4
40108 0
40109 1.4
40110 1.4
40111 1.4
40112 1.4
40113 0
40114 1.4
40115 1.4
40116 0
40117 1.4
40118 1.4
40119 0
40120 1.4
40121 1.4
40122 0
40123 0
40124 1.4
40125 0
40126 1.4
40127 1.4
40128 1.4
40129 1.4
40130 0
40131 0
40132 0
40133 0
40134 1.4
40135 1.4
40136 1.4
40137 1.4
40138 0
40139 0
40140 1.4
40141 1.4
40142 0
40143 1.4
40144 1.4
40145 1.4
40146 1.4
40147 1.4
40148 1.4
40149 0
40150 0
40151 0
40152 1.4
40153 1.4
40154 0
40155 1.4
40156 1.4
40157 0
40158 0
40159 0
40160 0
40161 1.4
40162 1.4
40163 0
40164 0
40165 1.4
40166 1.4
40167 0
40168 1.4
40169 0
40170 1.4
40171 0
40172 1.4
40173 1.4
40174 0
40175 1.4
40176 0
40177 1.4
40178 0
40179 0
40180 1.4
40181 1.4
40182 1.4
40183 0
40184 0
40185 0
40186 1.4
40187 0
40188 1.4
40189 0
40190 0
40191 1.4
40192 0
40193 1.4
40194 1.4
40195 1.4
40196 0
40197 0
40198 0
40199 0
40200 1.4
40201 1.4
40202 1.4
40203 1.4
40204 1.4
40205 1.4
40206 1.4
40207 0
40208 1.4
40209 1.4
40210 0
40211 1.4
40212 0
40213 1.4
40214 1.4
40215 0
40216 1.4
40217 1.4
40218 0
40219 0
40220 0
40221 0
40222 1.4
40223 1.4
40224 1.4
40225 0
40226 0
40227 1.4
40228 1.4
40229 1.4
40230 1.4
40231 1.4
40232 1.4
40233 1.4
40234 1.4
40235 1.4
40236 1.4
40237 1.4
40238 1.4
40239 1.4
40240 0
40241 0
40242 1.4
40243 0
40244 1.4
40245 1.4
40246 1.4
40247 1.4
40248 0
40249 1.4
40250 0
40251 1.4
40252 0
40253 0
40254 1.4
40255 1.4
40256 1.4
40257 0
40258 0
40259 1.4
40260 1.4
40261 1.4
40262 1.4
40263 1.4
40264 0
40265 0
40266 1.4
40267 1.4
40268 0
40269 1.4
40270 0
40271 1.4
40272 0
40273 1.4
40274 0
40275 1.4
40276 0
40277 1.4
40278 1.4
40279 1.4
40280 1.4
40281 1.4
40282 1.4
40283 0
40284 1.4
40285 0
40286 0
40287 1.4
40288 1.4
40289 0
40290 1.4
40291 1.4
40292 0
40293 0
40294 1.4
40295 1.4
40296 0
40297 0
40298 0
40299 1.4
40300 1.4
40301 0
40302 0
40303 0
40304 1.4
40305 0
40306 0
40307 0
40308 1.4
40309 1.4
40310 1.4
40311 0
40312 1.4
40313 0
40314 1.4
40315 1.4
40316 1.4
40317 1.4
40318 1.4
40319 1.4
40320 0
40321 0
40322 1.4
40323 0
40324 0
40325 0
40326 1.4
40327 1.4
40328 1.4
40329 1.4
40330 1.4
40331 1.4
40332 1.4
40333 1.4
40334 1.4
40335 0
40336 1.4
40337 1.4
40338 1.4
40339 1.4
40340 0
40341 1.4
40342 1.4
40343 0
40344 1.4
40345 1.4
40346 1.4
40347 1.4
40348 1.4
40349 0
40350 1.4
40351 1.4
40352 0
40353 1.4
40354 1.4
40355 1.4
40356 0
40357 1.4
40358 0
40359 1.4
40360 1.4
40361 1.4
40362 0
40363 1.4
40364 0
40365 0
40366 1.4
40367 1.4
40368 0
40369 1.4
40370 1.4
40371 1.4
40372 1.4
40373 0
40374 0
40375 0
40376 0
40377 1.4
40378 1.4
40379 1.4
40380 0
40381 1.4
40382 1.4
40383 1.4
40384 1.4
40385 0
40386 1.4
40387 1.4
40388 1.4
40389 1.4
40390 0
40391 0
40392 0
40393 1.4
40394 1.4
40395 0
40396 0
40397 1.4
40398 1.4
40399 0
40400 0
40401 1.4
40402 1.4
40403 1.4
40404 1.4
40405 0
40406 0
40407 0
40408 1.4
40409 1.4
40410 0
40411 0
40412 1.4
40413 0
40414 0
40415 0
40416 0
40417 1.4
40418 1.4
40419 1.4
40420 1.4
40421 0
40422 1.4
40423 0
40424 1.4
40425 0
40426 0
40427 0
40428 1.4
40429 1.4
40430 1.4
40431 0
40432 1.4
40433 0
40434 0
40435 1.4
40436 1.4
40437 0
40438 0
40439 1.4
40440 1.4
40441 0
40442 1.4
40443 1.4
40444 0
40445 1.4
40446 0
40447 0
40448 0
40449 1.4
40450 1.4
40451 1.4
40452 0
40453 1.4
40454 1.4
40455 0
40456 1.4
40457 0
40458 1.4
40459 1.4
40460 0
40461 1.4
40462 0
40463 1.4
40464 1.4
40465 1.4
40466 1.4
40467 0
40468 0
40469 0
40470 1.4
40471 0
40472 0
40473 1.4
40474 1.4
40475 0
40476 1.4
40477 1.4
40478 0
40479 1.4
40480 1.4
40481 1.4
40482 1.4
40483 0
40484 0
40485 1.4
40486 1.4
40487 1.4
40488 0
40489 1.4
40490 1.4
40491 1.4
40492 0
40493 0
40494 1.4
40495 0
40496 0
40497 0
40498 1.4
40499 1.4
40500 1.4
40501 1.4
40502 0
40503 1.4
40504 0
40505 1.4
40506 1.4
40507 0
40508 1.4
40509 0
40510 0
40511 1.4
40512 1.4
40513 0
40514 0
40515 0
40516 1.4
40517 1.4
40518 1.4
40519 1.4
40520 0
40521 1.4
40522 0
40523 0
40524 0
40525 1.4
40526 0
40527 1.4
40528 1.4
40529 0
40530 0
40531 1.4
40532 1.4
40533 0
40534 1.4
40535 1.4
40536 0
40537 1.4
40538 0
40539 1.4
40540 1.4
40541 1.4
40542 1.4
40543 0
40544 1.4
40545 1.4
40546 0
40547 0
40548 0
40549 0
40550 0
40551 0
40552 1.4
40553 1.4
40554 0
40555 1.4
40556 1.4
40557 0
40558 1.4
40559 1.4
40560 0
40561 0
40562 1.4
40563 1.4
40564 1.4
40565 1.4
40566 1.4
40567 1.4
40568 1.4
40569 0
40570 0
40571 0
40572 1.4
40573 1.4
40574 1.4
40575 0
40576 1.4
40577 1.4
40578 0
40579 0
40580 1.4
40581 1.4
40582 1.4
40583 1.4
40584 1.4
40585 1.4
40586 0
40587 0
40588 0
40589 0
40590 1.4
40591 1.4
40592 1.4
40593 0
40594 1.4
40595 0
40596 1.4
40597 0
40598 1.4
40599 0
40600 0
40601 0
40602 0
40603 1.4
40604 1.4
40605 0
40606 0
40607 1.4
40608 1.4
40609 1.4
40610 0
40611 0
40612 0
40613 0
40614 1.4
40615 1.4
40616 0
40617 0
40618 1.4
40619 1.4
40620 0
40621 1.4
40622 1.4
40623 1.4
40624 1.4
40625 1.4
40626 0
40627 1.4
40628 1.4
40629 0
40630 0
40631 1.4
40632 1.4
40633 1.4
40634 0
40635 1.4
40636 0
40637 1.4
40638 0
40639 1.4
40640 0
40641 0
40642 0
40643 0
40644 0
40645 1.4
40646 1.4
40647 0
40648 1.4
40649 0
40650 1.4
40651 1.4
40652 1.4
40653 1.4
40654 0
40655 0
40656 0
40657 1.4
40658 0
40659 1.4
40660 1.4
40661 1.4
40662 0
40663 0
40664 1.4
40665 1.4
40666 1.4
40667 0
40668 0
40669 1.4
40670 0
40671 1.4
40672 1.4
40673 1.4
40674 1.4
40675 0
40676 0
40677 0
40678 1.4
40679 1.4
40680 0
40681 1.4
40682 1.4
40683 1.4
40684 1.4
40685 0
40686 1.4
40687 1.4
40688 0
40689 1.4
40690 0
40691 1.4
40692 0
40693 0
40694 1.4
40695 1.4
40696 1.4
40697 1.4
40698 0
40699 1.4
40700 1.4
40701 1.4
40702 0
40703 1.4
40704 0
40705 1.4
40706 1.4
40707 1.4
40708 1.4
40709 0
40710 1.4
40711 1.4
40712 1.4
40713 0
40714 1.4
40715 0
40716 0
40717 1.4
40718 1.4
40719 1.4
40720 1.4
40721 1.4
40722 0
40723 0
40724 0
40725 0
40726 1.4
40727 0
40728 1.4
40729 0
40730 1.4
40731 1.4
40732 1.4
40733 1.4
40734 1.4
40735 0
40736 1.4
40737 1.4
40738 1.4
40739 0
40740 0
40741 1.4
40742 1.4
40743 1.4
40744 0
40745 0
40746 0
40747 1.4
40748 1.4
40749 0
40750 1.4
40751 0
40752 1.4
40753 1.4
40754 1.4
40755 1.4
40756 1.4
40757 1.4
40758 0
40759 1.4
40760 1.4
40761 1.4
40762 0
40763 1.4
40764 1.4
40765 1.4
40766 1.4
40767 1.4
40768 0
40769 1.4
40770 1.4
40771 1.4
40772 1.4
40773 1.4
40774 0
40775 1.4
40776 0
40777 1.4
40778 0
40779 0
40780 1.4
40781 0
40782 0
40783 1.4
40784 0
40785 1.4
40786 1.4
40787 0
40788 1.4
40789 1.4
40790 0
40791 1.4
40792 0
40793 1.4
40794 1.4
40795 0
40796 0
40797 1.4
40798 0
40799 0
40800 1.4
40801 0
40802 0
40803 1.4
40804 0
40805 1.4
40806 0
40807 1.4
40808 1.4
40809 1.4
40810 0
40811 1.4
40812 0
40813 1.4
40814 0
40815 1.4
40816 0
40817 1.4
40818 1.4
40819 0
40820 0
40821 0
40822 0
40823 1.4
40824 1.4
40825 1.4
40826 1.4
40827 0
40828 0
40829 0
40830 1.4
40831 1.4
40832 1.4
40833 1.4
40834 0
40835 1.4
40836 1.4
40837 1.4
40838 1.4
40839 1.4
40840 1.4
40841 1.4
40842 1.4
40843 1.4
40844 1.4
40845 1.4
40846 1.4
40847 1.4
40848 1.4
40849 1.4
40850 1.4
40851 0
40852 0
40853 0
40854 1.4
40855 0
40856 1.4
40857 1.4
40858 1.4
40859 0
40860 1.4
40861 0
40862 0
40863 1.4
40864 0
40865 0
40866 1.4
40867 1.4
40868 1.4
40869 1.4
40870 0
40871 1.4
40872 0
40873 1.4
40874 0
40875 1.4
40876 1.4
40877 1.4
40878 0
40879 1.4
40880 0
40881 1.4
40882 0
40883 0
40884 1.4
40885 1.4
40886 1.4
40887 0
40888 0
40889 1.4
40890 0
40891 1.4
40892 1.4
40893 1.4
40894 1.4
40895 0
40896 0
40897 0
40898 0
40899 1.4
40900 1.4
40901 0
40902 0
40903 1.4
40904 0
40905 0
40906 1.4
40907 0
40908 0
40909 1.4
40910 1.4
40911 1.4
40912 1.4
40913 0
40914 0
40915 1.4
40916 1.4
40917 1.4
40918 1.4
40919 1.4
40920 0
40921 1.4
40922 1.4
40923 1.4
40924 1.4
40925 0
40926 1.4
40927 1.4
40928 0
40929 1.4
40930 1.4
40931 1.4
40932 0
40933 0
40934 1.4
40935 0
40936 1.4
40937 1.4
40938 0
40939 1.4
40940 0
40941 1.4
40942 1.4
40943 0
40944 1.4
40945 0
40946 0
40947 1.4
40948 1.4
40949 0
40950 1.4
40951 1.4
40952 0
40953 1.4
40954 0
40955 1.4
40956 1.4
40957 1.4
40958 0
40959 0
40960 1.4
40961 1.4
40962 1.4
40963 0
40964 0
40965 0
40966 1.4
40967 0
40968 1.4
40969 0
40970 1.4
40971 1.4
40972 1.4
40973 1.4
40974 1.4
40975 1.4
40976 1.4
40977 1.4
40978 0
40979 1.4
40980 1.4
40981 0
40982 1.4
40983 1.4
40984 1.4
40985 1.4
40986 0
40987 0
40988 0
40989 1.4
40990 1.4
40991 1.4
40992 1.4
40993 1.4
40994 0
40995 0
40996 1.4
40997 1.4
40998 1.4
40999 0
41000 0
41001 1.4
41002 1.4
41003 1.4
41004 0
41005 0
41006 0
41007 0
41008 0
41009 1.4
41010 0
41011 0
41012 0
41013 1.4
41014 1.4
41015 1.4
41016 1.4
41017 1.4
41018 1.4
41019 0
41020 0
41021 1.4
41022 1.4
41023 0
41024 0
41025 1.4
41026 1.4
41027 1.4
41028 0
41029 0
41030 1.4
41031 0
41032 0
41033 1.4
41034 1.4
41035 1.4
41036 1.4
41037 1.4
41038 0
41039 1.4
41040 1.4
41041 0
41042 1.4
41043 0
41044 1.4
41045 0
41046 1.4
41047 0
41048 1.4
41049 1.4
41050 0
41051 0
41052 0
41053 1.4
41054 1.4
41055 1.4
41056 0
41057 0
41058 1.4
41059 0
41060 1.4
41061 0
41062 1.4
41063 1.4
41064 1.4
41065 1.4
41066 1.4
41067 0
41068 0
41069 1.4
41070 1.4
41071 0
41072 1.4
41073 0
41074 0
41075 1.4
41076 1.4
41077 1.4
41078 1.4
41079 0
41080 0
41081 1.4
41082 0
41083 0
41084 1.4
41085 1.4
41086 1.4
41087 0
41088 1.4
41089 1.4
41090 1.4
41091 1.4
41092 0
41093 1.4
41094 1.4
41095 1.4
41096 1.4
41097 1.4
41098 1.4
41099 1.4
41100 1.4
41101 0
41102 1.4
41103 1.4
41104 1.4
41105 1.4
41106 1.4
41107 0
41108 1.4
41109 0
41110 1.4
41111 0
41112 1.4
41113 0
41114 0
41115 1.4
41116 1.4
41117 0
41118 1.4
41119 0
41120 0
41121 0
41122 0
41123 1.4
41124 0
41125 1.4
41126 1.4
41127 1.4
41128 1.4
41129 1.4
41130 1.4
41131 1.4
41132 0
41133 0
41134 0
41135 1.4
41136 1.4
41137 0
41138 1.4
41139 0
41140 1.4
41141 1.4
41142 0
41143 0
41144 0
41145 0
41146 1.4
41147 0
41148 1.4
41149 1.4
41150 0
41151 1.4
41152 1.4
41153 0
41154 1.4
41155 1.4
41156 1.4
41157 0
41158 1.4
41159 0
41160 0
41161 0
41162 1.4
41163 1.4
41164 1.4
41165 1.4
41166 0
41167 1.4
41168 0
41169 0
41170 1.4
41171 0
41172 0
41173 1.4
41174 1.4
41175 1.4
41176 1.4
41177 0
41178 1.4
41179 1.4
41180 1.4
41181 1.4
41182 1.4
41183 0
41184 0
41185 1.4
41186 0
41187 1.4
41188 0
41189 1.4
41190 1.4
41191 1.4
41192 0
41193 1.4
41194 1.4
41195 0
41196 0
41197 1.4
41198 1.4
41199 1.4
41200 1.4
41201 0
41202 0
41203 0
41204 1.4
41205 1.4
41206 0
41207 0
41208 1.4
41209 0
41210 0
41211 0
41212 0
41213 0
41214 0
41215 1.4
41216 1.4
41217 1.4
41218 1.4
41219 0
41220 1.4
41221 1.4
41222 1.4
41223 0
41224 0
41225 0
41226 1.4
41227 0
41228 1.4
41229 1.4
41230 0
41231 1.4
41232 1.4
41233 1.4
41234 1.4
41235 0
41236 1.4
41237 1.4
41238 1.4
41239 1.4
41240 1.4
41241 1.4
41242 1.4
41243 0
41244 0
41245 0
41246 1.4
41247 0
41248 1.4
41249 0
41250 1.4
41251 1.4
41252 0
41253 1.4
41254 1.4
41255 1.4
41256 1.4
41257 0
41258 0
41259 1.4
41260 0
41261 1.4
41262 0
41263 1.4
41264 0
41265 1.4
41266 1.4
41267 1.4
41268 1.4
41269 1.4
41270 1.4
41271 0
41272 0
41273 1.4
41274 1.4
41275 0
41276 0
41277 1.4
41278 0
41279 0
41280 1.4
41281 0
41282 1.4
41283 0
41284 1.4
41285 0
41286 1.4
41287 1.4
41288 1.4
41289 1.4
41290 1.4
41291 0
41292 1.4
41293 0
41294 0
41295 0
41296 1.4
41297 1.4
41298 1.4
41299 1.4
41300 1.4
41301 0
41302 1.4
41303 1.4
41304 1.4
41305 1.4
41306 0
41307 1.4
41308 1.4
41309 1.4
41310 1.4
41311 0
41312 0
41313 1.4
41314 1.4
41315 1.4
41316 1.4
41317 0
41318 1.4
41319 0
41320 0
41321 1.4
41322 0
41323 0
41324 0
41325 1.4
41326 1.4
41327 1.4
41328 0
41329 1.4
41330 1.4
41331 1.4
41332 1.4
41333 0
41334 1.4
41335 1.4
41336 1.4
41337 1.4
41338 1.4
41339 0
41340 1.4
41341 1.4
41342 0
41343 1.4
41344 0
41345 1.4
41346 1.4
41347 0
41348 0
41349 1.4
41350 1.4
41351 0
41352 1.4
41353 1.4
41354 1.4
41355 1.4
41356 0
41357 0
41358 0
41359 1.4
41360 1.4
41361 0
41362 1.4
41363 0
41364 1.4
41365 0
41366 1.4
41367 0
41368 0
41369 1.4
41370 0
41371 0
41372 1.4
41373 0
41374 1.4
41375 0
41376 1.4
41377 1.4
41378 0
41379 1.4
41380 0
41381 1.4
41382 1.4
41383 0
41384 1.4
41385 0
41386 0
41387 1.4
41388 0
41389 1.4
41390 0
41391 0
41392 0
41393 1.4
41394 1.4
41395 0
41396 0
41397 0
41398 0
41399 1.4
41400 0
41401 0
41402 0
41403 1.4
41404 1.4
41405 1.4
41406 1.4
41407 1.4
41408 0
41409 1.4
41410 1.4
41411 0
41412 0
41413 1.4
41414 0
41415 1.4
41416 1.4
41417 0
41418 0
41419 0
41420 0
41421 1.4
41422 1.4
41423 0
41424 0
41425 0
41426 1.4
41427 0
41428 0
41429 0
41430 1.4
41431 0
41432 1.4
41433 1.4
41434 1.4
41435 1.4
41436 1.4
41437 1.4
41438 1.4
41439 1.4
41440 0
41441 0
41442 0
41443 0
41444 0
41445 0
41446 1.4
41447 0
41448 1.4
41449 1.4
41450 0
41451 0
41452 1.4
41453 1.4
41454 0
41455 1.4
41456 0
41457 1.4
41458 1.4
41459 0
41460 0
41461 0
41462 1.4
41463 0
41464 0
41465 1.4
41466 0
41467 0
41468 0
41469 1.4
41470 0
41471 1.4
41472 0
41473 0
41474 1.4
41475 1.4
41476 1.4
41477 1.4
41478 0
41479 1.4
41480 0
41481 0
41482 0
41483 1.4
41484 0
41485 1.4
41486 1.4
41487 1.4
41488 1.4
41489 1.4
41490 1.4
41491 0
41492 0
41493 0
41494 0
41495 1.4
41496 1.4
41497 1.4
41498 0
41499 0
41500 1.4
41501 0
41502 0
41503 0
41504 1.4
41505 1.4
41506 0
41507 0
41508 1.4
41509 0
41510 1.4
41511 0
41512 1.4
41513 0
41514 1.4
41515 0
41516 0
41517 1.4
41518 1.4
41519 0
41520 1.4
41521 1.4
41522 1.4
41523 1.4
41524 1.4
41525 1.4
41526 0
41527 0
41528 1.4
41529 0
41530 0
41531 0
41532 1.4
41533 0
41534 1.4
41535 1.4
41536 0
41537 1.4
41538 1.4
41539 1.4
41540 0
41541 1.4
41542 1.4
41543 1.4
41544 1.4
41545 1.4
41546 0
41547 0
41548 1.4
41549 1.4
41550 0
41551 0
41552 1.4
41553 1.4
41554 1.4
41555 1.4
41556 1.4
41557 0
41558 1.4
41559 0
41560 1.4
41561 1.4
41562 1.4
41563 0
41564 1.4
41565 1.4
41566 0
41567 1.4
41568 0
41569 0
41570 1.4
41571 1.4
41572 1.4
41573 0
41574 0
41575 0
41576 0
41577 1.4
41578 1.4
41579 0
41580 1.4
41581 1.4
41582 1.4
41583 1.4
41584 1.4
41585 1.4
41586 0
41587 0
41588 0
41589 0
41590 1.4
41591 0
41592 0
41593 1.4
41594 1.4
41595 1.4
41596 1.4
41597 0
41598 0
41599 0
41600 1.4
41601 0
41602 0
41603 1.4
41604 0
41605 1.4
41606 0
41607 1.4
41608 1.4
41609 1.4
41610 1.4
41611 1.4
41612 0
41613 1.4
41614 1.4
41615 1.4
41616 1.4
41617 1.4
41618 0
41619 0
41620 0
41621 0
41622 0
41623 0
41624 1.4
41625 1.4
41626 1.4
41627 1.4
41628 1.4
41629 1.4
41630 0
41631 0
41632 1.4
41633 1.4
41634 0
41635 1.4
41636 1.4
41637 0
41638 0
41639 0
41640 0
41641 1.4
41642 0
41643 1.4
41644 0
41645 0
41646 1.4
41647 1.4
41648 0
41649 1.4
41650 1.4
41651 1.4
41652 0
41653 1.4
41654 0
41655 0
41656 1.4
41657 1.4
41658 0
41659 0
41660 0
41661 0
41662 1.4
41663 1.4
41664 1.4
41665 0
41666 1.4
41667 1.4
41668 1.4
41669 1.4
41670 1.4
41671 0
41672 0
41673 1.4
41674 1.4
41675 1.4
41676 0
41677 0
41678 1.4
41679 1.4
41680 0
41681 0
41682 1.4
41683 1.4
41684 0
41685 1.4
41686 1.4
41687 0
41688 1.4
41689 1.4
41690 1.4
41691 0
41692 0
41693 0
41694 1.4
41695 0
41696 1.4
41697 1.4
41698 1.4
41699 0
41700 1.4
41701 1.4
41702 1.4
41703 1.4
41704 1.4
41705 1.4
41706 1.4
41707 0
41708 0
41709 1.4
41710 0
41711 1.4
41712 1.4
41713 1.4
41714 1.4
41715 1.4
41716 1.4
41717 1.4
41718 0
41719 1.4
41720 1.4
41721 0
41722 0
41723 1.4
41724 1.4
41725 1.4
41726 1.4
41727 1.4
41728 1.4
41729 0
41730 0
41731 1.4
41732 1.4
41733 1.4
41734 1.4
41735 1.4
41736 1.4
41737 1.4
41738 1.4
41739 1.4
41740 0
41741 1.4
41742 0
41743 1.4
41744 1.4
41745 1.4
41746 1.4
41747 1.4
41748 1.4
41749 1.4
41750 1.4
41751 1.4
41752 1.4
41753 0
41754 1.4
41755 1.4
41756 1.4
41757 0
41758 1.4
41759 0
41760 0
41761 1.4
41762 1.4
41763 0
41764 1.4
41765 1.4
41766 1.4
41767 1.4
41768 1.4
41769 0
41770 1.4
41771 1.4
41772 1.4
41773 1.4
41774 0
41775 0
41776 1.4
41777 1.4
41778 1.4
41779 0
41780 1.4
41781 1.4
41782 1.4
41783 1.4
41784 1.4
41785 1.4
41786 0
41787 0
41788 1.4
41789 0
41790 0
41791 1.4
41792 1.4
41793 0
41794 1.4
41795 1.4
41796 0
41797 0
41798 0
41799 0
41800 1.4
41801 0
41802 0
41803 0
41804 0
41805 1.4
41806 1.4
41807 1.4
41808 0
41809 1.4
41810 0
41811 0
41812 1.4
41813 0
41814 0
41815 1.4
41816 1.4
41817 1.4
41818 0
41819 1.4
41820 0
41821 1.4
41822 0
41823 0
41824 0
41825 1.4
41826 0
41827 0
41828 0
41829 0
41830 1.4
41831 1.4
41832 1.4
41833 0
41834 0
41835 1.4
41836 0
41837 1.4
41838 1.4
41839 1.4
41840 0
41841 1.4
41842 1.4
41843 1.4
41844 1.4
41845 0
41846 1.4
41847 0
41848 0
41849 0
41850 1.4
41851 1.4
41852 0
41853 0
41854 0
41855 0
41856 0
41857 0
41858 1.4
41859 0
41860 1.4
41861 1.4
41862 1.4
41863 0
41864 1.4
41865 1.4
41866 0
41867 0
41868 1.4
41869 1.4
41870 0
41871 1.4
41872 0
41873 1.4
41874 1.4
41875 0
41876 1.4
41877 1.4
41878 0
41879 0
41880 1.4
41881 0
41882 0
41883 0
41884 0
41885 0
41886 1.4
41887 1.4
41888 1.4
41889 0
41890 1.4
41891 1.4
41892 1.4
41893 1.4
41894 0
41895 1.4
41896 0
41897 0
41898 1.4
41899 0
41900 1.4
41901 1.4
41902 1.4
41903 1.4
41904 1.4
41905 1.4
41906 1.4
41907 0
41908 0
41909 0
41910 1.4
41911 1.4
41912 0
41913 1.4
41914 1.4
41915 1.4
41916 0
41917 0
41918 1.4
41919 1.4
41920 0
41921 0
41922 0
41923 1.4
41924 0
41925 1.4
41926 0
41927 1.4
41928 1.4
41929 1.4
41930 0
41931 1.4
41932 1.4
41933 0
41934 1.4
41935 1.4
41936 1.4
41937 0
41938 0
41939 1.4
41940 0
41941 1.4
41942 1.4
41943 1.4
41944 1.4
41945 1.4
41946 0
41947 0
41948 1.4
41949 1.4
41950 0
41951 0
41952 0
41953 1.4
41954 1.4
41955 1.4
41956 0
41957 0
41958 0
41959 0
41960 0
41961 1.4
41962 0
41963 1.4
41964 1.4
41965 0
41966 0
41967 1.4
41968 1.4
41969 0
41970 0
41971 1.4
41972 1.4
41973 1.4
41974 0
41975 1.4
41976 0
41977 1.4
41978 1.4
41979 1.4
41980 0
41981 1.4
41982 1.4
41983 1.4
41984 1.4
41985 1.4
41986 1.4
41987 0
41988 0
41989 0
41990 0
41991 1.4
41992 1.4
41993 1.4
41994 1.4
41995 0
41996 0
41997 0
41998 0
41999 1.4
42000 1.4
42001 1.4
42002 0
42003 1.4
42004 1.4
42005 0
42006 0
42007 1.4
42008 1.4
42009 1.4
42010 0
42011 0
42012 1.4
42013 1.4
42014 0
42015 1.4
42016 0
42017 0
42018 1.4
42019 1.4
42020 0
42021 0
42022 0
42023 1.4
42024 1.4
42025 1.4
42026 1.4
42027 0
42028 0
42029 0
42030 0
42031 1.4
42032 1.4
42033 0
42034 1.4
42035 0
42036 1.4
42037 0
42038 1.4
42039 1.4
42040 1.4
42041 0
42042 1.4
42043 0
42044 1.4
42045 0
42046 1.4
42047 1.4
42048 1.4
42049 0
42050 0
42051 0
42052 1.4
42053 1.4
42054 1.4
42055 0
42056 1.4
42057 1.4
42058 0
42059 0
42060 1.4
42061 1.4
42062 1.4
42063 0
42064 0
42065 1.4
42066 0
42067 1.4
42068 0
42069 0
42070 0
42071 1.4
42072 1.4
42073 0
42074 0
42075 1.4
42076 1.4
42077 1.4
42078 1.4
42079 0
42080 0
42081 0
42082 1.4
42083 1.4
42084 1.4
42085 0
42086 1.4
42087 0
42088 1.4
42089 0
42090 1.4
42091 1.4
42092 1.4
42093 1.4
42094 1.4
42095 1.4
42096 1.4
42097 0
42098 1.4
42099 1.4
42100 1.4
42101 1.4
42102 1.4
42103 1.4
42104 0
42105 1.4
42106 0
42107 1.4
42108 0
42109 0
42110 1.4
42111 0
42112 0
42113 0
42114 1.4
42115 0
42116 1.4
42117 0
42118 1.4
42119 0
42120 0
42121 0
42122 1.4
42123 1.4
42124 0
42125 0
42126 1.4
42127 1.4
42128 0
42129 0
42130 0
42131 0
42132 0
42133 0
42134 1.4
42135 1.4
42136 1.4
42137 1.4
42138 0
42139 1.4
42140 1.4
42141 1.4
42142 1.4
42143 0
42144 0
42145 0
42146 1.4
42147 1.4
42148 0
42149 1.4
42150 0
42151 0
42152 0
42153 1.4
42154 1.4
42155 0
42156 0
42157 0
42158 1.4
42159 0
42160 1.4
42161 0
42162 1.4
42163 0
42164 1.4
42165 0
42166 0
42167 0
42168 0
42169 0
42170 0
42171 1.4
42172 1.4
42173 0
42174 0
42175 0
42176 1.4
42177 0
42178 1.4
42179 1.4
42180 1.4
42181 0
42182 1.4
42183 1.4
42184 1.4
42185 0
42186 0
42187 1.4
42188 1.4
42189 0
42190 1.4
42191 1.4
42192 0
42193 0
42194 0
42195 1.4
42196 1.4
42197 1.4
42198 0
42199 0
42200 1.4
42201 0
42202 0
42203 1.4
42204 1.4
42205 1.4
42206 1.4
42207 0
42208 0
42209 0
42210 1.4
42211 1.4
42212 1.4
42213 1.4
42214 1.4
42215 0
42216 0
42217 1.4
42218 1.4
42219 0
42220 0
42221 1.4
42222 0
42223 1.4
42224 1.4
42225 0
42226 1.4
42227 1.4
42228 1.4
42229 0
42230 1.4
42231 1.4
42232 0
42233 1.4
42234 1.4
42235 1.4
42236 1.4
42237 1.4
42238 0
42239 1.4
42240 0
42241 1.4
42242 1.4
42243 0
42244 1.4
42245 1.4
42246 0
42247 0
42248 0
42249 0
42250 1.4
42251 0
42252 1.4
42253 1.4
42254 1.4
42255 1.4
42256 0
42257 1.4
42258 0
42259 1.4
42260 0
42261 1.4
42262 1.4
42263 1.4
42264 1.4
42265 1.4
42266 1.4
42267 1.4
42268 0
42269 0
42270 1.4
42271 1.4
42272 1.4
42273 1.4
42274 1.4
42275 0
42276 0
42277 0
42278 0
42279 0
42280 1.4
42281 1.4
42282 1.4
42283 0
42284 1.4
42285 1.4
42286 1.4
42287 0
42288 1.4
42289 0
42290 1.4
42291 1.4
42292 1.4
42293 0
42294 0
42295 0
42296 1.4
42297 1.4
42298 0
42299 1.4
42300 1.4
42301 0
42302 1.4
42303 0
42304 0
42305 1.4
42306 0
42307 1.4
42308 0
42309 1.4
42310 1.4
42311 1.4
42312 0
42313 1.4
42314 0
42315 0
42316 1.4
42317 0
42318 1.4
42319 0
42320 1.4
42321 1.4
42322 1.4
42323 0
42324 1.4
42325 1.4
42326 0
42327 0
42328 0
42329 1.4
42330 0
42331 1.4
42332 1.4
42333 0
42334 1.4
42335 1.4
42336 0
42337 1.4
42338 0
42339 1.4
42340 1.4
42341 1.4
42342 0
42343 0
42344 1.4
42345 1.4
42346 1.4
42347 1.4
42348 1.4
42349 0
42350 1.4
42351 0
42352 0
42353 1.4
42354 0
42355 0
42356 0
42357 0
42358 1.4
42359 0
42360 0
42361 1.4
42362 1.4
42363 0
42364 0
42365 0
42366 1.4
42367 1.4
42368 1.4
42369 1.4
42370 1.4
42371 0
42372 1.4
42373 0
42374 0
42375 0
42376 0
42377 1.4
42378 1.4
42379 0
42380 1.4
42381 1.4
42382 1.4
42383 1.4
42384 1.4
42385 0
42386 0
42387 0
42388 1.4
42389 0
42390 0
42391 0
42392 0
42393 0
42394 1.4
42395 1.4
42396 1.4
42397 1.4
42398 0
42399 1.4
42400 1.4
42401 1.4
42402 0
42403 1.4
42404 1.4
42405 1.4
42406 1.4
42407 1.4
42408 0
42409 1.4
42410 1.4
42411 1.4
42412 0
42413 1.4
42414 1.4
42415 1.4
42416 1.4
42417 0
42418 0
42419 0
42420 1.4
42421 1.4
42422 0
42423 1.4
42424 0
42425 1.4
42426 1.4
42427 0
42428 1.4
42429 0
42430 0
42431 1.4
42432 1.4
42433 0
42434 0
42435 0
42436 1.4
42437 1.4
42438 1.4
42439 0
42440 0
42441 1.4
42442 0
42443 1.4
42444 0
42445 1.4
42446 1.4
42447 1.4
42448 0
42449 0
42450 0
42451 1.4
42452 0
42453 0
42454 1.4
42455 1.4
42456 1.4
42457 1.4
42458 0
42459 1.4
42460 0
42461 1.4
42462 0
42463 1.4
42464 0
42465 1.4
42466 1.4
42467 0
42468 1.4
42469 1.4
42470 0
42471 1.4
42472 0
42473 1.4
42474 1.4
42475 1.4
42476 0
42477 1.4
42478 1.4
42479 0
42480 0
42481 0
42482 1.4
42483 1.4
42484 1.4
42485 0
42486 1.4
42487 1.4
42488 1.4
42489 0
42490 1.4
42491 0
42492 1.4
42493 1.4
42494 0
42495 1.4
42496 0
42497 1.4
42498 1.4
42499 0
42500 1.4
42501 1.4
42502 1.4
42503 0
42504 1.4
42505 0
42506 0
42507 0
42508 0
42509 1.4
42510 1.4
42511 1.4
42512 1.4
42513 0
42514 0
42515 0
42516 0
42517 1.4
42518 1.4
42519 1.4
42520 0
42521 0
42522 1.4
42523 0
42524 1.4
42525 0
42526 1.4
42527 0
42528 1.4
42529 0
42530 0
42531 0
42532 1.4
42533 1.4
42534 0
42535 1.4
42536 1.4
42537 0
42538 0
42539 1.4
42540 0
42541 1.4
42542 1.4
42543 0
42544 0
42545 1.4
42546 1.4
42547 1.4
42548 1.4
42549 1.4
42550 1.4
42551 1.4
42552 0
42553 1.4
42554 0
42555 1.4
42556 0
42557 1.4
42558 0
42559 1.4
42560 0
42561 1.4
42562 1.4
42563 0
42564 1.4
42565 1.4
42566 1.4
42567 1.4
42568 0
42569 0
42570 1.4
42571 1.4
42572 1.4
42573 0
42574 1.4
42575 1.4
42576 1.4
42577 1.4
42578 1.4
42579 0
42580 0
42581 1.4
42582 0
42583 0
42584 1.4
42585 0
42586 1.4
42587 1.4
42588 1.4
42589 1.4
42590 1.4
42591 1.4
42592 1.4
42593 0
42594 0
42595 1.4
42596 1.4
42597 1.4
42598 0
42599 1.4
42600 0
42601 0
42602 1.4
42603 1.4
42604 1.4
42605 1.4
42606 1.4
42607 0
42608 1.4
42609 0
42610 1.4
42611 0
42612 1.4
42613 0
42614 0
42615 1.4
42616 1.4
42617 1.4
42618 1.4
42619 1.4
42620 0
42621 1.4
42622 0
42623 0
42624 1.4
42625 0
42626 1.4
42627 1.4
42628 0
42629 0
42630 0
42631 0
42632 1.4
42633 0
42634 1.4
42635 0
42636 0
42637 1.4
42638 0
42639 1.4
42640 1.4
42641 1.4
42642 1.4
42643 0
42644 1.4
42645 0
42646 0
42647 1.4
42648 0
42649 0
42650 1.4
42651 1.4
42652 0
42653 1.4
42654 0
42655 1.4
42656 1.4
42657 1.4
42658 1.4
42659 0
42660 1.4
42661 0
42662 0
42663 1.4
42664 1.4
42665 1.4
42666 1.4
42667 0
42668 1.4
42669 1.4
42670 1.4
42671 0
42672 1.4
42673 0
42674 1.4
42675 1.4
42676 1.4
42677 0
42678 1.4
42679 1.4
42680 0
42681 1.4
42682 0
42683 1.4
42684 0
42685 0
42686 0
42687 1.4
42688 0
42689 1.4
42690 0
42691 1.4
42692 1.4
42693 1.4
42694 0
42695 1.4
42696 1.4
42697 1.4
42698 1.4
42699 0
42700 1.4
42701 0
42702 0
42703 0
42704 1.4
42705 1.4
42706 1.4
42707 1.4
42708 1.4
42709 0
42710 0
42711 0
42712 0
42713 0
42714 1.4
42715 1.4
42716 1.4
42717 1.4
42718 1.4
42719 0
42720 0
42721 0
42722 0
42723 0
42724 1.4
42725 1.4
42726 0
42727 0
42728 1.4
42729 0
42730 0
42731 0
42732 1.4
42733 1.4
42734 0
42735 1.4
42736 1.4
42737 1.4
42738 0
42739 0
42740 1.4
42741 0
42742 1.4
42743 0
42744 1.4
42745 0
42746 1.4
42747 1.4
42748 0
42749 1.4
42750 0
42751 1.4
42752 0
42753 1.4
42754 1.4
42755 1.4
42756 1.4
42757 1.4
42758 1.4
42759 1.4
42760 1.4
42761 0
42762 1.4
42763 1.4
42764 1.4
42765 0
42766 0
42767 1.4
42768 1.4
42769 0
42770 0
42771 1.4
42772 0
42773 0
42774 1.4
42775 1.4
42776 1.4
42777 1.4
42778 0
42779 1.4
42780 0
42781 1.4
42782 0
42783 1.4
42784 1.4
42785 1.4
42786 0
42787 1.4
42788 1.4
42789 0
42790 1.4
42791 0
42792 0
42793 1.4
42794 1.4
42795 1.4
42796 0
42797 1.4
42798 0
42799 0
42800 1.4
42801 1.4
42802 0
42803 1.4
42804 0
42805 1.4
42806 1.4
42807 1.4
42808 1.4
42809 1.4
42810 1.4
42811 1.4
42812 0
42813 1.4
42814 0
42815 1.4
42816 1.4
42817 1.4
42818 1.4
42819 0
42820 0
42821 0
42822 1.4
42823 0
42824 1.4
42825 1.4
42826 1.4
42827 0
42828 1.4
42829 1.4
42830 1.4
42831 0
42832 1.4
42833 1.4
42834 1.4
42835 1.4
42836 0
42837 1.4
42838 1.4
42839 1.4
42840 1.4
42841 1.4
42842 1.4
42843 1.4
42844 1.4
42845 0
42846 1.4
42847 0
42848 0
42849 1.4
42850 1.4
42851 0
42852 1.4
42853 0
42854 0
42855 0
42856 1.4
42857 1.4
42858 0
42859 1.4
42860 1.4
42861 0
42862 0
42863 1.4
42864 1.4
42865 1.4
42866 1.4
42867 1.4
42868 1.4
42869 1.4
42870 0
42871 0
42872 1.4
42873 1.4
42874 1.4
42875 0
42876 1.4
42877 1.4
42878 1.4
42879 0
42880 0
42881 1.4
42882 0
42883 1.4
42884 1.4
42885 0
42886 1.4
42887 0
42888 0
42889 1.4
42890 1.4
42891 0
42892 1.4
42893 1.4
42894 1.4
42895 0
42896 0
42897 1.4
42898 1.4
42899 1.4
42900 1.4
42901 1.4
42902 1.4
42903 1.4
42904 1.4
42905 0
42906 0
42907 0
42908 0
42909 1.4
42910 0
42911 1.4
42912 0
42913 1.4
42914 1.4
42915 1.4
42916 1.4
42917 1.4
42918 0
42919 1.4
42920 0
42921 0
42922 1.4
42923 1.4
42924 1.4
42925 1.4
42926 1.4
42927 0
42928 0
42929 1.4
42930 0
42931 1.4
42932 0
42933 1.4
42934 1.4
42935 1.4
42936 0
42937 1.4
42938 1.4
42939 1.4
42940 0
42941 1.4
42942 0
42943 1.4
42944 1.4
42945 1.4
42946 1.4
42947 0
42948 0
42949 1.4
42950 0
42951 0
42952 1.4
42953 1.4
42954 1.4
42955 1.4
42956 0
42957 0
42958 0
42959 0
42960 0
42961 1.4
42962 1.4
42963 1.4
42964 0
42965 1.4
42966 1.4
42967 1.4
42968 1.4
42969 0
42970 1.4
42971 1.4
42972 1.4
42973 0
42974 1.4
42975 1.4
42976 1.4
42977 0
42978 1.4
42979 1.4
42980 0
42981 0
42982 0
42983 0
42984 1.4
42985 1.4
42986 0
42987 0
42988 0
42989 1.4
42990 0
42991 1.4
42992 0
42993 1.4
42994 1.4
42995 1.4
42996 0
42997 1.4
42998 0
42999 1.4
43000 0
43001 1.4
43002 0
43003 1.4
43004 1.4
43005 1.4
43006 1.4
43007 0
43008 0
43009 1.4
43010 1.4
43011 1.4
43012 1.4
43013 1.4
43014 0
43015 1.4
43016 0
43017 0
43018 0
43019 0
43020 0
43021 1.4
43022 0
43023 0
43024 0
43025 1.4
43026 0
43027 1.4
43028 0
43029 0
43030 1.4
43031 1.4
43032 1.4
43033 0
43034 0
43035 1.4
43036 0
43037 1.4
43038 1.4
43039 0
43040 1.4
43041 1.4
43042 0
43043 1.4
43044 1.4
43045 1.4
43046 0
43047 1.4
43048 0
43049 1.4
43050 1.4
43051 1.4
43052 1.4
43053 1.4
43054 0
43055 1.4
43056 0
43057 1.4
43058 1.4
43059 1.4
43060 1.4
43061 0
43062 1.4
43063 1.4
43064 1.4
43065 1.4
43066 1.4
43067 0
43068 0
43069 1.4
43070 1.4
43071 1.4
43072 0
43073 1.4
43074 1.4
43075 0
43076 0
43077 0
43078 0
43079 1.4
43080 1.4
43081 1.4
43082 0
43083 1.4
43084 0
43085 0
43086 1.4
43087 1.4
43088 0
43089 1.4
43090 0
43091 1.4
43092 1.4
43093 0
43094 1.4
43095 0
43096 1.4
43097 1.4
43098 1.4
43099 1.4
43100 1.4
43101 0
43102 1.4
43103 0
43104 1.4
43105 1.4
43106 0
43107 0
43108 0
43109 1.4
43110 0
43111 1.4
43112 0
43113 1.4
43114 0
43115 1.4
43116 1.4
43117 1.4
43118 1.4
43119 1.4
43120 1.4
43121 0
43122 0
43123 0
43124 0
43125 1.4
43126 1.4
43127 0
43128 0
43129 1.4
43130 1.4
43131 1.4
43132 0
43133 0
43134 1.4
43135 1.4
43136 0
43137 1.4
43138 0
43139 0
43140 1.4
43141 1.4
43142 0
43143 0
43144 1.4
43145 1.4
43146 1.4
43147 1.4
43148 0
43149 1.4
43150 1.4
43151 1.4
43152 1.4
43153 1.4
43154 0
43155 1.4
43156 0
43157 1.4
43158 0
43159 1.4
43160 1.4
43161 1.4
43162 0
43163 1.4
43164 0
43165 1.4
43166 1.4
43167 1.4
43168 1.4
43169 1.4
43170 0
43171 0
43172 1.4
43173 0
43174 1.4
43175 1.4
43176 1.4
43177 1.4
43178 1.4
43179 1.4
43180 0
43181 1.4
43182 1.4
43183 0
43184 0
43185 1.4
43186 1.4
43187 1.4
43188 1.4
43189 0
43190 1.4
43191 1.4
43192 0
43193 0
43194 1.4
43195 0
43196 0
43197 1.4
43198 1.4
43199 0
43200 1.4
43201 0
43202 0
43203 0
43204 1.4
43205 0
43206 1.4
43207 0
43208 0
43209 1.4
43210 1.4
43211 1.4
43212 1.4
43213 0
43214 0
43215 1.4
43216 1.4
43217 1.4
43218 1.4
43219 1.4
43220 1.4
43221 1.4
43222 1.4
43223 1.4
43224 1.4
43225 0
43226 0
43227 1.4
43228 0
43229 0
43230 1.4
43231 0
43232 0
43233 0
43234 1.4
43235 1.4
43236 1.4
43237 0
43238 0
43239 1.4
43240 1.4
43241 0
43242 1.4
43243 0
43244 1.4
43245 1.4
43246 1.4
43247 0
43248 1.4
43249 0
43250 0
43251 0
43252 1.4
43253 0
43254 1.4
43255 1.4
43256 1.4
43257 1.4
43258 1.4
43259 0
43260 0
43261 1.4
43262 1.4
43263 1.4
43264 1.4
43265 0
43266 0
43267 0
43268 1.4
43269 0
43270 1.4
43271 1.4
43272 1.4
43273 0
43274 1.4
43275 1.4
43276 1.4
43277 1.4
43278 0
43279 1.4
43280 1.4
43281 1.4
43282 1.4
43283 0
43284 0
43285 0
43286 1.4
43287 1.4
43288 1.4
43289 0
43290 1.4
43291 1.4
43292 0
43293 0
43294 1.4
43295 1.4
43296 1.4
43297 1.4
43298 1.4
43299 1.4
43300 0
43301 0
43302 1.4
43303 0
43304 1.4
43305 0
43306 0
43307 0
43308 1.4
43309 1.4
43310 1.4
43311 0
43312 1.4
43313 0
43314 0
43315 1.4
43316 1.4
43317 0
43318 0
43319 1.4
43320 1.4
43321 1.4
43322 1.4
43323 1.4
43324 1.4
43325 1.4
43326 1.4
43327 0
43328 1.4
43329 0
43330 1.4
43331 0
43332 0
43333 1.4
43334 1.4
43335 1.4
43336 0
43337 1.4
43338 0
43339 0
43340 1.4
43341 0
43342 1.4
43343 1.4
43344 1.4
43345 0
43346 1.4
43347 1.4
43348 1.4
43349 0
43350 1.4
43351 1.4
43352 1.4
43353 0
43354 0
43355 0
43356 0
43357 1.4
43358 0
43359 0
43360 1.4
43361 1.4
43362 1.4
43363 1.4
43364 1.4
43365 1.4
43366 1.4
43367 1.4
43368 1.4
43369 1.4
43370 0
43371 1.4
43372 1.4
43373 0
43374 0
43375 0
43376 0
43377 0
43378 1.4
43379 0
43380 1.4
43381 1.4
43382 1.4
43383 0
43384 1.4
43385 1.4
43386 0
43387 0
43388 1.4
43389 0
43390 1.4
43391 0
43392 1.4
43393 1.4
43394 0
43395 0
43396 0
43397 1.4
43398 1.4
43399 1.4
43400 0
43401 1.4
43402 1.4
43403 1.4
43404 1.4
43405 0
43406 1.4
43407 1.4
43408 1.4
43409 1.4
43410 0
43411 0
43412 1.4
43413 1.4
43414 0
43415 0
43416 0
43417 1.4
43418 1.4
43419 0
43420 1.4
43421 0
43422 1.4
43423 0
43424 0
43425 1.4
43426 0
43427 1.4
43428 0
43429 0
43430 1.4
43431 1.4
43432 1.4
43433 1.4
43434 1.4
43435 0
43436 0
43437 1.4
43438 1.4
43439 1.4
43440 1.4
43441 0
43442 1.4
43443 0
43444 1.4
43445 0
43446 1.4
43447 0
43448 1.4
43449 0
43450 0
43451 0
43452 0
43453 0
43454 1.4
43455 1.4
43456 1.4
43457 1.4
43458 0
43459 0
43460 1.4
43461 1.4
43462 1.4
43463 0
43464 0
43465 1.4
43466 0
43467 1.4
43468 0
43469 0
43470 1.4
43471 1.4
43472 0
43473 1.4
43474 1.4
43475 0
43476 1.4
43477 1.4
43478 1.4
43479 0
43480 1.4
43481 1.4
43482 1.4
43483 1.4
43484 0
43485 1.4
43486 0
43487 0
43488 1.4
43489 1.4
43490 1.4
43491 1.4
43492 0
43493 0
43494 1.4
43495 1.4
43496 1.4
43497 0
43498 0
43499 1.4
43500 1.4
43501 1.4
43502 0
43503 1.4
43504 0
43505 1.4
43506 0
43507 1.4
43508 0
43509 1.4
43510 1.4
43511 1.4
43512 1.4
43513 1.4
43514 1.4
43515 0
43516 0
43517 1.4
43518 1.4
43519 1.4
43520 1.4
43521 1.4
43522 0
43523 0
43524 1.4
43525 1.4
43526 0
43527 0
43528 0
43529 0
43530 0
43531 1.4
43532 1.4
43533 1.4
43534 0
43535 1.4
43536 0
43537 1.4
43538 1.4
43539 0
43540 1.4
43541 1.4
43542 1.4
43543 0
43544 1.4
43545 1.4
43546 1.4
43547 1.4
43548 0
43549 0
43550 1.4
43551 0
43552 0
43553 1.4
43554 1.4
43555 1.4
43556 1.4
43557 1.4
43558 1.4
43559 0
43560 0
43561 1.4
43562 0
43563 0
43564 1.4
43565 1.4
43566 1.4
43567 1.4
43568 0
43569 0
43570 0
43571 0
43572 0
43573 0
43574 1.4
43575 0
43576 0
43577 0
43578 0
43579 1.4
43580 1.4
43581 1.4
43582 0
43583 1.4
43584 1.4
43585 0
43586 0
43587 1.4
43588 1.4
43589 1.4
43590 1.4
43591 1.4
43592 0
43593 1.4
43594 0
43595 1.4
43596 0
43597 1.4
43598 1.4
43599 1.4
43600 1.4
43601 0
43602 0
43603 1.4
43604 0
43605 1.4
43606 0
43607 0
43608 1.4
43609 1.4
43610 1.4
43611 0
43612 0
43613 1.4
43614 0
43615 0
43616 1.4
43617 1.4
43618 0
43619 0
43620 1.4
43621 0
43622 1.4
43623 1.4
43624 1.4
43625 0
43626 0
43627 0
43628 1.4
43629 0
43630 1.4
43631 0
43632 0
43633 1.4
43634 1.4
43635 1.4
43636 1.4
43637 1.4
43638 1.4
43639 0
43640 0
43641 1.4
43642 0
43643 1.4
43644 1.4
43645 1.4
43646 1.4
43647 0
43648 0
43649 1.4
43650 1.4
43651 0
43652 1.4
43653 1.4
43654 0
43655 0
43656 1.4
43657 1.4
43658 1.4
43659 0
43660 1.4
43661 0
43662 0
43663 1.4
43664 1.4
43665 1.4
43666 1.4
43667 0
43668 0
43669 0
43670 1.4
43671 1.4
43672 1.4
43673 1.4
43674 0
43675 0
43676 0
43677 0
43678 0
43679 0
43680 1.4
43681 1.4
43682 0
43683 0
43684 1.4
43685 0
43686 1.4
43687 1.4
43688 1.4
43689 0
43690 0
43691 1.4
43692 0
43693 1.4
43694 1.4
43695 0
43696 1.4
43697 1.4
43698 1.4
43699 1.4
43700 0
43701 1.4
43702 0
43703 0
43704 1.4
43705 1.4
43706 1.4
43707 0
43708 0
43709 1.4
43710 0
43711 0
43712 0
43713 1.4
43714 1.4
43715 1.4
43716 0
43717 0
43718 1.4
43719 1.4
43720 1.4
43721 0
43722 0
43723 1.4
43724 0
43725 1.4
43726 0
43727 0
43728 0
43729 1.4
43730 0
43731 0
43732 0
43733 1.4
43734 1.4
43735 1.4
43736 0
43737 1.4
43738 1.4
43739 0
43740 0
43741 1.4
43742 1.4
43743 1.4
43744 1.4
43745 0
43746 0
43747 1.4
43748 1.4
43749 1.4
43750 0
43751 1.4
43752 0
43753 0
43754 1.4
43755 0
43756 1.4
43757 1.4
43758 1.4
43759 1.4
43760 1.4
43761 0
43762 1.4
43763 1.4
43764 1.4
43765 1.4
43766 1.4
43767 1.4
43768 1.4
43769 0
43770 1.4
43771 1.4
43772 0
43773 0
43774 1.4
43775 1.4
43776 0
43777 0
43778 1.4
43779 1.4
43780 0
43781 0
43782 1.4
43783 0
43784 1.4
43785 0
43786 1.4
43787 0
43788 1.4
43789 0
43790 0
43791 0
43792 0
43793 0
43794 1.4
43795 1.4
43796 1.4
43797 0
43798 1.4
43799 0
43800 1.4
43801 0
43802 0
43803 1.4
43804 0
43805 1.4
43806 1.4
43807 1.4
43808 1.4
43809 1.4
43810 0
43811 1.4
43812 1.4
43813 1.4
43814 1.4
43815 1.4
43816 1.4
43817 1.4
43818 1.4
43819 1.4
43820 1.4
43821 0
43822 1.4
43823 1.4
43824 0
43825 0
43826 0
43827 1.4
43828 1.4
43829 1.4
43830 0
43831 1.4
43832 0
43833 1.4
43834 1.4
43835 1.4
43836 0
43837 0
43838 1.4
43839 0
43840 1.4
43841 0
43842 0
43843 0
43844 0
43845 0
43846 1.4
43847 0
43848 0
43849 0
43850 1.4
43851 0
43852 0
43853 0
43854 1.4
43855 0
43856 1.4
43857 1.4
43858 1.4
43859 1.4
43860 1.4
43861 1.4
43862 1.4
43863 0
43864 1.4
43865 0
43866 1.4
43867 1.4
43868 1.4
43869 0
43870 1.4
43871 0
43872 0
43873 0
43874 0
43875 1.4
43876 1.4
43877 1.4
43878 0
43879 0
43880 1.4
43881 1.4
43882 1.4
43883 0
43884 1.4
43885 0
43886 0
43887 1.4
43888 1.4
43889 1.4
43890 1.4
43891 0
43892 1.4
43893 0
43894 1.4
43895 0
43896 1.4
43897 0
43898 0
43899 1.4
43900 1.4
43901 1.4
43902 1.4
43903 0
43904 1.4
43905 1.4
43906 0
43907 1.4
43908 1.4
43909 1.4
43910 0
43911 1.4
43912 1.4
43913 0
43914 0
43915 1.4
43916 1.4
43917 1.4
43918 1.4
43919 0
43920 1.4
43921 1.4
43922 0
43923 0
43924 1.4
43925 1.4
43926 1.4
43927 1.4
43928 1.4
43929 0
43930 1.4
43931 1.4
43932 1.4
43933 1.4
43934 1.4
43935 0
43936 1.4
43937 1.4
43938 1.4
43939 0
43940 1.4
43941 0
43942 0
43943 0
43944 1.4
43945 1.4
43946 1.4
43947 1.4
43948 0
43949 1.4
43950 0
43951 1.4
43952 0
43953 1.4
43954 0
43955 1.4
43956 0
43957 0
43958 0
43959 0
43960 1.4
43961 1.4
43962 0
43963 1.4
43964 1.4
43965 0
43966 1.4
43967 0
43968 1.4
43969 1.4
43970 0
43971 1.4
43972 1.4
43973 0
43974 1.4
43975 0
43976 0
43977 1.4
43978 0
43979 0
43980 1.4
43981 0
43982 0
43983 0
43984 1.4
43985 0
43986 1.4
43987 0
43988 1.4
43989 1.4
43990 0
43991 1.4
43992 1.4
43993 1.4
43994 0
43995 1.4
43996 0
43997 0
43998 1.4
43999 1.4
44000 1.4
44001 0
44002 1.4
44003 0
44004 1.4
44005 1.4
44006 1.4
44007 1.4
44008 0
44009 1.4
44010 1.4
44011 0
44012 1.4
44013 1.4
44014 0
44015 1.4
44016 1.4
44017 1.4
44018 1.4
44019 1.4
44020 1.4
44021 0
44022 0
44023 1.4
44024 0
44025 0
44026 0
44027 1.4
44028 0
44029 1.4
44030 1.4
44031 1.4
44032 1.4
44033 0
44034 0
44035 0
44036 0
44037 1.4
44038 1.4
44039 0
44040 0
44041 0
44042 1.4
44043 0
44044 0
44045 1.4
44046 1.4
44047 1.4
44048 0
44049 1.4
44050 0
44051 1.4
44052 1.4
44053 0
44054 1.4
44055 0
44056 0
44057 0
44058 1.4
44059 0
44060 1.4
44061 0
44062 0
44063 1.4
44064 1.4
44065 1.4
44066 1.4
44067 0
44068 1.4
44069 1.4
44070 1.4
44071 1.4
44072 1.4
44073 1.4
44074 1.4
44075 0
44076 1.4
44077 0
44078 0
44079 1.4
44080 1.4
44081 0
44082 0
44083 1.4
44084 1.4
44085 1.4
44086 1.4
44087 1.4
44088 1.4
44089 0
44090 0
44091 0
44092 1.4
44093 1.4
44094 1.4
44095 1.4
44096 1.4
44097 0
44098 0
44099 1.4
44100 0
44101 0
44102 1.4
44103 1.4
44104 0
44105 1.4
44106 1.4
44107 1.4
44108 1.4
44109 1.4
44110 0
44111 1.4
44112 0
44113 0
44114 0
44115 1.4
44116 1.4
44117 1.4
44118 1.4
44119 1.4
44120 0
44121 1.4
44122 0
44123 0
44124 0
44125 0
44126 1.4
44127 1.4
44128 1.4
44129 1.4
44130 1.4
44131 1.4
44132 1.4
44133 0
44134 1.4
44135 1.4
44136 1.4
44137 1.4
44138 1.4
44139 1.4
44140 0
44141 1.4
44142 0
44143 1.4
44144 0
44145 0
44146 0
44147 1.4
44148 1.4
44149 0
44150 1.4
44151 1.4
44152 0
44153 0
44154 0
44155 0
44156 0
44157 0
44158 1.4
44159 1.4
44160 1.4
44161 0
44162 1.4
44163 0
44164 0
44165 0
44166 1.4
44167 1.4
44168 0
44169 1.4
44170 1.4
44171 1.4
44172 0
44173 1.4
44174 1.4
44175 0
44176 0
44177 0
44178 0
44179 1.4
44180 1.4
44181 0
44182 0
44183 0
44184 0
44185 1.4
44186 1.4
44187 1.4
44188 0
44189 0
44190 0
44191 1.4
44192 1.4
44193 1.4
44194 1.4
44195 0
44196 0
44197 0
44198 1.4
44199 1.4
44200 0
44201 0
44202 0
44203 0
44204 1.4
44205 0
44206 1.4
44207 0
44208 0
44209 0
44210 0
44211 1.4
44212 0
44213 0
44214 0
44215 0
44216 1.4
44217 1.4
44218 0
44219 1.4
44220 1.4
44221 0
44222 0
44223 1.4
44224 0
44225 1.4
44226 1.4
44227 0
44228 0
44229 1.4
44230 1.4
44231 0
44232 1.4
44233 1.4
44234 0
44235 1.4
44236 1.4
44237 1.4
44238 1.4
44239 1.4
44240 0
44241 0
44242 0
44243 1.4
44244 0
44245 0
44246 1.4
44247 1.4
44248 1.4
44249 0
44250 1.4
44251 0
44252 0
44253 0
44254 1.4
44255 1.4
44256 1.4
44257 0
44258 0
44259 1.4
44260 1.4
44261 0
44262 1.4
44263 0
44264 0
44265 0
44266 1.4
44267 1.4
44268 1.4
44269 1.4
44270 1.4
44271 1.4
44272 1.4
44273 1.4
44274 1.4
44275 0
44276 1.4
44277 1.4
44278 1.4
44279 0
44280 0
44281 1.4
44282 0
44283 1.4
44284 0
44285 0
44286 0
44287 0
44288 1.4
44289 1.4
44290 1.4
44291 1.4
44292 1.4
44293 1.4
44294 1.4
44295 1.4
44296 1.4
44297 1.4
44298 1.4
44299 0
44300 0
44301 0
44302 0
44303 0
44304 1.4
44305 1.4
44306 1.4
44307 1.4
44308 1.4
44309 1.4
44310 1.4
44311 1.4
44312 0
44313 0
44314 0
44315 0
44316 1.4
44317 0
44318 0
44319 1.4
44320 1.4
44321 0
44322 1.4
44323 0
44324 1.4
44325 1.4
44326 1.4
44327 1.4
44328 0
44329 1.4
44330 1.4
44331 1.4
44332 1.4
44333 1.4
44334 1.4
44335 1.4
44336 1.4
44337 1.4
44338 1.4
44339 0
44340 1.4
44341 1.4
44342 1.4
44343 0
44344 1.4
44345 1.4
44346 1.4
44347 1.4
44348 1.4
44349 0
44350 0
44351 0
44352 1.4
44353 1.4
44354 1.4
44355 0
44356 1.4
44357 1.4
44358 1.4
44359 0
44360 0
44361 1.4
44362 1.4
44363 0
44364 0
44365 1.4
44366 1.4
44367 0
44368 0
44369 1.4
44370 0
44371 0
44372 1.4
44373 0
44374 0
44375 0
44376 0
44377 0
44378 1.4
44379 0
44380 1.4
44381 1.4
44382 0
44383 1.4
44384 1.4
44385 0
44386 1.4
44387 0
44388 1.4
44389 0
44390 1.4
44391 0
44392 0
44393 1.4
44394 1.4
44395 0
44396 0
44397 1.4
44398 0
44399 1.4
44400 0
44401 0
44402 0
44403 1.4
44404 0
44405 0
44406 0
44407 1.4
44408 1.4
44409 0
44410 1.4
44411 1.4
44412 1.4
44413 1.4
44414 0
44415 1.4
44416 0
44417 1.4
44418 0
44419 0
44420 1.4
44421 0
44422 0
44423 1.4
44424 0
44425 0
44426 0
44427 1.4
44428 1.4
44429 1.4
44430 1.4
44431 1.4
44432 1.4
44433 1.4
44434 1.4
44435 0
44436 1.4
44437 1.4
44438 1.4
44439 0
44440 0
44441 0
44442 0
44443 1.4
44444 0
44445 0
44446 0
44447 1.4
44448 0
44449 1.4
44450 1.4
44451 0
44452 0
44453 0
44454 1.4
44455 1.4
44456 1.4
44457 0
44458 1.4
44459 1.4
44460 1.4
44461 1.4
44462 1.4
44463 1.4
44464 1.4
44465 0
44466 0
44467 1.4
44468 1.4
44469 0
44470 1.4
44471 1.4
44472 1.4
44473 1.4
44474 1.4
44475 0
44476 0
44477 0
44478 0
44479 1.4
44480 0
44481 0
44482 0
44483 0
44484 1.4
44485 1.4
44486 0
44487 0
44488 0
44489 1.4
44490 0
44491 0
44492 1.4
44493 1.4
44494 1.4
44495 0
44496 1.4
44497 1.4
44498 1.4
44499 0
44500 1.4
44501 1.4
44502 1.4
44503 1.4
44504 1.4
44505 0
44506 1.4
44507 1.4
44508 0
44509 0
44510 0
44511 0
44512 1.4
44513 1.4
44514 0
44515 0
44516 1.4
44517 0
44518 0
44519 1.4
44520 0
44521 1.4
44522 0
44523 1.4
44524 1.4
44525 0
44526 1.4
44527 1.4
44528 0
44529 0
44530 1.4
44531 1.4
44532 1.4
44533 1.4
44534 0
44535 0
44536 1.4
44537 1.4
44538 1.4
44539 0
44540 1.4
44541 1.4
44542 0
44543 1.4
44544 1.4
44545 0
44546 0
44547 1.4
44548 1.4
44549 1.4
44550 0
44551 1.4
44552 0
44553 1.4
44554 1.4
44555 1.4
44556 0
44557 0
44558 0
44559 0
44560 1.4
44561 1.4
44562 1.4
44563 1.4
44564 0
44565 0
44566 0
44567 1.4
44568 0
44569 1.4
44570 1.4
44571 0
44572 1.4
44573 1.4
44574 1.4
44575 1.4
44576 1.4
44577 1.4
44578 1.4
44579 0
44580 1.4
44581 1.4
44582 0
44583 1.4
44584 0
44585 0
44586 1.4
44587 0
44588 0
44589 0
44590 0
44591 1.4
44592 1.4
44593 1.4
44594 0
44595 0
44596 1.4
44597 1.4
44598 0
44599 0
44600 1.4
44601 1.4
44602 1.4
44603 0
44604 1.4
44605 0
44606 1.4
44607 1.4
44608 1.4
44609 0
44610 0
44611 1.4
44612 1.4
44613 1.4
44614 1.4
44615 1.4
44616 0
44617 1.4
44618 0
44619 1.4
44620 1.4
44621 0
44622 0
44623 0
44624 1.4
44625 1.4
44626 1.4
44627 0
44628 0
44629 0
44630 0
44631 0
44632 0
44633 0
44634 0
44635 1.4
44636 0
44637 0
44638 1.4
44639 0
44640 1.4
44641 1.4
44642 1.4
44643 1.4
44644 0
44645 1.4
44646 0
44647 0
44648 0
44649 0
44650 1.4
44651 0
44652 1.4
44653 1.4
44654 0
44655 0
44656 1.4
44657 0
44658 0
44659 1.4
44660 1.4
44661 1.4
44662 0
44663 1.4
44664 0
44665 1.4
44666 1.4
44667 1.4
44668 0
44669 0
44670 1.4
44671 1.4
44672 1.4
44673 1.4
44674 1.4
44675 1.4
44676 1.4
44677 0
44678 1.4
44679 0
44680 1.4
44681 0
44682 1.4
44683 0
44684 0
44685 1.4
44686 1.4
44687 1.4
44688 1.4
44689 1.4
44690 1.4
44691 1.4
44692 1.4
44693 0
44694 0
44695 1.4
44696 1.4
44697 0
44698 0
44699 0
44700 1.4
44701 0
44702 1.4
44703 0
44704 1.4
44705 1.4
44706 1.4
44707 1.4
44708 1.4
44709 1.4
44710 1.4
44711 0
44712 1.4
44713 0
44714 0
44715 1.4
44716 1.4
44717 1.4
44718 0
44719 1.4
44720 0
44721 0
44722 0
44723 0
44724 1.4
44725 0
44726 1.4
44727 1.4
44728 1.4
44729 1.4
44730 1.4
44731 1.4
44732 1.4
44733 1.4
44734 0
44735 1.4
44736 1.4
44737 0
44738 0
44739 1.4
44740 0
44741 0
44742 0
44743 1.4
44744 0
44745 1.4
44746 1.4
44747 0
44748 1.4
44749 1.4
44750 1.4
44751 0
44752 1.4
44753 0
44754 0
44755 1.4
44756 1.4
44757 0
44758 1.4
44759 1.4
44760 1.4
44761 1.4
44762 0
44763 1.4
44764 0
44765 1.4
44766 1.4
44767 1.4
44768 1.4
44769 0
44770 1.4
44771 0
44772 1.4
44773 1.4
44774 0
44775 1.4
44776 1.4
44777 0
44778 0
44779 1.4
44780 1.4
44781 0
44782 1.4
44783 0
44784 1.4
44785 1.4
44786 1.4
44787 1.4
44788 1.4
44789 1.4
44790 0
44791 1.4
44792 1.4
44793 0
44794 1.4
44795 1.4
44796 0
44797 0
44798 0
44799 0
44800 0
44801 1.4
44802 1.4
44803 1.4
44804 1.4
44805 1.4
44806 1.4
44807 1.4
44808 1.4
44809 1.4
44810 1.4
44811 1.4
44812 1.4
44813 0
44814 1.4
44815 0
44816 1.4
44817 1.4
44818 1.4
44819 1.4
44820 0
44821 1.4
44822 1.4
44823 1.4
44824 1.4
44825 1.4
44826 1.4
44827 1.4
44828 0
44829 0
44830 1.4
44831 0
44832 0
44833 0
44834 1.4
44835 1.4
44836 0
44837 0
44838 1.4
44839 1.4
44840 0
44841 1.4
44842 0
44843 0
44844 0
44845 0
44846 0
44847 1.4
44848 1.4
44849 0
44850 1.4
44851 1.4
44852 0
44853 1.4
44854 1.4
44855 0
44856 0
44857 0
44858 0
[truncated: 989,188 more chars]
