# Supplementary material for: Optogenetic Stimulation Using Anion Channelrhodopsin (GtACR1) Facilitates Termination of Reentrant Arrhythmias With Low Light Energy Requirements: A Computational Study
Source: Front Physiol. 2021 Aug 30;12:718622. doi: 10.3389/fphys.2021.718622 (PMC8435849; doi:10.3389/fphys.2021.718622)
Supplement: Supplementary file 1 [file Data_Sheet_1.ZIP › DemoCodeIGtACR1/Attenuation-files/11-mesh-uvc_r0-EndoIllum-1844um-RED.adj]

147595
intra
0 0.0695704
1 0.0459248
2 0.0427773
3 0.0679845
4 0.060265
5 0.0345795
6 0.0341075
7 0.0502285
8 0.0593599
9 0.0450785
10 0.0391727
11 0.0441931
12 0.125383
13 0.147026
14 0.195387
15 0.104162
16 1
17 1
18 0.589476
19 1
20 0.331935
21 0.363331
22 0.214741
23 0.217355
24 0.0748876
25 0.121863
26 0.115241
27 0.106818
28 0.136437
29 0.151732
30 0.0958869
31 0.133827
32 0.0419299
33 0.0417556
34 0.0627384
35 0.0698993
36 0.529029
37 0.379424
38 0.64225
39 0.621087
40 0.0568386
41 0.0864575
42 0.0895824
43 0.0899541
44 0.0963901
45 0.113204
46 0.160161
47 0.142075
48 0.0548916
49 0.0523266
50 0.0748218
51 0.045074
52 0.176674
53 0.178533
54 0.280362
55 0.297291
56 0.410318
57 0.512161
58 0.391373
59 0.263803
60 0.0520693
61 0.0329909
62 0.0504699
63 0.0334307
64 1
65 0.610235
66 1
67 1
68 0.353037
69 0.359845
70 0.407858
71 0.453455
72 0.557487
73 0.537524
74 1
75 0.65043
76 0.360803
77 0.413813
78 0.419946
79 0.599778
80 1
81 0.635798
82 1
83 1
84 0.0525192
85 0.0767686
86 0.053198
87 0.0672342
88 0.110701
89 0.190129
90 0.144606
91 0.147599
92 0.0464021
93 0.0492535
94 0.0836776
95 0.059501
96 0.199876
97 0.205222
98 0.194382
99 0.128059
100 0.302197
101 0.212699
102 0.35402
103 0.247349
104 0.10345
105 0.0980002
106 0.0962045
107 0.0742565
108 0.0708127
109 0.103191
110 0.0654425
111 0.11779
112 0.0900274
113 0.0687742
114 0.105512
115 0.0603864
116 0.592852
117 0.674555
118 0.435132
119 0.558144
120 0.20739
121 0.229774
122 0.321359
123 0.216192
124 0.0766491
125 0.0512875
126 0.0775221
127 0.0513353
128 0.02773
129 0.0273668
130 0.0268986
131 0.0418765
132 0.436522
133 0.387047
134 0.625182
135 0.558553
136 0.639277
137 1
138 1
139 0.142521
140 0.213656
141 0.143254
142 0.141302
143 0.125954
144 0.106226
145 0.0843912
146 0.0826813
147 0.114721
148 0.0668332
149 0.114375
150 0.0843345
151 1
152 1
153 0.665254
154 1
155 0.0290213
156 0.0170593
157 0.0268189
158 0.0261
159 0.172172
160 0.264589
161 0.178756
162 0.145246
163 0.060602
164 0.0854937
165 0.0966172
166 0.0588837
167 0.360099
168 0.235383
169 0.236188
170 0.367995
171 0.605869
172 0.628476
173 1
174 1
175 0.159789
176 0.184664
177 0.114551
178 0.111697
179 0.131673
180 0.189153
181 0.128137
182 0.203708
183 0.0428228
184 0.0677917
185 0.0683234
186 0.0591174
187 0.022859
188 0.0276865
189 0.0218335
190 0.0170534
191 0.151473
192 0.095462
193 0.0800968
194 0.0980483
195 0.617545
196 0.615524
197 1
198 0.606374
199 0.0951157
200 0.0925384
201 0.145083
202 0.129735
203 0.6096
204 1
205 0.606911
206 0.593925
207 0.621073
208 0.628842
209 0.418097
210 0.443739
211 0.180552
212 0.224439
213 0.171294
214 0.28107
215 0.122896
216 0.169749
217 0.206458
218 0.1684
219 0.0392096
220 0.0461578
221 0.0773817
222 0.0632491
223 0.16174
224 0.161937
225 0.13637
226 0.230454
227 0.665517
228 0.613966
229 1
230 1
231 0.550898
232 1
233 1
234 1
235 0.200822
236 0.113269
237 0.166881
238 0.18059
239 0.600192
240 1
241 0.598828
242 0.621335
243 0.234197
244 0.158408
245 0.144676
246 0.144328
247 0.0586161
248 0.0894041
249 0.0780193
250 0.0571945
251 1
252 1
253 0.647175
254 0.592589
255 0.0303724
256 0.0202333
257 0.026022
258 0.0261874
259 0.423418
260 0.57259
261 0.431905
262 0.304539
263 0.247696
264 0.234543
265 0.259674
266 0.157288
267 0.0901916
268 0.0565511
269 0.0593354
270 0.0630275
271 0.0527766
272 0.0427236
273 0.0724131
274 0.0666585
275 0.111461
276 0.0905943
277 0.158816
278 0.154782
279 0.0455927
280 0.0516981
281 0.0625848
282 0.0668533
283 0.0496874
284 0.04811
285 0.0724632
286 0.0491676
287 0.127623
288 0.167372
289 0.188881
290 0.228947
291 0.136682
292 0.170526
293 0.107543
294 0.140159
295 0.0582233
296 0.0837291
297 0.0645557
298 0.0946274
299 0.139115
300 0.220051
301 0.13413
302 0.159679
303 0.264985
304 0.178446
305 0.217932
306 0.165467
307 0.0689789
308 0.0835108
309 0.105238
310 0.109606
311 0.180104
312 0.267181
313 0.201426
314 0.14689
315 0.214201
316 0.198952
317 0.187528
318 0.127714
319 0.0330611
320 0.0344722
321 0.0325769
322 0.050881
323 0.18513
324 0.304492
325 0.200322
326 0.220284
327 0.398671
328 0.243164
329 0.264987
330 0.243155
331 0.375599
332 0.238926
333 0.387866
334 0.233782
335 1
336 1
337 1
338 0.599721
339 0.246974
340 0.340123
341 0.403233
342 0.352736
343 0.569735
344 0.365564
345 0.583539
346 0.532564
347 0.652689
348 1
349 1
350 1
351 1
352 0.62272
353 1
354 1
355 0.257703
356 0.238671
357 0.305006
358 0.188703
359 0.620304
360 0.643216
361 0.635829
362 0.469927
363 0.108571
364 0.115816
365 0.0879415
366 0.144135
367 0.255428
368 0.286906
369 0.306643
370 0.208686
371 0.0991537
372 0.0709126
373 0.138126
374 0.0935989
375 0.102725
376 0.113511
377 0.0742584
378 0.0775737
379 0.0277193
380 0.0406599
381 0.0306709
382 0.0385424
383 0.0395424
384 0.0615638
385 0.061076
386 0.0619376
387 0.137126
388 0.121829
389 0.158143
390 0.207383
391 0.376089
392 0.577086
393 0.373787
394 0.601064
395 0.116664
396 0.135161
397 0.131754
398 0.186871
399 0.0902244
400 0.125555
401 0.155349
402 0.108226
403 0.637741
404 1
405 0.498709
406 0.661912
407 0.542463
408 0.648875
409 1
410 0.623489
411 0.634558
412 1
413 1
414 1
415 0.287986
416 0.400676
417 0.40068
418 0.449848
419 0.594754
420 0.605684
421 0.443233
422 0.639478
423 0.376534
424 0.30128
425 0.41426
426 0.224227
427 0.280133
428 0.355303
429 0.270251
430 0.427017
431 0.0431367
432 0.0575412
433 0.0414026
434 0.0710296
435 0.410969
436 0.297335
437 0.39866
438 0.493313
439 0.0429255
440 0.0692774
441 0.0401035
442 0.0460358
443 1
444 1
445 0.572873
446 0.567982
447 0.597734
448 0.604163
449 1
450 1
451 0.195074
452 0.269154
453 0.251924
454 0.179188
455 0.12837
456 0.0833618
457 0.137704
458 0.149455
459 0.161966
460 0.137366
461 0.16876
462 0.0966911
463 0.398828
464 0.593361
465 0.650019
466 0.6325
467 0.645271
468 0.459254
469 0.406052
470 0.633258
471 0.209587
472 0.125638
473 0.214608
474 0.173286
475 0.401367
476 0.249469
477 0.414742
478 0.390013
479 0.0882862
480 0.14573
481 0.128265
482 0.0857132
483 0.606
484 0.356463
485 0.561757
486 0.375489
487 0.136556
488 0.126854
489 0.111638
490 0.186546
491 0.136671
492 0.137334
493 0.201669
494 0.15351
495 0.0275456
496 0.0407118
497 0.027385
498 0.0420324
499 0.41561
500 0.286122
501 0.403468
502 0.442276
503 0.625814
504 1
505 0.608233
506 1
507 0.458481
508 0.341098
509 0.400115
510 0.560858
511 0.550279
512 0.371747
513 0.636227
514 0.443644
515 0.19125
516 0.168959
517 0.198883
518 0.112198
519 0.397584
520 0.568295
521 0.595328
522 0.412173
523 0.183566
524 0.294979
525 0.210863
526 0.184481
527 0.303127
528 0.323365
529 0.347588
530 0.225595
531 0.385096
532 0.337968
533 0.308239
534 0.250176
535 0.130033
536 0.197831
537 0.196468
538 0.200071
539 0.293102
540 0.444528
541 0.443973
542 0.306169
543 0.055382
544 0.0664297
545 0.0428603
546 0.0486891
547 0.282066
548 0.488967
549 0.445888
550 0.368745
551 0.0188497
552 0.0278976
553 0.017355
554 0.0178388
555 0.124471
556 0.173014
557 0.164978
558 0.217267
559 0.632019
560 0.448891
561 0.612902
562 0.61974
563 0.609915
564 0.651245
565 1
566 0.586362
567 0.0224332
568 0.0229228
569 0.0340538
570 0.0222881
571 0.451678
572 0.345287
573 0.29643
574 0.41151
575 0.0643455
576 0.0398198
577 0.062124
578 0.0442692
579 0.372217
580 0.621011
581 0.582132
582 0.609301
583 0.538741
584 0.599683
585 0.404687
586 0.607849
587 0.631983
588 0.457641
589 0.388526
590 0.600713
591 0.20487
592 0.29635
593 0.193003
594 0.337834
595 0.418819
596 0.354344
597 0.302679
598 0.48705
599 0.179077
600 0.176937
601 0.132397
602 0.124804
603 0.153979
604 0.108028
605 0.164705
606 0.129113
607 0.0433602
608 0.0427711
609 0.0447655
610 0.0646829
611 0.0447657
612 0.0496739
613 0.0764169
614 0.0731021
615 0.0385641
616 0.0372154
617 0.0637648
618 0.0633705
619 0.233106
620 0.223393
621 0.234788
622 0.35149
623 0.378291
624 0.630649
625 0.550463
626 0.452661
627 0.343752
628 0.559357
629 0.330233
630 0.439064
631 0.0630325
632 0.0600678
633 0.0982933
634 0.0584438
635 0.0824948
636 0.130355
637 0.0795593
638 0.126614
639 0.0312666
640 0.0214914
641 0.0217359
642 0.0209866
643 0.0446482
644 0.0305301
645 0.0296124
646 0.0423912
647 0.0473695
648 0.074358
649 0.0681538
650 0.0498656
651 0.140351
652 0.13313
653 0.109772
654 0.195856
655 0.0219683
656 0.0269731
657 0.0185072
658 0.0192146
659 0.326552
660 0.24908
661 0.2149
662 0.184966
663 0.0518266
664 0.0747814
665 0.0521778
666 0.0511986
667 0.0394493
668 0.0596181
669 0.0381032
670 0.0614011
671 0.0495518
672 0.033425
673 0.048838
674 0.0614098
675 0.147288
676 0.11108
677 0.187609
678 0.131331
679 0.394961
680 0.631976
681 0.465706
682 0.394169
683 1
684 1
685 1
686 0.636859
687 0.40777
688 0.254138
689 0.324647
690 0.41613
691 0.0693905
692 0.0820149
693 0.0574045
694 0.042917
695 0.0903217
696 0.0700096
697 0.105676
698 0.11597
699 0.178186
700 0.262558
701 0.181337
702 0.161258
703 0.566769
704 0.347517
705 0.551516
706 0.337979
707 0.0731535
708 0.0518772
709 0.0738901
710 0.0754788
711 0.642364
712 0.627257
713 1
714 1
715 0.0835535
716 0.0993677
717 0.0702374
718 0.0839149
719 0.0772153
720 0.101954
721 0.110219
722 0.0990888
723 0.0719814
724 0.118792
725 0.0785241
726 0.0952899
727 0.342789
728 0.38394
729 0.606629
730 0.482651
731 0.391622
732 0.606732
733 0.406785
734 0.388006
735 0.537464
736 0.647697
737 0.460067
738 0.564113
739 0.0890059
740 0.0605956
741 0.0880007
742 0.0858591
743 0.0570726
744 0.0566285
745 0.0720416
746 0.0896812
747 0.114159
748 0.128771
749 0.133417
750 0.176691
751 0.123993
752 0.161829
753 0.1056
754 0.173724
755 0.0177557
756 0.0189672
757 0.0284168
758 0.0188702
759 0.257412
760 0.218357
761 0.223913
762 0.323748
763 0.190807
764 0.204935
765 0.20574
766 0.121737
767 0.212576
768 0.17487
769 0.232053
770 0.30963
771 0.394209
772 0.298807
773 0.435719
774 0.427277
775 0.0341661
776 0.0338246
777 0.0480682
778 0.0339217
779 0.184711
780 0.126642
781 0.184942
782 0.197741
783 0.400342
784 0.575973
785 0.611668
786 0.632189
787 0.0326693
788 0.0306288
789 0.0310083
790 0.0201757
791 0.255651
792 0.220459
793 0.134441
794 0.197022
795 0.263743
796 0.413584
797 0.221457
798 0.312682
799 0.332567
800 0.438315
801 0.561212
802 0.355551
803 1
804 1
805 0.594137
806 1
807 0.163977
808 0.145614
809 0.231259
810 0.21403
811 0.443168
812 0.348364
813 0.267185
814 0.260085
815 0.584083
816 0.354837
817 0.430364
818 0.404864
819 0.194583
820 0.223245
821 0.25783
822 0.335308
823 0.175732
824 0.224754
825 0.174988
826 0.243271
827 0.0423599
828 0.05693
829 0.0686786
830 0.0550052
831 0.0280196
832 0.0273227
833 0.0272882
834 0.0413397
835 0.190314
836 0.116475
837 0.217238
838 0.138146
839 0.572052
840 0.412201
841 0.500984
842 0.604205
843 0.0779554
844 0.0526061
845 0.0480772
846 0.0512092
847 0.0210514
848 0.0208331
849 0.0210377
850 0.0318284
851 0.0418323
852 0.0476101
853 0.0664885
854 0.0457964
855 0.578475
856 1
857 0.576238
858 1
859 0.0346961
860 0.0611951
861 0.0352341
862 0.0401064
863 0.125701
864 0.0858019
865 0.0678735
866 0.0963274
867 0.0633537
868 0.0994008
869 0.0634173
870 0.0653226
871 0.231261
872 0.165978
873 0.193933
874 0.14871
875 0.259587
876 0.223612
877 0.250898
878 0.382899
879 0.236184
880 0.352625
881 0.211669
882 0.342487
883 0.157997
884 0.0932676
885 0.136061
886 0.126591
887 0.094878
888 0.0650707
889 0.105141
890 0.112967
891 0.0357795
892 0.0327894
893 0.0210431
894 0.0216603
895 0.358792
896 0.610981
897 0.436311
898 0.46661
899 0.0902912
900 0.13036
901 0.155277
902 0.0938273
903 0.413349
904 0.36575
905 0.380876
906 0.252513
907 0.0128742
908 0.0180968
909 0.0187802
910 0.0123832
911 1
912 0.567487
913 1
914 1
915 0.0890133
916 0.0693057
917 0.0514735
918 0.077627
919 0.0663125
920 0.0581146
921 0.0375793
922 0.0378555
923 0.405265
924 0.300138
925 0.230752
926 0.27057
927 0.0374876
928 0.0336708
929 0.0259774
930 0.0224954
931 0.0146391
932 0.0153139
933 0.0163302
934 0.00988957
935 0.0584003
936 0.0883898
937 0.0522902
938 0.0443324
939 0.0643648
940 0.0444714
941 0.0448915
942 0.048509
943 0.161878
944 0.221805
945 0.258069
946 0.179022
947 0.185236
948 0.164573
949 0.149893
950 0.120428
951 0.0432446
952 0.0389867
953 0.026825
954 0.0271938
955 0.316388
956 0.488964
957 0.29563
958 0.410549
959 0.0722479
960 0.0623233
961 0.0863661
962 0.103028
963 0.410624
964 0.260596
965 0.395819
966 0.273373
967 0.620063
968 0.392216
969 0.567083
970 0.523231
971 0.618305
972 1
973 0.547853
974 0.633263
975 0.433642
976 0.327818
977 0.279574
978 0.295517
979 0.0373904
980 0.0371376
981 0.0347344
982 0.0242628
983 0.0183875
984 0.0188156
985 0.0296473
986 0.0178362
987 1
988 0.63885
989 1
990 1
991 0.0876079
992 0.112521
993 0.136069
994 0.113335
995 0.616799
996 1
997 1
998 1
999 0.555787
1000 1
1001 1
1002 0.653026
1003 0.0273034
1004 0.0443303
1005 0.0471706
1006 0.042519
1007 0.0409203
1008 0.0663316
1009 0.0573122
1010 0.038299
1011 0.604181
1012 1
1013 0.608517
1014 1
1015 0.0962903
1016 0.148479
1017 0.115596
1018 0.0917198
1019 1
1020 0.625426
1021 0.554958
1022 0.011545
1023 0.0186746
1024 0.011822
1025 0.018547
1026 0.0823612
1027 0.0808103
1028 0.0901524
1029 0.123201
1030 0.0543664
1031 0.0756106
1032 0.0684975
1033 0.0926228
1034 0.11704
1035 0.187877
1036 0.211379
1037 0.184663
1038 0.595744
1039 0.426623
1040 0.394146
1041 0.411455
1042 0.312964
1043 0.332646
1044 0.250953
1045 0.433057
1046 0.145164
1047 0.102399
1048 0.132978
1049 0.169719
1050 0.0543464
1051 0.0657306
1052 0.0610254
1053 0.0878571
1054 0.354133
1055 0.519394
1056 0.374768
1057 0.418297
1058 0.0523962
1059 0.0501242
1060 0.0329897
1061 0.0462391
1062 0.50802
1063 0.563551
1064 1
1065 0.627155
1066 0.0697424
1067 0.0612457
1068 0.0405989
1069 0.042298
1070 0.0325309
1071 0.0330198
1072 0.0203591
1073 0.0265483
1074 0.199927
1075 0.250302
1076 0.203983
1077 0.341107
1078 0.0961018
1079 0.0807575
1080 0.124099
1081 0.0760683
1082 0.415646
1083 0.603863
1084 0.617541
1085 0.555318
1086 0.0920169
1087 0.0932261
1088 0.0609845
1089 0.093331
1090 0.602306
1091 0.413206
1092 0.426503
1093 0.628937
1094 0.04375
1095 0.0373613
1096 0.0516235
1097 0.0721556
1098 0.0813971
1099 0.0741352
1100 0.110694
1101 0.0356797
1102 0.0403932
1103 0.0332647
1104 0.0541829
1105 0.0704651
1106 0.0903927
1107 0.0735343
1108 0.113585
1109 0.0569387
1110 0.0397141
1111 0.0369131
1112 0.0386381
1113 0.59555
1114 0.418536
1115 0.420814
1116 0.60896
1117 0.0233267
1118 0.0242857
1119 0.0385495
1120 0.0301514
1121 0.119477
1122 0.162421
1123 0.105906
1124 0.101027
1125 0.638984
1126 1
1127 0.582799
1128 1
1129 0.380294
1130 0.633206
1131 0.561578
1132 0.0765234
1133 0.108241
1134 0.0989288
1135 0.094694
1136 0.614654
1137 0.541456
1138 0.468544
1139 0.619837
1140 1
1141 0.616692
1142 1
1143 1
1144 0.109723
1145 0.0712556
1146 0.0760894
1147 0.107308
1148 0.280802
1149 0.341074
1150 0.203783
1151 0.230111
1152 0.0694294
1153 0.0596481
1154 0.0892418
1155 0.0528147
1156 1
1157 0.607872
1158 1
1159 1
1160 0.139153
1161 0.0794982
1162 0.148883
1163 0.112683
1164 0.585723
1165 0.584406
1166 0.397122
1167 0.493658
1168 0.028297
1169 0.0477761
1170 0.0379504
1171 0.0488996
1172 0.0496439
1173 0.0448895
1174 0.0582454
1175 0.0354766
1176 0.0578317
1177 0.0628902
1178 0.063044
1179 0.040148
1180 1
1181 1
1182 1
1183 0.606743
1184 0.0967381
1185 0.103038
1186 0.161823
1187 0.153622
1188 0.261716
1189 0.398886
1190 0.262296
1191 0.399734
1192 0.103882
1193 0.116846
1194 0.0752622
1195 0.0792207
1196 0.525223
1197 0.374231
1198 0.429474
1199 0.640827
1200 1
1201 1
1202 0.621438
1203 1
1204 0.125191
1205 0.168583
1206 0.102647
1207 0.0955709
1208 0.530414
1209 0.431386
1210 0.60881
1211 0.598553
1212 0.131513
1213 0.222346
1214 0.168583
1215 0.14875
1216 0.181408
1217 0.166016
1218 0.262021
1219 0.151504
1220 0.49334
1221 0.389736
1222 0.269349
1223 0.279203
1224 0.0407414
1225 0.0551455
1226 0.0638227
1227 0.0569624
1228 0.189044
1229 0.268896
1230 0.182791
1231 0.285278
1232 0.276563
1233 0.347165
1234 0.232307
1235 0.31646
1236 0.0973633
1237 0.142094
1238 0.109739
1239 0.0790439
1240 0.268015
1241 0.160589
1242 0.19426
1243 0.20901
1244 0.0789973
1245 0.117961
1246 0.076213
1247 0.0719527
1248 1
1249 0.646769
1250 0.59767
1251 1
1252 0.227194
1253 0.274943
1254 0.184091
1255 0.181346
1256 0.0716636
1257 0.0484175
1258 0.0282944
1259 0.0298334
1260 0.0413097
1261 1
1262 0.525344
1263 0.599653
1264 0.532291
1265 0.630171
1266 0.50679
1267 0.114668
1268 0.0715333
1269 0.0722897
1270 0.072224
1271 0.552951
1272 1
1273 0.611431
1274 1
1275 1
1276 1
1277 0.622101
1278 1
1279 0.0328466
1280 0.0327935
1281 0.0329565
1282 0.0559161
1283 0.129132
1284 0.1212
1285 0.122472
1286 0.196933
1287 0.229
1288 0.323942
1289 0.444885
1290 0.240471
1291 0.436507
1292 0.372138
1293 0.606119
1294 0.393994
1295 0.0179505
1296 0.0178133
1297 0.0282204
1298 0.0177485
1299 0.0308262
1300 0.0188143
1301 0.0264642
1302 0.0289169
1303 0.0444371
1304 0.0564914
1305 0.0745328
1306 0.0732827
1307 0.496557
1308 1
1309 0.619274
1310 0.60938
1311 0.314623
1312 0.486766
1313 0.448537
1314 0.434147
1315 0.627698
1316 0.433624
1317 0.611132
1318 0.655138
1319 0.106421
1320 0.122655
1321 0.0970421
1322 0.159657
1323 0.120178
1324 0.157319
1325 0.172532
1326 0.103234
1327 0.193043
1328 0.189723
1329 0.128095
1330 0.208376
1331 0.565739
1332 1
1333 0.570999
1334 1
1335 0.0684864
1336 0.0532781
1337 0.0466809
1338 0.0459101
1339 0.178622
1340 0.119088
1341 0.116504
1342 0.111622
1343 0.610264
1344 0.623605
1345 0.606752
1346 1
1347 0.402842
1348 0.424614
1349 0.245519
1350 0.265961
1351 0.200797
1352 0.177977
1353 0.131012
1354 0.181639
1355 0.0999975
1356 0.0716258
1357 0.106055
1358 0.114225
1359 0.319513
1360 0.190084
1361 0.254317
1362 0.220197
1363 0.231887
1364 0.213645
1365 0.370216
1366 0.288967
1367 0.229332
1368 0.166555
1369 0.158083
1370 0.125392
1371 0.275776
1372 0.189866
1373 0.321784
1374 0.191925
1375 0.153918
1376 0.163597
1377 0.685475
1378 0.621671
1379 1
1380 1
1381 0.241915
1382 0.430458
1383 0.291733
1384 0.30752
1385 0.304028
1386 0.194282
1387 0.213656
1388 0.170408
1389 0.0261774
1390 0.0402237
1391 0.0271443
1392 0.0268361
1393 0.377044
1394 0.373745
1395 0.552147
1396 0.275973
1397 0.177451
1398 0.315597
1399 0.215679
1400 0.422668
1401 0.615695
1402 0.391523
1403 0.415552
1404 0.0904797
1405 0.0530807
1406 0.0701974
1407 0.0645596
1408 0.0605224
1409 0.0550907
1410 0.0819496
1411 0.0518368
1412 0.106531
1413 0.141835
1414 0.175991
1415 0.133407
1416 0.0752974
1417 0.0801711
1418 0.0743366
1419 0.120761
1420 0.0348173
1421 0.0547277
1422 0.0346799
1423 0.0356237
1424 0.171042
1425 0.192495
1426 0.13323
1427 0.232858
1428 0.0550206
1429 0.0632585
1430 0.0428094
1431 0.0376029
1432 0.224529
1433 0.238924
1434 0.372895
1435 0.204104
1436 0.0662672
1437 0.0434472
1438 0.0741593
1439 0.0707181
1440 0.390562
1441 0.297348
1442 0.436939
1443 0.262164
1444 0.273357
1445 0.219862
1446 0.20461
1447 0.35248
1448 0.1287
1449 0.126959
1450 0.130269
1451 0.0830856
1452 0.136836
1453 0.168796
1454 0.181976
1455 0.212564
1456 0.214722
1457 0.216495
1458 0.141677
1459 0.269112
1460 0.255706
1461 0.250014
1462 0.272291
1463 0.174413
1464 0.0573251
1465 0.0841963
1466 0.0537547
1467 0.0574613
1468 0.636283
1469 1
1470 1
1471 1
1472 0.290789
1473 0.180976
1474 0.185377
1475 0.198624
1476 0.418499
1477 0.248883
1478 0.374338
1479 0.345553
1480 1
1481 1
1482 0.645559
1483 1
1484 0.214759
1485 0.204124
1486 0.329506
1487 0.29979
1488 0.131783
1489 0.116457
1490 0.0824919
1491 0.0849774
1492 0.12917
1493 0.0740219
1494 0.0789723
1495 0.0788198
1496 0.0559494
1497 0.0896102
1498 0.0718737
1499 0.0899242
1500 0.160969
1501 0.100942
1502 0.105932
1503 0.106601
1504 0.178255
1505 0.125368
1506 0.211681
1507 0.126335
1508 0.0543909
1509 0.0436637
1510 0.0711239
1511 0.0347437
1512 0.0760214
1513 0.0664644
1514 0.098329
1515 0.060586
1516 0.656086
1517 0.61799
1518 1
1519 0.655508
1520 0.118755
1521 0.121632
1522 0.198418
1523 0.131126
1524 0.400175
1525 0.258993
1526 0.269344
1527 0.425568
1528 0.604468
1529 1
1530 1
1531 0.593576
1532 0.208713
1533 0.153804
1534 0.23888
1535 0.250753
1536 0.273726
1537 0.177861
1538 0.18087
1539 0.1968
1540 0.558762
1541 0.544318
1542 1
1543 0.637712
1544 0.0255386
1545 0.0230404
1546 0.0249409
1547 0.0166514
1548 0.0496356
1549 0.0452709
1550 0.0709649
1551 0.0443462
1552 0.0262183
1553 0.0402028
1554 0.0250733
1555 0.0257048
1556 0.326357
1557 0.29088
1558 0.199528
1559 0.278969
1560 0.149049
1561 0.169542
1562 0.182897
1563 0.244033
1564 0.642139
1565 0.575111
1566 0.569985
1567 1
1568 0.434557
1569 0.351601
1570 0.369296
1571 0.260391
1572 0.0759093
1573 0.0548898
1574 0.0879114
1575 0.0635667
1576 0.106648
1577 0.144458
1578 0.169068
1579 0.122813
1580 0.122298
1581 0.113803
1582 0.136809
1583 0.0766096
1584 0.41934
1585 0.414769
1586 0.603556
1587 0.609305
1588 0.229746
1589 0.363857
1590 0.252227
1591 0.27919
1592 0.140727
1593 0.229446
1594 0.142016
1595 0.136826
1596 0.0425708
1597 0.0275099
1598 0.0271534
1599 0.0398435
1600 0.259639
1601 0.177864
1602 0.126172
1603 0.185056
1604 0.074584
1605 0.046614
1606 0.0494459
1607 0.0522291
1608 0.0535563
1609 0.0366986
1610 0.059594
1611 0.0653367
1612 0.128921
1613 0.0727763
1614 0.0924427
1615 0.0773591
1616 0.0738647
1617 0.0859341
1618 0.102603
1619 0.0691426
1620 1
1621 1
1622 0.633835
1623 1
1624 0.0495703
1625 0.0466984
1626 0.0600774
1627 0.0742215
1628 0.426492
1629 0.427604
1630 0.59993
1631 0.601156
1632 0.106384
1633 0.149083
1634 0.113172
1635 0.171243
1636 0.0604212
1637 0.0526752
1638 0.072893
1639 0.0358513
1640 0.426214
1641 0.513447
1642 0.370078
1643 0.65052
1644 0.668024
1645 0.611872
1646 0.461407
1647 0.498261
1648 0.229839
1649 0.216248
1650 0.183837
1651 0.359179
1652 0.0108528
1653 0.0175081
1654 0.0176184
1655 0.0185585
1656 0.206879
1657 0.186792
1658 0.330855
1659 0.270004
1660 0.147203
1661 0.117326
1662 0.0879843
1663 0.152453
1664 0.0290623
1665 0.0523047
1666 0.0463717
1667 0.0479502
1668 0.646394
1669 0.492393
1670 0.63406
1671 0.442882
1672 0.08735
1673 0.0669701
1674 0.120079
1675 0.112033
1676 0.247294
1677 0.199948
1678 0.191397
1679 0.128743
1680 0.0550104
1681 0.0482471
1682 0.0537759
1683 0.0714616
1684 0.445219
1685 0.397791
1686 0.519498
1687 0.62032
1688 0.0777229
1689 0.091989
1690 0.117416
1691 0.129129
1692 0.122109
1693 0.179293
1694 0.183641
1695 0.1792
1696 1
1697 0.639665
1698 0.641933
1699 0.545716
1700 0.104813
1701 0.178761
1702 0.115926
1703 0.111609
1704 0.273595
1705 0.289158
1706 0.37773
1707 0.452649
1708 0.530566
1709 0.367341
1710 0.637026
1711 0.408572
1712 0.026823
1713 0.0233799
1714 0.0250419
1715 0.0353361
1716 0.404786
1717 0.579504
1718 0.360054
1719 0.396393
1720 0.0874127
1721 0.0577019
1722 0.0582295
1723 0.0557874
1724 0.62383
1725 1
1726 0.584636
1727 1
1728 0.379286
1729 0.598443
1730 0.581734
1731 0.612855
1732 1
1733 0.66386
1734 1
1735 1
1736 0.139987
1737 0.177399
1738 0.17732
1739 0.108478
1740 0.158703
1741 0.25703
1742 0.192292
1743 0.215639
1744 0.241782
1745 0.414534
1746 0.409304
1747 0.415934
1748 0.0515733
1749 0.0932671
1750 0.0618866
1751 0.0656707
1752 0.613579
1753 0.410091
1754 0.458674
1755 0.401472
1756 0.0822472
1757 0.0526051
1758 0.0767197
1759 1
1760 0.577093
1761 1
1762 1
1763 0.201643
1764 0.196239
1765 0.2822
1766 0.168562
1767 0.046763
1768 0.029242
1769 0.0404571
1770 0.0302669
1771 0.0819221
1772 0.0700654
1773 0.113279
1774 0.0970992
1775 0.222477
1776 0.250332
1777 0.304225
1778 0.346632
1779 0.275107
1780 0.263348
1781 0.209567
1782 0.182476
1783 0.0101777
1784 0.00991565
1785 0.010023
1786 0.0166512
1787 0.341438
1788 0.595558
1789 0.443643
1790 0.5468
1791 0.272959
1792 0.26025
1793 0.422989
1794 0.265514
1795 0.122414
1796 0.0732195
1797 0.11108
1798 0.0771816
1799 0.0687681
1800 0.0652697
1801 0.103438
1802 0.0706474
1803 0.0299651
1804 0.0450825
1805 0.044597
1806 0.0510503
1807 0.0595588
1808 0.0586901
1809 0.061986
1810 0.0955578
1811 1
1812 0.586726
1813 1
1814 1
1815 0.142156
1816 0.146322
1817 0.0993123
1818 0.152042
1819 0.0972673
1820 0.0728989
1821 0.128556
1822 0.125719
1823 0.126415
1824 0.151979
1825 0.200143
1826 0.170393
1827 0.0372943
1828 0.0250119
1829 0.0248312
1830 0.0246717
1831 0.0342573
1832 0.0244186
1833 0.0359482
1834 0.0234355
1835 0.251449
1836 0.26408
1837 0.402287
1838 0.302795
1839 0.123443
1840 0.11445
1841 0.0754502
1842 0.0794421
1843 0.154683
1844 0.0960396
1845 0.0902256
1846 0.142333
1847 1
1848 1
1849 0.6008
1850 0.598738
1851 0.200102
1852 0.223378
1853 0.172669
1854 0.147764
1855 0.420312
1856 0.454503
1857 0.304005
1858 0.411087
1859 0.111409
1860 0.110037
1861 0.13232
1862 0.0852293
1863 0.150091
1864 0.137
1865 0.12749
1866 0.0876719
1867 0.145289
1868 0.122361
1869 0.227814
1870 0.204748
1871 0.6145
1872 1
1873 1
1874 0.586646
1875 0.276719
1876 0.216613
1877 0.32023
1878 0.376189
1879 0.0567257
1880 0.0850572
1881 0.306012
1882 0.359004
1883 0.376339
1884 0.229736
1885 0.0576261
1886 0.0368881
1887 0.0609644
1888 0.0585502
1889 0.103605
1890 0.0644637
1891 0.0840426
1892 0.0647267
1893 0.0106051
1894 0.010386
1895 0.00920067
1896 0.0141221
1897 0.240271
1898 0.372461
1899 0.386869
1900 0.258739
1901 0.0394227
1902 0.0294625
1903 0.0411169
1904 0.0572412
1905 0.0972354
1906 0.0702149
1907 0.105942
1908 0.0687089
1909 0.141254
1910 0.238137
1911 0.217146
1912 0.225003
1913 0.235755
1914 0.247302
1915 0.381923
1916 0.352377
1917 0.399747
1918 0.6415
1919 0.438714
1920 0.588046
1921 0.599712
1922 1
1923 0.602184
1924 0.607597
1925 0.0396569
1926 0.0659305
1927 0.0675442
1928 0.0489619
1929 0.614766
1930 0.607465
1931 1
1932 1
1933 0.251395
1934 0.276403
1935 0.354302
1936 0.422154
1937 0.144332
1938 0.243008
1939 0.167929
1940 0.198434
1941 0.162361
1942 0.141259
1943 0.204046
1944 0.110038
1945 0.0397184
1946 0.0582522
1947 0.0347616
1948 0.0346546
1949 0.104107
1950 0.0936045
1951 0.0630725
1952 0.0998923
1953 0.187647
1954 0.15196
1955 0.115786
1956 0.220685
1957 0.0947843
1958 0.148791
1959 0.158536
1960 0.133061
1961 1
1962 0.617281
1963 0.589543
1964 0.574825
1965 0.0126906
1966 0.0177084
1967 0.0192164
1968 0.0202766
1969 0.0468316
1970 0.0329041
1971 0.0495644
1972 0.0499562
1973 0.165556
1974 0.13432
1975 0.188151
1976 0.135152
1977 0.0611783
1978 0.0484932
1979 0.0377476
1980 0.0437837
1981 0.617988
1982 0.435968
1983 0.612297
1984 0.605468
1985 0.641894
1986 0.643087
1987 0.445253
1988 0.64014
1989 0.204009
1990 0.199315
1991 0.158993
1992 0.272778
1993 0.126192
1994 0.155403
1995 0.0851183
1996 0.097056
1997 0.0483392
1998 0.0350218
1999 0.0504481
2000 0.0337932
2001 0.168323
2002 0.11107
2003 0.164368
2004 0.182321
2005 0.623264
2006 1
2007 1
2008 1
2009 0.0248821
2010 0.0243259
2011 0.0251231
2012 0.0380113
2013 0.377561
2014 0.380216
2015 0.249536
2016 0.344755
2017 0.106162
2018 0.0996495
2019 0.0694995
2020 0.112461
2021 0.0442912
2022 0.0576972
2023 0.0304343
2024 0.0427204
2025 0.203909
2026 0.144162
2027 0.132374
2028 0.151658
2029 0.264211
2030 0.172939
2031 0.273264
2032 0.197425
2033 0.0117536
2034 0.0189079
2035 0.0119317
2036 0.0118379
2037 0.612291
2038 1
2039 0.614465
2040 0.615361
2041 0.128143
2042 0.105089
2043 0.182819
2044 0.134361
2045 0.0221504
2046 0.0229109
2047 0.026166
2048 0.0171858
2049 0.615256
2050 1
2051 0.615842
2052 1
2053 0.0290511
2054 0.0283521
2055 0.0435364
2056 0.0263623
2057 0.211448
2058 0.20081
2059 0.272186
2060 0.174402
2061 0.0885319
2062 0.0512508
2063 0.0769076
2064 0.0597433
2065 0.0748473
2066 0.121053
2067 0.0637775
2068 0.0953625
2069 0.124261
2070 0.125287
2071 0.122086
2072 0.184726
2073 0.0818962
2074 0.055766
2075 0.0554018
2076 0.0531402
2077 0.242599
2078 0.287839
2079 0.176933
2080 0.265424
2081 0.265325
2082 0.158535
2083 0.209834
2084 0.148904
2085 0.387066
2086 0.584533
2087 0.547246
2088 0.593294
2089 0.485529
2090 0.626899
2091 0.59491
2092 1
2093 0.182369
2094 0.136683
2095 0.120011
2096 0.103197
2097 0.0170872
2098 0.0261976
2099 0.0177948
2100 0.0262811
2101 0.0892702
2102 0.0619957
2103 0.071153
2104 0.097547
2105 0.12813
2106 0.0848714
2107 0.123006
2108 0.129366
2109 0.669921
2110 1
2111 1
2112 0.647643
2113 0.0594733
2114 0.0615327
2115 0.0792354
2116 0.0499713
2117 0.11191
2118 0.13678
2119 0.142775
2120 0.0912443
2121 0.351915
2122 0.236373
2123 0.212698
2124 0.268746
2125 0.298097
2126 0.402336
2127 0.330106
2128 0.235255
2129 0.0245021
2130 0.0367571
2131 0.0233664
2132 0.0254361
2133 0.380238
2134 0.386605
2135 0.57782
2136 0.563084
2137 0.459019
2138 0.559764
2139 0.559378
2140 0.596744
2141 0.219194
2142 0.159943
2143 0.13857
2144 0.218858
2145 0.131346
2146 0.191296
2147 0.126213
2148 0.114596
2149 0.326346
2150 0.586379
2151 0.591803
2152 0.590661
2153 0.0448725
2154 0.0671411
2155 0.0434627
2156 0.0482105
2157 0.123564
2158 0.114759
2159 0.0804524
2160 0.0803015
2161 0.0328169
2162 0.0223373
2163 0.0304519
2164 0.0248079
2165 0.25004
2166 0.159523
2167 0.153827
2168 0.163246
2169 0.0266948
2170 0.0156809
2171 0.0260535
2172 0.0223381
2173 0.0915262
2174 0.081149
2175 0.0889963
2176 0.0645686
2177 0.176218
2178 0.19967
2179 0.213362
2180 0.275022
2181 0.29071
2182 0.188492
2183 0.264648
2184 0.275369
2185 0.373317
2186 0.236466
2187 0.234294
2188 0.389725
2189 0.573015
2190 0.608489
2191 1
2192 0.640385
2193 0.026092
2194 0.0264726
2195 0.0254104
2196 0.0489915
2197 0.0468199
2198 0.0467057
2199 0.0718665
2200 0.0458006
2201 0.0797057
2202 0.114054
2203 0.0668198
2204 0.0713389
2205 0.0813116
2206 0.0556731
2207 0.0544141
2208 0.084229
2209 0.350773
2210 0.368539
2211 0.303941
2212 0.222739
2213 0.311086
2214 0.315883
2215 0.189698
2216 0.216947
2217 0.36303
2218 0.452381
2219 0.452343
2220 0.337022
2221 0.0505296
2222 0.0783929
2223 0.0715618
2224 0.0735367
2225 0.0551952
2226 0.0437523
2227 0.0811193
2228 0.0561519
2229 0.0418075
2230 0.0613567
2231 0.0419104
2232 0.177979
2233 0.195838
2234 0.18459
2235 0.266939
2236 0.42263
2237 0.404006
2238 0.440746
2239 0.291594
2240 0.142281
2241 0.135884
2242 0.0826753
2243 0.125163
2244 0.441874
2245 0.317161
2246 0.36661
2247 0.237886
2248 1
2249 1
2250 1
2251 0.645683
2252 1
2253 0.593952
2254 1
2255 1
2256 0.39724
2257 0.614243
2258 0.567151
2259 0.619864
2260 1
2261 0.642344
2262 1
2263 0.136387
2264 0.106747
2265 0.0704211
2266 0.110691
2267 1
2268 1
2269 0.529289
2270 1
2271 0.224174
2272 0.127939
2273 0.215714
2274 0.132195
2275 0.354609
2276 0.270689
2277 0.241664
2278 0.589063
2279 0.615464
2280 0.609218
2281 0.421599
2282 0.227621
2283 0.317055
2284 0.178767
2285 0.284318
2286 0.100053
2287 0.0692899
2288 0.101423
2289 0.101121
2290 0.274915
2291 0.426168
2292 0.380047
2293 0.423833
2294 0.0506279
2295 0.0470536
2296 0.0440513
2297 0.0364194
2298 1
2299 0.604638
2300 0.606969
2301 1
2302 1
2303 1
2304 1
2305 0.583211
2306 0.103006
2307 0.122142
2308 0.0737051
2309 0.114381
2310 0.0472978
2311 0.0447638
2312 0.0521092
2313 0.0310878
2314 0.209357
2315 0.260479
2316 0.284787
2317 0.16096
2318 0.419925
2319 0.6064
2320 0.639149
2321 0.628344
2322 1
2323 1
2324 0.577097
2325 1
2326 0.116337
2327 0.100628
2328 0.0864212
2329 0.0708426
2330 0.645192
2331 1
2332 1
2333 1
2334 0.073457
2335 0.109817
2336 0.128569
2337 0.109439
2338 0.150964
2339 0.246386
2340 0.20283
2341 0.216796
2342 0.0741523
2343 0.128538
2344 0.0815835
2345 0.0822996
2346 0.481352
2347 0.446058
2348 0.322759
2349 0.123108
2350 0.0838674
2351 0.123979
2352 0.17524
2353 0.287808
2354 0.185111
2355 0.167233
2356 0.0379861
2357 0.0421736
2358 0.0446282
2359 0.0297521
2360 0.0271629
2361 0.0284746
2362 0.0497298
2363 0.0735626
2364 0.0480644
2365 0.0450813
2366 0.567722
2367 0.552648
2368 0.424322
2369 0.626097
2370 0.089034
2371 0.0645398
2372 0.0858772
2373 0.10315
2374 0.0316392
2375 0.0588211
2376 0.0534722
2377 0.057302
2378 0.0454196
2379 0.0653261
2380 0.0830363
2381 1
2382 1
2383 0.641489
2384 0.658965
2385 0.310324
2386 0.442071
2387 0.426345
2388 0.439932
2389 0.205334
2390 0.174535
2391 0.276075
2392 0.250602
2393 0.594848
2394 1
2395 0.615131
2396 1
2397 0.602775
2398 0.619338
2399 0.603175
2400 0.436342
2401 0.412345
2402 0.447802
2403 0.598828
2404 0.444965
2405 0.57621
2406 0.344062
2407 0.422292
2408 0.380692
2409 0.391644
2410 0.423927
2411 0.309515
2412 0.245393
2413 0.113016
2414 0.0841948
2415 0.0735848
2416 0.094623
2417 0.409862
2418 0.297342
2419 0.285657
2420 0.42579
2421 0.106653
2422 0.0645636
2423 0.089508
2424 0.113261
2425 0.0271372
2426 0.0271201
2427 0.290276
2428 0.208851
2429 0.171506
2430 0.28351
2431 0.182691
2432 0.200246
2433 0.142482
2434 0.139553
2435 0.0261023
2436 0.0446619
2437 0.0316215
2438 0.0268953
2439 0.302549
2440 0.302656
2441 0.320951
2442 0.461678
2443 0.641719
2444 0.620725
2445 1
2446 0.551768
2447 0.0661595
2448 0.0418124
2449 0.044565
2450 0.0414444
2451 0.0915751
2452 0.0797184
2453 0.0586032
2454 0.040166
2455 0.0659565
2456 0.0419737
2457 0.430021
2458 0.434159
2459 0.607677
2460 0.624066
2461 0.62254
2462 0.59814
2463 1
2464 1
2465 0.259123
2466 0.240005
2467 0.188017
2468 0.30382
2469 0.266089
2470 0.430521
2471 0.352733
2472 0.279866
2473 0.290966
2474 0.191316
2475 0.298015
2476 0.356191
2477 0.0710037
2478 0.108067
2479 0.0632562
2480 0.10172
2481 0.401699
2482 0.392726
2483 0.354892
2484 0.235641
2485 0.415971
2486 0.393717
2487 0.274967
2488 0.257827
2489 0.328388
2490 0.23956
2491 0.275731
2492 0.41172
2493 0.167247
2494 0.187782
2495 0.124004
2496 0.178784
2497 0.0183554
2498 0.01236
2499 0.0174482
2500 0.0199845
2501 1
2502 1
2503 1
2504 0.59354
2505 0.616998
2506 0.651841
2507 1
2508 1
2509 0.177315
2510 0.105363
2511 0.108
2512 0.136483
2513 0.597563
2514 0.539607
2515 1
2516 1
2517 0.599705
2518 0.57884
2519 0.611294
2520 1
2521 0.199464
2522 0.261752
2523 0.161025
2524 0.174987
2525 0.0706552
2526 0.0656006
2527 0.0825769
2528 0.104085
2529 0.202233
2530 0.11815
2531 0.16529
2532 0.044096
2533 0.0431117
2534 0.0510718
2535 0.0295577
2536 0.638966
2537 0.618068
2538 0.454879
2539 0.641485
2540 1
2541 0.581535
2542 0.594538
2543 0.614546
2544 0.0672913
2545 0.0615089
2546 0.0425714
2547 0.0490735
2548 1
2549 1
2550 1
2551 0.551781
2552 0.446299
2553 0.409166
2554 0.340116
2555 0.560123
2556 0.180535
2557 0.35186
2558 0.207436
2559 0.188131
2560 0.0556007
2561 0.0515186
2562 0.0426558
2563 0.0343328
2564 0.0265408
2565 0.0280836
2566 0.0276263
2567 0.0415339
2568 0.288377
2569 0.196911
2570 0.209112
2571 0.189907
2572 1
2573 0.111059
2574 0.11417
2575 0.117409
2576 0.179088
2577 0.60782
2578 0.621268
2579 0.431023
2580 0.533603
2581 0.0501141
2582 0.0792338
2583 0.0708858
2584 0.0479983
2585 0.0556431
2586 0.0629292
2587 0.0614511
2588 0.0389514
2589 0.0737068
2590 0.0659969
2591 0.106815
2592 0.0893338
2593 0.117537
2594 0.165727
2595 0.0977838
2596 0.152122
2597 0.124593
2598 0.107497
2599 0.115287
2600 0.0747213
2601 0.650322
2602 1
2603 0.535804
2604 0.549767
2605 0.620963
2606 0.40561
2607 0.622691
2608 0.547992
2609 0.412178
2610 0.264439
2611 0.262763
2612 0.333944
2613 0.491337
2614 0.320619
2615 0.319683
2616 0.0315662
2617 0.0282827
2618 0.0191313
2619 0.0265145
2620 0.107931
2621 0.093468
2622 0.167527
2623 0.154354
2624 1
2625 0.570699
2626 0.640394
2627 0.660187
2628 0.200215
2629 0.363345
2630 0.209195
2631 0.310079
2632 0.591674
2633 1
2634 1
2635 0.633073
2636 0.0581741
2637 0.0862786
2638 0.100121
2639 0.0903735
2640 0.263876
2641 0.41264
2642 0.387007
2643 0.424063
2644 0.0793007
2645 0.0510801
2646 0.0647865
2647 0.0822923
2648 0.32643
2649 0.263344
2650 0.387637
2651 0.239078
2652 0.0905165
2653 0.0556004
2654 0.059473
2655 0.0630457
2656 0.12378
2657 0.141422
2658 0.0983004
2659 0.0281886
2660 0.0410035
2661 0.027079
2662 0.0292391
2663 0.191648
2664 0.226452
2665 0.228435
2666 0.140675
2667 0.0555202
2668 0.0544813
2669 0.0427418
2670 0.0376167
2671 0.0970046
2672 0.0917008
2673 0.143373
2674 0.092029
2675 0.0273387
2676 0.027201
2677 0.0388038
2678 0.027664
2679 1
2680 1
2681 1
2682 0.642265
2683 0.143095
2684 0.0878068
2685 0.130697
2686 0.110969
2687 0.0783011
2688 0.0778347
2689 0.0806428
2690 0.0537866
2691 1
2692 1
2693 0.60594
2694 1
2695 0.630687
2696 0.640914
2697 0.52434
2698 0.0365271
2699 0.0516289
2700 0.0308868
2701 0.0414018
2702 0.270698
2703 0.37948
2704 0.278648
2705 0.198167
2706 1
2707 1
2708 1
2709 0.607787
2710 0.615183
2711 0.62048
2712 1
2713 0.608629
2714 0.306396
2715 0.444324
2716 0.310036
2717 0.29842
2718 0.0353378
2719 0.0353499
2720 0.0317313
2721 0.0221683
2722 0.335012
2723 0.530493
2724 0.569552
2725 0.570935
2726 0.431052
2727 0.0606129
2728 0.0460992
2729 0.0351636
2730 0.0384227
2731 0.0254726
2732 0.0320271
2733 0.0396489
2734 0.0246666
2735 0.0903492
2736 0.0852995
2737 0.0589004
2738 0.0578023
2739 0.209462
2740 0.303024
2741 0.182519
2742 0.191174
2743 0.0739018
2744 0.0415254
2745 0.0467488
2746 0.0441599
2747 0.197441
2748 0.197679
2749 0.30324
2750 0.226976
2751 0.0536366
2752 0.0337046
2753 0.0340128
2754 0.0334262
2755 0.541054
2756 1
2757 1
2758 0.654888
2759 0.191835
2760 0.132819
2761 0.127148
2762 0.198404
2763 0.355022
2764 0.287942
2765 0.257889
2766 0.193238
2767 0.0416856
2768 0.0664675
2769 0.0433996
2770 0.043068
2771 0.550322
2772 0.446117
2773 0.601319
2774 0.576475
2775 0.0911143
2776 0.0797051
2777 0.0706679
2778 0.054067
2779 0.0879087
2780 0.126504
2781 0.129819
2782 0.136147
2783 0.327938
2784 0.328193
2785 0.360699
2786 0.241547
2787 0.0256846
2788 0.0435268
2789 0.0422067
2790 0.0270522
2791 0.627695
2792 0.589134
2793 0.603223
2794 0.410944
2795 0.194152
2796 0.265548
2797 0.261535
2798 0.289241
2799 0.317823
2800 0.194307
2801 0.194772
2802 0.295589
2803 0.223403
2804 0.383511
2805 0.264222
2806 0.340134
2807 1
2808 1
2809 1
2810 0.608441
2811 0.0216708
2812 0.0224645
2813 0.0221446
2814 0.0362709
2815 0.408749
2816 0.327796
2817 0.2421
2818 0.349147
2819 0.460736
2820 0.647684
2821 0.682876
2822 0.631669
2823 0.219655
2824 0.135917
2825 0.209251
2826 0.156209
2827 0.40097
2828 0.600528
2829 0.406936
2830 0.424867
2831 0.372796
2832 0.495203
2833 0.402148
2834 0.314255
2835 0.0790525
2836 0.0774788
2837 0.0576084
2838 0.07564
2839 0.146309
2840 0.182295
2841 0.222075
2842 0.139202
2843 1
2844 0.5939
2845 1
2846 0.602762
2847 0.181143
2848 0.190762
2849 0.249714
2850 0.278677
2851 0.0835843
2852 0.101795
2853 0.0551561
2854 0.076511
2855 0.455208
2856 0.47069
2857 0.588677
2858 0.608715
2859 0.0930942
2860 0.0974014
2861 0.303775
2862 0.101407
2863 0.201775
2864 0.150954
2865 0.149534
2866 0.0797878
2867 0.0538238
2868 0.0844709
2869 0.0777141
2870 0.254225
2871 0.287614
2872 0.378724
2873 0.208336
2874 0.0427876
2875 0.084298
2876 0.0572617
2877 0.0572786
2878 0.05404
2879 0.212244
2880 0.1928
2881 0.297112
2882 0.233185
2883 0.0637986
2884 0.0843535
2885 0.0694851
2886 0.110859
2887 0.113662
2888 0.165459
2889 0.1049
2890 0.0868316
2891 0.179605
2892 0.137264
2893 0.237837
2894 0.224218
2895 0.0738952
2896 0.0463666
2897 0.0681171
2898 0.0442205
2899 0.155597
2900 0.231761
2901 0.27983
2902 0.260692
2903 0.0474648
2904 0.0714966
2905 0.0479197
2906 0.0777779
2907 0.150637
2908 0.155683
2909 0.234355
2910 0.155944
2911 0.0418298
2912 0.0383188
2913 0.0255629
2914 0.0382229
2915 0.0487437
2916 0.0318899
2917 0.62465
2918 1
2919 0.596302
2920 0.574913
2921 0.255248
2922 0.224696
2923 0.334991
2924 0.198966
2925 0.337342
2926 0.334306
2927 0.567793
2928 0.42733
2929 0.209803
2930 0.219776
2931 0.3336
2932 0.0549791
2933 0.0381952
2934 0.0588369
2935 0.0401756
2936 0.112779
2937 0.0816323
2938 0.0719962
2939 0.0764766
2940 0.0804458
2941 0.0751513
2942 0.0485795
2943 0.257262
2944 0.255799
2945 0.243539
2946 0.388355
2947 0.189998
2948 0.257035
2949 0.183677
2950 0.140602
2951 0.656327
2952 0.499718
2953 0.668804
2954 0.457592
2955 0.372206
2956 0.317432
2957 0.363889
2958 0.534414
2959 0.410099
2960 0.523328
2961 0.627463
2962 0.580591
2963 0.12872
2964 0.0757134
2965 0.110525
2966 0.0973188
2967 0.0279641
2968 0.0278335
2969 0.0287099
2970 0.0405391
2971 0.504823
2972 0.407214
2973 0.428798
2974 0.297745
2975 1
2976 0.617335
2977 0.605383
2978 0.636775
2979 0.384836
2980 0.380999
2981 0.588131
2982 0.38689
2983 0.0491923
2984 0.0303963
2985 0.0403994
2986 0.0464294
2987 0.128936
2988 0.104041
2989 0.108993
2990 0.0686872
2991 0.446743
2992 0.628616
2993 0.508006
2994 0.597067
2995 0.0119157
2996 0.0181539
2997 0.0110867
2998 0.0119208
2999 0.0124111
3000 0.0128846
3001 0.0204309
3002 0.017635
3003 0.201555
3004 0.127122
3005 0.136424
3006 0.150007
3007 0.03213
3008 0.0401984
3009 0.0607549
3010 0.0490925
3011 1
3012 0.583559
3013 0.631658
3014 1
3015 0.0510789
3016 0.0564579
3017 0.0396908
3018 0.0376023
3019 0.160494
3020 0.179163
3021 0.122082
3022 0.103799
3023 0.407705
3024 0.345369
3025 0.467004
3026 1
3027 0.635353
3028 0.664153
3029 1
3030 0.594044
3031 0.35018
3032 0.535992
3033 0.343794
3034 0.0493102
3035 0.0555149
3036 0.058969
3037 0.0779833
3038 0.408021
3039 0.595075
3040 0.383219
3041 0.412613
3042 0.103633
3043 0.0877878
3044 0.138403
3045 0.130615
3046 1
3047 1
3048 0.654543
3049 1
3050 0.0539689
3051 0.0441464
3052 0.0752103
3053 0.0592829
3054 0.0368427
3055 0.0590325
3056 0.0619297
3057 0.0530636
3058 0.214422
3059 0.123716
3060 0.11462
3061 0.18424
3062 0.509906
3063 0.401263
3064 0.609477
3065 0.591453
3066 0.0386245
3067 0.0235932
3068 0.0228852
3069 0.0357345
3070 0.0486933
3071 0.0733283
3072 0.0725427
3073 0.0745046
3074 0.0226685
3075 0.0188028
3076 0.0272299
3077 0.021827
3078 0.100096
3079 0.0780731
3080 0.103024
3081 0.0668791
3082 0.0774387
3083 0.0522234
3084 0.0505589
3085 0.0494215
3086 0.607628
3087 1
3088 0.593009
3089 1
3090 0.275314
3091 0.335597
3092 0.297373
3093 0.407796
3094 1
3095 0.660624
3096 1
3097 0.654448
3098 0.0916092
3099 0.0668459
3100 0.0590899
3101 0.0650103
3102 0.659312
3103 1
3104 1
3105 1
3106 0.456043
3107 0.308528
3108 0.302662
3109 0.313063
3110 0.0258012
3111 0.0156195
3112 0.0234472
3113 0.0162588
3114 0.0628844
3115 0.0959963
3116 0.0629221
3117 0.0937339
3118 0.154563
3119 0.102446
3120 0.129399
3121 0.105809
3122 0.071744
3123 0.0792675
3124 0.0578932
3125 0.298184
3126 0.451588
3127 0.303384
3128 0.303242
3129 0.0309339
3130 0.0277303
3131 0.0420482
3132 0.0438699
3133 1
3134 1
3135 0.641333
3136 1
3137 0.0667063
3138 0.0624008
3139 0.0494299
3140 0.0483715
3141 0.0122199
3142 0.0117122
3143 0.0177499
3144 0.017474
3145 0.48517
3146 0.350223
3147 0.601459
3148 0.429797
3149 0.0321724
3150 0.0218229
3151 0.025282
3152 0.020813
3153 0.0795252
3154 0.0535553
3155 0.0579933
3156 0.0786089
3157 0.109271
3158 0.104453
3159 0.170354
3160 0.157989
3161 0.137245
3162 0.0890342
3163 0.126183
3164 0.128449
3165 0.385036
3166 0.38382
3167 0.583755
3168 0.387999
3169 0.149711
3170 0.138178
3171 0.207268
3172 0.131388
3173 0.0962143
3174 0.0855409
3175 0.148406
3176 0.112601
3177 0.0154509
3178 0.0154121
3179 0.016056
3180 0.0234946
3181 0.0165642
3182 0.0246771
3183 0.0156673
3184 0.0153962
3185 0.0458133
3186 0.0325655
3187 0.0278352
3188 0.0292334
3189 0.0235184
3190 0.0210928
3191 0.0329968
3192 0.023657
3193 0.609952
3194 0.63728
3195 0.606315
3196 1
3197 0.474715
3198 0.414808
3199 0.281581
3200 0.415527
3201 0.254583
3202 0.42464
3203 0.281606
3204 0.262238
3205 0.0667275
3206 0.058426
3207 0.0403755
3208 0.0444462
3209 0.0518864
3210 0.0331689
3211 0.0467253
3212 0.0325302
3213 0.0160501
3214 0.0237298
3215 0.0149177
3216 0.0160506
3217 0.0388802
3218 0.0267016
3219 0.026912
3220 0.0412942
3221 0.360616
3222 0.295846
3223 0.384106
3224 0.208121
3225 0.302909
3226 0.291261
3227 0.443464
3228 0.298144
3229 0.411339
3230 0.372271
3231 0.551014
3232 0.58435
3233 0.202877
3234 0.320028
3235 0.196713
3236 0.2923
3237 1
3238 1
3239 1
3240 0.616402
3241 0.334634
3242 0.422012
3243 0.287576
3244 0.266239
3245 0.566835
3246 0.620255
3247 0.588892
3248 1
3249 0.411293
3250 0.370056
3251 0.324253
3252 0.546905
3253 0.596867
3254 0.422162
3255 0.587956
3256 0.430899
3257 0.210215
3258 0.187777
3259 0.121375
3260 0.184589
3261 0.224895
3262 0.29018
3263 0.187509
3264 0.212455
3265 0.0105174
3266 0.0157782
3267 0.012535
3268 0.016816
3269 0.369653
3270 0.574726
3271 0.592714
3272 0.566324
3273 0.627271
3274 0.624539
3275 0.43849
3276 0.432278
3277 0.0302721
3278 0.02872
3279 0.0468689
3280 0.055704
3281 0.0782495
3282 0.0532479
3283 0.0795131
3284 0.249194
3285 0.363117
3286 0.22604
3287 0.370614
3288 0.0486464
3289 0.0579179
3290 0.076745
3291 0.0553251
3292 0.0384143
3293 0.0254037
3294 0.551042
3295 0.63669
3296 0.513224
3297 1
3298 0.327661
3299 0.494961
3300 0.615228
3301 0.429162
3302 0.0321959
3303 0.0530886
3304 0.0480345
3305 0.0317077
3306 0.567464
3307 0.626912
3308 1
3309 0.60622
3310 0.131891
3311 0.111706
3312 0.0943387
3313 0.0823571
3314 0.171397
3315 0.174801
3316 0.107856
3317 0.189075
3318 0.104965
3319 0.106236
3320 0.110426
3321 0.155271
3322 1
3323 1
3324 1
3325 0.620918
3326 0.0684421
3327 0.0870809
3328 0.11349
3329 0.0679911
3330 0.27532
3331 0.380874
3332 0.375361
3333 0.547245
3334 0.447972
3335 0.459135
3336 0.646621
3337 0.451726
3338 0.132219
3339 0.0960084
3340 0.168506
3341 0.140105
3342 0.180956
3343 0.292936
3344 0.317287
3345 0.245178
3346 0.255381
3347 0.148003
3348 0.184203
3349 0.205191
3350 0.358708
3351 0.197547
3352 0.234922
3353 0.363443
3354 0.436323
3355 0.34756
3356 0.571803
3357 0.557208
3358 0.397127
3359 0.41812
3360 0.405407
3361 0.372024
3362 0.548368
3363 0.591122
3364 0.567161
3365 0.239244
3366 0.377664
3367 0.318977
3368 0.306564
3369 1
3370 1
3371 1
3372 0.394522
3373 0.379016
3374 0.397526
3375 0.60541
3376 0.198449
3377 0.252975
3378 0.204591
3379 0.138911
3380 0.224758
3381 0.109788
3382 0.128729
3383 0.132352
3384 0.169488
3385 0.0235063
3386 0.0354796
3387 0.0234646
3388 0.023635
3389 0.0854687
3390 0.152758
3391 0.110146
3392 0.0967222
3393 0.10481
3394 0.160996
3395 0.0914292
3396 0.119082
3397 0.42623
3398 0.648571
3399 0.427551
3400 0.503043
3401 0.148651
3402 0.205087
3403 0.151305
3404 0.146162
3405 0.162564
3406 0.156923
3407 0.23724
3408 0.245002
3409 1
3410 1
3411 0.613331
3412 0.66059
3413 0.661405
3414 0.577624
3415 0.451897
3416 0.428141
3417 0.245393
3418 0.381531
3419 0.228721
3420 0.231654
3421 0.128756
3422 0.129566
3423 0.129444
3424 0.187793
3425 0.624154
3426 0.403032
3427 0.400487
3428 0.600487
3429 0.129807
3430 0.151121
3431 0.224464
3432 0.143938
3433 0.0515117
3434 0.0719394
3435 0.0649882
3436 0.084868
3437 0.0417469
3438 0.0689007
3439 0.0593221
3440 0.0663575
3441 0.50211
3442 0.626525
3443 0.440859
3444 0.678281
3445 0.299507
3446 0.186115
3447 0.202846
3448 0.185157
3449 0.151952
3450 0.251723
3451 0.155392
3452 0.201621
3453 0.443395
3454 0.60658
3455 0.394735
3456 0.616155
3457 0.586385
3458 1
3459 1
3460 0.605343
3461 0.105087
3462 0.128336
3463 0.190252
3464 0.11308
3465 0.196776
3466 0.149586
3467 0.125088
3468 0.191919
3469 0.201592
3470 0.135112
3471 0.215308
3472 0.223465
3473 0.0652776
3474 0.0620101
3475 0.10365
3476 0.0636616
3477 0.0457486
3478 0.0415688
3479 0.0274157
3480 0.0289922
3481 0.304789
3482 0.20723
3483 0.24774
3484 0.335164
3485 0.262611
3486 0.397519
3487 0.223668
3488 0.263084
3489 1
3490 0.586975
3491 1
3492 1
3493 0.122527
3494 0.174317
3495 0.10619
3496 0.152036
3497 0.0262575
3498 0.0427394
3499 0.027509
3500 0.026103
3501 0.615045
3502 0.390548
3503 0.428339
3504 0.413205
3505 0.0901836
3506 0.0594066
3507 0.0572342
3508 0.0586455
3509 0.0230025
3510 0.0220732
3511 0.0213586
3512 0.0331853
3513 0.615177
3514 0.54978
3515 0.576466
3516 0.418823
3517 0.593848
3518 0.672812
3519 0.458175
3520 0.375028
3521 0.0163247
3522 0.0145043
3523 0.0231621
3524 0.0171018
3525 1
3526 0.614654
3527 1
3528 1
3529 0.192721
3530 0.128854
3531 0.242689
3532 0.150774
3533 0.172209
3534 0.152417
3535 0.251353
3536 0.113752
3537 0.143695
3538 0.123249
3539 0.0865174
3540 0.233327
3541 0.174921
3542 0.209306
3543 0.145061
3544 0.0461192
3545 0.0293386
3546 0.0288981
3547 0.0320479
3548 0.579549
3549 1
3550 1
3551 0.598047
3552 0.626502
3553 0.376778
3554 0.397968
3555 0.598756
3556 0.0985257
3557 0.145132
3558 0.175239
3559 0.122033
3560 0.090546
3561 0.105055
3562 0.0984901
3563 0.0618584
3564 0.175372
3565 0.300141
3566 0.218703
3567 0.206099
3568 0.445252
3569 0.618458
3570 0.57833
3571 0.632068
3572 0.265083
3573 0.328013
3574 0.245986
3575 0.173428
3576 0.0528879
3577 0.0763447
3578 0.05029
3579 0.0802766
3580 0.187604
3581 0.267466
3582 0.179126
3583 0.154725
3584 0.234382
3585 0.14724
3586 0.14616
3587 0.242028
3588 0.01486
3589 0.0226833
3590 0.0161503
3591 0.0160261
3592 1
3593 1
3594 0.553957
3595 0.612003
3596 1
3597 1
3598 0.50607
3599 0.618814
3600 0.601504
3601 0.438921
3602 0.606921
3603 0.574576
3604 0.115083
3605 0.077091
3606 0.0948909
3607 0.0719175
3608 0.0830099
3609 0.0606963
3610 0.0893783
3611 0.0577554
3612 0.132632
3613 0.126285
3614 0.100712
3615 0.0816669
3616 0.512711
3617 0.348391
3618 0.519859
3619 0.574906
3620 0.31733
3621 0.219961
3622 0.386837
3623 0.272862
3624 0.138381
3625 0.166319
3626 0.225553
3627 0.222751
3628 1
3629 0.561157
3630 1
3631 0.634137
3632 0.152738
3633 0.206502
3634 0.22507
3635 0.142563
3636 0.147556
3637 0.16147
3638 0.10366
3639 0.101304
3640 0.039492
3641 0.0260448
3642 0.0343224
3643 0.0249709
3644 0.0150203
3645 0.0290409
3646 0.0152873
3647 0.0242035
3648 0.0301631
3649 0.0308375
3650 0.0315305
3651 0.0514389
3652 0.131259
3653 0.127849
3654 0.211436
3655 0.193429
3656 0.235228
3657 0.256318
3658 0.216087
3659 0.302179
3660 0.0939139
3661 0.093083
3662 0.0592069
3663 0.0617537
3664 0.373973
3665 0.589886
3666 0.610579
3667 0.566001
3668 0.0330484
3669 0.03295
3670 0.0330969
3671 0.0504727
3672 0.39158
3673 0.31708
3674 0.47087
3675 0.560244
3676 0.0220163
3677 0.0356088
3678 0.0356139
3679 0.0391371
3680 0.0534737
3681 0.0362962
3682 0.0358751
3683 0.0362439
3684 0.0523969
3685 0.0512932
3686 0.0702366
3687 0.0457031
3688 0.296804
3689 0.451542
3690 0.436948
3691 0.406853
3692 0.304724
3693 0.430624
3694 0.441169
3695 0.281251
3696 0.0391512
3697 0.027424
3698 0.0411111
3699 0.0436733
3700 0.384956
3701 0.6149
3702 0.410574
3703 0.392217
3704 0.2477
3705 0.160761
3706 0.161284
3707 0.170512
3708 0.38135
3709 0.287065
3710 0.523865
3711 0.399618
3712 0.614916
3713 1
3714 1
3715 1
3716 0.25818
3717 0.174031
3718 0.274024
3719 0.303821
3720 0.540691
3721 0.381327
3722 0.429956
3723 0.193569
3724 0.28049
3725 0.275025
3726 0.174389
3727 0.0814748
3728 0.082222
3729 0.0617866
3730 0.089772
3731 0.602484
3732 1
3733 0.529877
3734 0.580854
3735 0.0257916
3736 0.025401
3737 0.0272436
3738 0.0393789
3739 0.175764
3740 0.183098
3741 0.240669
3742 0.295411
3743 0.280618
3744 0.183323
3745 0.177201
3746 0.171996
3747 0.039744
3748 0.0504861
3749 0.057047
3750 0.0406929
3751 0.0234392
3752 0.0395679
3753 0.0334794
3754 0.0234701
3755 0.376947
3756 0.503953
3757 0.317004
3758 0.343111
3759 0.238079
3760 0.200065
3761 0.176354
3762 0.276581
3763 0.0691084
3764 0.0859849
3765 0.0554895
3766 0.0560199
3767 0.161989
3768 0.172552
3769 0.103623
3770 0.139772
3771 0.0405697
3772 0.0637719
3773 0.0625578
3774 0.0637723
3775 0.049061
3776 0.0310898
3777 0.0433317
3778 0.0460061
3779 0.160375
3780 0.253245
3781 0.14857
3782 0.171211
3783 0.141527
3784 0.127903
3785 0.154184
3786 0.204325
3787 0.168983
3788 0.247765
3789 0.280811
3790 0.260876
3791 0.179682
3792 0.176927
3793 0.256622
3794 0.313798
3795 0.127406
3796 0.101246
3797 0.0971195
3798 0.148325
3799 0.0187596
3800 0.0174063
3801 0.0158568
3802 0.0575338
3803 0.0845289
3804 0.0491145
3805 0.433617
3806 0.359682
3807 0.333416
3808 0.277655
3809 0.133891
3810 0.23067
3811 0.14391
3812 0.184137
3813 0.361272
3814 0.326265
3815 0.255306
3816 0.432052
3817 0.0784583
3818 0.0745039
3819 0.0492775
3820 0.0498191
3821 0.248767
3822 0.26464
3823 0.398052
3824 0.258906
3825 0.0959017
3826 0.127855
3827 0.0804113
3828 0.0499035
3829 0.0344115
3830 0.0352553
3831 0.0355139
3832 0.268576
3833 0.227376
3834 0.171972
3835 0.172092
3836 0.0986682
3837 0.0687635
3838 0.0836939
3839 0.127818
3840 0.49053
3841 0.432993
3842 0.62638
3843 0.428557
3844 0.0149723
3845 0.00918119
3846 0.0137076
3847 0.0134932
3848 0.0418158
3849 0.0417248
3850 0.0416314
3851 0.0273746
3852 0.658399
3853 0.455701
3854 0.500434
3855 0.619967
3856 0.0920616
3857 0.145756
3858 0.139451
3859 0.114419
3860 0.101706
3861 0.1053
3862 0.133579
3863 0.183498
3864 0.371601
3865 0.591774
3866 0.571478
3867 0.563748
3868 0.076176
3869 0.0469124
3870 0.0678843
3871 0.0768803
3872 0.37288
3873 0.403984
3874 0.439603
3875 0.529445
3876 0.636971
3877 0.416804
3878 0.623019
3879 1
3880 0.625412
3881 1
3882 0.565849
3883 0.40538
3884 0.39364
3885 0.297614
3886 0.556813
3887 0.0173164
3888 0.0120239
3889 0.01316
3890 0.0210141
3891 0.0517136
3892 0.0480694
3893 0.0801994
3894 0.0550266
3895 0.0854435
3896 0.0954774
3897 0.0637004
3898 0.124585
3899 0.113471
3900 0.120935
3901 0.0595535
3902 0.094266
3903 0.617081
3904 1
3905 1
3906 1
3907 0.0959738
3908 0.169278
3909 0.0966491
3910 0.153203
3911 0.201903
3912 0.121805
3913 0.137033
3914 0.127966
3915 0.0471912
3916 0.0437705
3917 0.0611104
3918 0.052149
3919 0.0807931
3920 0.0656373
3921 0.0458762
3922 0.0451432
3923 0.0763118
3924 0.546129
3925 1
3926 0.583295
3927 1
3928 0.0523251
3929 0.0333031
3930 0.0495368
3931 0.0330475
3932 0.319712
3933 0.367091
3934 0.225389
3935 0.321967
3936 0.433767
3937 0.439233
3938 0.592035
3939 0.437027
3940 0.598791
3941 0.597239
3942 0.597814
3943 1
3944 0.58697
3945 0.0534547
3946 0.0611097
3947 0.0512203
3948 0.0780517
3949 0.595772
3950 0.607655
3951 0.528798
3952 1
3953 0.435311
3954 0.39834
3955 0.281141
3956 0.419547
3957 1
3958 0.590113
3959 0.624197
3960 1
3961 0.419093
3962 0.622238
3963 0.52853
3964 0.113735
3965 0.0650852
3966 0.0718891
3967 0.066141
3968 0.168053
3969 0.107292
3970 0.172699
3971 0.111819
3972 1
3973 1
3974 1
3975 0.662116
3976 0.104724
3977 0.116995
3978 0.153467
3979 0.105467
3980 0.341926
3981 0.314604
3982 0.553167
3983 0.399225
3984 0.0442006
3985 0.0296704
3986 0.0589903
3987 0.050198
3988 1
3989 1
3990 1
3991 0.615872
3992 0.368606
3993 0.586847
3994 0.634525
3995 0.565349
3996 0.614875
3997 0.413546
3998 0.408607
3999 0.442436
4000 0.447317
4001 0.250373
4002 0.369085
4003 0.376364
4004 0.0551758
4005 0.0496063
4006 0.0332477
4007 0.0331142
4008 0.0322389
4009 0.0336581
4010 0.0500568
4011 0.0533755
4012 0.0771933
4013 0.0805851
4014 0.135006
4015 0.0905185
4016 0.0793266
4017 0.0734255
4018 0.123685
4019 0.0591
4020 0.0571433
4021 0.0551648
4022 0.0368131
4023 1
4024 0.606985
4025 1
4026 1
4027 0.193961
4028 0.16134
4029 0.263509
4030 0.152263
4031 0.523228
4032 0.622265
4033 0.428384
4034 0.43714
4035 0.408898
4036 0.282718
4037 0.250394
4038 0.395493
4039 0.174802
4040 0.261565
4041 0.208402
4042 0.287359
4043 0.0412141
4044 0.02415
4045 0.0246249
4046 0.0255923
4047 0.347182
4048 0.529503
4049 0.43973
4050 0.582971
4051 0.0453457
4052 0.056493
4053 0.0535434
4054 0.0306318
4055 0.382165
4056 0.574889
4057 0.375801
4058 0.371197
4059 0.0886052
4060 0.0552194
4061 0.0965127
4062 0.0734536
4063 0.0771634
4064 0.0771911
4065 0.0646348
4066 0.102886
4067 0.362946
4068 0.354868
4069 0.530522
4070 0.370136
4071 0.428212
4072 0.464348
4073 0.617255
4074 0.449465
4075 0.45381
4076 0.586625
4077 0.399801
4078 0.396394
4079 0.309712
4080 0.403472
4081 0.388706
4082 0.169958
4083 0.118154
4084 0.0962193
4085 0.0714663
4086 0.126951
4087 0.14242
4088 1
4089 0.640426
4090 0.540309
4091 1
4092 0.608108
4093 1
4094 1
4095 1
4096 0.191833
4097 0.305788
4098 0.226973
4099 0.278322
4100 0.256165
4101 0.365771
4102 0.232836
4103 0.386153
4104 0.599846
4105 0.607939
4106 1
4107 0.60297
4108 0.571744
4109 1
4110 1
4111 0.638361
4112 0.0992632
4113 0.0755744
4114 0.0596532
4115 0.618311
4116 0.34258
4117 0.585872
4118 0.433606
4119 0.283326
4120 0.192818
4121 0.228346
4122 0.180417
4123 0.248636
4124 0.155668
4125 0.24471
4126 0.23255
4127 0.25106
4128 0.293781
4129 0.389483
4130 0.31964
4131 0.366383
4132 0.500235
4133 0.519745
4134 0.334525
4135 0.307264
4136 0.317091
4137 0.67624
4138 1
4139 0.636708
4140 1
4141 0.0506357
4142 0.0330065
4143 0.0329054
4144 0.0541013
4145 0.0546734
4146 0.0325324
4147 0.0550125
4148 0.0480296
4149 0.0813315
4150 0.0665952
4151 0.116916
4152 0.0683893
4153 1
4154 1
4155 0.624311
4156 1
4157 0.135519
4158 0.174048
4159 0.110167
4160 0.116515
4161 0.0845882
4162 0.0436248
4163 0.0677056
4164 0.0610574
4165 0.0481749
4166 0.07616
4167 0.0460848
4168 0.0589656
4169 0.648757
4170 0.43837
4171 0.461117
4172 0.579223
4173 0.0902201
4174 0.0873935
4175 0.057231
4176 0.0588797
4177 0.0595884
4178 0.0377502
4179 0.039684
4180 0.03663
4181 0.0150181
4182 0.0285363
4183 0.0249288
4184 0.0221488
4185 0.05748
4186 0.0452448
4187 0.0721862
4188 0.0491477
4189 0.128096
4190 0.140153
4191 0.105498
4192 0.176526
4193 0.133144
4194 0.102236
4195 0.105404
4196 1
4197 1
4198 0.657676
4199 1
4200 0.499669
4201 1
4202 1
4203 0.656545
4204 0.550707
4205 0.368948
4206 0.647671
4207 0.46481
4208 0.161508
4209 0.269303
4210 0.247189
4211 0.157951
4212 0.161861
4213 0.221827
4214 0.131678
4215 0.147677
4216 0.198877
4217 0.234992
4218 0.219884
4219 0.296405
4220 0.076501
4221 0.0951144
4222 0.0664302
4223 0.0653673
4224 0.036667
4225 0.0380178
4226 0.0606345
4227 0.0389964
4228 0.284174
4229 0.212934
4230 0.311595
4231 0.342557
4232 0.0423817
4233 0.0422641
4234 0.0599243
4235 0.0334992
4236 0.551346
4237 0.555058
4238 0.560987
4239 1
4240 0.420781
4241 0.252407
4242 0.42234
4243 0.383939
4244 0.0373745
4245 0.0477337
4246 0.0457544
4247 0.0297039
4248 0.611957
4249 0.606829
4250 0.577875
4251 1
4252 0.158335
4253 0.128738
4254 0.386696
4255 0.305411
4256 0.444994
4257 0.295887
4258 0.408825
4259 0.377138
4260 0.409265
4261 0.28697
4262 0.227243
4263 0.258379
4264 0.398195
4265 0.316554
4266 0.0511272
4267 0.0506333
4268 0.0574216
4269 0.0376165
4270 0.109352
4271 0.146
4272 0.101347
4273 0.0994463
4274 0.42249
4275 0.571894
4276 0.324639
4277 0.387598
4278 0.0514172
4279 0.0325196
4280 0.0558181
4281 0.0554166
4282 0.0722015
4283 0.0497975
4284 0.0500874
4285 0.0471456
4286 0.272961
4287 0.258805
4288 0.192704
4289 0.205093
4290 0.57073
4291 1
4292 1
4293 1
4294 0.425829
4295 0.522497
4296 0.625302
4297 0.387506
4298 0.37116
4299 0.381233
4300 0.422512
4301 0.316185
4302 0.359909
4303 0.263079
4304 0.186324
4305 0.121282
4306 0.122861
4307 0.123441
4308 1
4309 1
4310 0.582278
4311 0.555002
4312 0.613984
4313 0.589114
4314 0.384587
4315 0.377464
4316 0.103119
4317 0.100347
4318 0.13357
4319 0.153867
4320 0.115686
4321 0.202792
4322 0.161526
4323 0.178251
4324 0.0378276
4325 0.0361514
4326 0.0355078
4327 0.0606008
4328 0.0827033
4329 0.0643168
4330 0.0566555
4331 0.0431642
4332 0.0318471
4333 0.0461156
4334 0.0305961
4335 0.0300708
4336 0.152069
4337 0.136993
4338 0.0887421
4339 0.111794
4340 0.178069
4341 0.252554
4342 0.253646
4343 0.260038
4344 0.0511054
4345 0.0333079
4346 0.0332262
4347 0.0489182
4348 0.0873832
4349 0.111805
4350 0.0979196
4351 0.153356
4352 0.571481
4353 0.584535
4354 0.573059
4355 1
4356 0.0234531
4357 0.0235067
4358 0.0241846
4359 0.0384738
4360 0.261655
4361 0.236586
4362 0.327097
4363 0.21361
4364 0.328498
4365 0.215803
4366 0.30175
4367 0.355589
4368 0.402491
4369 0.592943
4370 0.44471
4371 0.34259
4372 0.540332
4373 0.295784
4374 0.366411
4375 0.0880734
4376 0.0568445
4377 0.0741014
4378 0.0925148
4379 1
4380 1
4381 0.584023
4382 1
4383 1
4384 1
4385 1
4386 0.64827
4387 0.351123
4388 0.386923
4389 0.559337
4390 0.533967
4391 0.255121
4392 0.213373
4393 0.157064
4394 0.244633
4395 0.501495
4396 0.413013
4397 0.598766
4398 0.619387
4399 0.407554
4400 0.637744
4401 0.576916
4402 0.599083
4403 0.0874152
4404 0.0862138
4405 0.0823574
4406 0.428829
4407 0.409461
4408 0.576634
4409 0.419043
4410 0.0264107
4411 0.0265148
4412 0.0171294
4413 0.0256507
4414 0.149904
4415 0.107876
4416 0.194002
4417 0.137548
4418 0.6018
4419 0.424977
4420 0.390173
4421 0.360381
4422 0.63026
4423 1
4424 1
4425 0.188892
4426 0.208582
4427 0.125576
4428 0.14583
4429 0.073799
4430 0.0616391
4431 0.0491836
4432 0.0983887
4433 0.114424
4434 0.155105
4435 0.126915
4436 0.172081
4437 0.174043
4438 0.159403
4439 0.275786
4440 0.218854
4441 0.213228
4442 0.32975
4443 0.239623
4444 0.248634
4445 0.0237906
4446 0.0351262
4447 0.0350811
4448 0.0382078
4449 0.0688448
4450 0.0763401
4451 0.0535883
4452 0.0504933
4453 0.392447
4454 0.361862
4455 0.246033
4456 0.226946
4457 0.135197
4458 0.0936259
4459 0.0806497
4460 0.0987603
4461 0.0447657
4462 0.043839
4463 0.0426703
4464 0.0791123
4465 0.25293
4466 0.28955
4467 0.247875
4468 0.184824
4469 0.0457082
4470 0.0329509
4471 0.0421941
4472 0.0282421
4473 0.610627
4474 1
4475 0.639806
4476 0.567523
4477 1
4478 0.623305
4479 1
4480 0.606969
4481 0.0499201
4482 0.0478825
4483 0.03031
4484 0.0439475
4485 0.278432
4486 0.341342
4487 0.484031
4488 0.250555
4489 0.253861
4490 0.180563
4491 0.1809
4492 0.152086
4493 0.242595
4494 0.206737
4495 0.365702
4496 0.276325
4497 0.254993
4498 0.42869
4499 0.342148
4500 0.272161
4501 0.0972495
4502 0.0903511
4503 0.0716961
4504 0.0595512
4505 1
4506 1
4507 1
4508 0.651985
4509 0.0394689
4510 0.0521108
4511 0.0645965
4512 0.0677948
4513 0.0690667
4514 0.0713515
4515 0.0448092
4516 0.070517
4517 0.633652
4518 0.428082
4519 0.410527
4520 0.461455
4521 0.655344
4522 1
4523 1
4524 0.627661
4525 0.401655
4526 0.283741
4527 0.218535
4528 0.409258
4529 0.123627
4530 0.0731951
4531 0.120883
4532 0.0799408
4533 0.0103937
4534 0.0117184
4535 0.0106146
4536 0.0161943
4537 0.595929
4538 0.604851
4539 1
4540 0.574659
4541 0.22614
4542 0.156124
4543 0.235741
4544 0.235667
4545 0.0176099
4546 0.0174993
4547 0.0172129
4548 0.0246521
4549 0.638619
4550 0.439618
4551 0.408998
4552 0.592012
4553 0.477054
4554 0.532587
4555 1
4556 0.613874
4557 0.10434
4558 0.0812099
4559 0.132428
4560 0.139708
4561 0.166103
4562 0.305023
4563 0.249102
4564 0.240428
4565 0.227912
4566 0.426432
4567 0.321832
4568 0.354922
4569 0.197377
4570 0.182787
4571 0.259868
4572 0.147292
4573 0.302959
4574 0.323238
4575 0.327424
4576 0.445889
4577 0.543251
4578 0.393195
4579 0.392548
4580 0.635394
4581 0.158387
4582 0.238182
4583 0.058549
4584 0.0539356
4585 0.0490594
4586 0.033247
4587 0.110531
4588 0.113176
4589 0.162773
4590 0.191724
4591 0.159403
4592 0.14493
4593 0.094306
4594 0.156841
4595 0.0506154
4596 0.0588487
4597 0.0561758
4598 0.0357882
4599 0.170679
4600 0.170818
4601 1
4602 1
4603 0.629761
4604 1
4605 0.169063
4606 0.108438
4607 0.0909512
4608 0.607645
4609 0.595627
4610 0.35756
4611 0.393302
4612 0.0377827
4613 0.0357157
4614 0.0407288
4615 0.0580503
4616 0.0919926
4617 0.0673552
4618 0.0606428
4619 0.0555485
4620 0.218547
4621 0.204743
4622 0.122419
4623 0.133462
4624 0.0319117
4625 0.047964
4626 0.049992
4627 0.0313587
4628 0.133365
4629 0.167763
4630 0.110168
4631 0.180832
4632 0.110816
4633 0.169408
4634 0.106709
4635 0.109764
4636 0.0949635
4637 0.0959077
4638 0.143917
4639 0.0176398
4640 0.0258598
4641 0.0176274
4642 0.0298871
4643 0.340087
4644 0.455381
4645 0.592156
4646 0.629622
4647 0.44683
4648 0.623525
4649 0.446859
4650 0.56142
4651 0.579191
4652 1
4653 1
4654 1
4655 0.615776
4656 1
4657 1
4658 1
4659 0.0877788
4660 0.0716244
4661 0.0572408
4662 0.0685612
4663 0.0325581
4664 0.0309869
4665 0.0222539
4666 0.0202692
4667 0.451427
4668 0.556045
4669 0.660969
4670 0.612298
4671 0.0445055
4672 0.0282571
4673 0.0280347
4674 0.028063
4675 0.114422
4676 0.171956
4677 0.182601
4678 0.119065
4679 0.577761
4680 0.638499
4681 0.431444
4682 0.0433797
4683 0.0397602
4684 0.0379347
4685 0.0274548
4686 0.387155
4687 0.623814
4688 0.448683
4689 0.621555
4690 0.29914
4691 0.3051
4692 0.20656
4693 0.254213
4694 0.0513223
4695 0.0488026
4696 0.0566293
4697 0.0314616
4698 0.0822395
4699 0.0936244
4700 0.128967
4701 0.082448
4702 0.254518
4703 0.266015
4704 0.203484
4705 0.178653
4706 0.249596
4707 0.421924
4708 0.331847
4709 0.305484
4710 0.0303764
4711 0.0477779
4712 0.0297247
4713 0.0499104
4714 0.280185
4715 0.332192
4716 0.43678
4717 0.30143
4718 0.0198114
4719 0.0201895
4720 0.0314782
4721 0.0545115
4722 0.0581878
4723 0.087698
4724 0.0536975
4725 0.377439
4726 0.511374
4727 0.652287
4728 0.555936
4729 0.158564
4730 0.241091
4731 0.186526
4732 0.269655
4733 1
4734 1
4735 0.62213
4736 0.629051
4737 0.0457387
4738 0.0276269
4739 0.0421376
4740 0.0504257
4741 0.0365577
4742 0.0218255
4743 0.0324856
4744 0.0342682
4745 0.173156
4746 0.18306
4747 0.183786
4748 0.283917
4749 0.0733915
4750 0.0435854
4751 0.0731973
4752 0.0670537
4753 0.0497119
4754 0.0309873
4755 0.0456107
4756 0.0526765
4757 0.110097
4758 0.0748821
4759 0.0557982
4760 0.0805268
4761 0.248058
4762 0.377255
4763 0.223797
4764 0.312988
4765 0.187417
4766 0.131003
4767 0.236068
4768 0.184998
4769 0.228885
4770 0.228366
4771 0.321133
4772 0.212235
4773 1
4774 0.665805
4775 1
4776 1
4777 0.0191528
4778 0.0272323
4779 0.0185073
4780 0.0172406
4781 0.56112
4782 0.378507
4783 0.580365
4784 0.426663
4785 0.0396403
4786 0.0579333
4787 0.0420083
4788 0.0386214
4789 0.0301957
4790 0.0289159
4791 0.0499182
4792 0.0323483
4793 0.0629662
4794 0.0467763
4795 0.0396043
4796 0.0464638
4797 0.0347306
4798 0.0329263
4799 0.0378005
4800 0.021163
4801 0.235226
4802 0.15694
4803 0.198437
4804 0.147319
4805 0.138184
4806 0.147745
4807 0.0986694
4808 0.116742
4809 0.408754
4810 0.612188
4811 0.506603
4812 0.387615
4813 0.473036
4814 0.64952
4815 0.578704
4816 0.363148
4817 0.405454
4818 0.115497
4819 0.0825168
4820 0.0797352
4821 0.127208
4822 0.0892754
4823 0.0566418
4824 0.0921772
4825 0.0720338
4826 0.0425924
4827 0.0265052
4828 0.0418977
4829 0.0438832
4830 0.632245
4831 0.411626
4832 0.65916
4833 0.553551
4834 0.126912
4835 0.149066
4836 0.112573
4837 0.159483
4838 0.209375
4839 0.0804185
4840 0.0938106
4841 0.123453
4842 0.0750492
4843 0.204725
4844 0.199058
4845 0.312538
4846 0.22006
4847 0.345306
4848 0.295844
4849 0.419261
4850 0.263842
4851 0.19817
4852 0.341464
4853 0.221492
4854 0.230858
4855 1
4856 0.624056
4857 1
4858 0.665687
4859 0.226078
4860 0.132579
4861 0.183225
4862 0.162245
4863 0.271609
4864 0.284297
4865 0.242144
4866 0.400979
4867 0.159981
4868 0.142064
4869 0.264656
4870 0.0173281
4871 0.0109255
4872 0.016657
4873 0.0109008
4874 0.416187
4875 0.273759
4876 0.399432
4877 0.267779
4878 0.036312
4879 0.037283
4880 0.0524167
4881 0.0601442
4882 0.604196
4883 1
4884 0.597612
4885 1
4886 0.500884
4887 0.59866
4888 0.370726
4889 0.322904
4890 0.275568
4891 0.424659
4892 0.278186
4893 0.0495475
4894 0.0350462
4895 0.032951
4896 0.0580677
4897 0.627249
4898 0.644629
4899 1
4900 0.630519
4901 0.0340766
4902 0.0370389
4903 0.0511362
4904 0.0533612
4905 0.615544
4906 0.613227
4907 0.643323
4908 1
4909 0.0678705
4910 0.0509186
4911 0.042042
4912 0.0549935
4913 0.0329633
4914 0.0220048
4915 0.0346847
4916 0.034318
4917 0.250901
4918 0.25475
4919 1
4920 1
4921 1
4922 0.642338
4923 0.0416987
4924 0.0420273
4925 0.0382689
4926 0.0273678
4927 0.19035
4928 0.201191
4929 0.30546
4930 0.247237
4931 0.0743637
4932 0.120267
4933 0.107088
4934 0.0465229
4935 0.0544416
4936 0.0511591
4937 0.0337112
4938 0.0285418
4939 0.0282253
4940 0.0194542
4941 0.0206348
4942 1
4943 1
4944 0.593295
4945 1
4946 0.624542
4947 0.0812153
4948 0.11981
4949 0.0784183
4950 0.0819479
4951 0.228098
4952 0.26786
4953 0.359567
4954 0.384162
4955 0.589004
4956 1
4957 1
4958 0.645807
4959 0.279917
4960 0.450716
4961 0.282346
4962 0.423239
4963 0.133446
4964 0.128924
4965 0.0844991
4966 0.131051
4967 0.27933
4968 0.362682
4969 0.481
4970 0.476288
4971 0.327651
4972 0.320221
4973 0.268062
4974 0.29801
4975 0.165821
4976 0.232594
4977 0.400822
4978 0.38858
4979 0.233594
4980 0.272669
4981 0.635082
4982 1
4983 1
4984 0.630695
4985 0.643686
4986 0.460283
4987 0.403822
4988 0.568731
4989 0.320088
4990 0.272505
4991 0.254604
4992 0.0473455
4993 0.0317807
4994 0.0334272
4995 0.0495459
4996 0.115356
4997 0.139833
4998 0.137122
4999 0.18092
5000 0.628211
5001 0.58722
5002 1
5003 1
5004 0.292104
5005 0.361314
5006 0.25171
5007 1
5008 1
5009 0.62543
5010 0.562486
5011 0.207578
5012 0.311264
5013 0.334011
5014 0.312084
5015 0.0304711
5016 0.0464461
5017 0.0306752
5018 0.576355
5019 1
5020 0.618838
5021 0.602611
5022 0.235036
5023 0.198858
5024 0.246469
5025 0.328088
5026 0.0629135
5027 0.0687331
5028 0.0439412
5029 0.0428073
5030 0.0501156
5031 0.0661178
5032 0.0772491
5033 0.0883997
5034 0.161086
5035 0.251106
5036 0.156481
5037 0.150654
5038 0.015442
5039 0.015828
5040 0.0247485
5041 0.0229674
5042 0.41471
5043 0.402412
5044 0.375975
5045 0.612943
5046 0.147683
5047 0.135435
5048 0.138781
5049 0.0893545
5050 1
5051 0.649006
5052 1
5053 0.117674
5054 0.127829
5055 0.0897753
5056 0.174536
5057 0.0906118
5058 0.0776271
5059 0.0562033
5060 0.0928751
5061 0.0759655
5062 0.116044
5063 0.106096
5064 0.106076
5065 0.389324
5066 0.55214
5067 0.62982
5068 0.382263
5069 0.0121631
5070 0.0111526
5071 0.0178611
5072 0.0121398
5073 0.0682915
5074 0.0866706
5075 0.0804006
5076 0.125805
5077 0.141188
5078 0.0972957
5079 0.162224
5080 0.0354766
5081 0.0356986
5082 0.036188
5083 0.0639503
5084 0.037229
5085 0.0374003
5086 0.0568925
5087 0.0579767
5088 0.206069
5089 0.267142
5090 0.244465
5091 0.401722
5092 0.618373
5093 0.654263
5094 0.619201
5095 0.180133
5096 0.223006
5097 0.285281
5098 0.274552
5099 0.629789
5100 1
5101 0.656054
5102 1
5103 0.467884
5104 0.376449
5105 0.418778
5106 0.578154
5107 0.0214943
5108 0.0214387
5109 0.0357089
5110 0.0346018
5111 1
5112 1
5113 0.601097
5114 1
5115 0.0379684
5116 0.0573211
5117 0.0378932
5118 0.254726
5119 0.161732
5120 0.153081
5121 0.273362
5122 0.233844
5123 0.225591
5124 0.241056
5125 0.392522
5126 0.266246
5127 0.120202
5128 0.127745
5129 0.0986145
5130 0.133238
5131 0.0262611
5132 0.0389791
5133 0.0206212
5134 0.189558
5135 0.19123
5136 0.128976
5137 0.195233
5138 0.0370663
5139 0.0222356
5140 0.0235849
5141 0.0229585
5142 0.204212
5143 0.178679
5144 0.189141
5145 0.122253
5146 0.418685
5147 0.372675
5148 0.458404
5149 0.589236
5150 0.55793
5151 1
5152 1
5153 1
5154 0.046432
5155 0.0243627
5156 0.0385501
5157 0.0253978
5158 0.215927
5159 0.35771
5160 0.229621
5161 0.352409
5162 0.559586
5163 0.613435
5164 0.559879
5165 1
5166 0.277632
5167 0.194114
5168 0.261777
5169 0.323927
5170 0.0300283
5171 0.0303448
5172 0.0468894
5173 0.0442807
5174 0.166212
5175 0.179961
5176 0.217773
5177 0.274876
5178 0.0255924
5179 0.0261958
5180 0.0265372
5181 0.0391005
5182 0.420614
5183 0.594352
5184 0.596175
5185 0.577011
5186 0.566426
5187 1
5188 0.571815
5189 0.678003
5190 0.582062
5191 0.634041
5192 0.413736
5193 0.410789
5194 0.146231
5195 0.14693
5196 0.216212
5197 0.230553
5198 0.0399841
5199 0.0505584
5200 0.0264533
5201 0.0316588
5202 0.103992
5203 0.0784068
5204 0.0638103
5205 0.0699882
5206 0.151965
5207 0.178691
5208 0.13972
5209 0.177246
5210 0.0622916
5211 0.0999202
5212 0.0859985
5213 0.118978
5214 0.0572467
5215 0.0615486
5216 0.0411883
5217 0.0429744
5218 0.269539
5219 0.182116
5220 0.283695
5221 0.273747
5222 0.174715
5223 0.269466
5224 0.221692
5225 0.163523
5226 0.610207
5227 0.639077
5228 0.586832
5229 1
5230 0.20494
5231 0.175633
5232 0.128191
5233 0.162631
5234 0.574436
5235 1
5236 1
5237 1
5238 0.583201
5239 0.571833
5240 1
5241 0.607285
5242 0.142325
5243 0.142751
5244 0.123507
5245 0.219294
5246 0.11785
5247 0.0761318
5248 0.0986258
5249 0.144919
5250 0.142076
5251 0.113155
5252 0.195602
5253 1
5254 0.632991
5255 0.590598
5256 1
5257 0.26049
5258 0.264788
5259 0.175205
5260 0.195401
5261 0.0436121
5262 0.0500108
5263 0.0508683
5264 0.176155
5265 0.250623
5266 0.339805
5267 0.0174725
5268 0.0157498
5269 0.0162045
5270 0.0230372
5271 0.588169
5272 0.642301
5273 0.445516
5274 0.672582
5275 0.0661697
5276 0.0693722
5277 0.0666403
5278 0.0441297
5279 0.107523
5280 0.121878
5281 0.547866
5282 0.33674
5283 0.61734
5284 0.408181
5285 1
5286 0.633366
5287 1
5288 1
5289 0.239479
5290 0.24296
5291 0.205079
5292 0.328063
5293 0.197619
5294 0.179497
5295 0.137764
5296 0.241553
5297 0.437534
5298 0.531409
5299 0.444263
5300 0.628182
5301 0.0411457
5302 0.0446698
5303 0.062864
5304 0.04749
5305 0.426113
5306 0.365232
5307 0.582388
5308 0.553709
5309 0.139968
5310 0.144379
5311 0.101235
5312 0.0838413
5313 1
5314 1
5315 0.687745
5316 1
5317 0.103618
5318 0.0852573
5319 0.0897472
5320 0.614424
5321 1
5322 1
5323 1
5324 1
5325 1
5326 1
5327 0.640544
5328 0.119287
5329 0.139448
5330 0.186
5331 0.103671
5332 0.0468119
5333 0.050304
5334 0.0820072
5335 0.062591
5336 0.409482
5337 0.297211
5338 0.458586
5339 0.472842
5340 1
5341 1
5342 0.583056
5343 1
5344 0.31149
5345 0.359272
5346 0.368487
5347 1
5348 1
5349 1
5350 0.575756
5351 0.131396
5352 0.175767
5353 0.117963
5354 0.222519
5355 0.0318319
5356 0.0345643
5357 0.0242309
5358 0.0479113
5359 0.197591
5360 0.126996
5361 0.119883
5362 0.140872
5363 0.0566573
5364 0.0477928
5365 0.0351992
5366 0.0591691
5367 0.235066
5368 0.383051
5369 0.245156
5370 0.340992
5371 0.155079
5372 0.0941762
5373 0.12621
5374 0.120298
5375 0.599297
5376 0.411177
5377 0.5875
5378 0.457257
5379 0.0627856
5380 0.0606478
5381 0.0888533
5382 0.0585369
5383 0.309212
5384 0.234158
5385 0.158688
5386 0.209025
5387 0.228877
5388 0.150832
5389 0.176499
5390 0.259281
5391 0.0801299
5392 0.0834477
5393 0.0531024
5394 0.0783709
5395 0.260826
5396 0.18516
5397 0.219272
5398 0.0572863
5399 0.0772087
5400 0.0402765
5401 0.0526567
5402 0.109353
5403 0.136863
5404 0.0812501
5405 1
5406 1
5407 1
5408 0.615609
5409 0.57789
5410 0.555022
5411 1
5412 0.586774
5413 0.265107
5414 0.167333
5415 0.209179
5416 0.251981
5417 0.241692
5418 0.444523
5419 0.376227
5420 0.360795
5421 0.60682
5422 0.576322
5423 0.647836
5424 1
5425 0.586794
5426 0.60759
5427 0.399786
5428 0.416127
5429 0.238359
5430 0.342468
5431 0.207023
5432 0.176693
5433 0.243496
5434 0.29061
5435 0.180884
5436 0.205306
5437 0.384326
5438 0.24836
5439 0.314286
5440 0.0311708
5441 0.344983
5442 0.570431
5443 0.376373
5444 0.437176
5445 0.0308807
5446 0.0518224
5447 0.0414748
5448 0.0317774
5449 0.0433
5450 0.0283331
5451 0.0326232
5452 0.0498695
5453 1
5454 1
5455 0.647338
5456 0.0262233
5457 0.0253953
5458 0.0389535
5459 0.0248735
5460 0.0443937
5461 0.0703084
5462 0.240098
5463 0.198799
5464 0.284516
5465 0.194141
5466 0.165325
5467 0.244069
5468 0.167067
5469 0.134352
5470 0.392272
5471 0.259127
5472 0.35624
5473 0.389402
5474 0.35253
5475 0.282105
5476 0.233809
5477 0.0876819
5478 0.0512452
5479 0.0748217
5480 0.057346
5481 0.108606
5482 0.0659693
5483 0.0681805
5484 0.0754018
5485 0.295797
5486 0.438505
5487 0.439681
5488 0.282663
5489 0.0125594
5490 0.0082057
5491 0.00924957
5492 0.00939433
5493 1
5494 0.563469
5495 0.662654
5496 1
5497 0.236338
5498 0.338461
5499 0.289857
5500 0.413104
5501 0.0349086
5502 0.0435899
5503 0.0550909
5504 0.0585883
5505 0.0303183
5506 0.417268
5507 0.280963
5508 0.427127
5509 0.304435
5510 0.0231733
5511 0.0340943
5512 0.0339019
5513 0.0420459
5514 0.260762
5515 0.375501
5516 0.424956
5517 0.396007
5518 0.0464645
5519 0.0423839
5520 0.0521815
5521 0.0709091
5522 0.594153
5523 0.598833
5524 0.592283
5525 0.422916
5526 0.0299543
5527 0.0312663
5528 0.0312832
5529 0.0506435
5530 0.370362
5531 0.241624
5532 0.397627
5533 0.249741
5534 0.0897752
5535 0.0949098
5536 0.101238
5537 0.0606258
5538 1
5539 0.629433
5540 0.557928
5541 1
5542 0.639293
5543 0.625369
5544 0.408231
5545 0.427233
5546 0.0641809
5547 0.102108
5548 0.0699893
5549 0.102745
5550 0.546966
5551 0.61974
5552 0.468787
5553 0.402051
5554 1
5555 0.586066
5556 1
5557 1
5558 0.0432995
5559 0.0466608
5560 0.0303158
5561 0.0294079
5562 0.0570413
5563 0.089534
5564 0.0885004
5565 0.0685899
5566 0.037687
5567 0.0578004
5568 0.038066
5569 0.0603835
5570 0.194496
5571 0.289129
5572 0.251752
5573 0.196236
5574 0.043679
5575 0.0431384
5576 0.0303115
5577 0.0487733
5578 0.0792626
5579 0.0500341
5580 0.132358
5581 0.140168
5582 0.141873
5583 0.199525
5584 0.418388
5585 0.60783
5586 0.621935
5587 0.462337
5588 0.129989
5589 0.101751
5590 0.0699859
5591 0.0920572
5592 0.0866067
5593 0.0700523
5594 0.0646262
5595 0.0536058
5596 0.0987625
5597 0.157035
5598 0.13287
5599 0.126846
5600 0.117045
5601 0.111449
5602 0.0770187
5603 0.0765675
5604 0.0287833
5605 0.0393641
5606 0.0455384
5607 0.0422749
5608 1
5609 0.649366
5610 1
5611 1
5612 0.553115
5613 0.58538
5614 0.0550125
5615 0.0832493
5616 0.0907249
5617 0.0973233
5618 0.0302857
5619 0.0471526
5620 0.0364738
5621 0.0294187
5622 0.0566662
5623 0.566096
5624 0.467144
5625 0.51247
5626 0.335967
5627 0.162398
5628 0.26711
5629 0.225949
5630 0.173063
5631 0.0615543
5632 0.0837668
5633 0.0552065
5634 0.0445926
5635 0.0383118
5636 0.0492314
5637 0.0571098
5638 0.0714684
5639 0.0467568
5640 0.0466934
5641 0.0491154
5642 0.0301276
5643 0.0347758
5644 0.0347884
5645 0.0353978
5646 0.0553929
5647 0.0876532
5648 0.0824557
5649 0.0594948
5650 0.0618207
5651 0.0410089
5652 0.0389405
5653 0.0438387
5654 0.0268126
5655 0.302339
5656 0.238299
5657 0.181683
5658 0.217234
5659 0.080285
5660 0.0999645
5661 0.0856621
5662 0.107764
5663 0.376659
5664 0.234155
5665 0.270627
5666 0.0982482
5667 0.0957397
5668 0.0950098
5669 0.0611579
5670 0.109885
5671 0.114773
5672 0.118366
5673 0.17933
5674 0.10956
5675 0.112017
5676 0.0674024
5677 0.0826156
5678 0.0139295
5679 0.0219132
5680 0.0210395
5681 0.0146249
5682 0.290373
5683 0.396256
5684 0.438198
5685 0.278223
5686 0.0311758
5687 0.0646553
5688 0.0468325
5689 0.0444588
5690 0.115817
5691 0.219735
5692 0.16191
5693 0.149576
5694 0.0572229
5695 0.0556059
5696 0.0370592
5697 0.063255
5698 0.0487979
5699 0.0485673
5700 0.0347716
5701 0.0283637
5702 0.0179454
5703 0.0201052
5704 0.0190692
5705 0.230581
5706 0.290468
5707 0.271749
5708 0.418731
5709 0.238377
5710 0.286495
5711 0.242216
5712 0.170617
5713 0.646438
5714 0.58937
5715 1
5716 0.134905
5717 0.146743
5718 0.230483
5719 0.668525
5720 1
5721 1
5722 0.649358
5723 1
5724 0.606234
5725 1
5726 1
5727 0.116021
5728 0.0899191
5729 0.163376
5730 0.107138
5731 0.627941
5732 1
5733 0.59698
5734 0.614197
5735 0.108606
5736 0.0788569
5737 0.0943354
5738 0.0619113
5739 0.0280768
5740 0.0437954
5741 0.0279034
5742 0.0274682
5743 0.397749
5744 0.50962
5745 0.582728
5746 0.614779
5747 0.171955
5748 0.194782
5749 0.186259
5750 0.124623
5751 1
5752 1
5753 0.57044
5754 1
5755 0.433116
5756 0.604585
5757 0.588671
5758 0.406576
5759 0.0565518
5760 0.0363842
5761 0.057168
5762 0.0358528
5763 0.042921
5764 0.0707748
5765 0.0686587
5766 0.0775843
5767 0.0735133
5768 0.11442
5769 0.106036
5770 0.0722482
5771 1
5772 0.534615
5773 0.59509
5774 0.663743
5775 0.438868
5776 0.433542
5777 0.284178
5778 0.434325
5779 0.172746
5780 0.135096
5781 0.178417
5782 0.249996
5783 0.039929
5784 0.0300247
5785 0.0301499
5786 0.0275488
5787 1
5788 0.62751
5789 1
5790 1
5791 0.112336
5792 0.116777
5793 0.0912054
5794 0.0776184
5795 0.0295735
5796 0.0195834
5797 0.0301694
5798 0.0264777
5799 0.520805
5800 1
5801 1
5802 0.135582
5803 0.089725
5804 0.120349
5805 0.0774401
5806 0.132688
5807 0.156887
5808 0.090325
5809 0.141836
5810 0.117899
5811 0.0722802
5812 0.112236
5813 0.0697177
5814 0.145992
5815 0.0957563
5816 0.0884378
5817 0.0739247
5818 0.11351
5819 0.0734082
5820 0.114797
5821 0.0523821
5822 0.0951051
5823 0.0795028
5824 0.0568787
5825 0.0709452
5826 0.0883313
5827 0.0583461
5828 0.111457
5829 0.664096
5830 1
5831 0.613341
5832 0.0773264
5833 0.0476626
5834 0.0490612
5835 0.0480957
5836 0.066615
5837 0.0579436
5838 0.0379508
5839 0.0448819
5840 0.533683
5841 0.610828
5842 1
5843 0.657757
5844 0.10956
5845 0.0950092
5846 0.0961101
5847 0.218427
5848 0.127135
5849 0.182693
5850 0.163058
5851 0.592886
5852 0.384871
5853 0.391709
5854 0.589643
5855 0.613723
5856 0.607972
5857 0.783437
5858 0.522726
5859 0.0198122
5860 0.0289639
5861 0.0185487
5862 0.0184231
5863 0.149597
5864 0.229039
5865 0.151323
5866 0.147121
5867 0.389076
5868 0.461869
5869 0.365137
5870 0.593956
5871 0.0476682
5872 0.047104
5873 0.0492584
5874 0.069487
5875 0.0708428
5876 0.0801364
5877 0.0644954
5878 0.0999967
5879 0.41158
5880 0.369746
5881 0.306674
5882 0.580434
5883 0.289393
5884 0.211331
5885 0.217685
5886 0.151903
5887 0.0420215
5888 0.0725103
5889 0.0525069
5890 0.0446538
5891 0.0611848
5892 0.0407922
5893 0.0652954
5894 0.0633052
5895 0.0214778
5896 0.0201656
5897 0.0337478
5898 0.0289158
5899 1
5900 1
5901 1
5902 0.638859
5903 0.560065
5904 0.368031
5905 0.58243
5906 0.579743
5907 0.0301266
5908 0.0314795
5909 0.0545089
5910 0.031916
5911 0.0515721
5912 0.0834957
5913 0.0661677
5914 0.0438856
5915 0.278462
5916 0.281219
5917 0.250176
5918 0.178894
5919 0.0580302
5920 0.0544088
5921 0.0372525
5922 0.0374529
5923 0.427052
5924 0.413954
5925 0.361921
5926 0.61133
5927 0.0335003
5928 0.0301368
5929 0.0197112
5930 0.0318601
5931 0.6171
5932 0.63689
5933 0.616802
5934 1
5935 0.032005
5936 0.0308956
5937 0.0326751
5938 0.212926
5939 0.144146
5940 0.217386
5941 0.244136
5942 0.0639846
5943 0.0477505
5944 0.0702044
5945 0.0857887
5946 0.647505
5947 0.535908
5948 0.452893
5949 0.371558
5950 0.441728
5951 0.571007
5952 0.570466
5953 0.27213
5954 0.293502
5955 0.210571
5956 0.190755
5957 0.319141
5958 0.223185
5959 0.0543598
5960 0.0599802
5961 0.0369483
5962 0.0361127
5963 0.0791093
5964 0.0542896
5965 0.0546144
5966 0.0521056
5967 1
5968 1
5969 0.613103
5970 1
5971 1
5972 0.562907
5973 1
5974 0.59598
5975 0.551523
5976 0.602093
5977 1
5978 1
5979 0.631725
5980 1
5981 1
5982 0.626245
5983 1
5984 1
5985 1
5986 0.633573
5987 0.0145746
5988 0.0176574
5989 0.0247156
5990 0.0164771
5991 0.0206023
5992 0.0205606
5993 0.0188153
5994 0.0276888
5995 0.144941
5996 0.107984
5997 0.142617
5998 0.199322
5999 0.403612
6000 0.375477
6001 0.588578
6002 0.428271
6003 0.031073
6004 0.0306567
6005 0.0300894
6006 0.0490333
6007 0.323095
6008 0.577016
6009 0.397277
6010 0.422149
6011 0.104719
6012 0.074458
6013 0.0738911
6014 0.111374
6015 0.0366653
6016 0.0365938
6017 0.0226125
6018 0.034323
6019 0.229385
6020 0.203207
6021 0.255872
6022 0.331354
6023 0.182399
6024 0.151999
6025 0.107113
6026 0.454228
6027 0.501718
6028 0.550968
6029 0.635152
6030 0.035458
6031 0.052448
6032 0.066203
6033 0.0532811
6034 1
6035 0.553233
6036 0.598779
6037 0.61123
6038 0.107588
6039 0.124824
6040 0.0745647
6041 0.0881625
6042 0.173273
6043 0.116881
6044 0.107758
6045 0.167051
6046 0.112869
6047 0.0853349
6048 0.0808292
6049 0.0645563
6050 0.482667
6051 0.632028
6052 0.40689
6053 0.430927
6054 0.288901
6055 0.252889
6056 0.183535
6057 0.116071
6058 0.147878
6059 0.220506
6060 0.140308
6061 0.0984638
6062 0.110378
6063 0.0608577
6064 0.0899322
6065 0.0231831
6066 0.0143325
6067 0.0147671
6068 0.0211002
6069 0.155419
6070 0.162459
6071 0.0993891
6072 0.128588
6073 0.0552841
6074 0.0363927
6075 0.0380763
6076 0.633112
6077 0.382003
6078 0.569141
6079 0.541294
6080 0.286255
6081 0.256567
6082 0.356745
6083 0.145953
6084 0.107915
6085 0.0970921
6086 0.149548
6087 0.663213
6088 1
6089 1
6090 0.149895
6091 0.16654
6092 0.183338
6093 0.106731
6094 0.029729
6095 0.0449064
6096 0.0370413
6097 0.0347163
6098 0.570024
6099 0.364843
6100 0.547582
6101 0.600616
6102 0.110172
6103 0.110812
6104 0.0721937
6105 0.0779041
6106 0.386355
6107 0.281676
6108 0.401819
6109 0.435903
6110 0.205615
6111 0.275384
6112 0.157157
6113 0.149352
6114 0.047484
6115 0.0285446
6116 0.0385419
6117 0.0280042
6118 0.362418
6119 0.279037
6120 0.230489
6121 0.212591
6122 1
6123 0.621387
6124 1
6125 0.547421
6126 0.148546
6127 0.232369
6128 0.120357
6129 0.12159
6130 0.339004
6131 0.37852
6132 0.584989
6133 0.355841
6134 1
6135 0.661807
6136 0.597999
6137 1
6138 0.0422043
6139 0.0436733
6140 0.0425956
6141 0.0615407
6142 1
6143 0.626349
6144 1
6145 1
6146 0.0536157
6147 0.0355923
6148 0.036528
6149 0.0431316
6150 0.0631033
6151 0.0413781
6152 0.0433476
6153 1
6154 0.573955
6155 1
6156 0.623325
6157 1
6158 0.605904
6159 1
6160 0.0361067
6161 0.0424399
6162 0.0631413
6163 0.0672001
6164 0.399583
6165 0.436037
6166 0.300526
6167 0.527997
6168 0.215763
6169 0.204282
6170 0.319715
6171 0.299718
6172 0.603557
6173 1
6174 0.573162
6175 0.587323
6176 0.129096
6177 0.163883
6178 0.239779
6179 0.244075
6180 0.0806594
6181 0.0957333
6182 0.0863531
6183 0.129815
6184 0.607201
6185 1
6186 1
6187 1
6188 0.601315
6189 0.555001
6190 1
6191 0.0693515
6192 0.0664166
6193 0.0679381
6194 0.109465
6195 0.0414735
6196 0.0561406
6197 0.0376535
6198 0.0614716
6199 0.34106
6200 0.43853
6201 0.103184
6202 0.128934
6203 0.173745
6204 0.117748
6205 0.0793272
6206 0.051625
6207 0.0499572
6208 0.0546253
6209 0.565832
6210 1
6211 1
6212 1
6213 1
6214 1
6215 1
6216 0.6325
6217 0.234293
6218 0.368621
6219 0.220702
6220 0.441906
6221 0.299284
6222 0.432599
6223 0.354904
6224 0.161379
6225 0.202205
6226 0.192651
6227 0.312637
6228 0.375551
6229 0.438558
6230 0.440981
6231 0.325382
6232 0.261991
6233 0.178317
6234 0.168762
6235 0.270083
6236 0.117216
6237 0.163663
6238 0.19583
6239 0.127992
6240 0.0891158
6241 0.123138
6242 0.0742544
6243 0.107028
6244 0.091865
6245 0.0838842
6246 0.40067
6247 0.421528
6248 0.627514
6249 0.440827
6250 0.590877
6251 0.660585
6252 0.478906
6253 0.420342
6254 0.612508
6255 0.609648
6256 0.399959
6257 0.620818
6258 0.0348547
6259 0.035303
6260 0.0230802
6261 0.0250798
6262 0.0870601
6263 0.134818
6264 0.0899774
6265 0.140849
6266 0.454068
6267 0.311861
6268 0.336035
6269 0.382407
6270 0.0961501
6271 0.0689449
6272 0.0728635
6273 0.107084
6274 0.347615
6275 0.174932
6276 0.195421
6277 0.217015
6278 0.624707
6279 1
6280 1
6281 1
6282 0.64669
6283 1
6284 1
6285 1
6286 0.426205
6287 0.283288
6288 0.323088
6289 0.280561
6290 0.0749893
6291 0.078638
6292 0.110112
6293 0.131587
6294 0.646304
6295 0.634781
6296 0.405368
6297 0.643333
6298 0.338847
6299 0.338264
6300 0.430661
6301 0.287437
6302 0.527118
6303 0.46535
6304 0.457083
6305 0.568977
6306 0.26628
6307 0.268173
6308 0.339442
6309 0.413524
6310 0.0277969
6311 0.0177458
6312 0.016907
6313 0.0173008
6314 1
6315 1
6316 1
6317 0.63563
6318 0.66004
6319 0.597101
6320 0.64791
6321 1
6322 0.415584
6323 0.277672
6324 0.258483
6325 0.358868
6326 0.180383
6327 0.13449
6328 0.178719
6329 0.195067
6330 0.0447384
6331 0.0501632
6332 0.0739113
6333 0.047801
6334 0.559676
6335 0.353729
6336 0.326607
6337 0.546259
6338 0.243649
6339 0.172019
6340 0.259359
6341 0.1548
6342 0.0504804
6343 0.0321632
6344 0.0480061
6345 0.0319101
6346 1
6347 1
6348 0.593582
6349 1
6350 0.108496
6351 0.11457
6352 0.182705
6353 0.161677
6354 1
6355 1
6356 1
6357 0.656855
6358 0.0950122
6359 0.0686999
6360 0.0995842
6361 0.0628249
6362 0.395229
6363 0.579366
6364 0.43709
6365 0.33167
6366 0.404151
6367 0.274924
6368 0.447269
6369 0.272312
6370 0.166394
6371 0.20074
6372 0.130558
6373 0.22104
6374 0.226847
6375 0.151371
6376 0.256746
6377 0.142803
6378 0.0179986
6379 0.0175714
6380 0.237405
6381 0.143736
6382 0.181113
6383 0.147902
6384 0.449962
6385 0.55503
6386 0.439282
6387 0.374177
6388 0.166698
6389 0.101562
6390 0.0891473
6391 0.13477
6392 0.186353
6393 0.261852
6394 0.203058
6395 0.143534
6396 0.0741551
6397 0.0551382
6398 0.0914216
6399 0.0763229
6400 0.132676
6401 0.131065
6402 0.196816
6403 0.153032
6404 0.315597
6405 0.233643
6406 0.187379
6407 0.274486
6408 0.612744
6409 0.636035
6410 0.436986
6411 0.634808
6412 0.617935
6413 0.435049
6414 0.582574
6415 0.395251
6416 0.0379035
6417 0.0477625
6418 0.045042
6419 0.0629628
6420 0.448904
6421 0.592986
6422 0.416505
6423 0.645647
6424 0.145399
6425 0.145017
6426 0.244534
6427 0.180667
6428 0.0237713
6429 0.0287371
6430 0.0171235
6431 0.215908
6432 0.113828
6433 0.167051
6434 0.186026
6435 0.646444
6436 0.598914
6437 1
6438 0.552026
6439 0.0369783
6440 0.0241628
6441 0.0252339
6442 0.0381207
6443 0.0834218
6444 0.106316
6445 0.0858667
6446 0.0640195
6447 0.264191
6448 0.243908
6449 0.213517
6450 0.217037
6451 0.338356
6452 0.226061
6453 0.251876
6454 0.603485
6455 1
6456 1
6457 1
6458 0.525722
6459 1
6460 0.0995552
6461 0.0718941
6462 0.0970511
6463 0.111311
6464 0.0343889
6465 0.0346576
6466 0.0519169
6467 0.0335227
6468 0.0788748
6469 0.077874
6470 0.0467469
6471 0.0670907
6472 0.224685
6473 0.139081
6474 0.137675
6475 0.139245
6476 0.0560786
6477 0.0351598
6478 0.0564056
6479 0.268772
6480 0.425502
6481 0.420127
6482 0.376712
6483 0.334951
6484 0.217792
6485 0.193216
6486 0.288484
6487 0.385554
6488 0.587746
6489 0.506716
6490 0.617713
6491 0.468797
6492 0.394436
6493 0.351417
6494 0.617285
6495 0.0677327
6496 0.0840436
6497 0.0735514
6498 0.0475557
6499 0.08554
6500 0.0860163
6501 0.0555527
6502 0.0840952
6503 0.11823
6504 0.122998
6505 0.1734
6506 0.167727
6507 0.0600318
6508 0.0583239
6509 0.0572665
6510 0.0841184
6511 1
6512 0.60346
6513 0.605377
6514 0.563109
6515 0.0380525
6516 0.0452351
6517 0.0566254
6518 0.0472445
6519 0.0539781
6520 0.0370457
6521 0.0373592
6522 0.0560677
6523 0.0321623
6524 0.0490452
6525 0.0335627
6526 0.0536127
6527 0.635857
6528 0.602083
6529 1
6530 0.625183
6531 0.23343
6532 0.239353
6533 0.216768
6534 0.337006
6535 0.150903
6536 0.105595
6537 0.131642
6538 0.172887
6539 0.202643
6540 0.215055
6541 0.268328
6542 0.340616
6543 0.122875
6544 0.105647
6545 0.157879
6546 0.041179
6547 0.0617959
6548 0.0428709
6549 0.245171
6550 0.207753
6551 0.180113
6552 0.153725
6553 0.428947
6554 0.398279
6555 0.394176
6556 0.613553
6557 0.641213
6558 0.615308
6559 1
6560 1
6561 0.139307
6562 0.159286
6563 0.14021
6564 0.220745
6565 0.576998
6566 0.560443
6567 1
6568 0.166767
6569 0.105376
6570 0.10826
6571 0.127508
6572 0.154753
6573 0.117125
6574 0.183222
6575 0.107793
6576 0.651534
6577 0.627554
6578 0.543884
6579 0.439525
6580 0.0692728
6581 0.0627195
6582 0.0629475
6583 0.0426358
6584 0.167375
6585 0.145953
6586 0.171805
6587 0.100352
6588 0.0781722
6589 0.0717003
6590 0.0496031
6591 0.0491165
6592 0.614682
6593 0.423516
6594 0.604182
6595 0.417662
6596 0.130293
6597 0.0966064
6598 0.177855
6599 0.12143
6600 0.216972
6601 0.165382
6602 0.147842
6603 0.256122
6604 0.427752
6605 0.2743
6606 0.42495
6607 0.444857
6608 0.132804
6609 0.141935
6610 0.132053
6611 0.202298
6612 0.0495968
6613 0.0726174
6614 0.0838749
6615 0.0802983
6616 0.384219
6617 0.446719
6618 0.244658
6619 0.328888
6620 0.0381695
6621 0.0472125
6622 0.0267415
6623 0.0349558
6624 0.05749
6625 0.0355998
6626 0.0488281
6627 0.585022
6628 0.597593
6629 0.551401
6630 0.260079
6631 0.163977
6632 0.305744
6633 0.252986
6634 0.268292
6635 0.399143
6636 0.257054
6637 0.267269
6638 1
6639 1
6640 1
6641 0.637995
6642 0.0360896
6643 0.204461
6644 0.114026
6645 0.13377
6646 0.150045
6647 0.266803
6648 0.362118
6649 0.27806
6650 0.301248
6651 0.0586738
6652 0.0584536
6653 0.0650225
6654 0.0878715
6655 0.270167
6656 0.1952
6657 0.313051
6658 0.391222
6659 0.593694
6660 0.335277
6661 0.452469
6662 0.447892
6663 0.503058
6664 0.440563
6665 0.614002
6666 0.650303
6667 0.158
6668 0.119694
6669 0.109761
6670 0.182281
6671 0.177927
6672 0.178376
6673 0.162836
6674 0.124481
6675 0.0718319
6676 0.0758857
6677 0.105337
6678 0.0742592
6679 0.325829
6680 0.231594
6681 0.193625
6682 0.448962
6683 0.420771
6684 0.328905
6685 0.302229
6686 0.0316337
6687 0.034665
6688 0.0356089
6689 0.0212874
6690 0.060001
6691 0.0618954
6692 0.0396025
6693 0.0398306
6694 0.0441745
6695 0.0422025
6696 0.068315
6697 0.042852
6698 0.0485695
6699 0.0554101
6700 0.0570587
6701 0.0336759
6702 0.0995141
6703 0.113383
6704 0.160756
6705 0.0983773
6706 0.198264
6707 0.13329
6708 0.129751
6709 1
6710 1
6711 1
6712 0.610065
6713 0.0667051
6714 0.0948914
6715 0.063714
6716 0.098367
6717 0.0520315
6718 0.0801285
6719 0.0609446
6720 0.0529088
6721 0.315193
6722 0.362043
6723 0.408759
6724 0.375938
6725 0.616526
6726 0.640464
6727 1
6728 0.601967
6729 0.024957
6730 0.024537
6731 0.0239843
6732 0.0356406
6733 1
6734 0.650802
6735 0.643303
6736 0.64963
6737 0.13061
6738 0.0943035
6739 0.0864119
6740 0.0907216
6741 0.570431
6742 0.598623
6743 0.377528
6744 0.0664161
6745 0.104612
6746 0.0649729
6747 0.103666
6748 0.0852376
6749 0.0929573
6750 0.0826764
6751 0.0563385
6752 0.6358
6753 0.647582
6754 1
6755 1
6756 0.101471
6757 0.0630642
6758 0.107437
6759 0.0637452
6760 0.125337
6761 0.125318
6762 0.184684
6763 0.123261
6764 0.0954762
6765 0.0895742
6766 0.147064
6767 0.14132
6768 0.222463
6769 0.146
6770 0.140682
6771 0.190338
6772 0.0374004
6773 0.0371614
6774 0.0373807
6775 0.0566688
6776 0.424415
6777 0.637606
6778 0.585159
6779 0.639563
6780 0.653174
6781 0.448542
6782 0.431621
6783 0.150109
6784 0.089781
6785 0.12916
6786 0.0985112
6787 0.167655
6788 0.125659
6789 0.186888
6790 0.222435
6791 0.0294509
6792 0.0393819
6793 0.392537
6794 0.325253
6795 0.577468
6796 0.424386
6797 0.339451
6798 0.435342
6799 0.220817
6800 0.344618
6801 0.36716
6802 0.400012
6803 0.369985
6804 0.573623
6805 0.081366
6806 0.118824
6807 0.0941849
6808 0.0906491
6809 0.191236
6810 0.206586
6811 0.135207
6812 0.19485
6813 0.110031
6814 0.0919575
6815 0.157511
6816 0.14081
6817 0.118784
6818 0.0990593
6819 0.0707819
6820 0.130223
6821 0.116197
6822 0.181264
6823 0.170882
6824 0.11097
6825 0.477791
6826 0.579498
6827 0.538748
6828 0.633491
6829 0.0801386
6830 0.0652251
6831 0.0752467
6832 0.113452
6833 0.2738
6834 0.381803
6835 0.220524
6836 0.0763195
6837 0.124068
6838 0.0792626
6839 0.105318
6840 0.405936
6841 0.621681
6842 0.426476
6843 0.582654
6844 0.0595327
6845 0.0600551
6846 0.0958765
6847 0.0615916
6848 0.355525
6849 0.225991
6850 0.219535
6851 0.223428
6852 0.2492
6853 0.262833
6854 0.396241
6855 0.418815
6856 0.618933
6857 0.643977
6858 0.452515
6859 0.0289521
6860 0.047304
6861 0.0286244
6862 0.0286181
6863 1
6864 0.526804
6865 0.593301
6866 0.241337
6867 0.398491
6868 0.364444
6869 0.372011
6870 0.117736
6871 0.102805
6872 0.171884
6873 0.113746
6874 0.443996
6875 0.312803
6876 0.336811
6877 0.286852
6878 0.0714647
6879 0.0772376
6880 0.100343
6881 1
6882 0.606398
6883 1
6884 0.560116
6885 0.105818
6886 0.124978
6887 0.0985512
6888 0.160489
6889 0.06348
6890 0.0328077
6891 0.0372867
6892 0.0486985
6893 0.382224
6894 0.275539
6895 0.246445
6896 0.24974
6897 1
6898 0.590798
6899 0.629156
6900 0.603421
6901 0.0636776
6902 0.0973976
6903 0.0590099
6904 0.0694392
6905 0.327977
6906 0.600426
6907 0.440205
6908 0.507567
6909 0.0352084
6910 0.0408451
6911 0.0464893
6912 0.0554798
6913 0.66916
6914 1
6915 1
6916 1
6917 0.253277
6918 0.390405
6919 0.362968
6920 0.402557
6921 0.407424
6922 0.580465
6923 0.606196
6924 0.370525
6925 0.0194905
6926 0.02271
6927 0.0120243
6928 0.0198931
6929 0.403059
6930 0.631662
6931 0.609528
6932 0.606446
6933 0.229283
6934 0.30279
6935 0.171416
6936 0.187711
6937 0.279813
6938 0.37367
6939 0.280812
6940 0.420554
6941 0.582423
6942 0.445893
6943 0.637019
6944 0.62147
6945 0.416749
6946 0.320693
6947 0.43047
6948 0.6003
6949 0.222151
6950 0.158978
6951 0.245431
6952 0.534912
6953 1
6954 1
6955 1
6956 0.470108
6957 0.534369
6958 0.651997
6959 0.637184
6960 1
6961 0.590488
6962 1
6963 1
6964 0.596812
6965 1
6966 0.615896
6967 0.656299
6968 0.212703
6969 0.292581
6970 0.17524
6971 0.198473
6972 0.604366
6973 0.430821
6974 0.625675
6975 0.63047
6976 0.137872
6977 0.127006
6978 0.165493
6979 0.0938621
6980 0.341205
6981 0.255853
6982 0.265442
6983 0.182819
6984 0.245609
6985 0.293446
6986 0.19407
6987 0.147131
6988 0.0732621
6989 0.046582
6990 0.0473775
6991 0.0484793
6992 0.119115
6993 0.177489
6994 0.196017
6995 0.186075
6996 0.573524
6997 1
6998 1
6999 1
7000 0.598707
7001 1
7002 1
7003 1
7004 0.0904355
7005 0.122604
7006 0.124979
7007 0.0803271
7008 0.0146327
7009 0.021956
7010 0.0244049
7011 0.021928
7012 0.399292
7013 0.358255
7014 0.363341
7015 0.235859
7016 0.217205
7017 0.348983
7018 0.243161
7019 0.293348
7020 0.108162
7021 0.0743208
7022 0.106649
7023 0.0681176
7024 0.258183
7025 0.215999
7026 0.427714
7027 0.279361
7028 0.371423
7029 0.289441
7030 0.389141
7031 0.450328
7032 0.19261
7033 0.24676
7034 0.192699
7035 0.338713
7036 0.0431886
7037 0.064864
7038 0.0409601
7039 0.0677516
7040 0.195814
7041 0.154689
7042 0.149147
7043 0.110296
7044 0.420878
7045 0.571114
7046 0.422059
7047 0.625697
7048 0.0506079
7049 0.0516813
7050 0.075841
7051 0.0507743
7052 0.0742338
7053 0.0533154
7054 0.0467553
7055 0.0663614
7056 0.231473
7057 0.327293
7058 0.207981
7059 0.368733
7060 1
7061 1
7062 1
7063 0.635066
7064 0.286012
7065 0.368622
7066 0.549356
7067 0.401478
7068 0.169064
7069 0.227791
7070 0.159755
7071 0.128216
7072 1
7073 1
7074 0.58603
7075 0.601637
7076 0.0188799
7077 0.0202315
7078 0.0195009
7079 0.0291758
7080 0.0195274
7081 0.0200054
7082 0.0325299
7083 0.0323973
7084 0.371521
7085 0.571587
7086 0.571582
7087 0.562428
7088 1
7089 1
7090 1
7091 0.623857
7092 0.363152
7093 0.30951
7094 0.276
7095 0.431256
7096 0.0637091
7097 0.0625719
7098 0.0395582
7099 0.0422155
7100 0.0529602
7101 0.0648446
7102 0.0948343
7103 0.0646305
7104 0.240231
7105 0.383273
7106 0.365901
7107 0.364208
7108 0.108754
7109 0.108674
7110 0.0852878
7111 0.0531534
7112 0.0527924
7113 0.084404
7114 0.060262
7115 0.0754036
7116 0.0643125
7117 0.0463373
7118 0.197724
7119 0.24906
7120 0.16598
7121 0.18619
7122 0.0404669
7123 0.0358809
7124 0.0352648
7125 0.0548408
7126 0.0756956
7127 0.066078
7128 0.0821245
7129 0.0504583
7130 0.30952
7131 0.269721
7132 0.2822
7133 0.201272
7134 0.254623
7135 0.406256
7136 0.225402
7137 0.360755
7138 0.266965
7139 0.214091
7140 0.333437
7141 0.177326
7142 0.167358
7143 0.132059
7144 0.124636
7145 0.203297
7146 0.119115
7147 0.126489
7148 0.107552
7149 0.16217
7150 0.601294
7151 1
7152 1
7153 1
7154 0.371705
7155 0.351321
7156 0.431654
7157 0.283393
7158 0.0494254
7159 0.047644
7160 0.0479417
7161 0.0333612
7162 0.02295
7163 0.0356232
7164 0.0346475
7165 0.373082
7166 0.530932
7167 0.561864
7168 0.431323
7169 0.671729
7170 0.623018
7171 0.426198
7172 0.627066
7173 0.117583
7174 0.128638
7175 0.116726
7176 0.175906
7177 0.615549
7178 1
7179 1
7180 1
7181 0.0148531
7182 0.0208066
7183 0.0238911
7184 0.0174916
7185 0.343985
7186 0.442009
7187 0.29895
7188 0.284171
7189 0.447824
7190 0.459608
7191 0.578497
7192 0.623891
7193 0.444013
7194 0.581809
7195 0.216999
7196 0.342697
7197 0.396294
7198 0.403788
7199 0.118471
7200 0.159643
7201 0.144737
7202 0.214325
7203 0.281085
7204 0.395214
7205 0.224347
7206 0.298169
7207 1
7208 0.547183
7209 1
7210 1
7211 0.405498
7212 0.408006
7213 0.607164
7214 0.383058
7215 0.073415
7216 0.0771398
7217 0.0741912
7218 0.12649
7219 1
7220 1
7221 0.58438
7222 1
7223 0.141551
7224 0.108408
7225 0.165908
7226 0.214422
7227 0.23727
7228 0.15706
7229 0.203315
7230 0.581114
7231 1
7232 1
7233 0.66721
7234 0.0849605
7235 0.131801
7236 0.115854
7237 0.12844
7238 0.137603
7239 0.0777421
7240 0.076414
7241 0.110317
7242 0.205044
7243 0.265059
7244 0.168463
7245 0.257266
7246 0.0668806
7247 0.0700027
7248 0.0967181
7249 0.107581
7250 0.0601057
7251 0.0576915
7252 0.075863
7253 0.0491911
7254 0.145665
7255 0.12021
7256 0.19386
7257 0.148312
7258 0.141967
7259 0.164796
7260 0.234273
7261 0.106609
7262 0.0639584
7263 0.0779864
7264 0.0699801
7265 0.427385
7266 0.263425
7267 0.414112
7268 0.28639
7269 0.0376523
7270 0.0549194
7271 0.0425459
7272 0.0411891
7273 0.104343
7274 0.0950073
7275 0.166167
7276 0.144304
7277 0.653228
7278 0.582566
7279 0.622362
7280 0.544345
7281 0.376888
7282 0.567345
7283 0.415943
7284 0.588978
7285 0.391501
7286 0.400346
7287 0.412032
7288 0.151128
7289 0.193938
7290 0.117555
7291 0.121584
7292 0.100113
7293 0.166804
7294 0.0977031
7295 0.149577
7296 0.176107
7297 0.117016
7298 0.133451
7299 0.0793792
7300 0.0489634
7301 0.0516597
7302 0.0696203
7303 0.0246118
7304 0.0170783
7305 0.0307989
7306 0.0239885
7307 0.316205
7308 0.231193
7309 0.440808
7310 0.375823
7311 0.270515
7312 0.290793
7313 0.182272
7314 0.170911
7315 0.592316
7316 0.359481
7317 0.378579
7318 0.573629
7319 0.116324
7320 0.155179
7321 0.132582
7322 0.235983
7323 1
7324 1
7325 1
7326 0.620955
7327 0.211369
7328 0.169812
7329 0.282878
7330 0.157085
7331 0.291643
7332 0.232655
7333 0.17521
7334 0.0487975
7335 0.0326956
7336 0.0327086
7337 0.0651389
7338 0.301683
7339 0.224251
7340 0.240747
7341 0.171732
7342 0.188346
7343 0.126122
7344 0.122133
7345 0.12733
7346 0.0610681
7347 0.089702
7348 0.0606666
7349 0.0139416
7350 0.0128116
7351 0.018476
7352 0.0230986
7353 0.650355
7354 1
7355 1
7356 1
7357 0.369433
7358 0.382226
7359 0.407913
7360 0.250359
7361 0.0361222
7362 0.0244583
7363 0.0235268
7364 0.0248007
7365 0.043697
7366 0.0703785
7367 0.0587876
7368 0.196569
7369 0.210383
7370 0.229408
7371 0.324347
7372 0.0310371
7373 0.0483922
7374 0.0444353
7375 0.0567692
7376 0.032939
7377 0.049996
7378 0.0360751
7379 0.0919585
7380 0.0480707
7381 0.0652038
7382 0.0686757
7383 0.634149
7384 0.568051
7385 0.616107
7386 0.397843
7387 0.22041
7388 0.147619
7389 0.290373
7390 0.219377
7391 0.542875
7392 0.397598
7393 0.365446
7394 0.598168
7395 0.585295
7396 0.59271
7397 1
7398 1
7399 0.283331
7400 0.221846
7401 0.196868
7402 0.301554
7403 0.0539068
7404 0.0291254
7405 0.0278061
7406 0.0434715
7407 0.0282659
7408 0.0603295
7409 0.0525706
7410 0.0510347
7411 0.0753121
7412 0.0380082
7413 0.0577052
7414 0.0604536
7415 0.0598581
7416 0.258781
7417 0.482696
7418 0.322609
7419 0.370681
7420 0.0472553
7421 0.0768599
7422 0.0518132
7423 0.061057
7424 0.407961
7425 0.543398
7426 0.32503
7427 0.430792
7428 0.0757055
7429 0.0988638
7430 0.062678
7431 0.096112
7432 0.0326685
7433 0.0263806
7434 0.0402459
7435 0.0446991
7436 0.0797772
7437 0.0821175
7438 0.0907783
7439 0.0539693
7440 0.0275958
7441 0.0280736
7442 0.0411824
7443 0.0459198
7444 0.0616184
7445 0.0365874
7446 0.0558131
7447 0.0557221
7448 0.168664
7449 0.179382
7450 0.151479
7451 0.114017
7452 0.644382
7453 0.591646
7454 1
7455 1
7456 0.263671
7457 0.43196
7458 0.384397
7459 0.237793
7460 0.0969704
7461 0.0971838
7462 0.0865387
7463 0.328482
7464 0.423487
7465 0.437625
7466 0.352615
7467 0.298089
7468 0.309667
7469 0.432812
7470 0.378365
7471 0.394271
7472 0.422765
7473 0.251574
7474 0.0495355
7475 0.0463634
7476 0.054145
7477 0.0318961
7478 0.59568
7479 0.39082
7480 0.0322326
7481 0.019974
7482 0.0227853
7483 0.0215607
7484 0.135646
7485 0.0736504
7486 0.0720139
7487 0.12023
7488 0.45932
7489 0.466481
7490 0.462635
7491 0.650744
7492 0.0429573
7493 0.0705534
7494 0.0544455
7495 0.0613521
7496 0.0741493
7497 0.105201
7498 0.11142
7499 0.0690239
7500 0.249281
7501 0.0664391
7502 0.0635143
7503 0.091658
7504 0.0940295
7505 0.0133942
7506 0.00972048
7507 0.00950073
7508 0.00956441
7509 0.0813899
7510 0.0729828
7511 0.0907947
7512 0.0585654
7513 0.443446
7514 0.58792
7515 0.431951
7516 0.345063
7517 0.191346
7518 0.195494
7519 0.285692
7520 0.238479
7521 0.314667
7522 0.295337
7523 0.423175
7524 0.657574
7525 0.455497
7526 1
7527 0.392023
7528 0.408879
7529 0.501189
7530 0.313599
7531 0.056657
7532 0.0907114
7533 0.0567704
7534 0.0542835
7535 0.0580776
7536 0.0425985
7537 0.0626956
7538 0.287097
7539 0.186801
7540 0.193239
7541 0.229466
7542 0.112699
7543 0.139541
7544 0.1146
7545 0.193532
7546 1
7547 1
7548 0.573475
7549 0.0381038
7550 0.0484748
7551 0.0344834
7552 0.0406334
7553 0.38382
7554 0.272493
7555 0.250069
7556 0.249037
7557 0.0589963
7558 0.0663574
7559 0.0777379
7560 0.0787111
7561 0.141251
7562 0.0804014
7563 0.129131
7564 0.2381
7565 0.341214
7566 0.34829
7567 0.377407
7568 0.0535338
7569 0.0545593
7570 0.0547188
7571 0.0349189
7572 0.65656
7573 0.675581
7574 1
7575 1
7576 0.563202
7577 0.46251
7578 0.366383
7579 0.364638
7580 0.257115
7581 0.352441
7582 0.33828
7583 0.600618
7584 0.412383
7585 0.364881
7586 0.363288
7587 0.61895
7588 0.455512
7589 0.414051
7590 0.544099
7591 0.594701
7592 0.336475
7593 0.455391
7594 0.648056
7595 0.639066
7596 0.381003
7597 0.629484
7598 0.392204
7599 0.400374
7600 0.657096
7601 1
7602 0.599078
7603 0.635878
7604 0.290426
7605 0.218933
7606 0.262373
7607 0.290793
7608 0.315491
7609 0.233115
7610 0.224548
7611 0.21625
7612 0.102302
7613 0.141917
7614 0.100959
7615 0.163972
7616 0.180359
7617 0.270781
7618 0.168961
7619 0.169109
7620 0.442176
7621 0.539543
7622 0.518656
7623 0.652365
7624 0.299449
7625 0.426191
7626 0.293049
7627 0.298388
7628 0.590035
7629 1
7630 0.663153
7631 1
7632 0.613755
7633 1
7634 0.679386
7635 0.49164
7636 1
7637 1
7638 0.147017
7639 0.106248
7640 0.17678
7641 0.137986
7642 1
7643 1
7644 1
7645 0.0537396
7646 0.0909329
7647 0.0828912
7648 0.0843722
7649 0.393498
7650 0.531274
7651 0.350273
7652 0.35965
7653 0.0432375
7654 0.0664208
7655 0.0633835
7656 0.0412103
7657 0.190638
7658 0.129033
7659 0.170305
7660 0.207314
7661 0.0358663
7662 0.0370118
7663 0.0366158
7664 0.0571627
7665 0.248611
7666 0.260439
7667 0.255207
7668 0.392801
7669 1
7670 0.608531
7671 1
7672 0.570541
7673 0.156412
7674 0.12267
7675 0.107257
7676 0.118884
7677 0.0292261
7678 0.0514325
7679 0.0333048
7680 0.0489178
7681 0.178996
7682 0.129023
7683 0.112073
7684 0.119421
7685 0.0905881
7686 0.0511286
7687 0.0882813
7688 0.0855312
7689 0.166866
7690 0.226119
7691 0.186837
7692 0.262237
7693 0.593652
7694 0.354176
7695 0.567499
7696 0.408675
7697 1
7698 0.587386
7699 1
7700 1
7701 0.431111
7702 0.293877
7703 0.4267
7704 0.437953
7705 0.574862
7706 0.615888
7707 0.543925
7708 0.668777
7709 0.105947
7710 0.0736577
7711 0.0916783
7712 0.117978
7713 0.215251
7714 0.254803
7715 0.322143
7716 0.386454
7717 0.637913
7718 0.446167
7719 0.549061
7720 0.618956
7721 0.419496
7722 0.326896
7723 0.439639
7724 0.279876
7725 0.595909
7726 1
7727 0.620312
7728 0.0822757
7729 0.097506
7730 0.087209
7731 0.154254
7732 0.0936242
7733 0.127716
7734 0.0894923
7735 0.0996706
7736 0.0396707
7737 0.0512715
7738 0.0738657
7739 0.0596696
7740 0.0891238
7741 0.141396
7742 0.0766432
7743 0.0961238
7744 0.223435
7745 0.194885
7746 0.276809
7747 0.201862
7748 0.0569408
7749 0.0377579
7750 0.0738424
7751 0.0602013
7752 1
7753 0.605546
7754 0.560254
7755 0.645967
7756 0.0556207
7757 0.0825943
7758 0.0710807
7759 0.0785122
7760 0.047894
7761 0.0742905
7762 0.203412
7763 0.266571
7764 0.17429
7765 0.0755527
7766 0.0653124
7767 0.091494
7768 0.0947591
7769 0.177667
7770 0.199795
7771 0.239771
7772 1
7773 0.544403
7774 0.596661
7775 0.581318
7776 1
7777 0.609414
7778 1
7779 1
7780 1
7781 0.612224
7782 1
7783 0.651161
7784 0.638269
7785 0.658125
7786 0.548645
7787 0.448676
7788 0.439635
7789 0.576392
7790 0.609342
7791 0.684381
7792 0.0140451
7793 1
7794 0.549966
7795 1
7796 1
7797 0.425518
7798 0.358988
7799 0.349804
7800 0.227207
7801 1
7802 0.568207
7803 1
7804 0.620284
7805 0.0640415
7806 0.0602653
7807 0.0633169
7808 0.0425828
7809 0.0245298
7810 0.0334351
7811 0.0264573
7812 0.0164784
7813 0.179415
7814 0.262771
7815 0.242287
7816 0.334129
7817 0.042475
7818 0.0279427
7819 0.0285067
7820 0.045289
7821 0.49263
7822 0.618821
7823 0.620021
7824 0.436277
7825 1
7826 0.625022
7827 1
7828 1
7829 0.269152
7830 0.315989
7831 0.279491
7832 0.438481
7833 0.401132
7834 0.402747
7835 0.266351
7836 0.379242
7837 0.627878
7838 1
7839 0.585465
7840 0.269032
7841 0.291011
7842 0.183745
7843 0.267513
7844 1
7845 0.629859
7846 0.61568
7847 1
7848 0.185675
7849 0.122104
7850 0.219022
7851 0.176625
7852 0.0677662
7853 0.0978555
7854 0.0785757
7855 0.0903931
7856 1
7857 1
7858 1
7859 0.126577
7860 0.194566
7861 0.108865
7862 0.129069
7863 0.619529
7864 0.528328
7865 0.459906
7866 0.327013
7867 0.125719
7868 0.165069
7869 0.116006
7870 0.105184
7871 0.163669
7872 0.122603
7873 0.203922
7874 0.106781
7875 0.251626
7876 0.307129
7877 0.399999
7878 0.24288
7879 0.179694
7880 0.168835
7881 0.178979
7882 0.286494
7883 0.0475366
7884 0.180696
7885 0.176008
7886 0.115862
7887 0.150583
7888 0.189021
7889 0.186624
7890 0.123294
7891 0.149481
7892 0.0591212
7893 0.0566352
7894 0.0393221
7895 0.0631302
7896 0.221814
7897 0.14026
7898 0.13112
7899 0.1287
7900 0.240272
7901 0.382572
7902 0.374536
7903 0.234699
7904 1
7905 0.618431
7906 1
7907 1
7908 0.603597
7909 1
7910 0.606848
7911 0.511119
7912 0.617669
7913 0.63536
7914 0.619931
7915 1
7916 0.0894032
7917 0.0819754
7918 0.136544
7919 0.0874194
7920 0.101178
7921 0.157317
7922 0.180349
7923 0.109203
7924 0.141316
7925 0.132589
7926 0.13627
7927 0.220158
7928 0.569715
7929 0.342771
7930 0.473793
7931 0.12078
7932 0.18014
7933 0.213816
7934 0.140619
7935 0.0377135
7936 0.0229716
7937 0.0224064
7938 0.0344833
7939 0.245422
7940 0.269734
7941 0.185667
7942 0.278755
7943 0.0500483
7944 0.0821964
7945 0.0858194
7946 0.057716
7947 1
7948 1
7949 0.553784
7950 0.559174
7951 0.423437
7952 0.590256
7953 0.638408
7954 0.571371
7955 0.232593
7956 0.397805
7957 0.292638
7958 0.112799
7959 0.0928696
7960 0.0661555
7961 0.0838279
7962 0.31259
7963 0.369716
7964 0.527369
7965 0.348668
7966 0.607251
7967 0.617095
7968 0.154194
7969 0.250441
7970 0.150692
7971 0.209303
7972 1
7973 1
7974 0.597084
7975 0.618554
7976 1
7977 0.664113
7978 1
7979 0.649321
7980 0.104825
7981 0.147592
7982 0.0875167
7983 0.13039
7984 0.460022
7985 0.608376
7986 0.392835
7987 0.39494
7988 0.0624867
7989 0.0709723
7990 0.088963
7991 0.0469821
7992 0.274444
7993 0.223698
7994 0.292915
7995 0.390597
7996 0.282258
7997 0.416651
7998 0.473708
7999 0.414238
8000 0.185952
8001 0.186895
8002 0.218765
8003 0.290478
8004 0.0311016
8005 0.036026
8006 0.0295445
8007 0.0224522
8008 0.631182
8009 1
8010 0.614355
8011 1
8012 0.110398
8013 0.114242
8014 0.156394
8015 0.0169209
8016 0.0154397
8017 0.0246746
8018 0.0252112
8019 0.60718
8020 1
8021 0.558431
8022 0.619509
8023 0.250149
8024 0.378236
8025 0.233576
8026 0.346926
8027 0.555987
8028 1
8029 0.611916
8030 0.642749
8031 0.1486
8032 0.165615
8033 0.0961207
8034 0.602819
8035 0.434989
8036 0.0445186
8037 0.0343596
8038 0.0540814
8039 0.0389697
8040 0.051251
8041 0.0537903
8042 0.0789693
8043 0.0508398
8044 0.253935
8045 0.410094
8046 0.354336
8047 0.452464
8048 1
8049 0.635262
8050 1
8051 0.0416738
8052 0.0415584
8053 0.0399994
8054 0.0582236
8055 0.431645
8056 0.345644
8057 0.604652
8058 0.0386031
8059 0.0579755
8060 0.059616
8061 0.061869
8062 0.650683
8063 0.521827
8064 0.584811
8065 1
8066 1
8067 0.633842
8068 0.63394
8069 1
8070 1
8071 1
8072 0.591471
8073 0.537165
8074 0.376417
8075 0.262804
8076 0.406802
8077 0.313121
8078 0.191452
8079 0.213751
8080 0.183287
8081 0.0950099
8082 0.0620902
8083 0.0599363
8084 0.0589253
8085 0.121926
8086 0.133629
8087 0.182376
8088 0.420572
8089 0.427553
8090 0.273113
8091 0.392531
8092 0.0360892
8093 0.0531396
8094 0.0357444
8095 0.0382018
8096 0.0734677
8097 0.073782
8098 0.101338
8099 0.0573986
8100 0.134757
8101 0.215053
8102 0.14313
8103 0.135459
8104 1
8105 1
8106 1
8107 0.631497
8108 0.0859125
8109 0.0565782
8110 0.0676393
8111 0.0944976
8112 0.123086
8113 0.0984605
8114 0.140852
8115 0.0796353
8116 0.0441097
8117 0.0273063
8118 0.0466005
8119 0.0280404
8120 0.152276
8121 0.23795
8122 0.212413
8123 0.0256337
8124 0.0415378
8125 0.0407009
8126 0.0426682
8127 0.0232803
8128 0.0237359
8129 0.0236917
8130 0.0367477
8131 0.0667071
8132 0.0441652
8133 0.0690478
8134 0.0435759
8135 0.266198
8136 0.344965
8137 0.285738
8138 0.437212
8139 0.269181
8140 0.354965
8141 0.313953
8142 0.420332
8143 0.104728
8144 0.0590627
8145 0.0744432
8146 0.0696116
8147 0.3296
8148 0.557935
8149 0.429637
8150 0.460523
8151 0.596685
8152 1
8153 1
8154 1
8155 0.0381876
8156 0.0512656
8157 0.0508125
8158 0.101426
8159 0.0984939
8160 0.0942202
8161 0.145863
8162 0.610948
8163 0.614752
8164 0.42418
8165 0.325691
8166 0.256229
8167 0.334546
8168 0.140697
8169 0.170576
8170 0.14358
8171 0.245002
8172 0.0492688
8173 0.0602735
8174 0.0675844
8175 0.0761878
8176 0.631299
8177 0.62876
8178 0.429466
8179 0.416556
8180 0.347133
8181 0.428065
8182 0.551409
8183 0.610003
8184 1
8185 0.613826
8186 0.596514
8187 0.0796974
8188 0.123445
8189 0.295247
8190 0.177716
8191 0.249244
8192 0.268384
8193 0.112528
8194 0.113627
8195 0.118753
8196 0.18307
8197 0.0363899
8198 0.023008
8199 0.0341773
8200 0.038661
8201 0.403866
8202 0.295474
8203 0.555834
8204 0.432854
8205 0.189094
8206 0.199774
8207 0.127279
8208 0.186349
8209 0.0547595
8210 0.0596034
8211 0.0665791
8212 0.0400913
8213 0.141197
8214 0.101086
8215 0.0825972
8216 0.0903938
8217 0.0993012
8218 0.0687841
8219 0.05588
8220 0.0826694
8221 0.0534243
8222 0.033266
8223 0.0502966
8224 0.0328911
8225 0.0634617
8226 0.078775
8227 0.0591859
8228 0.0875249
8229 0.12894
8230 0.0806362
8231 0.112151
8232 0.131173
8233 0.613296
8234 0.628252
8235 0.639486
8236 0.448441
8237 0.0535205
8238 0.0449235
8239 0.0616386
8240 0.0706552
8241 0.142425
8242 0.107121
8243 0.0784352
8244 0.10045
8245 0.245356
8246 0.233284
8247 0.361386
8248 0.0240007
8249 0.0232561
8250 0.0225122
8251 0.0360718
8252 0.0315161
8253 0.0314221
8254 0.0313443
8255 0.0542266
8256 0.0534961
8257 0.0539106
8258 0.0339689
8259 0.0518945
8260 0.067648
8261 0.0642304
8262 0.041227
8263 0.0242401
8264 0.0361887
8265 0.0356889
8266 0.0213832
8267 0.0322161
8268 0.0186134
8269 0.0281633
8270 0.105106
8271 0.424065
8272 0.627947
8273 0.577399
8274 0.479124
8275 0.14053
8276 0.0946691
8277 0.147079
8278 0.433117
8279 0.44314
8280 0.285548
8281 0.326264
8282 0.060949
8283 0.0933773
8284 0.0620191
8285 0.0693619
8286 1
8287 1
8288 1
8289 0.622918
8290 1
8291 1
8292 0.588348
8293 1
8294 0.34932
8295 0.22545
8296 0.41025
8297 0.244277
8298 1
8299 1
8300 0.638395
8301 0.604735
8302 0.58585
8303 0.396531
8304 0.437648
8305 0.339862
8306 0.0627778
8307 0.0899097
8308 0.0905177
8309 0.127456
8310 0.121356
8311 0.0233693
8312 0.0386178
8313 0.0407135
8314 0.033817
8315 0.031707
8316 0.0262013
8317 0.043131
8318 0.0328342
8319 0.175995
8320 0.157201
8321 0.183471
8322 0.107148
8323 0.621407
8324 0.629747
8325 0.654892
8326 0.443102
8327 0.0282194
8328 0.0424014
8329 0.0282541
8330 0.0407941
8331 0.0420585
8332 0.0420329
8333 0.0286527
8334 0.0471654
8335 0.175304
8336 0.16853
8337 0.260698
8338 0.219386
8339 0.451592
8340 0.613376
8341 0.606606
8342 0.611953
8343 0.263564
8344 0.446705
8345 0.445265
8346 0.167853
8347 0.102449
8348 0.160184
8349 0.093741
8350 0.12111
8351 0.132568
8352 0.079792
8353 0.22913
8354 0.157139
8355 0.177776
8356 0.147026
8357 0.625788
8358 0.420513
8359 0.59374
8360 0.652356
8361 0.0588276
8362 0.0722873
8363 0.0460885
8364 1
8365 0.567111
8366 1
8367 1
8368 0.0316252
8369 0.0300316
8370 0.049214
8371 0.0476561
8372 0.0808253
8373 0.0811344
8374 0.055576
8375 0.0574446
8376 0.130726
8377 0.0888108
8378 0.105578
8379 0.0772938
8380 0.426984
8381 0.284828
8382 0.286922
8383 0.282535
8384 0.582957
8385 1
8386 1
8387 1
8388 0.104361
8389 0.0904934
8390 0.0575666
8391 0.252012
8392 0.424571
8393 0.289556
8394 0.406891
8395 0.0853167
8396 0.0953083
8397 0.0829524
8398 0.0562979
8399 0.392896
8400 0.269796
8401 0.236935
8402 0.39159
8403 1
8404 1
8405 1
8406 0.630062
8407 0.367192
8408 0.58429
8409 0.610082
8410 0.56273
8411 1
8412 0.614437
8413 0.617103
8414 0.559523
8415 1
8416 1
8417 0.519626
8418 0.585374
8419 0.584313
8420 0.404403
8421 0.385288
8422 0.397397
8423 0.164425
8424 0.109482
8425 0.109784
8426 0.164017
8427 0.117089
8428 0.151686
8429 0.0986279
8430 0.162112
8431 0.0378571
8432 0.566629
8433 0.657276
8434 1
8435 0.649549
8436 0.201103
8437 0.142337
8438 0.23425
8439 0.142192
8440 0.607544
8441 0.585832
8442 0.640526
8443 0.445949
8444 1
8445 0.619408
8446 0.619573
8447 0.581364
8448 1
8449 0.639458
8450 1
8451 0.333194
8452 0.460291
8453 0.531994
8454 0.298289
8455 0.033024
8456 0.0322324
8457 0.0324692
8458 0.0485737
8459 0.34568
8460 0.34478
8461 0.574052
8462 0.339881
8463 0.189756
8464 0.271634
8465 0.308781
8466 0.281199
8467 0.0169522
8468 0.0164758
8469 0.0166148
8470 0.0269889
8471 0.619124
8472 0.626979
8473 0.43141
8474 0.0817495
8475 0.112352
8476 0.0660979
8477 0.107074
8478 0.201103
8479 0.337445
8480 0.239684
8481 0.247315
8482 0.289205
8483 0.265807
8484 0.263026
8485 0.421983
8486 0.0323378
8487 0.0430266
8488 0.0279559
8489 0.0402644
8490 0.127145
8491 0.153894
8492 0.188628
8493 0.198906
8494 0.152011
8495 0.218561
8496 0.129371
8497 0.0561561
8498 0.0361313
8499 0.0360948
8500 0.0368747
8501 0.577935
8502 0.497951
8503 0.485294
8504 1
8505 0.0750756
8506 0.0780285
8507 0.0859832
8508 0.122006
8509 0.579642
8510 0.642186
8511 1
8512 0.63859
8513 0.269581
8514 0.299009
8515 0.186929
8516 0.227672
8517 1
8518 1
8519 0.560326
8520 1
8521 0.427089
8522 0.627506
8523 0.641092
8524 0.599583
8525 0.267872
8526 0.407845
8527 0.446697
8528 0.365581
8529 0.0632337
8530 0.101695
8531 0.0962171
8532 0.0896764
8533 0.418207
8534 0.418393
8535 0.330137
8536 0.282781
8537 0.182719
8538 0.11033
8539 0.148879
8540 0.111503
8541 0.424025
8542 0.625635
8543 0.574124
8544 0.614547
8545 0.149229
8546 0.11451
8547 0.145396
8548 0.187464
8549 0.219247
8550 0.135727
8551 0.664414
8552 0.611952
8553 0.0846533
8554 0.0624038
8555 0.0570024
8556 0.0945859
8557 0.0601378
8558 0.0615437
8559 0.0581952
8560 0.0949978
8561 0.13063
8562 0.168007
8563 0.172976
8564 0.107981
8565 0.404535
8566 0.378158
8567 0.258261
8568 0.265745
8569 0.0869377
8570 0.0597022
8571 0.0583343
8572 0.16772
8573 0.21863
8574 0.254199
8575 0.265611
8576 0.365931
8577 0.219923
8578 0.289418
8579 0.261234
8580 0.62485
8581 0.623937
8582 0.624725
8583 1
8584 0.624584
8585 0.620767
8586 0.454228
8587 0.609555
8588 0.178765
8589 0.112054
8590 0.11561
8591 0.0627626
8592 0.0409159
8593 0.0556001
8594 0.398268
8595 0.418841
8596 0.319383
8597 0.257052
8598 0.295935
8599 0.389321
8600 0.258631
8601 0.38996
8602 0.0380858
8603 0.0372382
8604 0.0247362
8605 0.033895
8606 0.223677
8607 0.220256
8608 0.38168
8609 0.218623
8610 0.201344
8611 0.279847
8612 0.222965
8613 0.156272
8614 0.117443
8615 0.104966
8616 0.157726
8617 0.212882
8618 0.323746
8619 0.197667
8620 0.230695
8621 0.147219
8622 0.105439
8623 0.17891
8624 0.152772
8625 0.0918345
8626 0.106762
8627 0.147739
8628 0.0872631
8629 0.624873
8630 1
8631 1
8632 0.649698
8633 1
8634 0.689162
8635 0.6348
8636 0.584306
8637 0.599693
8638 0.59418
8639 0.139558
8640 0.0988172
8641 0.0906098
8642 0.591899
8643 1
8644 1
8645 1
8646 0.2126
8647 0.125766
8648 0.126681
8649 0.128552
8650 0.115367
8651 0.180671
8652 0.181788
8653 0.156365
8654 0.102336
8655 0.112305
8656 0.0705385
8657 0.0983257
8658 0.237374
8659 0.222842
8660 0.181056
8661 0.145421
8662 0.625444
8663 1
8664 0.612613
8665 0.593579
8666 0.323351
8667 0.249991
8668 0.389724
8669 0.412941
8670 0.168953
8671 0.0979508
8672 0.119282
8673 0.134533
8674 0.0763645
8675 0.0865424
8676 0.0865669
8677 0.0544128
8678 0.607048
8679 1
8680 1
8681 1
8682 0.277492
8683 0.243221
8684 0.411657
8685 0.410478
8686 0.0685668
8687 0.0574174
8688 0.0393956
8689 0.0592748
8690 0.0306038
8691 0.0483502
8692 0.0309449
8693 0.0459858
8694 0.165375
8695 0.110802
8696 0.174504
8697 0.152457
8698 0.0135101
8699 0.0246686
8700 0.0224806
8701 0.0147651
8702 0.271005
8703 0.223088
8704 0.211002
8705 0.30985
8706 0.069091
8707 0.116823
8708 0.109279
8709 0.643947
8710 0.618305
8711 1
8712 0.578319
8713 0.337157
8714 0.279367
8715 0.435191
8716 0.276489
8717 0.404991
8718 0.448277
8719 0.531257
8720 0.6384
8721 0.115092
8722 0.189559
8723 0.165035
8724 0.177383
8725 0.190698
8726 0.225825
8727 0.251715
8728 0.298098
8729 0.375739
8730 0.49774
8731 0.601803
8732 0.367428
8733 0.131571
8734 0.115493
8735 0.0778071
8736 0.103495
8737 0.496283
8738 0.342509
8739 0.316838
8740 0.347339
8741 0.397448
8742 0.322861
8743 0.3528
8744 0.227739
8745 0.0533618
8746 0.0472259
8747 0.625853
8748 0.625589
8749 0.554522
8750 1
8751 0.243608
8752 0.131338
8753 0.198768
8754 0.169578
8755 0.0205841
8756 0.0305755
8757 0.0228443
8758 0.017824
8759 0.0577297
8760 0.0700328
8761 0.0408837
8762 0.062501
8763 0.0762738
8764 0.078502
8765 0.0783166
8766 0.118085
8767 0.654947
8768 1
8769 0.659317
8770 0.57312
8771 0.620986
8772 0.435023
8773 0.486354
8774 0.563945
8775 0.0592548
8776 0.0467828
8777 0.0494984
8778 0.0754009
8779 0.0835118
8780 0.15642
8781 0.129744
8782 0.0805599
8783 0.173342
8784 0.224153
8785 0.0751654
8786 0.0839083
8787 0.115867
8788 0.101888
8789 0.0219983
8790 0.0142182
8791 0.0146592
8792 0.0229072
8793 0.0134655
8794 0.0203805
8795 0.0129191
8796 0.0136225
8797 1
8798 0.612868
8799 1
8800 1
8801 0.0976328
8802 0.062927
8803 0.0829808
8804 0.0666172
8805 0.544978
8806 0.447978
8807 0.554799
8808 0.65403
8809 1
8810 1
8811 1
8812 0.641736
8813 0.36653
8814 0.297985
8815 0.29022
8816 1
8817 0.644903
8818 1
8819 0.616042
8820 0.284758
8821 0.289846
8822 0.435042
8823 0.292889
8824 0.133406
8825 0.124455
8826 0.11532
8827 0.0830509
8828 0.449536
8829 0.391138
8830 0.579356
8831 0.432778
8832 0.568318
8833 0.658793
8834 0.574977
8835 1
8836 0.0726451
8837 0.0659679
8838 0.107683
8839 0.0702554
8840 0.167227
8841 0.168835
8842 0.272998
8843 0.258654
8844 0.0579611
8845 0.0773109
8846 0.104436
8847 0.0930353
8848 0.091714
8849 0.057703
8850 0.0877361
8851 0.0582921
8852 1
8853 0.642058
8854 1
8855 1
8856 0.273902
8857 0.290052
8858 0.276107
8859 0.169987
8860 0.238584
8861 0.143935
8862 0.157056
8863 0.253379
8864 0.204259
8865 0.167598
8866 0.149843
8867 0.0335708
8868 0.0349622
8869 0.0336635
8870 0.0572293
8871 0.602898
8872 0.394637
8873 0.595845
8874 0.338055
8875 0.246504
8876 0.210673
8877 0.216767
8878 0.412861
8879 0.445185
8880 0.393088
8881 0.277224
8882 0.202268
8883 0.244143
8884 0.331969
8885 0.267754
8886 0.0274798
8887 0.016845
8888 0.0299201
8889 0.022386
8890 0.114193
8891 0.169884
8892 0.113522
8893 0.109848
8894 0.0454833
8895 0.025947
8896 0.0331759
8897 0.0334329
8898 1
8899 1
8900 0.617844
8901 0.560685
8902 0.591522
8903 0.603423
8904 0.63512
8905 1
8906 0.0518285
8907 0.0381979
8908 0.0485937
8909 0.0615182
8910 0.197621
8911 0.146756
8912 0.11866
8913 0.189685
8914 0.0599747
8915 0.0758523
8916 0.0874622
8917 0.0601937
8918 0.274343
8919 0.306535
8920 0.398988
8921 0.218042
8922 0.122979
8923 0.208275
8924 0.144333
8925 0.136656
8926 0.325779
8927 0.255085
8928 0.430016
8929 0.26105
8930 0.0179692
8931 0.0289071
8932 0.029271
8933 0.0307431
8934 0.0519281
8935 0.0519732
8936 0.0537741
8937 0.0334748
8938 0.425992
8939 0.621242
8940 0.620093
8941 0.416232
8942 0.0473728
8943 0.0365876
8944 0.0421832
8945 0.0287241
8946 0.0864444
8947 0.124372
8948 0.143834
8949 0.14235
8950 0.281364
8951 0.467203
8952 0.451944
8953 0.294892
8954 0.420555
8955 0.422436
8956 0.287646
8957 0.409415
8958 0.452728
8959 0.668894
8960 0.562603
8961 0.548157
8962 0.415022
8963 0.449289
8964 0.416684
8965 0.300236
8966 0.236006
8967 0.361502
8968 0.409331
8969 0.379465
8970 0.232415
8971 0.139229
8972 0.194984
8973 0.230297
8974 0.332671
8975 0.563475
8976 0.345639
8977 0.508916
8978 0.429559
8979 0.247078
8980 0.243356
8981 0.260666
8982 0.594574
8983 0.645971
8984 0.639439
8985 1
8986 0.0918341
8987 0.107089
8988 0.144743
8989 0.0145128
8990 0.0137291
8991 0.0134455
8992 0.0603649
8993 0.0541365
8994 0.0421609
8995 0.0660052
8996 0.600934
8997 0.431213
8998 0.401717
8999 0.628011
9000 0.678987
9001 1
9002 0.617714
9003 0.532275
9004 0.238082
9005 0.31933
9006 0.397415
9007 0.398213
9008 0.179244
9009 0.254988
9010 0.253354
9011 0.20459
9012 0.0657974
9013 0.04083
9014 0.0417715
9015 0.0393544
9016 0.580954
9017 0.601122
9018 0.401063
9019 0.635827
9020 0.631417
9021 0.378942
9022 0.550429
9023 0.647883
9024 1
9025 0.585996
9026 0.636223
9027 0.221934
9028 0.385722
9029 0.276962
9030 0.217983
9031 0.278472
9032 0.496834
9033 0.304022
9034 0.320788
9035 0.0948342
9036 0.0957567
9037 0.082255
9038 0.0537737
9039 0.252393
9040 0.310335
9041 0.394636
9042 0.295319
9043 0.676427
9044 0.614507
9045 0.572866
9046 0.40318
9047 0.461307
9048 0.398457
9049 0.59894
9050 0.404402
9051 0.396036
9052 0.373542
9053 0.364185
9054 0.255824
9055 0.0842508
9056 0.126987
9057 0.0692521
9058 0.108502
9059 1
9060 0.601448
9061 1
9062 0.53689
9063 0.153513
9064 0.105772
9065 0.205787
9066 0.18055
9067 0.13586
9068 0.224617
9069 0.0628052
9070 0.0619162
9071 0.0802585
9072 0.0403674
9073 0.051383
9074 0.039267
9075 0.0391887
9076 0.0586599
9077 0.424556
9078 0.406361
9079 0.427712
9080 0.635185
9081 0.60598
9082 1
9083 1
9084 0.109834
9085 0.0652489
9086 0.0938357
9087 0.073409
9088 1
9089 0.556819
9090 0.61321
9091 0.642361
9092 0.417181
9093 0.43751
9094 0.504477
9095 0.0725277
9096 0.0846929
9097 0.0961009
9098 0.130691
9099 0.609246
9100 0.631128
9101 1
9102 0.485127
9103 0.648207
9104 0.674755
9105 0.653744
9106 1
9107 0.583037
9108 1
9109 0.551258
9110 0.077544
9111 0.0967403
9112 0.118083
9113 0.111767
9114 0.567857
9115 0.582184
9116 0.426005
9117 0.0541954
9118 0.0515581
9119 0.0832771
9120 0.0515509
9121 0.0623627
9122 0.0631096
9123 0.100715
9124 0.0665548
9125 0.228751
9126 0.155793
9127 0.15204
9128 0.162876
9129 0.608522
9130 1
9131 0.562466
9132 1
9133 0.565506
9134 1
9135 0.646166
9136 1
9137 0.123822
9138 0.174427
9139 0.183363
9140 0.194478
9141 0.617033
9142 0.589751
9143 0.628008
9144 1
9145 1
9146 0.626053
9147 0.636058
9148 1
9149 0.502554
9150 0.397876
9151 0.627889
9152 0.623949
9153 0.592838
9154 1
9155 0.601511
9156 0.139527
9157 0.133082
9158 0.216371
9159 0.228911
9160 0.18733
9161 0.178652
9162 0.181655
9163 0.264925
9164 0.368342
9165 0.432551
9166 0.43817
9167 0.284146
9168 0.0599567
9169 0.0588832
9170 0.0887261
9171 0.0615735
9172 0.654791
9173 0.486513
9174 1
9175 0.619584
9176 0.0914222
9177 0.116993
9178 0.132464
9179 0.167956
9180 0.108238
9181 0.224627
9182 0.243773
9183 0.374117
9184 0.349275
9185 0.36576
9186 0.30013
9187 0.490427
9188 0.20471
9189 0.168351
9190 0.262915
9191 0.144367
9192 0.622913
9193 1
9194 0.588802
9195 0.625529
9196 0.583809
9197 0.590619
9198 1
9199 0.25996
9200 0.148904
9201 0.19896
9202 0.0600473
9203 0.0921197
9204 0.0798401
9205 0.112595
9206 0.0162225
9207 0.0246848
9208 0.0155117
9209 0.0257543
9210 0.039369
9211 0.0502478
9212 0.0336029
9213 0.0664141
9214 0.184864
9215 0.171978
9216 0.181749
9217 0.275207
9218 0.460744
9219 0.561339
9220 0.322658
9221 0.37413
9222 0.0500705
9223 0.071451
9224 0.0516844
9225 0.0774202
9226 0.587557
9227 0.45901
9228 0.404185
9229 0.357493
9230 0.169129
9231 0.175539
9232 0.251625
9233 0.160915
9234 0.057284
9235 0.616702
9236 1
9237 0.605044
9238 0.620282
9239 0.172231
9240 0.296305
9241 0.166151
9242 0.247874
9243 0.458177
9244 0.351032
9245 0.494406
9246 0.632403
9247 1
9248 0.563413
9249 0.63948
9250 1
9251 0.0298911
9252 0.0305873
9253 0.0450546
9254 0.0304742
9255 1
9256 0.661613
9257 0.638012
9258 1
9259 0.0869786
9260 0.057808
9261 0.100852
9262 0.0940824
9263 0.0981172
9264 0.117635
9265 0.0864328
9266 0.122447
9267 0.145921
9268 0.0903355
9269 0.124522
9270 0.145289
9271 0.528616
9272 0.591603
9273 0.36791
9274 0.405018
9275 0.145471
9276 0.0763952
9277 0.123679
9278 0.0997709
9279 0.055448
9280 0.0386113
9281 0.0652224
9282 0.0650816
9283 0.594703
9284 0.325206
9285 0.545379
9286 0.547594
9287 0.387321
9288 0.407223
9289 0.226207
9290 0.269603
9291 0.111804
9292 0.0771496
9293 0.124477
9294 0.107287
9295 0.105763
9296 0.165941
9297 0.108939
9298 0.197107
9299 0.251534
9300 0.318932
9301 0.290327
9302 0.122646
9303 0.597728
9304 1
9305 0.627323
9306 0.608116
9307 1
9308 1
9309 0.635642
9310 1
9311 0.616319
9312 1
9313 0.626076
9314 0.631935
9315 0.580201
9316 0.34127
9317 0.420195
9318 0.402566
9319 0.0449033
9320 0.0306095
9321 0.0300736
9322 0.0300499
9323 1
9324 1
9325 1
9326 0.56829
9327 1
9328 1
9329 1
9330 0.0885276
9331 0.0646562
9332 0.0906855
9333 0.0487214
9334 0.341124
9335 0.594808
9336 0.598892
9337 0.557284
9338 1
9339 0.66204
9340 1
9341 1
9342 0.107367
9343 0.159895
9344 0.102825
9345 0.159064
9346 0.547157
9347 1
9348 1
9349 1
9350 0.106363
9351 0.170741
9352 0.101493
9353 0.137398
9354 0.127984
9355 0.139353
9356 0.0385533
9357 0.0440826
9358 0.0439875
9359 0.0273141
9360 0.0502454
9361 0.0761293
9362 0.0478158
9363 0.0447574
9364 0.0298905
9365 0.0194089
9366 0.0332178
9367 0.0272732
9368 0.0931772
9369 0.107237
9370 0.107578
9371 0.0679854
9372 0.0580072
9373 0.0576887
9374 0.067298
9375 0.0912524
9376 1
9377 1
9378 1
9379 0.634457
9380 0.0782616
9381 0.136377
9382 0.122466
9383 0.0809006
9384 0.0622791
9385 0.0717503
9386 0.0652955
9387 0.044691
9388 0.328834
9389 0.434807
9390 0.278471
9391 0.284382
9392 1
9393 0.650026
9394 1
9395 0.622995
9396 0.290791
9397 0.167319
9398 0.145417
9399 0.18152
9400 0.121517
9401 0.0169172
9402 0.0239528
9403 0.0264416
9404 0.0237161
9405 0.0890879
9406 0.134888
9407 0.128068
9408 0.152692
9409 0.0278522
9410 0.0403273
9411 0.0457464
9412 0.0512939
9413 0.611808
9414 0.608944
9415 1
9416 0.0201685
9417 0.0207447
9418 0.0219667
9419 0.0338155
9420 1
9421 1
9422 0.603045
9423 0.154982
9424 0.093184
9425 0.0946021
9426 0.0974488
9427 0.0329518
9428 0.0200786
9429 0.031329
9430 0.0369958
9431 0.390292
9432 0.262538
9433 0.478793
9434 0.358421
9435 0.0301936
9436 0.0367753
9437 0.0232715
9438 0.0241484
9439 0.150934
9440 0.108175
9441 0.166706
9442 0.0390117
9443 0.0567479
9444 0.0578289
9445 0.106709
9446 0.0715698
9447 0.0621558
9448 0.0830795
9449 0.0502882
9450 0.0304071
9451 0.0331808
9452 0.0374803
9453 0.0728184
9454 0.0496961
9455 0.0576524
9456 0.0883473
9457 1
9458 0.593314
9459 1
9460 1
9461 0.205898
9462 0.234405
9463 0.350069
9464 0.195761
9465 0.210902
9466 0.397365
9467 0.317967
9468 0.258036
9469 0.0968387
9470 0.092827
9471 0.0652255
9472 0.100244
9473 0.0841697
9474 0.0513633
9475 0.0806876
9476 0.0829225
9477 0.0778115
9478 0.11537
9479 0.0713299
9480 0.0776826
9481 0.098876
9482 0.0748647
9483 0.129521
9484 0.049883
9485 0.0875864
9486 0.0501509
9487 0.155891
9488 0.161686
9489 0.246224
9490 0.168858
9491 0.0853326
9492 0.0810197
9493 0.083377
9494 0.0565188
9495 0.0975859
9496 0.149027
9497 0.146196
9498 0.0963744
9499 0.381799
9500 0.604749
9501 1
9502 0.615956
9503 0.595527
9504 0.605436
9505 1
9506 1
9507 0.600958
9508 1
9509 0.610304
9510 0.596942
9511 1
9512 0.635019
9513 0.137799
9514 0.666308
9515 1
9516 1
9517 0.552366
9518 0.6104
9519 0.587027
9520 1
9521 0.61181
9522 0.0465406
9523 0.0576362
9524 0.0497102
9525 0.0694265
9526 0.0307351
9527 0.0191677
9528 0.0336608
9529 0.0270581
9530 0.23132
9531 0.299032
9532 0.20402
9533 0.346169
9534 0.275589
9535 0.266715
9536 0.39272
9537 0.590479
9538 0.626753
9539 1
9540 1
9541 0.0547189
9542 0.0346026
9543 0.05416
9544 0.373678
9545 0.25901
9546 0.245131
9547 0.420021
9548 0.126442
9549 0.100893
9550 0.161399
9551 0.107694
9552 0.162947
9553 0.250507
9554 0.2291
9555 0.194895
9556 0.157332
9557 1
9558 1
9559 1
9560 0.596146
9561 0.0966744
9562 0.084966
9563 0.0752212
9564 0.136167
9565 0.20515
9566 0.195785
9567 0.257039
9568 0.342131
9569 0.136421
9570 0.170625
9571 0.0941041
9572 0.106268
9573 0.239775
9574 0.144662
9575 0.276077
9576 0.177321
9577 0.0304876
9578 0.0167875
9579 0.0248956
9580 0.0287298
9581 0.143359
9582 0.154764
9583 0.141228
9584 0.259922
9585 0.193683
9586 0.136677
9587 0.166399
9588 0.24718
9589 0.0631964
9590 0.0617665
9591 0.0586864
9592 0.0836359
9593 0.0575767
9594 0.0465851
9595 0.0875735
9596 0.0608131
9597 0.0549193
9598 0.097548
9599 0.0563896
9600 0.0550226
9601 0.625774
9602 0.605619
9603 0.608419
9604 0.421397
9605 0.223673
9606 0.264598
9607 0.374164
9608 0.263321
9609 0.0387231
9610 0.0641746
9611 0.0420909
9612 0.0416178
9613 0.145817
9614 0.0943647
9615 0.158763
9616 0.109766
9617 0.107099
9618 0.0793137
9619 0.0672739
9620 0.0760284
9621 0.0972746
9622 0.111591
9623 0.089764
9624 0.0708281
9625 0.0276064
9626 0.0420672
9627 0.040839
9628 0.0434967
9629 0.0674198
9630 0.075679
9631 0.10832
9632 0.0621843
9633 0.070472
9634 0.0457349
9635 0.0696324
9636 0.0673372
9637 0.575071
9638 1
9639 0.556358
9640 0.101216
9641 0.0816911
9642 0.054366
9643 0.0713601
9644 1
9645 1
9646 0.559065
9647 0.624571
9648 0.0404951
9649 0.0390702
9650 0.0635666
9651 0.0364353
9652 0.341667
9653 0.564943
9654 0.56802
9655 0.534331
9656 0.564769
9657 1
9658 1
9659 1
9660 0.219721
9661 0.316336
9662 0.364777
9663 0.213101
9664 0.168732
9665 0.294671
9666 0.228181
9667 0.0569881
9668 0.0344305
9669 0.0741582
9670 0.0393625
9671 0.613796
9672 0.636039
9673 0.540866
9674 0.413833
9675 0.318692
9676 0.250524
9677 0.216838
9678 0.145467
9679 0.231266
9680 0.212662
9681 0.2988
9682 0.165394
9683 0.197361
9684 0.0997771
9685 0.0686977
9686 0.0981243
9687 0.142297
9688 0.0652243
9689 0.0372646
9690 0.0490089
9691 0.0457781
9692 0.0672279
9693 0.0653964
9694 0.0753971
9695 0.046072
9696 0.318861
9697 0.255452
9698 0.409741
9699 0.264024
9700 0.313461
9701 1
9702 0.647514
9703 1
9704 1
9705 0.176066
9706 0.183475
9707 0.271629
9708 0.171083
9709 0.348081
9710 0.230709
9711 0.292142
9712 0.152278
9713 0.0956734
9714 0.161306
9715 0.39472
9716 0.60124
9717 0.53979
9718 0.608754
9719 0.104711
9720 0.129477
9721 0.0668941
9722 0.0428793
9723 0.0411865
9724 0.0423308
9725 0.438097
9726 0.0600923
9727 0.0968981
9728 0.0719545
9729 0.0708789
9730 0.19075
9731 0.330204
9732 0.277326
9733 0.239685
9734 0.362378
9735 0.236442
9736 0.43297
9737 0.36223
9738 1
9739 0.598362
9740 0.669026
9741 1
9742 0.618039
9743 0.561182
9744 0.388495
9745 0.603749
9746 0.414406
9747 0.454739
9748 0.284212
9749 0.443933
9750 0.203675
9751 0.122048
9752 0.161553
9753 0.120894
9754 0.0423566
9755 0.0683368
9756 0.0696588
9757 0.0463472
9758 0.0395702
9759 0.0634228
9760 0.041131
9761 0.0644068
9762 0.0296257
9763 0.0195425
9764 0.0296791
9765 0.0193364
9766 1
9767 1
9768 0.650749
9769 1
9770 0.0279687
9771 0.0338027
9772 0.0197242
9773 0.21192
9774 0.25337
9775 0.163473
9776 0.160329
9777 0.212216
9778 0.153893
9779 0.257961
9780 0.150565
9781 0.526663
9782 0.409422
9783 0.344012
9784 0.599107
9785 0.0774268
9786 0.0807587
9787 0.140228
9788 0.0885065
9789 0.144977
9790 0.118325
9791 0.644676
9792 0.600373
9793 0.296306
9794 0.281568
9795 0.2429
9796 0.412276
9797 0.0610585
9798 0.0969522
9799 0.100237
9800 0.0312846
9801 0.0312103
9802 0.0335054
9803 0.050235
9804 0.0244768
9805 0.0391711
9806 0.0347918
9807 0.0423914
9808 0.576197
9809 1
9810 1
9811 1
9812 0.783272
9813 0.65549
9814 1
9815 0.654853
9816 0.6544
9817 0.590472
9818 1
9819 0.620307
9820 0.275982
9821 0.155346
9822 0.184804
9823 0.219347
9824 0.335566
9825 0.266186
9826 0.197854
9827 0.32697
9828 0.310525
9829 0.0826156
9830 0.108007
9831 0.0662411
9832 0.0774919
9833 0.0951974
9834 0.0910796
9835 0.0593979
9836 0.0605686
9837 0.569888
9838 0.56025
9839 1
9840 0.179536
9841 0.161232
9842 0.266761
9843 0.181597
9844 0.621729
9845 1
9846 1
9847 1
9848 0.444502
9849 0.595412
9850 0.445211
9851 0.359632
9852 0.202872
9853 0.198087
9854 0.276422
9855 0.612954
9856 1
9857 0.628989
9858 1
9859 0.0291219
9860 0.0165216
9861 0.0256836
9862 0.0264598
9863 0.279703
9864 0.321743
9865 0.397399
9866 0.278956
9867 0.115968
9868 0.105945
9869 0.0792906
9870 0.131622
9871 0.299014
9872 0.181039
9873 0.268844
9874 0.30847
9875 0.398642
9876 0.415615
9877 0.297831
9878 0.365216
9879 0.00855164
9880 0.0126353
9881 0.00856401
9882 0.0123209
9883 0.101541
9884 0.137005
9885 0.103832
9886 0.0694484
9887 0.100599
9888 0.102299
9889 0.122872
9890 0.158088
9891 0.151708
9892 0.209543
9893 0.302324
9894 0.352796
9895 0.201082
9896 0.30304
9897 0.107539
9898 0.120276
9899 0.176498
9900 0.170834
9901 0.121405
9902 0.08605
9903 0.142604
9904 0.0943802
9905 0.0983363
9906 0.0991536
9907 0.353106
9908 0.368957
9909 0.251653
9910 0.324131
9911 0.102956
9912 0.060329
9913 0.0827018
9914 0.0930204
9915 0.0936953
9916 0.0686017
9917 0.110384
9918 0.0857991
9919 1
9920 0.630639
9921 1
9922 1
9923 1
9924 0.619684
9925 0.631943
9926 0.487673
9927 0.403479
9928 0.616545
9929 0.596741
9930 0.597357
9931 0.110272
9932 0.143145
9933 0.0919364
9934 1
9935 0.597497
9936 1
9937 0.0715732
9938 0.0599911
9939 0.0413129
9940 0.0616742
9941 0.43156
9942 0.587088
9943 0.641846
9944 0.422658
9945 0.551694
9946 0.345673
9947 0.323891
9948 0.401922
9949 0.582812
9950 0.495191
9951 0.603285
9952 0.359627
9953 0.362313
9954 0.347436
9955 0.42185
9956 0.579165
9957 0.123403
9958 0.0961155
9959 0.0656448
9960 0.103087
9961 0.423167
9962 0.619772
9963 0.429225
9964 0.590218
9965 0.578598
9966 0.36571
9967 0.374096
9968 0.208076
9969 0.239759
9970 0.150966
9971 0.563897
9972 0.452357
9973 0.398551
9974 0.630994
9975 0.400932
9976 0.582011
9977 0.317202
9978 0.327747
9979 0.0464078
9980 0.0322823
9981 0.0503014
9982 0.0322249
9983 0.107565
9984 0.588012
9985 1
9986 1
9987 0.598574
9988 0.0425902
9989 0.0444179
9990 0.0435559
9991 0.0655999
9992 0.12094
9993 0.221569
9994 0.20077
9995 0.187525
9996 0.140012
9997 0.0864685
9998 0.162705
9999 0.157035
10000 0.165334
10001 0.239094
10002 0.14738
10003 0.242875
10004 0.16669
10005 0.141791
10006 0.273699
10007 0.289127
10008 0.221682
10009 0.412625
10010 1
10011 1
10012 0.558046
10013 1
10014 0.429289
10015 0.470833
10016 0.63342
10017 0.158761
10018 0.20657
10019 0.165822
10020 0.19984
10021 0.299902
10022 0.191171
10023 0.275214
10024 0.0266805
10025 0.0237068
10026 0.036278
10027 0.0324598
10028 0.0753586
10029 0.047124
10030 0.0667166
10031 0.338278
10032 0.433328
10033 0.286652
10034 0.595865
10035 1
10036 1
10037 1
10038 0.635665
10039 0.419934
10040 0.556515
10041 0.405415
10042 0.161155
10043 0.191741
10044 0.138101
10045 0.236474
10046 0.156176
10047 0.121556
10048 0.129333
10049 0.167726
10050 0.0627007
10051 0.124611
10052 0.0903149
10053 0.0367118
10054 0.0369832
10055 0.0401705
10056 0.0241518
10057 0.0708015
10058 0.0669102
10059 0.0449485
10060 0.0693584
10061 0.611797
10062 1
10063 0.626335
10064 0.586711
10065 0.19702
10066 0.038732
10067 0.0401652
10068 0.0249859
10069 0.0381156
10070 0.138107
10071 0.0944889
10072 0.114671
10073 0.152013
10074 1
10075 0.587395
10076 1
10077 0.654738
10078 0.0691399
10079 0.0631961
10080 0.0448474
10081 1
10082 1
10083 1
10084 0.575287
10085 1
10086 0.606185
10087 1
10088 1
10089 0.129905
10090 0.155421
10091 0.16518
10092 0.0982279
10093 0.270014
10094 0.265931
10095 0.421137
10096 0.272379
10097 0.112205
10098 0.167549
10099 0.057112
10100 0.0361049
10101 0.0356302
10102 0.0566812
10103 0.386179
10104 0.406003
10105 0.39548
10106 0.590605
10107 0.0754618
10108 0.0685024
10109 0.071303
10110 0.0468348
10111 0.0238816
10112 0.0256756
10113 0.0156766
10114 0.026958
10115 0.282068
10116 0.413072
10117 0.393117
10118 0.281121
10119 0.18249
10120 0.123117
10121 0.116887
10122 0.12202
10123 0.0701155
10124 0.0605144
10125 0.0681504
10126 0.0454653
10127 0.0760973
10128 0.0668185
10129 0.0839755
10130 1
10131 0.592208
10132 1
10133 1
10134 0.566685
10135 0.57285
10136 0.381263
10137 0.339593
10138 0.0652996
10139 0.0580587
10140 0.0464496
10141 0.0790511
10142 0.0673182
10143 0.112243
10144 0.0740625
10145 0.0761743
10146 0.553157
10147 0.59993
10148 1
10149 0.553473
10150 0.541607
10151 0.413541
10152 0.0658046
10153 0.0689238
10154 0.0585809
10155 0.0414559
10156 0.302276
10157 0.197122
10158 0.269114
10159 0.195215
10160 0.280329
10161 0.354198
10162 0.199781
10163 0.480086
10164 0.615803
10165 0.61639
10166 1
10167 0.0550975
10168 0.0367791
10169 0.0439413
10170 0.229775
10171 0.147048
10172 0.239512
10173 0.149291
10174 0.119372
10175 0.0840648
10176 0.12954
10177 0.096884
10178 0.0742105
10179 0.051181
10180 0.0776927
10181 0.0840887
10182 0.15123
10183 0.0816402
10184 0.092631
10185 0.110052
10186 0.0817031
10187 0.0519111
10188 0.0512097
10189 0.0496069
10190 0.051054
10191 0.0540755
10192 0.0817653
10193 0.0671565
10194 0.613456
10195 1
10196 0.562499
10197 0.395489
10198 0.311487
10199 0.406248
10200 1
10201 0.61487
10202 1
10203 0.0302822
10204 0.0307011
10205 0.0250338
10206 0.0179888
10207 1
10208 1
10209 1
10210 0.63405
10211 0.0467044
10212 0.0949793
10213 0.0536323
10214 0.0756594
10215 0.257686
10216 0.180171
10217 0.226093
10218 0.293647
10219 1
10220 1
10221 1
10222 0.708479
10223 0.375499
10224 0.595457
10225 0.432266
10226 0.359268
10227 0.0313626
10228 0.0503564
10229 0.030316
10230 0.0323611
10231 0.641679
10232 1
10233 0.587151
10234 1
10235 0.0565016
10236 0.0649844
10237 0.0888768
10238 0.10815
10239 0.0480778
10240 0.0495281
10241 0.0478104
10242 0.0690747
10243 0.223029
10244 0.214035
10245 0.340908
10246 0.287653
10247 0.583455
10248 0.509375
10249 0.783238
10250 0.0577078
10251 0.0421024
10252 0.0409057
10253 0.066965
10254 0.616349
10255 0.437752
10256 0.669705
10257 0.590026
10258 0.0593224
10259 0.0504457
10260 0.0347982
10261 0.0728065
10262 0.300644
10263 0.207949
10264 0.12749
10265 0.174369
10266 0.14014
10267 0.212619
10268 1
10269 0.569268
10270 1
10271 0.254763
10272 0.176526
10273 0.164588
10274 0.194879
10275 0.0915784
10276 0.133079
10277 0.131297
10278 0.0782952
10279 0.0443314
10280 0.0283624
10281 0.041461
10282 0.0459899
10283 0.0628673
10284 0.0638648
10285 0.0938717
10286 0.609593
10287 1
10288 0.621936
10289 0.05926
10290 0.0748657
10291 0.0552126
10292 0.04682
10293 0.0354532
10294 0.0481565
10295 0.0567242
10296 0.146546
10297 0.0851867
10298 0.218715
10299 0.324255
10300 0.212459
10301 0.334474
10302 0.433932
10303 0.283479
10304 0.405344
10305 0.399678
10306 0.347088
10307 0.23314
10308 0.324363
10309 0.0400582
10310 0.0723487
10311 0.0473114
10312 0.0496285
10313 0.0425806
10314 0.0436316
10315 0.0594386
10316 0.0355916
10317 0.418854
10318 0.34738
10319 0.225539
10320 0.313861
10321 0.312018
10322 0.353603
10323 0.117778
10324 0.0847411
10325 0.13311
10326 0.12735
10327 0.0182322
10328 0.0284016
10329 0.0199892
10330 0.0187355
10331 0.548953
10332 1
10333 1
10334 0.634629
10335 0.621975
10336 0.446988
10337 0.426569
10338 0.277344
10339 0.143784
10340 0.190411
10341 0.211273
10342 0.0613732
10343 0.104711
10344 0.070988
10345 0.165354
10346 0.167872
10347 0.101971
10348 0.138695
10349 0.0755818
10350 0.0765231
10351 0.0721906
10352 0.0502128
10353 1
10354 1
10355 0.634463
10356 0.631418
10357 0.321449
10358 0.37168
10359 0.29324
10360 0.213097
10361 0.0407042
10362 0.0597636
10363 0.0624755
10364 0.0392611
10365 0.0550349
10366 0.0339583
10367 0.0480156
10368 0.033789
10369 0.559097
10370 0.571107
10371 0.583567
10372 1
10373 0.068461
10374 0.0479774
10375 0.0630075
10376 0.0627391
10377 0.114356
10378 0.0851255
10379 0.135983
10380 0.0891481
10381 0.0453366
10382 0.0523393
10383 0.0326692
10384 0.0401355
10385 0.223485
10386 0.144475
10387 0.235216
10388 0.1628
10389 0.0659706
10390 0.046336
10391 0.0539637
10392 0.106141
10393 0.0942838
10394 0.143218
10395 0.083771
10396 0.224788
10397 0.378153
10398 0.237061
10399 0.371829
10400 0.200395
10401 0.221043
10402 0.151987
10403 0.256406
10404 0.153317
10405 0.158594
10406 0.167043
10407 0.246925
10408 0.168741
10409 0.279476
10410 0.137239
10411 0.172647
10412 0.237672
10413 0.161162
10414 1
10415 0.657094
10416 1
10417 0.65674
10418 1
10419 0.511989
10420 0.48877
10421 0.401047
10422 0.297121
10423 0.440933
10424 0.263516
10425 0.444315
10426 0.632139
10427 0.58793
10428 0.400689
10429 0.615683
10430 1
10431 1
10432 1
10433 1
10434 0.557115
10435 0.652128
10436 0.122509
10437 0.0763497
10438 0.10983
10439 0.0829465
10440 0.320409
10441 0.26594
10442 0.0594041
10443 0.0427379
10444 0.0661415
10445 1
10446 1
10447 0.126258
10448 0.124629
10449 0.133709
10450 0.187166
10451 1
10452 1
10453 1
10454 0.594481
10455 0.163814
10456 0.151549
10457 0.255516
10458 0.167375
10459 0.340308
10460 0.226233
10461 0.334374
10462 0.264571
10463 0.400301
10464 0.207268
10465 0.280519
10466 0.320148
10467 0.382002
10468 0.236965
10469 0.243694
10470 0.573036
10471 0.377281
10472 0.376022
10473 0.598486
10474 0.278105
10475 0.274171
10476 0.174952
10477 0.115725
10478 0.17613
10479 0.214904
10480 0.191897
10481 0.311141
10482 0.204732
10483 0.217734
10484 0.0811555
10485 0.0807517
10486 0.0575037
10487 0.109761
10488 0.143691
10489 0.13551
10490 0.095299
10491 0.109018
10492 0.586572
10493 0.557638
10494 1
10495 1
10496 0.157039
10497 0.104384
10498 0.139935
10499 0.095005
10500 0.102271
10501 0.0748622
10502 0.0974186
10503 0.0509294
10504 0.0727946
10505 0.0868341
10506 0.0674413
10507 0.160729
10508 0.109818
10509 0.150513
10510 0.101498
10511 0.0487477
10512 0.0328499
10513 0.0595262
10514 0.0329844
10515 0.313748
10516 0.314874
10517 0.553646
10518 0.438391
10519 0.616606
10520 0.550275
10521 1
10522 0.652933
10523 0.127352
10524 0.12935
10525 0.175787
10526 0.0854678
10527 0.158471
10528 0.255806
10529 0.148525
10530 0.153489
10531 0.0231084
10532 0.0241108
10533 0.0160199
10534 0.373762
10535 0.285078
10536 0.407801
10537 1
10538 1
10539 0.106939
10540 0.123032
10541 0.163117
10542 0.0920634
10543 0.0115272
10544 0.0182913
10545 0.0113515
10546 0.0119129
10547 0.107786
10548 0.114526
10549 0.166986
10550 0.128136
10551 0.0600603
10552 0.0367254
10553 0.0384609
10554 0.0363266
10555 0.180535
10556 0.222113
10557 0.137279
10558 0.231082
10559 0.0287584
10560 0.0415115
10561 0.0286009
10562 0.0454609
10563 0.606766
10564 0.623529
10565 0.418225
10566 0.445219
10567 1
10568 0.645652
10569 1
10570 0.648287
10571 0.023814
10572 0.0145475
10573 0.0303054
10574 0.0145063
10575 0.134389
10576 0.192761
10577 0.1341
10578 0.136099
10579 0.0327187
10580 0.049804
10581 0.0323783
10582 0.0499451
10583 0.423666
10584 0.247787
10585 0.325141
10586 0.335023
10587 0.0256662
10588 0.0376431
10589 0.0371411
10590 0.0405196
10591 0.0397466
10592 0.0412112
10593 0.0270663
10594 0.0379845
10595 0.16402
10596 0.228682
10597 0.134435
10598 0.149843
10599 0.2093
10600 0.159662
10601 0.232441
10602 0.167855
10603 0.0470453
10604 0.0786839
10605 0.0740822
10606 0.0602781
10607 0.0847105
10608 0.0495477
10609 0.0759941
10610 0.072088
10611 0.0994279
10612 0.0937727
10613 0.0622196
10614 0.0618786
10615 0.0733895
10616 0.0920129
10617 0.069385
10618 0.0512964
10619 0.034209
10620 0.0475689
10621 0.0346685
10622 0.0543719
10623 0.329603
10624 0.421717
10625 0.478055
10626 0.402173
10627 0.354956
10628 0.558174
10629 0.336273
10630 0.422276
10631 0.608401
10632 0.568186
10633 0.656489
10634 1
10635 0.521016
10636 0.603394
10637 1
10638 0.625788
10639 0.0952766
10640 0.10492
10641 0.108172
10642 0.0659408
10643 0.338388
10644 0.273865
10645 0.201424
10646 0.221907
10647 0.252135
10648 0.16632
10649 0.132388
10650 0.0860339
10651 0.0811351
10652 0.109827
10653 0.0460667
10654 0.0289977
10655 0.0448784
10656 0.0283763
10657 0.031294
10658 0.0306495
10659 0.0297648
10660 0.0456815
10661 0.173467
10662 0.135566
10663 0.0865515
10664 1
10665 0.616599
10666 1
10667 1
10668 0.305497
10669 0.179982
10670 0.21119
10671 0.202538
10672 0.132147
10673 0.146751
10674 0.20708
10675 0.479704
10676 1
10677 0.496142
10678 0.434563
10679 0.380625
10680 0.275421
10681 0.314593
10682 0.557527
10683 0.60197
10684 1
10685 1
10686 0.373519
10687 0.445183
10688 0.460908
10689 0.320313
10690 0.151795
10691 0.230462
10692 0.148297
10693 0.271527
10694 0.643989
10695 1
10696 1
10697 1
10698 0.251474
10699 0.414638
10700 0.125219
10701 0.0910878
10702 0.151839
10703 0.0983148
10704 0.454603
10705 0.552516
10706 0.369175
10707 0.0314815
10708 0.0363124
10709 0.0221413
10710 0.0315401
10711 1
10712 1
10713 1
10714 0.593661
10715 0.037859
10716 0.0257038
10717 0.0379722
10718 0.0245895
10719 0.0269721
10720 0.0244737
10721 0.0294667
10722 0.0184156
10723 0.240828
10724 0.262209
10725 0.172604
10726 0.11096
10727 0.150235
10728 0.157844
10729 0.189045
10730 0.524974
10731 0.558281
10732 0.42911
10733 0.231339
10734 0.149534
10735 0.149492
10736 0.23888
10737 0.135112
10738 0.181048
10739 0.224216
10740 0.044064
10741 0.0447708
10742 0.0282608
10743 0.0289352
10744 0.633271
10745 0.439993
10746 0.643502
10747 0.602508
10748 0.0548422
10749 0.0531994
10750 0.0856818
10751 0.0515413
10752 0.0498296
10753 0.0701906
10754 0.0490535
10755 0.0488462
10756 0.0464908
10757 0.0681583
10758 0.0704243
10759 0.0463809
10760 0.574415
10761 1
10762 0.551571
10763 0.583372
10764 0.0425965
10765 0.0303222
10766 0.0430314
10767 0.0298783
10768 0.152284
10769 0.111529
10770 0.181959
10771 0.135819
10772 0.0549038
10773 0.0921577
10774 0.0818612
10775 0.0640033
10776 0.0585231
10777 0.0347569
10778 0.0349288
10779 0.0341218
10780 0.613545
10781 0.61054
10782 1
10783 0.541845
10784 0.131714
10785 0.0994605
10786 0.147372
10787 0.0600966
10788 0.0428453
10789 0.062991
10790 0.0819906
10791 0.0153943
10792 0.0157742
10793 0.0175529
10794 0.0260032
10795 0.0906877
10796 0.0188428
10797 0.0190593
10798 0.0273667
10799 0.0190687
10800 0.100532
10801 0.0775389
10802 0.0517765
10803 0.0742063
10804 0.615399
10805 0.589049
10806 1
10807 0.624553
10808 0.239183
10809 0.231035
10810 0.170724
10811 0.254239
10812 0.141305
10813 0.0830475
10814 0.1074
10815 0.151443
10816 0.101938
10817 0.116722
10818 0.166973
10819 1
10820 1
10821 0.0762352
10822 0.0712713
10823 0.0553321
10824 0.567088
10825 0.612054
10826 0.427662
10827 0.652602
10828 0.0924497
10829 0.139494
10830 0.0914082
10831 0.147441
10832 0.373565
10833 0.230507
10834 0.290025
10835 0.343906
10836 0.166505
10837 0.269198
10838 0.057782
10839 0.0374009
10840 0.036875
10841 0.0856955
10842 0.0554671
10843 0.0774801
10844 0.0578877
10845 0.368196
10846 0.340875
10847 0.445633
10848 0.182298
10849 0.255757
10850 0.159476
10851 0.186354
10852 0.264226
10853 0.194784
10854 0.218583
10855 0.568044
10856 1
10857 0.531076
10858 0.600297
10859 0.600815
10860 0.194741
10861 0.34762
10862 0.211473
10863 0.25933
10864 0.120478
10865 0.0788861
10866 0.137355
10867 0.118619
10868 0.629546
10869 0.275458
10870 0.280329
10871 0.175578
10872 0.260066
10873 0.305572
10874 0.413016
10875 0.451537
10876 0.421652
10877 1
10878 0.58849
10879 1
10880 1
10881 0.19522
10882 0.129221
10883 0.224377
10884 0.132423
10885 0.64236
10886 0.583813
10887 0.608219
10888 1
10889 0.212366
10890 0.161744
10891 0.176848
10892 0.26425
10893 0.170505
10894 0.11835
10895 0.213439
10896 0.130899
10897 0.569651
10898 0.599529
10899 0.406009
10900 0.340387
10901 0.412496
10902 0.279679
10903 0.642281
10904 0.452587
10905 0.425379
10906 0.413274
10907 0.0692226
10908 0.0478456
10909 0.046935
10910 0.156088
10911 0.102091
10912 0.114661
10913 0.102522
10914 0.421233
10915 0.431867
10916 0.631892
10917 0.581136
10918 0.460433
10919 0.375543
10920 0.364977
10921 0.0829657
10922 0.081034
10923 0.0950883
10924 0.429213
10925 0.552426
10926 0.612433
10927 0.653808
10928 0.099267
10929 0.0879228
10930 0.120831
10931 0.145126
10932 1
10933 1
10934 1
10935 0.598112
10936 0.215788
10937 0.322095
10938 0.268621
10939 0.416707
10940 0.414362
10941 0.373403
10942 0.618194
10943 0.609906
10944 0.573963
10945 0.273692
10946 0.406889
10947 0.24889
10948 0.329496
10949 0.399428
10950 0.430446
10951 0.434155
10952 0.328249
10953 0.554795
10954 0.0927881
10955 0.0593487
10956 0.0600803
10957 0.0608804
10958 0.0729939
10959 0.0797077
10960 0.0466008
10961 0.0489613
10962 0.550444
10963 1
10964 0.639282
10965 0.630093
10966 0.0699294
10967 0.0472461
10968 0.0583366
10969 0.0737791
10970 0.0795845
10971 0.0765641
10972 0.0851447
10973 0.052335
10974 0.161945
10975 0.144022
10976 0.0938258
10977 0.133458
10978 0.101692
10979 0.1705
10980 0.157696
10981 0.62165
10982 0.605455
10983 0.624297
10984 0.440378
10985 0.0678711
10986 0.107018
10987 0.0663899
10988 0.0682113
10989 0.0400435
10990 0.0295328
10991 0.0418248
10992 0.025765
10993 0.288013
10994 0.174905
10995 0.179149
10996 0.184259
10997 0.0995732
10998 0.0713025
10999 0.0752365
11000 0.0514955
11001 0.0511973
11002 0.0676373
11003 0.0932964
11004 0.0744482
11005 0.254993
11006 0.159717
11007 0.0977377
11008 0.0881615
11009 0.0864089
11010 0.13463
11011 0.0447522
11012 0.0281405
11013 0.0282952
11014 0.0438571
11015 0.0580829
11016 0.0414982
11017 0.0480887
11018 0.0442275
11019 0.40686
11020 0.174121
11021 0.104988
11022 0.145907
11023 0.16383
11024 0.0261178
11025 0.0198567
11026 0.0295496
11027 0.0817942
11028 0.0614851
11029 0.0437312
11030 0.0535657
11031 0.0946986
11032 0.0927357
11033 0.0895375
11034 0.143324
11035 1
11036 1
11037 1
11038 0.638678
11039 0.177713
11040 0.184546
11041 0.143722
11042 0.203749
11043 0.29407
11044 0.190129
11045 0.193244
11046 0.0372119
11047 0.0220211
11048 0.0318644
11049 0.0351786
11050 0.347334
11051 0.24812
11052 0.425802
11053 0.261072
11054 0.392754
11055 0.392775
11056 0.349386
11057 0.297685
11058 0.284606
11059 0.430829
11060 0.286703
11061 0.207963
11062 0.524533
11063 0.216761
11064 0.194539
11065 0.171852
11066 0.608258
11067 0.459295
11068 0.370767
11069 0.576041
11070 0.03905
11071 0.0254626
11072 0.0415279
11073 0.0423008
11074 0.0747598
11075 0.047676
11076 0.0771484
11077 0.0887895
11078 0.394312
11079 0.389173
11080 0.379739
11081 0.587081
11082 0.0420776
11083 0.0296384
11084 0.0308973
11085 0.647034
11086 0.509955
11087 1
11088 0.595457
11089 1
11090 1
11091 0.635964
11092 0.460452
11093 0.634633
11094 0.62113
11095 0.0356392
11096 0.0587898
11097 0.038114
11098 0.0392715
11099 0.242023
11100 0.17146
11101 0.155601
11102 0.207517
11103 0.127934
11104 0.112153
11105 0.189499
11106 1
11107 1
11108 0.684768
11109 0.577952
11110 0.0436208
11111 0.0424971
11112 0.0449238
11113 0.0280332
11114 0.138523
11115 0.178056
11116 0.165417
11117 0.121788
11118 1
11119 1
11120 1
11121 0.541699
11122 0.294687
11123 0.287106
11124 0.452694
11125 0.3559
11126 1
11127 0.619034
11128 0.419904
11129 0.379916
11130 0.397304
11131 0.238337
11132 0.211562
11133 0.169426
11134 0.250622
11135 0.048456
11136 0.0474579
11137 0.031356
11138 0.0531884
11139 0.290661
11140 0.187963
11141 0.326661
11142 0.2634
11143 0.304269
11144 0.478558
11145 0.416301
11146 0.279728
11147 0.167212
11148 0.109929
11149 0.106617
11150 0.14883
11151 1
11152 0.634577
11153 0.610501
11154 0.614739
11155 0.0146721
11156 0.0131439
11157 0.0143577
11158 0.0212733
11159 0.613007
11160 0.563298
11161 0.556029
11162 0.0741399
11163 0.0491878
11164 0.0770855
11165 0.505595
11166 0.632162
11167 0.017273
11168 0.0273014
11169 0.0167477
11170 0.0184037
11171 0.0568249
11172 0.0521308
11173 0.0812144
11174 0.076121
11175 0.0334678
11176 0.0377777
11177 0.0497103
11178 0.05358
11179 0.0441726
11180 0.0648263
11181 0.0626911
11182 0.0384808
11183 0.0390067
11184 0.411089
11185 0.35268
11186 0.443397
11187 0.425101
11188 0.602354
11189 0.147371
11190 0.0844437
11191 0.106869
11192 0.166594
11193 0.369353
11194 0.381674
11195 0.324172
11196 0.322761
11197 0.382441
11198 0.0292843
11199 0.0420115
11200 0.0279202
11201 0.0279516
11202 0.159923
11203 0.2117
11204 0.269995
11205 0.237496
11206 0.443143
11207 0.344806
11208 0.358652
11209 0.146076
11210 0.208826
11211 0.17437
11212 0.120538
11213 0.213873
11214 0.128368
11215 0.138601
11216 0.14054
11217 0.287989
11218 0.435024
11219 0.439694
11220 0.189847
11221 0.280761
11222 0.279486
11223 0.185202
11224 0.400228
11225 0.610684
11226 0.37538
11227 0.435254
11228 0.196247
11229 0.244271
11230 0.141731
11231 0.211164
11232 0.229651
11233 0.233061
11234 0.399875
11235 0.241638
11236 0.253952
11237 0.248996
11238 0.167432
11239 0.264278
11240 1
11241 1
11242 0.631214
11243 1
11244 0.39263
11245 0.338801
11246 0.565884
11247 0.423504
11248 0.0477574
11249 0.0499013
11250 0.0508859
11251 0.0748708
11252 0.565832
11253 0.607969
11254 0.360911
11255 0.0998288
11256 0.156685
11257 0.1208
11258 0.101761
11259 0.285857
11260 0.417926
11261 0.438062
11262 0.299833
11263 0.28801
11264 0.27992
11265 0.290816
11266 0.191777
11267 0.0448471
11268 0.0292465
11269 0.0294994
11270 0.0439595
11271 0.158455
11272 0.202401
11273 0.181523
11274 0.272119
11275 0.255012
11276 0.168008
11277 0.178617
11278 0.147087
11279 0.0414177
11280 0.0631985
11281 0.0387498
11282 0.0601124
11283 0.194259
11284 0.324503
11285 0.292925
11286 0.249402
11287 0.611156
11288 0.386664
11289 0.515364
11290 0.654467
11291 1
11292 1
11293 1
11294 0.619141
11295 0.459531
11296 0.628264
11297 0.642538
11298 0.275387
11299 0.42584
11300 0.309453
11301 0.25997
11302 0.212263
11303 0.171238
11304 0.229488
11305 0.148488
11306 0.150581
11307 0.11158
11308 0.558916
11309 1
11310 1
11311 1
11312 0.0500533
11313 0.0501464
11314 0.0329379
11315 0.0538869
11316 0.178303
11317 0.292901
11318 0.193335
11319 0.247954
11320 0.110318
11321 0.0842714
11322 0.0574951
11323 0.0968121
11324 0.0865215
11325 0.627081
11326 1
11327 1
11328 0.602447
11329 0.0536953
11330 0.0516279
11331 0.191876
11332 0.144698
11333 0.280305
11334 0.23367
11335 0.0702725
11336 0.0738238
11337 0.0450275
11338 0.0661804
11339 0.0294062
11340 0.0189848
11341 0.0314013
11342 0.0264996
11343 0.242878
11344 0.303096
11345 0.205355
11346 0.291671
11347 0.147531
11348 0.105977
11349 0.0788148
11350 0.108072
11351 0.156736
11352 0.169324
11353 0.266346
11354 0.179281
11355 0.122867
11356 0.0620188
11357 0.086321
11358 0.062532
11359 0.0927469
11360 0.0595352
11361 0.056667
11362 0.0787408
11363 0.427589
11364 0.249751
11365 0.455294
11366 0.360287
11367 0.126325
11368 0.108818
11369 0.0932325
11370 0.08471
11371 0.0672189
11372 0.0475463
11373 0.0453603
11374 0.0689967
11375 0.122209
11376 0.0818067
11377 0.0944679
11378 0.134732
11379 0.0679947
11380 0.0676935
11381 0.107357
11382 0.098696
11383 0.21222
11384 0.234256
11385 0.234579
11386 0.148933
11387 0.607887
11388 0.377166
11389 1
11390 1
11391 0.584302
11392 1
11393 0.1538
11394 0.11318
11395 0.127358
11396 0.203962
11397 1
11398 0.61462
11399 1
11400 1
11401 0.0581694
11402 0.0499081
11403 0.0364387
11404 0.0329729
11405 0.0336499
11406 0.0503958
11407 0.0499571
11408 0.0555213
11409 0.203833
11410 0.362154
11411 0.247126
11412 0.275968
11413 0.270399
11414 0.171367
11415 0.220873
11416 0.0746392
11417 0.072678
11418 0.0770992
11419 0.0491863
11420 0.0864686
11421 0.0940899
11422 0.0646041
11423 0.10585
11424 0.179558
11425 0.101451
11426 0.133455
11427 0.150215
11428 0.176057
11429 0.160463
11430 0.245266
11431 0.250914
11432 0.251213
11433 0.168473
11434 0.164654
11435 0.429164
11436 0.410989
11437 0.582945
11438 0.309669
11439 0.0171829
11440 0.0300225
11441 0.292413
11442 0.255258
11443 0.372475
11444 0.587441
11445 0.598257
11446 0.371156
11447 0.410425
11448 0.442093
11449 0.61853
11450 1
11451 0.601683
11452 1
11453 1
11454 0.0749652
11455 0.0608703
11456 0.0912872
11457 0.0893771
11458 0.183657
11459 0.257263
11460 0.286269
11461 0.195728
11462 0.134657
11463 0.0954935
11464 0.101821
11465 0.175604
11466 0.167102
11467 0.17675
11468 0.137131
11469 0.130319
11470 0.407176
11471 0.422756
11472 0.307882
11473 0.287281
11474 0.594792
11475 0.405813
11476 0.459326
11477 0.377937
11478 0.411079
11479 0.572514
11480 0.637013
11481 0.612888
11482 0.037005
11483 0.0378019
11484 0.0384653
11485 0.0570806
11486 0.0300769
11487 0.0243623
11488 0.0188784
11489 0.0184472
11490 0.317374
11491 0.337481
11492 0.3708
11493 0.18582
11494 0.10003
11495 0.170237
11496 0.133947
11497 0.0338169
11498 0.0254169
11499 0.0361503
11500 0.0408703
11501 0.0905901
11502 0.101881
11503 0.148431
11504 0.156004
11505 0.0745557
11506 0.0999582
11507 0.0751571
11508 0.386722
11509 0.412973
11510 0.622787
11511 0.583876
11512 1
11513 0.441128
11514 0.608525
11515 0.619941
11516 0.440832
11517 0.243717
11518 0.163414
11519 0.42245
11520 0.546311
11521 0.334229
11522 0.578868
11523 0.0694739
11524 0.0826999
11525 0.0533245
11526 0.305144
11527 0.309393
11528 0.266146
11529 0.228843
11530 0.172012
11531 0.253742
11532 0.591311
11533 0.642213
11534 0.544
11535 0.415651
11536 0.434411
11537 0.371135
11538 0.3213
11539 0.294597
11540 0.0216566
11541 0.0355729
11542 0.0376561
11543 0.0215575
11544 0.11064
11545 0.0926372
11546 0.148733
11547 0.119929
11548 0.184511
11549 0.135642
11550 0.117779
11551 0.189234
11552 0.0786705
11553 0.107605
11554 0.0654503
11555 0.0839794
11556 0.2749
11557 0.278278
11558 0.44718
11559 0.0821333
11560 0.0509302
11561 0.0687389
11562 0.0666788
11563 0.203317
11564 0.38062
11565 0.343829
11566 0.370777
11567 0.628758
11568 0.408418
11569 0.596682
11570 0.423038
11571 0.215148
11572 0.222969
11573 0.0341764
11574 0.0338368
11575 0.032941
11576 0.0573495
11577 0.0737379
11578 0.098585
11579 0.0605745
11580 0.631004
11581 0.490817
11582 0.431385
11583 0.0359445
11584 0.0362308
11585 0.207168
11586 0.139481
11587 0.35224
11588 0.289921
11589 0.232049
11590 0.631704
11591 0.422105
11592 0.59982
11593 0.465853
11594 0.0777237
11595 0.0633498
11596 0.11052
11597 0.103266
11598 0.142781
11599 0.22402
11600 0.140164
11601 0.209318
11602 0.030921
11603 0.048651
11604 0.0311648
11605 0.0311063
11606 0.616064
11607 0.430204
11608 0.440445
11609 0.655627
11610 0.0241333
11611 0.0231201
11612 0.0233207
11613 0.0364665
11614 0.425795
11615 0.360088
11616 0.418897
11617 0.273075
11618 0.0262422
11619 0.0258704
11620 0.0163561
11621 0.0256301
11622 0.251517
11623 0.21697
11624 0.335701
11625 0.0355689
11626 0.0368564
11627 0.0229599
11628 1
11629 1
11630 0.541026
11631 1
11632 0.626187
11633 1
11634 0.0416334
11635 0.0245211
11636 0.0389701
11637 0.0242974
11638 0.0562046
11639 0.063283
11640 0.0756078
11641 0.0492687
11642 0.419048
11643 0.264238
11644 0.266435
11645 0.255756
11646 0.119503
11647 0.165822
11648 0.13855
11649 0.231373
11650 0.16478
11651 0.122815
11652 0.119601
11653 0.103475
11654 0.131763
11655 0.110052
11656 0.166842
11657 0.105028
11658 0.0354222
11659 0.0243353
11660 0.0240963
11661 0.0246648
11662 0.142303
11663 0.161851
11664 0.142802
11665 0.230186
11666 0.547422
11667 0.388426
11668 0.490801
11669 0.636067
11670 0.0408413
11671 0.0402585
11672 0.0259892
11673 0.261733
11674 0.37041
11675 0.379423
11676 0.436402
11677 0.0278707
11678 0.0294952
11679 0.308925
11680 0.516056
11681 0.462163
11682 0.044389
11683 0.0730081
11684 0.0436167
11685 0.0432686
11686 0.0570813
11687 0.0691503
11688 0.0829891
11689 0.10163
11690 0.0939145
11691 0.15946
11692 0.12663
11693 0.0960178
11694 0.100876
11695 0.0365798
11696 0.0390813
11697 0.0235921
11698 0.0965242
11699 0.080794
11700 0.128789
11701 0.073192
11702 0.478614
11703 0.296315
11704 0.439123
11705 0.375381
11706 0.141181
11707 0.185742
11708 0.231664
11709 0.0296262
11710 0.0458821
11711 0.0276198
11712 0.0412669
11713 0.161351
11714 0.0843307
11715 0.14141
11716 0.28435
11717 0.19576
11718 0.211601
11719 0.170634
11720 0.0848341
11721 0.0825664
11722 0.0512097
11723 0.0570446
11724 0.153663
11725 0.159532
11726 0.100532
11727 0.154593
11728 0.567746
11729 0.608828
11730 1
11731 0.570911
11732 0.165887
11733 0.264192
11734 0.0182226
11735 0.0175532
11736 0.0240026
11737 0.0328577
11738 0.0330493
11739 0.0541492
11740 0.0321976
11741 0.202502
11742 0.151849
11743 0.267274
11744 0.177922
11745 0.227197
11746 0.258599
11747 0.164578
11748 0.234332
11749 0.219909
11750 0.418222
11751 0.348933
11752 0.25141
11753 0.352558
11754 0.302254
11755 0.237442
11756 0.413104
11757 0.0468426
11758 0.0318978
11759 0.0283062
11760 0.051071
11761 0.538156
11762 0.602663
11763 0.589346
11764 1
11765 0.0463477
11766 0.612113
11767 0.593276
11768 0.612652
11769 1
11770 0.107236
11771 0.174094
11772 0.127464
11773 0.148579
11774 0.184844
11775 0.0971528
11776 0.124002
11777 0.144834
11778 0.430182
11779 0.504706
11780 0.329237
11781 0.389037
11782 0.268844
11783 0.209259
11784 0.21275
11785 0.15257
11786 0.106944
11787 0.183531
11788 0.146319
11789 0.151312
11790 0.606031
11791 0.653632
11792 1
11793 0.63884
11794 0.0138952
11795 0.0198952
11796 0.0137634
11797 0.0202812
11798 0.607987
11799 0.350063
11800 0.355704
11801 0.554507
11802 0.0583383
11803 0.0813115
11804 0.0929276
11805 0.138157
11806 0.256854
11807 0.215648
11808 0.135307
11809 1
11810 0.593346
11811 1
11812 1
11813 0.289721
11814 0.61537
11815 1
11816 0.594905
11817 0.323316
11818 0.434113
11819 0.422633
11820 0.271552
11821 0.0338188
11822 0.0388554
11823 0.0313359
11824 0.207051
11825 0.230943
11826 0.14637
11827 0.143741
11828 0.0869117
11829 0.0603733
11830 0.0547938
11831 0.0347303
11832 0.0351047
11833 0.0356424
11834 0.0666301
11835 0.157839
11836 0.155645
11837 0.105256
11838 0.141534
11839 0.207844
11840 0.167823
11841 0.247862
11842 0.237375
11843 0.150238
11844 1
11845 0.597165
11846 1
11847 1
11848 0.427749
11849 0.546655
11850 0.67726
11851 0.595408
11852 0.0466191
11853 0.0453909
11854 0.169367
11855 0.247511
11856 0.212529
11857 0.158401
11858 0.0457831
11859 0.0596893
11860 0.630382
11861 0.499285
11862 0.400779
11863 0.339627
11864 1
11865 0.636367
11866 0.557226
11867 1
11868 0.0600787
11869 0.0613508
11870 0.120113
11871 0.180576
11872 0.103935
11873 0.111629
11874 0.563176
11875 0.661733
11876 0.375061
11877 0.577811
11878 0.148241
11879 0.160861
11880 0.113274
11881 0.174803
11882 0.550516
11883 0.0438141
11884 0.029942
11885 0.355875
11886 0.232907
11887 0.411945
11888 0.39995
11889 0.643022
11890 0.429967
11891 0.463633
11892 0.639556
11893 0.0472831
11894 0.0472676
11895 0.0315228
11896 0.0468864
11897 0.117068
11898 0.0832074
11899 0.100752
11900 0.135008
11901 0.477071
11902 0.587938
11903 1
11904 1
11905 0.304278
11906 0.264536
11907 0.284023
11908 0.185326
11909 0.391178
11910 0.594174
11911 0.177904
11912 0.144344
11913 0.118169
11914 0.0959616
11915 0.121111
11916 0.0881516
11917 0.085881
11918 0.0586554
11919 0.197611
11920 0.166908
11921 0.196031
11922 0.269055
11923 0.177994
11924 0.172864
11925 0.249705
11926 0.284439
11927 0.398554
11928 0.642625
11929 0.469485
11930 0.460737
11931 0.0576293
11932 0.0632759
11933 0.0662507
11934 0.171165
11935 0.118561
11936 0.146943
11937 0.114106
11938 0.0597478
11939 0.61869
11940 1
11941 0.628768
11942 1
11943 0.472647
11944 0.61521
11945 0.657171
11946 1
11947 0.662615
11948 1
11949 1
11950 0.338405
11951 0.242806
11952 0.259377
11953 0.212802
11954 0.190229
11955 0.139884
11956 0.251982
11957 0.38098
11958 0.407641
11959 0.581123
11960 0.562267
11961 0.402778
11962 0.32919
11963 0.395199
11964 0.380553
11965 0.275353
11966 0.0681426
11967 0.090376
11968 0.0963644
11969 0.0278366
11970 0.044856
11971 0.0446334
11972 0.0416058
11973 0.131534
11974 0.104709
11975 0.102728
11976 0.170056
11977 0.112388
11978 0.188671
11979 0.110313
11980 0.630503
11981 1
11982 1
11983 1
11984 0.153267
11985 0.179578
11986 0.173518
11987 0.173505
11988 0.185977
11989 0.10691
11990 0.141787
11991 0.153617
11992 0.0665731
11993 0.0986775
11994 0.0592417
11995 0.0585827
11996 0.603712
11997 0.431417
11998 0.640332
11999 0.141828
12000 0.242677
12001 0.159104
12002 0.25177
12003 0.0446716
12004 0.0745701
12005 0.0483438
12006 0.0624038
12007 0.308814
12008 0.429985
12009 0.580238
12010 0.219953
12011 0.283986
12012 0.180624
12013 0.181517
12014 0.0840442
12015 0.086956
12016 0.125666
12017 0.121942
12018 0.189322
12019 0.213811
12020 0.202326
12021 0.326618
12022 0.0368016
12023 0.0369392
12024 0.0273621
12025 0.0395724
12026 0.113102
12027 0.107457
12028 0.0966062
12029 0.164332
12030 0.145271
12031 0.201277
12032 0.118077
12033 0.163335
12034 0.0282116
12035 0.029388
12036 0.0287586
12037 0.018206
12038 0.0848363
12039 0.0479251
12040 0.0662568
12041 0.073838
12042 0.131024
12043 0.079332
12044 0.126906
12045 0.0975712
12046 0.0358078
12047 0.0264494
12048 0.0367605
12049 0.0228198
12050 0.585687
12051 0.395709
12052 0.583147
12053 1
12054 0.656758
12055 0.172047
12056 0.208159
12057 0.271263
12058 0.26065
12059 0.0183315
12060 0.0319293
12061 0.0202092
12062 0.110229
12063 0.118918
12064 1
12065 1
12066 0.602025
12067 1
12068 1
12069 1
12070 1
12071 0.591449
12072 0.121949
12073 0.120681
12074 0.143186
12075 0.0737188
12076 0.0754541
12077 0.0594675
12078 0.143454
12079 0.100302
12080 0.100669
12081 0.0956363
12082 0.544758
12083 1
12084 0.552047
12085 0.555853
12086 0.160544
12087 0.103082
12088 0.167645
12089 0.144902
12090 0.14403
12091 0.229324
12092 0.144729
12093 1
12094 0.444337
12095 0.625487
12096 0.438589
12097 0.432702
12098 0.583132
12099 1
12100 1
12101 0.618607
12102 1
12103 1
12104 0.549052
12105 0.386146
12106 0.596507
12107 0.425598
12108 0.275197
12109 0.265926
12110 0.295121
12111 0.192397
12112 0.62788
12113 0.601115
12114 1
12115 0.59505
12116 0.162571
12117 0.104409
12118 0.111996
12119 0.124667
12120 0.125149
12121 0.0817371
12122 0.0938632
12123 0.129931
12124 0.0752225
12125 0.0663074
12126 0.0724102
12127 0.0488465
12128 0.267481
12129 0.372865
12130 0.437123
12131 0.389595
12132 0.0237488
12133 0.0241162
12134 0.0374134
12135 0.0242557
12136 0.1593
12137 0.134357
12138 0.230395
12139 0.169677
12140 0.0505146
12141 0.0581464
12142 0.0780866
12143 0.470237
12144 0.586716
12145 0.276822
12146 0.266186
12147 0.437443
12148 0.396967
12149 0.546364
12150 0.607077
12151 0.615609
12152 0.0520338
12153 0.0538973
12154 0.0342178
12155 0.0345511
12156 0.0249267
12157 0.0170624
12158 0.0279093
12159 0.0331995
12160 0.0996357
12161 0.0928555
12162 0.0901489
12163 0.125977
12164 0.0283226
12165 0.0460593
12166 0.0290654
12167 0.0444949
12168 0.585702
12169 0.600373
12170 0.163626
12171 0.256428
12172 0.144001
12173 0.225217
12174 0.0424597
12175 0.0637853
12176 0.0409521
12177 0.0409119
12178 0.43821
12179 0.432827
12180 0.32269
12181 0.247502
12182 0.593587
12183 0.459868
12184 0.595178
12185 0.646771
12186 0.0221489
12187 0.0186215
12188 0.0139674
12189 0.0557211
12190 0.0546647
12191 0.0334857
12192 0.0489881
12193 0.090394
12194 0.048111
12195 0.0684006
12196 0.0713345
12197 0.348868
12198 0.300104
12199 0.232257
12200 0.232217
12201 0.360862
12202 0.48623
12203 0.301464
12204 0.545536
12205 0.575238
12206 0.641119
12207 0.593887
12208 0.196491
12209 0.226906
12210 0.310858
12211 0.223121
12212 1
12213 1
12214 0.633266
12215 0.640562
12216 0.45789
12217 0.384059
12218 0.577957
12219 0.105371
12220 0.0791767
12221 0.0656351
12222 0.076932
12223 0.246757
12224 0.191332
12225 0.24352
12226 0.307487
12227 0.589183
12228 0.621464
12229 0.431754
12230 0.386934
12231 0.229835
12232 0.188196
12233 0.630446
12234 0.602788
12235 0.64803
12236 0.158169
12237 0.385015
12238 0.410614
12239 0.25544
12240 0.266398
12241 0.127436
12242 0.124522
12243 0.182898
12244 0.262316
12245 0.162044
12246 0.271814
12247 0.14086
12248 0.161884
12249 0.268624
12250 0.200348
12251 0.212186
12252 1
12253 1
12254 0.602595
12255 1
12256 1
12257 1
12258 0.0242635
12259 0.0251179
12260 0.0343369
12261 0.173583
12262 0.128618
12263 0.123394
12264 0.0974903
12265 0.107406
12266 0.194636
12267 0.162788
12268 0.294483
12269 0.39734
12270 0.287309
12271 0.0579476
12272 0.0961712
12273 0.0633507
12274 0.0834381
12275 0.0419626
12276 0.0329225
12277 0.0274159
12278 0.0460544
12279 0.0543115
12280 0.281123
12281 0.435421
12282 0.319386
12283 0.263425
12284 0.641088
12285 1
12286 0.65807
12287 0.546583
12288 0.2668
12289 0.198767
12290 0.605894
12291 0.591375
12292 0.592438
12293 1
12294 0.0506103
12295 0.0504988
12296 0.0331523
12297 0.0454912
12298 0.0702886
12299 0.0686332
12300 0.0990119
12301 0.0695307
12302 0.161341
12303 0.103077
12304 0.142221
12305 0.183297
12306 0.299737
12307 0.3505
12308 0.428642
12309 0.249442
12310 0.0966662
12311 0.0980903
12312 0.074845
12313 0.0395761
12314 0.0312194
12315 0.031373
12316 0.0210307
12317 0.0800921
12318 0.133418
12319 0.468341
12320 0.400098
12321 0.596968
12322 0.630834
12323 0.122953
12324 0.101448
12325 0.158743
12326 0.14096
12327 0.59282
12328 0.567013
12329 1
12330 1
12331 0.167349
12332 0.208443
12333 0.122072
12334 1
12335 1
12336 0.619452
12337 0.570637
12338 1
12339 1
12340 0.624817
12341 1
12342 0.252744
12343 0.368173
12344 0.357499
12345 0.435619
12346 0.246892
12347 0.332157
12348 0.394575
12349 0.356332
12350 0.143189
12351 0.143552
12352 0.254502
12353 0.296135
12354 0.244315
12355 0.186125
12356 0.247364
12357 0.157666
12358 0.239887
12359 0.176388
12360 0.35626
12361 0.318352
12362 0.44269
12363 0.249905
12364 0.196684
12365 0.2239
12366 0.139387
12367 0.10111
12368 0.108919
12369 0.1646
12370 0.149412
12371 0.266329
12372 0.34262
12373 0.389643
12374 0.270291
12375 1
12376 0.287053
12377 0.155576
12378 0.238747
12379 0.255501
12380 0.106253
12381 0.109878
12382 0.124852
12383 0.168512
12384 0.0734959
12385 0.569289
12386 0.358275
12387 0.610424
12388 1
12389 0.608771
12390 1
12391 1
12392 0.0783144
12393 0.114192
12394 0.0853112
12395 0.119926
12396 1
12397 1
12398 1
12399 0.602895
12400 0.0273414
12401 0.0408842
12402 0.0275951
12403 0.0269343
12404 0.44435
12405 0.635336
12406 0.425515
12407 0.642456
12408 0.636858
12409 0.50217
12410 0.595566
12411 0.446718
12412 0.514901
12413 0.292401
12414 0.406168
12415 0.118869
12416 0.0756223
12417 0.0746796
12418 0.0951535
12419 0.579288
12420 1
12421 1
12422 1
12423 0.0588737
12424 0.0647691
12425 0.0945123
12426 0.21625
12427 0.387117
12428 0.24445
12429 0.349337
12430 0.0292573
12431 0.0202129
12432 0.0195174
12433 0.021585
12434 0.0354709
12435 0.0535155
12436 0.0535573
12437 0.0531278
12438 0.189575
12439 0.2156
12440 0.223238
12441 0.133731
12442 0.200377
12443 0.192943
12444 0.311912
12445 0.29011
12446 0.141638
12447 0.142607
12448 1
12449 1
12450 0.592867
12451 1
12452 0.156199
12453 0.251677
12454 0.22999
12455 0.226089
12456 0.0464284
12457 0.041103
12458 0.0643501
12459 0.160696
12460 0.134975
12461 0.0954518
12462 0.151687
12463 0.0732394
12464 0.0496223
12465 0.0787568
12466 0.221718
12467 0.186896
12468 0.156896
12469 0.0429099
12470 0.0297967
12471 0.0282191
12472 0.048052
12473 0.307813
12474 0.256569
12475 0.218828
12476 0.199589
12477 0.190782
12478 0.212813
12479 0.129035
12480 0.133957
12481 0.459457
12482 0.633943
12483 0.115567
12484 0.140002
12485 0.121973
12486 0.0798306
12487 0.0707886
12488 0.0718648
12489 0.106413
12490 0.0782749
12491 0.0787573
12492 0.0736295
12493 0.0571474
12494 0.0471217
12495 0.597474
12496 0.615295
12497 0.633868
12498 0.428871
12499 0.349531
12500 0.371526
12501 0.221249
12502 0.252412
12503 1
12504 0.608868
12505 0.625015
12506 0.595974
12507 0.0664936
12508 0.077801
12509 0.0904938
12510 0.108311
12511 0.129391
12512 0.110562
12513 0.0934599
12514 0.0674848
12515 0.0736843
12516 0.106461
12517 0.0751313
12518 0.0690303
12519 0.0680109
12520 0.646194
12521 1
12522 0.565311
12523 0.632156
12524 0.590558
12525 1
12526 0.636953
12527 1
12528 0.408086
12529 0.598387
12530 0.447295
12531 0.431203
12532 0.0950457
12533 0.0867683
12534 0.0584089
12535 0.0659347
12536 0.585735
12537 0.616867
12538 0.605019
12539 0.420564
12540 0.38267
12541 0.630063
12542 0.536991
12543 0.398547
12544 0.0183145
12545 0.0183014
12546 0.0287125
12547 0.0184406
12548 0.0466807
12549 0.0652739
12550 0.042438
12551 0.0390395
12552 0.045928
12553 0.0624974
12554 0.0434457
12555 0.0577643
12556 0.0395312
12557 0.0674599
12558 0.0679524
12559 0.231026
12560 0.321663
12561 0.378783
12562 0.314388
12563 0.574345
12564 0.368243
12565 0.338781
12566 0.605526
12567 0.0760234
12568 0.103747
12569 0.0625064
12570 0.0527985
12571 0.0113354
12572 0.0172818
12573 0.0111231
12574 0.0109426
12575 0.182171
12576 0.227659
12577 0.17923
12578 0.308367
12579 0.408601
12580 0.613914
12581 0.444001
12582 0.359435
12583 0.0650088
12584 0.102896
12585 0.0666054
12586 0.0657866
12587 0.443948
12588 0.350932
12589 0.60578
12590 0.412992
12591 0.107122
12592 0.155961
12593 0.191241
12594 0.143607
12595 0.606945
12596 0.440822
12597 0.361883
12598 0.438045
12599 0.448475
12600 0.402458
12601 0.296443
12602 0.0976201
12603 0.136207
12604 0.126019
12605 0.143415
12606 0.244282
12607 0.193903
12608 0.238369
12609 0.597844
12610 0.591116
12611 0.437009
12612 0.627705
12613 0.180107
12614 0.325558
12615 0.370518
12616 0.466253
12617 0.30156
12618 0.307666
12619 0.195842
12620 0.191258
12621 0.176617
12622 0.179817
12623 0.199522
12624 0.275341
12625 0.181004
12626 0.521781
12627 1
12628 0.530745
12629 0.587058
12630 0.0729247
12631 0.119713
12632 0.073992
12633 0.070557
12634 0.156792
12635 0.125708
12636 0.106855
12637 0.0877836
12638 0.102614
12639 0.0580619
12640 0.091711
12641 0.0905117
12642 0.0653519
12643 0.0908864
12644 0.0613707
12645 0.0664004
12646 0.110016
12647 0.0812706
12648 0.0646885
12649 0.087646
12650 0.302066
12651 0.316642
12652 0.248157
12653 0.0760011
12654 0.126078
12655 0.114097
12656 0.624846
12657 0.480709
12658 0.179833
12659 0.171903
12660 0.289103
12661 0.185025
12662 0.165419
12663 0.266323
12664 0.211905
12665 0.176278
12666 0.0324043
12667 0.0320486
12668 0.0481411
12669 0.0322786
12670 0.0787452
12671 0.0772714
12672 0.0767375
12673 0.127375
12674 0.0186401
12675 0.0327406
12676 0.028376
12677 0.0299219
12678 0.0640735
12679 0.099615
12680 0.0751781
12681 0.0992786
12682 0.184647
12683 0.186261
12684 0.28244
12685 0.238971
12686 0.612876
12687 0.593788
12688 1
12689 0.607106
12690 0.0251914
12691 0.024122
12692 0.0342842
12693 0.0397573
12694 0.343534
12695 0.211337
12696 0.219273
12697 0.12684
12698 0.140948
12699 0.126538
12700 0.135387
12701 0.129489
12702 0.0849841
12703 0.0858627
12704 0.575133
12705 1
12706 1
12707 1
12708 0.624112
12709 0.531537
12710 1
12711 1
12712 0.0444816
12713 0.0446096
12714 0.028514
12715 0.0289773
12716 0.624543
12717 0.498379
12718 1
12719 0.61759
12720 0.252603
12721 0.263338
12722 0.390347
12723 0.402944
12724 0.262241
12725 0.163897
12726 0.240369
12727 0.258313
12728 0.242415
12729 0.158555
12730 0.196591
12731 0.673316
12732 0.553842
12733 0.528752
12734 0.43591
12735 0.036267
12736 0.0660597
12737 0.0371618
12738 0.0532737
12739 0.0891595
12740 0.0550496
12741 0.0705609
12742 0.0328575
12743 0.054981
12744 0.0397395
12745 0.0205447
12746 0.0221438
12747 0.0210447
12748 0.0332814
12749 0.219426
12750 0.126969
12751 0.187134
12752 0.377171
12753 0.408609
12754 0.259654
12755 0.588405
12756 0.600208
12757 1
12758 0.549568
12759 0.281904
12760 0.196607
12761 0.188337
12762 0.280357
12763 0.079494
12764 0.0923789
12765 0.129697
12766 0.0780718
12767 0.627257
12768 1
12769 0.55359
12770 0.613502
12771 0.0631736
12772 0.0498133
12773 0.0728617
12774 0.407544
12775 0.54369
12776 0.371944
12777 0.430535
12778 0.107675
12779 0.126364
12780 0.165033
12781 0.0886149
12782 0.437963
12783 0.612262
12784 0.413706
12785 0.628626
12786 0.573946
12787 1
12788 1
12789 1
12790 0.142726
12791 0.220269
12792 0.147331
12793 0.220511
12794 0.293618
12795 0.172864
12796 0.179196
12797 0.0296972
12798 0.0357764
12799 0.0288389
12800 0.0196441
12801 1
12802 1
12803 0.605035
12804 1
12805 0.433313
12806 0.607673
12807 0.623931
12808 0.622376
12809 0.38354
12810 0.365932
12811 0.578114
12812 0.54281
12813 0.621087
12814 0.623332
12815 0.454257
12816 0.649871
12817 0.279533
12818 0.0683779
12819 0.0197201
12820 0.0239552
12821 0.0154165
12822 0.0175374
12823 0.16672
12824 0.237169
12825 0.24538
12826 0.255444
12827 0.55907
12828 1
12829 0.659089
12830 1
12831 1
12832 0.38179
12833 0.270411
12834 0.43502
12835 0.623026
12836 0.63501
12837 0.618881
12838 0.43796
12839 0.376319
12840 0.364521
12841 0.272163
12842 0.528956
12843 0.0379494
12844 0.0340353
12845 0.0347169
12846 0.0226315
12847 1
12848 0.607267
12849 0.616416
12850 1
12851 0.036162
12852 0.0244676
12853 0.0262335
12854 0.0254586
12855 0.645751
12856 0.436013
12857 0.419254
12858 0.447162
12859 0.504147
12860 0.31359
12861 0.440726
12862 0.338173
12863 0.126884
12864 0.103765
12865 0.141288
12866 0.0750578
12867 0.363879
12868 0.36651
12869 0.296238
12870 0.205131
12871 1
12872 1
12873 0.591358
12874 1
12875 0.0270326
12876 0.0266891
12877 0.0268534
12878 0.0389308
12879 1
12880 1
12881 0.583695
12882 1
12883 0.0384312
12884 0.023829
12885 0.0232886
12886 0.0341054
12887 0.118517
12888 0.116005
12889 0.0789502
12890 0.112334
12891 0.0976612
12892 0.103024
12893 0.086913
12894 0.058617
12895 0.0487154
12896 0.0500097
12897 0.0319251
12898 0.0311181
12899 0.0262668
12900 0.0242026
12901 0.016628
12902 0.0245392
12903 0.103616
12904 0.071677
12905 0.108463
12906 0.259498
12907 0.271885
12908 0.390848
12909 0.455008
12910 0.363272
12911 0.0281296
12912 0.0195286
12913 0.0296396
12914 0.029886
12915 0.0498118
12916 0.0495754
12917 1
12918 1
12919 0.603892
12920 1
12921 0.0339624
12922 0.445705
12923 0.291728
12924 0.433044
12925 0.297667
12926 0.609042
12927 1
12928 0.611001
12929 1
12930 0.338558
12931 0.437041
12932 0.391349
12933 0.597372
12934 0.101905
12935 0.117882
12936 0.107616
12937 0.186269
12938 0.189262
12939 0.115798
12940 0.175658
12941 1
12942 1
12943 1
12944 0.620119
12945 1
12946 1
12947 0.643239
12948 0.632096
12949 0.196874
12950 0.14078
12951 0.148503
12952 0.155211
12953 0.382905
12954 0.381168
12955 1
12956 1
12957 0.383613
12958 0.344392
12959 0.462598
12960 0.325535
12961 0.135929
12962 0.0834962
12963 0.11561
12964 0.142942
12965 0.414488
12966 0.259632
12967 0.3522
12968 0.427768
12969 0.296167
12970 0.455548
12971 0.402081
12972 0.427117
12973 0.129866
12974 0.103865
12975 0.294663
12976 0.253905
12977 0.171457
12978 0.179496
12979 0.603164
12980 0.620852
12981 0.628991
12982 0.454195
12983 0.0344034
12984 0.0536769
12985 0.0353937
12986 0.0538539
12987 0.243664
12988 0.243038
12989 0.250529
12990 0.407111
12991 1
12992 0.598774
12993 1
12994 1
12995 0.226823
12996 0.155157
12997 0.253748
12998 0.363733
12999 0.403123
13000 0.25261
13001 0.361591
13002 0.591322
13003 0.623987
13004 0.516445
13005 0.387385
13006 0.585907
13007 0.553494
13008 1
13009 0.636789
13010 0.601536
13011 0.524939
13012 1
13013 0.0572009
13014 0.0686925
13015 0.0400812
13016 0.0445384
13017 0.017766
13018 0.0282122
13019 0.0191424
13020 0.0324963
13021 0.498989
13022 0.336523
13023 0.626466
13024 0.341527
13025 0.121416
13026 0.173173
13027 0.104628
13028 0.138939
13029 0.152164
13030 0.0871564
13031 0.152386
13032 0.126636
13033 0.121477
13034 0.282635
13035 0.289566
13036 0.278171
13037 0.421102
13038 0.174948
13039 0.253029
13040 0.155439
13041 0.153291
13042 0.102727
13043 0.167519
13044 0.0349708
13045 0.0476742
13046 0.0324114
13047 0.0331831
13048 0.251053
13049 0.214377
13050 0.324362
13051 0.151851
13052 0.140498
13053 0.168463
13054 1
13055 0.635387
13056 1
13057 1
13058 0.0734603
13059 0.11419
13060 0.0754017
13061 0.0768629
13062 0.102595
13063 0.123787
13064 0.111519
13065 0.0765586
13066 0.439838
13067 0.638633
13068 0.582068
13069 0.422677
13070 0.0901979
13071 0.0581661
13072 0.0604756
13073 0.647098
13074 0.529971
13075 1
13076 1
13077 1
13078 1
13079 0.58183
13080 1
13081 0.405478
13082 0.215511
13083 0.29153
13084 0.27516
13085 0.0789619
13086 0.434549
13087 0.559443
13088 0.400389
13089 0.348746
13090 0.283546
13091 0.40157
13092 0.248058
13093 0.257738
13094 0.122776
13095 0.192856
13096 0.149683
13097 0.0338016
13098 0.0334234
13099 0.0339739
13100 0.0504178
13101 0.0537947
13102 0.0336692
13103 0.048638
13104 0.0564959
13105 0.390652
13106 0.559622
13107 0.313872
13108 0.575731
13109 0.573516
13110 0.470204
13111 0.581727
13112 0.576123
13113 1
13114 0.584745
13115 1
13116 1
13117 0.618537
13118 1
13119 0.250856
13120 0.255328
13121 0.145664
13122 0.244371
13123 0.0657072
13124 0.0421518
13125 0.0416457
13126 0.0574543
13127 0.454933
13128 0.590528
13129 0.562777
13130 0.391989
13131 0.577269
13132 0.360925
13133 0.373163
13134 0.552688
13135 0.316512
13136 0.414281
13137 0.544983
13138 1
13139 1
13140 0.59832
13141 1
13142 0.157538
13143 0.0985695
13144 0.101426
13145 0.108849
13146 0.0760744
13147 0.0616228
13148 0.0444844
13149 0.06341
13150 0.0733912
13151 0.109839
13152 0.114061
13153 0.13789
13154 0.136818
13155 0.211187
13156 0.136588
13157 0.103464
13158 0.0696273
13159 0.127069
13160 0.104005
13161 0.130472
13162 0.164472
13163 0.185625
13164 0.235739
13165 0.188026
13166 0.16167
13167 0.125717
13168 0.124748
13169 0.626791
13170 1
13171 0.619456
13172 1
13173 0.0472211
13174 0.074101
13175 0.0723792
13176 0.0557915
13177 0.0809595
13178 0.0636325
13179 0.05451
13180 0.0504463
13181 0.198233
13182 0.210932
13183 0.299123
13184 0.20572
13185 0.0277064
13186 0.0324829
13187 0.0404808
13188 0.0271241
13189 0.105403
13190 0.115209
13191 0.0742935
13192 0.156034
13193 0.098055
13194 0.100691
13195 0.151242
13196 0.383514
13197 0.28906
13198 0.316311
13199 0.349577
13200 0.0344474
13201 0.0404162
13202 0.0255652
13203 0.0338079
13204 0.462375
13205 0.352003
13206 0.602818
13207 0.369094
13208 0.0431633
13209 0.0512512
13210 0.0640402
13211 0.0379098
13212 0.547197
13213 0.125655
13214 0.093628
13215 0.107537
13216 0.194549
13217 0.274597
13218 0.194586
13219 0.299068
13220 0.218712
13221 0.135978
13222 0.192699
13223 0.174583
13224 0.0355452
13225 0.0520455
13226 0.0357427
13227 0.0346185
13228 0.0333061
13229 0.0220344
13230 0.0366644
13231 0.0256283
13232 0.310347
13233 0.457857
13234 0.412606
13235 0.356887
13236 0.177323
13237 0.188599
13238 0.186419
13239 0.120795
13240 0.62691
13241 1
13242 0.602735
13243 1
13244 0.105153
13245 0.146362
13246 0.112284
13247 1
13248 0.60226
13249 1
13250 1
13251 0.256196
13252 0.185897
13253 0.230656
13254 0.299931
13255 0.249077
13256 1
13257 1
13258 0.666043
13259 0.595709
13260 0.128431
13261 0.188071
13262 0.163662
13263 0.240939
13264 0.180245
13265 0.33565
13266 0.206035
13267 0.101692
13268 0.168478
13269 0.195646
13270 0.144471
13271 0.0499696
13272 0.0527009
13273 0.0298951
13274 0.0468089
13275 0.577989
13276 1
13277 0.64268
13278 0.597106
13279 0.113691
13280 0.0972321
13281 0.134154
13282 0.0385975
13283 0.0273333
13284 0.0268066
13285 0.0268354
13286 0.421743
13287 0.316037
13288 0.507723
13289 0.163246
13290 0.274866
13291 0.297515
13292 0.229558
13293 0.620505
13294 1
13295 1
13296 1
13297 0.193969
13298 0.103484
13299 0.132088
13300 0.112718
13301 0.279681
13302 0.204573
13303 0.294476
13304 0.35484
13305 0.0554982
13306 0.087456
13307 0.080268
13308 0.0690254
13309 0.592304
13310 0.409243
13311 0.643475
13312 0.354409
13313 0.242016
13314 0.348401
13315 0.0377305
13316 0.0520465
13317 0.036609
13318 0.0351397
13319 0.0758215
13320 0.116033
13321 0.1132
13322 0.131539
13323 0.0370099
13324 0.0273116
13325 0.0412558
13326 1
13327 0.28496
13328 0.186968
13329 0.29028
13330 0.212442
13331 0.0317343
13332 0.0435436
13333 0.0357606
13334 0.0279957
13335 0.0555884
13336 0.0480937
13337 0.0412476
13338 1
13339 1
13340 1
13341 0.261883
13342 0.178874
13343 0.174139
13344 0.289292
13345 0.118666
13346 0.0777073
13347 0.079167
13348 0.0750798
13349 0.0997839
13350 0.0683269
13351 0.128509
13352 0.215683
13353 0.175396
13354 0.289826
13355 0.0386701
13356 0.0262893
13357 0.0258385
13358 0.0417122
13359 0.377471
13360 0.350339
13361 0.386275
13362 0.221962
13363 0.0482003
13364 0.041298
13365 0.0477461
13366 0.0297018
13367 1
13368 0.625
13369 1
13370 1
13371 0.335147
13372 0.200686
13373 0.285628
13374 0.306544
13375 0.084221
13376 0.0563652
13377 0.0847542
13378 0.0596055
13379 0.0387164
13380 0.0295538
13381 0.0261107
13382 0.0257007
13383 0.432514
13384 0.610398
13385 0.424062
13386 0.507347
13387 0.0239657
13388 0.0235524
13389 0.0363034
13390 0.0237072
13391 0.0370917
13392 0.0230114
13393 0.022514
13394 0.0224966
13395 0.0485987
13396 0.0343373
13397 0.051098
13398 0.0414341
13399 0.0269013
13400 0.0272118
13401 0.0265209
13402 0.0192183
13403 0.0209678
13404 0.028691
13405 0.0191447
13406 0.455184
13407 0.294344
13408 0.316488
13409 0.247787
13410 0.0654903
13411 0.0396089
13412 0.556318
13413 0.337863
13414 0.573981
13415 0.504757
13416 0.055122
13417 0.0483737
13418 0.0623938
13419 0.0788178
13420 0.41797
13421 0.586826
13422 0.0534271
13423 0.0283764
13424 0.0438165
13425 0.0460565
13426 0.0408252
13427 0.058406
13428 0.0598255
13429 0.0362226
13430 0.0681374
13431 0.0520485
13432 0.0392813
13433 0.0993611
13434 0.0658793
13435 0.0636421
13436 0.066932
13437 0.354848
13438 0.566392
13439 0.598528
13440 0.337124
13441 1
13442 0.646575
13443 1
13444 0.561438
13445 0.447639
13446 0.624559
13447 0.422226
13448 0.61362
13449 0.556063
13450 0.65208
13451 0.638253
13452 1
13453 1
13454 0.584098
13455 0.588829
13456 1
13457 0.64376
13458 0.147549
13459 0.211583
13460 0.176858
13461 0.583338
13462 0.512839
13463 0.373521
13464 0.588462
13465 0.592927
13466 1
13467 0.61398
13468 0.614442
13469 0.10379
13470 0.16018
13471 0.1672
13472 0.183809
13473 0.224399
13474 0.361866
13475 0.257399
13476 0.28079
13477 0.0668124
13478 0.102506
13479 0.0682095
13480 0.0707074
13481 0.040166
13482 0.0468384
13483 0.0479638
13484 0.0288814
13485 0.111398
13486 0.12068
13487 0.0354424
13488 0.0230965
13489 0.0355779
13490 0.0230177
13491 0.199307
13492 0.160369
13493 0.0689246
13494 0.0428614
13495 0.0680769
13496 0.0424947
13497 1
13498 0.617569
13499 0.0793098
13500 0.0719632
13501 0.110453
13502 0.105349
13503 0.31809
13504 0.266347
13505 0.291089
13506 0.180927
13507 1
13508 1
13509 0.643827
13510 0.610992
13511 0.252833
13512 0.294467
13513 0.178588
13514 0.276271
13515 0.0162461
13516 0.0250643
13517 0.0165389
13518 0.0165915
13519 0.0577451
13520 0.0812381
13521 0.0974788
13522 0.086557
13523 0.430647
13524 0.586908
13525 0.34424
13526 0.589338
13527 0.204597
13528 0.195305
13529 0.245899
13530 0.326475
13531 0.644507
13532 0.614775
13533 0.442238
13534 0.396728
13535 0.388056
13536 0.424368
13537 0.248333
13538 0.420881
13539 0.617768
13540 0.536982
13541 0.431881
13542 0.551309
13543 0.135713
13544 0.172452
13545 0.229194
13546 0.193082
13547 0.229478
13548 0.169824
13549 0.183367
13550 0.139441
13551 0.0472417
13552 0.0492317
13553 0.0465108
13554 0.0893851
13555 0.248247
13556 0.156492
13557 0.2463
13558 0.169483
13559 0.100476
13560 0.0678905
13561 0.0578018
13562 0.420777
13563 0.285509
13564 0.262753
13565 0.380346
13566 1
13567 1
13568 0.156491
13569 0.121013
13570 0.0937613
13571 0.148997
13572 0.056188
13573 0.0861096
13574 0.0490904
13575 0.0838236
13576 0.322228
13577 0.233071
13578 0.385617
13579 0.277755
13580 0.347022
13581 0.230281
13582 0.425803
13583 0.567448
13584 0.338516
13585 0.426876
13586 0.34083
13587 0.212034
13588 0.275531
13589 0.201856
13590 0.159503
13591 0.0862677
13592 0.0941034
13593 0.0572261
13594 0.0883846
13595 0.0608916
13596 0.109807
13597 0.0864639
13598 0.0850215
13599 0.120938
13600 0.0976694
13601 0.101417
13602 0.145652
13603 0.0363201
13604 0.0376988
13605 0.0217882
13606 0.0331832
13607 1
13608 1
13609 1
13610 0.0602127
13611 0.0662065
13612 0.0385847
13613 0.0590244
13614 0.618625
13615 0.64288
13616 0.628306
13617 1
13618 0.273966
13619 0.392886
13620 0.259849
13621 0.296629
13622 0.0684716
13623 0.0425362
13624 0.0426227
13625 0.590364
13626 1
13627 1
13628 1
13629 0.0330778
13630 0.0323185
13631 0.0339235
13632 0.0525935
13633 0.0945706
13634 0.104605
13635 0.0811148
13636 0.0473794
13637 0.0480061
13638 0.0582269
13639 0.0326569
13640 0.521078
13641 0.398786
13642 0.383184
13643 0.292831
13644 0.0356627
13645 0.0639
13646 0.0553803
13647 0.0559683
13648 0.221922
13649 0.158285
13650 0.221022
13651 0.276276
13652 0.191009
13653 0.180383
13654 0.0946067
13655 0.0616233
13656 0.0897391
13657 0.273139
13658 0.170648
13659 0.208812
13660 0.222463
13661 0.140726
13662 0.0997924
13663 0.163911
13664 0.13865
13665 1
13666 1
13667 0.585606
13668 0.604692
13669 0.592744
13670 0.588402
13671 1
13672 0.603442
13673 0.174368
13674 0.16338
13675 0.120146
13676 0.302119
13677 0.221347
13678 0.380827
13679 0.034255
13680 0.0246205
13681 0.0215315
13682 0.338913
13683 0.383787
13684 0.460446
13685 0.00929512
13686 0.010127
13687 0.00939193
13688 0.0151726
13689 0.605084
13690 0.578336
13691 0.321323
13692 0.408627
13693 0.233558
13694 0.154611
13695 0.254402
13696 0.191993
13697 0.648535
13698 0.532999
13699 0.575911
13700 0.388457
13701 0.393391
13702 0.21939
13703 0.184637
13704 0.300433
13705 0.296477
13706 0.0743465
13707 0.0708368
13708 0.0469048
13709 0.0493524
13710 0.154914
13711 0.208797
13712 0.279636
13713 0.246558
13714 0.375347
13715 0.234484
13716 0.232558
13717 0.241459
13718 0.26907
13719 0.290478
13720 0.416436
13721 0.585109
13722 0.584385
13723 0.560995
13724 1
13725 0.464361
13726 0.645661
13727 0.0139375
13728 0.0135605
13729 0.436381
13730 0.5912
13731 0.420146
13732 0.600575
13733 0.0507997
13734 0.034157
13735 0.0337775
13736 0.0343481
13737 1
13738 1
13739 1
13740 0.619393
13741 0.144487
13742 0.0946506
13743 0.097247
13744 0.0963323
13745 0.440922
13746 0.635462
13747 0.420921
13748 0.228417
13749 0.395573
13750 0.368644
13751 0.285041
13752 0.138085
13753 0.0909832
13754 0.133585
13755 0.148408
13756 0.119238
13757 0.228262
13758 0.191528
13759 0.173752
13760 0.607031
13761 0.366874
13762 0.397531
13763 0.60046
13764 0.589398
13765 1
13766 1
13767 1
13768 1
13769 0.611654
13770 0.0191268
13771 0.0299404
13772 0.029935
13773 0.0201121
13774 0.174997
13775 0.124625
13776 0.210499
13777 0.188779
13778 1
13779 0.542784
13780 0.573525
13781 1
13782 0.418191
13783 0.579402
13784 0.61575
13785 0.18292
13786 0.123833
13787 0.116845
13788 0.556892
13789 0.350298
13790 0.604549
13791 0.463568
13792 0.169944
13793 0.265611
13794 0.217043
13795 0.265941
13796 0.225513
13797 0.249814
13798 0.315827
13799 0.404615
13800 1
13801 1
13802 0.609726
13803 0.620548
13804 0.1884
13805 0.154569
13806 0.277494
13807 0.174674
13808 0.0742222
13809 0.0437897
13810 0.0708162
13811 0.0683265
13812 0.095975
13813 0.120387
13814 0.0761604
13815 0.0999294
13816 0.0501759
13817 0.0771136
13818 0.0542521
13819 0.0921899
13820 0.624851
13821 1
13822 0.633038
13823 0.602904
13824 0.581069
13825 0.595954
13826 0.379218
13827 0.378822
13828 0.583246
13829 0.0590653
13830 0.0685718
13831 0.0403341
13832 0.0881464
13833 0.11813
13834 0.0764301
13835 1
13836 1
13837 1
13838 0.119734
13839 0.0952015
13840 0.161306
13841 0.133307
13842 0.450715
13843 0.623978
13844 0.351437
13845 0.466185
13846 0.124898
13847 0.118115
13848 0.0916039
13849 0.159288
13850 0.110072
13851 0.172547
13852 0.120404
13853 0.0833085
13854 0.0570639
13855 0.0886343
13856 0.0544572
13857 0.42012
13858 0.638235
13859 0.65862
13860 0.595123
13861 0.364961
13862 0.305445
13863 0.416997
13864 0.258664
13865 0.26371
13866 0.220004
13867 0.259378
13868 0.155768
13869 0.200645
13870 0.179039
13871 0.214107
13872 0.264409
13873 0.260939
13874 0.346074
13875 0.474793
13876 0.404795
13877 0.281592
13878 0.365092
13879 0.30444
13880 0.289545
13881 0.123062
13882 0.187889
13883 0.147989
13884 0.206078
13885 0.509921
13886 0.480911
13887 0.548332
13888 0.0376158
13889 0.037138
13890 0.0254777
13891 0.0245275
13892 0.40172
13893 0.478505
13894 0.414006
13895 0.616069
13896 0.222327
13897 0.347611
13898 0.270085
13899 0.252346
13900 0.0381117
13901 0.0365397
13902 0.0364633
13903 0.053396
13904 0.03913
13905 0.059934
13906 0.0391739
13907 0.597161
13908 0.621298
13909 1
13910 0.619255
13911 0.111408
13912 0.117001
13913 0.0981207
13914 0.15021
13915 0.0521311
13916 0.038429
13917 0.0526042
13918 0.393739
13919 0.55056
13920 0.637085
13921 0.223966
13922 0.229641
13923 0.337724
13924 0.396724
13925 0.317223
13926 0.291764
13927 0.422782
13928 0.106169
13929 0.135106
13930 0.0827235
13931 0.416182
13932 0.397492
13933 0.607034
13934 0.465838
13935 0.0425751
13936 0.0729126
13937 0.0540633
13938 0.622651
13939 0.58575
13940 1
13941 1
13942 0.090783
13943 0.101652
13944 0.0653743
13945 0.365074
13946 0.535517
13947 0.402907
13948 0.590091
13949 0.4195
13950 0.604515
13951 0.429006
13952 0.36632
13953 0.174256
13954 0.211832
13955 0.0164444
13956 0.0999537
13957 0.065844
13958 0.0649576
13959 0.0656162
13960 0.218634
13961 0.263753
13962 0.197832
13963 0.336795
13964 0.0982288
13965 0.159059
13966 0.139695
13967 0.373167
13968 0.394781
13969 0.424654
13970 0.114751
13971 0.674151
13972 1
13973 1
13974 0.143444
13975 0.218389
13976 0.21256
13977 0.153157
13978 0.123773
13979 0.156051
13980 0.190294
13981 0.21735
13982 0.110407
13983 0.100432
13984 0.288936
13985 0.400507
13986 0.269672
13987 0.211891
13988 0.191439
13989 0.322816
13990 0.214835
13991 0.268052
13992 0.427114
13993 0.328577
13994 0.358609
13995 0.13782
13996 0.0864854
13997 0.139139
13998 0.143086
13999 0.0445617
14000 0.0739259
14001 0.0601876
14002 0.602392
14003 1
14004 0.614792
14005 0.569649
14006 0.0887465
14007 0.0636953
14008 0.0874011
14009 0.113578
14010 0.626342
14011 1
14012 0.638212
14013 0.609768
14014 1
14015 0.599621
14016 0.586759
14017 1
14018 1
14019 1
14020 0.646757
14021 1
14022 0.069207
14023 0.045119
14024 0.0474591
14025 0.0751261
14026 0.246592
14027 0.241346
14028 0.369031
14029 0.3977
14030 0.62787
14031 1
14032 0.669715
14033 0.486023
14034 0.648127
14035 1
14036 1
14037 1
14038 0.365311
14039 0.597069
14040 0.580554
14041 0.53078
14042 0.521945
14043 1
14044 0.663965
14045 1
14046 0.18188
14047 0.255278
14048 0.206493
14049 0.150653
14050 0.15999
14051 0.124024
14052 0.203734
14053 0.16887
14054 0.0801245
14055 0.0904459
14056 0.129975
14057 0.0802771
14058 0.0614261
14059 0.0637903
14060 0.0950315
14061 0.0166264
14062 0.0107083
14063 0.0161388
14064 0.0102266
14065 1
14066 1
14067 0.642079
14068 1
14069 0.592598
14070 0.335779
14071 0.260122
14072 0.188703
14073 0.331647
14074 0.228259
14075 0.117438
14076 0.0809356
14077 0.0935283
14078 0.137205
14079 0.165936
14080 0.136116
14081 0.120156
14082 0.19025
14083 0.0298334
14084 0.0451765
14085 0.0447681
14086 0.0297046
14087 0.0486012
14088 0.0459843
14089 0.0793687
14090 0.0459834
14091 0.265545
14092 0.0985386
14093 0.119718
14094 0.140317
14095 0.591253
14096 0.585506
14097 0.438121
14098 0.402514
14099 0.0308924
14100 0.0319574
14101 0.0436128
14102 0.0341056
14103 0.432816
14104 0.384998
14105 0.582011
14106 0.401437
14107 0.612913
14108 0.387699
14109 0.581148
14110 0.434254
14111 0.604563
14112 0.392897
14113 0.0663806
14114 0.095179
14115 0.0820261
14116 0.0983537
14117 0.155484
14118 0.103612
14119 0.1017
14120 1
14121 1
14122 0.603937
14123 0.545758
14124 0.0883868
14125 0.103636
14126 0.067597
14127 0.0704414
14128 0.618805
14129 0.597011
14130 1
14131 1
14132 0.0750612
14133 0.0502558
14134 0.0470169
14135 0.0476382
14136 0.213734
14137 0.220969
14138 0.423531
14139 0.425084
14140 0.604518
14141 0.0321881
14142 0.0333805
14143 0.0483059
14144 0.0356858
14145 0.60629
14146 0.6255
14147 0.636328
14148 1
14149 0.135967
14150 0.0882527
14151 0.093663
14152 0.260741
14153 0.267301
14154 0.167324
14155 0.174931
14156 0.635714
14157 1
14158 1
14159 1
14160 0.0778288
14161 0.0696144
14162 0.0398487
14163 0.0617796
14164 0.577879
14165 1
14166 1
14167 1
14168 0.277547
14169 0.422712
14170 0.36969
14171 0.407078
14172 0.100333
14173 0.4399
14174 0.516082
14175 0.408494
14176 0.64002
14177 1
14178 0.6197
14179 0.614705
14180 0.540479
14181 0.592673
14182 1
14183 0.594561
14184 0.638921
14185 0.280598
14186 0.245304
14187 0.251954
14188 0.167519
14189 0.293489
14190 0.300384
14191 0.416912
14192 0.384649
14193 0.44344
14194 0.297587
14195 0.237419
14196 0.327667
14197 0.0686001
14198 0.0489755
14199 0.0329566
14200 0.0497938
14201 0.0607536
14202 0.0531728
14203 0.047164
14204 0.253305
14205 0.428355
14206 0.267812
14207 0.145767
14208 0.216757
14209 0.23213
14210 0.194916
14211 0.0708373
14212 0.0627626
14213 0.0332225
14214 0.0340374
14215 0.0232197
14216 0.0235585
14217 0.0793188
14218 0.0788802
14219 0.112608
14220 0.120842
14221 0.0651344
14222 0.0964701
14223 0.0965655
14224 0.106713
14225 1
14226 1
14227 1
14228 0.60128
14229 0.249533
14230 0.14093
14231 0.250748
14232 0.168682
14233 0.0654924
14234 0.0890294
14235 0.0618073
14236 0.0542022
14237 0.131395
14238 0.166869
14239 0.176336
14240 0.234986
14241 0.130879
14242 0.106544
14243 0.133679
14244 0.431738
14245 0.510908
14246 1
14247 0.596118
14248 1
14249 0.442798
14250 0.579939
14251 0.635251
14252 0.601127
14253 0.278018
14254 0.158541
14255 0.191759
14256 0.0946767
14257 0.110871
14258 0.134447
14259 0.363919
14260 0.36687
14261 0.229705
14262 0.331715
14263 0.219844
14264 0.169842
14265 0.140513
14266 0.154129
14267 1
14268 1
14269 0.55265
14270 1
14271 0.250476
14272 0.391969
14273 0.254279
14274 0.356274
14275 0.60065
14276 0.397957
14277 0.584559
14278 1
14279 1
14280 1
14281 0.0753773
14282 0.0427091
14283 0.054925
14284 0.0747477
14285 0.134627
14286 0.205091
14287 0.200602
14288 0.0958383
14289 0.0640307
14290 0.0940288
14291 0.0707556
14292 0.600383
14293 0.571847
14294 1
14295 0.563782
14296 0.547962
14297 0.54378
14298 0.466131
14299 0.335798
14300 0.645304
14301 0.480916
14302 0.619593
14303 1
14304 0.37274
14305 0.403282
14306 0.393617
14307 0.600265
14308 0.622227
14309 1
14310 1
14311 0.0961211
14312 0.0804543
14313 0.064211
14314 0.0592485
14315 0.114801
14316 0.0945139
14317 0.122357
14318 0.0717296
14319 0.406863
14320 0.614257
14321 0.418932
14322 0.587476
14323 1
14324 0.614223
14325 0.199531
14326 0.214876
14327 0.289631
14328 0.0671486
14329 0.0483936
14330 0.081575
14331 0.0811135
14332 0.327637
14333 0.514436
14334 0.607256
14335 0.026131
14336 0.0259708
14337 0.0172371
14338 0.0163805
14339 0.0644117
14340 0.0657216
14341 0.0428135
14342 0.0719544
14343 0.288106
14344 0.389117
14345 0.365511
14346 0.247042
14347 0.646616
14348 0.604418
14349 1
14350 1
14351 0.0912014
14352 0.14479
14353 0.0292732
14354 0.0533727
14355 0.0456511
14356 0.0439108
14357 0.0521103
14358 0.0619072
14359 0.0838144
14360 0.0850124
14361 0.572718
14362 0.361068
14363 0.397352
14364 0.469557
14365 0.293324
14366 0.428309
14367 0.277567
14368 0.32777
14369 0.0925387
14370 0.0992257
14371 0.0634189
14372 0.243237
14373 0.140995
14374 0.143358
14375 0.28137
14376 0.134602
14377 0.21965
14378 0.2055
14379 0.13349
14380 0.413447
14381 0.26729
14382 0.387116
14383 0.409404
14384 0.108744
14385 0.169713
14386 0.105913
14387 0.111289
14388 0.467382
14389 0.340763
14390 0.577017
14391 0.438157
14392 0.0761967
14393 0.0694417
14394 0.029044
14395 0.0415769
14396 0.028594
14397 0.338946
14398 0.444227
14399 0.396213
14400 0.259297
14401 0.0697768
14402 0.0556442
14403 0.0828563
14404 0.103387
14405 0.0413419
14406 0.0402866
14407 0.0252702
14408 0.0257278
14409 0.19307
14410 0.122675
14411 0.190103
14412 0.189586
14413 0.453809
14414 0.432969
14415 0.435327
14416 0.618857
14417 0.408082
14418 0.0342701
14419 0.0237153
14420 0.0347303
14421 0.0364191
14422 0.0887006
14423 0.0796528
14424 0.0864053
14425 0.130001
14426 0.133316
14427 0.187874
14428 0.166276
14429 0.424772
14430 0.450232
14431 0.455619
14432 0.629385
14433 1
14434 0.589096
14435 0.639426
14436 0.0907438
14437 0.110247
14438 0.0814703
14439 0.0461722
14440 0.0452298
14441 0.0672491
14442 0.0399
14443 0.0264708
14444 0.0261833
14445 0.025584
14446 0.59616
14447 1
14448 1
14449 0.566855
14450 0.117496
14451 0.156008
14452 0.202465
14453 0.115172
14454 0.372406
14455 0.208766
14456 0.309766
14457 0.219065
14458 0.615979
14459 0.613459
14460 0.640216
14461 1
14462 0.571519
14463 0.622176
14464 1
14465 0.623201
14466 0.429783
14467 0.632896
14468 0.451031
14469 0.623667
14470 0.0687574
14471 0.0477462
14472 0.0360881
14473 0.224368
14474 0.125949
14475 0.0417381
14476 0.039346
14477 0.0591995
14478 0.0623472
14479 0.193304
14480 0.136463
14481 0.131031
14482 0.130997
14483 0.0500102
14484 0.0743339
14485 0.0671792
14486 0.0741579
14487 0.0866175
14488 0.0764021
14489 0.0982087
14490 0.606846
14491 1
14492 0.115868
14493 0.144883
14494 0.111576
14495 0.113052
14496 0.077198
14497 0.121549
14498 0.361384
14499 0.338713
14500 0.451927
14501 0.30341
14502 0.0301788
14503 0.054972
14504 0.0312344
14505 0.274942
14506 0.315646
14507 0.175598
14508 0.180584
14509 0.0447743
14510 0.0567137
14511 0.0792358
14512 0.0534511
14513 0.0564525
14514 0.0402861
14515 0.0352049
14516 0.240841
14517 0.159516
14518 0.218869
14519 0.255327
14520 0.161558
14521 0.114805
14522 0.0979276
14523 0.100346
14524 0.196381
14525 0.129462
14526 0.187813
14527 0.199557
14528 0.0714581
14529 0.110984
14530 0.0855123
14531 0.122652
14532 0.586557
14533 1
14534 0.638513
14535 1
14536 0.607604
14537 1
14538 1
14539 0.0989132
14540 0.152497
14541 0.0759254
14542 0.0932087
14543 0.407174
14544 0.270211
14545 0.237072
14546 0.262047
14547 1
14548 1
14549 0.586325
14550 1
14551 0.62138
14552 0.627419
14553 1
14554 0.650118
14555 0.2215
14556 0.364476
14557 0.226984
14558 0.414655
14559 0.429362
14560 0.292629
14561 0.350788
14562 0.28202
14563 0.28082
14564 0.144862
14565 0.0296709
14566 0.0479753
14567 0.0327718
14568 0.0301953
14569 0.0296755
14570 0.0470428
14571 0.0480986
14572 0.0458224
14573 0.0383372
14574 0.0647664
14575 0.0392633
14576 0.0403183
14577 1
14578 0.640644
14579 1
14580 0.653446
14581 0.387986
14582 0.245043
14583 0.281819
14584 0.24342
14585 1
14586 0.637066
14587 1
14588 0.58793
14589 0.146751
14590 0.21832
14591 0.27826
14592 0.411172
14593 0.303547
14594 0.381411
14595 0.240406
14596 0.546325
14597 0.639574
14598 0.451461
14599 0.633647
14600 0.0658884
14601 0.0639102
14602 0.0671404
14603 0.0956068
14604 0.0407057
14605 0.0645087
14606 0.0386788
14607 0.0401707
14608 0.113558
14609 0.147894
14610 0.179235
14611 0.108445
14612 1
14613 0.638028
14614 1
14615 1
14616 0.17126
14617 0.28049
14618 0.139927
14619 0.219769
14620 0.314676
14621 0.345185
14622 0.553362
14623 0.41554
14624 0.468338
14625 0.630282
14626 1
14627 0.05453
14628 0.033835
14629 0.0350304
14630 0.466258
14631 0.418117
14632 0.63514
14633 0.440824
14634 0.0453072
14635 0.0493048
14636 0.0468315
14637 0.0811762
14638 0.231653
14639 0.20099
14640 0.204975
14641 0.129555
14642 0.0338712
14643 0.0338322
14644 0.0501323
14645 0.0209767
14646 0.0202579
14647 0.0197976
14648 0.0313385
14649 0.0558014
14650 0.0864378
14651 0.0647909
14652 0.0907966
14653 0.381851
14654 0.4338
14655 0.373368
14656 0.584792
14657 1
14658 1
14659 0.596932
14660 0.595139
14661 0.177815
14662 0.164297
14663 0.192832
14664 0.245184
14665 0.260685
14666 0.164985
14667 0.23797
14668 0.233145
14669 0.606294
14670 0.59813
14671 0.208928
14672 0.185128
14673 0.189819
14674 0.127662
14675 0.243343
14676 0.169936
14677 0.196143
14678 1
14679 1
14680 1
14681 0.616449
14682 0.548935
14683 1
14684 0.59173
14685 0.595935
14686 0.180176
14687 0.13672
14688 0.23094
14689 0.0541604
14690 0.0389374
14691 0.0357391
14692 0.0538488
14693 0.0638087
14694 0.0454783
14695 0.0432406
14696 0.0394156
14697 1
14698 0.575458
14699 0.595097
14700 0.01136
14701 0.011901
14702 0.113767
14703 0.172699
14704 0.148416
14705 0.150596
14706 0.0954523
14707 0.127747
14708 0.15793
14709 0.181199
14710 0.185299
14711 0.291948
14712 0.178912
14713 0.386232
14714 0.0382785
14715 0.0319024
14716 0.0531786
14717 0.0337764
14718 0.0252462
14719 0.0247707
14720 0.0370048
14721 0.0249852
14722 0.372692
14723 0.603079
14724 0.0899373
14725 1
14726 0.603463
14727 0.663291
14728 0.598915
14729 0.0405739
14730 0.0519806
14731 0.0369832
14732 0.0608192
14733 0.169107
14734 0.405558
14735 0.521522
14736 0.640337
14737 0.555384
14738 0.138672
14739 0.0854157
14740 0.110404
14741 0.10796
14742 0.0459498
14743 0.0458108
14744 0.0450026
14745 0.0680889
14746 0.234305
14747 0.220177
14748 0.314465
14749 0.241596
14750 0.318595
14751 0.431264
14752 0.403883
14753 0.436123
14754 0.375635
14755 0.594596
14756 0.60411
14757 0.0303709
14758 0.0476922
14759 0.0307709
14760 0.0306178
14761 0.0257
14762 0.592112
14763 1
14764 1
14765 1
14766 0.783257
14767 0.593429
14768 0.783231
14769 0.663469
14770 0.139316
14771 0.151063
14772 0.0943036
14773 0.146923
14774 0.43681
14775 0.416517
14776 0.26243
14777 0.380787
14778 0.210338
14779 0.226227
14780 0.182812
14781 0.28841
14782 0.0329587
14783 0.0210778
14784 0.0198953
14785 0.027677
14786 0.284409
14787 0.388096
14788 0.391712
14789 0.274443
14790 0.615816
14791 0.227086
14792 0.20749
14793 0.193153
14794 0.303162
14795 0.0581577
14796 0.0586986
14797 0.0351959
14798 0.0560022
14799 0.164045
14800 0.236011
14801 0.177383
14802 0.565909
14803 0.580777
14804 0.597812
14805 0.160293
14806 0.120902
14807 0.089872
14808 0.0893495
14809 0.66051
14810 0.381293
14811 0.256449
14812 0.400108
14813 0.415363
14814 0.0409099
14815 0.0640618
14816 0.0501673
14817 0.070484
14818 0.106078
14819 0.0753876
14820 0.0847485
14821 0.165728
14822 0.164787
14823 0.103652
14824 0.1848
14825 0.080056
14826 0.0509742
14827 0.095472
14828 0.0589377
14829 0.0290131
14830 0.0435476
14831 0.0459632
14832 0.0291016
14833 0.110814
14834 0.233033
14835 0.139957
14836 0.138925
14837 0.217681
14838 0.200198
14839 0.300203
14840 0.290765
14841 0.0332578
14842 0.0169563
14843 0.0257758
14844 0.0239486
14845 0.389523
14846 0.388398
14847 0.250517
14848 0.260252
14849 0.413225
14850 0.258957
14851 0.380787
14852 0.634014
14853 0.646112
14854 1
14855 0.625435
14856 0.0395011
14857 0.0441854
14858 0.0527954
14859 0.0599697
14860 0.00979828
14861 0.0165245
14862 0.418691
14863 0.680561
14864 0.607853
14865 0.611984
14866 1
14867 0.584692
14868 0.633548
14869 0.3637
14870 0.259714
14871 0.346083
14872 0.190278
14873 0.0296879
14874 0.0380439
14875 0.0389345
14876 0.0554625
14877 0.0532382
14878 0.0671975
14879 0.437824
14880 0.184386
14881 0.105336
14882 0.172054
14883 0.107845
14884 0.087049
14885 0.0542878
14886 0.407134
14887 0.227622
14888 0.181538
14889 0.625017
14890 0.43617
14891 0.603776
14892 0.458995
14893 0.274231
14894 0.424738
14895 0.437627
14896 0.310505
14897 0.0323719
14898 0.0183842
14899 0.0178719
14900 0.0270112
14901 0.535354
14902 0.607541
14903 0.591739
14904 0.618124
14905 1
14906 1
14907 1
14908 0.0378493
14909 0.0539331
14910 0.0867319
14911 0.107381
14912 0.0627175
14913 0.0646301
14914 0.0390083
14915 0.0599547
14916 0.0396656
14917 0.043738
14918 0.449045
14919 0.455082
14920 0.657124
14921 0.630168
14922 0.0674391
14923 0.0621497
14924 0.0580738
14925 0.038888
14926 0.097712
14927 0.0979219
14928 0.0621981
14929 0.0964554
14930 0.0718094
14931 0.113192
14932 0.0825392
14933 0.643674
14934 0.641228
14935 1
14936 0.498601
14937 0.270355
14938 0.379544
14939 0.36474
14940 0.478209
14941 0.0738854
14942 0.0924549
14943 0.0696544
14944 0.0575741
14945 0.0450237
14946 0.068473
14947 0.0429004
14948 0.0631459
14949 0.569843
14950 0.65612
14951 0.519128
14952 0.100744
14953 0.128115
14954 0.168314
14955 0.105069
14956 0.217027
14957 0.253056
14958 0.179231
14959 0.272384
14960 0.0251126
14961 0.0251131
14962 0.015451
14963 0.0160022
14964 0.0979548
14965 0.13831
14966 0.125018
14967 0.0863433
14968 0.117536
14969 0.193927
14970 0.20362
14971 0.126018
14972 0.0851045
14973 0.126968
14974 0.0806884
14975 0.399398
14976 0.445062
14977 0.401592
14978 0.293366
14979 0.232457
14980 0.390343
14981 0.303854
14982 0.0415029
14983 0.0661636
14984 0.0503197
14985 0.0561056
14986 0.133449
14987 0.0886472
14988 0.105976
14989 0.0786745
14990 1
14991 1
14992 0.638557
14993 1
14994 0.450843
14995 0.271635
14996 0.392171
14997 0.0165132
14998 0.0161223
14999 0.024436
15000 0.0166323
15001 0.0936441
15002 0.0948081
15003 0.0617834
15004 0.0610551
15005 0.185571
15006 0.13641
15007 0.220394
15008 0.612228
15009 1
15010 0.610988
15011 0.598907
15012 1
15013 1
15014 0.288763
15015 0.423048
15016 0.272359
15017 0.435765
15018 0.358833
15019 0.275546
15020 0.255395
15021 0.19073
15022 0.0181068
15023 0.0119782
15024 0.0132068
15025 0.0117996
15026 0.203324
15027 0.211579
15028 0.238089
15029 0.342659
15030 0.376302
15031 0.386849
15032 0.578076
15033 0.402505
15034 0.594695
15035 0.399049
15036 0.43574
15037 0.239905
15038 0.154745
15039 0.230423
15040 1
15041 1
15042 0.605081
15043 0.571215
15044 0.399456
15045 0.624263
15046 0.398045
15047 0.547005
15048 0.5585
15049 0.643182
15050 0.26817
15051 0.237524
15052 0.159538
15053 0.234686
15054 0.421082
15055 0.418632
15056 0.542301
15057 0.583795
15058 1
15059 1
15060 1
15061 0.266257
15062 0.36808
15063 0.203115
15064 0.293955
15065 0.0539531
15066 0.048977
15067 0.0331801
15068 0.0324653
15069 0.145076
15070 0.143598
15071 0.110976
15072 0.0761882
15073 0.0852256
15074 0.072066
15075 0.0931143
15076 0.158047
15077 0.107475
15078 0.139626
15079 1
15080 0.588917
15081 1
15082 0.617497
15083 0.0357459
15084 0.0364329
15085 0.0381623
15086 0.05809
15087 0.0214703
15088 0.025465
15089 0.0200189
15090 0.0189412
15091 0.0279608
15092 0.0309773
15093 0.308601
15094 0.236251
15095 0.352448
15096 0.371793
15097 0.0649212
15098 0.0407668
15099 0.0430331
15100 0.0433236
15101 0.0301386
15102 0.0449639
15103 0.0291307
15104 0.223575
15105 0.182897
15106 0.193314
15107 0.269908
15108 0.329146
15109 0.466841
15110 0.399735
15111 0.622897
15112 0.368075
15113 0.419794
15114 0.328615
15115 0.0180645
15116 0.0280107
15117 0.0358239
15118 0.0268038
15119 1
15120 0.338099
15121 0.279641
15122 0.438273
15123 0.255335
15124 0.112489
15125 0.11932
15126 0.0862694
15127 0.082715
15128 0.399553
15129 0.384395
15130 0.252472
15131 0.286476
15132 0.38546
15133 0.415108
15134 0.593547
15135 0.548195
15136 0.573058
15137 1
15138 1
15139 1
15140 0.196458
15141 0.124017
15142 0.382344
15143 0.256953
15144 0.264016
15145 0.257953
15146 1
15147 0.608926
15148 1
15149 0.280721
15150 0.272763
15151 0.042456
15152 0.0639961
15153 0.0427583
15154 0.047657
15155 0.420744
15156 0.5098
15157 0.282229
15158 0.378901
15159 0.41664
15160 0.609853
15161 0.428846
15162 0.436724
15163 0.0300341
15164 0.0456021
15165 0.0308012
15166 0.111161
15167 0.0725731
15168 0.0946382
15169 0.167786
15170 0.103128
15171 0.149124
15172 0.165859
15173 0.0292714
15174 0.033391
15175 0.0227177
15176 0.0262068
15177 1
15178 1
15179 0.563521
15180 0.0683797
15181 0.106078
15182 0.0728848
15183 0.0752962
15184 0.100072
15185 0.101025
15186 0.0639505
15187 0.625407
15188 1
15189 1
15190 0.592609
15191 0.0802098
15192 0.0656862
15193 0.0466143
15194 0.0634364
15195 0.20983
15196 0.209957
15197 0.336119
15198 0.244169
15199 0.239296
15200 0.165539
15201 0.14744
15202 0.159945
15203 0.210946
15204 0.211535
15205 0.265652
15206 0.0488895
15207 0.0298182
15208 0.0421972
15209 0.0473531
15210 0.35405
15211 0.215275
15212 0.25374
15213 0.356899
15214 0.0193116
15215 0.018982
15216 0.018878
15217 0.0352838
15218 0.0597424
15219 0.0544605
15220 0.0399616
15221 0.0355711
15222 0.0354492
15223 0.0381374
15224 0.051932
15225 0.306953
15226 0.361972
15227 0.28064
15228 0.422673
15229 0.240212
15230 0.234009
15231 0.352806
15232 0.240123
15233 0.155619
15234 0.158299
15235 0.146552
15236 0.170669
15237 0.232359
15238 0.0329355
15239 0.260738
15240 0.185904
15241 0.307891
15242 0.0231449
15243 0.0345298
15244 0.0234331
15245 0.0346247
15246 0.0336139
15247 0.0419964
15248 0.034028
15249 0.255009
15250 0.211291
15251 0.248018
15252 0.165766
15253 1
15254 0.62979
15255 0.581732
15256 1
15257 0.270928
15258 0.385397
15259 0.251874
15260 0.244461
15261 0.522741
15262 1
15263 0.61615
15264 0.601827
15265 0.0463911
15266 0.0572473
15267 0.0669495
15268 0.0620399
15269 0.0652925
15270 0.0962309
15271 0.0911813
15272 0.310529
15273 0.162976
15274 0.256093
15275 0.238131
15276 0.268538
15277 0.170637
15278 0.209101
15279 0.110492
15280 0.171484
15281 0.17526
15282 0.115559
15283 0.584351
15284 0.286872
15285 0.435572
15286 0.349416
15287 0.258771
15288 0.105756
15289 0.1387
15290 0.141853
15291 0.178349
15292 0.0488335
15293 0.0281514
15294 0.042255
15295 0.0284286
15296 0.341821
15297 0.222648
15298 0.183407
15299 0.242156
15300 0.138861
15301 0.154534
15302 0.141064
15303 0.234726
15304 0.418862
15305 0.35406
15306 0.647797
15307 0.571636
15308 0.0698877
15309 0.0839014
15310 0.113239
15311 0.103669
15312 1
15313 0.618427
15314 1
15315 1
15316 1
15317 0.60022
15318 1
15319 1
15320 0.108264
15321 0.125501
15322 0.548717
15323 1
15324 0.660935
15325 1
15326 0.0325044
15327 0.0369591
15328 0.035306
15329 0.0719626
15330 0.072351
15331 0.114425
15332 0.107152
15333 0.104068
15334 0.076312
15335 0.0714751
15336 0.100684
15337 0.162057
15338 0.175913
15339 0.116565
15340 0.135869
15341 0.474558
15342 0.283554
15343 0.325175
15344 0.357899
15345 1
15346 0.577094
15347 0.611977
15348 0.621743
15349 0.596057
15350 0.301712
15351 0.607925
15352 0.605879
15353 0.622511
15354 0.414445
15355 0.101146
15356 0.0956852
15357 0.0637214
15358 0.0978579
15359 0.211617
15360 0.237237
15361 0.372196
15362 0.267407
15363 0.132899
15364 0.179008
15365 0.11736
15366 0.175491
15367 0.184108
15368 0.229421
15369 0.259064
15370 0.148641
15371 0.207858
15372 0.298445
15373 0.106848
15374 0.12516
15375 0.142661
15376 0.237466
15377 0.203156
15378 0.265269
15379 0.349079
15380 0.170857
15381 0.239272
15382 0.262081
15383 0.272315
15384 0.0603843
15385 0.0601613
15386 0.242981
15387 0.310453
15388 0.433967
15389 0.307149
15390 0.169204
15391 0.255724
15392 0.246783
15393 0.0247237
15394 0.0263042
15395 0.024061
15396 0.0380834
15397 0.569312
15398 0.388942
15399 0.410949
15400 0.375539
15401 0.636756
15402 0.620096
15403 0.443304
15404 0.278017
15405 0.193889
15406 0.281809
15407 0.232443
15408 0.0393724
15409 0.0357568
15410 0.0629521
15411 0.420006
15412 0.242832
15413 0.322258
15414 0.378898
15415 0.135078
15416 0.0962255
15417 0.0686199
15418 0.0794308
15419 0.382168
15420 0.407974
15421 0.283833
15422 0.240723
15423 0.220669
15424 1
15425 1
15426 0.62177
15427 0.145376
15428 0.118506
15429 0.121616
15430 0.117016
15431 0.0934458
15432 0.0709927
15433 0.110281
15434 0.577369
15435 0.391402
15436 0.602778
15437 0.376477
15438 0.0647395
15439 0.0420114
15440 0.0442732
15441 0.426678
15442 0.417165
15443 0.581073
15444 0.597724
15445 0.185274
15446 0.231674
15447 0.194934
15448 0.139912
15449 0.0190008
15450 0.0117015
15451 0.0129726
15452 0.01373
15453 0.0407075
15454 0.0544616
15455 0.0508619
15456 0.250244
15457 0.420321
15458 0.34683
15459 0.374486
15460 0.125446
15461 0.0954031
15462 0.0856621
15463 0.121071
15464 0.0778653
15465 0.0966002
15466 0.072725
15467 0.0611865
15468 0.353164
15469 0.395395
15470 0.232359
15471 0.223361
15472 0.220052
15473 0.131032
15474 0.1354
15475 0.0569502
15476 0.0665925
15477 0.0383033
15478 0.0491234
15479 0.113535
15480 0.0916561
15481 0.145496
15482 0.0747921
15483 0.132232
15484 0.16431
15485 0.142419
15486 0.139063
15487 0.138999
15488 0.225231
15489 0.612501
15490 0.639326
15491 1
15492 0.61958
15493 1
15494 0.644223
15495 1
15496 0.609315
15497 0.138432
15498 0.104899
15499 0.115663
15500 0.0823256
15501 0.014685
15502 0.0152501
15503 0.0150558
15504 0.0212935
15505 0.0793852
15506 0.053816
15507 0.0840948
15508 0.0526488
15509 0.0349395
15510 0.0363768
15511 0.0548838
15512 0.0358223
15513 0.18581
15514 0.129178
15515 0.165463
15516 0.226132
15517 0.0801495
15518 0.116475
15519 0.126305
15520 0.60732
15521 0.553005
15522 0.410302
15523 0.43909
15524 0.282284
15525 0.28029
15526 0.461465
15527 0.387205
15528 0.0575677
15529 0.107857
15530 0.0838716
15531 0.0834615
15532 1
15533 1
15534 1
15535 0.621748
15536 0.125026
15537 0.0848971
15538 0.124878
15539 1
15540 1
15541 1
15542 0.618106
15543 0.137692
15544 0.0996524
15545 0.0960079
15546 0.15867
15547 0.230404
15548 0.293337
15549 0.382427
15550 0.0870805
15551 0.0823943
15552 0.0537241
15553 0.0752502
15554 0.58115
15555 1
15556 0.0388279
15557 0.0229284
15558 0.0335543
15559 0.185659
15560 0.201578
15561 0.125639
15562 0.185278
15563 0.0989207
15564 0.0931003
15565 0.0878261
15566 0.0569472
15567 0.0439602
15568 0.0728026
15569 0.0732919
15570 0.0597379
15571 0.0843604
15572 0.069728
15573 0.095181
15574 0.110789
15575 0.293468
15576 0.234924
15577 0.0727988
15578 0.118707
15579 0.0899885
15580 0.0700743
15581 0.246168
15582 0.301422
15583 0.195863
15584 0.237973
15585 0.34632
15586 0.427422
15587 0.434167
15588 0.653635
15589 0.310718
15590 0.383406
15591 0.211009
15592 0.286547
15593 0.245594
15594 0.262569
15595 0.299046
15596 0.369861
15597 0.0553594
15598 0.0536641
15599 0.0336736
15600 0.0531659
15601 1
15602 0.647494
15603 1
15604 1
15605 0.029147
15606 0.0315085
15607 0.0193276
15608 0.0197494
15609 1
15610 0.561164
15611 1
15612 1
15613 0.137043
15614 0.0975497
15615 0.130871
15616 0.136203
15617 0.137633
15618 0.0819085
15619 0.583503
15620 0.609327
15621 0.413288
15622 0.421088
15623 0.626089
15624 0.588416
15625 1
15626 1
15627 1
15628 0.593488
15629 0.417818
15630 0.624085
15631 0.607294
15632 0.562483
15633 0.622602
15634 0.0353093
15635 0.0478229
15636 0.0449373
15637 0.0465384
15638 1
15639 0.600361
15640 1
15641 0.621165
15642 0.161239
15643 0.102303
15644 0.0988626
15645 0.222414
15646 0.134223
15647 0.137836
15648 0.243522
15649 0.402316
15650 0.321786
15651 0.456608
15652 0.649728
15653 0.395662
15654 0.414171
15655 0.487399
15656 0.28134
15657 0.306175
15658 0.177545
15659 0.255177
15660 0.085382
15661 0.130915
15662 0.21834
15663 0.40265
15664 0.301858
15665 0.296852
15666 0.276787
15667 0.373605
15668 0.227403
15669 0.330956
15670 0.153805
15671 0.234172
15672 0.155774
15673 0.192367
15674 0.555399
15675 1
15676 1
15677 0.551083
15678 1
15679 0.574897
15680 0.67173
15681 0.647908
15682 0.13639
15683 0.359234
15684 0.550929
15685 0.304607
15686 0.34206
15687 0.642524
15688 0.580192
15689 0.403305
15690 0.615041
15691 0.396072
15692 0.399172
15693 0.284353
15694 0.314876
15695 0.111861
15696 0.0484674
15697 0.0411155
15698 0.0425696
15699 0.0555309
15700 0.0726772
15701 0.0733513
15702 0.103704
15703 0.609544
15704 0.426962
15705 0.611657
15706 0.616355
15707 0.0745273
15708 0.114172
15709 0.0809164
15710 0.0920748
15711 0.59582
15712 1
15713 0.125138
15714 0.0734894
15715 0.109572
15716 0.116471
15717 0.105561
15718 0.0753117
15719 0.126947
15720 0.309439
15721 0.168722
15722 0.250257
15723 0.224375
15724 0.0472139
15725 0.0501782
15726 0.0311126
15727 0.0326197
15728 0.0339808
15729 0.0235179
15730 0.0242018
15731 0.0300217
15732 0.0208474
15733 0.0184658
15734 0.0187429
15735 0.088919
15736 0.0823109
15737 0.0649866
15738 0.0589141
15739 0.04934
15740 0.035
15741 0.165554
15742 0.28564
15743 0.182429
15744 0.24851
15745 0.631131
15746 0.61385
15747 0.433354
15748 0.65135
15749 0.160785
15750 0.172309
15751 0.106299
15752 0.118596
15753 0.219404
15754 0.258086
15755 0.365775
15756 0.218611
15757 0.130342
15758 0.129902
15759 0.122434
15760 0.0803098
15761 0.167498
15762 0.112732
15763 0.116979
15764 0.110126
15765 0.245885
15766 0.233492
15767 0.156642
15768 0.231723
15769 0.0971949
15770 0.0622087
15771 0.0652743
15772 0.103713
15773 0.00916624
15774 0.0148931
15775 0.0148523
15776 0.0147528
15777 0.604314
15778 0.649951
15779 1
15780 0.626887
15781 0.318089
15782 0.451472
15783 0.41513
15784 0.293578
15785 0.148961
15786 0.0946929
15787 0.104366
15788 0.0963756
15789 1
15790 1
15791 0.0346317
15792 0.039929
15793 0.0229294
15794 0.0360451
15795 0.616623
15796 1
15797 1
15798 1
15799 0.0675191
15800 0.109118
15801 0.106401
15802 0.0665831
15803 0.415518
15804 0.421019
15805 0.299998
15806 0.635444
15807 0.414499
15808 0.428394
15809 0.411645
15810 0.451846
15811 0.315825
15812 0.289971
15813 0.297389
15814 0.385165
15815 0.233728
15816 0.251126
15817 0.551179
15818 0.574183
15819 1
15820 1
15821 0.0839886
15822 0.0701744
15823 0.0451219
15824 0.0558264
15825 0.409428
15826 0.264238
15827 0.331803
15828 0.284461
15829 0.424918
15830 0.284776
15831 0.261649
15832 0.195701
15833 0.243255
15834 0.309371
15835 0.177947
15836 0.412318
15837 0.474406
15838 0.604811
15839 0.301277
15840 0.297273
15841 0.288629
15842 0.420472
15843 0.0361589
15844 0.0319272
15845 0.0206898
15846 0.0328958
15847 0.526683
15848 0.0902272
15849 0.12111
15850 0.146786
15851 0.0907503
15852 0.0256606
15853 0.0271677
15854 0.037978
15855 0.0221043
15856 1
15857 1
15858 1
15859 0.567602
15860 0.549815
15861 1
15862 0.618718
15863 0.603528
15864 0.250073
15865 0.173304
15866 0.176534
15867 0.634252
15868 0.615309
15869 0.583484
15870 1
15871 0.488271
15872 0.351598
15873 0.33094
15874 0.40972
15875 1
15876 0.545691
15877 1
15878 0.597696
15879 0.107626
15880 0.0537645
15881 0.0787241
15882 0.0763059
15883 0.601476
15884 0.450514
15885 0.321823
15886 0.469638
15887 0.102706
15888 0.584075
15889 0.613367
15890 0.545753
15891 1
15892 0.496943
15893 1
15894 0.621838
15895 0.581937
15896 0.0841219
15897 0.0575905
15898 0.0847912
15899 0.0825396
15900 0.647085
15901 0.523711
15902 0.588731
15903 0.447136
15904 0.381021
15905 0.315577
15906 0.481852
15907 0.437391
15908 0.291593
15909 0.31479
15910 0.467686
15911 0.0526321
15912 0.0522676
15913 0.0767599
15914 0.0835072
15915 1
15916 1
15917 1
15918 0.674973
15919 0.103905
15920 0.173068
15921 0.154426
15922 0.172848
15923 0.14927
15924 0.207612
15925 0.277363
15926 0.0819584
15927 0.129673
15928 0.0739622
15929 0.324805
15930 0.368563
15931 0.511887
15932 0.625039
15933 1
15934 1
15935 0.577964
15936 1
15937 1
15938 1
15939 0.581776
15940 0.584677
15941 0.568139
15942 0.574264
15943 0.361168
15944 0.360603
15945 0.0210299
15946 0.0347425
15947 0.0207664
15948 0.0339522
15949 0.541901
15950 1
15951 0.6409
15952 0.639466
15953 0.0609022
15954 0.0569388
15955 0.0906575
15956 0.573389
15957 1
15958 0.6232
15959 1
15960 0.656635
15961 0.562145
15962 0.0381235
15963 0.023388
15964 0.0236642
15965 0.111918
15966 0.125038
15967 0.119456
15968 0.175831
15969 0.0713016
15970 0.0454942
15971 0.0584835
15972 0.0555601
15973 0.634241
15974 1
15975 1
15976 1
15977 0.154591
15978 0.106
15979 0.295217
15980 0.296074
15981 0.356861
15982 0.44029
15983 0.02333
15984 0.0323214
15985 0.143414
15986 0.113067
15987 0.0959114
15988 0.158712
15989 0.0306311
15990 0.019702
15991 0.0361993
15992 0.0321605
15993 0.0395881
15994 0.0405444
15995 0.0272345
15996 0.639976
15997 1
15998 0.631906
15999 0.0476223
16000 0.0759619
16001 0.0487314
16002 0.0756086
16003 0.0520676
16004 0.0471039
16005 0.243274
16006 0.165392
16007 0.13977
16008 0.194
16009 0.0483508
16010 0.375928
16011 0.28406
16012 0.405773
16013 0.398764
16014 0.116333
16015 0.182581
16016 0.030083
16017 0.0331782
16018 0.0393176
16019 0.0226888
16020 0.0277709
16021 0.0265439
16022 0.0419966
16023 0.0288029
16024 0.231612
16025 0.350921
16026 0.387738
16027 0.254177
16028 0.224988
16029 0.230688
16030 0.152657
16031 0.139197
16032 0.235563
16033 0.173106
16034 0.156157
16035 0.315692
16036 0.441749
16037 0.646265
16038 0.380334
16039 0.365123
16040 0.492474
16041 0.174934
16042 0.164155
16043 0.291347
16044 0.237559
16045 0.269832
16046 0.305465
16047 0.258285
16048 0.402412
16049 0.628176
16050 0.505453
16051 1
16052 1
16053 0.545566
16054 0.446946
16055 0.493952
16056 0.661493
16057 0.204667
16058 0.291183
16059 0.257461
16060 0.271427
16061 0.265369
16062 0.325171
16063 0.375712
16064 0.423773
16065 0.575323
16066 0.381199
16067 0.0825637
16068 0.0820754
16069 0.130194
16070 0.0831982
16071 0.26127
16072 0.170757
16073 0.137499
16074 0.0510156
16075 0.0324034
16076 0.0452465
16077 0.0493865
16078 0.196793
16079 0.249371
16080 0.314864
16081 0.150617
16082 0.116149
16083 0.19036
16084 0.129299
16085 0.536886
16086 0.649097
16087 0.455808
16088 1
16089 0.571515
16090 1
16091 0.592827
16092 0.092654
16093 0.13632
16094 0.168301
16095 0.0838974
16096 0.0521285
16097 0.0849337
16098 0.0785445
16099 0.410252
16100 0.252356
16101 0.299188
16102 0.145132
16103 0.0923111
16104 0.106835
16105 0.0839976
16106 0.406837
16107 0.249601
16108 0.392764
16109 0.252767
16110 0.0291839
16111 0.0296136
16112 0.0267687
16113 0.0444892
16114 0.610294
16115 1
16116 1
16117 1
16118 0.0261846
16119 0.0172955
16120 0.0278012
16121 0.0268206
16122 0.0914392
16123 0.210015
16124 0.156273
16125 0.210746
16126 0.256231
16127 0.0192239
16128 0.0195483
16129 0.019188
16130 0.562191
16131 1
16132 0.606762
16133 0.630254
16134 0.0960267
16135 0.0910063
16136 0.0613904
16137 0.059061
16138 0.194646
16139 0.200255
16140 0.287078
16141 0.283292
16142 0.040917
16143 0.0413342
16144 0.0336051
16145 0.0250487
16146 0.0360393
16147 0.0536465
16148 0.0494871
16149 0.0356844
16150 0.425672
16151 0.595357
16152 0.454053
16153 0.635413
16154 0.104008
16155 0.0844406
16156 0.0485485
16157 0.0434198
16158 0.0463558
16159 0.0307578
16160 0.0244021
16161 0.0430331
16162 0.0342504
16163 0.163006
16164 0.241734
16165 0.379872
16166 0.211182
16167 0.298097
16168 0.314818
16169 0.304222
16170 0.185129
16171 0.212612
16172 0.224203
16173 0.277578
16174 0.365303
16175 0.194268
16176 0.029452
16177 0.0203879
16178 0.0202799
16179 0.0318898
16180 0.591782
16181 1
16182 1
16183 1
16184 0.613253
16185 0.0897842
16186 0.073616
16187 0.0596111
16188 0.0584197
16189 0.0396337
16190 0.0370328
16191 0.265227
16192 0.303405
16193 0.324167
16194 0.0659486
16195 0.0619732
16196 0.0599336
16197 0.105086
16198 0.0501757
16199 0.0700189
16200 0.0479801
16201 0.0533674
16202 0.339834
16203 0.284849
16204 0.446276
16205 0.429758
16206 1
16207 0.627678
16208 0.63648
16209 0.102169
16210 0.0752969
16211 0.112832
16212 0.135834
16213 0.261722
16214 0.425787
16215 0.419767
16216 0.404842
16217 0.0183207
16218 0.029214
16219 0.0302528
16220 0.0197051
16221 0.16018
16222 0.203984
16223 0.127994
16224 0.607155
16225 0.404667
16226 0.39817
16227 0.423914
16228 0.0680496
16229 0.0461024
16230 0.256167
16231 0.348819
16232 0.275276
16233 0.42255
16234 0.569384
16235 0.57583
16236 1
16237 0.670501
16238 0.329985
16239 0.253673
16240 0.374252
16241 0.234227
16242 0.610037
16243 1
16244 0.665177
16245 0.602254
16246 1
16247 1
16248 0.618991
16249 1
16250 1
16251 0.577429
16252 0.610949
16253 0.602259
16254 0.578768
16255 0.553556
16256 0.611305
16257 1
16258 0.155826
16259 0.16679
16260 0.107993
16261 0.194251
16262 0.374141
16263 0.221044
16264 0.240262
16265 0.317114
16266 0.296384
16267 0.152829
16268 0.253133
16269 0.194518
16270 0.205407
16271 0.145868
16272 0.132622
16273 0.125251
16274 0.125852
16275 0.073841
16276 0.0734469
16277 0.599667
16278 0.588415
16279 0.448805
16280 0.353067
16281 0.384856
16282 0.623459
16283 0.416286
16284 0.579663
16285 0.351251
16286 0.423808
16287 0.410591
16288 0.452817
16289 0.336418
16290 0.0467332
16291 0.0341328
16292 0.0370563
16293 0.047487
16294 0.0337172
16295 0.033916
16296 0.054645
16297 0.0333157
16298 0.0341579
16299 1
16300 0.4979
16301 0.569912
16302 0.567545
16303 0.185933
16304 0.114192
16305 0.160112
16306 0.106274
16307 0.371208
16308 0.356773
16309 0.231892
16310 0.337364
16311 0.603206
16312 0.636093
16313 0.449507
16314 0.584909
16315 0.400191
16316 0.585446
16317 0.380344
16318 0.583961
16319 0.299096
16320 0.422822
16321 0.592914
16322 0.232209
16323 0.147772
16324 0.237599
16325 0.152907
16326 1
16327 1
16328 1
16329 0.0951889
16330 0.0619105
16331 0.0899455
16332 0.599808
16333 0.393649
16334 0.571095
16335 0.599501
16336 0.616549
16337 1
16338 1
16339 1
16340 0.236957
16341 0.129015
16342 0.140904
16343 0.191968
16344 0.0354176
16345 0.0543888
16346 0.0406271
16347 0.0271595
16348 0.0300397
16349 0.0283592
16350 0.0439451
16351 0.434785
16352 0.219454
16353 0.334554
16354 0.219763
16355 0.443415
16356 0.589004
16357 0.646623
16358 0.626378
16359 0.360099
16360 0.572617
16361 0.0386845
16362 0.0241282
16363 0.0253551
16364 0.0330333
16365 0.14165
16366 0.115361
16367 0.153871
16368 0.21176
16369 0.419179
16370 0.451581
16371 0.216878
16372 0.363749
16373 0.302886
16374 0.339168
16375 0.0439457
16376 0.0258151
16377 0.0419092
16378 0.0355047
16379 0.0288272
16380 0.0479221
16381 0.0365547
16382 0.0594404
16383 0.0515103
16384 0.0448978
16385 0.327358
16386 0.401513
16387 0.419842
16388 0.528531
16389 0.0433216
16390 0.0689789
16391 0.344555
16392 0.574765
16393 0.469704
16394 0.43266
16395 0.48874
16396 0.620501
16397 0.650351
16398 1
16399 0.322576
16400 0.224732
16401 0.303729
16402 0.428599
16403 0.417055
16404 0.286929
16405 0.274307
16406 0.444062
16407 0.299912
16408 0.655558
16409 0.618746
16410 1
16411 0.0206873
16412 0.0212242
16413 0.0215075
16414 0.0339795
16415 0.0272646
16416 0.031405
16417 0.0464727
16418 0.547428
16419 0.40461
16420 0.0272467
16421 0.0181034
16422 0.581781
16423 0.447775
16424 0.381293
16425 0.444503
16426 0.0419141
16427 0.055996
16428 0.03307
16429 0.0482174
16430 0.366337
16431 0.392943
16432 0.38695
16433 0.263537
16434 0.016601
16435 0.0162277
16436 0.0223886
16437 0.024821
16438 1
16439 1
16440 1
16441 0.641926
16442 0.120419
16443 0.102332
16444 0.122685
16445 0.460774
16446 0.361019
16447 0.25523
16448 0.405717
16449 0.0823059
16450 0.0584734
16451 0.0598342
16452 0.0477619
16453 0.133889
16454 0.131042
16455 0.195486
16456 0.199557
16457 0.0316196
16458 0.0459495
16459 0.0329978
16460 0.5952
16461 0.386048
16462 0.430753
16463 0.0348213
16464 0.0347754
16465 0.0515736
16466 0.0520305
16467 1
16468 0.606415
16469 1
16470 1
16471 0.306652
16472 0.273869
16473 0.303788
16474 0.495541
16475 1
16476 0.616529
16477 1
16478 0.622647
16479 0.635987
16480 1
16481 0.702289
16482 0.662286
16483 0.177485
16484 0.260568
16485 0.146105
16486 0.415519
16487 0.61549
16488 0.587433
16489 0.619907
16490 0.035317
16491 0.0504872
16492 0.061894
16493 0.0352752
16494 0.269813
16495 0.365521
16496 0.433138
16497 0.259826
16498 0.210507
16499 0.289473
16500 0.280142
16501 0.330124
16502 0.223508
16503 0.154251
16504 0.145575
16505 0.138759
16506 0.0940398
16507 0.0904009
16508 0.0603714
16509 1
16510 1
16511 1
16512 0.0721145
16513 0.114278
16514 0.0768456
16515 0.116518
16516 0.0828885
16517 0.0928393
16518 0.0549212
16519 0.073593
16520 0.196347
16521 0.310218
16522 0.289518
16523 0.119516
16524 0.129586
16525 0.0710102
16526 0.052012
16527 0.0825863
16528 0.0750721
16529 0.0881098
16530 0.0513514
16531 0.0763968
16532 0.0749511
16533 0.275151
16534 0.264454
16535 0.238551
16536 0.402746
16537 0.040242
16538 0.066239
16539 0.0458765
16540 0.0465842
16541 0.0338495
16542 0.0360714
16543 0.0236375
16544 0.0366657
16545 1
16546 1
16547 0.634561
16548 1
16549 0.0819507
16550 0.0829137
16551 0.0506446
16552 0.0735457
16553 0.102525
16554 0.0999907
16555 0.162725
16556 0.177287
16557 0.412665
16558 0.594142
16559 0.637387
16560 0.607729
16561 0.0237912
16562 0.035653
16563 0.0270095
16564 0.0179455
16565 0.0261346
16566 1
16567 0.594868
16568 1
16569 1
16570 0.360484
16571 0.599017
16572 0.578
16573 0.578982
16574 1
16575 0.594772
16576 0.625566
16577 0.553455
16578 0.0378103
16579 0.213519
16580 0.363257
16581 0.266559
16582 0.342249
16583 0.406065
16584 0.620643
16585 0.644288
16586 0.635091
16587 1
16588 1
16589 0.647924
16590 1
16591 0.0452998
16592 0.0601192
16593 0.0647936
16594 0.0402858
16595 0.16438
16596 0.208779
16597 0.164997
16598 0.0355466
16599 0.0723789
16600 0.0492762
16601 0.0516527
16602 0.0751738
16603 0.585236
16604 0.648425
16605 1
16606 1
16607 0.0317666
16608 0.0506382
16609 0.0331755
16610 0.0313183
16611 0.485726
16612 0.590697
16613 0.417333
16614 0.654231
16615 0.165264
16616 0.179587
16617 0.228172
16618 0.278606
16619 0.139014
16620 0.124249
16621 0.131014
16622 0.0873193
16623 0.129669
16624 0.0869707
16625 0.0825837
16626 0.17528
16627 0.241976
16628 0.317113
16629 0.180306
16630 0.241371
16631 0.244168
16632 0.413759
16633 0.300854
16634 0.414948
16635 0.270179
16636 0.303966
16637 0.425572
16638 0.318741
16639 0.512175
16640 0.591942
16641 0.511747
16642 1
16643 1
16644 1
16645 0.57964
16646 0.60511
16647 0.65872
16648 0.59463
16649 1
16650 0.521148
16651 1
16652 0.0883161
16653 0.119262
16654 0.128702
16655 0.138772
16656 0.309709
16657 0.228205
16658 0.230594
16659 0.35528
16660 0.29768
16661 0.392922
16662 0.266517
16663 0.416432
16664 0.0342714
16665 0.0486404
16666 0.0328339
16667 0.0338235
16668 0.223335
16669 0.157361
16670 0.260962
16671 0.188552
16672 0.0279754
16673 0.0175044
16674 0.0278078
16675 0.587907
16676 0.338542
16677 0.521719
16678 0.414414
16679 0.255607
16680 0.158804
16681 0.164409
16682 0.233259
16683 0.626416
16684 1
16685 0.580699
16686 0.559117
16687 0.604047
16688 1
16689 1
16690 1
16691 0.296656
16692 0.365087
16693 1
16694 0.574013
16695 0.527425
16696 1
16697 0.463233
16698 0.318963
16699 0.348701
16700 0.551442
16701 1
16702 0.665567
16703 0.600198
16704 0.63647
16705 1
16706 1
16707 0.633774
16708 0.258529
16709 0.18592
16710 0.195063
16711 0.0976068
16712 0.153312
16713 0.123187
16714 0.127124
16715 1
16716 0.659772
16717 1
16718 1
16719 0.398081
16720 0.395078
16721 0.399281
16722 0.604408
16723 0.419479
16724 0.260318
16725 0.210997
16726 0.295845
16727 0.115675
16728 0.149739
16729 0.142823
16730 0.173413
16731 0.108738
16732 0.0992686
16733 0.0880341
16734 0.144901
16735 0.174205
16736 0.134343
16737 0.199713
16738 0.0898419
16739 0.109459
16740 0.0366086
16741 0.0244752
16742 0.0384164
16743 0.0224543
16744 0.0687158
16745 0.052214
16746 0.0721013
16747 0.0455483
16748 0.580593
16749 0.629161
16750 1
16751 0.0794166
16752 0.0618093
16753 0.0949766
16754 0.0592501
16755 0.0142896
16756 0.0139032
16757 0.623664
16758 0.632611
16759 0.610366
16760 0.424896
16761 0.174166
16762 0.107466
16763 0.14846
16764 0.1489
16765 0.386756
16766 0.598912
16767 0.58958
16768 0.426451
16769 0.418504
16770 0.288738
16771 0.0556592
16772 0.0352427
16773 0.059006
16774 0.0363385
16775 0.0191502
16776 0.0138613
16777 0.0206609
16778 0.0208252
16779 0.158755
16780 0.113508
16781 0.116744
16782 0.112147
16783 0.442176
16784 0.511719
16785 0.650292
16786 0.381818
16787 0.281595
16788 0.421462
16789 0.259098
16790 1
16791 1
16792 0.65444
16793 0.384499
16794 0.364522
16795 0.396029
16796 0.240342
16797 0.405419
16798 0.404215
16799 0.391909
16800 0.601604
16801 0.114407
16802 0.179527
16803 0.0966412
16804 0.0820242
16805 0.109652
16806 0.111924
16807 0.138199
16808 0.326622
16809 0.418671
16810 0.336082
16811 0.256359
16812 0.239499
16813 0.163363
16814 0.189567
16815 0.0747103
16816 0.0808766
16817 0.106847
16818 0.0723247
16819 0.132146
16820 0.0893758
16821 0.148454
16822 0.141926
16823 0.0648778
16824 0.0487601
16825 0.042157
16826 0.394163
16827 0.259537
16828 0.355487
16829 0.232612
16830 1
16831 0.586916
16832 1
16833 0.612066
16834 0.35336
16835 0.540071
16836 0.469979
16837 0.433716
16838 1
16839 0.621626
16840 1
16841 0.363909
16842 0.580665
16843 0.638118
16844 0.509237
16845 0.16447
16846 0.125913
16847 0.0861654
16848 0.119535
16849 0.412277
16850 0.443986
16851 0.607504
16852 0.627583
16853 0.396651
16854 0.478294
16855 0.0201993
16856 0.0200958
16857 0.0197712
16858 0.385166
16859 0.285797
16860 0.20648
16861 0.056568
16862 0.0702428
16863 0.0890001
16864 0.0530295
16865 0.0397411
16866 0.0257988
16867 0.0403359
16868 0.0423692
16869 1
16870 1
16871 1
16872 1
16873 0.629947
16874 1
16875 1
16876 0.669396
16877 0.394089
16878 0.620388
16879 0.590574
16880 0.444477
16881 0.330244
16882 0.435941
16883 1
16884 0.550822
16885 0.619702
16886 1
16887 0.194514
16888 0.266935
16889 0.147147
16890 0.402771
16891 0.344192
16892 0.0296658
16893 0.0460297
16894 0.0477003
16895 0.0284509
16896 1
16897 0.560549
16898 0.0664968
16899 0.0598659
16900 0.0982991
16901 0.096277
16902 0.614036
16903 0.626946
16904 1
16905 1
16906 0.0765678
16907 0.0800153
16908 0.0541226
16909 0.0705525
16910 0.426112
16911 0.443328
16912 0.271134
16913 0.373893
16914 1
16915 1
16916 0.621142
16917 1
16918 0.439004
16919 0.401343
16920 0.626839
16921 0.573311
16922 0.399291
16923 0.415877
16924 0.32173
16925 0.084553
16926 0.052932
16927 0.0776117
16928 0.0496491
16929 0.18917
16930 0.13653
16931 0.195794
16932 0.23441
16933 0.167534
16934 0.111221
16935 0.131072
16936 0.11887
16937 0.293951
16938 0.389225
16939 0.390139
16940 0.506995
16941 0.389777
16942 0.397741
16943 0.59767
16944 0.0270036
16945 0.0262155
16946 0.0295866
16947 0.0364016
16948 0.0372906
16949 0.0407472
16950 0.0579074
16951 0.0599371
16952 1
16953 1
16954 1
16955 0.630362
16956 0.348889
16957 0.196525
16958 0.297456
16959 0.267241
16960 0.0366638
16961 0.43293
16962 0.631258
16963 0.61157
16964 0.642459
16965 0.177315
16966 0.157204
16967 0.11877
16968 0.107923
16969 0.618609
16970 0.399334
16971 0.383662
16972 0.405803
16973 0.429272
16974 0.338144
16975 0.486338
16976 0.453586
16977 0.54167
16978 0.573962
16979 0.522233
16980 1
16981 0.0664315
16982 0.0466193
16983 0.0527374
16984 0.0669291
16985 0.345155
16986 0.20387
16987 0.311297
16988 1
16989 0.560262
16990 0.0285136
16991 0.0189571
16992 0.020391
16993 0.0326863
16994 0.0294205
16995 0.0261736
16996 0.0421415
16997 0.270437
16998 0.426389
16999 0.356907
17000 0.430248
17001 0.0925254
17002 0.103459
17003 0.0775932
17004 0.0828298
17005 0.112773
17006 0.133651
17007 0.105076
17008 0.0942338
17009 0.0611957
17010 0.0599797
17011 0.185839
17012 0.186886
17013 0.320722
17014 0.63406
17015 0.607521
17016 1
17017 0.427265
17018 0.297003
17019 0.431951
17020 0.289489
17021 0.30144
17022 0.427481
17023 0.484051
17024 0.363092
17025 0.555185
17026 0.611794
17027 0.381978
17028 0.145205
17029 0.152316
17030 0.153982
17031 0.095363
17032 0.134608
17033 0.15458
17034 0.130683
17035 0.0508975
17036 0.076798
17037 0.0554608
17038 0.0501318
17039 0.284625
17040 0.194181
17041 0.275428
17042 0.315048
17043 0.296051
17044 0.298279
17045 0.447232
17046 0.0387495
17047 0.0261441
17048 0.026009
17049 0.026818
17050 1
17051 1
17052 1
17053 0.609491
17054 0.611034
17055 0.542317
17056 0.414493
17057 0.0920891
17058 0.0723282
17059 0.103442
17060 0.114772
17061 0.100787
17062 0.0694848
17063 0.039732
17064 0.0637475
17065 0.0368692
17066 0.0385726
17067 0.0743004
17068 0.0791903
17069 0.111809
17070 0.0720706
17071 0.33833
17072 0.218493
17073 0.288366
17074 0.228787
17075 0.317423
17076 0.418244
17077 0.306551
17078 0.279966
17079 0.271994
17080 0.390684
17081 0.238604
17082 0.303374
17083 0.3055
17084 1
17085 0.605536
17086 1
17087 0.6155
17088 0.633163
17089 1
17090 1
17091 1
17092 0.11555
17093 0.0886669
17094 1
17095 0.610756
17096 1
17097 1
17098 0.249127
17099 0.397574
17100 0.357866
17101 0.573006
17102 0.39087
17103 0.239925
17104 0.429539
17105 0.36468
17106 0.264147
17107 0.01335
17108 0.0140017
17109 0.0122041
17110 0.0187077
17111 1
17112 1
17113 0.56087
17114 1
17115 0.221329
17116 0.332956
17117 1
17118 0.621278
17119 0.0494139
17120 0.0502178
17121 0.0482463
17122 0.0259831
17123 0.0263898
17124 0.0399717
17125 0.0261402
17126 0.4103
17127 0.235152
17128 0.280391
17129 0.281665
17130 0.0204579
17131 0.0299673
17132 0.0195159
17133 0.0544496
17134 0.0826635
17135 0.0526596
17136 0.0507636
17137 0.0429239
17138 0.0268628
17139 0.0266157
17140 0.0270185
17141 0.0328393
17142 0.0329665
17143 0.0490938
17144 0.0332646
17145 0.0332193
17146 0.0487156
17147 0.0331631
17148 0.0328652
17149 0.312159
17150 0.428773
17151 0.568292
17152 0.440384
17153 1
17154 0.629865
17155 1
17156 1
17157 1
17158 0.652306
17159 0.612714
17160 0.0374375
17161 0.0404831
17162 0.0406149
17163 0.05808
17164 0.270954
17165 0.221739
17166 0.237671
17167 0.267844
17168 0.230945
17169 0.232484
17170 0.294171
17171 0.16191
17172 0.253431
17173 0.123526
17174 0.125758
17175 0.0797085
17176 0.106836
17177 0.052799
17178 0.0516005
17179 0.0813235
17180 0.0472201
17181 0.0312902
17182 0.0302035
17183 0.0297631
17184 0.267897
17185 0.32883
17186 0.385439
17187 0.209651
17188 0.0888474
17189 0.0518496
17190 0.0827114
17191 0.0661806
17192 0.0405381
17193 0.0246331
17194 0.0285372
17195 0.0269565
17196 0.041545
17197 0.0230685
17198 0.0353039
17199 0.0393173
17200 0.083039
17201 0.0901765
17202 0.122736
17203 0.126786
17204 0.0118944
17205 0.0131796
17206 0.0230104
17207 0.615775
17208 1
17209 0.562459
17210 0.63232
17211 0.388384
17212 0.600901
17213 0.606548
17214 0.0497379
17215 0.0322051
17216 0.0502035
17217 0.0315882
17218 0.0317263
17219 0.0302753
17220 0.0201395
17221 0.616428
17222 0.388917
17223 0.631866
17224 0.597475
17225 0.0975241
17226 0.107023
17227 0.0366712
17228 0.0249176
17229 0.0333072
17230 0.451715
17231 0.116044
17232 0.144922
17233 0.379535
17234 0.597103
17235 0.615068
17236 0.45777
17237 0.203637
17238 0.201532
17239 0.131605
17240 0.210652
17241 0.253291
17242 0.375117
17243 0.427293
17244 0.243384
17245 0.4266
17246 0.319113
17247 0.543716
17248 0.566756
17249 0.406745
17250 0.304155
17251 0.373408
17252 0.20914
17253 0.021435
17254 0.0340509
17255 0.0222761
17256 0.023556
17257 0.627305
17258 0.456359
17259 0.544845
17260 0.650121
17261 0.0298947
17262 0.016777
17263 0.0253314
17264 0.0245691
17265 0.100399
17266 0.116337
17267 0.0958543
17268 0.155044
17269 0.443847
17270 0.320106
17271 0.294698
17272 0.288784
17273 0.48821
17274 0.326911
17275 0.441126
17276 0.432701
17277 0.20314
17278 0.206899
17279 0.204428
17280 0.291648
17281 0.174686
17282 0.260268
17283 0.2321
17284 0.469063
17285 0.31687
17286 1
17287 1
17288 0.624499
17289 1
17290 0.144758
17291 0.240266
17292 0.163573
17293 0.135815
17294 0.108598
17295 0.63166
17296 0.627688
17297 1
17298 1
17299 0.0649938
17300 0.120524
17301 0.103933
17302 0.434273
17303 0.334996
17304 0.261389
17305 0.355208
17306 1
17307 1
17308 0.626577
17309 1
17310 0.210792
17311 0.203131
17312 0.12162
17313 0.263734
17314 0.407188
17315 0.268471
17316 0.272875
17317 0.292051
17318 1
17319 1
17320 0.550724
17321 1
17322 0.595336
17323 0.42915
17324 0.639996
17325 0.546377
17326 0.60624
17327 0.633399
17328 0.612267
17329 1
17330 0.279816
17331 0.29557
17332 0.250427
17333 0.171205
17334 0.626492
17335 1
17336 0.612511
17337 0.637001
17338 0.193551
17339 0.237301
17340 0.29567
17341 1
17342 0.0896773
17343 0.125598
17344 0.0810975
17345 0.160513
17346 0.140743
17347 0.1091
17348 0.154121
17349 0.0317735
17350 0.033884
17351 0.0330774
17352 0.048462
17353 0.0456062
17354 0.027143
17355 0.0434659
17356 0.0376611
17357 0.158008
17358 0.175718
17359 0.159905
17360 0.158973
17361 0.260365
17362 0.594449
17363 0.421016
17364 0.452342
17365 0.307046
17366 0.0773593
17367 0.075534
17368 0.0848544
17369 0.122207
17370 0.103554
17371 0.129084
17372 0.292475
17373 0.21463
17374 0.230121
17375 0.21388
17376 0.139458
17377 0.0873698
17378 0.0865355
17379 0.106699
17380 0.148361
17381 0.633741
17382 0.611813
17383 0.614697
17384 0.38993
17385 0.38353
17386 0.29206
17387 0.346544
17388 0.376067
17389 0.399592
17390 0.601494
17391 0.406301
17392 0.145385
17393 0.232373
17394 0.138291
17395 0.350833
17396 0.615425
17397 0.375281
17398 0.444948
17399 0.170428
17400 0.125791
17401 0.184206
17402 0.127904
17403 1
17404 1
17405 1
17406 0.593975
17407 0.139824
17408 0.0977262
17409 0.187551
17410 0.247808
17411 0.226696
17412 0.338095
17413 0.563567
17414 1
17415 1
17416 0.097344
17417 0.184419
17418 0.0982543
17419 0.156306
17420 1
17421 0.604507
17422 1
17423 1
17424 0.0607993
17425 0.0360601
17426 0.0530887
17427 0.0356468
17428 0.235493
17429 0.25673
17430 0.292259
17431 0.356418
17432 0.0399023
17433 0.0660597
17434 0.0451048
17435 0.0613178
17436 0.16652
17437 0.102382
17438 0.0979835
17439 0.147741
17440 0.0965821
17441 0.093064
17442 0.0635288
17443 0.0702829
17444 0.0297312
17445 0.0340153
17446 0.382554
17447 0.40702
17448 0.253117
17449 0.360717
17450 0.124762
17451 0.212772
17452 0.18892
17453 0.19432
17454 1
17455 0.588978
17456 1
17457 1
17458 0.277125
17459 0.205617
17460 0.155893
17461 0.240567
17462 0.612672
17463 0.629142
17464 0.0337614
17465 0.0529444
17466 0.272914
17467 0.267942
17468 0.259463
17469 0.40185
17470 0.416502
17471 0.400716
17472 0.375265
17473 0.599026
17474 1
17475 0.589584
17476 0.0773588
17477 0.051686
17478 0.0516019
17479 0.0882532
17480 0.186061
17481 0.2839
17482 0.266392
17483 0.286516
17484 0.0895847
17485 0.0740104
17486 1
17487 1
17488 1
17489 0.564587
17490 0.127322
17491 0.123209
17492 0.188422
17493 0.129824
17494 0.0191302
17495 0.0200371
17496 0.0196149
17497 0.029019
17498 1
17499 0.598841
17500 1
17501 1
17502 0.628065
17503 0.3949
17504 0.0438866
17505 0.369749
17506 0.26002
17507 0.220914
17508 0.0766504
17509 0.0499099
17510 0.0619514
17511 0.0796048
17512 0.373292
17513 0.54167
17514 0.418131
17515 0.0601319
17516 0.0671061
17517 0.04886
17518 0.0858563
17519 0.45385
17520 0.493993
17521 0.402314
17522 0.293355
17523 0.580147
17524 1
17525 1
17526 1
17527 0.379005
17528 0.24285
17529 0.308473
17530 0.232486
17531 0.597311
17532 0.540368
17533 1
17534 0.45357
17535 0.0407125
17536 0.0440052
17537 0.0271019
17538 0.0273002
17539 0.0330382
17540 0.0362453
17541 0.0550563
17542 0.282405
17543 0.43757
17544 0.523898
17545 0.355555
17546 0.115692
17547 0.203112
17548 0.261429
17549 0.17061
17550 0.166711
17551 0.173244
17552 0.193422
17553 0.12964
17554 0.127638
17555 0.150769
17556 0.635601
17557 0.575358
17558 0.375315
17559 0.603508
17560 0.490592
17561 1
17562 0.571312
17563 0.411504
17564 0.377034
17565 0.607518
17566 0.0549259
17567 0.0680043
17568 0.0916997
17569 0.0680002
17570 0.636606
17571 0.494117
17572 0.476406
17573 0.387438
17574 0.101057
17575 0.107547
17576 0.262538
17577 0.245177
17578 0.174609
17579 0.299958
17580 0.255374
17581 0.316093
17582 0.247089
17583 0.555992
17584 1
17585 0.0439656
17586 0.0543738
17587 0.0348654
17588 0.0506134
17589 0.215642
17590 0.237518
17591 0.146547
17592 0.251017
17593 0.622455
17594 1
17595 1
17596 1
17597 0.0546599
17598 0.076082
17599 0.0593608
17600 0.0943139
17601 0.0272921
17602 0.0417712
17603 0.0280963
17604 0.259427
17605 0.388312
17606 0.486869
17607 0.43731
17608 0.0633345
17609 0.0627694
17610 0.0946819
17611 0.0636471
17612 0.652605
17613 0.445014
17614 0.413128
17615 0.37217
17616 0.101615
17617 0.0956382
17618 0.164229
17619 0.119338
17620 0.144571
17621 0.0485256
17622 0.0438446
17623 0.0441198
17624 0.0292294
17625 0.431224
17626 0.305456
17627 0.252587
17628 0.466043
17629 0.0686746
17630 0.0738389
17631 0.0553904
17632 0.0557965
17633 0.0579562
17634 0.0379489
17635 0.0384674
17636 0.224994
17637 0.592204
17638 0.642333
17639 1
17640 0.436683
17641 0.413071
17642 0.295268
17643 0.355054
17644 0.629312
17645 1
17646 1
17647 0.646997
17648 0.137026
17649 0.234883
17650 0.200188
17651 0.134208
17652 0.123897
17653 0.108215
17654 0.0800252
17655 0.408664
17656 0.584821
17657 0.572651
17658 0.436846
17659 0.0415867
17660 0.0434518
17661 0.061527
17662 0.0417946
17663 1
17664 1
17665 1
17666 0.649881
17667 0.621067
17668 0.380788
17669 0.39013
17670 0.386583
17671 0.136553
17672 0.136662
17673 0.13454
17674 0.203954
17675 0.0510494
17676 0.0381588
17677 0.0340638
17678 0.0327636
17679 0.118309
17680 0.169496
17681 0.107499
17682 0.145876
17683 0.080549
17684 0.0902922
17685 0.0808345
17686 0.134366
17687 0.0316306
17688 0.0309983
17689 0.019148
17690 0.0295654
17691 0.433314
17692 0.519754
17693 0.630948
17694 0.638453
17695 0.0489207
17696 0.0854405
17697 0.0695619
17698 0.529945
17699 1
17700 0.633871
17701 1
17702 0.665896
17703 1
17704 0.60505
17705 1
17706 1
17707 1
17708 0.440354
17709 0.650326
17710 0.589163
17711 0.0475956
17712 0.0678843
17713 0.0655486
17714 0.0448889
17715 0.0458546
17716 0.0607704
17717 0.0662652
17718 0.0265518
17719 0.026163
17720 0.0329691
17721 0.0193029
17722 0.0610261
17723 0.0443743
17724 0.084046
17725 0.0652085
17726 0.611106
17727 1
17728 1
17729 1
17730 1
17731 0.600304
17732 1
17733 0.0853931
17734 0.0533592
17735 0.0675763
17736 1
17737 0.630484
17738 1
17739 1
17740 0.0269736
17741 0.0277381
17742 0.0418442
17743 0.0275954
17744 0.0959935
17745 0.148442
17746 0.161077
17747 0.13686
17748 0.0395657
17749 0.249206
17750 0.256975
17751 0.167674
17752 0.259979
17753 0.604725
17754 1
17755 1
17756 0.672512
17757 0.627109
17758 0.589517
17759 0.451641
17760 0.647381
17761 0.417445
17762 0.361804
17763 0.235568
17764 0.360015
17765 0.278953
17766 0.535112
17767 0.421933
17768 0.0275342
17769 0.0434236
17770 0.0426762
17771 0.0356352
17772 1
17773 0.605896
17774 1
17775 0.064253
17776 0.0423226
17777 0.0575709
17778 0.0432066
17779 0.664951
17780 0.542015
17781 0.645439
17782 0.181434
17783 0.181003
17784 0.277512
17785 0.302455
17786 0.084147
17787 0.0938744
17788 0.0596672
17789 0.0539944
17790 0.0276744
17791 0.0274486
17792 0.0336466
17793 0.268495
17794 0.275283
17795 0.184073
17796 0.274346
17797 0.22238
17798 0.191148
17799 0.137824
17800 0.161301
17801 0.615613
17802 1
17803 1
17804 1
17805 0.0408731
17806 0.160285
17807 0.0859467
17808 0.106082
17809 0.128588
17810 0.214401
17811 0.226692
17812 0.15398
17813 0.145101
17814 0.309965
17815 0.0436887
17816 0.0295882
17817 0.0346389
17818 0.048586
17819 0.168498
17820 0.248631
17821 0.165786
17822 0.204381
17823 0.235681
17824 0.273382
17825 0.192855
17826 0.315983
17827 0.63836
17828 1
17829 0.537512
17830 0.239966
17831 0.24311
17832 0.171828
17833 0.181658
17834 0.122461
17835 0.112408
17836 0.179356
17837 0.27772
17838 0.272629
17839 0.0238784
17840 0.0238696
17841 0.0243142
17842 0.0352779
17843 0.0978537
17844 0.0706274
17845 0.0943548
17846 0.0710294
17847 0.306824
17848 0.296026
17849 0.208792
17850 0.244979
17851 0.404508
17852 0.197225
17853 0.263089
17854 0.023935
17855 0.023671
17856 0.34396
17857 0.498169
17858 0.612245
17859 0.033767
17860 0.0531143
17861 0.0323885
17862 0.212888
17863 0.149755
17864 0.128079
17865 0.118597
17866 0.623513
17867 1
17868 1
17869 1
17870 0.0529587
17871 0.036719
17872 0.0370845
17873 0.0363933
17874 0.59621
17875 1
17876 0.614184
17877 1
17878 0.434562
17879 0.55963
17880 0.0690007
17881 0.0459978
17882 0.0678143
17883 0.161528
17884 0.161544
17885 0.125168
17886 0.241961
17887 0.243733
17888 0.14533
17889 0.20105
17890 0.06793
17891 0.0457541
17892 0.0770013
17893 0.0564653
17894 0.231193
17895 0.218016
17896 0.31058
17897 0.208387
17898 0.0270037
17899 0.047437
17900 0.0405811
17901 0.0301819
17902 0.0640681
17903 0.0639126
17904 0.061944
17905 0.0642666
17906 0.065626
17907 0.0945749
17908 0.333373
17909 0.489326
17910 0.242319
17911 0.418768
17912 0.356318
17913 0.0412267
17914 0.0404594
17915 0.0729685
17916 0.0431541
17917 0.397801
17918 0.271954
17919 0.467361
17920 0.569767
17921 0.024937
17922 0.0404944
17923 0.0343058
17924 0.039145
17925 0.231289
17926 0.143244
17927 0.148677
17928 0.584975
17929 0.395963
17930 0.582531
17931 0.0813815
17932 0.0916833
17933 0.0648112
17934 0.0611074
17935 0.0435834
17936 0.0241145
17937 0.0307784
17938 0.0351322
17939 0.0317945
17940 0.0313782
17941 0.0307628
17942 0.0442491
17943 0.0274655
17944 0.0191763
17945 0.0193813
17946 0.0251092
17947 0.0294738
17948 0.0183532
17949 0.0264502
17950 0.0303647
17951 0.239573
17952 0.167397
17953 0.296093
17954 0.213457
17955 0.332626
17956 0.353012
17957 0.40105
17958 0.536776
17959 0.17638
17960 0.133137
17961 0.211928
17962 0.129015
17963 0.606811
17964 1
17965 1
17966 0.107583
17967 0.125842
17968 0.439344
17969 0.303053
17970 0.455235
17971 0.513076
17972 0.0110771
17973 0.0166788
17974 0.154187
17975 0.242652
17976 0.233896
17977 0.24589
17978 0.142497
17979 0.0890501
17980 0.36127
17981 0.377186
17982 0.448278
17983 0.630792
17984 0.13537
17985 0.0821198
17986 0.104642
17987 0.104736
17988 0.132055
17989 0.0920362
17990 0.072475
17991 0.0923558
17992 0.429438
17993 0.317443
17994 0.27688
17995 0.399923
17996 0.0608994
17997 0.089232
17998 0.0557546
17999 0.0867653
18000 0.0195739
18001 0.0117594
18002 0.0192613
18003 0.0120326
18004 0.190229
18005 0.218484
18006 0.139259
18007 0.14267
18008 0.122381
18009 0.20681
18010 0.180798
18011 0.157972
18012 0.453649
18013 0.473091
18014 0.345188
18015 0.591698
18016 0.639387
18017 1
18018 1
18019 1
18020 0.641473
18021 1
18022 1
18023 1
18024 0.173478
18025 0.158776
18026 0.118931
18027 0.157184
18028 1
18029 0.664541
18030 1
18031 0.603401
18032 0.0259225
18033 0.0254491
18034 0.0244751
18035 0.0401706
18036 0.0386235
18037 0.0261473
18038 0.026295
18039 0.0444503
18040 0.293113
18041 1
18042 0.5791
18043 0.651928
18044 0.601218
18045 0.192528
18046 0.215359
18047 0.281782
18048 0.156376
18049 0.0964021
18050 0.0918685
18051 0.167939
18052 0.151909
18053 0.198703
18054 0.0822192
18055 0.111312
18056 0.0764355
18057 0.119369
18058 0.620576
18059 0.556227
18060 0.416561
18061 0.406564
18062 0.192894
18063 0.169359
18064 0.156168
18065 0.295188
18066 0.643906
18067 0.459486
18068 0.535835
18069 0.591947
18070 0.647052
18071 1
18072 1
18073 0.591558
18074 0.249999
18075 0.158932
18076 0.158116
18077 0.144733
18078 0.310082
18079 0.496181
18080 0.426786
18081 0.0242743
18082 0.03069
18083 0.0196019
18084 0.0215668
18085 0.0522693
18086 0.0320172
18087 0.0480554
18088 0.0322934
18089 0.415769
18090 0.605895
18091 0.372363
18092 0.459613
18093 0.0432492
18094 0.0424618
18095 0.027056
18096 0.0410433
18097 0.140278
18098 0.135792
18099 0.136687
18100 0.235734
18101 0.433182
18102 0.393045
18103 0.362603
18104 0.0184878
18105 0.0180906
18106 0.018238
18107 0.0268903
18108 0.242016
18109 0.278993
18110 0.222713
18111 0.306827
18112 0.139338
18113 0.100461
18114 0.142878
18115 0.0922082
18116 0.110053
18117 0.112329
18118 0.074844
18119 0.104705
18120 0.0739349
18121 0.107208
18122 0.0765867
18123 0.0683154
18124 0.0562559
18125 0.0375245
18126 0.0586259
18127 0.0897026
18128 0.0562193
18129 0.0674094
18130 0.0893484
18131 0.0728632
18132 0.0463719
18133 0.067311
18134 0.0456959
18135 0.36024
18136 0.251153
18137 0.297743
18138 0.365234
18139 0.102589
18140 0.0781797
18141 0.0533722
18142 0.311525
18143 0.307291
18144 0.446323
18145 0.327557
18146 0.285419
18147 0.248352
18148 0.175925
18149 0.229691
18150 0.0198229
18151 0.0199889
18152 0.0132498
18153 0.012587
18154 0.398059
18155 0.600011
18156 0.419766
18157 0.605272
18158 0.137224
18159 0.146733
18160 0.0872721
18161 0.116037
18162 0.625244
18163 0.411845
18164 0.365354
18165 0.450612
18166 1
18167 1
18168 1
18169 0.621426
18170 0.120037
18171 0.163796
18172 0.108117
18173 0.111155
18174 0.339971
18175 0.19653
18176 0.241956
18177 0.285172
18178 0.0230121
18179 0.0231391
18180 0.0774948
18181 0.074235
18182 0.112109
18183 0.118132
18184 0.0723015
18185 0.0722017
18186 0.10394
18187 0.110356
18188 0.158505
18189 0.138816
18190 0.105487
18191 0.121231
18192 0.634551
18193 0.627794
18194 1
18195 0.605854
18196 0.353242
18197 0.24654
18198 0.208421
18199 0.289817
18200 0.0478464
18201 0.0712116
18202 0.0489867
18203 0.568537
18204 0.595735
18205 1
18206 0.609563
18207 0.185538
18208 0.1927
18209 0.120254
18210 0.561854
18211 0.347997
18212 0.436768
18213 0.587936
18214 0.205611
18215 0.319602
18216 0.279247
18217 0.272906
18218 0.178964
18219 0.262913
18220 0.612632
18221 0.437087
18222 0.141035
18223 0.110188
18224 0.0946394
18225 0.115582
18226 0.343477
18227 0.377706
18228 0.200633
18229 0.586021
18230 0.619989
18231 0.386558
18232 0.499643
18233 0.607131
18234 0.431876
18235 0.400894
18236 0.617371
18237 0.569743
18238 0.398951
18239 0.0920701
18240 0.137729
18241 0.0832981
18242 0.164601
18243 0.255392
18244 0.254343
18245 0.0628089
18246 0.0940664
18247 0.0698292
18248 0.0717198
18249 0.113915
18250 0.112391
18251 0.135706
18252 0.140842
18253 0.169082
18254 0.153602
18255 0.136497
18256 0.613846
18257 0.614859
18258 0.431904
18259 0.0407
18260 0.0647528
18261 0.0616587
18262 0.191347
18263 0.419823
18264 0.588789
18265 0.426243
18266 0.613637
18267 0.161502
18268 0.0939271
18269 0.128708
18270 0.123904
18271 0.152734
18272 0.114389
18273 0.153114
18274 0.102715
18275 0.0997112
18276 0.173941
18277 0.150458
18278 0.151595
18279 0.154221
18280 0.201817
18281 0.319596
18282 0.192501
18283 0.248529
18284 0.221526
18285 0.0204141
18286 0.0308398
18287 0.0315552
18288 0.126443
18289 0.11718
18290 0.198973
18291 0.202453
18292 0.0424966
18293 0.0279567
18294 0.0431578
18295 0.0464037
18296 0.294126
18297 0.300724
18298 0.216257
18299 0.339069
18300 0.204709
18301 0.194543
18302 0.287787
18303 0.0194991
18304 0.0188922
18305 0.0268939
18306 0.020469
18307 0.0693469
18308 0.0460375
18309 0.0729213
18310 0.15588
18311 0.17256
18312 0.0358422
18313 0.0343631
18314 0.0339443
18315 0.0548572
18316 0.208808
18317 0.360636
18318 0.20942
18319 0.206257
18320 0.0464501
18321 0.0498682
18322 0.0722509
18323 0.0505821
18324 0.188462
18325 0.219812
18326 0.121704
18327 0.1517
18328 0.591776
18329 0.523412
18330 1
18331 0.0558537
18332 0.0524411
18333 0.0917821
18334 0.0540798
18335 0.0785344
18336 0.0545912
18337 0.0506547
18338 0.0521447
18339 0.0368451
18340 0.0280153
18341 0.0264144
18342 0.0357754
18343 0.0445915
18344 1
18345 1
18346 0.0722244
18347 0.12187
18348 0.0687261
18349 0.101813
18350 0.408853
18351 0.594027
18352 0.600424
18353 0.63765
18354 0.0662836
18355 0.0835177
18356 0.0761311
18357 0.0491835
18358 0.0836991
18359 0.123212
18360 0.0846444
18361 0.102515
18362 0.124351
18363 0.169068
18364 0.210384
18365 0.193507
18366 0.22123
18367 0.300821
18368 0.369679
18369 0.237127
18370 1
18371 0.650186
18372 1
18373 1
18374 0.166224
18375 0.0990226
18376 0.158651
18377 0.146712
18378 0.290978
18379 0.28164
18380 0.267544
18381 0.18271
18382 0.277227
18383 0.263665
18384 0.608898
18385 1
18386 1
18387 1
18388 1
18389 1
18390 1
18391 0.578908
18392 0.166545
18393 0.263946
18394 0.160667
18395 0.18387
18396 0.427837
18397 0.598169
18398 0.583475
18399 0.412964
18400 0.342785
18401 0.565514
18402 0.622543
18403 1
18404 0.604691
18405 1
18406 1
18407 0.286369
18408 0.319107
18409 0.2917
18410 0.192687
18411 1
18412 0.60567
18413 0.59398
18414 1
18415 0.293204
18416 0.424323
18417 0.396702
18418 0.422616
18419 0.311386
18420 0.385132
18421 0.288385
18422 0.188409
18423 0.283124
18424 0.23749
18425 0.106406
18426 0.10408
18427 0.113371
18428 0.168632
18429 0.121479
18430 0.192484
18431 0.11998
18432 0.179727
18433 1
18434 0.0577834
18435 0.0730576
18436 0.161425
18437 0.0775715
18438 0.1208
18439 0.0832908
18440 0.0644179
18441 0.171242
18442 0.199395
18443 0.118089
18444 0.0998879
18445 0.118497
18446 0.0761184
18447 0.314676
18448 0.14916
18449 0.211577
18450 0.0928491
18451 0.0870736
18452 0.0643701
18453 0.104643
18454 0.361421
18455 0.455894
18456 0.416175
18457 0.306426
18458 0.400871
18459 0.0391806
18460 0.061288
18461 0.0611435
18462 0.0597109
18463 0.12057
18464 0.0903738
18465 0.198889
18466 0.283907
18467 0.300367
18468 0.242525
18469 0.0724447
18470 0.0639044
18471 0.111556
18472 0.0894708
18473 0.121656
18474 0.593987
18475 0.0925958
18476 0.140943
18477 0.147792
18478 0.13844
18479 0.129223
18480 0.142052
18481 0.104127
18482 0.0913746
18483 0.0378091
18484 0.0251729
18485 0.0258297
18486 0.0408357
18487 1
18488 1
18489 1
18490 0.580986
18491 0.632153
18492 1
18493 1
18494 0.589272
18495 0.144701
18496 0.14524
18497 0.21853
18498 0.219834
18499 0.104808
18500 0.0661306
18501 0.120297
18502 0.0661488
18503 0.141213
18504 0.193239
18505 0.167432
18506 0.235166
18507 0.312894
18508 0.34196
18509 0.179587
18510 0.115982
18511 0.134562
18512 0.31812
18513 0.295956
18514 0.301931
18515 0.473611
18516 0.151476
18517 0.143753
18518 0.139335
18519 0.0926088
18520 0.560306
18521 0.618134
18522 0.396745
18523 0.107645
18524 0.167368
18525 0.11458
18526 0.132761
18527 0.234598
18528 0.404781
18529 0.224962
18530 0.0551215
18531 0.0400728
18532 0.0583107
18533 0.0771358
18534 0.0975548
18535 0.0540049
18536 0.0663821
18537 0.0645183
18538 0.0632252
18539 0.053201
18540 0.0881562
18541 0.01808
18542 0.018003
18543 0.0179621
18544 0.0264877
18545 0.253351
18546 0.224492
18547 0.158218
18548 0.470282
18549 0.447794
18550 0.637349
18551 0.0499707
18552 0.0501009
18553 0.032983
18554 1
18555 0.643283
18556 1
18557 1
18558 0.0644479
18559 0.0569411
18560 0.0392056
18561 0.0672704
18562 0.596351
18563 0.420867
18564 0.340577
18565 0.586027
18566 0.0199275
18567 0.0305867
18568 0.026285
18569 1
18570 1
18571 1
18572 0.274831
18573 0.208781
18574 0.314438
18575 0.344378
18576 0.378123
18577 0.324807
18578 0.257773
18579 0.327198
18580 0.0340933
18581 0.0335288
18582 0.137986
18583 0.0468421
18584 0.032698
18585 0.0859879
18586 0.0556682
18587 0.0571733
18588 0.0798299
18589 0.232527
18590 0.162561
18591 0.28162
18592 0.257821
18593 0.656176
18594 0.627212
18595 0.588081
18596 0.434655
18597 0.499237
18598 0.688669
18599 0.242456
18600 0.313848
18601 0.393679
18602 0.223253
18603 0.142267
18604 0.168218
18605 0.120353
18606 0.280469
18607 0.387169
18608 0.244184
18609 0.28566
18610 0.343241
18611 0.49905
18612 0.12794
18613 0.186886
18614 0.122333
18615 0.151304
18616 0.0214956
18617 0.0308968
18618 0.0403634
18619 0.0270627
18620 0.174151
18621 0.153384
18622 0.229944
18623 0.233156
18624 0.135299
18625 0.0868878
18626 0.10502
18627 0.0976002
18628 0.0799834
18629 0.0509472
18630 0.060078
18631 0.308674
18632 0.487828
18633 0.383223
18634 0.450959
18635 0.0415615
18636 0.0257624
18637 0.0257847
18638 0.0426529
18639 0.134114
18640 0.225349
18641 0.122318
18642 0.176399
18643 0.0169695
18644 0.0200408
18645 0.0217959
18646 0.0260806
18647 0.101671
18648 0.0699075
18649 0.0686275
18650 0.0589799
18651 0.03346
18652 0.0302809
18653 0.0303904
18654 0.0487471
18655 1
18656 1
18657 0.591009
18658 0.0437595
18659 0.157439
18660 0.188589
18661 0.0415743
18662 0.0264252
18663 0.0279269
18664 0.0267656
18665 0.113238
18666 0.107955
18667 0.0675126
18668 0.103059
18669 0.0547168
18670 0.102553
18671 0.110928
18672 0.0841847
18673 0.0977509
18674 0.0700424
18675 0.333398
18676 0.410715
18677 0.403867
18678 0.568426
18679 0.311272
18680 0.211228
18681 0.276835
18682 0.188251
18683 0.642426
18684 0.568067
18685 0.0602105
18686 0.0538692
18687 0.0803145
18688 0.0524006
18689 1
18690 1
18691 1
18692 0.608412
18693 0.116817
18694 0.102036
18695 0.0864989
18696 0.144955
18697 0.0415943
18698 0.065306
18699 0.0436244
18700 0.0411081
18701 0.0296431
18702 0.0286138
18703 0.029066
18704 0.0480252
18705 0.602636
18706 0.218408
18707 0.35438
18708 0.280876
18709 0.419663
18710 0.33602
18711 0.27346
18712 0.215523
18713 0.375851
18714 0.0506304
18715 0.0720907
18716 0.434116
18717 0.611985
18718 0.566871
18719 0.591412
18720 0.180348
18721 0.186715
18722 0.15822
18723 0.0797426
18724 0.0564315
18725 0.0619266
18726 0.380069
18727 0.22225
18728 0.246434
18729 0.275455
18730 0.64259
18731 1
18732 1
18733 0.544419
18734 0.176897
18735 0.201399
18736 0.121978
18737 0.248337
18738 0.304976
18739 0.176275
18740 0.250222
18741 0.0347081
18742 0.0519714
18743 0.0330803
18744 0.0338486
18745 0.437353
18746 0.593127
18747 0.413356
18748 0.423304
18749 0.439239
18750 0.418016
18751 0.635992
18752 0.0874454
18753 0.0917533
18754 0.114418
18755 0.132417
18756 0.0445486
18757 0.0468766
18758 0.0666137
18759 0.0602411
18760 0.0182061
18761 0.017151
18762 0.0278485
18763 0.0169648
18764 0.366942
18765 0.301723
18766 0.257167
18767 0.42634
18768 0.0948019
18769 0.0360643
18770 0.0352778
18771 0.0364445
18772 0.0521694
18773 0.0570099
18774 0.0394923
18775 0.0376878
18776 0.0765719
18777 0.546991
18778 0.626091
18779 1
18780 0.616021
18781 0.0499638
18782 0.0720925
18783 0.0995838
18784 0.0729104
18785 0.120094
18786 0.139768
18787 0.123974
18788 0.0787651
18789 0.195941
18790 0.286181
18791 0.222764
18792 0.367116
18793 0.0319978
18794 0.0381336
18795 0.0357719
18796 0.0475128
18797 0.0298187
18798 0.0414747
18799 0.15408
18800 0.240234
18801 0.207304
18802 0.0463869
18803 0.0262943
18804 0.0301448
18805 0.0441981
18806 0.434239
18807 0.399147
18808 0.258548
18809 0.364358
18810 0.387925
18811 0.358981
18812 0.156097
18813 0.0957558
18814 0.174793
18815 0.144324
18816 0.0409459
18817 0.04815
18818 0.0340404
18819 0.0946961
18820 0.138491
18821 0.132854
18822 0.16057
18823 0.190784
18824 0.178371
18825 0.12525
18826 0.122978
18827 0.0378477
18828 0.0409451
18829 0.0243348
18830 0.039393
18831 0.393301
18832 0.325009
18833 0.273589
18834 0.598381
18835 1
18836 1
18837 1
18838 0.599426
18839 0.387548
18840 0.400202
18841 0.598138
18842 0.523995
18843 1
18844 1
18845 1
18846 0.548975
18847 0.229373
18848 0.288812
18849 0.403443
18850 0.204237
18851 0.324133
18852 0.251487
18853 0.415338
18854 0.342006
18855 0.0512924
18856 0.0516113
18857 0.0347801
18858 0.0573953
18859 0.225128
18860 0.152423
18861 0.137642
18862 0.15131
18863 0.126588
18864 0.128353
18865 0.20137
18866 0.144686
18867 0.284965
18868 0.255286
18869 1
18870 0.660032
18871 0.0192516
18872 0.020105
18873 0.0213218
18874 0.0291344
18875 0.0218688
18876 0.0216202
18877 0.0334086
18878 0.0201741
18879 1
18880 0.627967
18881 0.580171
18882 0.625346
18883 0.458635
18884 0.396431
18885 0.592704
18886 0.445097
18887 0.525395
18888 0.0272436
18889 0.0288561
18890 0.0421621
18891 0.0271766
18892 0.158518
18893 0.233241
18894 0.235389
18895 0.291252
18896 0.355481
18897 0.23428
18898 0.435028
18899 0.34707
18900 0.348576
18901 0.0598108
18902 0.0347961
18903 0.0360243
18904 0.0546936
18905 0.0128028
18906 0.0184892
18907 0.0208651
18908 0.0118769
18909 0.172578
18910 0.17961
18911 0.117542
18912 0.189905
18913 1
18914 1
18915 0.568264
18916 0.62479
18917 0.073369
18918 0.438424
18919 0.538596
18920 0.0225089
18921 0.0227148
18922 0.170584
18923 0.168294
18924 0.169292
18925 1
18926 1
18927 1
18928 0.65964
18929 1
18930 0.665101
18931 1
18932 1
18933 0.645739
18934 0.567929
18935 0.609163
18936 0.441491
18937 0.274715
18938 0.184274
18939 0.411877
18940 0.453977
18941 0.294468
18942 0.284538
18943 0.286414
18944 0.431853
18945 0.4311
18946 0.276588
18947 0.189479
18948 0.177425
18949 0.19448
18950 0.116676
18951 0.021636
18952 0.035315
18953 0.035558
18954 0.642076
18955 1
18956 0.638481
18957 0.530018
18958 1
18959 0.259459
18960 0.212353
18961 0.204293
18962 0.159027
18963 0.231548
18964 0.237259
18965 0.148712
18966 0.299376
18967 0.135975
18968 0.0944631
18969 0.139853
18970 0.611152
18971 1
18972 0.483758
18973 0.629964
18974 0.207406
18975 0.208944
18976 1
18977 1
18978 0.618316
18979 1
18980 1
18981 0.650907
18982 1
18983 0.231757
18984 0.192958
18985 0.139231
18986 1
18987 0.646277
18988 0.527616
18989 1
18990 0.304637
18991 0.306398
18992 0.433221
18993 0.393633
18994 0.136844
18995 0.177488
18996 0.195344
18997 0.17925
18998 0.204044
18999 0.29596
19000 0.0238814
19001 0.0361068
19002 0.0238053
19003 0.0238573
19004 0.336548
19005 0.209316
19006 0.368198
19007 0.290668
19008 0.645882
19009 0.55202
19010 0.612688
19011 1
19012 0.0290963
19013 0.0519049
19014 0.0385034
19015 0.036495
19016 0.276397
19017 0.262555
19018 0.228979
19019 0.443101
19020 0.346844
19021 0.580156
19022 0.0367635
19023 0.0358502
19024 0.0365893
19025 0.0586774
19026 0.402452
19027 0.398362
19028 0.300879
19029 0.0246983
19030 0.0241455
19031 0.0241309
19032 0.0160851
19033 0.128205
19034 0.0912048
19035 0.083052
19036 0.0799182
19037 0.04112
19038 0.0598235
19039 0.0411298
19040 0.0530625
19041 0.154147
19042 0.206983
19043 0.136371
19044 0.437169
19045 0.29923
19046 0.423577
19047 0.411381
19048 0.617914
19049 1
19050 0.594164
19051 1
19052 0.147743
19053 0.197543
19054 0.246514
19055 0.155892
19056 0.255034
19057 0.250525
19058 0.403934
19059 0.397696
19060 0.0318545
19061 0.0204064
19062 0.0213768
19063 0.0221506
19064 0.321575
19065 0.434602
19066 0.348842
19067 0.531362
19068 0.551748
19069 0.615141
19070 0.633227
19071 0.590706
19072 0.436442
19073 0.185561
19074 0.14545
19075 0.474063
19076 0.217045
19077 0.216478
19078 0.118557
19079 0.187262
19080 0.161696
19081 0.217496
19082 0.262494
19083 0.161755
19084 0.284664
19085 0.202352
19086 0.438944
19087 0.439673
19088 0.583758
19089 0.642606
19090 0.0265902
19091 0.0164819
19092 0.0259889
19093 0.0255824
19094 0.420109
19095 0.370601
19096 0.463219
19097 0.102296
19098 0.152882
19099 0.169472
19100 0.10315
19101 0.0832931
19102 0.132243
19103 0.592515
19104 1
19105 0.580344
19106 1
19107 0.0652829
19108 0.0886062
19109 0.102047
19110 0.103543
19111 0.141532
19112 0.102005
19113 0.168957
19114 0.0656346
19115 0.0693617
19116 0.0705709
19117 0.100751
19118 0.0248317
19119 0.0259009
19120 0.0248192
19121 0.0373112
19122 0.42048
19123 0.233369
19124 0.283016
19125 0.319267
19126 0.193122
19127 0.137906
19128 0.0962767
19129 0.143823
19130 0.0986167
19131 0.0792477
19132 0.0658663
19133 0.0798274
19134 0.110933
19135 0.10488
19136 0.566144
19137 0.392194
19138 0.474438
19139 0.606087
19140 0.201164
19141 0.325742
19142 0.309065
19143 0.312489
19144 0.579972
19145 0.65513
19146 0.0161083
19147 0.0226566
19148 0.0151773
19149 0.0161995
19150 0.615339
19151 0.424481
19152 0.601209
19153 0.60295
19154 0.217826
19155 0.311843
19156 0.397545
19157 0.295883
19158 0.208593
19159 0.126847
19160 0.126192
19161 0.430584
19162 0.635764
19163 0.617721
19164 0.640849
19165 0.043695
19166 0.0488847
19167 0.0450155
19168 0.0287274
19169 0.194633
19170 0.18495
19171 0.175785
19172 0.111536
19173 0.0229457
19174 0.0223293
19175 0.0251284
19176 0.0346453
19177 0.355803
19178 0.237614
19179 0.303332
19180 0.412801
19181 0.056072
19182 0.0888237
19183 0.177366
19184 0.182189
19185 0.278043
19186 0.184357
19187 0.283919
19188 0.259211
19189 0.292286
19190 0.19335
19191 0.0792026
19192 0.0623173
19193 0.0784485
19194 0.0474285
19195 0.188683
19196 0.19812
19197 0.140966
19198 0.151786
19199 0.0872466
19200 0.0572823
19201 0.0944869
19202 0.0861452
19203 0.645615
19204 0.441357
19205 0.473698
19206 0.614681
19207 0.169229
19208 0.220563
19209 0.168648
19210 0.121536
19211 0.0591592
19212 0.102223
19213 0.0546416
19214 0.0343813
19215 0.0535492
19216 0.0348146
19217 0.0361946
19218 0.0356651
19219 0.0550231
19220 0.273666
19221 0.19524
19222 0.306224
19223 0.33012
19224 0.577933
19225 0.624884
19226 1
19227 0.576178
19228 0.0838209
19229 0.0460388
19230 0.0848183
19231 0.0558602
19232 0.0643646
19233 0.0657785
19234 0.153023
19235 0.185442
19236 0.221814
19237 0.277883
19238 0.125489
19239 0.358566
19240 0.351351
19241 0.59352
19242 0.574818
19243 0.324544
19244 0.32252
19245 0.195999
19246 0.201462
19247 0.275652
19248 0.431289
19249 0.255427
19250 0.278048
19251 0.55849
19252 0.337774
19253 0.351506
19254 0.0690386
19255 0.0532205
19256 0.626906
19257 0.587415
19258 0.438648
19259 0.433104
19260 0.382137
19261 0.325899
19262 1
19263 0.567685
19264 1
19265 1
19266 0.130153
19267 0.131969
19268 0.192221
19269 0.132147
19270 0.570786
19271 1
19272 1
19273 1
19274 0.406625
19275 0.458502
19276 0.572613
19277 0.656498
19278 0.675753
19279 0.439313
19280 0.562384
19281 0.623884
19282 1
19283 1
19284 1
19285 0.357725
19286 0.236617
19287 0.191623
19288 0.273759
19289 0.118477
19290 0.414891
19291 0.297813
19292 0.268679
19293 0.46512
19294 0.0390908
19295 0.607582
19296 0.345436
19297 0.547078
19298 0.38742
19299 0.135649
19300 0.124417
19301 0.0796123
19302 0.0865813
19303 0.0470372
19304 0.0304267
19305 0.0298091
19306 0.0517393
19307 0.0981803
19308 0.0538975
19309 0.0736224
19310 0.074635
19311 0.116324
19312 0.119901
19313 0.0916974
19314 0.070317
19315 0.0718
19316 0.0758104
19317 0.047049
19318 0.066363
19319 0.59062
19320 1
19321 1
19322 1
19323 0.0708071
19324 0.0548972
19325 0.0426967
19326 0.412126
19327 0.628744
19328 0.590718
19329 0.652868
19330 0.0961754
19331 0.195724
19332 0.135705
19333 0.128629
19334 0.182604
19335 0.106893
19336 0.0707554
19337 0.0814006
19338 0.0434332
19339 0.040585
19340 0.0494015
19341 0.0707794
19342 0.0499442
19343 0.051019
19344 0.0327639
19345 0.0524152
19346 0.050779
19347 1
19348 0.611491
19349 1
19350 0.624259
19351 0.10204
19352 0.139924
19353 0.0794496
19354 0.108579
19355 0.247705
19356 0.320904
19357 0.254466
19358 0.404334
19359 0.204331
19360 0.145566
19361 0.253123
19362 0.189469
19363 0.43339
19364 0.523025
19365 0.409982
19366 0.61254
19367 0.330766
19368 0.212675
19369 0.258656
19370 0.0740228
19371 0.0840813
19372 0.0710501
19373 0.113004
19374 0.108828
19375 0.0706205
19376 0.0718004
19377 0.598003
19378 0.595251
19379 0.58189
19380 1
19381 0.388974
19382 0.588124
19383 0.416171
19384 0.607355
19385 0.161857
19386 0.16478
19387 0.164266
19388 0.223103
19389 0.0409105
19390 0.0488889
19391 0.635637
19392 0.442139
19393 0.609837
19394 0.203842
19395 0.15458
19396 0.144022
19397 0.100673
19398 0.0270581
19399 0.432523
19400 0.5909
19401 0.453992
19402 0.547592
19403 0.0477979
19404 0.132138
19405 0.113725
19406 0.158926
19407 0.0992319
19408 0.16344
19409 0.102515
19410 0.136422
19411 0.131377
19412 0.0562596
19413 0.036417
19414 0.064176
19415 0.0607375
19416 0.159534
19417 0.179253
19418 0.263785
19419 0.302164
19420 0.272021
19421 0.202609
19422 0.115984
19423 0.239434
19424 0.190062
19425 0.251449
19426 0.17815
19427 0.17279
19428 0.273597
19429 0.0679102
19430 0.0656677
19431 0.0645754
19432 0.108603
19433 0.244409
19434 0.268285
19435 0.0311095
19436 0.0275957
19437 0.0432863
19438 0.0268431
19439 0.0773911
19440 0.101141
19441 0.124852
19442 0.667616
19443 1
19444 1
19445 0.0457757
19446 0.0449418
19447 0.0288329
19448 0.0413015
19449 0.175863
19450 0.125724
19451 0.114164
19452 0.116115
19453 0.023977
19454 0.0364842
19455 0.0372499
19456 0.0471149
19457 0.0693481
19458 0.0478342
19459 0.0329502
19460 0.0227006
19461 0.0223601
19462 0.0227167
19463 0.607712
19464 1
19465 1
19466 0.264533
19467 0.176104
19468 0.169342
19469 0.189891
19470 0.148488
19471 0.130816
19472 0.0977741
19473 0.105971
19474 0.0961256
19475 0.117598
19476 0.073037
19477 0.644639
19478 1
19479 0.440352
19480 0.63306
19481 0.628845
19482 0.6094
19483 0.0174833
19484 0.0280581
19485 0.0263682
19486 0.0246556
19487 0.440134
19488 0.595382
19489 0.425578
19490 0.371957
19491 0.0219269
19492 0.0169436
19493 0.0155901
19494 0.0205813
19495 0.0415642
19496 0.0248423
19497 0.0394547
19498 0.0262107
19499 0.0411815
19500 0.0435627
19501 0.0693009
19502 0.0701744
19503 0.0858586
19504 0.142488
19505 0.25069
19506 0.211855
19507 0.163768
19508 1
19509 1
19510 1
19511 0.6086
19512 0.130867
19513 0.126826
19514 0.129808
19515 0.183236
19516 0.198662
19517 0.300121
19518 0.223975
19519 0.218025
19520 0.0815721
19521 0.0460609
19522 0.0523685
19523 0.578315
19524 0.650734
19525 0.43551
19526 0.0141598
19527 0.0136983
19528 0.0214073
19529 0.212447
19530 0.253419
19531 0.208452
19532 0.15059
19533 0.238802
19534 0.305216
19535 0.191132
19536 0.302626
19537 0.0506038
19538 0.049839
19539 0.0630152
19540 0.0340827
19541 0.0681994
19542 0.119382
19543 0.0906316
19544 0.0750545
19545 0.312082
19546 0.247074
19547 0.0843975
19548 0.0817146
19549 0.0993557
19550 0.0559889
19551 0.0889988
19552 0.107593
19553 0.0651051
19554 0.105021
19555 0.0658288
19556 0.0667493
19557 0.100527
19558 0.125174
19559 0.183083
19560 0.125401
19561 0.12317
19562 0.10931
19563 0.140307
19564 0.431218
19565 0.648571
19566 0.514741
19567 0.649265
19568 0.62209
19569 0.648491
19570 0.329538
19571 0.551833
19572 0.40523
19573 0.461525
19574 0.325007
19575 0.372745
19576 0.552011
19577 0.339535
19578 0.580652
19579 1
19580 0.622572
19581 1
19582 0.583198
19583 0.0406755
19584 1
19585 1
19586 0.603287
19587 0.603868
19588 1
19589 1
19590 1
19591 0.416849
19592 0.618197
19593 0.548551
19594 0.240671
19595 0.30889
19596 0.163788
19597 0.346197
19598 0.441381
19599 0.638296
19600 1
19601 0.623659
19602 0.564641
19603 0.581428
19604 0.611643
19605 1
19606 0.630461
19607 0.0818299
19608 0.110369
19609 0.126236
19610 0.15451
19611 0.0621188
19612 0.0827357
19613 0.0927987
19614 0.0954164
19615 0.363033
19616 0.390014
19617 0.256369
19618 0.426826
19619 0.0597825
19620 0.0819969
19621 0.0896958
19622 0.0976267
19623 0.0357014
19624 0.0230202
19625 0.0345599
19626 0.39594
19627 0.578717
19628 0.212198
19629 0.127363
19630 0.176424
19631 0.168295
19632 0.135063
19633 0.0995518
19634 0.0803889
19635 0.0828965
19636 0.616905
19637 1
19638 0.616701
19639 1
19640 0.0896483
19641 0.096893
19642 0.0946913
19643 0.138142
19644 0.101341
19645 0.103662
19646 0.137712
19647 0.10679
19648 0.288592
19649 0.219387
19650 0.178184
19651 0.211668
19652 0.0244095
19653 0.0366686
19654 1
19655 1
19656 1
19657 0.0395793
19658 0.0406923
19659 0.0373418
19660 0.0261234
19661 0.416183
19662 0.555695
19663 0.426264
19664 0.156647
19665 0.0962042
19666 0.129801
19667 0.137044
19668 0.0167708
19669 0.0106984
19670 0.127341
19671 0.198329
19672 0.125388
19673 0.189665
19674 1
19675 1
19676 1
19677 0.564557
19678 0.54535
19679 0.620365
19680 0.135951
19681 0.090211
19682 0.0889784
19683 0.10515
19684 0.0249669
19685 0.0387916
19686 0.0324027
19687 0.0330913
19688 0.0513909
19689 0.0911727
19690 0.102574
19691 0.0929393
19692 0.147018
19693 0.142259
19694 0.177986
19695 0.0879509
19696 0.0732486
19697 0.0725685
19698 0.0477218
19699 0.231148
19700 0.186436
19701 0.18667
19702 0.138921
19703 0.536108
19704 1
19705 0.613648
19706 0.570576
19707 0.136421
19708 0.218606
19709 0.172981
19710 0.186235
19711 0.299371
19712 0.22077
19713 0.0410199
19714 0.025517
19715 0.259425
19716 0.416471
19717 0.336322
19718 0.307089
19719 0.033124
19720 0.0544087
19721 0.0553217
19722 0.0495629
19723 0.0649353
19724 0.141977
19725 0.182558
19726 0.209301
19727 0.240602
19728 0.23703
19729 0.203683
19730 0.234035
19731 0.334954
19732 0.245251
19733 0.331072
19734 0.190089
19735 0.342591
19736 0.213413
19737 0.207093
19738 0.342376
19739 0.210804
19740 0.327249
19741 0.43481
19742 0.329574
19743 0.574021
19744 0.183596
19745 0.124202
19746 0.132496
19747 0.194753
19748 0.400961
19749 0.333684
19750 0.255311
19751 0.271398
19752 0.126784
19753 0.113117
19754 0.175643
19755 0.0317344
19756 0.0495294
19757 0.0305991
19758 0.0312577
19759 0.570317
19760 0.642388
19761 0.537617
19762 1
19763 0.248829
19764 0.391589
19765 0.269861
19766 0.284289
19767 0.261471
19768 0.346558
19769 0.424665
19770 0.121954
19771 0.129895
19772 0.137393
19773 0.0855826
19774 0.376286
19775 0.404965
19776 0.0324479
19777 0.0503605
19778 0.0322035
19779 0.0508033
19780 0.581223
19781 0.600605
19782 1
19783 0.644911
19784 1
19785 1
19786 0.586709
19787 0.404701
19788 0.406575
19789 0.589457
19790 0.134694
19791 0.120754
19792 0.107387
19793 0.0833579
19794 0.601628
19795 1
19796 0.556697
19797 0.647698
19798 0.201167
19799 0.0348314
19800 0.0344125
19801 0.0358142
19802 0.0894226
19803 0.0998975
19804 0.146654
19805 0.0874434
19806 0.121711
19807 0.0949083
19808 1
19809 0.641367
19810 1
19811 1
19812 0.367947
19813 0.329246
19814 0.328735
19815 0.444077
19816 0.213752
19817 0.13173
19818 0.0383845
19819 0.0389558
19820 0.0519723
19821 0.0274409
19822 1
19823 0.586524
19824 1
19825 1
19826 0.684836
19827 0.452096
19828 0.624584
19829 0.182344
19830 0.185345
19831 0.284996
19832 0.2646
19833 0.0400059
19834 0.0237467
19835 0.034701
19836 0.0882432
19837 0.118377
19838 0.110321
19839 0.141149
19840 0.20509
19841 0.340928
19842 0.318791
19843 0.231815
19844 0.242336
19845 0.297834
19846 0.164186
19847 0.181769
19848 0.224833
19849 0.0458491
19850 0.042973
19851 0.0291671
19852 0.0475308
19853 0.0256372
19854 0.0471712
19855 0.0402548
19856 0.0148574
19857 0.0154098
19858 0.0232965
19859 0.0225729
19860 0.0303954
19861 0.0199692
19862 0.0189987
19863 0.244624
19864 0.169042
19865 0.263575
19866 0.280312
19867 0.116411
19868 0.178068
19869 0.117024
19870 0.0890229
19871 0.18533
19872 0.229609
19873 0.243348
19874 0.129705
19875 0.0210179
19876 0.0211531
19877 0.0303965
19878 1
19879 1
19880 1
19881 0.584981
19882 0.210751
19883 0.174303
19884 0.147047
19885 0.250878
19886 0.251789
19887 0.345726
19888 0.239633
19889 0.343302
19890 0.231934
19891 0.14073
19892 0.616512
19893 1
19894 1
19895 1
19896 0.154733
19897 0.0988228
19898 0.128417
19899 0.158591
19900 0.110697
19901 0.0628405
19902 0.0676922
19903 0.0616472
19904 1
19905 0.623533
19906 0.617399
19907 0.636559
19908 0.0654937
19909 0.0670517
19910 0.0860595
19911 1
19912 0.611715
19913 0.584622
19914 1
19915 0.0692148
19916 0.0825573
19917 0.0486348
19918 0.0477362
19919 0.200081
19920 0.147413
19921 0.124383
19922 0.598829
19923 1
19924 1
19925 1
19926 0.198528
19927 0.295174
19928 0.25911
19929 0.301306
19930 0.591667
19931 1
19932 1
19933 0.400862
19934 0.596393
19935 0.40869
19936 0.0979753
19937 0.0627304
19938 0.0984658
19939 0.0898342
19940 0.259984
19941 0.128788
19942 0.0295969
19943 0.043085
19944 0.0367266
19945 0.0273098
19946 0.0844264
19947 0.0790003
19948 0.114109
19949 0.13157
19950 0.120046
19951 0.0442307
19952 0.0453972
19953 0.340297
19954 0.276377
19955 0.213152
19956 0.227558
19957 0.0674306
19958 0.053486
19959 0.0508567
19960 0.0445315
19961 0.0491717
19962 0.0301466
19963 0.0300479
19964 0.0270138
19965 0.0174965
19966 0.0265949
19967 0.0266277
19968 1
19969 1
19970 0.576021
19971 1
19972 0.631428
19973 0.569373
19974 0.357641
19975 0.584316
19976 0.337157
19977 0.372519
19978 0.554724
19979 0.183894
19980 0.166057
19981 0.192375
19982 0.12782
19983 0.0137581
19984 0.0136048
19985 0.0214576
19986 0.0194717
19987 0.020453
19988 0.0210349
19989 0.0320912
19990 0.0210343
19991 0.102044
19992 0.133807
19993 0.12047
19994 0.159279
19995 0.112161
19996 1
19997 1
19998 0.575711
19999 1
20000 0.157777
20001 0.165201
20002 0.223021
20003 0.045379
20004 0.194318
20005 0.294855
20006 0.212732
20007 0.167193
20008 0.156225
20009 0.251874
20010 0.210315
20011 0.232316
20012 0.536636
20013 0.58849
20014 0.639298
20015 1
20016 0.64181
20017 0.631524
20018 1
20019 0.0542599
20020 0.0814694
20021 0.0979354
20022 0.090683
20023 0.585547
20024 0.367102
20025 0.606269
20026 0.617474
20027 0.409322
20028 0.614319
20029 0.410478
20030 0.425639
20031 1
20032 0.637093
20033 0.416794
20034 0.352444
20035 0.108737
20036 0.188845
20037 0.148434
20038 0.0920703
20039 0.0981587
20040 0.128021
20041 0.0376575
20042 0.0216745
20043 0.631462
20044 0.600624
20045 0.410026
20046 0.187408
20047 0.325761
20048 0.147745
20049 0.0916241
20050 0.0895676
20051 0.179829
20052 0.644928
20053 0.54061
20054 0.423406
20055 0.509335
20056 0.380517
20057 0.29434
20058 0.32944
20059 0.388225
20060 0.55806
20061 0.307074
20062 0.189436
20063 0.173751
20064 0.217283
20065 0.247559
20066 0.263373
20067 0.171671
20068 0.430543
20069 0.422849
20070 0.546879
20071 0.062217
20072 0.0350431
20073 0.616074
20074 1
20075 1
20076 0.609308
20077 0.150772
20078 0.15531
20079 0.145738
20080 0.244639
20081 0.156006
20082 0.608185
20083 0.493035
20084 0.623223
20085 0.607802
20086 0.0924361
20087 0.133248
20088 0.150578
20089 0.13503
20090 0.219293
20091 0.107134
20092 0.123409
20093 0.168517
20094 1
20095 1
20096 0.626831
20097 0.544637
20098 0.228685
20099 0.20467
20100 0.255941
20101 0.204587
20102 0.201613
20103 0.054306
20104 0.0814636
20105 0.0783001
20106 0.0496668
20107 0.308041
20108 0.296249
20109 0.364552
20110 0.436862
20111 0.0704833
20112 0.07824
20113 0.046044
20114 0.0561869
20115 0.0432487
20116 0.0275281
20117 0.0399057
20118 0.040732
20119 0.270677
20120 0.1667
20121 0.0799385
20122 0.0753259
20123 0.0483362
20124 0.0291751
20125 0.0295407
20126 0.0435736
20127 0.103295
20128 0.152109
20129 0.162496
20130 0.401834
20131 0.593905
20132 0.0445966
20133 0.0252941
20134 0.0350228
20135 0.0267189
20136 0.0535192
20137 0.616785
20138 0.437521
20139 0.665197
20140 0.448589
20141 0.138908
20142 0.170996
20143 0.200775
20144 0.182532
20145 0.102219
20146 0.0640024
20147 0.0958043
20148 0.102795
20149 0.313248
20150 0.172324
20151 0.200221
20152 0.456101
20153 0.303482
20154 0.323203
20155 0.299762
20156 0.234237
20157 0.28566
20158 0.281419
20159 0.398376
20160 0.655375
20161 1
20162 0.609668
20163 0.42996
20164 0.265597
20165 0.416887
20166 0.427228
20167 0.0391448
20168 0.037878
20169 0.0613029
20170 0.0375147
20171 0.0782479
20172 0.0686089
20173 0.131104
20174 0.145967
20175 0.115173
20176 0.0860085
20177 0.167713
20178 0.26439
20179 0.232547
20180 0.0852954
20181 0.115857
20182 0.159169
20183 0.104282
20184 1
20185 0.1501
20186 0.223221
20187 0.162275
20188 0.165718
20189 0.279449
20190 0.212064
20191 0.234568
20192 0.395847
20193 0.629194
20194 0.355666
20195 0.599295
20196 0.108263
20197 0.198777
20198 0.127256
20199 0.186126
20200 0.168419
20201 0.243259
20202 0.299336
20203 0.262797
20204 0.036361
20205 0.0536565
20206 0.0543764
20207 0.0511381
20208 1
20209 1
20210 1
20211 0.604264
20212 0.08758
20213 0.0571714
20214 0.0844065
20215 0.0527084
20216 0.0516687
20217 0.0328478
20218 0.0454635
20219 0.166262
20220 0.163476
20221 0.267223
20222 0.172876
20223 0.57183
20224 0.602084
20225 1
20226 1
20227 0.0205821
20228 0.0204427
20229 0.0208523
20230 0.0310407
20231 0.27616
20232 0.38483
20233 0.21325
20234 0.231224
20235 0.204069
20236 0.226506
20237 0.302106
20238 0.0290486
20239 0.0276882
20240 0.0282596
20241 0.0183799
20242 1
20243 0.586252
20244 1
20245 0.581402
20246 0.149354
20247 0.129518
20248 0.222518
20249 0.209333
20250 0.0692237
20251 0.042653
20252 0.0656027
20253 0.0454002
20254 0.610818
20255 0.583139
20256 0.567401
20257 1
20258 0.164763
20259 0.107628
20260 0.14883
20261 0.115817
20262 1
20263 0.105277
20264 0.141086
20265 0.162678
20266 0.153062
20267 1
20268 1
20269 1
20270 0.571548
20271 0.113742
20272 0.072115
20273 0.108901
20274 0.0778376
20275 0.347282
20276 0.366299
20277 0.21894
20278 0.235921
20279 0.214457
20280 0.288786
20281 0.612264
20282 0.596591
20283 1
20284 1
20285 0.448065
20286 0.600429
20287 0.630862
20288 0.591193
20289 0.183625
20290 0.27812
20291 0.257894
20292 0.269874
20293 0.15081
20294 0.155246
20295 0.152148
20296 0.2384
20297 1
20298 1
20299 0.571161
20300 1
20301 0.60162
20302 0.651659
20303 0.58646
20304 0.419998
20305 0.442399
20306 0.374542
20307 0.277799
20308 0.320879
20309 0.413031
20310 0.250904
20311 0.356422
20312 0.2855
20313 0.441492
20314 0.333584
20315 1
20316 0.619878
20317 0.631867
20318 0.596413
20319 0.554189
20320 1
20321 0.620903
20322 0.576446
20323 0.0309883
20324 0.032553
20325 0.0553551
20326 0.230695
20327 0.360949
20328 0.224705
20329 0.226639
20330 0.63341
20331 0.606594
20332 1
20333 0.607989
20334 0.0329674
20335 0.054365
20336 0.0343439
20337 0.282019
20338 0.389359
20339 0.213849
20340 0.338713
20341 0.06125
20342 0.101425
20343 0.0774253
20344 0.0879241
20345 0.396537
20346 0.272923
20347 0.270552
20348 0.267614
20349 0.440548
20350 0.409446
20351 0.628802
20352 0.263239
20353 0.18094
20354 0.0980495
20355 0.118168
20356 0.134368
20357 0.168578
20358 0.231991
20359 0.15364
20360 0.154598
20361 0.243048
20362 1
20363 1
20364 1
20365 0.599422
20366 0.121363
20367 1
20368 1
20369 1
20370 0.554185
20371 0.167009
20372 0.194611
20373 0.147413
20374 0.119764
20375 0.185992
20376 0.10988
20377 0.609264
20378 0.657295
20379 1
20380 0.637477
20381 1
20382 1
20383 0.610835
20384 0.554989
20385 0.6369
20386 0.255652
20387 0.152627
20388 0.231261
20389 0.21473
20390 0.10821
20391 0.185138
20392 0.131258
20393 0.141266
20394 0.0763601
20395 0.0768222
20396 0.612682
20397 0.617211
20398 0.602457
20399 1
20400 0.0295308
20401 0.07626
20402 0.058714
20403 0.0463329
20404 0.0573994
20405 0.0484364
20406 0.0350314
20407 0.0317866
20408 0.0529889
20409 0.0517953
20410 0.0281506
20411 0.0287663
20412 0.044935
20413 0.0291216
20414 0.150123
20415 0.249084
20416 0.18356
20417 0.147577
20418 0.638514
20419 1
20420 0.636269
20421 0.433314
20422 0.448859
20423 0.496396
20424 0.111692
20425 0.1196
20426 0.080622
20427 0.122156
20428 0.0310134
20429 0.0448729
20430 0.0306814
20431 0.0274227
20432 0.675323
20433 0.450044
20434 0.398807
20435 0.561103
20436 0.552363
20437 1
20438 0.611087
20439 1
20440 1
20441 0.249392
20442 0.209796
20443 0.151882
20444 0.244152
20445 0.0293821
20446 0.0283655
20447 0.028552
20448 0.044181
20449 0.259474
20450 0.349002
20451 0.226712
20452 0.280716
20453 0.333995
20454 0.032418
20455 0.0352657
20456 0.0353133
20457 0.0523392
20458 0.595686
20459 1
20460 1
20461 0.651877
20462 1
20463 1
20464 0.636203
20465 1
20466 1
20467 1
20468 0.626405
20469 0.0279987
20470 0.327272
20471 0.418263
20472 0.456547
20473 0.54929
20474 0.0549178
20475 0.0679625
20476 0.0517117
20477 0.0684152
20478 0.0454099
20479 0.0702245
20480 1
20481 0.105904
20482 0.109011
20483 0.0722521
20484 0.0747884
20485 0.16193
20486 0.195695
20487 0.184095
20488 0.115563
20489 0.0418209
20490 0.0903101
20491 0.144728
20492 0.123427
20493 0.0943442
20494 0.16362
20495 0.108231
20496 0.181038
20497 0.0980619
20498 0.324971
20499 0.157231
20500 0.261638
20501 0.255726
20502 0.31137
20503 0.415919
20504 0.571441
20505 0.381321
20506 0.045835
20507 0.0529735
20508 0.0554859
20509 0.0765142
20510 1
20511 0.614077
20512 1
20513 1
20514 0.254146
20515 0.216365
20516 0.369712
20517 0.243454
20518 0.13217
20519 0.117391
20520 0.110028
20521 0.172618
20522 0.643785
20523 1
20524 0.640035
20525 1
20526 0.0631691
20527 0.590354
20528 0.522936
20529 0.631356
20530 1
20531 0.664278
20532 1
20533 0.620346
20534 1
20535 0.64245
20536 1
20537 0.536841
20538 0.590458
20539 0.407752
20540 0.62689
20541 0.659669
20542 0.024296
20543 0.0200928
20544 0.0314111
20545 0.0251718
20546 0.233726
20547 0.212075
20548 0.321112
20549 0.221203
20550 0.0342539
20551 0.0493852
20552 0.0485954
20553 0.0528378
20554 0.6152
20555 0.391546
20556 0.466709
20557 0.36677
20558 0.22429
20559 0.261705
20560 0.350044
20561 0.388979
20562 0.361935
20563 0.23807
20564 0.636152
20565 0.588718
20566 0.631232
20567 0.478401
20568 0.582495
20569 1
20570 1
20571 0.650018
20572 0.0327726
20573 0.0334287
20574 0.0484698
20575 0.0333035
20576 0.056023
20577 0.0888641
20578 0.0836466
20579 0.0677444
20580 0.194134
20581 0.221191
20582 0.269736
20583 0.640955
20584 1
20585 1
20586 0.0399467
20587 0.0654389
20588 0.0525872
20589 0.143401
20590 0.0876397
20591 0.0916655
20592 0.103438
20593 0.582748
20594 0.288135
20595 0.222852
20596 0.182923
20597 0.222985
20598 1
20599 0.559907
20600 0.544777
20601 0.408994
20602 0.26831
20603 0.40038
20604 0.414704
20605 0.185203
20606 0.234989
20607 0.262655
20608 0.166021
20609 0.0826873
20610 0.104056
20611 0.0653169
20612 0.0800353
20613 0.0443282
20614 0.0443629
20615 0.0735458
20616 0.0481883
20617 0.0251046
20618 0.0389702
20619 0.0264303
20620 0.0263162
20621 0.0858471
20622 0.0839697
20623 0.0817684
20624 0.0564762
20625 0.025647
20626 0.0142044
20627 0.0227241
20628 0.0225508
20629 0.0348021
20630 0.03642
20631 0.0223471
20632 0.0253948
20633 0.0518973
20634 0.192234
20635 0.173347
20636 0.192771
20637 0.291255
20638 1
20639 1
20640 0.63171
20641 0.596941
20642 0.427145
20643 0.251766
20644 0.409308
20645 0.286448
20646 0.187305
20647 0.254539
20648 0.201158
20649 0.321301
20650 1
20651 0.220581
20652 0.215868
20653 0.21304
20654 0.33463
20655 0.122799
20656 0.118616
20657 0.084824
20658 0.135075
20659 0.287466
20660 0.404911
20661 0.42708
20662 0.25742
20663 0.0141471
20664 0.022483
20665 0.0135589
20666 0.0139697
20667 0.0485628
20668 0.0448145
20669 0.214781
20670 0.214266
20671 0.145325
20672 0.244161
20673 0.59035
20674 0.365781
20675 0.0257991
20676 0.038915
20677 0.0263515
20678 0.0260395
20679 0.0493617
20680 0.0731813
20681 0.0630537
20682 0.0873354
20683 0.109884
20684 0.116557
20685 0.0772988
20686 0.414416
20687 0.301858
20688 0.00985143
20689 0.014784
20690 0.0093057
20691 0.601542
20692 0.228128
20693 0.258143
20694 0.0989431
20695 0.0870522
20696 0.0718886
20697 0.122093
20698 0.035058
20699 0.0362958
20700 0.0356745
20701 0.0188291
20702 0.0294804
20703 0.01883
20704 0.0185732
20705 0.631141
20706 0.599093
20707 0.562925
20708 1
20709 1
20710 1
20711 0.596698
20712 0.231352
20713 0.332109
20714 0.375449
20715 0.371872
20716 0.0563313
20717 0.0790231
20718 0.0806607
20719 0.0568183
20720 1
20721 1
20722 1
20723 0.649105
20724 0.0510343
20725 0.0513713
20726 0.0315587
20727 0.032243
20728 0.2502
20729 0.295892
20730 0.271315
20731 0.173298
20732 0.560587
20733 0.479853
20734 0.663004
20735 0.463306
20736 0.626233
20737 0.666206
20738 0.445495
20739 0.138687
20740 0.227088
20741 0.186308
20742 0.366831
20743 0.351017
20744 0.478662
20745 1
20746 1
20747 0.650605
20748 0.530192
20749 1
20750 0.674888
20751 0.387327
20752 0.454831
20753 0.415844
20754 1
20755 1
20756 0.534365
20757 0.641656
20758 0.224467
20759 0.244382
20760 0.186763
20761 0.378532
20762 0.354807
20763 0.338855
20764 0.203087
20765 0.24005
20766 0.653078
20767 1
20768 1
20769 1
20770 0.365397
20771 0.291811
20772 0.399747
20773 0.645789
20774 0.409869
20775 0.40525
20776 0.537399
20777 0.581614
20778 0.417167
20779 0.632345
20780 0.657818
20781 0.227531
20782 0.14418
20783 0.151379
20784 0.193088
20785 0.50822
20786 0.296713
20787 0.403863
20788 0.430494
20789 0.249856
20790 0.192352
20791 0.151497
20792 0.139457
20793 0.0642273
20794 0.102604
20795 0.0659514
20796 0.0697093
20797 0.40392
20798 0.254303
20799 0.246714
20800 0.0904819
20801 0.163991
20802 0.1291
20803 0.162264
20804 0.180892
20805 0.238419
20806 0.248698
20807 0.64146
20808 0.592594
20809 0.419471
20810 0.232953
20811 0.211849
20812 0.234713
20813 0.35422
20814 0.188637
20815 0.235092
20816 0.270151
20817 0.157165
20818 0.0942033
20819 0.142251
20820 0.0927247
20821 0.282124
20822 0.324955
20823 0.277087
20824 0.427001
20825 0.306722
20826 0.292939
20827 0.274933
20828 0.175455
20829 0.346755
20830 0.343326
20831 0.223627
20832 0.214061
20833 0.0782559
20834 0.100655
20835 0.122906
20836 0.134821
20837 0.12574
20838 0.177296
20839 0.563036
20840 0.445166
20841 0.624305
20842 0.342507
20843 0.0417401
20844 0.049911
20845 0.0442447
20846 0.0291571
20847 0.0148111
20848 0.0218813
20849 0.0223836
20850 0.401778
20851 0.372108
20852 0.600458
20853 0.340368
20854 0.130072
20855 0.0864819
20856 0.32338
20857 0.6145
20858 0.373248
20859 0.352967
20860 0.568245
20861 0.342397
20862 0.347124
20863 0.0902413
20864 0.155697
20865 0.135493
20866 0.115778
20867 0.20571
20868 0.159911
20869 0.623716
20870 0.616205
20871 0.435821
20872 0.587251
20873 0.0965061
20874 0.0569778
20875 0.0906483
20876 0.0867227
20877 0.0891098
20878 0.0588816
20879 0.0743655
20880 0.0934718
20881 0.0368249
20882 0.298131
20883 0.461062
20884 0.422085
20885 0.325275
20886 0.127463
20887 0.203766
20888 0.163914
20889 0.152567
20890 0.116111
20891 0.0747199
20892 0.106521
20893 0.0485163
20894 0.03247
20895 0.0348446
20896 0.665532
20897 0.432755
20898 0.526653
20899 0.3545
20900 0.255693
20901 0.403538
20902 0.399634
20903 0.259511
20904 0.0522329
20905 0.0594804
20906 0.0160003
20907 0.0102396
20908 0.00956776
20909 0.0142623
20910 0.242664
20911 0.152041
20912 0.261915
20913 0.146362
20914 0.015545
20915 0.0249355
20916 0.0161655
20917 0.0161419
20918 0.00903075
20919 0.012874
20920 0.00752673
20921 0.00894416
20922 0.0200184
20923 0.0199225
20924 0.0201158
20925 0.262779
20926 0.15574
20927 0.230175
20928 0.164877
20929 0.498139
20930 0.630569
20931 0.420157
20932 0.0223077
20933 0.0223639
20934 0.0143161
20935 0.0208211
20936 0.627762
20937 0.624346
20938 0.612783
20939 0.429735
20940 0.172902
20941 0.104078
20942 0.173783
20943 0.129983
20944 0.131132
20945 0.0867943
20946 0.0847959
20947 0.0826148
20948 0.140717
20949 0.121187
20950 0.204501
20951 0.637978
20952 0.63591
20953 0.448439
20954 0.585312
20955 0.665049
20956 0.606208
20957 0.464748
20958 0.435095
20959 0.0397018
20960 0.0604847
20961 0.0375948
20962 0.0398821
20963 0.121815
20964 0.119215
20965 1
20966 0.634446
20967 1
20968 1
20969 0.0268373
20970 0.124516
20971 0.157239
20972 0.203809
20973 0.201336
20974 0.398877
20975 0.37986
20976 0.578087
20977 0.598837
20978 0.520712
20979 0.442098
20980 0.376061
20981 0.327401
20982 0.303377
20983 1
20984 1
20985 0.609176
20986 1
20987 0.253551
20988 0.178997
20989 0.632624
20990 1
20991 1
20992 1
20993 0.659624
20994 0.59989
20995 0.476151
20996 0.44873
20997 0.374971
20998 0.433309
20999 0.302376
21000 0.175166
21001 0.136438
21002 0.160068
21003 0.237358
21004 0.141262
21005 0.237217
21006 0.0227143
21007 0.0161851
21008 0.0199582
21009 0.0236237
21010 0.0395903
21011 0.0588257
21012 0.0431193
21013 0.0395842
21014 0.591669
21015 0.647628
21016 0.405005
21017 0.145484
21018 0.1579
21019 0.115789
21020 0.0975928
21021 0.122734
21022 0.0943242
21023 0.16996
21024 0.105414
21025 0.0223817
21026 0.0337032
21027 0.0204896
21028 0.0258893
21029 0.102287
21030 0.0948317
21031 0.132857
21032 0.132443
21033 0.0235517
21034 0.0335986
21035 0.0227969
21036 0.023894
21037 0.107022
21038 0.125098
21039 0.0941887
21040 0.150434
21041 0.0505344
21042 0.0497216
21043 0.0337975
21044 0.0326519
21045 0.180581
21046 0.21989
21047 0.146878
21048 0.0451872
21049 0.0498956
21050 0.0781149
21051 0.0500887
21052 0.051232
21053 0.057626
21054 0.0590622
21055 0.0369994
21056 0.141486
21057 0.209652
21058 0.169088
21059 0.197058
21060 0.108349
21061 0.0653221
21062 0.0552672
21063 0.0852606
21064 0.0598476
21065 1
21066 1
21067 0.641369
21068 0.632613
21069 0.661165
21070 1
21071 1
21072 1
21073 0.0984284
21074 0.0975452
21075 0.163997
21076 0.134274
21077 1
21078 1
21079 0.577698
21080 0.620765
21081 0.609865
21082 1
21083 0.635891
21084 1
21085 0.204983
21086 0.339795
21087 0.170466
21088 0.231926
21089 0.598077
21090 0.562757
21091 0.199607
21092 0.218839
21093 0.134373
21094 0.398502
21095 0.252446
21096 0.0497037
21097 0.0530318
21098 0.080186
21099 0.0535705
21100 1
21101 1
21102 1
21103 0.678383
21104 0.071863
21105 0.103087
21106 0.0626253
21107 0.0961486
21108 0.0534426
21109 0.418761
21110 0.287758
21111 0.255506
21112 0.268137
21113 0.220539
21114 0.232543
21115 0.210381
21116 0.0393788
21117 0.0426167
21118 0.0408012
21119 0.0783221
21120 0.0800033
21121 0.063623
21122 0.0517517
21123 0.121578
21124 0.073935
21125 0.103605
21126 0.0942269
21127 0.282775
21128 0.414776
21129 0.271163
21130 0.266213
21131 0.17893
21132 0.144663
21133 0.197156
21134 0.119181
21135 0.379141
21136 0.602307
21137 0.391844
21138 0.592969
21139 0.0713807
21140 0.0516289
21141 0.395137
21142 0.34331
21143 0.46405
21144 0.284694
21145 0.0510233
21146 0.0803473
21147 0.100759
21148 0.15137
21149 0.124384
21150 0.0885576
21151 0.0304924
21152 0.0198389
21153 0.0296147
21154 0.0196247
21155 0.284066
21156 0.176112
21157 0.257742
21158 0.0304065
21159 0.0307946
21160 0.0314652
21161 1
21162 1
21163 0.646945
21164 0.161498
21165 0.26412
21166 0.179208
21167 0.16195
21168 0.118601
21169 0.1669
21170 0.179649
21171 0.107766
21172 0.112372
21173 0.063319
21174 0.0849695
21175 0.154321
21176 0.184216
21177 0.274399
21178 0.203415
21179 0.107189
21180 0.114296
21181 0.186324
21182 0.173597
21183 0.0860313
21184 0.116439
21185 0.112562
21186 0.0742562
21187 0.125662
21188 0.0795936
21189 0.0806973
21190 0.103517
21191 0.103639
21192 0.0797592
21193 0.128817
21194 0.0868315
21195 0.033514
21196 0.0361934
21197 0.0338196
21198 0.0558575
21199 0.276149
21200 0.195738
21201 0.262762
21202 0.282919
21203 0.249656
21204 0.291735
21205 0.28809
21206 0.239017
21207 0.426505
21208 0.320732
21209 0.0639106
21210 0.0896812
21211 0.0660837
21212 0.0447911
21213 0.0484789
21214 0.0507167
21215 0.0341168
21216 0.0671599
21217 0.330593
21218 0.23802
21219 0.421295
21220 0.268727
21221 1
21222 0.58299
21223 1
21224 0.581792
21225 0.0984573
21226 0.0969758
21227 0.0935598
21228 0.520035
21229 1
21230 0.581202
21231 1
21232 0.148588
21233 0.157087
21234 0.25059
21235 0.170986
21236 0.123001
21237 0.0920449
21238 0.139143
21239 0.192472
21240 0.294209
21241 0.250503
21242 0.270299
21243 0.102174
21244 0.128227
21245 0.152678
21246 0.162688
21247 0.0511105
21248 0.0805598
21249 0.0568261
21250 0.630059
21251 0.411118
21252 0.619133
21253 0.602482
21254 0.129135
21255 0.150286
21256 0.097959
21257 0.0859399
21258 0.291983
21259 0.45459
21260 0.0366987
21261 0.0361685
21262 0.0361434
21263 0.0567888
21264 0.616675
21265 0.444579
21266 0.535822
21267 0.390907
21268 0.243793
21269 0.167219
21270 0.0454099
21271 0.0328009
21272 0.0275197
21273 0.0388636
21274 1
21275 1
21276 0.57653
21277 1
21278 0.349441
21279 0.434375
21280 0.263992
21281 0.24194
21282 0.0776267
21283 0.1235
21284 0.0692916
21285 0.0962705
21286 0.0775087
21287 0.0908065
21288 0.0827151
21289 0.102519
21290 0.2298
21291 0.240994
21292 0.155347
21293 0.0925406
21294 0.131539
21295 0.0764848
21296 0.0930021
21297 0.057622
21298 0.0662756
21299 0.058922
21300 0.0441769
21301 0.0339975
21302 0.0516617
21303 0.038742
21304 0.0927831
21305 0.094248
21306 0.0515095
21307 0.325352
21308 0.326946
21309 0.313379
21310 0.466936
21311 0.289777
21312 1
21313 1
21314 0.625977
21315 1
21316 0.0327831
21317 0.0482519
21318 0.0327362
21319 0.0331544
21320 0.139202
21321 0.140626
21322 0.220616
21323 0.192112
21324 0.418405
21325 0.609347
21326 0.429535
21327 0.615337
21328 0.136365
21329 0.152285
21330 0.107871
21331 0.0894277
21332 0.163603
21333 0.217565
21334 0.0783255
21335 0.0681843
21336 0.068393
21337 0.0464405
21338 1
21339 0.646163
21340 1
21341 1
21342 0.331432
21343 0.395128
21344 0.392068
21345 0.58738
21346 0.0366943
21347 0.0576338
21348 0.556354
21349 0.352223
21350 0.0772639
21351 0.0517197
21352 0.0508205
21353 0.0847062
21354 0.621431
21355 1
21356 0.596068
21357 0.462842
21358 0.120827
21359 0.0895201
21360 0.109642
21361 0.142715
21362 0.589202
21363 0.550145
21364 0.552597
21365 0.323567
21366 0.457229
21367 0.571179
21368 0.314828
21369 0.399062
21370 0.438398
21371 0.037922
21372 0.0284552
21373 0.0240691
21374 0.0272873
21375 0.0841594
21376 0.0813761
21377 0.0535273
21378 0.0647246
21379 0.0646896
21380 0.0417009
21381 0.0247878
21382 0.0247281
21383 0.0367613
21384 0.0241424
21385 0.0576002
21386 0.60413
21387 1
21388 0.6178
21389 0.588372
21390 0.14635
21391 0.178815
21392 0.161293
21393 0.23715
21394 0.108514
21395 0.171582
21396 0.13499
21397 0.199029
21398 0.265882
21399 0.207615
21400 0.167823
21401 0.270258
21402 0.570647
21403 0.602772
21404 1
21405 0.565742
21406 0.0348251
21407 0.0339463
21408 0.596304
21409 1
21410 1
21411 0.588226
21412 1
21413 0.565088
21414 0.61457
21415 0.435735
21416 0.656044
21417 0.489997
21418 0.666105
21419 1
21420 0.660683
21421 0.59869
21422 0.582827
21423 0.354189
21424 0.0274763
21425 0.0397353
21426 0.217909
21427 0.210628
21428 0.352128
21429 0.210972
21430 0.403818
21431 0.441836
21432 0.438457
21433 0.612451
21434 0.579544
21435 0.632006
21436 0.221389
21437 0.585491
21438 0.609054
21439 0.625621
21440 1
21441 0.025439
21442 0.18289
21443 0.192274
21444 0.0448661
21445 0.069612
21446 0.0675989
21447 0.0478701
21448 0.0511408
21449 0.0806234
21450 0.121101
21451 0.105054
21452 0.0614656
21453 0.240381
21454 0.142889
21455 0.133396
21456 0.193741
21457 0.148225
21458 0.231716
21459 0.151366
21460 0.572243
21461 1
21462 0.642694
21463 1
21464 0.57468
21465 0.472776
21466 0.338387
21467 0.104043
21468 0.107697
21469 0.15794
21470 1
21471 1
21472 1
21473 0.421227
21474 0.0682482
21475 0.382039
21476 0.221644
21477 0.228357
21478 0.61552
21479 1
21480 1
21481 0.0463258
21482 0.0413081
21483 0.0558925
21484 0.0705275
21485 0.568143
21486 0.56467
21487 0.563135
21488 0.35486
21489 0.322204
21490 0.284162
21491 0.213135
21492 0.256445
21493 0.204054
21494 0.223799
21495 0.214051
21496 0.22903
21497 0.307825
21498 0.180054
21499 1
21500 1
21501 1
21502 0.352878
21503 0.245492
21504 0.446305
21505 0.319746
21506 0.0580551
21507 0.0399409
21508 0.0736773
21509 0.043352
21510 0.388312
21511 0.47244
21512 0.652938
21513 0.445656
21514 0.611735
21515 0.616713
21516 0.258394
21517 0.182585
21518 0.418754
21519 0.256154
21520 0.259697
21521 0.316434
21522 0.260616
21523 0.369564
21524 0.418295
21525 0.264321
21526 0.620549
21527 0.627357
21528 1
21529 0.553133
21530 0.407169
21531 0.288453
21532 0.233345
21533 0.352048
21534 0.278507
21535 0.159289
21536 0.27041
21537 0.275154
21538 0.248299
21539 0.365377
21540 0.597136
21541 0.586884
21542 0.399537
21543 0.329947
21544 0.308903
21545 0.580169
21546 0.0206811
21547 0.0239908
21548 0.020795
21549 0.0134539
21550 0.371978
21551 0.408977
21552 0.335935
21553 0.590073
21554 0.0936711
21555 0.115644
21556 0.152188
21557 0.261238
21558 0.156031
21559 0.192336
21560 0.26844
21561 0.171197
21562 0.16882
21563 0.110945
21564 0.129337
21565 0.654744
21566 0.634826
21567 1
21568 0.51871
21569 0.195754
21570 0.237238
21571 0.0377695
21572 0.037479
21573 0.0254306
21574 0.042632
21575 0.200308
21576 0.379446
21577 0.323919
21578 0.239689
21579 0.032356
21580 0.0509793
21581 0.567125
21582 0.562272
21583 0.405105
21584 0.424421
21585 0.330394
21586 0.580372
21587 0.531641
21588 0.601987
21589 1
21590 0.288067
21591 0.427395
21592 0.232893
21593 0.262019
21594 0.223941
21595 0.151524
21596 0.326846
21597 0.190546
21598 0.276033
21599 0.15672
21600 0.163033
21601 0.171977
21602 0.10907
21603 0.0618544
21604 0.0602336
21605 0.0977203
21606 0.0975167
21607 0.0967746
21608 0.18979
21609 0.159427
21610 0.102572
21611 0.0875208
21612 0.0867578
21613 0.0400735
21614 0.0612102
21615 0.612863
21616 1
21617 0.599462
21618 0.066102
21619 0.0798768
21620 0.108131
21621 0.195764
21622 0.111631
21623 0.0644672
21624 0.0724388
21625 0.214447
21626 0.305062
21627 0.172141
21628 0.191228
21629 0.558431
21630 0.365466
21631 0.405317
21632 0.586898
21633 1
21634 1
21635 0.63603
21636 0.039719
21637 0.0416667
21638 0.0621833
21639 0.0606869
21640 0.216472
21641 0.604668
21642 1
21643 0.492394
21644 1
21645 0.0507485
21646 0.0314128
21647 0.029482
21648 0.0313277
21649 1
21650 0.644346
21651 1
21652 1
21653 0.0783276
21654 0.0637909
21655 0.0703585
21656 0.10066
21657 0.133376
21658 0.15418
21659 0.0997602
21660 0.142777
21661 0.35637
21662 0.218006
21663 0.375157
21664 0.462055
21665 0.3931
21666 0.377396
21667 0.618459
21668 0.0571941
21669 0.0549762
21670 0.0588627
21671 0.0358433
21672 0.0311563
21673 0.591033
21674 1
21675 1
21676 1
21677 0.0783601
21678 0.0574449
21679 0.0856501
21680 0.105663
21681 0.0878606
21682 0.143735
21683 0.143953
21684 0.139518
21685 0.354455
21686 0.363078
21687 0.367273
21688 0.591743
21689 0.276312
21690 0.185718
21691 0.30633
21692 0.385329
21693 0.633634
21694 1
21695 1
21696 0.0645826
21697 0.0796544
21698 0.0954928
21699 0.062459
21700 0.0185706
21701 0.0186493
21702 0.028163
21703 0.016565
21704 0.354507
21705 0.432406
21706 0.371883
21707 0.59584
21708 0.231123
21709 0.357285
21710 0.387195
21711 0.374893
21712 0.191728
21713 0.147194
21714 0.0375145
21715 0.0376025
21716 0.0563857
21717 0.0610335
21718 1
21719 1
21720 0.620739
21721 1
21722 0.395819
21723 0.402313
21724 0.291061
21725 0.43699
21726 0.55359
21727 0.34323
21728 0.428425
21729 0.261951
21730 0.174283
21731 0.166718
21732 0.175344
21733 0.260225
21734 0.0303061
21735 0.04491
21736 0.0309831
21737 0.0282542
21738 0.572025
21739 1
21740 0.630847
21741 0.570239
21742 0.156338
21743 0.225395
21744 0.140447
21745 0.218869
21746 0.318816
21747 0.198423
21748 0.125673
21749 0.177335
21750 0.0355928
21751 0.0384475
21752 0.0541117
21753 0.0581777
21754 0.0293633
21755 0.0197934
21756 0.0322864
21757 0.0332136
21758 0.622081
21759 0.549
21760 0.343947
21761 0.428639
21762 1
21763 0.601128
21764 0.608828
21765 0.603909
21766 0.249768
21767 0.268242
21768 0.413355
21769 0.398769
21770 0.637266
21771 0.563965
21772 0.5771
21773 0.115541
21774 0.077019
21775 0.0887803
21776 0.0611435
21777 0.0431859
21778 0.0376094
21779 0.0414279
21780 0.0547583
21781 0.0612007
21782 1
21783 1
21784 0.507812
21785 1
21786 0.534985
21787 1
21788 1
21789 1
21790 0.293222
21791 0.276054
21792 0.39777
21793 0.413208
21794 0.148186
21795 0.247882
21796 0.185808
21797 0.172676
21798 0.341643
21799 0.578256
21800 0.417592
21801 0.0450666
21802 0.0272611
21803 0.151626
21804 0.444435
21805 0.601673
21806 0.377111
21807 0.0475078
21808 0.0378046
21809 0.0349168
21810 0.101886
21811 0.14642
21812 0.207306
21813 0.232018
21814 0.412587
21815 0.11531
21816 0.140399
21817 0.183896
21818 0.124848
21819 0.597977
21820 0.152249
21821 0.141171
21822 0.105223
21823 0.177656
21824 0.0390815
21825 0.0346601
21826 0.0547251
21827 0.037868
21828 0.159881
21829 0.181377
21830 0.116835
21831 1
21832 1
21833 0.603733
21834 0.652476
21835 0.0457874
21836 0.0493289
21837 0.0652506
21838 0.070721
21839 0.531007
21840 1
21841 0.644565
21842 1
21843 0.137809
21844 0.132327
21845 0.21626
21846 0.0217618
21847 0.0222079
21848 0.0351842
21849 1
21850 0.592518
21851 0.606904
21852 1
21853 0.244886
21854 0.418749
21855 0.408431
21856 0.406403
21857 0.481028
21858 0.388372
21859 0.598614
21860 0.614549
21861 0.631449
21862 0.421816
21863 0.435244
21864 0.0808788
21865 0.382213
21866 0.246337
21867 0.417638
21868 0.352372
21869 0.0574888
21870 0.0633007
21871 0.0919824
21872 0.0569892
21873 0.15499
21874 0.242547
21875 0.259817
21876 0.173906
21877 0.0484357
21878 0.0710892
21879 0.0470989
21880 0.0480654
21881 0.0894565
21882 0.113826
21883 0.118611
21884 0.0718734
21885 0.0911533
21886 0.047199
21887 0.0776491
21888 0.0639226
21889 0.0741332
21890 0.127034
21891 0.0778123
21892 0.0905089
21893 0.0806206
21894 0.0204167
21895 0.0293106
21896 0.0575569
21897 0.0748232
21898 0.0975447
21899 0.0610373
21900 0.0250894
21901 0.0233131
21902 0.0362725
21903 0.0368672
21904 1
21905 0.581036
21906 1
21907 0.409425
21908 0.195027
21909 0.276205
21910 0.161731
21911 0.211501
21912 0.669001
21913 0.618205
21914 0.580302
21915 1
21916 0.618211
21917 0.623631
21918 0.0309507
21919 0.0431244
21920 0.0592279
21921 0.0805736
21922 0.402675
21923 0.0130662
21924 0.0135925
21925 0.0194096
21926 0.0139342
21927 0.194703
21928 0.201152
21929 0.197126
21930 0.290508
21931 0.253579
21932 0.161494
21933 0.241217
21934 0.158354
21935 0.374838
21936 0.374822
21937 0.296308
21938 0.65324
21939 0.503771
21940 0.412469
21941 0.595023
21942 0.523764
21943 1
21944 0.141568
21945 0.159439
21946 0.241209
21947 0.0396519
21948 0.0348312
21949 0.0262115
21950 0.0416452
21951 0.541358
21952 0.312675
21953 0.388996
21954 0.362202
21955 0.185615
21956 0.268294
21957 0.0917921
21958 0.0579242
21959 0.620541
21960 0.437005
21961 0.39313
21962 0.432234
21963 0.0894804
21964 0.0862991
21965 0.0574316
21966 0.0826104
21967 0.601154
21968 0.660301
21969 0.563356
21970 1
21971 0.180294
21972 0.234392
21973 0.633455
21974 0.627752
21975 0.451215
21976 0.591175
21977 0.610381
21978 0.647872
21979 0.420586
21980 0.640433
21981 0.562736
21982 0.623407
21983 0.169933
21984 0.171648
21985 0.110295
21986 0.128433
21987 0.117728
21988 0.11877
21989 0.0804944
21990 0.143124
21991 0.292948
21992 0.525032
21993 0.380798
21994 0.341335
21995 0.609929
21996 1
21997 1
21998 0.532451
21999 0.210409
22000 0.167205
22001 0.24086
22002 0.307906
22003 0.0283216
22004 0.0281432
22005 0.0288036
22006 0.0423478
22007 0.261916
22008 0.187804
22009 0.0283545
22010 0.579276
22011 0.436021
22012 0.344038
22013 0.392516
22014 0.308249
22015 0.401814
22016 0.425476
22017 0.28423
22018 0.0876866
22019 0.116304
22020 0.254934
22021 0.260981
22022 0.161022
22023 0.577056
22024 1
22025 0.555977
22026 1
22027 0.0490812
22028 0.0467272
22029 0.0299686
22030 0.042583
22031 0.581314
22032 0.467795
22033 0.613305
22034 0.221308
22035 0.183251
22036 0.183435
22037 0.290235
22038 0.236358
22039 0.210402
22040 0.277053
22041 0.366876
22042 1
22043 1
22044 0.637268
22045 1
22046 0.0835577
22047 0.101478
22048 0.13604
22049 0.159842
22050 0.217317
22051 0.350039
22052 0.247775
22053 0.25799
22054 0.276055
22055 0.339885
22056 0.341886
22057 0.194938
22058 0.0253008
22059 0.0256835
22060 0.0172357
22061 0.0160545
22062 0.101559
22063 0.59012
22064 0.38477
22065 0.385795
22066 0.568215
22067 1
22068 1
22069 0.605982
22070 1
22071 1
22072 0.626555
22073 1
22074 1
22075 0.0600269
22076 0.037727
22077 0.0544006
22078 0.0572454
22079 0.459027
22080 0.615455
22081 0.579309
22082 0.596483
22083 0.03033
22084 0.0272797
22085 0.0338699
22086 0.0207241
22087 0.124813
22088 0.266138
22089 0.245921
22090 0.0877232
22091 0.0562393
22092 0.0548823
22093 0.082634
22094 0.120469
22095 0.0817523
22096 0.134078
22097 0.0254026
22098 0.0264052
22099 0.0255873
22100 0.0391346
22101 0.0746518
22102 0.0411262
22103 0.0407239
22104 0.0538996
22105 0.0732632
22106 0.0619513
22107 0.0636746
22108 0.344691
22109 0.1891
22110 0.234636
22111 0.176257
22112 0.142625
22113 0.044318
22114 0.0472649
22115 0.0757725
22116 0.0702767
22117 0.0988287
22118 0.142453
22119 0.172928
22120 0.107572
22121 0.0384874
22122 0.0500031
22123 0.0388396
22124 0.0265128
22125 0.0907956
22126 0.0970777
22127 0.0959281
22128 0.427957
22129 0.639462
22130 0.507123
22131 0.426034
22132 0.625931
22133 0.396665
22134 0.426502
22135 0.396066
22136 0.0318609
22137 0.0318751
22138 0.0504274
22139 0.0318381
22140 0.403146
22141 0.512562
22142 0.314347
22143 0.390081
22144 0.168255
22145 0.147651
22146 0.663892
22147 0.0371573
22148 0.0224087
22149 0.0223984
22150 0.0339684
22151 0.638057
22152 0.412657
22153 0.665066
22154 0.530777
22155 1
22156 1
22157 1
22158 0.243378
22159 0.410286
22160 0.341884
22161 0.293736
22162 0.426023
22163 0.408735
22164 0.283482
22165 0.266839
22166 0.397774
22167 0.554506
22168 0.300861
22169 0.262552
22170 0.32375
22171 0.272308
22172 0.222385
22173 0.0700755
22174 0.0999695
22175 0.113208
22176 0.103914
22177 0.0178861
22178 0.0121138
22179 0.0106463
22180 0.0180651
22181 0.0316897
22182 0.057494
22183 0.0359508
22184 0.0345108
22185 0.114678
22186 0.117188
22187 0.208478
22188 0.333804
22189 0.247171
22190 0.199999
22191 0.0901372
22192 0.0845702
22193 0.0609684
22194 0.0600154
22195 0.0409973
22196 0.0604601
22197 0.0588862
22198 0.522972
22199 0.598665
22200 1
22201 0.647006
22202 0.246152
22203 0.314526
22204 0.12859
22205 0.125638
22206 0.124847
22207 0.0815529
22208 0.274742
22209 0.304753
22210 0.221953
22211 0.222314
22212 0.303691
22213 0.0413586
22214 0.0642629
22215 0.0396258
22216 0.0408177
22217 0.0258055
22218 0.0415775
22219 0.0523862
22220 0.0456864
22221 0.0267764
22222 0.0405346
22223 0.282496
22224 0.233625
22225 0.574158
22226 1
22227 1
22228 1
22229 0.238584
22230 0.172354
22231 0.186108
22232 0.138159
22233 0.448058
22234 0.621769
22235 0.634414
22236 0.617077
22237 1
22238 0.636377
22239 0.605445
22240 0.381155
22241 0.333644
22242 0.0251091
22243 0.0419589
22244 0.0239609
22245 0.0233174
22246 0.231504
22247 0.214253
22248 0.363692
22249 0.27301
22250 0.210823
22251 0.0899448
22252 0.126068
22253 0.123235
22254 0.156696
22255 0.125942
22256 0.156023
22257 0.200266
22258 0.109345
22259 0.0325729
22260 0.103137
22261 0.0894803
22262 0.147112
22263 0.129719
22264 1
22265 0.599492
22266 0.0937126
22267 0.121062
22268 0.148037
22269 0.0887217
22270 0.198768
22271 0.294346
22272 0.367861
22273 0.324493
22274 0.572759
22275 0.607744
22276 0.444702
22277 0.529084
22278 0.581299
22279 0.549161
22280 1
22281 0.59562
22282 0.0819973
22283 0.082528
22284 0.120532
22285 0.0865517
22286 1
22287 1
22288 0.600313
22289 1
22290 0.356458
22291 0.379964
22292 0.258373
22293 0.278872
22294 0.192942
22295 0.140656
22296 0.145404
22297 0.172118
22298 0.135598
22299 0.590048
22300 0.624708
22301 0.578335
22302 0.379134
22303 0.367132
22304 0.250426
22305 0.419234
22306 0.468446
22307 0.609378
22308 0.643386
22309 0.108983
22310 0.08057
22311 0.081323
22312 0.111001
22313 0.365964
22314 0.426953
22315 0.269623
22316 0.427726
22317 0.0276052
22318 0.02804
22319 0.0278997
22320 0.0421853
22321 0.3944
22322 0.134249
22323 0.118978
22324 0.132016
22325 0.157908
22326 1
22327 1
22328 0.60451
22329 0.63789
22330 0.0757142
22331 0.0751109
22332 0.111094
22333 0.0671976
22334 1
22335 1
22336 1
22337 0.615607
22338 1
22339 0.286873
22340 0.112164
22341 0.117158
22342 0.110599
22343 0.0748056
22344 0.199812
22345 0.353611
22346 0.241218
22347 0.236787
22348 0.564156
22349 0.562856
22350 0.572448
22351 1
22352 0.608787
22353 0.188887
22354 0.207045
22355 0.131121
22356 0.0432218
22357 0.05496
22358 0.0663277
22359 0.133094
22360 0.0794317
22361 0.113791
22362 0.110777
22363 0.0320516
22364 0.0366242
22365 0.0218664
22366 0.0216726
22367 1
22368 0.579891
22369 1
22370 0.608138
22371 0.0421228
22372 0.0372073
22373 0.0262239
22374 1
22375 1
22376 0.618619
22377 1
22378 0.386654
22379 0.349653
22380 0.557339
22381 0.0353576
22382 0.0880741
22383 0.131451
22384 0.166627
22385 0.120344
22386 0.202785
22387 0.143804
22388 0.0620132
22389 0.0553659
22390 0.0365026
22391 1
22392 0.62884
22393 1
22394 0.548664
22395 0.021783
22396 0.0112971
22397 0.01572
22398 0.0172272
22399 1
22400 0.622841
22401 1
22402 0.651674
22403 0.597061
22404 1
22405 1
22406 1
22407 0.617364
22408 0.115934
22409 0.172947
22410 0.135901
22411 0.357311
22412 0.639661
22413 0.592307
22414 0.573829
22415 1
22416 0.413228
22417 0.422756
22418 0.454538
22419 0.613453
22420 0.31675
22421 0.412274
22422 0.422761
22423 0.660653
22424 0.591899
22425 1
22426 0.0488584
22427 0.0604699
22428 0.0771885
22429 0.245139
22430 0.189832
22431 0.314925
22432 0.244833
22433 0.0236544
22434 0.0243258
22435 0.0242408
22436 0.0383655
22437 1
22438 0.5466
22439 1
22440 0.653717
22441 0.365789
22442 0.418012
22443 0.33235
22444 0.575956
22445 0.59186
22446 1
22447 1
22448 1
22449 1
22450 0.604752
22451 0.617397
22452 0.166008
22453 0.222051
22454 0.192389
22455 0.406578
22456 0.231927
22457 0.296562
22458 0.2632
22459 0.0257868
22460 0.0384052
22461 0.0254384
22462 0.025461
22463 0.215392
22464 0.209514
22465 0.225193
22466 0.133462
22467 1
22468 0.654695
22469 1
22470 0.52064
22471 0.204721
22472 0.24055
22473 0.307778
22474 0.580655
22475 1
22476 1
22477 1
22478 0.591625
22479 1
22480 1
22481 1
22482 0.632212
22483 0.421053
22484 0.60504
22485 0.531443
22486 0.263679
22487 0.413792
22488 0.334277
22489 0.110949
22490 0.115915
22491 0.109522
22492 0.0714625
22493 1
22494 0.610411
22495 1
22496 1
22497 1
22498 0.654133
22499 1
22500 0.585403
22501 0.588137
22502 0.624258
22503 0.621764
22504 1
22505 0.259158
22506 0.4147
22507 0.271424
22508 0.318275
22509 0.581329
22510 0.576861
22511 0.579205
22512 1
22513 0.188988
22514 0.254169
22515 0.157636
22516 0.229175
22517 0.18277
22518 0.137262
22519 0.233116
22520 0.174826
22521 0.240581
22522 0.244908
22523 0.387173
22524 0.246823
22525 0.35843
22526 0.388614
22527 0.426408
22528 0.604323
22529 0.167593
22530 0.209498
22531 0.188627
22532 0.397217
22533 0.284404
22534 0.414773
22535 0.18887
22536 0.15067
22537 0.102156
22538 0.132915
22539 0.102649
22540 0.0712695
22541 0.114261
22542 0.102946
22543 0.0143264
22544 0.00997281
22545 0.00935241
22546 0.0758925
22547 0.117055
22548 0.102665
22549 0.0659717
22550 0.566289
22551 1
22552 0.604702
22553 0.595783
22554 0.344528
22555 0.625952
22556 0.44465
22557 0.355844
22558 0.458644
22559 0.382109
22560 0.274707
22561 0.668915
22562 1
22563 1
22564 0.624191
22565 0.128879
22566 0.119405
22567 0.0522349
22568 0.0885393
22569 0.0376095
22570 0.0375511
22571 0.0379742
22572 0.0571483
22573 0.371336
22574 0.298885
22575 0.249044
22576 0.267057
22577 0.230116
22578 0.170544
22579 0.443385
22580 0.631475
22581 0.421774
22582 0.473403
22583 0.34112
22584 0.331946
22585 1
22586 0.631039
22587 1
22588 0.631629
22589 0.184905
22590 0.121715
22591 0.122221
22592 0.120865
22593 0.256599
22594 0.288712
22595 0.203773
22596 0.170444
22597 0.138556
22598 0.101954
22599 0.150179
22600 0.0920975
22601 1
22602 0.101568
22603 0.121934
22604 0.095509
22605 0.0717484
22606 0.431864
22607 0.556439
22608 0.631551
22609 0.622471
22610 0.0438785
22611 0.0424396
22612 0.0440785
22613 0.0659793
22614 0.0255575
22615 0.0262761
22616 0.0269216
22617 0.039831
22618 0.0467318
22619 0.0414983
22620 0.0443158
22621 0.0289497
22622 0.433868
22623 0.272131
22624 0.405755
22625 0.379087
22626 0.0976122
22627 0.156783
22628 0.152068
22629 0.105943
22630 0.263744
22631 0.353362
22632 0.441241
22633 0.276638
22634 1
22635 0.636305
22636 0.783265
22637 1
22638 0.396763
22639 0.495935
22640 0.358064
22641 0.615966
22642 1
22643 0.620332
22644 1
22645 0.54715
22646 1
22647 1
22648 0.654012
22649 0.0279949
22650 0.0427224
22651 0.0432695
22652 0.359884
22653 0.345822
22654 0.221034
22655 0.299267
22656 0.115588
22657 0.128995
22658 0.139961
22659 0.0218249
22660 0.0283308
22661 0.0289171
22662 0.0476469
22663 0.0534436
22664 0.0590565
22665 0.657472
22666 1
22667 0.514141
22668 1
22669 0.273926
22670 0.272876
22671 0.390055
22672 0.241731
22673 0.206666
22674 0.244763
22675 0.157345
22676 0.37422
22677 0.313308
22678 0.0390125
22679 0.0232646
22680 1
22681 0.61622
22682 0.600152
22683 0.59933
22684 1
22685 0.560683
22686 1
22687 0.607327
22688 0.550595
22689 0.4495
22690 0.385723
22691 1
22692 0.578461
22693 0.559219
22694 0.086691
22695 0.572868
22696 0.364764
22697 0.586631
22698 0.573565
22699 0.116355
22700 0.0692127
22701 0.0734092
22702 0.0784474
22703 0.571999
22704 0.562495
22705 1
22706 0.625949
22707 0.071831
22708 0.0781508
22709 0.214893
22710 0.166319
22711 0.170596
22712 0.121
22713 0.0874534
22714 0.0874407
22715 0.079241
22716 0.133458
22717 0.408643
22718 0.348853
22719 0.222876
22720 0.337724
22721 0.621367
22722 0.635824
22723 0.415042
22724 0.576551
22725 0.581344
22726 0.610555
22727 1
22728 1
22729 0.623737
22730 0.507691
22731 0.633969
22732 0.629658
22733 0.31397
22734 0.512573
22735 0.380043
22736 0.485879
22737 0.521877
22738 0.520458
22739 0.316064
22740 0.293934
22741 0.371649
22742 0.480621
22743 0.0445811
22744 0.032235
22745 0.0349166
22746 0.303437
22747 0.104943
22748 0.0717775
22749 0.0724934
22750 0.105944
22751 0.0625837
22752 0.0857412
22753 0.37992
22754 0.585704
22755 0.412626
22756 0.141932
22757 0.101559
22758 0.097981
22759 0.0964547
22760 0.09179
22761 0.0773881
22762 0.0910283
22763 0.304045
22764 0.289916
22765 0.51474
22766 0.357296
22767 0.12453
22768 0.124068
22769 0.122465
22770 0.213387
22771 0.277693
22772 0.376606
22773 0.360663
22774 0.214741
22775 0.190696
22776 0.130356
22777 0.150319
22778 0.617844
22779 0.628545
22780 1
22781 0.595967
22782 0.398315
22783 0.0511793
22784 0.0466476
22785 0.031369
22786 0.0571742
22787 0.138733
22788 0.156798
22789 0.115269
22790 0.237647
22791 0.375308
22792 0.295356
22793 0.246439
22794 0.0442127
22795 0.0717227
22796 0.150477
22797 0.1893
22798 0.241834
22799 0.591079
22800 0.616487
22801 0.619691
22802 0.60957
22803 0.474779
22804 0.621503
22805 1
22806 1
22807 0.0441599
22808 0.032125
22809 0.0302542
22810 0.0290376
22811 0.224083
22812 0.335374
22813 0.219188
22814 0.38733
22815 0.192354
22816 0.130637
22817 0.131441
22818 0.19
22819 0.132303
22820 0.579827
22821 1
22822 0.621388
22823 0.644979
22824 0.252842
22825 0.258186
22826 0.278938
22827 0.178664
22828 0.230298
22829 0.39467
22830 0.401841
22831 0.361243
22832 0.568276
22833 0.432903
22834 0.186576
22835 0.168223
22836 0.254689
22837 0.428845
22838 0.622182
22839 0.558887
22840 0.438749
22841 0.371219
22842 0.0928307
22843 0.0684682
22844 0.0634193
22845 1
22846 0.632956
22847 0.589052
22848 1
22849 1
22850 0.0378953
22851 0.0375133
22852 0.0244313
22853 0.0424029
22854 0.106022
22855 0.104941
22856 0.110864
22857 0.157508
22858 0.331294
22859 0.544026
22860 0.624305
22861 0.409986
22862 0.015339
22863 0.0198249
22864 0.0148369
22865 0.0132232
22866 0.58075
22867 0.637684
22868 0.581257
22869 1
22870 0.154867
22871 0.14385
22872 0.201115
22873 0.296447
22874 0.169649
22875 0.269822
22876 0.189014
22877 0.596307
22878 0.559882
22879 0.391714
22880 0.404224
22881 0.138335
22882 0.211251
22883 0.216768
22884 0.371049
22885 0.237545
22886 0.354888
22887 0.363144
22888 0.0787427
22889 0.0498734
22890 0.0806553
22891 0.0719148
22892 1
22893 1
22894 0.597784
22895 1
22896 0.174294
22897 0.231399
22898 0.246726
22899 0.283344
22900 0.127867
22901 0.16825
22902 0.115429
22903 0.0859937
22904 0.352067
22905 0.557602
22906 0.414349
22907 0.591831
22908 0.580056
22909 0.369308
22910 0.4087
22911 0.336943
22912 0.345047
22913 0.573654
22914 1
22915 0.592525
22916 0.345944
22917 0.377343
22918 0.222157
22919 0.394766
22920 0.0256477
22921 0.0256446
22922 0.0397339
22923 0.0266822
22924 0.0741615
22925 0.107315
22926 0.108348
22927 0.076306
22928 0.463607
22929 0.426934
22930 0.292425
22931 0.118442
22932 0.10185
22933 0.0747049
22934 0.0749506
22935 0.0842664
22936 0.182112
22937 0.195245
22938 0.155796
22939 0.188298
22940 0.309852
22941 0.580991
22942 0.344583
22943 0.439578
22944 0.286163
22945 0.149995
22946 0.168859
22947 0.205194
22948 0.127888
22949 0.07613
22950 0.0665416
22951 0.0593982
22952 0.114161
22953 0.166042
22954 0.103557
22955 0.0861302
22956 0.0574088
22957 0.0485469
22958 0.0771733
22959 0.0738877
22960 1
22961 0.592775
22962 0.595028
22963 0.155115
22964 0.173694
22965 0.179651
22966 0.253721
22967 0.569027
22968 0.617791
22969 0.630434
22970 1
22971 0.632519
22972 0.60439
22973 1
22974 1
22975 0.28619
22976 0.226083
22977 0.162312
22978 0.234805
22979 0.0233563
22980 0.0220563
22981 0.0220582
22982 0.0332239
22983 0.598572
22984 0.598966
22985 1
22986 0.259829
22987 0.266642
22988 0.0624905
22989 0.0665327
22990 0.0714705
22991 0.0440512
22992 0.202181
22993 0.239748
22994 0.380566
22995 0.258065
22996 0.0421251
22997 0.0277155
22998 0.0418902
22999 0.0281955
23000 0.0388851
23001 0.0254909
23002 0.614276
23003 1
23004 1
23005 0.642017
23006 0.41366
23007 0.245642
23008 0.283276
23009 0.259068
23010 0.403151
23011 0.42131
23012 0.363047
23013 0.0853921
23014 0.0813867
23015 0.591719
23016 0.399959
23017 1
23018 0.602249
23019 1
23020 0.604742
23021 1
23022 0.557001
23023 0.582886
23024 1
23025 0.149554
23026 0.255572
23027 0.350776
23028 0.408192
23029 0.25051
23030 0.273659
23031 0.208567
23032 0.292322
23033 0.229302
23034 1
23035 0.630132
23036 0.287153
23037 0.260735
23038 0.436226
23039 0.378936
23040 0.161004
23041 0.368645
23042 0.279679
23043 0.259237
23044 0.452235
23045 0.654533
23046 0.5964
23047 0.602803
23048 0.203771
23049 0.239829
23050 0.266239
23051 0.186718
23052 0.128925
23053 0.134995
23054 0.0959651
23055 0.574011
23056 1
23057 0.589541
23058 1
23059 0.170514
23060 0.225447
23061 0.262952
23062 1
23063 1
23064 0.595822
23065 1
23066 0.604308
23067 1
23068 0.0958063
23069 0.576926
23070 1
23071 0.236995
23072 0.184157
23073 0.137787
23074 0.181287
23075 0.23228
23076 0.3757
23077 0.397811
23078 0.435604
23079 0.254898
23080 0.344483
23081 0.0437022
23082 0.043172
23083 0.0664436
23084 0.0411326
23085 0.0290791
23086 0.0496682
23087 0.601564
23088 1
23089 0.672278
23090 1
23091 0.259878
23092 0.361874
23093 0.310777
23094 0.320671
23095 0.595759
23096 1
23097 0.616323
23098 0.57485
23099 1
23100 1
23101 1
23102 0.0447853
23103 0.0342243
23104 0.0474207
23105 0.0701469
23106 0.111611
23107 0.0691015
23108 0.0756347
23109 0.242016
23110 0.281125
23111 0.437477
23112 0.314781
23113 0.261311
23114 0.343415
23115 0.199108
23116 0.312325
23117 0.201793
23118 0.217128
23119 0.439641
23120 0.269193
23121 0.382539
23122 0.433279
23123 0.28112
23124 0.248425
23125 0.258277
23126 0.0226834
23127 0.0355271
23128 0.0346952
23129 0.0323835
23130 0.319312
23131 0.264363
23132 0.183046
23133 0.0343663
23134 0.0557869
23135 0.0519146
23136 0.050557
23137 1
23138 1
23139 1
23140 0.0741044
23141 0.0535129
23142 0.0501452
23143 0.0834778
23144 0.243706
23145 0.390839
23146 0.327681
23147 0.405856
23148 0.560414
23149 0.108343
23150 0.0875252
23151 0.588012
23152 0.600336
23153 0.347969
23154 0.585449
23155 0.0403573
23156 0.0614958
23157 0.0397974
23158 0.0662663
23159 0.279537
23160 0.274239
23161 0.284724
23162 0.419471
23163 1
23164 0.524425
23165 1
23166 0.6045
23167 0.534715
23168 0.415553
23169 0.392475
23170 0.0597856
23171 0.0651717
23172 0.084941
23173 0.103072
23174 0.0412272
23175 0.0269959
23176 0.0278048
23177 0.122075
23178 0.182207
23179 0.212619
23180 0.129281
23181 0.128234
23182 0.170184
23183 0.413756
23184 0.380702
23185 0.371508
23186 0.302269
23187 0.63209
23188 0.612256
23189 0.315852
23190 0.164308
23191 0.247963
23192 0.171624
23193 0.127788
23194 0.0915637
23195 0.126652
23196 0.149753
23197 0.207511
23198 0.191675
23199 0.318954
23200 1
23201 1
23202 1
23203 0.111375
23204 0.150951
23205 0.119494
23206 0.25402
23207 0.193233
23208 0.255293
23209 0.200421
23210 0.15639
23211 0.104811
23212 0.129267
23213 0.132628
23214 0.244846
23215 0.166001
23216 0.185591
23217 0.227907
23218 0.103917
23219 0.11651
23220 0.175969
23221 0.114561
23222 0.194733
23223 0.241628
23224 0.13742
23225 0.199632
23226 0.118575
23227 0.173282
23228 0.115843
23229 0.119083
23230 0.447349
23231 0.65793
23232 0.658905
23233 0.0250976
23234 0.0376026
23235 0.041887
23236 0.0245918
23237 0.0638722
23238 0.0421083
23239 0.0397544
23240 0.0744191
23241 0.130489
23242 0.203402
23243 0.032538
23244 0.0530903
23245 0.0386572
23246 0.0366061
23247 0.0240357
23248 0.037092
23249 0.064133
23250 0.0724829
23251 0.0959723
23252 0.396318
23253 0.430062
23254 0.598092
23255 0.4171
23256 0.414117
23257 0.0189871
23258 0.0194224
23259 0.030912
23260 0.0190142
23261 0.0791795
23262 0.0928088
23263 0.0830205
23264 0.132185
23265 1
23266 1
23267 0.62751
23268 0.568738
23269 0.206633
23270 0.14278
23271 0.184948
23272 0.172752
23273 0.272397
23274 1
23275 0.642524
23276 0.496071
23277 1
23278 0.116495
23279 0.17512
23280 0.132428
23281 0.0844505
23282 0.408435
23283 0.272131
23284 0.410942
23285 0.430655
23286 0.0815356
23287 0.0727589
23288 0.105942
23289 0.218773
23290 0.194433
23291 0.210568
23292 0.132823
23293 0.520558
23294 0.43479
23295 0.619616
23296 0.620158
23297 0.46325
23298 0.398082
23299 0.663926
23300 0.623436
23301 0.0589375
23302 0.0340994
23303 0.103107
23304 0.0997716
23305 0.113158
23306 0.0851528
23307 0.134586
23308 0.0983235
23309 0.142209
23310 0.144997
23311 0.228252
23312 0.051331
23313 0.0466116
23314 0.038077
23315 0.179382
23316 0.197865
23317 0.172745
23318 0.023312
23319 0.0374597
23320 0.0357627
23321 0.033826
23322 0.351421
23323 0.415391
23324 0.607505
23325 0.388677
23326 0.345659
23327 1
23328 1
23329 0.623295
23330 1
23331 0.122285
23332 0.172815
23333 1
23334 1
23335 0.627946
23336 1
23337 0.0974514
23338 0.0549752
23339 0.0847099
23340 0.0853846
23341 0.0647627
23342 0.433809
23343 0.657145
23344 0.575297
23345 1
23346 0.641051
23347 0.602443
23348 0.220126
23349 0.594288
23350 0.432482
23351 0.633125
23352 0.621921
23353 0.213768
23354 0.123895
23355 0.135853
23356 0.134285
23357 0.0897659
23358 0.0943917
23359 0.16622
23360 0.137093
23361 0.0367787
23362 0.0437731
23363 0.0368194
23364 0.058216
23365 0.383595
23366 0.615837
23367 1
23368 1
23369 0.583816
23370 0.608387
23371 0.564509
23372 0.613089
23373 1
23374 0.401279
23375 0.42623
23376 0.427386
23377 0.596943
23378 0.443183
23379 0.633436
23380 0.385765
23381 0.590483
23382 0.345497
23383 0.395028
23384 0.358058
23385 0.0787709
23386 0.0580852
23387 0.056244
23388 0.0383312
23389 0.0431773
23390 0.0357836
23391 0.0254906
23392 0.0394805
23393 0.430489
23394 0.130411
23395 0.0961322
23396 0.107088
23397 0.614795
23398 1
23399 0.595812
23400 1
23401 1
23402 0.59903
23403 0.222243
23404 0.248109
23405 0.316822
23406 0.0556019
23407 0.0533867
23408 0.0826931
23409 0.0523534
23410 0.239677
23411 0.273816
23412 0.162987
23413 0.216447
23414 0.576279
23415 0.0355523
23416 0.0349744
23417 0.0365133
23418 0.404989
23419 0.106937
23420 0.0648061
23421 0.100923
23422 0.0927039
23423 0.119418
23424 0.166953
23425 0.128982
23426 0.613058
23427 0.344717
23428 0.382078
23429 0.360083
23430 0.606943
23431 0.435767
23432 1
23433 0.562022
23434 0.559168
23435 0.557028
23436 0.62643
23437 0.602017
23438 0.395374
23439 1
23440 1
23441 1
23442 0.187101
23443 0.315762
23444 0.279806
23445 0.184835
23446 0.415306
23447 0.394354
23448 0.610988
23449 0.415071
23450 0.143009
23451 0.0794215
23452 0.255171
23453 0.244388
23454 0.241947
23455 0.229626
23456 0.193435
23457 0.286942
23458 0.228797
23459 0.202498
23460 0.60308
23461 1
23462 1
23463 1
23464 0.154453
23465 0.105694
23466 0.189373
23467 0.14906
23468 0.619367
23469 0.475126
23470 0.595613
23471 0.283618
23472 0.0320024
23473 0.0320361
23474 0.0538395
23475 0.0318396
23476 0.138105
23477 0.137513
23478 0.14053
23479 0.205412
23480 1
23481 0.332059
23482 0.431282
23483 0.406581
23484 0.61831
23485 0.172276
23486 0.192027
23487 0.134237
23488 0.028506
23489 0.04406
23490 0.0328189
23491 0.0368472
23492 0.199124
23493 0.220881
23494 0.134046
23495 0.220313
23496 1
23497 1
23498 0.637236
23499 0.18871
23500 0.184414
23501 0.140007
23502 0.584546
23503 0.390651
23504 0.611919
23505 0.488234
23506 0.140147
23507 0.123536
23508 0.14121
23509 0.213754
23510 0.303742
23511 0.251213
23512 0.23198
23513 0.194038
23514 0.161761
23515 0.178647
23516 0.251719
23517 0.324991
23518 0.359252
23519 0.268144
23520 0.208747
23521 0.402552
23522 0.567285
23523 0.444501
23524 0.334238
23525 0.0292291
23526 0.0425187
23527 0.0315061
23528 0.0372551
23529 0.032274
23530 0.0297275
23531 0.0447483
23532 0.0183424
23533 0.184661
23534 0.145218
23535 0.142334
23536 0.147061
23537 0.291839
23538 0.447743
23539 0.247104
23540 0.327328
23541 0.643212
23542 0.620549
23543 0.607232
23544 1
23545 0.0347632
23546 0.0354715
23547 0.0502459
23548 0.0513065
23549 0.282031
23550 0.396741
23551 0.425276
23552 1
23553 0.607195
23554 1
23555 1
23556 0.236049
23557 0.189231
23558 0.0361297
23559 0.0547083
23560 0.0570884
23561 0.0532862
23562 0.164164
23563 0.278574
23564 0.198868
23565 0.257158
23566 0.0275503
23567 0.0413107
23568 0.0492056
23569 0.596114
23570 0.339113
23571 0.386068
23572 0.383093
23573 0.620801
23574 0.387516
23575 0.461749
23576 0.387752
23577 0.155853
23578 0.150245
23579 0.0999766
23580 0.0969034
23581 0.164691
23582 0.1539
23583 0.103938
23584 0.384204
23585 0.415007
23586 0.591698
23587 0.393799
23588 0.0813797
23589 0.0557284
23590 0.0553822
23591 0.411238
23592 0.629342
23593 0.627846
23594 0.582021
23595 0.597201
23596 0.0559911
23597 0.0666477
23598 0.0452129
23599 0.0390466
23600 0.0786764
23601 0.0529677
23602 0.051182
23603 0.340022
23604 0.299622
23605 0.195373
23606 0.209604
23607 0.114922
23608 0.107519
23609 1
23610 1
23611 1
23612 0.135324
23613 0.130673
23614 0.126862
23615 0.192959
23616 0.5699
23617 0.436115
23618 0.588676
23619 0.627614
23620 0.431597
23621 0.282335
23622 0.41306
23623 0.429863
23624 0.637161
23625 0.529609
23626 0.258633
23627 0.232989
23628 0.030548
23629 0.0433988
23630 0.0282252
23631 0.0424152
23632 0.0296855
23633 0.027988
23634 0.0566687
23635 0.170747
23636 0.0738756
23637 0.129798
23638 0.109825
23639 0.0789687
23640 0.074572
23641 0.0762428
23642 0.236549
23643 0.194752
23644 0.309328
23645 0.332877
23646 0.627832
23647 0.381298
23648 0.623338
23649 0.381311
23650 0.169441
23651 0.203001
23652 0.277901
23653 0.188612
23654 0.14788
23655 0.224776
23656 0.213839
23657 0.147574
23658 1
23659 1
23660 0.599278
23661 0.539233
23662 1
23663 0.141318
23664 0.176863
23665 0.119547
23666 0.1166
23667 0.16658
23668 0.237886
23669 0.0258412
23670 0.605827
23671 0.396813
23672 0.639871
23673 0.631136
23674 0.60734
23675 0.652006
23676 1
23677 0.585287
23678 0.593995
23679 1
23680 1
23681 1
23682 1
23683 1
23684 0.609868
23685 0.621058
23686 0.627788
23687 0.403882
23688 0.594946
23689 0.664328
23690 0.254571
23691 0.290937
23692 0.364619
23693 0.0293402
23694 0.045333
23695 0.0299837
23696 1
23697 1
23698 0.63986
23699 0.527066
23700 0.0429896
23701 0.0286509
23702 0.0321435
23703 0.0415898
23704 0.482893
23705 0.647506
23706 0.558853
23707 0.415955
23708 0.0622993
23709 0.0404012
23710 0.0639596
23711 0.0434538
23712 0.0713997
23713 0.043617
23714 0.0456468
23715 0.360975
23716 0.287659
23717 0.333035
23718 0.069178
23719 0.0597627
23720 0.440381
23721 0.431333
23722 0.322942
23723 0.0285813
23724 0.0308931
23725 0.0443424
23726 0.0298859
23727 0.153164
23728 0.397406
23729 0.232085
23730 0.269827
23731 0.280891
23732 0.105697
23733 0.0802039
23734 0.0726352
23735 0.122392
23736 0.279132
23737 0.181195
23738 0.213925
23739 0.217078
23740 0.0138227
23741 0.0148641
23742 0.0147945
23743 0.0339835
23744 0.0467548
23745 0.0550745
23746 0.0331851
23747 0.0149459
23748 0.0151665
23749 0.0265399
23750 0.016293
23751 0.413033
23752 0.0545516
23753 0.0554586
23754 0.05517
23755 0.0871837
23756 0.633151
23757 0.384623
23758 0.391091
23759 0.409358
23760 0.0985615
23761 0.127523
23762 0.659946
23763 0.588342
23764 0.577723
23765 1
23766 0.082796
23767 0.151138
23768 0.119182
23769 0.117528
23770 0.117286
23771 0.0960515
23772 0.166538
23773 0.106965
23774 0.101084
23775 0.144864
23776 0.125179
23777 0.103578
23778 0.138054
23779 0.148515
23780 0.156494
23781 0.15881
23782 0.369609
23783 0.417106
23784 0.218002
23785 0.266532
23786 0.132873
23787 1
23788 1
23789 0.601344
23790 1
23791 0.0371449
23792 0.0351718
23793 0.680168
23794 0.644872
23795 1
23796 1
23797 0.492936
23798 0.421397
23799 0.580866
23800 0.655668
23801 0.0452378
23802 0.0519049
23803 0.0677966
23804 0.049395
23805 0.0425528
23806 0.37946
23807 0.576422
23808 0.381422
23809 0.376975
23810 0.0583291
23811 0.0386272
23812 0.0366069
23813 0.0640493
23814 0.081476
23815 0.137235
23816 0.0916607
23817 0.636418
23818 1
23819 0.602649
23820 0.637228
23821 0.580794
23822 0.615033
23823 0.59017
23824 0.372018
23825 0.231145
23826 0.347347
23827 0.241789
23828 0.391637
23829 0.616077
23830 0.52104
23831 0.615873
23832 0.645979
23833 0.611716
23834 0.642734
23835 0.413284
23836 0.0612343
23837 0.0362075
23838 0.038305
23839 0.137699
23840 0.159878
23841 0.099175
23842 0.0976779
23843 0.509442
23844 1
23845 0.618441
23846 0.542886
23847 0.631246
23848 0.584578
23849 0.0951493
23850 0.0864102
23851 0.114737
23852 0.148064
23853 0.0976727
23854 0.0989408
23855 0.399103
23856 0.344899
23857 0.253941
23858 0.246577
23859 0.239918
23860 0.311506
23861 0.425218
23862 0.348459
23863 0.135855
23864 0.221613
23865 0.1853
23866 0.126262
23867 1
23868 0.629516
23869 1
23870 0.0193424
23871 0.020127
23872 0.0203595
23873 0.0294095
23874 0.130865
23875 0.0787562
23876 0.0852616
23877 0.117722
23878 0.0251964
23879 0.0143186
23880 0.0209953
23881 0.0145708
23882 0.017173
23883 0.0176804
23884 0.0158919
23885 0.0237487
23886 0.431596
23887 0.599426
23888 0.61509
23889 1
23890 0.658268
23891 0.0248687
23892 0.0223093
23893 0.0219671
23894 0.0357899
23895 0.0507553
23896 0.0532718
23897 0.0767239
23898 0.512581
23899 0.645727
23900 0.419993
23901 0.632231
23902 0.112177
23903 0.0730007
23904 0.0887535
23905 0.0781431
23906 0.0328203
23907 0.0244437
23908 0.0401252
23909 0.0246828
23910 0.607752
23911 0.153612
23912 0.145716
23913 0.232393
23914 0.222812
23915 0.342255
23916 0.553813
23917 0.30652
23918 0.304845
23919 1
23920 1
23921 0.540483
23922 0.692637
23923 0.610903
23924 0.559192
23925 1
23926 0.032863
23927 0.0193887
23928 1
23929 0.0375199
23930 0.0265626
23931 0.0288474
23932 0.0496115
23933 0.0172234
23934 0.0119368
23935 0.0167077
23936 0.017929
23937 0.436625
23938 0.401291
23939 1
23940 0.559453
23941 0.611657
23942 1
23943 1
23944 0.606656
23945 0.0432337
23946 0.0517509
23947 0.235746
23948 0.198255
23949 0.27953
23950 0.195056
23951 0.224741
23952 0.125564
23953 0.114995
23954 0.185554
23955 0.103754
23956 0.0659694
23957 0.0446287
23958 0.043173
23959 0.0477658
23960 0.556304
23961 1
23962 1
23963 1
23964 0.596824
23965 0.432458
23966 0.386746
23967 0.321675
23968 1
23969 0.595409
23970 0.157821
23971 0.160115
23972 0.24939
23973 0.159933
23974 0.605438
23975 1
23976 1
23977 1
23978 0.575319
23979 1
23980 0.0955405
23981 0.133415
23982 0.120937
23983 0.0826957
23984 0.0828755
23985 0.409042
23986 0.411332
23987 0.41432
23988 0.603588
23989 0.115198
23990 0.0539879
23991 0.0541458
23992 0.0243574
23993 0.0354249
23994 0.387291
23995 0.420305
23996 0.617767
23997 0.430544
23998 0.12125
23999 0.171761
24000 0.127975
24001 0.0998938
24002 0.0409863
24003 0.0642889
24004 0.0408467
24005 0.0392207
24006 0.359784
24007 0.393203
24008 0.58364
24009 0.247441
24010 0.161322
24011 0.153295
24012 0.230284
24013 0.0583785
24014 0.0389913
24015 0.0556662
24016 0.0572835
24017 0.0269598
24018 0.0260905
24019 0.026791
24020 0.038954
24021 0.0271655
24022 0.0283968
24023 0.0277795
24024 0.0414718
24025 0.333726
24026 0.406588
24027 0.208725
24028 0.341955
24029 0.624945
24030 0.483798
24031 0.622695
24032 1
24033 0.0615439
24034 0.102779
24035 0.0895233
24036 0.0905949
24037 0.628328
24038 0.623541
24039 1
24040 1
24041 0.0748273
24042 0.121314
24043 0.0772862
24044 0.0802384
24045 1
24046 0.625979
24047 1
24048 0.564933
24049 0.219906
24050 0.248273
24051 0.160402
24052 0.28051
24053 0.0294884
24054 0.0242112
24055 0.0347179
24056 0.0302635
24057 0.117342
24058 0.150564
24059 0.106342
24060 0.0939538
24061 0.463452
24062 0.378524
24063 0.313644
24064 0.410381
24065 0.0176951
24066 0.0169786
24067 0.0244002
24068 0.027323
24069 0.0416397
24070 0.0651433
24071 0.0412986
24072 0.59587
24073 1
24074 0.653416
24075 0.47721
24076 0.625525
24077 0.457705
24078 0.607304
24079 0.102612
24080 0.0758291
24081 0.0978624
24082 0.400045
24083 0.257766
24084 0.393776
24085 0.408045
24086 0.0481283
24087 0.0671269
24088 0.0721477
24089 0.0792549
24090 0.661441
24091 0.461066
24092 0.391345
24093 0.627045
24094 0.288163
24095 0.200396
24096 0.276384
24097 0.359124
24098 0.257663
24099 0.159164
24100 0.188996
24101 0.255917
24102 0.525899
24103 0.449996
24104 0.412811
24105 0.305271
24106 0.0949918
24107 0.121594
24108 0.0738101
24109 0.0509737
24110 0.0518722
24111 0.051459
24112 0.0880317
24113 0.08574
24114 0.0875347
24115 1
24116 0.579511
24117 0.628947
24118 0.646841
24119 1
24120 0.606295
24121 0.630109
24122 1
24123 0.498875
24124 0.379441
24125 0.262596
24126 0.071943
24127 0.0733978
24128 0.637502
24129 1
24130 0.601835
24131 0.62643
24132 0.0489145
24133 0.0567882
24134 0.0741722
24135 0.161413
24136 0.189876
24137 0.125852
24138 0.109961
24139 0.092315
24140 0.113369
24141 0.144068
24142 0.015493
24143 0.0224834
24144 0.016162
24145 0.0141038
24146 0.0380282
24147 0.0522966
24148 0.0261154
24149 0.0378785
24150 0.104696
24151 0.0883441
24152 0.124806
24153 0.148433
24154 0.0579731
24155 0.0922336
24156 0.0632912
24157 0.0753278
24158 0.641118
24159 0.635841
24160 1
24161 0.0175392
24162 0.0333992
24163 0.0181286
24164 0.0936773
24165 0.0544802
24166 0.0537722
24167 0.0519711
24168 1
24169 1
24170 0.647716
24171 0.0466985
24172 0.0478922
24173 0.0306894
24174 0.647943
24175 1
24176 0.62474
24177 0.612871
24178 0.21475
24179 0.367697
24180 0.394491
24181 0.289626
24182 0.399797
24183 0.290115
24184 0.073014
24185 0.0811994
24186 0.053272
24187 0.0560248
24188 0.621801
24189 0.414734
24190 0.572619
24191 0.12748
24192 0.0538871
24193 0.044742
24194 0.0869588
24195 0.0545585
24196 0.0215148
24197 0.030488
24198 0.0197532
24199 0.0186346
24200 0.434369
24201 0.379485
24202 0.607602
24203 0.41894
24204 0.0159839
24205 0.0215339
24206 0.0135241
24207 0.0115894
24208 0.0626821
24209 0.0685648
24210 0.0426536
24211 0.045485
24212 0.0187525
24213 0.0300746
24214 0.0177889
24215 0.0185501
24216 0.392115
24217 0.123813
24218 0.0777221
24219 0.368925
24220 0.354098
24221 0.574974
24222 0.0249864
24223 0.0162703
24224 0.0307466
24225 1
24226 1
24227 0.568368
24228 1
24229 0.0243516
24230 0.0371017
24231 0.0248742
24232 0.151897
24233 0.563307
24234 0.409927
24235 0.414185
24236 0.594724
24237 0.578074
24238 0.429983
24239 0.640102
24240 1
24241 0.595325
24242 1
24243 0.634057
24244 1
24245 0.58803
24246 0.0553924
24247 0.0843437
24248 0.0517683
24249 1
24250 0.567088
24251 1
24252 1
24253 0.207155
24254 0.270882
24255 0.238222
24256 0.364876
24257 1
24258 1
24259 0.535157
24260 0.586065
24261 0.328825
24262 0.352975
24263 0.025058
24264 0.0257224
24265 0.0387046
24266 0.0256858
24267 0.0762711
24268 0.0715042
24269 0.0449852
24270 0.0718201
24271 0.197059
24272 0.221683
24273 0.147035
24274 0.138575
24275 0.0908411
24276 0.261139
24277 0.244479
24278 0.25228
24279 0.614618
24280 0.597053
24281 0.613645
24282 0.40606
24283 1
24284 0.605516
24285 1
24286 1
24287 0.0344158
24288 0.0290735
24289 0.0227837
24290 0.0267133
24291 0.229276
24292 0.210226
24293 0.153707
24294 0.151396
24295 0.0709937
24296 0.0730313
24297 0.0539376
24298 0.0548487
24299 0.0433856
24300 0.062286
24301 0.04637
24302 0.267244
24303 0.213307
24304 0.167866
24305 0.199823
24306 0.655915
24307 1
24308 0.0810737
24309 0.0759767
24310 0.0838521
24311 0.116774
24312 0.271837
24313 0.173939
24314 0.206825
24315 0.224059
24316 0.395879
24317 0.343044
24318 0.411136
24319 0.586726
24320 0.375604
24321 0.593319
24322 0.349142
24323 0.425075
24324 0.0359416
24325 0.0346133
24326 0.39808
24327 0.316593
24328 0.522042
24329 0.169645
24330 0.122306
24331 0.190708
24332 0.124339
24333 0.132701
24334 0.0738294
24335 0.105199
24336 0.0493888
24337 0.0519578
24338 0.0728489
24339 0.0480665
24340 0.0622527
24341 0.0654018
24342 0.108195
24343 0.145122
24344 0.119726
24345 0.113111
24346 0.0598087
24347 0.078046
24348 0.0991879
24349 0.0955124
24350 0.0706977
24351 0.0721939
24352 0.111131
24353 0.105338
24354 0.243112
24355 0.356128
24356 0.388139
24357 0.423939
24358 0.608545
24359 0.645891
24360 0.570942
24361 0.280136
24362 0.292696
24363 0.445973
24364 0.44448
24365 0.0338463
24366 0.0309308
24367 0.0210027
24368 0.0302876
24369 0.0549378
24370 0.087608
24371 0.0548111
24372 0.0478001
24373 0.0657363
24374 0.0642814
24375 0.0402375
24376 0.0677951
24377 0.397695
24378 0.250007
24379 0.394108
24380 0.311866
24381 1
24382 0.602235
24383 1
24384 1
24385 0.594636
24386 1
24387 1
24388 0.174213
24389 0.201783
24390 0.263055
24391 0.0606042
24392 0.0379187
24393 0.0701785
24394 0.385821
24395 0.227735
24396 0.266075
24397 0.248923
24398 0.202161
24399 0.331131
24400 0.212844
24401 0.0615182
24402 0.605555
24403 0.0837926
24404 0.0682183
24405 0.135377
24406 0.0522887
24407 0.0566627
24408 0.0567068
24409 0.0332486
24410 0.193012
24411 0.142089
24412 0.18866
24413 1
24414 0.576464
24415 1
24416 1
24417 0.634215
24418 0.430575
24419 0.322651
24420 0.515069
24421 0.315845
24422 0.023819
24423 0.0228112
24424 0.0177726
24425 0.0290378
24426 0.592346
24427 1
24428 1
24429 1
24430 1
24431 0.619632
24432 1
24433 0.0271567
24434 0.0266249
24435 0.0453136
24436 0.145883
24437 0.170902
24438 0.146916
24439 0.228814
24440 0.0517978
24441 0.0591018
24442 0.0567674
24443 0.088367
24444 0.0181055
24445 0.0308078
24446 0.0178761
24447 0.0185257
24448 0.149144
24449 0.251528
24450 0.228706
24451 0.206871
24452 0.331883
24453 0.23579
24454 0.21657
24455 0.125065
24456 0.156327
24457 0.137375
24458 0.0615596
24459 0.0948676
24460 0.0771673
24461 0.0608159
24462 0.373687
24463 0.249782
24464 0.347988
24465 0.402572
24466 0.240458
24467 0.147761
24468 0.142809
24469 0.0692028
24470 0.0662231
24471 0.0591016
24472 0.0903281
24473 0.148628
24474 0.22877
24475 0.244293
24476 0.0579453
24477 0.0498634
24478 0.0649494
24479 0.0391999
24480 0.134676
24481 0.216563
24482 0.260451
24483 0.131575
24484 0.329397
24485 0.395679
24486 0.276017
24487 0.437052
24488 0.0742884
24489 0.0479355
24490 0.128851
24491 0.125696
24492 0.210918
24493 0.146959
24494 0.0224472
24495 0.0273764
24496 0.0268143
24497 0.0341775
24498 0.0409636
24499 0.0545296
24500 0.0384338
24501 0.0723236
24502 0.0480442
24503 0.0543113
24504 1
24505 1
24506 1
24507 0.329153
24508 0.400804
24509 0.347871
24510 0.555588
24511 0.587748
24512 0.437154
24513 0.501792
24514 0.0774073
24515 0.0522946
24516 0.0489872
24517 0.0529216
24518 0.301126
24519 0.246156
24520 0.200613
24521 0.318516
24522 0.0847991
24523 0.0965031
24524 0.142677
24525 0.185871
24526 0.198187
24527 0.313288
24528 0.23487
24529 0.109056
24530 0.0729656
24531 0.0696547
24532 0.106008
24533 0.0712152
24534 0.106846
24535 0.0859942
24536 0.0799997
24537 1
24538 0.61041
24539 0.643247
24540 1
24541 0.244187
24542 0.164212
24543 0.0503076
24544 0.083465
24545 0.0462874
24546 0.0561838
24547 0.145985
24548 0.143888
24549 0.224364
24550 0.305537
24551 0.312296
24552 0.509291
24553 0.352254
24554 0.214077
24555 0.256569
24556 0.269433
24557 0.377732
24558 0.180184
24559 0.111629
24560 0.160999
24561 1
24562 1
24563 0.472308
24564 0.330482
24565 0.460131
24566 0.362839
24567 0.597348
24568 0.421142
24569 0.0934936
24570 0.0928349
24571 0.0866005
24572 0.13416
24573 0.0802791
24574 0.0509794
24575 0.051432
24576 0.0513796
24577 0.0647411
24578 0.0679369
24579 0.0655137
24580 0.103107
24581 1
24582 0.237808
24583 0.264385
24584 0.179039
24585 0.290349
24586 0.607209
24587 1
24588 0.578765
24589 0.623094
24590 1
24591 0.0251071
24592 0.0249041
24593 0.0364798
24594 0.0364698
24595 0.0530822
24596 0.0317575
24597 0.0305871
24598 0.0344373
24599 0.352486
24600 0.35268
24601 0.64378
24602 0.628494
24603 0.546484
24604 1
24605 0.622575
24606 1
24607 0.553993
24608 0.244488
24609 0.396034
24610 0.270747
24611 0.379759
24612 0.292858
24613 0.416505
24614 0.54517
24615 0.581672
24616 1
24617 0.107183
24618 0.0644042
24619 0.0914966
24620 0.645858
24621 0.596669
24622 0.400773
24623 0.572488
24624 1
24625 1
24626 0.617774
24627 0.0412069
24628 0.0734772
24629 0.0449768
24630 0.0644421
24631 0.0177825
24632 0.0281741
24633 0.0167636
24634 0.610376
24635 0.570504
24636 0.609039
24637 1
24638 0.111502
24639 0.111966
24640 0.107588
24641 0.163526
24642 0.236136
24643 0.145734
24644 0.191303
24645 0.225356
24646 0.267266
24647 0.283493
24648 0.319253
24649 0.405262
24650 0.0959698
24651 0.0588919
24652 0.0619452
24653 0.270671
24654 0.41245
24655 0.310434
24656 0.069098
24657 0.11085
24658 0.104666
24659 0.0991378
24660 0.0656785
24661 0.0981759
24662 0.622873
24663 0.503426
24664 1
24665 0.555829
24666 1
24667 1
24668 1
24669 0.53771
24670 0.641903
24671 0.0611013
24672 0.0382479
24673 0.0569318
24674 0.0944675
24675 0.0982299
24676 0.0588426
24677 0.0722782
24678 0.0411639
24679 0.567989
24680 0.427779
24681 0.361105
24682 0.568318
24683 0.623975
24684 0.424038
24685 0.442362
24686 0.431242
24687 0.0293657
24688 0.0343232
24689 0.0255175
24690 0.0458625
24691 0.595129
24692 0.605774
24693 0.127583
24694 0.196778
24695 0.610564
24696 0.583043
24697 0.582354
24698 0.0908382
24699 0.116003
24700 0.138137
24701 0.141185
24702 0.0344018
24703 0.0361514
24704 0.0335144
24705 0.0226051
24706 0.0256205
24707 0.017908
24708 0.0173512
24709 0.0947311
24710 0.10359
24711 0.0234191
24712 0.0181446
24713 0.0154273
24714 0.0253284
24715 0.550385
24716 1
24717 0.648174
24718 0.565908
24719 0.153619
24720 0.103941
24721 0.120532
24722 0.160879
24723 0.0105499
24724 0.017097
24725 0.0110146
24726 0.0104169
24727 0.571817
24728 0.354368
24729 0.416362
24730 0.0996517
24731 0.142908
24732 0.158161
24733 0.125446
24734 0.565219
24735 1
24736 1
24737 1
24738 0.188837
24739 0.199804
24740 0.227637
24741 0.135895
24742 0.0288308
24743 0.0465878
24744 0.028769
24745 0.0412446
24746 0.249936
24747 0.259267
24748 0.257017
24749 0.395915
24750 0.113001
24751 0.0700829
24752 0.0993877
24753 0.112963
24754 0.127268
24755 0.172804
24756 1
24757 0.605521
24758 1
24759 0.637196
24760 0.533383
24761 0.574794
24762 1
24763 0.616713
24764 0.0162255
24765 0.0160849
24766 0.0234579
24767 0.0163025
24768 0.65496
24769 0.0567381
24770 0.0365226
24771 1
24772 1
24773 0.639358
24774 0.664055
24775 1
24776 0.646734
24777 0.624502
24778 0.0811689
24779 0.0547737
24780 0.0559198
24781 0.177513
24782 0.126749
24783 0.203368
24784 0.176422
24785 1
24786 0.5825
24787 0.057001
24788 0.0411661
24789 0.0369567
24790 0.0328584
24791 0.0331119
24792 0.0478437
24793 0.0466911
24794 0.0305233
24795 0.631028
24796 1
24797 1
24798 0.497761
24799 0.12123
24800 0.0778768
24801 0.119772
24802 0.0983931
24803 0.589835
24804 0.211762
24805 0.203948
24806 0.317082
24807 0.583952
24808 0.547783
24809 1
24810 0.605112
24811 0.421354
24812 0.574952
24813 0.651721
24814 0.635846
24815 0.288511
24816 0.426924
24817 0.511084
24818 0.425215
24819 0.0494668
24820 0.0523291
24821 0.0515177
24822 0.0345496
24823 0.0642263
24824 0.0344205
24825 0.0485749
24826 0.0305789
24827 0.0257064
24828 0.0251148
24829 0.0395358
24830 0.0379122
24831 0.225459
24832 0.393014
24833 0.302249
24834 0.101189
24835 0.0377428
24836 0.0389447
24837 0.0601414
24838 0.0414746
24839 0.0412532
24840 0.0494533
24841 1
24842 0.234699
24843 0.0268104
24844 0.0180866
24845 0.0188671
24846 0.0270213
24847 0.30034
24848 0.361338
24849 0.19267
24850 0.2692
24851 0.227439
24852 0.37478
24853 0.358062
24854 1
24855 0.633839
24856 0.630761
24857 0.639733
24858 1
24859 0.61916
24860 1
24861 0.233971
24862 0.252947
24863 0.340969
24864 0.0695092
24865 0.0716279
24866 0.428015
24867 0.405636
24868 0.573556
24869 0.63434
24870 0.0667402
24871 0.0933937
24872 0.0805763
24873 0.0485498
24874 0.0349188
24875 0.0515493
24876 0.0674327
24877 0.043739
24878 0.0787301
24879 0.0659225
24880 0.059399
24881 1
24882 0.366804
24883 0.262153
24884 0.282126
24885 0.216031
24886 0.136193
24887 0.108428
24888 0.159907
24889 0.100943
24890 0.11403
24891 0.579325
24892 0.438182
24893 0.41174
24894 0.0523287
24895 0.0828137
24896 0.0590586
24897 0.128469
24898 0.132446
24899 0.152233
24900 0.403722
24901 0.584808
24902 0.389825
24903 0.171018
24904 0.148796
24905 0.135273
24906 0.138637
24907 0.239785
24908 0.149671
24909 0.183664
24910 0.245676
24911 0.170663
24912 0.23576
24913 0.27439
24914 0.0554185
24915 0.037252
24916 0.0344995
24917 0.0374094
24918 0.0590304
24919 0.039207
24920 0.632634
24921 0.568848
24922 0.36462
24923 1
24924 1
24925 0.608131
24926 1
24927 0.0617348
24928 0.634721
24929 0.600992
24930 0.59792
24931 0.453528
24932 0.0789029
24933 0.0679271
24934 0.0635575
24935 0.0452478
24936 0.155337
24937 0.253519
24938 0.166914
24939 0.261036
24940 0.197485
24941 0.128134
24942 0.130771
24943 0.12447
24944 0.258284
24945 0.185217
24946 0.169283
24947 0.209457
24948 0.0913327
24949 0.0566775
24950 0.0575495
24951 0.0890526
24952 0.0150993
24953 0.0103523
24954 0.0107242
24955 0.0166555
24956 0.0412382
24957 0.0427664
24958 0.0403618
24959 0.0590944
24960 1
24961 0.634775
24962 0.518313
24963 0.073033
24964 0.0737407
24965 0.0925434
24966 0.0966218
24967 0.0615517
24968 0.185669
24969 0.187397
24970 0.244829
24971 0.147408
24972 0.0728101
24973 0.0820839
24974 0.0523116
24975 0.0600905
24976 0.536912
24977 0.443821
24978 0.627899
24979 0.661073
24980 0.240607
24981 0.394517
24982 0.248289
24983 0.375859
24984 0.100364
24985 0.0733568
24986 0.124212
24987 0.0751888
24988 0.124258
24989 0.129169
24990 0.0172201
24991 0.0166591
24992 0.00994427
24993 0.0199558
24994 0.114677
24995 0.143131
24996 0.131376
24997 0.191002
24998 0.250729
24999 0.230867
25000 0.257934
25001 0.164222
25002 1
25003 1
25004 0.561953
25005 0.180372
25006 0.19767
25007 0.13186
25008 0.0782241
25009 0.123799
25010 0.127789
25011 0.20253
25012 0.328744
25013 0.226622
25014 0.218412
25015 0.0324755
25016 0.0526481
25017 0.0380596
25018 0.423111
25019 0.583913
25020 0.305457
25021 0.185631
25022 0.0656122
25023 0.0595167
25024 0.0237348
25025 0.0243283
25026 0.0409632
25027 0.350689
25028 0.58442
25029 0.389244
25030 0.467737
25031 0.619902
25032 1
25033 1
25034 1
25035 0.187913
25036 0.2905
25037 0.272933
25038 0.189793
25039 0.0245498
25040 0.0165134
25041 0.0169155
25042 0.0311794
25043 0.638763
25044 0.577483
25045 0.556519
25046 0.0293794
25047 0.631999
25048 0.611762
25049 1
25050 0.471533
25051 0.379538
25052 0.27431
25053 0.274166
25054 0.418263
25055 0.630388
25056 0.655419
25057 0.450335
25058 0.439815
25059 0.0954897
25060 0.426551
25061 0.608287
25062 0.382154
25063 0.628172
25064 0.0306085
25065 0.0327311
25066 0.0549189
25067 0.0304083
25068 0.0462513
25069 0.0450365
25070 0.358071
25071 0.513206
25072 0.585915
25073 0.640015
25074 1
25075 1
25076 1
25077 0.111748
25078 0.131196
25079 0.0834058
25080 0.624154
25081 0.552886
25082 1
25083 1
25084 0.121155
25085 0.149386
25086 0.130461
25087 0.0981473
25088 0.288571
25089 0.385381
25090 0.269684
25091 0.599827
25092 0.537731
25093 0.595105
25094 0.378436
25095 0.587226
25096 0.341192
25097 0.350975
25098 0.509376
25099 0.125286
25100 0.0954571
25101 0.139117
25102 0.050906
25103 0.0386365
25104 0.0598584
25105 0.0773322
25106 0.620617
25107 0.176534
25108 0.172651
25109 0.10302
25110 0.174619
25111 0.172534
25112 0.261106
25113 0.255454
25114 0.285128
25115 0.0450603
25116 0.0464934
25117 0.0452487
25118 0.0301412
25119 0.658849
25120 0.635273
25121 0.445322
25122 0.523848
25123 0.0546106
25124 0.0608126
25125 0.0371452
25126 0.0362398
25127 0.580243
25128 0.370701
25129 0.429942
25130 0.0599048
25131 0.594406
25132 0.391113
25133 0.364145
25134 0.0676345
25135 0.060808
25136 0.122803
25137 0.0915888
25138 0.0291534
25139 0.0418685
25140 0.0456609
25141 0.0286978
25142 0.365317
25143 0.421583
25144 0.663233
25145 0.576111
25146 0.534738
25147 0.566662
25148 0.376885
25149 0.249261
25150 0.246784
25151 0.176528
25152 0.160677
25153 0.209696
25154 0.21484
25155 0.217465
25156 0.339043
25157 0.598586
25158 0.617446
25159 0.412923
25160 0.578241
25161 1
25162 1
25163 0.625425
25164 1
25165 0.113572
25166 0.139663
25167 0.215644
25168 0.170757
25169 0.0588792
25170 0.118302
25171 0.093062
25172 0.0754043
25173 0.17957
25174 0.103095
25175 0.264124
25176 0.19152
25177 0.319816
25178 0.236538
25179 0.142133
25180 0.163955
25181 0.138086
25182 0.106395
25183 0.425986
25184 0.263561
25185 0.295562
25186 0.264148
25187 0.419676
25188 0.365197
25189 0.422435
25190 0.570511
25191 0.122933
25192 0.140278
25193 0.12279
25194 0.197736
25195 0.0496923
25196 0.0390242
25197 0.0469677
25198 1
25199 0.132852
25200 0.321315
25201 0.324284
25202 0.32195
25203 0.615907
25204 1
25205 1
25206 0.598129
25207 0.080937
25208 0.0524788
25209 0.054407
25210 0.628866
25211 0.616099
25212 1
25213 1
25214 0.151468
25215 0.104802
25216 0.0859018
25217 0.609156
25218 0.335918
25219 0.232061
25220 0.302594
25221 0.187999
25222 0.0225687
25223 0.0329628
25224 0.0223334
25225 0.428827
25226 0.460443
25227 0.0341292
25228 0.0328031
25229 0.0502978
25230 0.0336488
25231 0.171408
25232 0.12484
25233 0.140844
25234 0.0857229
25235 0.0797415
25236 0.124988
25237 0.605162
25238 0.121943
25239 0.0931448
25240 0.168676
25241 0.138987
25242 0.0780295
25243 0.0692687
25244 0.0596299
25245 0.129966
25246 0.577781
25247 0.389524
25248 0.435343
25249 0.348002
25250 0.412772
25251 1
25252 0.625891
25253 1
25254 0.667147
25255 0.176398
25256 0.133304
25257 0.147586
25258 0.0971396
25259 0.372066
25260 0.392405
25261 0.581164
25262 0.395319
25263 1
25264 0.606619
25265 0.629326
25266 1
25267 0.0454728
25268 0.0499478
25269 0.588571
25270 1
25271 0.619771
25272 0.0488873
25273 0.586969
25274 0.406444
25275 0.433838
25276 0.350707
25277 1
25278 1
25279 0.588162
25280 0.239804
25281 0.269706
25282 0.261867
25283 0.397783
25284 0.156871
25285 0.0988528
25286 0.421327
25287 0.587975
25288 0.641211
25289 0.048937
25290 0.0339098
25291 0.0497808
25292 0.0343727
25293 0.105068
25294 0.138041
25295 0.107998
25296 0.093398
25297 0.194673
25298 0.10216
25299 0.139092
25300 0.141435
25301 0.210228
25302 0.191283
25303 0.261274
25304 1
25305 0.532955
25306 1
25307 1
25308 1
25309 1
25310 1
25311 0.615969
25312 1
25313 0.01722
25314 0.0259005
25315 0.163991
25316 0.215762
25317 0.273048
25318 0.108642
25319 0.0611409
25320 0.0899076
25321 0.605372
25322 0.518176
25323 1
25324 0.539179
25325 0.0341364
25326 0.0369116
25327 0.0525696
25328 0.0362353
25329 0.0982969
25330 0.105736
25331 0.0722023
25332 0.129497
25333 0.121902
25334 0.167639
25335 0.162243
25336 1
25337 1
25338 0.621228
25339 1
25340 0.292474
25341 0.168815
25342 0.266032
25343 0.261817
25344 0.05062
25345 0.0463031
25346 0.0311851
25347 0.0512663
25348 1
25349 1
25350 0.692769
25351 1
25352 0.0623435
25353 0.0471631
25354 0.0371453
25355 0.126974
25356 0.210205
25357 0.144067
25358 0.147039
25359 0.223328
25360 0.144239
25361 0.157293
25362 0.100987
25363 0.107508
25364 0.15618
25365 0.0910636
25366 0.153835
25367 0.0499252
25368 0.0531468
25369 0.0596758
25370 0.0762627
25371 0.177591
25372 0.272074
25373 0.2606
25374 0.216668
25375 0.271319
25376 0.225904
25377 0.392991
25378 0.221559
25379 0.0338694
25380 0.0513343
25381 0.0527237
25382 0.0326533
25383 0.394664
25384 0.4245
25385 0.267622
25386 0.0368319
25387 0.244199
25388 0.227088
25389 0.224276
25390 0.355107
25391 0.238703
25392 0.246279
25393 0.110271
25394 0.0845565
25395 0.0690622
25396 0.107538
25397 0.212326
25398 0.308419
25399 0.297418
25400 0.201455
25401 0.171203
25402 0.267488
25403 0.168642
25404 0.596466
25405 0.621164
25406 1
25407 1
25408 0.0624553
25409 0.0406016
25410 0.0394255
25411 0.0407126
25412 0.237468
25413 0.277625
25414 0.595491
25415 1
25416 0.601938
25417 0.516178
25418 0.570574
25419 0.367607
25420 0.584826
25421 0.573958
25422 1
25423 1
25424 1
25425 0.352751
25426 0.418754
25427 0.612722
25428 0.561312
25429 1
25430 1
25431 0.584713
25432 0.653891
25433 0.414251
25434 0.414364
25435 0.61087
25436 0.435582
25437 0.153494
25438 0.101425
25439 0.153087
25440 0.158011
25441 0.184554
25442 0.202187
25443 0.0984288
25444 0.119399
25445 0.110842
25446 0.149406
25447 0.367793
25448 0.261258
25449 0.23946
25450 0.329589
25451 0.649224
25452 0.638678
25453 0.381788
25454 0.426569
25455 0.200584
25456 0.175175
25457 0.255513
25458 0.171561
25459 1
25460 1
25461 0.627597
25462 0.563861
25463 0.601101
25464 1
25465 0.598431
25466 0.0707069
25467 0.108585
25468 0.0666207
25469 0.084778
25470 0.0862031
25471 0.110635
25472 0.0761993
25473 0.111542
25474 0.0101876
25475 0.0143167
25476 0.0457325
25477 0.0508003
25478 0.0329809
25479 0.0212258
25480 0.0357872
25481 0.0220504
25482 0.0226661
25483 0.0746632
25484 0.0463595
25485 0.0742503
25486 0.0716453
25487 0.115625
25488 0.0815461
25489 0.0841755
25490 0.0800928
25491 0.6621
25492 1
25493 1
25494 0.0746926
25495 0.119813
25496 0.118422
25497 1
25498 1
25499 1
25500 0.0340136
25501 0.0307018
25502 0.0465753
25503 0.0457268
25504 0.623019
25505 1
25506 0.0620911
25507 0.0622926
25508 0.600279
25509 0.581141
25510 0.623423
25511 1
25512 0.0180951
25513 0.0181492
25514 0.0174857
25515 0.0275852
25516 0.0586513
25517 0.0532036
25518 0.034601
25519 0.191292
25520 0.28147
25521 0.178049
25522 0.0532329
25523 0.0554993
25524 0.0318773
25525 0.425591
25526 0.352043
25527 0.426773
25528 0.261191
25529 0.100631
25530 0.0651977
25531 0.0815046
25532 0.437522
25533 0.464255
25534 0.310156
25535 0.0466488
25536 0.0683055
25537 0.040836
25538 0.0539504
25539 0.0236897
25540 0.134702
25541 0.13908
25542 0.20633
25543 0.229441
25544 1
25545 1
25546 1
25547 0.0561325
25548 0.0611009
25549 0.0547958
25550 0.0924954
25551 0.603466
25552 1
25553 0.0160587
25554 0.0259335
25555 0.0244755
25556 0.0161646
25557 1
25558 0.594307
25559 0.629069
25560 1
25561 0.0556047
25562 0.0512371
25563 0.0472832
25564 0.0323355
25565 0.0314755
25566 0.032129
25567 0.0797629
25568 0.0867235
25569 0.0636122
25570 0.0900171
25571 0.100338
25572 0.136318
25573 0.111353
25574 0.0991073
25575 0.0994661
25576 0.0608792
25577 0.0459363
25578 0.0672965
25579 0.0402647
25580 0.0584912
25581 0.0805809
25582 0.118395
25583 0.435139
25584 0.327288
25585 0.404973
25586 0.574487
25587 0.646667
25588 0.156302
25589 0.203205
25590 0.229221
25591 0.0436786
25592 0.0362172
25593 0.0232933
25594 0.026908
25595 0.432886
25596 0.349464
25597 0.513629
25598 0.399154
25599 0.393833
25600 0.510318
25601 0.150746
25602 0.269061
25603 0.180477
25604 0.239018
25605 0.262671
25606 0.230174
25607 0.399748
25608 0.0319939
25609 0.0282866
25610 0.0181884
25611 0.0273564
25612 0.0728158
25613 0.0680647
25614 0.276355
25615 0.400998
25616 0.344536
25617 0.272691
25618 0.239537
25619 0.199581
25620 0.330497
25621 0.195616
25622 0.120539
25623 0.108948
25624 1
25625 1
25626 1
25627 0.608259
25628 0.0356563
25629 0.0260674
25630 0.0474257
25631 0.0442228
25632 0.101554
25633 0.104878
25634 0.105659
25635 0.0257241
25636 0.092515
25637 0.0890234
25638 0.10053
25639 0.147545
25640 0.592189
25641 0.648593
25642 0.596802
25643 0.613169
25644 0.407624
25645 0.372836
25646 0.616639
25647 0.14254
25648 0.0812222
25649 0.116217
25650 0.0988165
25651 1
25652 1
25653 0.674613
25654 0.270073
25655 0.337024
25656 0.209927
25657 0.371868
25658 0.367583
25659 0.322314
25660 0.0757392
25661 0.0827566
25662 1
25663 1
25664 0.54224
25665 0.642553
25666 0.168478
25667 0.128791
25668 0.106865
25669 0.132076
25670 0.109887
25671 0.175603
25672 0.139722
25673 0.290558
25674 0.428653
25675 1
25676 0.631773
25677 1
25678 1
25679 1
25680 0.627145
25681 1
25682 1
25683 0.557009
25684 0.352836
25685 0.572305
25686 0.358108
25687 0.101335
25688 0.606901
25689 0.119571
25690 0.0797385
25691 0.0757033
25692 0.0904995
25693 0.0401196
25694 0.0589461
25695 0.0368647
25696 0.156573
25697 0.253585
25698 0.167967
25699 0.232063
25700 0.628275
25701 0.633227
25702 0.571305
25703 1
25704 0.604137
25705 1
25706 1
25707 0.619078
25708 0.580341
25709 0.0601654
25710 0.0997334
25711 0.0949555
25712 0.0953393
25713 0.232152
25714 0.39157
25715 0.347802
25716 0.302837
25717 0.240704
25718 0.39412
25719 0.27462
25720 0.244535
25721 0.188182
25722 0.265415
25723 0.288726
25724 0.107705
25725 0.107885
25726 0.160973
25727 0.0866137
25728 0.111958
25729 0.139564
25730 0.118028
25731 0.0850659
25732 0.118424
25733 0.155438
25734 0.095184
25735 0.1334
25736 0.0846345
25737 0.133098
25738 0.376833
25739 0.538761
25740 0.374521
25741 0.416551
25742 0.324775
25743 0.359711
25744 0.336669
25745 0.44106
25746 0.282418
25747 0.443232
25748 0.27599
25749 0.0239764
25750 0.0248867
25751 0.0361615
25752 0.022431
25753 0.0644004
25754 0.0987273
25755 0.0739815
25756 0.0637073
25757 0.398034
25758 0.285592
25759 0.363249
25760 1
25761 0.638289
25762 0.561884
25763 0.581455
25764 0.114336
25765 0.100339
25766 0.0691352
25767 0.252522
25768 0.353864
25769 0.0734936
25770 0.105636
25771 0.0865884
25772 0.10256
25773 0.107355
25774 0.132766
25775 0.151944
25776 0.113678
25777 0.115288
25778 0.0877314
25779 0.178056
25780 0.115093
25781 0.115914
25782 0.122331
25783 0.254444
25784 0.204057
25785 0.0678331
25786 0.073854
25787 0.113295
25788 0.0886832
25789 1
25790 1
25791 0.651685
25792 1
25793 1
25794 0.581598
25795 1
25796 0.612727
25797 0.352028
25798 0.547328
25799 0.31957
25800 0.347189
25801 0.0193647
25802 0.015245
25803 0.0155105
25804 0.305521
25805 0.192988
25806 0.20898
25807 0.188232
25808 0.0266928
25809 0.0266304
25810 0.0407035
25811 0.436226
25812 0.423492
25813 0.303646
25814 0.0428101
25815 0.0315129
25816 0.0277687
25817 0.0414778
25818 0.0462975
25819 0.0318228
25820 0.0309486
25821 0.030433
25822 0.172275
25823 0.248792
25824 0.276974
25825 0.215243
25826 0.0470449
25827 0.0452237
25828 0.0447355
25829 0.109329
25830 0.189831
25831 0.114141
25832 0.123565
25833 1
25834 1
25835 0.147036
25836 0.13614
25837 0.195818
25838 0.166153
25839 0.416428
25840 0.433869
25841 0.255998
25842 0.326281
25843 0.257372
25844 0.397422
25845 0.251709
25846 0.0339675
25847 0.049606
25848 0.0344491
25849 0.0575424
25850 0.277169
25851 0.176388
25852 0.283057
25853 0.185024
25854 0.236738
25855 0.146102
25856 0.171314
25857 0.179571
25858 0.620616
25859 0.0642889
25860 0.0620555
25861 0.0613763
25862 0.0967758
25863 0.276194
25864 0.172303
25865 0.149079
25866 0.0969964
25867 0.101811
25868 0.0994607
25869 0.14024
25870 0.200687
25871 0.132534
25872 0.193559
25873 0.424269
25874 0.555167
25875 0.407036
25876 0.60313
25877 0.512313
25878 1
25879 0.457824
25880 0.291177
25881 0.4206
25882 0.432029
25883 0.05736
25884 0.0787514
25885 0.263849
25886 0.322394
25887 0.216188
25888 0.374626
25889 1
25890 0.621185
25891 1
25892 1
25893 0.627281
25894 0.656027
25895 1
25896 1
25897 0.19783
25898 0.19031
25899 0.131811
25900 0.191191
25901 1
25902 1
25903 1
25904 0.583585
25905 0.284296
25906 0.207245
25907 0.320852
25908 0.281013
25909 0.304611
25910 0.281516
25911 0.0705837
25912 0.0707041
25913 0.0452719
25914 0.0871649
25915 0.0995537
25916 0.0599716
25917 0.0950304
25918 0.081295
25919 0.0892887
25920 0.0577082
25921 0.057373
25922 0.0457452
25923 0.0463213
25924 0.0709022
25925 0.0431982
25926 0.170199
25927 0.110542
25928 0.105938
25929 0.113329
25930 0.575301
25931 0.559123
25932 1
25933 0.603218
25934 0.104973
25935 0.0683269
25936 0.067739
25937 0.0683022
25938 0.025047
25939 0.0366888
25940 0.0400952
25941 0.0974749
25942 0.179313
25943 0.135008
25944 0.111392
25945 1
25946 0.615299
25947 0.550996
25948 1
25949 0.560146
25950 0.64409
25951 0.0381016
25952 0.0258243
25953 0.0393632
25954 0.0245762
25955 0.0537143
25956 0.032866
25957 0.163132
25958 0.100299
25959 0.126593
25960 0.144625
25961 0.0869814
25962 0.0932799
25963 0.281114
25964 0.34824
25965 0.24094
25966 0.237398
25967 0.371548
25968 0.231151
25969 0.38686
25970 0.25407
25971 0.252151
25972 0.149956
25973 0.168176
25974 0.150598
25975 0.068923
25976 0.0976126
25977 0.0950004
25978 0.0366121
25979 0.0250666
25980 0.310074
25981 0.41774
25982 0.304714
25983 0.381518
25984 0.432686
25985 0.27338
25986 0.305909
25987 0.43235
25988 0.124152
25989 0.150791
25990 0.0857687
25991 0.114877
25992 1
25993 1
25994 1
25995 0.630692
25996 0.0146082
25997 0.0238959
25998 0.0151506
25999 0.0231296
26000 0.394006
26001 0.272175
26002 0.263691
26003 0.252066
26004 0.119744
26005 0.11559
26006 0.0729304
26007 0.0988071
26008 0.0121254
26009 1
26010 0.634138
26011 1
26012 1
26013 0.306589
26014 0.259587
26015 0.283515
26016 0.302786
26017 0.200108
26018 0.18632
26019 0.0575389
26020 0.0590298
26021 0.0357798
26022 0.0353809
26023 0.280727
26024 0.346748
26025 0.150369
26026 0.109715
26027 0.128283
26028 0.170774
26029 0.223358
26030 0.15594
26031 0.227255
26032 0.136265
26033 0.14051
26034 0.1951
26035 1
26036 0.623139
26037 0.643051
26038 1
26039 0.0526522
26040 0.0559292
26041 0.0529477
26042 0.0779406
26043 0.141173
26044 0.181841
26045 0.223881
26046 0.175143
26047 0.139887
26048 0.140418
26049 0.100557
26050 0.0889273
26051 0.598373
26052 0.552756
26053 0.570494
26054 1
26055 0.203156
26056 0.216262
26057 0.322394
26058 0.232578
26059 1
26060 0.593709
26061 0.618518
26062 1
26063 1
26064 0.560139
26065 0.610297
26066 0.605956
26067 1
26068 0.610171
26069 0.292035
26070 0.41533
26071 0.0414343
26072 0.0419092
26073 0.0279637
26074 0.0421698
26075 0.0271781
26076 0.0323877
26077 0.0360235
26078 0.0376043
26079 0.437293
26080 0.263953
26081 0.432131
26082 0.35139
26083 0.189056
26084 0.192519
26085 0.298471
26086 0.295725
26087 0.212403
26088 0.178246
26089 0.188368
26090 0.257593
26091 0.307918
26092 0.635321
26093 1
26094 1
26095 0.60889
26096 0.107073
26097 0.166262
26098 0.168533
26099 0.159804
26100 0.206138
26101 0.163865
26102 0.169603
26103 0.271364
26104 1
26105 0.407739
26106 0.407999
26107 0.297065
26108 0.578193
26109 0.614974
26110 1
26111 0.657603
26112 0.0701715
26113 0.0952832
26114 0.0725819
26115 0.0813788
26116 0.0503421
26117 0.0381683
26118 0.0685939
26119 0.0505054
26120 0.174433
26121 0.170297
26122 0.192829
26123 0.410775
26124 0.324654
26125 0.0922497
26126 0.061743
26127 0.0856095
26128 0.0640287
26129 0.247561
26130 0.256235
26131 0.395377
26132 0.252271
26133 0.0466877
26134 0.039395
26135 0.0244739
26136 0.0255282
26137 1
26138 1
26139 0.621148
26140 1
26141 0.638969
26142 1
26143 1
26144 1
26145 0.0324029
26146 0.0368837
26147 0.0352598
26148 0.0226613
26149 0.131821
26150 0.175192
26151 0.115094
26152 0.152389
26153 0.1175
26154 0.173442
26155 0.123155
26156 0.196037
26157 1
26158 1
26159 1
26160 0.596394
26161 1
26162 0.134931
26163 0.207791
26164 0.198446
26165 1
26166 0.644176
26167 0.583262
26168 0.0801555
26169 0.050608
26170 0.0729519
26171 0.550243
26172 0.606504
26173 0.138087
26174 0.213501
26175 0.147955
26176 0.219459
26177 0.228814
26178 0.368312
26179 0.216301
26180 0.246019
26181 1
26182 1
26183 0.619904
26184 1
26185 0.166557
26186 0.169339
26187 0.263975
26188 0.0832288
26189 0.0650746
26190 0.110674
26191 0.0793526
26192 0.138713
26193 0.0876178
26194 0.0945985
26195 0.117993
26196 0.0545539
26197 0.0110844
26198 0.00730727
26199 0.0117446
26200 0.00851359
26201 0.268932
26202 0.250485
26203 0.176668
26204 0.257297
26205 0.364558
26206 0.254896
26207 0.23138
26208 0.104187
26209 0.0808954
26210 0.0946836
26211 0.0705978
26212 0.380909
26213 0.611509
26214 0.411168
26215 0.655376
26216 0.637268
26217 1
26218 0.620457
26219 0.0189567
26220 0.0131243
26221 0.0117382
26222 0.229174
26223 0.24745
26224 0.154587
26225 0.170917
26226 0.233578
26227 0.371573
26228 0.369906
26229 0.232704
26230 0.0244204
26231 0.0646373
26232 0.0482047
26233 0.0750165
26234 0.077192
26235 1
26236 1
26237 0.297599
26238 0.330351
26239 0.444133
26240 0.138158
26241 0.151636
26242 0.137522
26243 0.214445
26244 0.0574798
26245 0.0866994
26246 0.605807
26247 0.427358
26248 0.619006
26249 0.0240825
26250 0.0239079
26251 0.0144811
26252 0.0220504
26253 0.0931344
26254 0.150975
26255 0.0971312
26256 0.0418555
26257 0.0715786
26258 0.0548485
26259 0.0438292
26260 0.154606
26261 0.203012
26262 0.0447982
26263 0.0614776
26264 0.056827
26265 0.0681655
26266 0.010894
26267 0.0106016
26268 0.0130215
26269 0.0168547
26270 0.0391595
26271 0.0383857
26272 0.0567312
26273 0.0339263
26274 0.439989
26275 0.393427
26276 0.286544
26277 0.41391
26278 0.111242
26279 0.100602
26280 0.160092
26281 0.15447
26282 0.288871
26283 0.231109
26284 0.166025
26285 0.214775
26286 0.0180813
26287 0.0175334
26288 0.0184867
26289 0.0255942
26290 0.0894627
26291 0.0631191
26292 0.124907
26293 0.0919587
26294 0.429315
26295 0.582028
26296 0.639239
26297 0.618913
26298 1
26299 1
26300 1
26301 0.125903
26302 0.140035
26303 0.0922402
26304 0.082511
26305 0.572144
26306 0.57924
26307 0.3827
26308 0.57822
26309 1
26310 1
26311 1
26312 0.606558
26313 0.0239443
26314 0.0202391
26315 0.0211776
26316 0.028919
26317 0.0468182
26318 0.139021
26319 0.0801619
26320 0.0798181
26321 0.115514
26322 0.104769
26323 0.0614836
26324 0.102277
26325 0.0954048
26326 0.0854093
26327 0.0571207
26328 0.0589081
26329 0.0579287
26330 0.156323
26331 0.264696
26332 0.246661
26333 0.17841
26334 0.0754415
26335 0.0945745
26336 0.106087
26337 0.13817
26338 0.0165019
26339 0.0263073
26340 0.0267683
26341 0.0406634
26342 0.0517732
26343 0.0658113
26344 0.41014
26345 0.429471
26346 0.298347
26347 0.265411
26348 0.218718
26349 0.0973452
26350 0.103495
26351 0.0938549
26352 0.152612
26353 0.064251
26354 0.0670773
26355 0.0428551
26356 0.573257
26357 0.566954
26358 1
26359 0.563557
26360 0.0451175
26361 0.0702323
26362 0.0566944
26363 0.369593
26364 0.398626
26365 0.247213
26366 0.405619
26367 0.19412
26368 0.215499
26369 0.131759
26370 0.133102
26371 0.655486
26372 1
26373 0.576019
26374 0.617861
26375 0.106016
26376 0.110858
26377 0.0722754
26378 0.0859738
26379 0.0596787
26380 0.0690537
26381 0.0246254
26382 0.0248591
26383 0.0377165
26384 0.0241741
26385 0.0797234
26386 0.132469
26387 0.104581
26388 1
26389 1
26390 1
26391 0.457309
26392 0.624458
26393 0.61643
26394 0.601235
26395 0.124326
26396 0.13167
26397 0.175886
26398 0.0475141
26399 0.0438121
26400 0.066225
26401 0.0452594
26402 0.0734456
26403 0.0589018
26404 0.0568922
26405 0.0634076
26406 0.0351485
26407 0.0351565
26408 0.252325
26409 0.363113
26410 0.428969
26411 0.448748
26412 0.447007
26413 0.0242154
26414 0.0247452
26415 0.0394348
26416 0.0231435
26417 0.648857
26418 0.433921
26419 0.613688
26420 0.471872
26421 0.354103
26422 0.362179
26423 0.072428
26424 0.047117
26425 0.0475522
26426 0.0487227
26427 0.0801765
26428 0.0532302
26429 0.0936849
26430 0.080037
26431 0.017467
26432 0.0190002
26433 0.0114402
26434 0.019191
26435 0.261599
26436 0.263415
26437 0.21768
26438 0.151561
26439 0.0969442
26440 0.093427
26441 0.0834367
26442 0.110997
26443 0.0786648
26444 0.0955251
26445 0.0950213
26446 0.125633
26447 0.0513594
26448 0.0499331
26449 0.0349383
26450 0.237819
26451 0.141506
26452 0.161525
26453 0.103165
26454 0.0779151
26455 0.0587069
26456 0.0895108
26457 0.0556783
26458 0.0603833
26459 0.0392602
26460 0.0652017
26461 0.608954
26462 1
26463 0.507961
26464 1
26465 0.0898186
26466 0.108233
26467 0.0597038
26468 0.0827295
26469 0.189706
26470 0.125963
26471 0.119619
26472 0.0228846
26473 0.0211431
26474 0.0227742
26475 0.0324194
26476 0.0967719
26477 0.222713
26478 0.299672
26479 0.272803
26480 0.378922
26481 0.0282963
26482 0.0283007
26483 0.0277772
26484 0.259534
26485 0.134765
26486 0.217536
26487 0.181242
26488 0.154497
26489 0.0577087
26490 0.0919323
26491 0.0850079
26492 0.198369
26493 0.233918
26494 0.236036
26495 0.306424
26496 0.0697287
26497 0.0979011
26498 0.0651087
26499 1
26500 0.618958
26501 0.620701
26502 0.0154134
26503 0.026557
26504 0.0261059
26505 0.021689
26506 0.0321418
26507 0.0364865
26508 0.025836
26509 0.135928
26510 0.21938
26511 0.136069
26512 0.138798
26513 0.258374
26514 0.171732
26515 0.16448
26516 0.550287
26517 0.499868
26518 0.601327
26519 1
26520 1
26521 0.53265
26522 0.667856
26523 0.649464
26524 1
26525 0.581132
26526 1
26527 0.296922
26528 0.380461
26529 0.454232
26530 0.35472
26531 0.071993
26532 0.082689
26533 0.0499086
26534 0.060292
26535 0.464906
26536 0.387649
26537 0.522201
26538 1
26539 1
26540 0.568979
26541 0.0677605
26542 0.0662093
26543 0.104646
26544 0.0968495
26545 0.371695
26546 0.636363
26547 0.427021
26548 0.37804
26549 0.377024
26550 0.439309
26551 0.588045
26552 0.385956
26553 0.0516014
26554 0.0463238
26555 0.0746411
26556 0.0656287
26557 0.291692
26558 0.284199
26559 0.435777
26560 0.307834
26561 0.102305
26562 0.14045
26563 0.0915679
26564 0.118473
26565 0.0874755
26566 0.103537
26567 0.0893109
26568 0.065134
26569 0.401588
26570 0.241424
26571 0.403268
26572 0.329779
26573 0.172298
26574 0.107275
26575 0.113183
26576 0.108462
26577 0.231157
26578 0.206851
26579 0.34134
26580 0.332848
26581 0.561884
26582 0.352085
26583 0.106424
26584 0.117417
26585 0.17491
26586 0.156716
26587 0.164697
26588 0.153994
26589 0.111157
26590 0.0730502
26591 0.0680403
26592 0.105694
26593 0.10633
26594 0.0751341
26595 0.0406071
26596 0.0259987
26597 0.0260328
26598 0.262825
26599 0.234209
26600 0.258161
26601 0.159008
26602 0.631482
26603 1
26604 0.542898
26605 0.216676
26606 0.143507
26607 0.121095
26608 0.135711
26609 0.679205
26610 0.413692
26611 0.482028
26612 0.441713
26613 0.222451
26614 0.23061
26615 0.223541
26616 0.330107
26617 0.24913
26618 0.378398
26619 0.368329
26620 0.264879
26621 0.0906809
26622 0.10291
26623 0.0667559
26624 0.0709165
26625 1
26626 1
26627 0.612312
26628 1
26629 0.164726
26630 0.222399
26631 0.258578
26632 0.158386
26633 0.179184
26634 0.0259633
26635 0.0337832
26636 0.0348038
26637 0.0399701
26638 0.0864589
26639 0.0584905
26640 0.0601513
26641 0.0579441
26642 0.0428938
26643 0.0289603
26644 0.0289017
26645 0.0446414
26646 0.422398
26647 0.584362
26648 0.566717
26649 0.587909
26650 0.0135701
26651 0.0233363
26652 0.019752
26653 0.0196476
26654 0.613524
26655 1
26656 0.602326
26657 1
26658 0.216739
26659 0.216668
26660 0.291442
26661 0.174245
26662 0.02204
26663 0.0213872
26664 0.0332162
26665 0.0333627
26666 0.0859565
26667 0.0776732
26668 0.0310939
26669 0.0492381
26670 0.0299954
26671 0.103637
26672 0.132478
26673 0.184259
26674 0.151931
26675 0.0200791
26676 0.0195796
26677 0.22221
26678 0.172639
26679 0.144063
26680 0.23489
26681 0.434016
26682 0.383286
26683 0.600933
26684 0.165041
26685 0.148207
26686 0.22074
26687 0.0287893
26688 0.0296731
26689 0.0497991
26690 0.0451473
26691 0.0879269
26692 0.08206
26693 0.052937
26694 1
26695 1
26696 0.629752
26697 0.638524
26698 0.0535436
26699 0.0695079
26700 0.0724274
26701 0.0441283
26702 0.0536996
26703 0.557009
26704 0.416351
26705 0.288086
26706 0.407835
26707 0.0773418
26708 0.0508874
26709 0.0519969
26710 0.053563
26711 0.423062
26712 0.41675
26713 0.599157
26714 0.403562
26715 0.144206
26716 0.088091
26717 0.111591
26718 0.145557
26719 0.024758
26720 1
26721 1
26722 0.635608
26723 1
26724 0.101929
26725 0.240835
26726 0.410722
26727 0.350609
26728 0.108671
26729 0.129331
26730 0.164595
26731 0.429666
26732 0.273988
26733 0.40222
26734 0.0429956
26735 0.0340187
26736 0.023778
26737 0.245522
26738 0.150738
26739 0.153835
26740 0.1624
26741 0.1603
26742 0.137489
26743 0.0243537
26744 0.0238565
26745 0.0260456
26746 0.109008
26747 0.0873423
26748 0.0818663
26749 0.0521216
26750 0.0324067
26751 0.0319897
26752 0.0310635
26753 0.360959
26754 0.517183
26755 0.357265
26756 0.270491
26757 0.100429
26758 0.0699094
26759 0.110049
26760 0.0648808
26761 0.414175
26762 0.349838
26763 0.275522
26764 0.254228
26765 0.213811
26766 0.14725
26767 0.165532
26768 0.240889
26769 0.0405634
26770 0.0386944
26771 0.0444112
26772 0.0629931
26773 0.0503413
26774 0.0327882
26775 0.0321559
26776 0.0540057
26777 0.579504
26778 1
26779 0.583928
26780 1
26781 0.0221083
26782 0.014628
26783 0.0151977
26784 0.0139637
26785 0.129509
26786 0.138166
26787 0.135951
26788 0.0322607
26789 0.0446148
26790 0.0286565
26791 0.284859
26792 0.412576
26793 0.553009
26794 0.391126
26795 0.214779
26796 0.191088
26797 0.112601
26798 0.145429
26799 0.17842
26800 0.0905654
26801 0.101936
26802 0.210444
26803 0.237015
26804 0.28129
26805 0.162921
26806 0.434216
26807 0.574395
26808 0.349144
26809 0.365506
26810 0.415715
26811 0.373958
26812 0.56942
26813 0.0934655
26814 0.0545577
26815 0.0799031
26816 0.0642582
26817 0.0480642
26818 0.0738652
26819 0.0426418
26820 0.0564624
26821 0.0369496
26822 0.0520071
26823 0.0384895
26824 0.449676
26825 0.433366
26826 0.328142
26827 0.55001
26828 0.370012
26829 0.426232
26830 0.294151
26831 0.384531
26832 0.404148
26833 0.0346864
26834 0.0233335
26835 0.022453
26836 0.297644
26837 0.414854
26838 0.3049
26839 0.277557
26840 0.62376
26841 0.642849
26842 0.421795
26843 0.614043
26844 0.0442548
26845 0.0519334
26846 0.0471765
26847 0.0748288
26848 0.57119
26849 0.0567798
26850 0.030918
26851 0.0472818
26852 0.050336
26853 0.114338
26854 0.165184
26855 0.115349
26856 0.113693
26857 0.262702
26858 0.35403
26859 0.229471
26860 0.226551
26861 0.429973
26862 0.401212
26863 0.638866
26864 0.605853
26865 0.356842
26866 0.274114
26867 0.456679
26868 0.320563
26869 0.46763
26870 0.417248
26871 0.474164
26872 0.301274
26873 0.603557
26874 0.427792
26875 0.38043
26876 0.612648
26877 0.125267
26878 0.159267
26879 0.136622
26880 0.215904
26881 0.202155
26882 0.313302
26883 0.229221
26884 0.0660618
26885 0.0693701
26886 0.0428196
26887 0.0447752
26888 0.0423557
26889 0.0721076
26890 0.265599
26891 0.207253
26892 0.187722
26893 0.0569496
26894 0.0828703
26895 0.207721
26896 0.232318
26897 0.203963
26898 0.094434
26899 0.065034
26900 0.0545083
26901 0.0489904
26902 0.0627032
26903 0.0625326
26904 0.0521434
26905 0.0360075
26906 0.037156
26907 0.047821
26908 0.0410557
26909 0.0389459
26910 0.0405601
26911 0.0393841
26912 0.025868
26913 0.593229
26914 0.39409
26915 0.360925
26916 0.385065
26917 0.643786
26918 0.566597
26919 0.368939
26920 0.444982
26921 0.341393
26922 0.293676
26923 0.468584
26924 0.364028
26925 0.391387
26926 0.229459
26927 0.252099
26928 0.406445
26929 0.290233
26930 0.408663
26931 0.445069
26932 0.105732
26933 0.124191
26934 0.123183
26935 0.260185
26936 0.276953
26937 0.417221
26938 0.244103
26939 0.379661
26940 0.618049
26941 0.506795
26942 0.273572
26943 0.233157
26944 0.364541
26945 0.262545
26946 0.272248
26947 0.190632
26948 0.295449
26949 0.261887
26950 0.148713
26951 0.0870451
26952 0.0876023
26953 0.133493
26954 0.0497637
26955 0.0704374
26956 0.0412679
26957 0.30711
26958 0.216886
26959 0.305564
26960 0.297298
26961 0.0213391
26962 0.0246302
26963 0.259079
26964 1
26965 1
26966 1
26967 0.543007
26968 0.588138
26969 1
26970 1
26971 0.37359
26972 0.434014
26973 0.440738
26974 0.246885
26975 0.318167
26976 0.203598
26977 0.21638
26978 0.453427
26979 0.640582
26980 0.378569
26981 0.583756
26982 0.587778
26983 1
26984 0.0381206
26985 0.0411566
26986 0.0471951
26987 0.0252592
26988 0.551463
26989 1
26990 1
26991 0.783285
26992 0.615998
26993 0.58959
26994 0.0579192
26995 0.0600885
26996 0.0912279
26997 0.060342
26998 0.113907
26999 0.101635
27000 0.0667625
27001 0.0700812
27002 0.0793777
27003 0.0526001
27004 0.640177
27005 0.236785
27006 0.257053
27007 0.378349
27008 0.585069
27009 0.0316752
27010 0.0373008
27011 0.0214065
27012 0.122883
27013 0.132892
27014 0.214884
27015 0.124411
27016 0.0557465
27017 0.207119
27018 0.356084
27019 0.382039
27020 0.424339
27021 0.184959
27022 0.176641
27023 0.223714
27024 0.150549
27025 0.225764
27026 1
27027 0.585511
27028 0.0513498
27029 0.0769297
27030 0.052871
27031 0.0495447
27032 0.0373688
27033 0.0414364
27034 0.0637812
27035 0.0368731
27036 0.279295
27037 0.298319
27038 0.358942
27039 0.212597
27040 0.06556
27041 0.102295
27042 0.0780502
27043 0.103492
27044 0.165443
27045 0.110018
27046 0.181694
27047 0.0234263
27048 0.0454703
27049 0.0239913
27050 0.0235834
27051 0.0326616
27052 0.049467
27053 0.0347726
27054 0.0331152
27055 0.106566
27056 1
27057 0.662885
27058 0.0929469
27059 0.0727488
27060 1
27061 0.62478
27062 0.629615
27063 1
27064 0.0648662
27065 0.0752926
27066 0.104102
27067 0.550511
27068 0.442607
27069 0.36217
27070 0.324582
27071 0.370219
27072 0.506102
27073 0.272662
27074 0.410432
27075 0.288449
27076 0.235267
27077 0.217343
27078 0.568764
27079 1
27080 1
27081 0.628712
27082 0.229906
27083 0.34799
27084 0.302129
27085 0.397403
27086 0.400667
27087 0.632798
27088 0.156559
27089 0.107078
27090 0.160573
27091 0.170302
27092 0.445277
27093 0.049821
27094 0.0321586
27095 0.05711
27096 0.118818
27097 0.150983
27098 0.100542
27099 0.0946639
27100 0.405603
27101 0.385706
27102 0.591767
27103 0.421357
27104 0.0609084
27105 0.0603225
27106 0.0623602
27107 0.102143
27108 0.0161223
27109 0.0162481
27110 0.0156292
27111 0.023799
27112 0.41206
27113 0.265746
27114 0.271857
27115 0.349832
27116 0.287255
27117 0.200109
27118 0.216725
27119 0.172324
27120 0.191614
27121 0.131597
27122 0.0887349
27123 0.149591
27124 0.108036
27125 0.123145
27126 0.585953
27127 0.368534
27128 0.576423
27129 0.343139
27130 0.567706
27131 0.547881
27132 0.572191
27133 0.163448
27134 0.181172
27135 0.114778
27136 0.112668
27137 0.25587
27138 0.204303
27139 0.21719
27140 0.0368505
27141 0.463621
27142 1
27143 1
27144 0.585384
27145 0.108682
27146 0.0572128
27147 0.0823402
27148 0.0864023
27149 0.0409186
27150 0.0592364
27151 0.0401386
27152 0.0271692
27153 0.195485
27154 0.176139
27155 0.251564
27156 0.266811
27157 0.597453
27158 0.416444
27159 0.609463
27160 0.46007
27161 0.434264
27162 0.34252
27163 0.366817
27164 0.552198
27165 0.470744
27166 0.488226
27167 0.674893
27168 0.573163
27169 1
27170 0.619358
27171 0.0592737
27172 0.0412238
27173 0.0396507
27174 0.0657602
27175 0.610096
27176 1
27177 0.440097
27178 0.598878
27179 0.41568
27180 0.646054
27181 0.0949574
27182 0.153545
27183 0.118637
27184 0.0277498
27185 0.0313292
27186 0.0413189
27187 0.139596
27188 0.145198
27189 0.124102
27190 0.180796
27191 0.177092
27192 0.110959
27193 0.150768
27194 0.139821
27195 0.192656
27196 0.0943904
27197 0.141124
27198 0.135241
27199 0.17692
27200 0.0402978
27201 0.0370542
27202 0.0260976
27203 0.0244039
27204 0.139866
27205 0.23672
27206 0.201322
27207 0.183948
27208 0.430396
27209 0.293525
27210 0.415808
27211 0.276435
27212 0.620005
27213 0.388867
27214 0.437471
27215 0.295189
27216 0.442644
27217 0.148762
27218 0.216193
27219 0.123016
27220 0.121233
27221 0.00882735
27222 0.0101455
27223 0.0141652
27224 0.0534907
27225 0.0418602
27226 0.0428161
27227 0.0639922
27228 0.0891158
27229 0.125661
27230 0.182351
27231 0.263547
27232 0.198976
27233 0.179421
27234 0.386751
27235 0.318956
27236 0.307157
27237 0.207639
27238 1
27239 1
27240 1
27241 0.62766
27242 1
27243 0.596743
27244 0.618742
27245 1
27246 1
27247 0.604523
27248 1
27249 1
27250 1
27251 0.644909
27252 1
27253 0.597468
27254 0.103286
27255 0.0690316
27256 0.095781
27257 0.0745077
27258 0.634059
27259 1
27260 1
27261 0.59742
27262 0.0925849
27263 0.0601098
27264 0.0594245
27265 0.158665
27266 0.159898
27267 0.162031
27268 0.0253123
27269 0.0256565
27270 0.0163244
27271 0.0193317
27272 0.291667
27273 0.416734
27274 0.280539
27275 0.0232899
27276 0.0344476
27277 0.0590866
27278 0.0487598
27279 0.436728
27280 0.415702
27281 0.547828
27282 0.58072
27283 0.103161
27284 0.0821546
27285 0.131448
27286 0.157021
27287 0.308944
27288 0.355557
27289 0.372
27290 0.544711
27291 0.624632
27292 0.555884
27293 1
27294 1
27295 0.602499
27296 0.603283
27297 0.620086
27298 0.0353074
27299 0.03156
27300 0.0281815
27301 0.0199449
27302 0.0418346
27303 0.0409251
27304 0.0598949
27305 0.0422846
27306 0.016035
27307 0.0640287
27308 0.0621887
27309 0.100011
27310 0.0625308
27311 0.332436
27312 0.370101
27313 0.548773
27314 0.0292587
27315 0.0525117
27316 0.0335941
27317 0.0373709
27318 0.0390344
27319 0.0557909
27320 0.0826465
27321 0.574445
27322 0.376567
27323 0.447624
27324 0.567291
27325 0.205154
27326 0.335277
27327 0.250775
27328 0.184363
27329 0.627579
27330 1
27331 1
27332 1
27333 1
27334 1
27335 0.610535
27336 1
27337 0.411704
27338 0.265403
27339 0.274366
27340 0.4359
27341 0.355884
27342 0.632187
27343 0.605188
27344 0.446857
27345 0.0996051
27346 0.161955
27347 0.154473
27348 0.172155
27349 0.262663
27350 0.252589
27351 0.164844
27352 0.0635289
27353 0.0616978
27354 0.0875829
27355 0.0501765
27356 0.0289741
27357 0.0280207
27358 0.0304366
27359 0.0128165
27360 0.0122592
27361 0.0118623
27362 0.0185028
27363 0.0369633
27364 0.0366275
27365 0.0351999
27366 0.0519184
27367 0.616704
27368 1
27369 0.526395
27370 0.237352
27371 0.351933
27372 0.302491
27373 0.430887
27374 0.121588
27375 0.0865331
27376 0.132866
27377 1
27378 0.577659
27379 0.653251
27380 0.620287
27381 0.211429
27382 0.155388
27383 0.254034
27384 0.373029
27385 0.20995
27386 0.25264
27387 0.157433
27388 0.0916758
27389 0.120663
27390 0.115264
27391 0.376972
27392 0.366427
27393 0.383357
27394 0.589933
27395 0.553205
27396 0.423069
27397 1
27398 1
27399 0.592842
27400 1
27401 1
27402 0.597584
27403 1
27404 1
27405 0.0806299
27406 0.0838511
27407 0.123873
27408 0.078863
27409 0.0996629
27410 0.0558723
27411 0.0842729
27412 0.0541987
27413 0.482344
27414 1
27415 0.610907
27416 1
27417 1
27418 1
27419 0.608966
27420 0.391494
27421 0.405907
27422 0.426441
27423 0.338976
27424 0.503103
27425 0.424402
27426 0.602478
27427 0.606633
27428 0.592189
27429 1
27430 0.614466
27431 1
27432 0.666543
27433 0.579986
27434 1
27435 0.679911
27436 1
27437 0.585574
27438 1
27439 0.635211
27440 0.598274
27441 0.0657317
27442 0.0462198
27443 0.045745
27444 0.0488076
27445 0.357312
27446 0.343442
27447 0.252777
27448 0.144223
27449 0.0771921
27450 0.0993638
27451 0.0865575
27452 0.156479
27453 0.17423
27454 0.127422
27455 0.0977795
27456 0.0656026
27457 0.0625235
27458 0.0969615
27459 0.397481
27460 0.429593
27461 0.420807
27462 0.264079
27463 1
27464 0.591738
27465 1
27466 1
27467 0.205535
27468 0.247523
27469 0.200897
27470 0.421087
27471 0.366092
27472 0.439935
27473 0.580878
27474 0.168299
27475 0.215733
27476 0.185616
27477 0.263997
27478 0.4212
27479 0.328313
27480 0.404714
27481 0.563662
27482 0.121267
27483 0.117402
27484 0.159395
27485 0.12557
27486 0.111173
27487 0.0922195
27488 0.0157175
27489 0.017415
27490 0.00999214
27491 0.298972
27492 0.190735
27493 0.248748
27494 0.0227204
27495 0.0197358
27496 0.0211852
27497 0.594698
27498 0.619352
27499 0.430416
27500 0.598042
27501 0.464239
27502 0.288532
27503 0.418534
27504 0.332948
27505 0.147051
27506 0.104725
27507 0.132821
27508 0.0909991
27509 0.57337
27510 0.395017
27511 0.350249
27512 0.0536853
27513 0.0668056
27514 0.071043
27515 0.350871
27516 0.552566
27517 0.371878
27518 0.597203
27519 0.100176
27520 0.140937
27521 0.135746
27522 0.0921742
27523 0.0958183
27524 0.0218968
27525 0.0334468
27526 0.421287
27527 0.611301
27528 0.614762
27529 0.61072
27530 1
27531 0.595206
27532 1
27533 1
27534 1
27535 0.0260757
27536 0.016708
27537 0.0167586
27538 0.0257873
27539 0.601412
27540 1
27541 1
27542 0.530423
27543 0.0638582
27544 0.0557754
27545 0.0832399
27546 0.354338
27547 0.394153
27548 0.440849
27549 0.0485413
27550 0.0601257
27551 0.0343433
27552 0.058192
27553 0.194296
27554 0.140868
27555 0.187385
27556 0.228472
27557 0.159902
27558 0.186633
27559 1
27560 0.590489
27561 0.625564
27562 1
27563 0.0673585
27564 0.134877
27565 0.10564
27566 0.0723637
27567 0.0844671
27568 0.0559871
27569 0.0945109
27570 0.0610689
27571 0.0599029
27572 0.134495
27573 0.201476
27574 0.130762
27575 0.193877
27576 0.203696
27577 0.213101
27578 0.133571
27579 0.203735
27580 0.0330936
27581 0.045037
27582 0.0342502
27583 0.0513653
27584 0.0560153
27585 0.0883685
27586 0.112976
27587 0.235289
27588 0.235494
27589 0.151139
27590 0.289389
27591 0.157191
27592 0.258666
27593 0.0354827
27594 0.0507112
27595 0.0226174
27596 0.0335982
27597 0.0258819
27598 0.02419
27599 0.0262105
27600 0.0653603
27601 0.0600223
27602 0.0358454
27603 0.0348706
27604 0.0605308
27605 0.0339153
27606 0.0286959
27607 0.0285151
27608 0.0443139
27609 0.0270272
27610 0.288925
27611 0.384677
27612 0.213467
27613 0.247946
27614 0.363548
27615 0.263932
27616 0.0197779
27617 0.0165413
27618 0.0191409
27619 0.0117016
27620 0.0814549
27621 0.0783021
27622 0.131513
27623 0.117345
27624 0.0521476
27625 0.0310384
27626 0.0299892
27627 0.0309435
27628 0.0461734
27629 0.346459
27630 0.442253
27631 0.226698
27632 0.331861
27633 0.0535772
27634 0.0385199
27635 0.0596522
27636 0.047012
27637 0.574055
27638 0.621617
27639 1
27640 1
27641 0.281925
27642 0.41379
27643 0.133733
27644 0.134
27645 0.217708
27646 0.236186
27647 0.614968
27648 0.525118
27649 0.364009
27650 0.0174256
27651 0.228052
27652 0.138774
27653 0.0238875
27654 0.0245697
27655 0.037684
27656 0.0854168
27657 0.0776564
27658 0.14132
27659 0.0838742
27660 0.135924
27661 0.0922351
27662 0.0922787
27663 0.131449
27664 0.115164
27665 0.139534
27666 0.597693
27667 0.611004
27668 1
27669 0.55728
27670 0.148608
27671 0.18532
27672 0.0948615
27673 0.222541
27674 0.341135
27675 0.110037
27676 0.0728556
27677 0.0923101
27678 0.0604471
27679 0.316418
27680 0.244172
27681 0.240797
27682 0.367524
27683 0.207847
27684 0.255322
27685 0.289122
27686 0.653259
27687 0.462668
27688 0.608376
27689 0.597094
27690 1
27691 1
27692 0.151084
27693 0.104025
27694 0.121546
27695 0.602679
27696 0.559122
27697 0.338184
27698 0.0200252
27699 0.512955
27700 0.314998
27701 0.406852
27702 0.381525
27703 0.240349
27704 0.193269
27705 0.243072
27706 0.214393
27707 0.211011
27708 0.139594
27709 0.0551755
27710 0.0843161
27711 0.0551137
27712 0.0575788
27713 0.0461252
27714 0.0323806
27715 0.0324949
27716 0.127173
27717 0.234223
27718 0.146669
27719 0.159145
27720 0.142736
27721 0.104361
27722 0.087769
27723 0.138915
27724 0.0203056
27725 0.0303321
27726 0.0208579
27727 0.0318614
27728 0.388281
27729 0.31558
27730 0.209915
27731 0.278532
27732 0.0570448
27733 0.0980484
27734 0.0929384
27735 0.0493108
27736 0.0755765
27737 0.0605068
27738 0.0490557
27739 0.0970892
27740 0.228938
27741 0.183756
27742 0.213992
27743 0.386661
27744 0.310687
27745 0.229427
27746 0.0988023
27747 0.0823335
27748 0.395364
27749 0.604972
27750 0.572654
27751 0.425884
27752 0.143919
27753 0.0808057
27754 0.128605
27755 0.0314038
27756 0.0197318
27757 0.0289441
27758 1
27759 1
27760 0.647062
27761 1
27762 0.375739
27763 0.419312
27764 0.253502
27765 0.416301
27766 0.116329
27767 0.0994688
27768 0.0770467
27769 1
27770 1
27771 0.5759
27772 0.655235
27773 0.228297
27774 0.192114
27775 0.143516
27776 0.221794
27777 0.151007
27778 0.149445
27779 0.127461
27780 0.090309
27781 1
27782 0.422051
27783 0.421854
27784 0.449554
27785 0.616883
27786 0.099332
27787 0.0638215
27788 0.126315
27789 0.107225
27790 0.0941742
27791 0.0985505
27792 0.0835355
27793 0.0735347
27794 0.0589496
27795 1
27796 1
27797 0.630012
27798 1
27799 0.18418
27800 0.130913
27801 0.208928
27802 0.425714
27803 0.420994
27804 0.39847
27805 0.305921
27806 0.134814
27807 0.0736117
27808 0.126122
27809 0.122346
27810 0.104179
27811 0.196557
27812 0.174642
27813 0.119978
27814 0.263042
27815 0.248614
27816 0.234682
27817 0.0775671
27818 0.0150676
27819 0.0238108
27820 0.258206
27821 0.245745
27822 0.350877
27823 0.229214
27824 0.0131578
27825 0.0132478
27826 0.0151562
27827 0.0198732
27828 0.403016
27829 0.262958
27830 0.411952
27831 0.391259
27832 0.0403249
27833 0.0332767
27834 0.0341898
27835 0.0517977
27836 0.0587551
27837 0.0352926
27838 0.431382
27839 0.451995
27840 0.298937
27841 0.417779
27842 0.0314361
27843 0.0375777
27844 0.0277673
27845 0.0187668
27846 1
27847 0.649977
27848 1
27849 0.626259
27850 0.118844
27851 0.112924
27852 0.109443
27853 0.0459993
27854 0.0540812
27855 0.650224
27856 0.446019
27857 0.637993
27858 0.624469
27859 0.209274
27860 0.235525
27861 0.13958
27862 0.172099
27863 0.0910631
27864 0.149871
27865 0.215389
27866 0.238559
27867 0.130938
27868 0.158057
27869 1
27870 1
27871 1
27872 0.581391
27873 1
27874 1
27875 0.601709
27876 1
27877 0.418676
27878 0.0423261
27879 0.0381314
27880 0.0579018
27881 0.353536
27882 0.393995
27883 0.236895
27884 0.150018
27885 0.180626
27886 0.154183
27887 0.0883843
27888 0.136806
27889 0.0988541
27890 0.114529
27891 0.0550727
27892 0.0484309
27893 0.0472927
27894 0.072789
27895 0.058001
27896 0.0394146
27897 0.0458809
27898 0.0627767
27899 0.065266
27900 1
27901 0.635204
27902 1
27903 0.603591
27904 0.586094
27905 0.386401
27906 0.331869
27907 0.44358
27908 0.573015
27909 0.0933026
27910 0.0977766
27911 0.143784
27912 0.0710206
27913 0.04748
27914 0.0288912
27915 0.0767207
27916 0.0602536
27917 0.0937643
27918 0.648288
27919 1
27920 0.564882
27921 0.569538
27922 1
27923 0.575937
27924 0.163514
27925 0.177966
27926 0.152052
27927 0.239019
27928 1
27929 0.588804
27930 0.378623
27931 0.425871
27932 0.57658
27933 0.627044
27934 0.128944
27935 0.209952
27936 0.135705
27937 0.069202
27938 0.0342957
27939 0.0283233
27940 0.0173914
27941 0.537319
27942 0.43477
27943 0.425347
27944 0.599195
27945 0.107618
27946 0.0988408
27947 0.14824
27948 0.150668
27949 0.305248
27950 0.0864527
27951 0.0569487
27952 0.0453848
27953 0.290873
27954 0.329634
27955 0.219449
27956 0.0814253
27957 0.0458921
27958 0.0607717
27959 0.443509
27960 0.0993331
27961 0.179669
27962 0.127571
27963 0.129585
27964 1
27965 1
27966 1
27967 0.588568
27968 0.428779
27969 0.644474
27970 0.384329
27971 0.0649849
27972 0.0285782
27973 0.028745
27974 0.0432409
27975 0.0172755
27976 0.112323
27977 0.107945
27978 0.0705749
27979 0.285693
27980 0.261017
27981 0.404966
27982 0.412561
27983 0.113758
27984 0.1297
27985 0.169731
27986 0.0899514
27987 1
27988 1
27989 0.592148
27990 0.0608813
27991 0.0306181
27992 0.0307607
27993 0.0306194
27994 0.0454114
27995 0.569932
27996 1
27997 1
27998 0.0844196
27999 0.127875
28000 0.124322
28001 0.113438
28002 1
28003 0.646619
28004 0.0252083
28005 0.0254924
28006 0.0733802
28007 0.0592466
28008 0.048293
28009 0.0714703
28010 0.62588
28011 1
28012 0.409525
28013 0.634557
28014 0.0265184
28015 0.0259385
28016 0.0411106
28017 0.0257962
28018 0.278109
28019 0.352764
28020 0.412538
28021 0.257095
28022 0.080599
28023 0.0803448
28024 0.0775587
28025 0.0513246
28026 0.621496
28027 0.411515
28028 0.612111
28029 0.0901723
28030 0.235082
28031 0.262542
28032 0.186821
28033 1
28034 1
28035 0.620483
28036 0.606542
28037 0.254502
28038 0.167078
28039 0.168469
28040 0.094058
28041 0.120243
28042 0.602589
28043 0.636147
28044 0.595576
28045 0.440178
28046 0.0387765
28047 0.0353353
28048 0.053002
28049 0.0373173
28050 0.0742186
28051 0.084845
28052 0.08031
28053 0.122759
28054 0.124675
28055 0.126966
28056 0.0195058
28057 0.0296029
28058 0.019895
28059 0.0215729
28060 0.562846
28061 1
28062 1
28063 0.640027
28064 1
28065 0.572298
28066 1
28067 1
28068 0.174227
28069 0.139983
28070 0.213421
28071 0.120203
28072 0.173158
28073 0.59936
28074 0.567404
28075 0.355379
28076 0.364417
28077 0.596994
28078 0.649104
28079 0.635139
28080 1
28081 0.0488833
28082 0.0542641
28083 0.065215
28084 0.0380203
28085 0.0164542
28086 0.167369
28087 0.149577
28088 0.237198
28089 0.138221
28090 0.119592
28091 0.221531
28092 0.60955
28093 1
28094 0.603082
28095 0.612743
28096 0.495035
28097 0.435183
28098 0.303878
28099 0.595752
28100 0.369558
28101 0.309503
28102 0.396847
[truncated: 1,747,498 more chars]
