# Supplementary material for: Optogenetic Stimulation Using Anion Channelrhodopsin (GtACR1) Facilitates Termination of Reentrant Arrhythmias With Low Light Energy Requirements: A Computational Study
Source: Front Physiol. 2021 Aug 30;12:718622. doi: 10.3389/fphys.2021.718622 (PMC8435849; doi:10.3389/fphys.2021.718622)
Supplement: Supplementary file 1 [file Data_Sheet_1.ZIP › DemoCodeIGtACR1/Attenuation-files/11-mesh-uvc_r0-EndoIllum-0520um-GREEN.adj]

147595
intra
0 7.85344e-05
1 1.80059e-05
2 1.39982e-05
3 7.2368e-05
4 4.7198e-05
5 6.58303e-06
6 6.26987e-06
7 2.47383e-05
8 4.47319e-05
9 1.68565e-05
10 1.02448e-05
11 1.57116e-05
12 0.000634179
13 0.00111545
14 0.00305781
15 0.000328582
16 1
17 1
18 0.153475
19 1
20 0.0200253
21 0.027591
22 0.00427433
23 0.0044617
24 0.000101973
25 0.000573278
26 0.000470237
27 0.000359272
28 0.000855722
29 0.00124732
30 0.000244998
31 0.000799088
32 1.30394e-05
33 1.28482e-05
34 5.44337e-05
35 7.98589e-05
36 0.104572
37 0.0321744
38 0.208013
39 0.184709
40 3.83507e-05
41 0.000169722
42 0.000192495
43 0.000195343
44 0.000249587
45 0.000441414
46 0.00151089
47 0.000987861
48 3.38917e-05
49 2.86018e-05
50 0.000101655
51 1.68506e-05
52 0.00213975
53 0.00222065
54 0.0110033
55 0.0135464
56 0.0424683
57 0.0932201
58 0.0359142
59 0.00886684
60 2.81062e-05
61 5.57185e-06
62 2.51625e-05
63 5.83971e-06
64 1
65 0.173516
66 1
67 1
68 0.0249173
69 0.0266635
70 0.0415724
71 0.0605363
72 0.125924
73 0.110649
74 1
75 0.21756
76 0.0269161
77 0.043765
78 0.0461092
79 0.1632
80 1
81 0.200696
82 1
83 1
84 2.89768e-05
85 0.00011135
86 3.03269e-05
87 6.95753e-05
88 0.000407766
89 0.00277582
90 0.00105169
91 0.00113096
92 1.86783e-05
93 2.3077e-05
94 0.000151149
95 4.51103e-05
96 0.00331429
97 0.00363949
98 0.00300236
99 0.000683506
100 0.0143558
101 0.00413191
102 0.0251643
103 0.00705639
104 0.00032069
105 0.000264689
106 0.000247887
107 9.89579e-05
108 8.36214e-05
109 0.00031785
110 6.32202e-05
111 0.000508174
112 0.000195908
113 7.53932e-05
114 0.000343937
115 4.7536e-05
116 0.156615
117 0.247553
118 0.0522989
119 0.126451
120 0.00377769
121 0.00543342
122 0.0178531
123 0.00437766
124 0.000110737
125 2.6638e-05
126 0.000115274
127 2.67262e-05
128 3.00925e-06
129 2.87181e-06
130 2.70135e-06
131 1.29806e-05
132 0.0528942
133 0.034526
134 0.189063
135 0.12678
136 0.204618
137 1
138 1
139 0.000998908
140 0.00419824
141 0.00101724
142 0.000968938
143 0.000644491
144 0.000352265
145 0.00015577
146 0.000144863
147 0.000462751
148 6.81149e-05
149 0.000457822
150 0.000155399
151 1
152 1
153 0.235661
154 1
155 3.53636e-06
156 5.37353e-07
157 2.67308e-06
158 2.42752e-06
159 0.00195257
160 0.00896088
161 0.00223051
162 0.00106829
163 4.81406e-05
164 0.000163107
165 0.000251679
166 4.34724e-05
167 0.0267302
168 0.0059186
169 0.00599063
170 0.0288675
171 0.169154
172 0.19262
173 1
174 1
175 0.00149848
176 0.0025031
177 0.000460328
178 0.000420932
179 0.000754393
180 0.00272566
181 0.000684984
182 0.00354519
183 1.4051e-05
184 7.16428e-05
185 7.36552e-05
186 4.40872e-05
187 1.51693e-06
188 2.99256e-06
189 1.28908e-06
190 5.36692e-07
191 0.00123979
192 0.00024117
193 0.000129435
194 0.00026515
195 0.181
196 0.178908
197 1
198 0.169654
199 0.000238081
200 0.000215983
201 0.00106406
202 0.000715751
203 0.172877
204 1
205 0.170188
206 0.157622
207 0.184693
208 0.193018
209 0.0453931
210 0.0560611
211 0.00231101
212 0.00499914
213 0.00191747
214 0.0111023
215 0.000590687
216 0.00185684
217 0.0037178
218 0.00180506
219 1.0279e-05
220 1.83319e-05
221 0.000114536
222 5.60215e-05
223 0.00156441
224 0.00157116
225 0.000854248
226 0.00549067
227 0.235991
228 0.177307
229 1
230 1
231 0.120725
232 1
233 1
234 1
235 0.00337025
236 0.00044231
237 0.00174797
238 0.00231273
239 0.163599
240 1
241 0.162285
242 0.18497
243 0.00581349
244 0.00145307
245 0.0010535
246 0.00104454
247 4.27758e-05
248 0.00019114
249 0.000117917
250 3.92092e-05
251 1
252 1
253 0.213724
254 0.156368
255 4.15563e-06
256 9.84135e-07
257 2.40191e-06
258 2.45649e-06
259 0.047475
260 0.138444
261 0.0509366
262 0.0147543
263 0.00709154
264 0.00584401
265 0.00838438
266 0.00141696
267 0.000197178
268 3.76672e-05
269 4.46666e-05
270 5.53284e-05
271 2.94835e-05
272 1.3936e-05
273 9.05184e-05
274 6.74856e-05
275 0.000417779
276 0.000200318
277 0.00146638
278 0.00133853
279 1.75483e-05
280 2.74021e-05
281 5.39628e-05
282 6.81874e-05
283 2.38062e-05
284 2.12327e-05
285 9.07407e-05
286 2.29346e-05
287 0.000675284
288 0.00176629
289 0.00271177
290 0.00536437
291 0.00086119
292 0.00188715
293 0.00036799
294 0.00094143
295 4.17681e-05
296 0.000151479
297 6.02344e-05
298 0.000233775
299 0.000916793
300 0.00466106
301 0.000805511
302 0.00149484
303 0.00900849
304 0.00221681
305 0.00450383
306 0.00169601
307 7.6192e-05
308 0.000150084
309 0.000340774
310 0.000393648
311 0.00229073
312 0.00927604
313 0.00340635
314 0.00111181
315 0.00423636
316 0.00326024
317 0.00264353
318 0.000676987
319 5.61398e-06
320 6.5109e-06
321 5.32782e-06
322 2.58968e-05
323 0.00252557
324 0.0147462
325 0.0033406
326 0.00467857
327 0.038346
328 0.00664211
329 0.00900874
330 0.0066412
331 0.0310389
332 0.00624057
333 0.0347859
334 0.00577709
335 1
336 1
337 1
338 0.163145
339 0.00701855
340 0.0218328
341 0.0399245
342 0.0248421
343 0.136012
344 0.0281969
345 0.148064
346 0.107071
347 0.220252
348 1
349 1
350 1
351 1
352 0.186437
353 1
354 1
355 0.00816097
356 0.00621705
357 0.0148346
358 0.0027027
359 0.183884
360 0.209124
361 0.200732
362 0.0687022
363 0.000380618
364 0.000478613
365 0.00018028
366 0.0010396
367 0.00790832
368 0.0119416
369 0.015119
370 0.00386205
371 0.000275903
372 8.40405e-05
373 0.00089389
374 0.000224889
375 0.000312785
376 0.000445683
377 9.89668e-05
378 0.000115547
379 3.00517e-06
380 1.1692e-05
381 4.30228e-06
382 9.67215e-06
383 1.05918e-05
384 5.09051e-05
385 4.94892e-05
386 5.20096e-05
387 0.000871162
388 0.00057271
389 0.00144446
390 0.00377724
391 0.0311827
392 0.142339
393 0.0305111
394 0.164444
395 0.000491148
396 0.000827683
397 0.000756036
398 0.0026108
399 0.000197432
400 0.00063727
401 0.001356
402 0.000376354
403 0.202879
404 1
405 0.0848241
406 0.231489
407 0.114297
408 0.215722
409 1
410 0.187254
411 0.199312
412 1
413 1
414 1
415 0.0121017
416 0.0390342
417 0.0390356
418 0.058846
419 0.158404
420 0.168971
421 0.0558344
422 0.204846
423 0.0313139
424 0.0142019
425 0.0439331
426 0.00498241
427 0.0109716
428 0.0254892
429 0.00965967
430 0.0489216
431 1.44198e-05
432 4.00586e-05
433 1.24671e-05
434 8.45332e-05
435 0.0427078
436 0.0135535
437 0.0383421
438 0.0816141
439 1.41709e-05
440 7.73677e-05
441 1.11345e-05
442 1.81606e-05
443 1
444 1
445 0.138688
446 0.134534
447 0.161236
448 0.167471
449 1
450 1
451 0.00304046
452 0.00952128
453 0.00753026
454 0.00224967
455 0.000689398
456 0.000149136
457 0.000884253
458 0.00118218
459 0.00157215
460 0.000876573
461 0.00181878
462 0.000252362
463 0.0383994
464 0.157092
465 0.217073
466 0.197029
467 0.211503
468 0.0633271
469 0.0409233
470 0.197868
471 0.00392151
472 0.000638779
473 0.00426495
474 0.00199775
475 0.0392732
476 0.00727324
477 0.0441147
478 0.0354735
479 0.000182799
480 0.00108099
481 0.000687406
482 0.000164597
483 0.169283
484 0.0257856
485 0.129378
486 0.0310069
487 0.000858385
488 0.000660958
489 0.000420144
490 0.00259474
491 0.000860946
492 0.000875849
493 0.00342091
494 0.00129992
495 2.93892e-06
496 1.1745e-05
497 2.87858e-06
498 1.31528e-05
499 0.0444427
500 0.0118263
501 0.0400071
502 0.0554082
503 0.189742
504 1
505 0.171506
506 1
507 0.0629496
508 0.0220556
509 0.0388407
510 0.128645
511 0.120245
512 0.0299248
513 0.201177
514 0.0560185
515 0.0028343
516 0.0018264
517 0.00325624
518 0.00042766
519 0.0379763
520 0.134798
521 0.158946
522 0.0431532
523 0.00245071
524 0.0131764
525 0.00400684
526 0.00249433
527 0.0145131
528 0.0182514
529 0.0235801
530 0.00509107
531 0.0339129
532 0.0213462
533 0.0153999
534 0.00734663
535 0.000721607
536 0.00319558
537 0.0031182
538 0.00332576
539 0.0128815
540 0.056415
541 0.0561656
542 0.0150363
543 3.49778e-05
544 6.66678e-05
545 1.40947e-05
546 2.2153e-05
547 0.0112424
548 0.0790926
549 0.0570296
550 0.0290765
551 7.65535e-07
552 3.07426e-06
553 5.71124e-07
554 6.29609e-07
555 0.000617979
556 0.00198665
557 0.00167831
558 0.00445534
559 0.196498
560 0.0584033
561 0.17622
562 0.183292
563 0.173193
564 0.218529
565 1
566 0.150619
567 1.41909e-06
568 1.53199e-06
569 6.23495e-06
570 1.3868e-06
571 0.0596995
572 0.0230311
573 0.0134077
574 0.0429076
575 5.95419e-05
576 1.08577e-05
577 5.25668e-05
578 1.58077e-05
579 0.0300592
580 0.184628
581 0.146801
582 0.172577
583 0.11154
584 0.163108
585 0.0404376
586 0.171122
587 0.196458
588 0.0625414
589 0.0349963
590 0.164104
591 0.00361738
592 0.013395
593 0.00292752
594 0.0213162
595 0.0456719
596 0.0252459
597 0.0144373
598 0.0779988
599 0.00224475
600 0.00215104
601 0.000769218
602 0.000623864
603 0.00131405
604 0.000373909
605 0.00166847
606 0.000703659
607 1.46865e-05
608 1.3991e-05
609 1.64452e-05
610 6.06564e-05
611 1.64454e-05
612 2.37831e-05
613 0.000109551
614 9.36096e-05
615 9.69146e-06
616 8.54207e-06
617 5.76581e-05
618 5.64037e-05
619 0.00571806
620 0.00491699
621 0.00586568
622 0.0245322
623 0.0318352
624 0.194992
625 0.120388
626 0.0601613
627 0.0226701
628 0.127429
629 0.0196635
630 0.0539945
631 5.53441e-05
632 4.66525e-05
633 0.000267507
634 4.23317e-05
635 0.000143708
636 0.000727959
637 0.000126381
638 0.000656545
639 4.60599e-06
640 1.21886e-06
641 1.26876e-06
642 1.12033e-06
643 1.62929e-05
644 4.23264e-06
645 3.79847e-06
646 1.35552e-05
647 2.00963e-05
648 9.94384e-05
649 7.30091e-05
650 2.41102e-05
651 0.000946018
652 0.00078442
653 0.000395761
654 0.0030839
655 1.31751e-06
656 2.72797e-06
657 7.17335e-07
658 8.19399e-07
659 0.0188974
660 0.0072331
661 0.00428553
662 0.00251765
663 2.76444e-05
664 0.000101461
665 2.83144e-05
666 2.64746e-05
667 1.05036e-05
668 4.54259e-05
669 9.28688e-06
670 5.04297e-05
671 2.35766e-05
672 5.83621e-06
673 2.23941e-05
674 5.04551e-05
675 0.00112253
676 0.000412746
677 0.00264755
678 0.000747462
679 0.0370952
680 0.19645
681 0.0665388
682 0.0368322
683 1
684 1
685 1
686 0.201887
687 0.0415406
688 0.00776758
689 0.0185092
690 0.0446402
691 7.78165e-05
692 0.000140765
693 3.97219e-05
694 1.4161e-05
695 0.000198188
696 8.03066e-05
697 0.000345834
698 0.000480873
699 0.00220538
700 0.00871933
701 0.00234684
702 0.00154794
703 0.133518
704 0.0235631
705 0.121207
706 0.0213487
707 9.3843e-05
708 2.77403e-05
709 9.72371e-05
710 0.000104856
711 0.208143
712 0.191298
713 1
714 1
715 0.000150356
716 0.000278021
717 8.12371e-05
718 0.000152675
719 0.000113665
720 0.000304546
721 0.000401503
722 0.000275263
723 8.86193e-05
724 0.00052366
725 0.000120645
726 0.000239631
727 0.0224456
728 0.0335533
729 0.169907
730 0.0755293
731 0.0359952
732 0.17001
733 0.041186
734 0.0348303
735 0.110606
736 0.214337
737 0.0637254
738 0.131313
739 0.000188138
740 4.81227e-05
741 0.000180711
742 0.000165593
743 3.89135e-05
744 3.78503e-05
745 8.8882e-05
746 0.000193249
747 0.000454763
748 0.000697071
749 0.000790429
750 0.00214044
751 0.000609597
752 0.00156745
753 0.000344957
754 0.0020157
755 6.19272e-07
756 7.82589e-07
757 3.28201e-06
758 7.68493e-07
759 0.00812827
760 0.00453511
761 0.00495771
762 0.0183282
763 0.00281111
764 0.00362145
765 0.00367219
766 0.00057118
767 0.00412348
768 0.00206324
769 0.00562694
770 0.0156478
771 0.0368456
772 0.0137929
773 0.05255
774 0.0490273
775 6.30816e-06
776 6.08739e-06
777 2.11673e-05
778 6.14963e-06
779 0.00250536
780 0.000657064
781 0.0025165
782 0.00319043
783 0.0389189
784 0.141367
785 0.174965
786 0.196685
787 5.3816e-06
788 4.28137e-06
789 4.47251e-06
790 9.74225e-07
791 0.00793283
792 0.00469179
793 0.000812157
794 0.00314947
795 0.00885971
796 0.0436793
797 0.00476757
798 0.0162016
799 0.0201609
800 0.0536684
801 0.128933
802 0.0255523
803 1
804 1
805 0.157822
806 1
807 0.00164249
808 0.00107792
809 0.00555901
810 0.00422436
811 0.0558055
812 0.0237672
813 0.00927661
814 0.00843163
815 0.148554
816 0.0253707
817 0.050295
818 0.0405002
819 0.0030134
820 0.00490549
821 0.00817515
822 0.0207565
823 0.00209953
824 0.00502408
825 0.00206821
826 0.00665248
827 1.35199e-05
828 3.857e-05
829 7.5022e-05
830 3.41412e-05
831 3.12218e-06
832 2.85543e-06
833 2.84265e-06
834 1.24001e-05
835 0.00278544
836 0.00048834
837 0.00445321
838 0.00089436
839 0.137984
840 0.0431635
841 0.0862043
842 0.167512
843 0.000117575
844 2.91472e-05
845 2.11813e-05
846 2.6494e-05
847 1.13265e-06
848 1.09155e-06
849 1.13004e-06
850 4.90629e-06
851 1.29321e-05
852 2.04605e-05
853 6.68772e-05
854 1.7828e-05
855 0.143557
856 1
857 0.141598
858 1
859 6.66211e-06
860 4.98324e-05
861 7.03571e-06
862 1.11374e-05
863 0.000639906
864 0.000165202
865 7.19497e-05
866 0.000249013
867 5.63507e-05
868 0.000278349
869 5.65517e-05
870 6.28104e-05
871 0.00555918
872 0.00171465
873 0.00297785
874 0.00116144
875 0.00837451
876 0.00493414
877 0.0074221
878 0.0332317
879 0.00599029
880 0.0248142
881 0.0040614
882 0.0223758
883 0.00143973
884 0.000222079
885 0.000847399
886 0.000656112
887 0.000235978
888 6.19558e-05
889 0.000339663
890 0.000438153
891 7.4296e-06
892 5.4521e-06
893 1.13108e-06
894 1.25317e-06
895 0.0263879
896 0.174269
897 0.0528032
898 0.0669975
899 0.000197951
900 0.000728056
901 0.00135377
902 0.000226841
903 0.0435916
904 0.0282478
905 0.0326131
906 0.00759289
907 1.98054e-07
908 6.62506e-07
909 7.55578e-07
910 1.72541e-07
911 1
912 0.134119
913 1
914 1
915 0.000188194
916 7.74796e-05
917 2.69821e-05
918 0.000115828
919 6.62516e-05
920 4.14922e-05
921 8.84192e-06
922 9.07457e-06
923 0.0406427
924 0.014012
925 0.00551588
926 0.00970006
927 8.76569e-06
928 5.9898e-06
929 2.38732e-06
930 1.43309e-06
931 3.12339e-07
932 3.66469e-07
933 4.60249e-07
934 7.77302e-08
935 4.222e-05
936 0.000183561
937 2.85312e-05
938 1.58878e-05
939 5.96052e-05
940 1.60652e-05
941 1.66099e-05
942 2.18637e-05
943 0.00156914
944 0.00479418
945 0.00820209
946 0.00224227
947 0.0025307
948 0.00166375
949 0.00119452
950 0.000549687
951 1.4548e-05
952 1.00733e-05
953 2.67521e-06
954 2.80794e-06
955 0.0168929
956 0.0790914
957 0.0132798
958 0.0425531
959 8.9788e-05
960 5.31674e-05
961 0.000169087
962 0.000316078
963 0.042581
964 0.00849048
965 0.0373819
966 0.0100612
967 0.183631
968 0.0361891
969 0.13378
970 0.100564
971 0.181791
972 1
973 0.118375
974 0.197873
975 0.051667
976 0.0191585
977 0.0108942
978 0.0132619
979 8.68539e-06
980 8.47892e-06
981 6.68822e-06
982 1.87393e-06
983 7.01015e-07
984 7.60636e-07
985 3.81437e-06
986 6.29287e-07
987 1
988 0.204134
989 1
990 1
991 0.000177867
992 0.00043204
993 0.000847578
994 0.000443236
995 0.180226
996 1
997 1
998 1
999 0.124568
1000 1
1001 1
1002 0.220655
1003 2.8483e-06
1004 1.58852e-05
1005 1.97986e-05
1006 1.37007e-05
1007 1.19598e-05
1008 6.63192e-05
1009 3.94961e-05
1010 9.45727e-06
1011 0.167489
1012 1
1013 0.17179
1014 1
1015 0.000248673
1016 0.00115503
1017 0.000475395
1018 0.000209283
1019 1
1020 0.189325
1021 0.12391
1022 1.3457e-07
1023 7.40615e-07
1024 1.46374e-07
1025 7.22827e-07
1026 0.000142885
1027 0.00013357
1028 0.000196874
1029 0.000595903
1030 3.27557e-05
1031 0.000105507
1032 7.43229e-05
1033 0.000216682
1034 0.000496791
1035 0.00266098
1036 0.00404174
1037 0.00250307
1038 0.159341
1039 0.0487617
1040 0.0368246
1041 0.0428871
1042 0.0162535
1043 0.0201779
1044 0.00742779
1045 0.0514203
1046 0.00106615
1047 0.000309282
1048 0.000781256
1049 0.00185568
1050 3.2713e-05
1051 6.42129e-05
1052 4.93439e-05
1053 0.000179668
1054 0.0251927
1055 0.0979736
1056 0.0307961
1057 0.0454703
1058 2.8737e-05
1059 2.45567e-05
1060 5.5711e-06
1061 1.84467e-05
1062 0.0905752
1063 0.130849
1064 1
1065 0.191188
1066 7.92252e-05
1067 4.99784e-05
1068 1.16299e-05
1069 1.34499e-05
1070 5.3012e-06
1071 5.58914e-06
1072 1.00601e-06
1073 2.57865e-06
1074 0.00331727
1075 0.00735977
1076 0.00356219
1077 0.0220576
1078 0.00024695
1079 0.000133261
1080 0.000611451
1081 0.000107789
1082 0.0444566
1083 0.167176
1084 0.180996
1085 0.124195
1086 0.000211697
1087 0.000221728
1088 4.92268e-05
1089 0.000222615
1090 0.165653
1091 0.043538
1092 0.0487131
1093 0.193121
1094 1.516e-05
1095 8.66138e-06
1096 2.72621e-05
1097 8.93818e-05
1098 0.000137041
1099 9.83858e-05
1100 0.000407672
1101 7.35637e-06
1102 1.14224e-05
1103 5.73757e-06
1104 3.23653e-05
1105 8.21748e-05
1106 0.000198741
1107 9.55872e-05
1108 0.000446706
1109 3.85907e-05
1110 1.07558e-05
1111 8.29853e-06
1112 9.75758e-06
1113 0.159157
1114 0.0455624
1115 0.0464479
1116 0.172234
1117 1.62987e-06
1118 1.88019e-06
1119 9.67841e-06
1120 4.04941e-06
1121 0.000534445
1122 0.00158788
1123 0.000348509
1124 0.000294842
1125 0.204286
1126 1
1127 0.147398
1128 1
1129 0.0324369
1130 0.19781
1131 0.129232
1132 0.000110094
1133 0.000376531
1134 0.00027369
1135 0.000234359
1136 0.178013
1137 0.113547
1138 0.0679875
1139 0.183394
1140 1
1141 0.180115
1142 1
1143 1
1144 0.000395139
1145 8.54909e-05
1146 0.000107895
1147 0.000365151
1148 0.0110647
1149 0.0220501
1150 0.0035498
1151 0.00546172
1152 7.79712e-05
1153 4.55069e-05
1154 0.000189913
1155 2.95593e-05
1156 1
1157 0.171145
1158 1
1159 1
1160 0.000917675
1161 0.000126037
1162 0.00116622
1163 0.000434257
1164 0.150038
1165 0.148845
1166 0.03782
1167 0.0818167
1168 3.23319e-06
1169 2.07147e-05
1170 9.15547e-06
1171 2.24944e-05
1172 2.37323e-05
1173 1.66073e-05
1174 4.18242e-05
1175 7.20891e-06
1176 4.07802e-05
1177 5.49024e-05
1178 5.538e-05
1179 1.11783e-05
1180 1
1181 1
1182 1
1183 0.17002
1184 0.000252798
1185 0.000316183
1186 0.00156724
1187 0.00130328
1188 0.0086206
1189 0.0384191
1190 0.0086885
1191 0.0387095
1192 0.000325461
1193 0.000493874
1194 0.000103793
1195 0.000124484
1196 0.101928
1197 0.0306398
1198 0.0499271
1199 0.206382
1200 1
1201 1
1202 0.185079
1203 1
1204 0.000630746
1205 0.00181202
1206 0.000311945
1207 0.000242146
1208 0.105546
1209 0.0507201
1210 0.172083
1211 0.162021
1212 0.000751157
1213 0.00483579
1214 0.00181201
1215 0.00116252
1216 0.00235009
1217 0.00171606
1218 0.00865624
1219 0.00124068
1220 0.0816302
1221 0.035384
1222 0.00954574
1223 0.0108429
1224 1.17753e-05
1225 3.44509e-05
1226 5.78441e-05
1227 3.86477e-05
1228 0.0027201
1229 0.00948893
1230 0.00241421
1231 0.011703
1232 0.0104837
1233 0.0234784
1234 0.0056488
1235 0.0169065
1236 0.000258639
1237 0.000988337
1238 0.000395345
1239 0.000123501
1240 0.00937915
1241 0.00152527
1242 0.00299571
1243 0.00388335
1244 0.000123243
1245 0.000510782
1246 0.000108519
1247 8.84939e-05
1248 1
1249 0.213249
1250 0.161175
1251 1
1252 0.00522015
1253 0.0102675
1254 0.00247566
1255 0.00234723
1256 8.72393e-05
1257 2.17179e-05
1258 3.23215e-06
1259 3.89998e-06
1260 1.23682e-05
1261 1
1262 0.102012
1263 0.163079
1264 0.106876
1265 0.194468
1266 0.0897997
1267 0.000461992
1268 8.66784e-05
1269 8.99724e-05
1270 8.96828e-05
1271 0.122329
1272 1
1273 0.174725
1274 1
1275 1
1276 1
1277 0.18578
1278 1
1279 5.48586e-06
1280 5.45448e-06
1281 5.55126e-06
1282 3.61888e-05
1283 0.000704026
1284 0.000562296
1285 0.000583496
1286 0.00314443
1287 0.00536879
1288 0.0183672
1289 0.0565759
1290 0.00638492
1291 0.0528876
1292 0.0300365
1293 0.169401
1294 0.0367744
1295 6.43707e-07
1296 6.26427e-07
1297 3.20228e-06
1298 6.18381e-07
1299 4.38001e-06
1300 7.60442e-07
1301 2.54981e-06
1302 3.49144e-06
1303 1.60214e-05
1304 3.75265e-05
1305 0.00010027
1306 9.44323e-05
1307 0.0835334
1308 1
1309 0.182804
1310 0.172656
1311 0.016561
1312 0.0778378
1313 0.0582402
1314 0.0518806
1315 0.191775
1316 0.0516591
1317 0.174422
1318 0.223196
1319 0.000354564
1320 0.000586594
1321 0.000255626
1322 0.00149412
1323 0.000545653
1324 0.00141794
1325 0.0019671
1326 0.000318325
1327 0.00292965
1328 0.00275488
1329 0.000684191
1330 0.00384178
1331 0.13266
1332 1
1333 0.137085
1334 1
1335 7.42802e-05
1336 3.04891e-05
1337 1.90793e-05
1338 1.79855e-05
1339 0.00222458
1340 0.000528301
1341 0.000488765
1342 0.000419933
1343 0.173545
1344 0.187378
1345 0.170029
1346 1
1347 0.0397877
1348 0.0479524
1349 0.00687307
1350 0.00912674
1351 0.00336876
1352 0.0021962
1353 0.000741052
1354 0.00236071
1355 0.00028432
1356 8.70764e-05
1357 0.00035026
1358 0.000455704
1359 0.017492
1360 0.00277353
1361 0.00778697
1362 0.00467204
1363 0.00561269
1364 0.00419744
1365 0.02949
1366 0.0122486
1367 0.00539644
1368 0.00173588
1369 0.00144253
1370 0.000634352
1371 0.0103784
1372 0.00276226
1373 0.017937
1374 0.00286993
1375 0.00131222
1376 0.00162901
1377 0.262061
1378 0.185325
1379 1
1380 1
1381 0.00652186
1382 0.050334
1383 0.0126694
1384 0.0152729
1385 0.0146666
1386 0.00299692
1387 0.00419822
1388 0.00188253
1389 2.45314e-06
1390 1.12533e-05
1391 2.78985e-06
1392 2.67916e-06
1393 0.0314644
1394 0.030499
1395 0.121699
1396 0.0104047
1397 0.00217331
1398 0.0167436
1399 0.00434091
1400 0.0471776
1401 0.179084
1402 0.035963
1403 0.0444207
1404 0.000199421
1405 3.00904e-05
1406 8.10732e-05
1407 6.02475e-05
1408 4.79168e-05
1409 3.43297e-05
1410 0.000140369
1411 2.76635e-05
1412 0.00035586
1413 0.000981951
1414 0.00211054
1415 0.000790218
1416 0.000103966
1417 0.000129861
1418 9.9337e-05
1419 0.000555097
1420 6.74497e-06
1421 3.35342e-05
1422 6.65108e-06
1423 7.3155e-06
1424 0.00190751
1425 0.0029003
1426 0.000786513
1427 0.00569649
1428 3.4175e-05
1429 5.6051e-05
1430 1.40355e-05
1431 8.8617e-06
1432 0.00500624
1433 0.00624039
1434 0.0302538
1435 0.00356968
1436 6.60912e-05
1437 1.47912e-05
1438 9.84995e-05
1439 8.32261e-05
1440 0.0356509
1441 0.0135555
1442 0.0530732
1443 0.00867305
1444 0.0100591
1445 0.00464686
1446 0.00360117
1447 0.0247783
1448 0.000695709
1449 0.000662905
1450 0.000726248
1451 0.000147391
1452 0.00086463
1453 0.00182015
1454 0.00237628
1455 0.00412261
1456 0.00427296
1457 0.00439939
1458 0.000978097
1459 0.00951603
1460 0.00793888
1461 0.00732976
1462 0.00992062
1463 0.00204419
1464 3.95276e-05
1465 0.000154498
1466 3.14675e-05
1467 3.98615e-05
1468 0.20124
1469 1
1470 1
1471 1
1472 0.0125246
1473 0.00233028
1474 0.00253752
1475 0.00324127
1476 0.0455482
1477 0.00721285
1478 0.0306712
1479 0.0230943
1480 1
1481 1
1482 0.211838
1483 1
1484 0.00427557
1485 0.00357088
1486 0.0195105
1487 0.0139544
1488 0.000756628
1489 0.000488071
1490 0.00014369
1491 0.000159641
1492 0.000704765
1493 9.78535e-05
1494 0.000123105
1495 0.000122264
1496 3.62651e-05
1497 0.000192707
1498 8.81497e-05
1499 0.000195113
1500 0.0015381
1501 0.000293957
1502 0.000348815
1503 0.000356692
1504 0.00220839
1505 0.00063391
1506 0.00406221
1507 0.000651432
1508 3.28081e-05
1509 1.50542e-05
1510 8.49317e-05
1511 6.69458e-06
1512 0.000107554
1513 6.67913e-05
1514 0.000267851
1515 4.80955e-05
1516 0.224344
1517 0.181463
1518 1
1519 0.223644
1520 0.000523084
1521 0.000569433
1522 0.00322932
1523 0.000743333
1524 0.0388612
1525 0.00830676
1526 0.00954516
1527 0.0483354
1528 0.167771
1529 1
1530 1
1531 0.157294
1532 0.00386383
1533 0.00130878
1534 0.00623637
1535 0.00740682
1536 0.0101073
1537 0.00219114
1538 0.00232543
1539 0.00313691
1540 0.126949
1541 0.115689
1542 1
1543 0.202847
1544 2.24737e-06
1545 1.56005e-06
1546 2.06635e-06
1547 4.93162e-07
1548 2.37182e-05
1549 1.71131e-05
1550 8.42603e-05
1551 1.59054e-05
1552 2.46678e-06
1553 1.12326e-05
1554 2.10551e-06
1555 2.29966e-06
1556 0.0188573
1557 0.0125385
1558 0.00329386
1559 0.0108107
1560 0.00117084
1561 0.00184883
1562 0.00241922
1563 0.00672661
1564 0.207885
1565 0.140618
1566 0.136224
1567 1
1568 0.0520543
1569 0.0245598
1570 0.0292311
1571 0.00846679
1572 0.000106992
1573 3.38878e-05
1574 0.000180062
1575 5.70254e-05
1576 0.000357253
1577 0.00104788
1578 0.00183056
1579 0.000589284
1580 0.000580561
1581 0.00044975
1582 0.000864028
1583 0.000110534
1584 0.0458734
1585 0.0441248
1586 0.166875
1587 0.17258
1588 0.00543108
1589 0.0277327
1590 0.00756244
1591 0.0108411
1592 0.000955034
1593 0.00540599
1594 0.000986415
1595 0.000864402
1596 1.376e-05
1597 2.92543e-06
1598 2.79318e-06
1599 1.08806e-05
1600 0.00838039
1601 0.00219127
1602 0.000648447
1603 0.002522
1604 0.000100515
1605 1.89826e-05
1606 2.33984e-05
1607 2.84131e-05
1608 3.10575e-05
1609 8.12876e-06
1610 4.53606e-05
1611 6.28586e-05
1612 0.000699956
1613 9.21384e-05
1614 0.000215192
1615 0.000114417
1616 9.71188e-05
1617 0.000166107
1618 0.000311476
1619 7.68352e-05
1620 1
1621 1
1622 0.198507
1623 1
1624 2.36078e-05
1625 1.91047e-05
1626 4.66789e-05
1627 9.87928e-05
1628 0.0487088
1629 0.0491605
1630 0.163347
1631 0.164533
1632 0.000354127
1633 0.0011718
1634 0.000440976
1635 0.00191548
1636 4.76332e-05
1637 2.92832e-05
1638 9.26636e-05
1639 7.48256e-06
1640 0.0485961
1641 0.0940528
1642 0.029451
1643 0.217667
1644 0.239159
1645 0.175173
1646 0.0643858
1647 0.0845543
1648 0.0054389
1649 0.00438165
1650 0.00246356
1651 0.026489
1652 1.08075e-07
1653 5.89191e-07
1654 6.02461e-07
1655 7.24411e-07
1656 0.00374479
1657 0.00260688
1658 0.0197954
1659 0.00962832
1660 0.00112023
1661 0.000501109
1662 0.000180592
1663 0.00126844
1664 3.5541e-06
1665 2.85594e-05
1666 1.86349e-05
1667 2.09836e-05
1668 0.212811
1669 0.0810757
1670 0.198758
1671 0.0556778
1672 0.000176018
1673 6.8611e-05
1674 0.000544065
1675 0.000425436
1676 0.00705088
1677 0.00331849
1678 0.00284206
1679 0.00069653
1680 3.41527e-05
1681 2.1448e-05
1682 3.15114e-05
1683 8.63706e-05
1684 0.056727
1685 0.0380466
1686 0.0980428
1687 0.183901
1688 0.000116337
1689 0.000211469
1690 0.000502467
1691 0.000703978
1692 0.000577385
1693 0.00225435
1694 0.00245429
1695 0.0022502
1696 1
1697 0.205059
1698 0.207648
1699 0.116747
1700 0.000335926
1701 0.00223072
1702 0.000480214
1703 0.000419754
1704 0.0100901
1705 0.0122772
1706 0.0316681
1707 0.0601559
1708 0.105654
1709 0.0286859
1710 0.202074
1711 0.0418312
1712 2.67451e-06
1713 1.64309e-06
1714 2.09617e-06
1715 7.10822e-06
1716 0.0404725
1717 0.144465
1718 0.0267184
1719 0.0375745
1720 0.000176466
1721 4.04566e-05
1722 4.17838e-05
1723 3.58942e-05
1724 0.187618
1725 1
1726 0.149053
1727 1
1728 0.0321329
1729 0.161916
1730 0.146446
1731 0.176173
1732 1
1733 0.233914
1734 1
1735 1
1736 0.000937333
1737 0.00217104
1738 0.00216762
1739 0.000379472
1740 0.00146268
1741 0.0080856
1742 0.00288944
1743 0.00433803
1744 0.00650919
1745 0.044036
1746 0.0420976
1747 0.0445657
1748 2.71682e-05
1749 0.000222075
1750 5.1858e-05
1751 6.40056e-05
1752 0.176911
1753 0.042385
1754 0.0630438
1755 0.0393098
1756 0.000142185
1757 2.91452e-05
1758 0.000111099
1759 1
1760 0.142345
1761 1
1762 1
1763 0.00341934
1764 0.00310533
1765 0.0112614
1766 0.00181121
1767 1.91986e-05
1768 3.63267e-06
1769 1.14865e-05
1770 4.10468e-06
1771 0.000140202
1772 8.05339e-05
1773 0.000442451
1774 0.00025616
1775 0.00484586
1776 0.00736285
1777 0.0147004
1778 0.0233509
1779 0.0102894
1780 0.00881277
1781 0.00392021
1782 0.00239949
1783 8.60643e-08
1784 7.84597e-08
1785 8.15149e-08
1786 4.93144e-07
1787 0.0221335
1788 0.159164
1789 0.0560179
1790 0.117571
1791 0.0100072
1792 0.00845055
1793 0.0473047
1794 0.00907242
1795 0.000582518
1796 9.41439e-05
1797 0.000412743
1798 0.000113489
1799 7.53695e-05
1800 6.26303e-05
1801 0.000320558
1802 8.29313e-05
1803 3.96137e-06
1804 1.68619e-05
1805 1.62267e-05
1806 2.62038e-05
1807 4.52658e-05
1808 4.29675e-05
1809 5.21541e-05
1810 0.000242028
1811 1
1812 0.150951
1813 1
1814 1
1815 0.000989854
1816 0.00109664
1817 0.000277471
1818 0.00125637
1819 0.000257735
1820 9.26901e-05
1821 0.000692947
1822 0.000640228
1823 0.000652897
1824 0.00125452
1825 0.00332999
1826 0.00188197
1827 8.60648e-06
1828 2.08729e-06
1829 2.03429e-06
1830 1.98835e-06
1831 6.3681e-06
1832 1.91696e-06
1833 7.55457e-06
1834 1.657e-06
1835 0.00748007
1836 0.0088999
1837 0.0395934
1838 0.0144568
1839 0.000600066
1840 0.000458889
1841 0.000104715
1842 0.000125722
1843 0.0013355
1844 0.000246384
1845 0.000197442
1846 0.00099424
1847 1
1848 1
1849 0.164188
1850 0.162199
1851 0.00332762
1852 0.00491581
1853 0.00197262
1854 0.00113545
1855 0.0462517
1856 0.061034
1857 0.0146627
1858 0.0427513
1859 0.000417097
1860 0.000399163
1861 0.000767616
1862 0.000161326
1863 0.00120012
1864 0.000868316
1865 0.000672791
1866 0.000178328
1867 0.00106942
1868 0.000581625
1869 0.0052709
1870 0.00360976
1871 0.177855
1872 1
1873 1
1874 0.150878
1875 0.0105048
1876 0.00440793
1877 0.0176315
1878 0.0312122
1879 3.80813e-05
1880 0.000160174
1881 0.015009
1882 0.0264431
1883 0.0312564
1884 0.00543028
1885 4.02685e-05
1886 8.27862e-06
1887 4.91692e-05
1888 4.26057e-05
1889 0.000322396
1890 5.99305e-05
1891 0.000153501
1892 6.08021e-05
1893 9.95786e-08
1894 9.24732e-08
1895 6.01715e-08
1896 2.7495e-07
1897 0.00636605
1898 0.0301291
1899 0.0344697
1900 0.00827789
1901 1.04786e-05
1902 3.73075e-06
1903 1.21647e-05
1904 3.93228e-05
1905 0.000257436
1906 8.1145e-05
1907 0.000348938
1908 7.51397e-05
1909 0.00096776
1910 0.00616784
1911 0.0044465
1912 0.00504383
1913 0.00595182
1914 0.00705167
1915 0.0329322
1916 0.0247525
1917 0.0387142
1918 0.207153
1919 0.0538417
1920 0.152159
1921 0.163136
1922 1
1923 0.165533
1924 0.17087
1925 1.07009e-05
1926 6.49081e-05
1927 7.07195e-05
1928 2.25962e-05
1929 0.178128
1930 0.170739
1931 1
1932 1
1933 0.00747435
1934 0.0104623
1935 0.0252354
1936 0.0469743
1937 0.00104464
1938 0.00662702
1939 0.00178723
1940 0.00323026
1941 0.00158579
1942 0.000967881
1943 0.00356606
1944 0.000399177
1945 1.076e-05
1946 4.18417e-05
1947 6.70678e-06
1948 6.63389e-06
1949 0.00032797
1950 0.000224936
1951 5.54687e-05
1952 0.000283261
1953 0.00264944
1954 0.00125395
1955 0.000478172
1956 0.00470886
1957 0.000235153
1958 0.00116367
1959 0.00145723
1960 0.000782984
1961 1
1962 0.180726
1963 0.153537
1964 0.140371
1965 1.88217e-07
1966 6.13444e-07
1967 8.19672e-07
1968 9.91616e-07
1969 1.92987e-05
1970 5.52003e-06
1971 2.35978e-05
1972 2.4266e-05
1973 0.00169924
1974 0.000809559
1975 0.00267477
1976 0.000827488
1977 4.97838e-05
1978 2.18385e-05
1979 8.98318e-06
1980 1.52015e-05
1981 0.18146
1982 0.0526562
1983 0.175604
1984 0.168757
1985 0.207604
1986 0.208975
1987 0.056742
1988 0.205599
1989 0.0035638
1990 0.00328139
1991 0.0014722
1992 0.00998375
1993 0.000648823
1994 0.00135766
1995 0.000160582
1996 0.000255756
1997 2.15936e-05
1998 6.8865e-06
1999 2.5124e-05
2000 6.06742e-06
2001 0.00180212
2002 0.000412604
2003 0.00165641
2004 0.0023923
2005 0.187015
2006 1
2007 1
2008 1
2009 2.04913e-06
2010 1.89126e-06
2011 2.12039e-06
2012 9.20775e-06
2013 0.0316177
2014 0.0324132
2015 0.00728021
2016 0.0229057
2017 0.00035151
2018 0.000280827
2019 7.82509e-05
2020 0.00043123
2021 1.58355e-05
2022 4.04449e-05
2023 4.18574e-06
2024 1.39323e-05
2025 0.0035576
2026 0.00104029
2027 0.000768735
2028 0.00124515
2029 0.0089156
2030 0.0019836
2031 0.010047
2032 0.00317241
2033 1.43394e-07
2034 7.73943e-07
2035 1.5125e-07
2036 1.47072e-07
2037 0.175598
2038 1
2039 0.177819
2040 0.17874
2041 0.000685088
2042 0.000339066
2043 0.00241556
2044 0.000810439
2045 1.35665e-06
2046 1.52918e-06
2047 2.44936e-06
2048 5.51622e-07
2049 0.178632
2050 1
2051 0.179236
2052 1
2053 3.54924e-06
2054 3.25558e-06
2055 1.48992e-05
2056 2.51515e-06
2057 0.00404642
2058 0.00336956
2059 0.00990715
2060 0.00204374
2061 0.000184609
2062 2.65705e-05
2063 0.000112066
2064 4.57649e-05
2065 0.000101779
2066 0.000559868
2067 5.76988e-05
2068 0.000240279
2069 0.00061428
2070 0.000632463
2071 0.000577009
2072 0.00250608
2073 0.000140044
2074 3.58453e-05
2075 3.5022e-05
2076 3.02103e-05
2077 0.00658752
2078 0.0120798
2079 0.00215088
2080 0.00906161
2081 0.00904955
2082 0.00145722
2083 0.00393792
2084 0.0011668
2085 0.034532
2086 0.14896
2087 0.117911
2088 0.157029
2089 0.0771385
2090 0.190911
2091 0.158551
2092 1
2093 0.00239453
2094 0.000861206
2095 0.000542975
2096 0.000317919
2097 5.40477e-07
2098 2.45986e-06
2099 6.24123e-07
2100 2.48779e-06
2101 0.000190127
2102 5.21828e-05
2103 8.50553e-05
2104 0.000260374
2105 0.000684837
2106 0.000158936
2107 0.000592565
2108 0.000708555
2109 0.241575
2110 1
2111 1
2112 0.214273
2113 4.50358e-05
2114 5.08141e-05
2115 0.000124566
2116 2.4292e-05
2117 0.000423784
2118 0.00086338
2119 0.00100524
2120 0.000205461
2121 0.0246376
2122 0.00600736
2123 0.00413184
2124 0.00947015
2125 0.0136771
2126 0.0396107
2127 0.0196368
2128 0.00590719
2129 1.9403e-06
2130 8.17481e-06
2131 1.63975e-06
2132 2.21555e-06
2133 0.0324199
2134 0.0343863
2135 0.142982
2136 0.130465
2137 0.0632119
2138 0.127758
2139 0.127445
2140 0.160291
2141 0.00459703
2142 0.00150364
2143 0.000904132
2144 0.00457208
2145 0.000747771
2146 0.00283674
2147 0.000649189
2148 0.000460967
2149 0.018855
2150 0.150635
2151 0.155634
2152 0.154572
2153 1.6585e-05
2154 6.9234e-05
2155 1.48099e-05
2156 2.13903e-05
2157 0.000602152
2158 0.0004633
2159 0.000131484
2160 0.000130611
2161 5.46834e-06
2162 1.39768e-06
2163 4.19436e-06
2164 2.02753e-06
2165 0.00733247
2166 0.00148966
2167 0.00130946
2168 0.00161667
2169 2.62946e-06
2170 3.98573e-07
2171 2.41221e-06
2172 1.39785e-06
2173 0.000207721
2174 0.000135566
2175 0.000188067
2176 6.02773e-05
2177 0.00212022
2178 0.00330216
2179 0.00417779
2180 0.010278
2181 0.0125126
2182 0.00269203
2183 0.00896796
2184 0.0103241
2185 0.0303754
2186 0.00601575
2187 0.00582203
2188 0.0353806
2189 0.138809
2190 0.171762
2191 1
2192 0.205878
2193 2.4249e-06
2194 2.55267e-06
2195 2.20764e-06
2196 2.26447e-05
2197 1.92816e-05
2198 1.91152e-05
2199 8.81185e-05
2200 1.78337e-05
2201 0.000127207
2202 0.000453283
2203 6.80665e-05
2204 8.58458e-05
2205 0.000136532
2206 3.5634e-05
2207 3.28579e-05
2208 0.000154711
2209 0.0243554
2210 0.0290192
2211 0.0146519
2212 0.00486616
2213 0.0159102
2214 0.0167974
2215 0.00275358
2216 0.00443207
2217 0.0275097
2218 0.0600295
2219 0.0600117
2220 0.0211351
2221 2.52682e-05
2222 0.000119932
2223 8.68007e-05
2224 9.5598e-05
2225 3.45613e-05
2226 1.51628e-05
2227 0.00013539
2228 3.67329e-05
2229 1.29049e-05
2230 5.03005e-05
2231 1.30179e-05
2232 0.0021963
2233 0.00308289
2234 0.00249956
2235 0.00924636
2236 0.0471626
2237 0.0401966
2238 0.0547315
2239 0.012648
2240 0.000992942
2241 0.000843484
2242 0.000144826
2243 0.000630248
2244 0.0552299
2245 0.0170396
2246 0.0284841
2247 0.00614484
2248 1
2249 1
2250 1
2251 0.211982
2252 1
2253 0.157648
2254 1
2255 1
2256 0.03786
2257 0.177592
2258 0.133838
2259 0.183422
2260 1
2261 0.208121
2262 1
2263 0.000854608
2264 0.000358425
2265 8.19931e-05
2266 0.000407638
2267 1
2268 1
2269 0.104754
2270 1
2271 0.00497826
2272 0.000681238
2273 0.00434339
2274 0.000765055
2275 0.0253131
2276 0.00971527
2277 0.0064979
2278 0.153094
2279 0.178847
2280 0.172493
2281 0.0467557
2282 0.00525502
2283 0.0170195
2284 0.00223096
2285 0.011564
2286 0.000284883
2287 7.74172e-05
2288 0.000298951
2289 0.000295816
2290 0.0102639
2291 0.0485777
2292 0.0323622
2293 0.0476403
2294 2.5443e-05
2295 1.96251e-05
2296 1.55335e-05
2297 7.91162e-06
2298 1
2299 0.167938
2300 0.170245
2301 1
2302 1
2303 1
2304 1
2305 0.147768
2306 0.000315831
2307 0.000577946
2308 9.63766e-05
2309 0.000457907
2310 1.99886e-05
2311 1.64429e-05
2312 2.81827e-05
2313 4.51326e-06
2314 0.00390628
2315 0.00847693
2316 0.0116318
2317 0.0015378
2318 0.0461008
2319 0.16968
2320 0.204472
2321 0.192476
2322 1
2323 1
2324 0.142348
2325 1
2326 0.000486292
2327 0.000290725
2328 0.00016947
2329 8.37466e-05
2330 0.211411
2331 1
2332 1
2333 1
2334 9.52312e-05
2335 0.000396342
2336 0.000693209
2337 0.000391525
2338 0.00122506
2339 0.0069595
2340 0.00349127
2341 0.00442113
2342 9.84664e-05
2343 0.000692617
2344 0.000138158
2345 0.000142506
2346 0.0748109
2347 0.0571069
2348 0.0181304
2349 0.000594306
2350 0.000152368
2351 0.00060936
2352 0.00207877
2353 0.0120753
2354 0.00252466
2355 0.00176109
2356 9.18609e-06
2357 1.33102e-05
2358 1.6267e-05
2359 3.8624e-06
2360 2.79664e-06
2361 3.30575e-06
2362 2.38783e-05
2363 9.57174e-05
2364 2.11613e-05
2365 1.68603e-05
2366 0.134316
2367 0.122091
2368 0.0478357
2369 0.190046
2370 0.000188349
2371 6.0182e-05
2372 0.000165717
2373 0.000317403
2374 4.80365e-06
2375 4.33087e-05
2376 3.08849e-05
2377 3.94712e-05
2378 1.73133e-05
2379 6.28226e-05
2380 0.000147081
2381 1
2382 1
2383 0.20714
2384 0.227855
2385 0.0157724
2386 0.0553173
2387 0.0486493
2388 0.0543737
2389 0.00364651
2390 0.00204925
2391 0.0104183
2392 0.00739109
2393 0.158492
2394 1
2395 0.178504
2396 1
2397 0.166111
2398 0.182871
2399 0.166501
2400 0.0528166
2401 0.043217
2402 0.0579024
2403 0.162285
2404 0.0566119
2405 0.141574
2406 0.0227427
2407 0.0470291
2408 0.0325573
2409 0.0360023
2410 0.047678
2411 0.0156272
2412 0.00686054
2413 0.000438816
2414 0.000154489
2415 9.58201e-05
2416 0.000233736
2417 0.0423015
2418 0.0135546
2419 0.0117582
2420 0.0484251
2421 0.000357313
2422 6.02605e-05
2423 0.000191929
2424 0.000442209
2425 2.78729e-06
2426 2.78105e-06
2427 0.0124464
2428 0.00387287
2429 0.00192591
2430 0.0114479
2431 0.00240955
2432 0.00333609
2433 0.00099794
2434 0.000927076
2435 2.42827e-06
2436 1.63106e-05
2437 4.79408e-06
2438 2.70017e-06
2439 0.0144153
2440 0.0144333
2441 0.0177729
2442 0.0645201
2443 0.207403
2444 0.184327
2445 1
2446 0.121403
2447 6.57112e-05
2448 1.29103e-05
2449 1.61855e-05
2450 1.25119e-05
2451 0.000208114
2452 0.000127279
2453 4.27425e-05
2454 1.11961e-05
2455 6.49989e-05
2456 1.30878e-05
2457 0.0501531
2458 0.0518855
2459 0.17095
2460 0.18787
2461 0.186246
2462 0.161625
2463 1
2464 1
2465 0.00832149
2466 0.0063411
2467 0.00266805
2468 0.0146311
2469 0.00914238
2470 0.0503601
2471 0.0248414
2472 0.0109345
2473 0.0125517
2474 0.00283777
2475 0.0136637
2476 0.0257156
2477 8.44241e-05
2478 0.000374391
2479 5.60437e-05
2480 0.000302073
2481 0.0393885
2482 0.0363562
2483 0.0253847
2484 0.00594164
2485 0.0445798
2486 0.0366826
2487 0.0102707
2488 0.00817484
2489 0.0192768
2490 0.00629953
2491 0.0103723
2492 0.0429853
2493 0.00176162
2494 0.00265622
2495 0.000609789
2496 0.00223173
2497 6.96689e-07
2498 1.71399e-07
2499 5.82078e-07
2500 9.41875e-07
2501 1
2502 1
2503 1
2504 0.15726
2505 0.180432
2506 0.21924
2507 1
2508 1
2509 0.0021674
2510 0.000342221
2511 0.000373566
2512 0.000856751
2513 0.161073
2514 0.112177
2515 1
2516 1
2517 0.16313
2518 0.143878
2519 0.174586
2520 1
2521 0.0032901
2522 0.00862477
2523 0.00153999
2524 0.00206815
2525 8.29637e-05
2526 6.37637e-05
2527 0.000144216
2528 0.000327721
2529 0.00345495
2530 0.0005137
2531 0.00168958
2532 1.55895e-05
2533 1.43901e-05
2534 2.62429e-05
2535 3.77365e-06
2536 0.204265
2537 0.181544
2538 0.0612131
2539 0.207135
2540 1
2541 0.146268
2542 0.158199
2543 0.177903
2544 6.97849e-05
2545 5.07444e-05
2546 1.37608e-05
2547 2.27794e-05
2548 1
2549 1
2550 1
2551 0.121413
2552 0.0572163
2553 0.0420472
2554 0.0218311
2555 0.128048
2556 0.00231022
2557 0.024624
2558 0.00378061
2559 0.00267375
2560 3.54701e-05
2561 2.70661e-05
2562 1.38577e-05
2563 6.41799e-06
2564 2.57605e-06
2565 3.14758e-06
2566 2.96953e-06
2567 1.26079e-05
2568 0.0121601
2569 0.00314321
2570 0.0038901
2571 0.00276437
2572 1
2573 0.000412458
2574 0.000454918
2575 0.000502356
2576 0.00224523
2577 0.171093
2578 0.1849
2579 0.0505689
2580 0.107813
2581 2.4539e-05
2582 0.000124557
2583 8.39279e-05
2584 2.10584e-05
2585 3.55659e-05
2586 5.50231e-05
2587 5.05754e-05
2588 1.0041e-05
2589 9.63846e-05
2590 6.514e-05
2591 0.000359238
2592 0.000190608
2593 0.000504302
2594 0.0017055
2595 0.000262622
2596 0.00125872
2597 0.000620128
2598 0.000367437
2599 0.000470901
2600 0.000101172
2601 0.217433
2602 1
2603 0.109399
2604 0.119849
2605 0.184578
2606 0.0407656
2607 0.186406
2608 0.118482
2609 0.043155
2610 0.00894288
2611 0.00874355
2612 0.0204585
2613 0.0804609
2614 0.0177077
2615 0.0175251
2616 4.76444e-06
2617 3.22741e-06
2618 8.06863e-07
2619 2.56701e-06
2620 0.000372721
2621 0.000223776
2622 0.00177208
2623 0.00132545
2624 1
2625 0.13683
2626 0.205888
2627 0.229357
2628 0.00333427
2629 0.0275945
2630 0.00389555
2631 0.0157284
2632 0.155514
2633 1
2634 1
2635 0.197663
2636 4.16428e-05
2637 0.00016848
2638 0.000285564
2639 0.000198591
2640 0.0088755
2641 0.0433268
2642 0.0345135
2643 0.047732
2644 0.00012493
2645 2.62581e-05
2646 6.10017e-05
2647 0.000142461
2648 0.0188722
2649 0.00881224
2650 0.0347132
2651 0.00625472
2652 0.000199708
2653 3.54693e-05
2654 4.5035e-05
2655 5.5385e-05
2656 0.000605895
2657 0.000971868
2658 0.000267576
2659 3.18951e-06
2660 1.20462e-05
2661 2.76614e-06
2662 3.63137e-06
2663 0.00285529
2664 0.00515998
2665 0.00532196
2666 0.000953764
2667 3.52882e-05
2668 3.30019e-05
2669 1.3957e-05
2670 8.87324e-06
2671 0.000255276
2672 0.00020913
2673 0.00102025
2674 0.000211796
2675 2.86136e-06
2676 2.8106e-06
2677 9.90674e-06
2678 2.98396e-06
2679 1
2680 1
2681 1
2682 0.208029
2683 0.00101326
2684 0.000179303
2685 0.000734756
2686 0.000411287
2687 0.000119435
2688 0.000116931
2689 0.000132591
2690 3.15338e-05
2691 1
2692 1
2693 0.169224
2694 1
2695 0.195034
2696 0.206482
2697 0.101322
2698 7.99488e-06
2699 2.72722e-05
2700 4.41064e-06
2701 1.24663e-05
2702 0.00971639
2703 0.0321913
2704 0.0107667
2705 0.00321485
2706 1
2707 1
2708 1
2709 0.17106
2710 0.178557
2711 0.184069
2712 1
2713 0.171902
2714 0.0150758
2715 0.0563236
2716 0.0157207
2717 0.0137297
2718 7.1094e-06
2719 7.11805e-06
2720 4.85338e-06
2721 1.36054e-06
2722 0.0206914
2723 0.105602
2724 0.135857
2725 0.137031
2726 0.0505807
2727 4.81713e-05
2728 1.82495e-05
2729 6.98593e-06
2730 9.566e-06
2731 2.22686e-06
2732 5.01576e-06
2733 1.06933e-05
2734 1.98687e-06
2735 0.000198402
2736 0.000161797
2737 4.3516e-05
2738 4.07068e-05
2739 0.00391323
2740 0.0144956
2741 0.00240151
2742 0.00283035
2743 9.7292e-05
2744 1.25987e-05
2745 1.91779e-05
2746 1.56697e-05
2747 0.00317332
2748 0.00318688
2749 0.0145324
2750 0.00520243
2751 3.1223e-05
2752 6.01115e-06
2753 6.2084e-06
2754 5.83694e-06
2755 0.113248
2756 1
2757 1
2758 0.222895
2759 0.0028652
2760 0.000777946
2761 0.000666419
2762 0.00322855
2763 0.0254177
2764 0.0120952
2765 0.00818185
2766 0.00294017
2767 1.27719e-05
2768 6.68022e-05
2769 1.47338e-05
2770 1.43384e-05
2771 0.120279
2772 0.0571336
2773 0.164692
2774 0.141805
2775 0.000204425
2776 0.000127204
2777 8.30167e-05
2778 3.21206e-05
2779 0.000180042
2780 0.000654525
2781 0.000717409
2782 0.000849296
2783 0.0191832
2784 0.0192362
2785 0.0268887
2786 0.0064868
2787 2.29326e-06
2788 1.48874e-05
2789 1.33472e-05
2790 2.75643e-06
2791 0.191772
2792 0.153159
2793 0.166548
2794 0.0426986
2795 0.0029898
2796 0.00907663
2797 0.00859944
2798 0.0122898
2799 0.0171661
2800 0.00299826
2801 0.00302381
2802 0.0132733
2803 0.00491776
2804 0.0334206
2805 0.00891685
2806 0.0218352
2807 1
2808 1
2809 1
2810 0.171714
2811 1.25534e-06
2812 1.42612e-06
2813 1.35539e-06
2814 7.79781e-06
2815 0.0418953
2816 0.0191538
2817 0.00653961
2818 0.0239572
2819 0.0640543
2820 0.214321
2821 0.258554
2822 0.196112
2823 0.00463142
2824 0.00084422
2825 0.00389923
2826 0.0013828
2827 0.0391359
2828 0.163925
2829 0.04124
2830 0.0480536
2831 0.0302254
2832 0.0827281
2833 0.0395448
2834 0.0164925
2835 0.000123549
2836 0.000115046
2837 4.02246e-05
2838 0.000105653
2839 0.00109627
2840 0.00239108
2841 0.00481491
2842 0.000918832
2843 1
2844 0.157599
2845 1
2846 0.166097
2847 0.00233793
2848 0.00280874
2849 0.00729856
2850 0.0107707
2851 0.000150553
2852 0.000302866
2853 3.44744e-05
2854 0.00011003
2855 0.0613705
2856 0.0690984
2857 0.152738
2858 0.171988
2859 0.000220618
2860 0.000258998
2861 0.0146234
2862 0.000298793
2863 0.00342728
2864 0.00122477
2865 0.00118441
2866 0.000127672
2867 3.16111e-05
2868 0.000156292
2869 0.00011629
2870 0.00777701
2871 0.0120463
2872 0.0319646
2873 0.00383917
2874 1.40102e-05
2875 0.000155161
2876 3.93728e-05
2877 3.94139e-05
2878 3.20638e-05
2879 0.00410068
2880 0.0029166
2881 0.0135175
2882 0.0057249
2883 5.77664e-05
2884 0.000155524
2885 7.81933e-05
2886 0.000409842
2887 0.00044778
2888 0.00169574
2889 0.000336911
2890 0.000172341
2891 0.00226828
2892 0.000874268
2893 0.00614035
2894 0.00498168
2895 9.72609e-05
2896 1.86276e-05
2897 7.28697e-05
2898 1.57461e-05
2899 0.00136367
2900 0.00560192
2901 0.0109296
2902 0.00850161
2903 2.024e-05
2904 8.65207e-05
2905 2.09363e-05
2906 0.000116629
2907 0.00121568
2908 0.00136634
2909 0.00582743
2910 0.0013745
2911 1.29293e-05
2912 9.47457e-06
2913 2.25496e-06
2914 9.39079e-06
2915 2.22411e-05
2916 4.93998e-06
2917 0.188493
2918 1
2919 0.159871
2920 0.140447
2921 0.00788859
2922 0.00501944
2923 0.0206868
2924 0.0032611
2925 0.0212064
2926 0.0205372
2927 0.134375
2928 0.0490488
2929 0.00393586
2930 0.00464045
2931 0.0203839
2932 3.40838e-05
2933 9.36667e-06
2934 4.33499e-05
2935 1.12056e-05
2936 0.000435563
2937 0.000138451
2938 8.86837e-05
2939 0.000109855
2940 0.000131446
2941 0.000103252
2942 2.19765e-05
2943 0.00811154
2944 0.00794909
2945 0.00667849
2946 0.0349417
2947 0.00276908
2948 0.00808613
2949 0.002456
2950 0.000952031
2951 0.224636
2952 0.0854341
2953 0.24015
2954 0.0625179
2955 0.030056
2956 0.0170914
2957 0.0277414
2958 0.108396
2959 0.042388
2960 0.10063
2961 0.191521
2962 0.145428
2963 0.000696101
2964 0.000106017
2965 0.000405473
2966 0.00025822
2967 3.10035e-06
2968 3.04928e-06
2969 3.40364e-06
2970 1.15693e-05
2971 0.0885697
2972 0.0413401
2973 0.049649
2974 0.0136198
2975 1
2976 0.180781
2977 0.168673
2978 0.201792
2979 0.0338318
2980 0.0326506
2981 0.152236
2982 0.0344763
2983 2.29755e-05
2984 4.16724e-06
2985 1.14285e-05
2986 1.87173e-05
2987 0.00070024
2988 0.000327229
2989 0.000385889
2990 7.50557e-05
2991 0.0574182
2992 0.192772
2993 0.0905661
2994 0.160599
2995 1.5053e-07
2996 6.69942e-07
2997 1.16564e-07
2998 1.50757e-07
2999 1.73921e-07
3000 1.98619e-07
3001 1.01864e-06
3002 6.04471e-07
3003 0.00341406
3004 0.000665923
3005 0.000855439
3006 0.00119774
3007 5.07312e-06
3008 1.12282e-05
3009 4.85726e-05
3010 2.28106e-05
3011 1
3012 0.148081
3013 0.1961
3014 1
3015 2.62558e-05
3016 3.74476e-05
3017 1.07335e-05
3018 8.86113e-06
3019 0.00152208
3020 0.00224856
3021 0.00057693
3022 0.000324546
3023 0.0415171
3024 0.0230505
3025 0.0671986
3026 1
3027 0.200199
3028 0.23428
3029 1
3030 0.157735
3031 0.0242095
3032 0.109535
3033 0.0226799
3034 2.31714e-05
3035 3.52763e-05
3036 4.36962e-05
3037 0.000117724
3038 0.0416313
3039 0.158708
3040 0.0333301
3041 0.0433166
3042 0.000322699
3043 0.000179166
3044 0.000900261
3045 0.000733128
3046 1
3047 1
3048 0.222479
3049 1
3050 3.19144e-05
3051 1.56527e-05
3052 0.00010354
3053 4.45266e-05
3054 8.24257e-06
3055 4.38631e-05
3056 5.19862e-05
3057 3.0056e-05
3058 0.00425183
3059 0.000604781
3060 0.000461312
3061 0.00248276
3062 0.0917731
3063 0.0392372
3064 0.172753
3065 0.155308
3066 9.74541e-06
3067 1.69689e-06
3068 1.52311e-06
3069 7.39649e-06
3070 2.21598e-05
3071 9.46408e-05
3072 9.10942e-05
3073 0.000100136
3074 1.47258e-06
3075 7.58794e-07
3076 2.82119e-06
3077 1.2877e-06
3078 0.000285311
3079 0.000118206
3080 0.000316028
3081 6.82807e-05
3082 0.000114835
3083 2.84023e-05
3084 2.53203e-05
3085 2.33574e-05
3086 0.170902
3087 1
3088 0.156762
3089 1
3090 0.0103168
3091 0.0208199
3092 0.0135596
3093 0.0415499
3094 1
3095 0.229896
3096 1
3097 0.222365
3098 0.00020839
3099 6.81609e-05
3100 4.40145e-05
3101 6.17521e-05
3102 0.22828
3103 1
3104 1
3105 1
3106 0.0617705
3107 0.0154511
3108 0.0144343
3109 0.0162718
3110 2.33039e-06
3111 3.93067e-07
3112 1.65995e-06
3113 4.5315e-07
3114 5.48844e-05
3115 0.000245991
3116 5.5001e-05
3117 0.000226041
3118 0.00133181
3119 0.000309782
3120 0.000709206
3121 0.00034738
3122 8.75872e-05
3123 0.000124745
3124 4.09342e-05
3125 0.0136912
3126 0.0596572
3127 0.0145568
3128 0.0145326
3129 4.43455e-06
3130 3.00939e-06
3131 1.31704e-05
3132 1.53079e-05
3133 1
3134 1
3135 0.206961
3136 1
3137 6.76572e-05
3138 5.34021e-05
3139 2.33715e-05
3140 2.16447e-05
3141 1.64607e-07
3142 1.41612e-07
3143 6.18559e-07
3144 5.85133e-07
3145 0.0769363
3146 0.02422
3147 0.164828
3148 0.0500604
3149 5.09692e-06
3150 1.28685e-06
3151 2.16833e-06
3152 1.08782e-06
3153 0.000126189
3154 3.10554e-05
3155 4.11857e-05
3156 0.000121108
3157 0.000389391
3158 0.000331851
3159 0.00188044
3160 0.00143949
3161 0.000873845
3162 0.000188351
3163 0.000648646
3164 0.000690909
3165 0.0338942
3166 0.033516
3167 0.148258
3168 0.0348281
3169 0.00118938
3170 0.00089508
3171 0.00376982
3172 0.000748627
3173 0.000247977
3174 0.000163427
3175 0.00115302
3176 0.000433136
3177 3.78228e-07
3178 3.74871e-07
3179 4.33425e-07
3180 1.67186e-06
3181 4.84064e-07
3182 1.98987e-06
3183 3.97348e-07
3184 3.73495e-07
3185 1.78513e-05
3186 5.3212e-06
3187 3.04993e-06
3188 3.62886e-06
3189 1.67787e-06
3190 1.14057e-06
3191 5.57535e-06
3192 1.71322e-06
3193 0.173231
3194 0.20236
3195 0.169596
3196 1
3197 0.0712167
3198 0.0441395
3199 0.0111741
3200 0.0444114
3201 0.00781587
3202 0.0479627
3203 0.0111775
3204 0.00868175
3205 6.77337e-05
3206 4.22858e-05
3207 1.14046e-05
3208 1.6033e-05
3209 2.77576e-05
3210 5.67915e-06
3211 1.91438e-05
3212 5.30078e-06
3213 4.32858e-07
3214 1.73198e-06
3215 3.33937e-07
3216 4.32911e-07
3217 9.97609e-06
3218 2.63184e-06
3219 2.70613e-06
3220 1.23517e-05
3221 0.0268666
3222 0.0133142
3223 0.0336046
3224 0.00382508
3225 0.0144761
3226 0.0125969
3227 0.055938
3228 0.0136846
3229 0.0428444
3230 0.0300748
3231 0.120816
3232 0.148794
3233 0.00349412
3234 0.0175923
3235 0.00313199
3236 0.0127569
3237 1
3238 1
3239 1
3240 0.179815
3241 0.0206087
3242 0.0469187
3243 0.0120408
3244 0.00916063
3245 0.133573
3246 0.183832
3247 0.152936
3248 1
3249 0.0428275
3250 0.0294449
3251 0.0184298
3252 0.117651
3253 0.160409
3254 0.0469777
3255 0.152077
3256 0.0505173
3257 0.00396337
3258 0.00265599
3259 0.000565169
3260 0.00249952
3261 0.00503523
3262 0.0124318
3263 0.00264257
3264 0.00411513
3265 9.66894e-08
3266 4.07409e-07
3267 1.80157e-07
3268 5.1067e-07
3269 0.0293313
3270 0.140285
3271 0.156486
3272 0.133147
3273 0.191313
3274 0.188375
3275 0.0537446
3276 0.0510929
3277 4.10719e-06
3278 3.40788e-06
3279 1.93532e-05
3280 3.57044e-05
3281 0.000119156
3282 3.0428e-05
3283 0.000126121
3284 0.00724483
3285 0.0275331
3286 0.00512672
3287 0.0296025
3288 2.2084e-05
3289 4.09961e-05
3290 0.000111228
3291 3.48505e-05
3292 9.55862e-06
3293 2.20555e-06
3294 0.120837
3295 0.201697
3296 0.0939085
3297 1
3298 0.0191258
3299 0.082585
3300 0.178603
3301 0.0497989
3302 5.11012e-06
3303 3.01063e-05
3304 2.11146e-05
3305 4.84062e-06
3306 0.1341
3307 0.190925
3308 1
3309 0.169502
3310 0.000758842
3311 0.000421047
3312 0.000231255
3313 0.000142859
3314 0.00192158
3315 0.00206034
3316 0.000371804
3317 0.00272165
3318 0.000337655
3319 0.000352374
3320 0.000404189
3321 0.00135358
3322 1
3323 1
3324 1
3325 0.18453
3326 7.41101e-05
3327 0.000174102
3328 0.000445378
3329 7.23926e-05
3330 0.0103177
3331 0.0326127
3332 0.0309692
3333 0.11791
3334 0.0579804
3335 0.0632688
3336 0.213076
3337 0.0597219
3338 0.000765549
3339 0.0002461
3340 0.00180907
3341 0.000940142
3342 0.00232936
3343 0.0128556
3344 0.0170637
3345 0.00683919
3346 0.0079031
3347 0.00114196
3348 0.00248099
3349 0.00363752
3350 0.0263658
3351 0.00317937
3352 0.00587759
3353 0.0276211
3354 0.0528084
3355 0.0235733
3356 0.137771
3357 0.125701
3358 0.0378217
3359 0.0454019
3360 0.0406931
3361 0.0300038
3362 0.118771
3363 0.155
3364 0.133845
3365 0.0062701
3366 0.0316483
3367 0.0173882
3368 0.0151052
3369 1
3370 1
3371 1
3372 0.0369492
3373 0.032052
3374 0.0379567
3375 0.168699
3376 0.00323111
3377 0.00764228
3378 0.00359996
3379 0.000912031
3380 0.00502436
3381 0.000395972
3382 0.000696274
3383 0.000768289
3384 0.00184676
3385 1.67483e-06
3386 7.21107e-06
3387 1.66432e-06
3388 1.70757e-06
3389 0.000162938
3390 0.00127748
3391 0.000400566
3392 0.00025265
3393 0.000335889
3394 0.00153903
3395 0.000206941
3396 0.000528214
3397 0.0486028
3398 0.215363
3399 0.049139
3400 0.0874672
3401 0.00115979
3402 0.00363099
3403 0.0012349
3404 0.00109237
3405 0.00159283
3406 0.00140534
3407 0.00608587
3408 0.0068218
3409 1
3410 1
3411 0.176658
3412 0.229853
3413 0.23086
3414 0.142809
3415 0.0598023
3416 0.0493798
3417 0.00686057
3418 0.0328126
3419 0.00534564
3420 0.00559278
3421 0.000696782
3422 0.000712462
3423 0.000710079
3424 0.00265678
3425 0.187963
3426 0.039854
3427 0.0389688
3428 0.163886
3429 0.000717166
3430 0.00122958
3431 0.00500108
3432 0.00103456
3433 2.70533e-05
3434 8.84358e-05
3435 6.16778e-05
3436 0.000158914
3437 1.28387e-05
3438 7.58861e-05
3439 4.4631e-05
3440 6.6411e-05
3441 0.0868932
3442 0.190508
3443 0.0547815
3444 0.252437
3445 0.0139078
3446 0.00257357
3447 0.00349223
3448 0.00252689
3449 0.00125374
3450 0.00750899
3451 0.00135732
3452 0.00341803
3453 0.0559071
3454 0.169859
3455 0.0370202
3456 0.179559
3457 0.15064
3458 1
3459 1
3460 0.168634
3461 0.000339053
3462 0.000688759
3463 0.00278219
3464 0.000439703
3465 0.00313558
3466 0.00118587
3467 0.000628904
3468 0.00286961
3469 0.00341629
3470 0.000826618
3471 0.00431449
3472 0.0049226
3473 6.26573e-05
3474 5.2226e-05
3475 0.000322889
3476 5.7328e-05
3477 1.77621e-05
3478 1.26455e-05
3479 2.89007e-06
3480 3.52381e-06
3481 0.0147973
3482 0.00376736
3483 0.00709605
3484 0.0207249
3485 0.00872557
3486 0.0379542
3487 0.00493854
3488 0.00878148
3489 1
3490 0.151179
3491 1
3492 1
3493 0.00058443
3494 0.00204022
3495 0.000351842
3496 0.0012562
3497 2.47987e-06
3498 1.39542e-05
3499 2.92507e-06
3500 2.4285e-06
3501 0.178415
3502 0.0356464
3503 0.0494609
3504 0.0435376
3505 0.000197116
3506 4.48568e-05
3507 3.93058e-05
3508 4.28518e-05
3509 1.55098e-06
3510 1.33996e-06
3511 1.19235e-06
3512 5.68915e-06
3513 0.178551
3514 0.119859
3515 0.141797
3516 0.0456731
3517 0.157549
3518 0.245293
3519 0.062801
3520 0.030872
3521 4.59699e-07
3522 3.02262e-07
3523 1.58947e-06
3524 5.42124e-07
3525 1
3526 0.178013
3527 1
3528 1
3529 0.0029124
3530 0.000698672
3531 0.00659623
3532 0.00121962
3533 0.00195404
3534 0.0012674
3535 0.0074699
3536 0.000449039
3537 0.0010284
3538 0.000596726
3539 0.000170139
3540 0.00573726
3541 0.00206537
3542 0.00390288
3543 0.00106347
3544 1.82776e-05
3545 3.67539e-06
3546 3.48342e-06
3547 5.02733e-06
3548 0.144505
3549 1
3550 1
3551 0.161536
3552 0.190483
3553 0.0313858
3554 0.0381066
3555 0.162216
3556 0.000269757
3557 0.00106533
3558 0.00207874
3559 0.00057611
3560 0.000199939
3561 0.000338682
3562 0.000269411
3563 5.17743e-05
3564 0.00208433
3565 0.0140125
3566 0.00456064
3567 0.00369493
3568 0.0567416
3569 0.181951
3570 0.143429
3571 0.196552
3572 0.00902034
3573 0.0191988
3574 0.0069195
3575 0.00200355
3576 2.97048e-05
3577 0.000109185
3578 2.48458e-05
3579 0.000130468
3580 0.00264731
3581 0.00931126
3582 0.00224692
3583 0.00133677
3584 0.00582984
3585 0.00112123
3586 0.00109232
3587 0.00653274
3588 3.29376e-07
3589 1.47599e-06
3590 4.4252e-07
3591 4.30574e-07
3592 1
3593 1
3594 0.123119
3595 0.175305
3596 1
3597 1
3598 0.0893483
3599 0.182322
3600 0.164871
3601 0.0539319
3602 0.170197
3603 0.140155
3604 0.000467955
3605 0.000113017
3606 0.000236091
3607 8.83406e-05
3608 0.000146916
3609 4.84066e-05
3610 0.000190945
3611 4.05899e-05
3612 0.000774067
3613 0.000650518
3614 0.000291587
3615 0.000138659
3616 0.0935756
3617 0.0237738
3618 0.0982848
3619 0.140441
3620 0.0170719
3621 0.00465431
3622 0.0344597
3623 0.00999463
3624 0.000899748
3625 0.0017272
3626 0.00508766
3627 0.00486707
3628 1
3629 0.128888
3630 1
3631 0.198843
3632 0.00127689
3633 0.00372066
3634 0.00504917
3635 0.000999942
3636 0.00112977
3637 0.00155516
3638 0.000323006
3639 0.000297711
3640 1.0544e-05
3641 2.40937e-06
3642 6.41108e-06
3643 2.07517e-06
3644 3.42157e-07
3645 3.54487e-06
3646 3.64216e-07
3647 1.85774e-06
3648 4.05496e-06
3649 4.38573e-06
3650 4.74537e-06
3651 2.69179e-05
3652 0.000746022
3653 0.000679532
3654 0.00404557
3655 0.0029505
3656 0.00590481
3657 0.00800646
3658 0.00437009
3659 0.0143528
3660 0.000227584
3661 0.000220524
3662 4.43246e-05
3663 5.14643e-05
3664 0.0305651
3665 0.153854
3666 0.173863
3667 0.132877
3668 5.60634e-06
3669 5.54735e-06
3670 5.63556e-06
3671 2.51675e-05
3672 0.0359816
3673 0.0170243
3674 0.0691923
3675 0.128147
3676 1.32774e-06
3677 7.30468e-06
3678 7.30838e-06
3679 1.02118e-05
3680 3.0888e-05
3681 7.81709e-06
3682 7.50024e-06
3683 7.77727e-06
3684 2.87383e-05
3685 2.66486e-05
3686 8.12338e-05
3687 1.76995e-05
3688 0.0134679
3689 0.059636
3690 0.0530772
3691 0.0412102
3692 0.014786
3693 0.0504028
3694 0.054918
3695 0.0111276
3696 1.02249e-05
3697 2.89316e-06
3698 1.21586e-05
3699 1.50659e-05
3700 0.033869
3701 0.178266
3702 0.0425624
3703 0.0361894
3704 0.00709204
3705 0.00153108
3706 0.00154879
3707 0.00188662
3708 0.0327575
3709 0.011965
3710 0.100997
3711 0.0386697
3712 0.178283
3713 1
3714 1
3715 1
3716 0.00821461
3717 0.00202834
3718 0.0101464
3719 0.0146312
3720 0.112979
3721 0.0327505
3722 0.0501261
3723 0.00295808
3724 0.0110213
3725 0.0102785
3726 0.00204319
3727 0.000137506
3728 0.00014203
3729 5.15616e-05
3730 0.000193944
3731 0.165826
3732 1
3733 0.105168
3734 0.145661
3735 2.32732e-06
3736 2.20474e-06
3737 2.82623e-06
3738 1.04373e-05
3739 0.00210089
3740 0.00242864
3741 0.0064035
3742 0.0132451
3743 0.0110391
3744 0.00243922
3745 0.00216243
3746 0.0019455
3747 1.07845e-05
3748 2.51911e-05
3749 3.88516e-05
3750 1.17257e-05
3751 1.65793e-06
3752 1.06161e-05
3753 5.86995e-06
3754 1.66568e-06
3755 0.0314359
3756 0.0880298
3757 0.0170097
3758 0.0225206
3759 0.00616246
3760 0.00332541
3761 0.00212601
3762 0.0104862
3763 7.67006e-05
3764 0.000166455
3765 3.52191e-05
3766 3.64276e-05
3767 0.00157293
3768 0.00196788
3769 0.000322594
3770 0.000932247
3771 1.16003e-05
3772 5.76808e-05
3773 5.38802e-05
3774 5.76821e-05
3775 2.27588e-05
3776 4.5143e-06
3777 1.46522e-05
3778 1.81191e-05
3779 0.00151808
3780 0.0076712
3781 0.00115754
3782 0.0019142
3783 0.000974422
3784 0.000680545
3785 0.00132028
3786 0.00358339
3787 0.00182732
3788 0.00709857
3789 0.011066
3790 0.00852292
3791 0.00227174
3792 0.00215062
3793 0.00804018
3794 0.0164075
3795 0.000671224
3796 0.000297105
3797 0.00025635
3798 0.00115081
3799 7.52632e-07
3800 5.77131e-07
3801 4.14657e-07
3802 4.00402e-05
3803 0.000156674
3804 2.2847e-05
3805 0.0516561
3806 0.0266207
3807 0.020344
3808 0.0106312
3809 0.000800436
3810 0.00550891
3811 0.00103386
3812 0.00247786
3813 0.0270403
3814 0.0188385
3815 0.00789488
3816 0.0509981
3817 0.000120287
3818 0.000100132
3819 2.31169e-05
3820 2.40307e-05
3821 0.00720095
3822 0.008967
3823 0.038135
3824 0.0082968
3825 0.000245132
3826 0.000679649
3827 0.000131246
3828 2.41753e-05
3829 6.47034e-06
3830 7.0507e-06
3831 7.23586e-06
3832 0.009449
3833 0.00523502
3834 0.00194455
3835 0.00194936
3836 0.000271142
3837 7.53515e-05
3838 0.000151254
3839 0.000678954
3840 0.0799932
3841 0.051393
3842 0.190351
3843 0.0495503
3844 3.38295e-07
3845 5.97209e-08
3846 2.47389e-07
3847 2.3394e-07
3848 1.2914e-05
3849 1.28146e-05
3850 1.27132e-05
3851 2.87472e-06
3852 0.227161
3853 0.0616065
3854 0.085869
3855 0.18353
3856 0.000212062
3857 0.00108166
3858 0.000924675
3859 0.000458441
3860 0.000301926
3861 0.000341492
3862 0.000793835
3863 0.00244748
3864 0.029883
3865 0.155607
3866 0.137494
3867 0.131012
3868 0.000108331
3869 1.94169e-05
3870 7.19903e-05
3871 0.000111926
3872 0.0302494
3873 0.040189
3874 0.0542296
3875 0.104864
3876 0.202012
3877 0.0448974
3878 0.186754
3879 1
3880 0.18931
3881 1
3882 0.132751
3883 0.0406837
3884 0.0366571
3885 0.0135986
3886 0.125385
3887 5.66635e-07
3888 1.55436e-07
3889 2.14087e-07
3890 1.12555e-06
3891 2.74312e-05
3892 2.11692e-05
3893 0.000130023
3894 3.41883e-05
3895 0.000162768
3896 0.000241307
3897 5.7452e-05
3898 0.000619986
3899 0.000445124
3900 0.00055794
3901 4.52516e-05
3902 0.000230624
3903 0.180518
3904 1
3905 1
3906 1
3907 0.000245786
3908 0.00183864
3909 0.000251974
3910 0.00129071
3911 0.00343501
3912 0.000572304
3913 0.00086906
3914 0.000681744
3915 1.98292e-05
3916 1.51852e-05
3917 4.95881e-05
3918 2.8259e-05
3919 0.000133469
3920 6.38901e-05
3921 1.79384e-05
3922 1.69425e-05
3923 0.000109018
3924 0.11706
3925 1
3926 0.147844
3927 1
3928 2.85988e-05
3929 5.76108e-06
3930 2.35512e-05
3931 5.60579e-06
3932 0.0175306
3933 0.0286168
3934 0.0050746
3935 0.017973
3936 0.0517196
3937 0.0540681
3938 0.155851
3939 0.0531112
3940 0.162249
3941 0.160763
3942 0.161313
3943 1
3944 0.151173
3945 3.0849e-05
3946 4.95862e-05
3947 2.65145e-05
3948 0.000118091
3949 0.159367
3950 0.170929
3951 0.104411
3952 1
3953 0.0523754
3954 0.038233
3955 0.0111123
3956 0.045954
3957 1
3958 0.154064
3959 0.188009
3960 1
3961 0.0457778
3962 0.185925
3963 0.104222
3964 0.0004488
3965 6.20048e-05
3966 8.82166e-05
3967 6.56458e-05
3968 0.00179189
3969 0.000364961
3970 0.00197383
3971 0.000422555
3972 1
3973 1
3974 1
3975 0.231742
3976 0.000334918
3977 0.00049611
3978 0.00129862
3979 0.000343411
3980 0.0222459
3981 0.0165575
3982 0.122498
3983 0.0385351
3984 1.5721e-05
3985 3.82494e-06
3986 4.37522e-05
3987 2.4685e-05
3988 1
3989 1
3990 1
3991 0.179267
3992 0.0290378
3993 0.151062
3994 0.199275
3995 0.132336
3996 0.17824
3997 0.043665
3998 0.0418437
3999 0.0554795
4000 0.0576802
4001 0.00736716
4002 0.0291718
4003 0.0312638
4004 3.45181e-05
4005 2.36686e-05
4006 5.72716e-06
4007 5.64604e-06
4008 5.13436e-06
4009 5.98184e-06
4010 2.44398e-05
4011 3.06874e-05
4012 0.00011355
4013 0.000132255
4014 0.000824314
4015 0.000199724
4016 0.000125075
4017 9.50862e-05
4018 0.000604256
4019 4.40413e-05
4020 3.90848e-05
4021 3.44937e-05
4022 8.21913e-06
4023 1
4024 0.170261
4025 1
4026 1
4027 0.00297937
4028 0.00155072
4029 0.00883182
4030 0.00126285
4031 0.100562
4032 0.185954
4033 0.0494795
4034 0.05316
4035 0.0419495
4036 0.0113349
4037 0.00736928
4038 0.0372729
4039 0.00206039
4040 0.00860297
4041 0.00384345
4042 0.0120085
4043 1.2267e-05
4044 1.84322e-06
4045 1.97499e-06
4046 2.26417e-06
4047 0.0234825
4048 0.104905
4049 0.0542852
4050 0.147553
4051 1.72136e-05
4052 3.75302e-05
4053 3.10309e-05
4054 4.28288e-06
4055 0.0330064
4056 0.140426
4057 0.0310981
4058 0.0297681
4059 0.000185152
4060 3.46149e-05
4061 0.000250715
4062 9.52154e-05
4063 0.000113394
4064 0.000113539
4065 6.04964e-05
4066 0.000314532
4067 0.0274872
4068 0.0253786
4069 0.105622
4070 0.0294673
4071 0.0494088
4072 0.0658531
4073 0.180699
4074 0.0586685
4075 0.0607046
4076 0.150859
4077 0.0387326
4078 0.0375747
4079 0.0156623
4080 0.0400088
4081 0.0350536
4082 0.00186498
4083 0.000513755
4084 0.000248023
4085 8.63906e-05
4086 0.000662754
4087 0.000996391
4088 1
4089 0.205925
4090 0.112696
4091 1
4092 0.171381
4093 1
4094 1
4095 1
4096 0.0028651
4097 0.01497
4098 0.00520222
4099 0.0107221
4100 0.0079895
4101 0.0282535
4102 0.00569463
4103 0.034244
4104 0.163266
4105 0.171212
4106 1
4107 0.166301
4108 0.137721
4109 1
4110 1
4111 0.20358
4112 0.000276986
4113 0.000105328
4114 4.55208e-05
4115 0.181797
4116 0.0223971
4117 0.150174
4118 0.0516517
4119 0.0114214
4120 0.00291761
4121 0.00531467
4122 0.00230487
4123 0.00718744
4124 0.00136589
4125 0.00679308
4126 0.0056698
4127 0.00743903
4128 0.0129877
4129 0.0353027
4130 0.0175167
4131 0.0284216
4132 0.0857484
4133 0.0982084
4134 0.0205851
4135 0.0152277
4136 0.0170263
4137 0.249754
4138 1
4139 0.201717
4140 1
4141 2.54569e-05
4142 5.58116e-06
4143 5.52076e-06
4144 3.21929e-05
4145 3.34165e-05
4146 5.30205e-06
4147 3.41571e-05
4148 2.11071e-05
4149 0.00013665
4150 6.72586e-05
4151 0.000494929
4152 7.39077e-05
4153 1
4154 1
4155 0.188131
4156 1
4157 0.000835491
4158 0.00202905
4159 0.000400834
4160 0.000488922
4161 0.000157063
4162 1.50067e-05
4163 7.13206e-05
4164 4.94357e-05
4165 2.13344e-05
4166 0.000108251
4167 1.82293e-05
4168 4.36872e-05
4169 0.215583
4170 0.0536925
4171 0.0642423
4172 0.144216
4173 0.000197399
4174 0.000176328
4175 3.9298e-05
4176 4.34618e-05
4177 4.53456e-05
4178 8.98536e-06
4179 1.0727e-05
4180 8.07506e-06
4181 3.41975e-07
4182 3.33122e-06
4183 2.06281e-06
4184 1.35631e-06
4185 3.99076e-05
4186 1.70781e-05
4187 8.95165e-05
4188 2.29018e-05
4189 0.000684205
4190 0.000941291
4191 0.000343777
4192 0.00213339
4193 0.000784717
4194 0.000307541
4195 0.000342695
4196 1
4197 1
4198 0.226278
4199 1
4200 0.0854047
4201 1
4202 1
4203 0.224901
4204 0.120577
4205 0.0291333
4206 0.214306
4207 0.0660858
4208 0.00155644
4209 0.00954001
4210 0.00704023
4211 0.00143825
4212 0.00156856
4213 0.00479585
4214 0.000754494
4215 0.00113307
4216 0.00325591
4217 0.00588381
4218 0.00464857
4219 0.0134038
4220 0.00010998
4221 0.000238069
4222 6.66696e-05
4223 6.29631e-05
4224 8.10398e-06
4225 9.21329e-06
4226 4.82322e-05
4227 1.00822e-05
4228 0.0115432
4229 0.00414812
4230 0.0160028
4231 0.0223918
4232 1.35445e-05
4233 1.34117e-05
4234 4.62586e-05
4235 5.8823e-06
4236 0.121074
4237 0.123989
4238 0.128751
4239 1
4240 0.0464349
4241 0.00758154
4242 0.0470479
4243 0.0335529
4244 8.67228e-06
4245 2.06495e-05
4246 1.777e-05
4247 3.84026e-06
4248 0.175259
4249 0.170106
4250 0.14303
4251 1
4252 0.00145068
4253 0.000696441
4254 0.0344151
4255 0.0149046
4256 0.0566253
4257 0.0133208
4258 0.041923
4259 0.0314922
4260 0.0420833
4261 0.011951
4262 0.00522416
4263 0.00823709
4264 0.0381838
4265 0.0169244
4266 2.63439e-05
4267 2.54526e-05
4268 3.97641e-05
4269 8.87306e-06
4270 0.000390422
4271 0.00108808
4272 0.000298163
4273 0.000278801
4274 0.0471072
4275 0.137849
4276 0.0185078
4277 0.0347005
4278 2.68777e-05
4279 5.29464e-06
4280 3.59642e-05
4281 3.50553e-05
4282 8.9584e-05
4283 2.39938e-05
4284 2.44928e-05
4285 1.97614e-05
4286 0.0100076
4287 0.00828534
4288 0.00291145
4289 0.00363136
4290 0.136857
4291 1
4292 1
4293 1
4294 0.0484409
4295 0.100065
4296 0.189192
4297 0.0346716
4298 0.0297576
4299 0.0327219
4300 0.0471158
4301 0.0168544
4302 0.0266804
4303 0.00878086
4304 0.00258382
4305 0.000563641
4306 0.000590098
4307 0.000600034
4308 1
4309 1
4310 0.146932
4311 0.123945
4312 0.177326
4313 0.153141
4314 0.0337543
4315 0.031589
4316 0.00031706
4317 0.000287861
4318 0.000793661
4319 0.00131067
4320 0.000476705
4321 0.00348896
4322 0.00155706
4323 0.00220825
4324 9.05086e-06
4325 7.70709e-06
4326 7.23141e-06
4327 4.81372e-05
4328 0.000145001
4329 5.94478e-05
4330 3.79143e-05
4331 1.44524e-05
4332 4.91647e-06
4333 1.82725e-05
4334 4.26519e-06
4335 4.01113e-06
4336 0.00125716
4337 0.000868163
4338 0.000186169
4339 0.00042223
4340 0.00220024
4341 0.00759722
4342 0.00771435
4343 0.00842615
4344 2.63041e-05
4345 5.76399e-06
4346 5.71405e-06
4347 2.25248e-05
4348 0.000176254
4349 0.000422377
4350 0.000263918
4351 0.00129529
4352 0.137497
4353 0.148961
4354 0.138848
4355 1
4356 1.66143e-06
4357 1.67492e-06
4358 1.85258e-06
4359 9.6112e-06
4360 0.00861343
4361 0.00602651
4362 0.0190095
4363 0.00419506
4364 0.0192996
4365 0.00434973
4366 0.0142807
4367 0.025562
4368 0.0396648
4369 0.1567
4370 0.0564974
4371 0.0223995
4372 0.112713
4373 0.0133043
4374 0.0284292
4375 0.000181242
4376 3.83649e-05
4377 9.82269e-05
4378 0.000215788
4379 1
4380 1
4381 0.148499
4382 1
4383 1
4384 1
4385 1
4386 0.21501
4387 0.0244415
4388 0.0344868
4389 0.127412
4390 0.108075
4391 0.00787461
4392 0.00417856
4393 0.00140982
4394 0.00678549
4395 0.0865165
4396 0.0434659
4397 0.162225
4398 0.182922
4399 0.0414626
4400 0.202884
4401 0.14219
4402 0.16253
4403 0.000176484
4404 0.000168032
4405 0.000142862
4406 0.049662
4407 0.0421549
4408 0.141943
4409 0.0457583
4410 2.53157e-06
4411 2.56712e-06
4412 5.45222e-07
4413 2.28255e-06
4414 0.00119484
4415 0.000372051
4416 0.00298162
4417 0.000880703
4418 0.165159
4419 0.0480981
4420 0.0355251
4421 0.0268047
4422 0.194566
4423 1
4424 1
4425 0.00271234
4426 0.00385525
4427 0.000637651
4428 0.00108361
4429 9.6813e-05
4430 5.11263e-05
4431 2.29612e-05
4432 0.000268429
4433 0.000458519
4434 0.00134844
4435 0.000662095
4436 0.00194891
4437 0.00202886
4438 0.00148569
4439 0.0103797
4440 0.0045718
4441 0.00416851
4442 0.0195619
4443 0.00630536
4444 0.00718725
4445 1.74776e-06
4446 6.95958e-06
4447 6.92799e-06
4448 9.37759e-06
4449 7.56681e-05
4450 0.000109162
4451 3.11235e-05
4452 2.52039e-05
4453 0.0362649
4454 0.0271972
4455 0.00692423
4456 0.00520002
4457 0.000828472
4458 0.000225119
4459 0.000132631
4460 0.000272041
4461 1.64454e-05
4462 1.52697e-05
4463 1.38745e-05
4464 0.000123881
4465 0.00763742
4466 0.0123364
4467 0.00710976
4468 0.00251081
4469 1.77065e-05
4470 5.5479e-06
4471 1.33331e-05
4472 3.21101e-06
4473 0.173912
4474 1
4475 0.205219
4476 0.134149
4477 1
4478 0.187058
4479 1
4480 0.170245
4481 2.42038e-05
4482 2.08788e-05
4483 4.12542e-06
4484 1.5404e-05
4485 0.0107371
4486 0.0221116
4487 0.076298
4488 0.0073861
4489 0.00773757
4490 0.00231147
4491 0.00232683
4492 0.00125766
4493 0.00658713
4494 0.00373568
4495 0.0282347
4496 0.0104518
4497 0.00786065
4498 0.0496049
4499 0.0222972
4500 0.00990383
4501 0.000257568
4502 0.000198417
4503 8.73798e-05
4504 4.52452e-05
4505 1
4506 1
4507 1
4508 0.21941
4509 1.05222e-05
4510 2.81858e-05
4511 6.03695e-05
4512 7.16544e-05
4513 7.65364e-05
4514 8.58997e-05
4515 1.65022e-05
4516 8.23896e-05
4517 0.198305
4518 0.0493557
4519 0.0425451
4520 0.0644097
4521 0.223445
4522 1
4523 1
4524 0.191736
4525 0.0393733
4526 0.0114809
4527 0.0045482
4528 0.0420808
4529 0.000603251
4530 9.40324e-05
4531 0.000557095
4532 0.000128543
4533 9.27189e-08
4534 1.41875e-07
4535 9.98956e-08
4536 4.46806e-07
4537 0.159516
4538 0.168148
4539 1
4540 0.140227
4541 0.00513477
4542 0.00138013
4543 0.00595059
4544 0.00594397
4545 6.01427e-07
4546 5.88136e-07
4547 5.54715e-07
4548 1.98275e-06
4549 0.203872
4550 0.0542364
4551 0.041986
4552 0.155829
4553 0.0724686
4554 0.107087
4555 1
4556 0.177213
4557 0.000330581
4558 0.000135927
4559 0.000769849
4560 0.00093074
4561 0.00171926
4562 0.0148375
4563 0.00723537
4564 0.00638084
4565 0.00527894
4566 0.0486846
4567 0.0179464
4568 0.0253922
4569 0.00316967
4570 0.00241405
4571 0.00840664
4572 0.00112262
4573 0.0144846
4574 0.0182261
4575 0.0190769
4576 0.0570301
4577 0.114887
4578 0.0365104
4579 0.036298
4580 0.200244
4581 0.00145238
4582 0.00617197
4583 4.26025e-05
4584 3.18445e-05
4585 2.27562e-05
4586 5.72673e-06
4587 0.00040555
4588 0.000441032
4589 0.0016001
4590 0.00285931
4591 0.0014857
4592 0.00106007
4593 0.000230972
4594 0.00140274
4595 2.54208e-05
4596 4.33808e-05
4597 3.67882e-05
4598 7.43603e-06
4599 0.0018932
4600 0.00189867
4601 1
4602 1
4603 0.19402
4604 1
4605 0.0018304
4606 0.000378973
4607 0.00020313
4608 0.170918
4609 0.15923
4610 0.0260679
4611 0.0365458
4612 9.01281e-06
4613 7.38268e-06
4614 1.17625e-05
4615 4.13295e-05
4616 0.000211499
4617 7.00202e-05
4618 4.82556e-05
4619 3.53521e-05
4620 0.00454908
4621 0.00360946
4622 0.000582603
4623 0.000791369
4624 4.95195e-06
4625 2.1005e-05
4626 2.43277e-05
4627 4.65432e-06
4628 0.000789344
4629 0.00178096
4630 0.000400848
4631 0.00232371
4632 0.000409268
4633 0.00184365
4634 0.000357969
4635 0.000395661
4636 0.000236733
4637 0.000245186
4638 0.00103404
4639 6.05053e-07
4640 2.34923e-06
4641 6.03557e-07
4642 3.92491e-06
4643 0.0218246
4644 0.0614531
4645 0.155964
4646 0.193868
4647 0.0574581
4648 0.187292
4649 0.0574714
4650 0.129103
4651 0.144188
4652 1
4653 1
4654 1
4655 0.179168
4656 1
4657 1
4658 1
4659 0.0001791
4660 8.70703e-05
4661 3.93218e-05
4662 7.45683e-05
4663 5.31691e-06
4664 4.46154e-06
4665 1.37927e-06
4666 9.90329e-07
4667 0.0595817
4668 0.124773
4669 0.230322
4670 0.175605
4671 1.61089e-05
4672 3.21709e-06
4673 3.12816e-06
4674 3.13937e-06
4675 0.000458497
4676 0.00194388
4677 0.00240534
4678 0.000527948
4679 0.142929
4680 0.203736
4681 0.0507442
4682 1.47099e-05
4683 1.08001e-05
4684 9.14207e-06
4685 2.9047e-06
4686 0.0345601
4687 0.1876
4688 0.0583073
4689 0.185203
4690 0.0138474
4691 0.0148509
4692 0.00372431
4693 0.00777571
4694 2.67022e-05
4695 2.23367e-05
4696 3.78522e-05
4697 4.7087e-06
4698 0.000142137
4699 0.000225106
4700 0.000700838
4701 0.00014342
4702 0.00780879
4703 0.00913328
4704 0.00353134
4705 0.00222592
4706 0.00728642
4707 0.0468836
4708 0.0200065
4709 0.0149174
4710 4.15759e-06
4711 2.07174e-05
4712 3.8498e-06
4713 2.41872e-05
4714 0.0109788
4715 0.0200804
4716 0.053005
4717 0.0142271
4718 9.13275e-07
4719 9.76594e-07
4720 4.71749e-06
4721 3.30669e-05
4722 4.16778e-05
4723 0.000178516
4724 3.13488e-05
4725 0.0315815
4726 0.0927131
4727 0.219772
4728 0.124687
4729 0.00145815
4730 0.00644346
4731 0.00259375
4732 0.00958428
4733 1
4734 1
4735 0.185811
4736 0.193246
4737 1.77484e-05
4738 2.96979e-06
4739 1.32699e-05
4740 2.50845e-05
4741 8.01868e-06
4742 1.28739e-06
4743 5.27506e-06
4744 6.37528e-06
4745 0.00199243
4746 0.00242685
4747 0.00246115
4748 0.0115062
4749 9.49303e-05
4750 1.49588e-05
4751 9.40427e-05
4752 6.89152e-05
4753 2.38478e-05
4754 4.46177e-06
4755 1.7573e-05
4756 2.92859e-05
4757 0.000399933
4758 0.000101946
4759 3.59189e-05
4760 0.000131916
4761 0.00712843
4762 0.0315269
4763 0.00494861
4764 0.0162579
4765 0.00263796
4766 0.000740865
4767 0.00597988
4768 0.0025192
4769 0.00535929
4770 0.00531629
4771 0.0178086
4772 0.00410006
4773 1
4774 0.236353
4775 1
4776 1
4777 8.10087e-07
4778 2.82209e-06
4779 7.17346e-07
4780 5.57888e-07
4781 0.128859
4782 0.0318997
4783 0.145227
4784 0.0487781
4785 1.06851e-05
4786 4.10349e-05
4787 1.3126e-05
4788 9.74262e-06
4789 4.07055e-06
4790 3.49104e-06
4791 2.42005e-05
4792 5.19642e-06
4793 5.51379e-05
4794 1.9218e-05
4795 1.06507e-05
4796 1.87665e-05
4797 6.68561e-06
4798 5.53324e-06
4799 9.02795e-06
4800 1.15409e-06
4801 0.0059046
4802 0.00140588
4803 0.00323043
4804 0.00112334
4805 0.000895222
4806 0.00113493
4807 0.000271154
4808 0.00049232
4809 0.0418973
4810 0.175494
4811 0.0896823
4812 0.0347059
4813 0.0703277
4814 0.216483
4815 0.143759
4816 0.0275416
4817 0.0407099
4818 0.000473953
4819 0.000143844
4820 0.000127374
4821 0.00066753
4822 0.000190167
4823 3.7882e-05
4824 0.000213008
4825 8.88482e-05
4826 1.37848e-05
4827 2.56382e-06
4828 1.3004e-05
4829 1.53243e-05
4830 0.196747
4831 0.0429505
4832 0.228094
4833 0.1228
4834 0.000662046
4835 0.00117133
4836 0.000432751
4837 0.00148833
4838 0.00390747
4839 0.000131288
4840 0.000226698
4841 0.000600241
4842 0.000102756
4843 0.00360832
4844 0.00326646
4845 0.0161751
4846 0.00466176
4847 0.0230356
4848 0.0133139
4849 0.0458429
4850 0.00887146
4851 0.00321505
4852 0.0221397
4853 0.00477024
4854 0.00552487
4855 1
4856 0.187859
4857 1
4858 0.236204
4859 0.00512979
4860 0.000772959
4861 0.00243464
4862 0.0015818
4863 0.00983289
4864 0.011561
4865 0.00654378
4866 0.039139
4867 0.00150489
4868 0.000987584
4869 0.00896893
4870 5.67988e-07
4871 1.10664e-07
4872 4.93752e-07
4873 1.09779e-07
4874 0.0446621
4875 0.0101116
4876 0.038606
4877 0.00934988
4878 7.82915e-06
4879 8.59724e-06
4880 2.87768e-05
4881 4.68632e-05
4882 0.167503
4883 1
4884 0.16112
4885 1
4886 0.0861436
4887 0.162124
4888 0.0296343
4889 0.0181593
4890 0.0103506
4891 0.0479704
4892 0.0107035
4893 2.35693e-05
4894 6.90356e-06
4895 5.54795e-06
4896 4.13735e-05
4897 0.191289
4898 0.210758
4899 1
4900 0.19485
4901 6.24979e-06
4902 8.3993e-06
4903 2.63604e-05
4904 3.06581e-05
4905 0.178928
4906 0.176551
4907 0.209248
4908 1
4909 7.19386e-05
4910 2.59649e-05
4911 1.31635e-05
4912 3.41153e-05
4913 5.55531e-06
4914 1.32529e-06
4915 6.65431e-06
4916 6.40822e-06
4917 0.00742238
4918 0.00783413
4919 1
4920 1
4921 1
4922 0.208113
4923 1.27862e-05
4924 1.31471e-05
4925 9.4309e-06
4926 2.87217e-06
4927 0.00278729
4928 0.00339223
4929 0.0149132
4930 0.00704511
4931 9.94656e-05
4932 0.000547094
4933 0.000362503
4934 1.88513e-05
4935 3.29166e-05
4936 2.64023e-05
4937 6.01534e-06
4938 3.33347e-06
4939 3.20425e-06
4940 8.562e-07
4941 1.05515e-06
4942 1
4943 1
4944 0.157031
4945 1
4946 0.188378
4947 0.000135959
4948 0.000539746
4949 0.00012007
4950 0.000140358
4951 0.00529423
4952 0.00935997
4953 0.0265904
4954 0.033622
4955 0.15304
4956 1
4957 1
4958 0.212127
4959 0.0109416
4960 0.0592497
4961 0.011282
4962 0.0474041
4963 0.00079105
4964 0.000700008
4965 0.000156477
4966 0.000741838
4967 0.0108604
4968 0.0274165
4969 0.0746169
4970 0.0720568
4971 0.0191238
4972 0.0176298
4973 0.00938494
4974 0.0136629
4975 0.0017089
4976 0.00567364
4977 0.0390846
4978 0.0350135
4979 0.00576063
4980 0.00996953
4981 0.199896
4982 1
4983 1
4984 0.195043
4985 0.209667
4986 0.0638315
4987 0.0401318
4988 0.135165
4989 0.0176038
4990 0.00994841
4991 0.0078182
4992 2.00602e-05
4993 4.88026e-06
4994 5.83755e-06
4995 2.35665e-05
4996 0.000471905
4997 0.00093369
4998 0.00087107
4999 0.00232773
5000 0.192331
5001 0.151402
5002 1
5003 1
5004 0.0127267
5005 0.0270514
5006 0.00750757
5007 1
5008 1
5009 0.189329
5010 0.129975
5011 0.00378981
5012 0.0159425
5013 0.0204731
5014 0.016092
5015 4.20373e-06
5016 1.87411e-05
5017 4.30443e-06
5018 0.1417
5019 1
5020 0.182348
5021 0.16595
5022 0.0058877
5023 0.00325481
5024 0.00696783
5025 0.0192144
5026 5.49745e-05
5027 7.52337e-05
5028 1.53963e-05
5029 1.4033e-05
5030 2.45417e-05
5031 6.55644e-05
5032 0.000113841
5033 0.000183634
5034 0.00154209
5035 0.00744387
5036 0.00139134
5037 0.00121616
5038 3.77455e-07
5039 4.11994e-07
5040 2.01038e-06
5041 1.54258e-06
5042 0.0441023
5043 0.0396371
5044 0.0311493
5045 0.176262
5046 0.00113322
5047 0.000833644
5048 0.000909009
5049 0.000190764
5050 1
5051 0.215877
5052 1
5053 0.000506399
5054 0.000679165
5055 0.00019397
5056 0.00204931
5057 0.000200455
5058 0.000115829
5059 3.68521e-05
5060 0.000218782
5061 0.000107274
5062 0.000481956
5063 0.000350735
5064 0.000350503
5065 0.0352518
5066 0.121693
5067 0.194084
5068 0.0330363
5069 1.61909e-07
5070 1.19042e-07
5071 6.32404e-07
5072 1.60811e-07
5073 7.35334e-05
5074 0.00017121
5075 0.000131184
5076 0.000641787
5077 0.00096616
5078 0.000258002
5079 0.00158105
5080 7.20895e-06
5081 7.37015e-06
5082 7.7348e-06
5083 5.8255e-05
5084 8.55313e-06
5085 8.69352e-06
5086 3.84798e-05
5087 4.11441e-05
5088 0.00369301
5089 0.00927123
5090 0.00676894
5091 0.0393967
5092 0.181862
5093 0.222141
5094 0.182727
5095 0.00229204
5096 0.00488688
5097 0.0117034
5098 0.0102159
5099 0.194051
5100 1
5101 0.224306
5102 1
5103 0.0676486
5104 0.0312888
5105 0.0456559
5106 0.143275
5107 1.21944e-06
5108 1.20829e-06
5109 7.37773e-06
5110 6.59811e-06
5111 1
5112 1
5113 0.164477
5114 1
5115 9.17095e-06
5116 3.95178e-05
5117 9.10669e-06
5118 0.00783151
5119 0.00156411
5120 0.00128709
5121 0.0100598
5122 0.00578247
5123 0.00509069
5124 0.00644018
5125 0.0362893
5126 0.00916149
5127 0.000546037
5128 0.000677571
5129 0.00027062
5130 0.000786679
5131 2.48108e-06
5132 1.00664e-05
5133 1.05268e-06
5134 0.0027464
5135 0.00283325
5136 0.000701019
5137 0.00304923
5138 8.42134e-06
5139 1.37525e-06
5140 1.69478e-06
5141 1.54047e-06
5142 0.00357634
5143 0.0022271
5144 0.00272503
5145 0.000579798
5146 0.04562
5147 0.0301905
5148 0.0629122
5149 0.153254
5150 0.12628
5151 1
5152 1
5153 1
5154 1.8721e-05
5155 1.90143e-06
5156 9.67901e-06
5157 2.20375e-06
5158 0.0043586
5159 0.0261067
5160 0.00542065
5161 0.0247604
5162 0.127613
5163 0.176765
5164 0.127851
5165 1
5166 0.0106281
5167 0.00298771
5168 0.00862768
5169 0.018364
5170 3.99107e-06
5171 4.14228e-06
5172 1.93832e-05
5173 1.58222e-05
5174 0.00172325
5175 0.00228428
5176 0.00449224
5177 0.0102587
5178 2.26422e-06
5179 2.45927e-06
5180 2.57482e-06
5181 1.0178e-05
5182 0.0463698
5183 0.158025
5184 0.15975
5185 0.142273
5186 0.133231
5187 1
5188 0.137781
5189 0.252071
5190 0.146739
5191 0.198737
5192 0.0437362
5193 0.0426415
5194 0.0010942
5195 0.00111288
5196 0.00437908
5197 0.00549908
5198 1.10173e-05
5199 2.53193e-05
5200 2.54608e-06
5201 4.81417e-06
5202 0.000326687
5203 0.000120007
5204 5.7804e-05
5205 8.02196e-05
5206 0.0012541
5207 0.00222761
5208 0.000931007
5209 0.00216437
5210 5.30714e-05
5211 0.000283542
5212 0.000166549
5213 0.000526581
5214 3.93361e-05
5215 5.08606e-05
5216 1.22398e-05
5217 1.42283e-05
5218 0.00956966
5219 0.00238278
5220 0.0114744
5221 0.0101101
5222 0.00205677
5223 0.0095605
5224 0.00478553
5225 0.00162641
5226 0.173488
5227 0.204392
5228 0.151048
5229 1
5230 0.00362181
5231 0.00209534
5232 0.000686
5233 0.00159516
5234 0.140034
5235 1
5236 1
5237 1
5238 0.14776
5239 0.137797
5240 1
5241 0.17056
5242 0.000994043
5243 0.00100464
5244 0.000601172
5245 0.00460447
5246 0.000509081
5247 0.000108109
5248 0.00027073
5249 0.00105979
5250 0.000987886
5251 0.000440745
5252 0.00306973
5253 1
5254 0.197572
5255 0.154514
5256 1
5257 0.00847826
5258 0.0089848
5259 0.0020773
5260 0.00305857
5261 1.49913e-05
5262 2.43602e-05
5263 2.5874e-05
5264 0.00211751
5265 0.00739329
5266 0.0217604
5267 5.84954e-07
5268 4.04818e-07
5269 4.47807e-07
5270 1.55928e-06
5271 0.152271
5272 0.208071
5273 0.0568611
5274 0.244995
5275 6.57472e-05
5276 7.77439e-05
5277 6.74204e-05
5278 1.56318e-05
5279 0.000367746
5280 0.000573524
5281 0.118386
5282 0.0210724
5283 0.180787
5284 0.0416891
5285 1
5286 0.197987
5287 1
5288 1
5289 0.006292
5290 0.00662237
5291 0.00363048
5292 0.0192091
5293 0.00318346
5294 0.00226345
5295 0.0008856
5296 0.00648733
5297 0.05333
5298 0.10625
5299 0.0562959
5300 0.1923
5301 1.2195e-05
5302 1.63209e-05
5303 5.48213e-05
5304 2.02781e-05
5305 0.0485555
5306 0.0281062
5307 0.14703
5308 0.122924
5309 0.000936881
5310 0.00104586
5311 0.000296992
5312 0.000152201
5313 1
5314 1
5315 0.265151
5316 1
5317 0.000322541
5318 0.000161514
5319 0.000193754
5320 0.177777
5321 1
5322 1
5323 1
5324 1
5325 1
5326 1
5327 0.20606
5328 0.000531438
5329 0.000924596
5330 0.0025679
5331 0.000323125
5332 1.92698e-05
5333 2.48703e-05
5334 0.000140719
5335 5.39817e-05
5336 0.0421625
5337 0.0135334
5338 0.0630008
5339 0.0702251
5340 1
5341 1
5342 0.14763
5343 1
5344 0.0159836
5345 0.0265132
5346 0.0290047
5347 1
5348 1
5349 1
5350 0.141178
5351 0.000748779
5352 0.00210102
5353 0.000510813
5354 0.00484915
5355 4.90819e-06
5356 6.57277e-06
5357 1.8652e-06
5358 2.09233e-05
5359 0.00318186
5360 0.000663588
5361 0.000540915
5362 0.000958528
5363 3.79188e-05
5364 2.07403e-05
5365 7.01103e-06
5366 4.42242e-05
5367 0.00589038
5368 0.0332784
5369 0.00683709
5370 0.0220313
5371 0.00134766
5372 0.000229846
5373 0.000649148
5374 0.00054759
5375 0.162736
5376 0.0427844
5377 0.151658
5378 0.0623559
5379 5.45791e-05
5380 4.82698e-05
5381 0.000186997
5382 4.25712e-05
5383 0.015573
5384 0.00581011
5385 0.0014622
5386 0.00388433
5387 0.00535855
5388 0.00122127
5389 0.00213223
5390 0.00833955
5391 0.000129624
5392 0.000149682
5393 3.01342e-05
5394 0.000119813
5395 0.00851708
5396 0.00252704
5397 0.00460284
5398 3.94328e-05
5399 0.00011363
5400 1.13057e-05
5401 2.92467e-05
5402 0.00039043
5403 0.00086525
5404 0.000136166
5405 1
5406 1
5407 1
5408 0.178996
5409 0.143043
5410 0.123961
5411 1
5412 0.150995
5413 0.00902326
5414 0.00176481
5415 0.00389449
5416 0.00753625
5417 0.00650057
5418 0.0564132
5419 0.0312235
5420 0.0269141
5421 0.170097
5422 0.141672
5423 0.214499
5424 1
5425 0.151013
5426 0.170864
5427 0.0387276
5428 0.0446391
5429 0.00618824
5430 0.0223713
5431 0.00375403
5432 0.00214056
5433 0.00667428
5434 0.0124972
5435 0.00232608
5436 0.00364479
5437 0.0336731
5438 0.00715924
5439 0.0164982
5440 4.55617e-06
5441 0.0229594
5442 0.136602
5443 0.0312663
5444 0.0531757
5445 4.40757e-06
5446 2.76363e-05
5447 1.25444e-05
5448 4.87846e-06
5449 1.46142e-05
5450 3.24784e-06
5451 5.35472e-06
5452 2.41169e-05
5453 1
5454 1
5455 0.213915
5456 2.46844e-06
5457 2.20299e-06
5458 1.0043e-05
5459 2.04662e-06
5460 1.59659e-05
5461 8.15285e-05
5462 0.00634983
5463 0.00325137
5464 0.0115925
5465 0.0029892
5466 0.00169086
5467 0.00673015
5468 0.00175489
5469 0.000810257
5470 0.0362073
5471 0.00832197
5472 0.0257284
5473 0.0352767
5474 0.0247907
5475 0.0112479
5476 0.00577943
5477 0.0001784
5478 2.65602e-05
5479 0.000101655
5480 3.95787e-05
5481 0.000381062
5482 6.50436e-05
5483 7.31105e-05
5484 0.000104478
5485 0.0133065
5486 0.0537511
5487 0.0542638
5488 0.011327
5489 1.81406e-07
5490 4.0099e-08
5491 6.13133e-08
5492 6.47844e-08
5493 1
5494 0.130782
5495 0.232411
5496 1
5497 0.00600418
5498 0.0214569
5499 0.0123829
5500 0.0434997
5501 6.80792e-06
5502 1.49641e-05
5503 3.43302e-05
5504 4.27039e-05
5505 4.12946e-06
5506 0.0450748
5507 0.0110873
5508 0.0489663
5509 0.0147364
5510 1.59219e-06
5511 6.2613e-06
5512 6.1369e-06
5513 1.31678e-05
5514 0.00850963
5515 0.0310101
5516 0.0480894
5517 0.0374449
5518 1.87675e-05
5519 1.3547e-05
5520 2.83216e-05
5521 8.40257e-05
5522 0.157837
5523 0.16229
5524 0.156083
5525 0.0472757
5526 3.95631e-06
5527 4.60584e-06
5528 4.6147e-06
5529 2.54708e-05
5530 0.0295313
5531 0.00649411
5532 0.0379911
5533 0.00730136
5534 0.000193968
5535 0.000236258
5536 0.000297027
5537 4.82075e-05
5538 1
5539 0.193662
5540 0.126278
5541 1
5542 0.204636
5543 0.189264
5544 0.0417073
5545 0.0490094
5546 5.90034e-05
5547 0.00030618
5548 8.0224e-05
5549 0.000313006
5550 0.117698
5551 0.183292
5552 0.0681128
5553 0.0395111
5554 1
5555 0.15035
5556 1
5557 1
5558 1.46136e-05
5559 1.90501e-05
5560 4.12822e-06
5561 3.70628e-06
5562 3.8838e-05
5563 0.000192127
5564 0.000184377
5565 7.4679e-05
5566 8.93217e-06
5567 4.0702e-05
5568 9.25476e-06
5569 4.75279e-05
5570 0.00300861
5571 0.012273
5572 0.00751206
5573 0.00310515
5574 1.50729e-05
5575 1.44218e-05
5576 4.12618e-06
5577 2.22891e-05
5578 0.000124717
5579 2.44005e-05
5580 0.000768416
5581 0.000941643
5582 0.0009829
5583 0.00329368
5584 0.0455054
5585 0.171103
5586 0.185604
5587 0.0648472
5588 0.00072074
5589 0.000302403
5590 8.02104e-05
5591 0.000212026
5592 0.000170763
5593 8.04803e-05
5594 6.04679e-05
5595 3.11594e-05
5596 0.000272062
5597 0.00140889
5598 0.000779004
5599 0.000660822
5600 0.000496862
5601 0.000417629
5602 0.000112642
5603 0.000110319
5604 3.43458e-06
5605 1.04235e-05
5606 1.74744e-05
5607 1.34238e-05
5608 1
5609 0.216301
5610 1
5611 1
5612 0.122457
5613 0.149726
5614 3.41572e-05
5615 0.000148424
5616 0.000201344
5617 0.000258262
5618 4.11373e-06
5619 1.97719e-05
5620 7.9536e-06
5621 3.71111e-06
5622 3.79399e-05
5623 0.132957
5624 0.06727
5625 0.0934202
5626 0.0209013
5627 0.00158709
5628 0.00926734
5629 0.00511944
5630 0.00198861
5631 5.08773e-05
5632 0.000151722
5633 3.45863e-05
5634 1.62211e-05
5635 9.46845e-06
5636 2.30403e-05
5637 3.90036e-05
5638 8.63998e-05
5639 1.91896e-05
5640 1.90974e-05
5641 2.28485e-05
5642 4.03808e-06
5643 6.71651e-06
5644 6.72515e-06
5645 7.15228e-06
5646 3.50023e-05
5647 0.000178193
5648 0.000143467
5649 4.50936e-05
5650 5.16626e-05
5651 1.20519e-05
5652 1.00311e-05
5653 1.52692e-05
5654 2.67084e-06
5655 0.0143798
5656 0.00618275
5657 0.00236273
5658 0.00445288
5659 0.000130516
5660 0.000283988
5661 0.00016425
5662 0.000370683
5663 0.0313507
5664 0.00580985
5665 0.00970741
5666 0.000267072
5667 0.000243666
5668 0.000237143
5669 4.97248e-05
5670 0.000397211
5671 0.000463498
5672 0.000517043
5673 0.00225599
5674 0.000393059
5675 0.000425221
5676 7.01944e-05
5677 0.000144456
5678 2.61886e-07
5679 1.30584e-06
5680 1.13038e-06
5681 3.11272e-07
5682 0.0124612
5683 0.0375285
5684 0.0536177
5685 0.0107086
5686 4.55874e-06
5687 6.05646e-05
5688 1.92999e-05
5689 1.6049e-05
5690 0.000478615
5691 0.00463739
5692 0.00157023
5693 0.00118559
5694 3.92782e-05
5695 3.54817e-05
5696 8.41559e-06
5697 5.60401e-05
5698 2.2329e-05
5699 2.19571e-05
5700 6.71363e-06
5701 3.26031e-06
5702 6.43058e-07
5703 9.62212e-07
5704 7.97614e-07
5705 0.00550141
5706 0.0124756
5707 0.00985078
5708 0.0456377
5709 0.00618987
5710 0.011881
5711 0.00655066
5712 0.00189076
5713 0.212862
5714 0.153377
5715 1
5716 0.000822144
5717 0.00110786
5718 0.00549309
5719 0.239795
5720 1
5721 1
5722 0.216292
5723 1
5724 0.169515
5725 1
5726 1
5727 0.000481614
5728 0.000195073
5729 0.00162123
5730 0.000363103
5731 0.192039
5732 1
5733 0.160516
5734 0.177544
5735 0.000381058
5736 0.000122468
5737 0.000231227
5738 5.19315e-05
5739 3.14488e-06
5740 1.52158e-05
5741 3.07651e-06
5742 2.90972e-06
5743 0.0380324
5744 0.0915906
5745 0.147335
5746 0.178142
5747 0.00194384
5748 0.00302437
5749 0.00258061
5750 0.000620658
5751 1
5752 1
5753 0.136611
5754 1
5755 0.0514448
5756 0.167886
5757 0.152733
5758 0.0411109
5759 3.7669e-05
5760 7.8845e-06
5761 3.91448e-05
5762 7.48368e-06
5763 1.41656e-05
5764 8.34628e-05
5765 7.49453e-05
5766 0.000115602
5767 9.549e-05
5768 0.000458461
5769 0.000350029
5770 8.97892e-05
5771 1
5772 0.108541
5773 0.158722
5774 0.233768
5775 0.0539088
5776 0.0516247
5777 0.0115438
5778 0.0519562
5779 0.00197573
5780 0.00082627
5781 0.00221551
5782 0.00732786
5783 1.09636e-05
5784 3.98937e-06
5785 4.04866e-06
5786 2.9401e-06
5787 1
5788 0.191572
5789 1
5790 1
5791 0.000429533
5792 0.000492832
5793 0.00020515
5794 0.000115783
5795 3.78081e-06
5796 8.76542e-07
5797 4.05799e-06
5798 2.55441e-06
5799 0.0989208
5800 1
5801 1
5802 0.000836856
5803 0.000193585
5804 0.000548414
5805 0.000114842
5806 0.000775222
5807 0.00140419
5808 0.000198214
5809 0.000981972
5810 0.000509838
5811 8.99307e-05
5812 0.000428176
5813 7.91255e-05
5814 0.00108788
5815 0.000243817
5816 0.000183915
5817 9.7399e-05
5818 0.000445658
5819 9.5007e-05
5820 0.000463841
5821 2.87095e-05
5822 0.000237987
5823 0.000126063
5824 3.84467e-05
5825 8.41777e-05
5826 0.000183131
5827 4.20812e-05
5828 0.000417732
5829 0.234209
5830 1
5831 0.176668
5832 0.000114246
5833 2.05407e-05
5834 2.27591e-05
5835 2.12103e-05
5836 6.73294e-05
5837 4.10608e-05
5838 9.15583e-06
5839 1.65973e-05
5840 0.107871
5841 0.174115
5842 1
5843 0.226377
5844 0.000393054
5845 0.000237137
5846 0.000247026
5847 0.00454024
5848 0.000666179
5849 0.00240962
5850 0.00161008
5851 0.156647
5852 0.0338427
5853 0.0360234
5854 0.153629
5855 0.177059
5856 0.171245
5857 0.420846
5858 0.10022
5859 9.13395e-07
5860 3.51163e-06
5861 7.23064e-07
5862 7.05847e-07
5863 0.00118619
5864 0.00537209
5865 0.00123544
5866 0.001118
5867 0.0351721
5868 0.0646149
5869 0.0280802
5870 0.157652
5871 2.05493e-05
5872 1.96997e-05
5873 2.30852e-05
5874 7.82011e-05
5875 8.37473e-05
5876 0.000129662
5877 6.00352e-05
5878 0.000284313
5879 0.0429333
5880 0.0293576
5881 0.0151244
5882 0.145289
5883 0.0123126
5884 0.00403843
5885 0.00448582
5886 0.0012523
5887 1.31407e-05
5888 9.09497e-05
5889 2.89528e-05
5890 1.63001e-05
5891 4.98025e-05
5892 1.18275e-05
5893 6.27179e-05
5894 5.6198e-05
5895 1.21612e-06
5896 9.725e-07
5897 6.03852e-06
5898 3.49099e-06
5899 1
5900 1
5901 1
5902 0.204143
5903 0.128001
5904 0.0288774
5905 0.147068
5906 0.144676
5907 4.0376e-06
5908 4.71817e-06
5909 3.30611e-05
5910 4.9543e-06
5911 2.71659e-05
5912 0.000149987
5913 6.574e-05
5914 1.53272e-05
5915 0.0107412
5916 0.0111232
5917 0.00734664
5918 0.00223663
5919 4.12788e-05
5920 3.28464e-05
5921 8.57226e-06
5922 8.73694e-06
5923 0.0489361
5924 0.0438179
5925 0.027213
5926 0.174623
5927 5.88294e-06
5928 4.04247e-06
5929 8.97003e-07
5930 4.9236e-06
5931 0.180538
5932 0.201922
5933 0.180229
5934 1
5935 5.00346e-06
5936 4.41508e-06
5937 5.38497e-06
5938 0.00414757
5939 0.00103988
5940 0.00446393
5941 0.00673675
5942 5.83661e-05
5943 2.06753e-05
5944 8.11019e-05
5945 0.000165112
5946 0.214111
5947 0.109474
5948 0.0602707
5949 0.0298709
5950 0.0551653
5951 0.137093
5952 0.136632
5953 0.00989987
5954 0.012944
5955 0.00398717
5956 0.0028084
5957 0.01742
5958 0.00490078
5959 3.27417e-05
5960 4.64117e-05
5961 8.32662e-06
5962 7.67785e-06
5963 0.000123864
5964 3.25919e-05
5965 3.32888e-05
5966 2.81756e-05
5967 1
5968 1
5969 0.176425
5970 1
5971 1
5972 0.13032
5973 1
5974 0.159564
5975 0.121212
5976 0.165445
5977 1
5978 1
5979 0.196174
5980 1
5981 1
5982 0.190206
5983 1
5984 1
5985 1
5986 0.198216
5987 3.07492e-07
5988 6.07199e-07
5989 2.0009e-06
5990 4.75101e-07
5991 1.04928e-06
5992 1.04175e-06
5993 7.60585e-07
5994 2.99345e-06
5995 0.00106038
5996 0.000373377
5997 0.0010013
5998 0.0032818
5999 0.040058
6000 0.0310033
6001 0.152647
6002 0.0494332
6003 4.50564e-06
6004 4.29524e-06
6005 4.01997e-06
6006 2.27133e-05
6007 0.0181974
6008 0.142277
6009 0.0378724
6010 0.0469726
6011 0.000334856
6012 9.99137e-05
6013 9.72419e-05
6014 0.000416623
6015 8.1027e-06
6016 8.04681e-06
6017 1.45971e-06
6018 6.41152e-06
6019 0.00540089
6020 0.00351436
6021 0.00795719
6022 0.0199013
6023 0.00239591
6024 0.00125512
6025 0.000362801
6026 0.0609033
6027 0.086653
6028 0.12078
6029 0.199974
6030 7.19551e-06
6031 2.88377e-05
6032 6.58644e-05
6033 3.04953e-05
6034 1
6035 0.12255
6036 0.162238
6037 0.174522
6038 0.000368543
6039 0.000624209
6040 0.000100422
6041 0.000181892
6042 0.0019972
6043 0.000494395
6044 0.000370613
6045 0.00175428
6046 0.000436796
6047 0.000162036
6048 0.000133681
6049 6.02365e-05
6050 0.0755379
6051 0.196508
6052 0.0412237
6053 0.0505288
6054 0.0122386
6055 0.00763299
6056 0.00244923
6057 0.000482348
6058 0.00113855
6059 0.00469536
6060 0.000944992
6061 0.000269155
6062 0.000403565
6063 4.88646e-05
6064 0.000195174
6065 1.59458e-06
6066 2.89757e-07
6067 3.22137e-07
6068 1.142e-06
6069 0.00135815
6070 0.0015892
6071 0.000278234
6072 0.000693563
6073 3.47591e-05
6074 7.89104e-06
6075 9.26369e-06
6076 0.197706
6077 0.0329567
6078 0.13551
6079 0.113426
6080 0.0118457
6081 0.00803403
6082 0.0258579
6083 0.00108686
6084 0.000372523
6085 0.000256094
6086 0.00118481
6087 0.233106
6088 1
6089 1
6090 0.00119457
6091 0.00173536
6092 0.00243993
6093 0.000358235
6094 3.85178e-06
6095 1.66294e-05
6096 8.40118e-06
6097 6.67586e-06
6098 0.136257
6099 0.0280002
6100 0.118168
6101 0.16401
6102 0.000400896
6103 0.000409224
6104 8.95497e-05
6105 0.000117301
6106 0.0343075
6107 0.0111873
6108 0.0394305
6109 0.0526284
6110 0.00366425
6111 0.0103261
6112 0.00141278
6113 0.0011793
6114 2.0269e-05
6115 3.33464e-06
6116 9.67162e-06
6117 3.1161e-06
6118 0.0273457
6119 0.0108201
6120 0.00549362
6121 0.00412449
6122 1
6123 0.185026
6124 1
6125 0.118045
6126 0.00115689
6127 0.00565419
6128 0.000548542
6129 0.000568738
6130 0.0215792
6131 0.0319034
6132 0.149372
6133 0.0256262
6134 1
6135 0.231359
6136 0.16149
6137 1
6138 1.33445e-05
6139 1.5066e-05
6140 1.37885e-05
6141 5.08374e-05
6142 1
6143 0.190318
6144 1
6145 1
6146 3.11799e-05
6147 7.29268e-06
6148 7.99555e-06
6149 1.44136e-05
6150 5.55648e-05
6151 1.24411e-05
6152 1.46713e-05
6153 1
6154 0.139619
6155 1
6156 0.18708
6157 1
6158 0.169188
6159 1
6160 7.67332e-06
6161 1.36106e-05
6162 5.56836e-05
6163 6.94501e-05
6164 0.0386577
6165 0.0526859
6166 0.0140764
6167 0.10385
6168 0.00434694
6169 0.00358071
6170 0.0175312
6171 0.0139426
6172 0.166876
6173 1
6174 0.138936
6175 0.151496
6176 0.00070333
6177 0.00163913
6178 0.00632
6179 0.00673071
6180 0.000132687
6181 0.000243608
6182 0.000168997
6183 0.000717326
6184 0.170476
6185 1
6186 1
6187 1
6188 0.164688
6189 0.123944
6190 1
6191 7.76617e-05
6192 6.6621e-05
6193 7.21931e-05
6194 0.000391858
6195 1.2543e-05
6196 3.67065e-05
6197 8.90407e-06
6198 5.06353e-05
6199 0.0220469
6200 0.0537621
6201 0.000317779
6202 0.000700198
6203 0.00201655
6204 0.000507519
6205 0.000125078
6206 2.72648e-05
6207 2.42677e-05
6208 3.33123e-05
6209 0.132737
6210 1
6211 1
6212 1
6213 1
6214 1
6215 1
6216 0.197029
6217 0.00582193
6218 0.0290419
6219 0.00471017
6220 0.0552441
6221 0.0138711
6222 0.0512274
6223 0.0253877
6224 0.00155206
6225 0.00345327
6226 0.00290863
6227 0.0161933
6228 0.0310248
6229 0.0537741
6230 0.0548352
6231 0.0186582
6232 0.0086527
6233 0.00221114
6234 0.00181885
6235 0.00963836
6236 0.000499439
6237 0.00163137
6238 0.00308243
6239 0.000682227
6240 0.000188963
6241 0.000594824
6242 9.89482e-05
6243 0.00036178
6244 0.00021046
6245 0.000152477
6246 0.039032
6247 0.0467278
6248 0.191576
6249 0.054767
6250 0.154772
6251 0.229847
6252 0.0734713
6253 0.0462633
6254 0.175819
6255 0.172925
6256 0.0387868
6257 0.184425
6258 6.77071e-06
6259 7.08459e-06
6260 1.56962e-06
6261 2.10746e-06
6262 0.000173955
6263 0.000820258
6264 0.000195522
6265 0.000957954
6266 0.0608272
6267 0.0160512
6268 0.0209164
6269 0.0330806
6270 0.000247391
6271 7.60587e-05
6272 9.25305e-05
6273 0.000362453
6274 0.0235865
6275 0.00206586
6276 0.00305969
6277 0.00443701
6278 0.188555
6279 1
6280 1
6281 1
6282 0.213157
6283 1
6284 1
6285 1
6286 0.0485928
6287 0.0114161
6288 0.018196
6289 0.0110312
6290 0.000102465
6291 0.000121267
6292 0.000400132
6293 0.000752654
6294 0.212706
6295 0.19956
6296 0.0406792
6297 0.209258
6298 0.0215438
6299 0.0214126
6300 0.0504181
6301 0.0120202
6302 0.103239
6303 0.0663585
6304 0.0622717
6305 0.135372
6306 0.00916558
6307 0.00939879
6308 0.0216782
6309 0.0436568
6310 3.03507e-06
6311 6.18048e-07
6312 5.20539e-07
6313 5.64827e-07
6314 1
6315 1
6316 1
6317 0.200508
6318 0.229176
6319 0.160632
6320 0.214586
6321 1
6322 0.0444329
6323 0.0106335
6324 0.00824888
6325 0.0264078
6326 0.00230332
6327 0.000813215
6328 0.00222885
6329 0.00304007
6330 1.64098e-05
6331 2.46245e-05
6332 9.73363e-05
6333 2.0753e-05
6334 0.127686
6335 0.025091
6336 0.0189086
6337 0.117159
6338 0.00668919
6339 0.00194643
6340 0.00834844
6341 0.00133907
6342 2.5181e-05
6343 5.09172e-06
6344 2.10705e-05
6345 4.95108e-06
6346 1
6347 1
6348 0.1573
6349 1
6350 0.000379686
6351 0.000460596
6352 0.00241018
6353 0.00156223
6354 1
6355 1
6356 1
6357 0.225278
6358 0.000237164
6359 7.51047e-05
6360 0.000280175
6361 5.47004e-05
6362 0.0371845
6363 0.144343
6364 0.0531387
6365 0.0199687
6366 0.040248
6367 0.0102651
6368 0.0576585
6369 0.00992334
6370 0.00172994
6371 0.00336537
6372 0.000731984
6373 0.0047358
6374 0.00519197
6375 0.0012368
6376 0.00805394
6377 0.00100594
6378 6.49839e-07
6379 5.96774e-07
6380 0.00610088
6381 0.00102944
6382 0.00233655
6383 0.0011392
6384 0.0588988
6385 0.123967
6386 0.0540893
6387 0.0306241
6388 0.0017412
6389 0.000300408
6390 0.0001892
6391 0.00081922
6392 0.00258526
6393 0.00863642
6394 0.00350521
6395 0.00102432
6396 9.84796e-05
6397 3.44347e-05
6398 0.00020688
6399 0.000109074
6400 0.000774976
6401 0.000742112
6402 0.00313781
6403 0.00128562
6404 0.0167436
6405 0.0057649
6406 0.00263608
6407 0.0102072
6408 0.17606
6409 0.200961
6410 0.0530938
6411 0.19959
6412 0.181405
6413 0.0522639
6414 0.147197
6415 0.037192
6416 9.11541e-06
6417 2.06937e-05
6418 1.68081e-05
6419 5.51274e-05
6420 0.0584092
6421 0.15674
6422 0.0447833
6423 0.21194
6424 0.00107231
6425 0.00106234
6426 0.00677575
6427 0.00231621
6428 1.74273e-06
6429 3.41509e-06
6430 5.44562e-07
6431 0.00435725
6432 0.000450108
6433 0.0017543
6434 0.00256919
6435 0.21287
6436 0.162368
6437 1
6438 0.121604
6439 8.35063e-06
6440 1.84669e-06
6441 2.15373e-06
6442 9.30203e-06
6443 0.000149517
6444 0.000353321
6445 0.000165645
6446 5.84791e-05
6447 0.0089132
6448 0.00671446
6449 0.00418855
6450 0.00443858
6451 0.0214332
6452 0.00512847
6453 0.0075252
6454 0.166805
6455 1
6456 1
6457 1
6458 0.102272
6459 1
6460 0.000279886
6461 8.82384e-05
6462 0.00025571
6463 0.000415787
6464 6.45527e-06
6465 6.63594e-06
6466 2.78154e-05
6467 5.89694e-06
6468 0.000122567
6469 0.00011714
6470 1.91752e-05
6471 6.90501e-05
6472 0.00501857
6473 0.000915989
6474 0.000883593
6475 0.000919837
6476 3.65629e-05
6477 6.9832e-06
6478 3.73247e-05
6479 0.00947343
6480 0.0483088
6481 0.0461794
6482 0.0313663
6483 0.0206782
6484 0.00449361
6485 0.00293897
6486 0.0121761
6487 0.0340561
6488 0.151884
6489 0.0897533
6490 0.181175
6491 0.0681179
6492 0.0369207
6493 0.0245142
6494 0.18073
6495 7.1422e-05
6496 0.000153507
6497 9.56659e-05
6498 2.03778e-05
6499 0.000163421
6500 0.000166671
6501 3.53616e-05
6502 0.000153841
6503 0.000514935
6504 0.000592427
6505 0.0020024
6506 0.00177959
6507 4.65535e-05
6508 4.20244e-05
6509 3.93843e-05
6510 0.000153992
6511 1
6512 0.166781
6513 0.168667
6514 0.130486
6515 9.24315e-06
6516 1.70652e-05
6517 3.78431e-05
6518 1.99088e-05
6519 3.19337e-05
6520 8.40471e-06
6521 8.65965e-06
6522 3.65378e-05
6523 5.09125e-06
6524 2.27329e-05
6525 5.92188e-06
6526 3.11737e-05
6527 0.200763
6528 0.165435
6529 1
6530 0.189065
6531 0.00574626
6532 0.00628029
6533 0.0044191
6534 0.0211316
6535 0.00122332
6536 0.000344892
6537 0.000753768
6538 0.00198147
6539 0.00347989
6540 0.00429655
6541 0.009418
6542 0.0219453
6543 0.000590342
6544 0.000345501
6545 0.00143594
6546 1.22301e-05
6547 5.1589e-05
6548 1.41071e-05
6549 0.0068385
6550 0.00380118
6551 0.0022911
6552 0.00130638
6553 0.0497105
6554 0.0382122
6555 0.0368345
6556 0.176885
6557 0.206823
6558 0.178686
6559 1
6560 1
6561 0.000921297
6562 0.00148183
6563 0.00094265
6564 0.0047134
6565 0.142262
6566 0.128308
6567 1
6568 0.00174376
6569 0.000342371
6570 0.000376774
6571 0.000673122
6572 0.00133762
6573 0.000498067
6574 0.00243449
6575 0.000371037
6576 0.218873
6577 0.191619
6578 0.115363
6579 0.0541957
6580 7.73495e-05
6581 5.43757e-05
6582 5.508e-05
6583 1.38347e-05
6584 0.0017664
6585 0.00108685
6586 0.00193785
6587 0.000287907
6588 0.000118739
6589 8.7398e-05
6590 2.36632e-05
6591 2.28503e-05
6592 0.178042
6593 0.0475142
6594 0.167489
6595 0.0452257
6596 0.000726737
6597 0.000251579
6598 0.0021909
6599 0.000566076
6600 0.00443387
6601 0.00169291
6602 0.00113756
6603 0.00798475
6604 0.0492209
6605 0.0101827
6606 0.0480873
6607 0.0565634
6608 0.000777629
6609 0.000984411
6610 0.000762154
6611 0.00345892
6612 2.36525e-05
6613 9.14273e-05
6614 0.000152417
6615 0.000130593
6616 0.0336399
6617 0.0574075
6618 0.00678791
6619 0.0193812
6620 9.34434e-06
6621 1.9861e-05
6622 2.64583e-06
6623 6.84062e-06
6624 3.99323e-05
6625 7.2981e-06
6626 2.2378e-05
6627 0.149402
6628 0.161102
6629 0.121117
6630 0.00843085
6631 0.00164249
6632 0.0149624
6633 0.00764345
6634 0.00941364
6635 0.0385071
6636 0.00808828
6637 0.0092869
6638 1
6639 1
6640 1
6641 0.203167
6642 7.66042e-06
6643 0.00359185
6644 0.000452891
6645 0.000797865
6646 0.00119883
6647 0.00922958
6648 0.0272657
6649 0.0106864
6650 0.0141966
6651 4.29253e-05
6652 4.23569e-05
6653 6.17933e-05
6654 0.000179772
6655 0.00964895
6656 0.00304744
6657 0.0162694
6658 0.0358649
6659 0.157405
6660 0.0207494
6661 0.060071
6662 0.0579439
6663 0.0874767
6664 0.0546511
6665 0.177345
6666 0.21741
6667 0.00143985
6668 0.000537898
6669 0.00039562
6670 0.00239044
6671 0.00219403
6672 0.00221372
6673 0.00160231
6674 0.000618147
6675 8.79681e-05
6676 0.000106875
6677 0.00034192
6678 9.89707e-05
6679 0.0187494
6680 0.00558761
6681 0.0029611
6682 0.058436
6683 0.0464312
6684 0.0193847
6685 0.0143612
6686 4.80067e-06
6687 6.64094e-06
6688 7.30473e-06
6689 1.17832e-06
6690 4.64689e-05
6691 5.18842e-05
6692 1.0649e-05
6693 1.08681e-05
6694 1.5688e-05
6695 1.33425e-05
6696 7.36233e-05
6697 1.40851e-05
6698 2.19605e-05
6699 3.50407e-05
6700 3.88801e-05
6701 5.99302e-06
6702 0.000279476
6703 0.000443896
6704 0.00153091
6705 0.000268318
6706 0.00322048
6707 0.000787773
6708 0.000716068
6709 1
6710 1
6711 1
6712 0.173345
6713 6.76531e-05
6714 0.000236096
6715 5.74955e-05
6716 0.000268219
6717 2.80338e-05
6718 0.000129616
6719 4.91127e-05
6720 2.97463e-05
6721 0.0166677
6722 0.0272455
6723 0.0418988
6724 0.0311384
6725 0.179943
6726 0.205968
6727 1
6728 0.165322
6729 2.07109e-06
6730 1.95011e-06
6731 1.79876e-06
6732 7.32783e-06
6733 1
6734 0.218002
6735 0.209224
6736 0.216613
6737 0.000733028
6738 0.00023095
6739 0.000169405
6740 0.000201317
6741 0.136602
6742 0.162088
6743 0.0316081
6744 6.66192e-05
6745 0.000333645
6746 6.16262e-05
6747 0.000323064
6748 0.000161381
6749 0.00021947
6750 0.000144833
6751 3.71675e-05
6752 0.200699
6753 0.214201
6754 1
6755 1
6756 0.000299455
6757 5.54427e-05
6758 0.000366712
6759 5.75951e-05
6760 0.000633368
6761 0.000633012
6762 0.00250404
6763 0.000596931
6764 0.000241296
6765 0.000192433
6766 0.00111646
6767 0.000969382
6768 0.00484478
6769 0.00108808
6770 0.000953943
6771 0.00278665
6772 8.69361e-06
6773 8.49816e-06
6774 8.67735e-06
6775 3.7946e-05
6776 0.0478729
6777 0.202727
6778 0.149526
6779 0.204942
6780 0.220833
6781 0.0582427
6782 0.0508182
6783 0.00120062
6784 0.000194013
6785 0.000704561
6786 0.000269616
6787 0.00177691
6788 0.000639154
6789 0.00261164
6790 0.00484267
6791 3.72555e-06
6792 1.04402e-05
6793 0.0362944
6794 0.0186321
6795 0.142673
6796 0.047861
6797 0.0216803
6798 0.0523888
6799 0.00471884
6800 0.0228734
6801 0.0286359
6802 0.0388051
6803 0.0294248
6804 0.139333
6805 0.000136856
6806 0.000524168
6807 0.000229921
6808 0.000200748
6809 0.00283359
6810 0.00372598
6811 0.000828676
6812 0.00302808
6813 0.000399091
6814 0.000211213
6815 0.0014241
6816 0.000957033
6817 0.000523533
6818 0.000274973
6819 8.34925e-05
6820 0.000725346
6821 0.000484219
6822 0.00234345
6823 0.00190119
6824 0.000411292
6825 0.0728668
6826 0.14446
6827 0.111545
6828 0.198126
6829 0.000129674
6830 6.24787e-05
6831 0.000103717
6832 0.000444856
6833 0.010117
6834 0.0328956
6835 0.00469672
6836 0.000109057
6837 0.000610912
6838 0.000124717
6839 0.000341693
6840 0.0408819
6841 0.185336
6842 0.0487023
6843 0.147269
6844 4.51954e-05
6845 4.66177e-05
6846 0.000244904
6847 5.09868e-05
6848 0.0255457
6849 0.00512281
6850 0.00462242
6851 0.00491971
6852 0.00724542
6853 0.00875181
6854 0.0375233
6855 0.0456702
6856 0.182447
6857 0.210003
6858 0.0600928
6859 3.50657e-06
6860 1.9998e-05
6861 3.36783e-06
6862 3.36518e-06
6863 1
6864 0.103021
6865 0.157036
6866 0.00646678
6867 0.0382844
6868 0.0278917
6869 0.0300003
6870 0.00050734
6871 0.000313653
6872 0.001941
6873 0.000448952
6874 0.0561761
6875 0.0162237
6876 0.0210882
6877 0.0119335
6878 8.63838e-05
6879 0.000113781
6880 0.000287819
6881 1
6882 0.169678
6883 1
6884 0.128043
6885 0.000347491
6886 0.000626952
6887 0.000270004
6888 0.00152189
6889 5.67501e-05
6890 5.4629e-06
6891 8.60025e-06
6892 2.21681e-05
6893 0.0330243
6894 0.0103468
6895 0.00696542
6896 0.0073013
6897 1
6898 0.154699
6899 0.19336
6900 0.166742
6901 5.7379e-05
6902 0.000258962
6903 4.38038e-05
6904 7.80101e-05
6905 0.0191915
6906 0.163826
6907 0.0544935
6908 0.0902887
6909 7.01755e-06
6910 1.1882e-05
6911 1.88031e-05
6912 3.51973e-05
6913 0.240604
6914 1
6915 1
6916 1
6917 0.00767461
6918 0.0356001
6919 0.0274932
6920 0.039688
6921 0.0414156
6922 0.145316
6923 0.169478
6924 0.0295776
6925 8.61879e-07
6926 1.48214e-06
6927 1.55453e-07
6928 9.26694e-07
6929 0.0398635
6930 0.196105
6931 0.172805
6932 0.169726
6933 0.00539238
6934 0.0144559
6935 0.00192234
6936 0.00265266
6937 0.0109272
6938 0.0304774
6939 0.0110662
6940 0.0463464
6941 0.147062
6942 0.0570321
6943 0.202066
6944 0.185113
6945 0.0448764
6946 0.0177221
6947 0.0503391
6948 0.163704
6949 0.00482075
6950 0.00147168
6951 0.00686424
6952 0.108755
6953 1
6954 1
6955 1
6956 0.0687961
6957 0.108363
6958 0.219425
6959 0.202252
6960 1
6961 0.154411
6962 1
6963 1
6964 0.160356
6965 1
6966 0.179292
6967 0.224602
6968 0.00413222
6969 0.0128004
6970 0.00207878
6971 0.00323251
6972 0.167671
6973 0.0504848
6974 0.189593
6975 0.194796
6976 0.000888072
6977 0.00066377
6978 0.00169695
6979 0.00022714
6980 0.0220801
6981 0.00795503
6982 0.00906373
6983 0.00241555
6984 0.00688193
6985 0.0129352
6986 0.00298532
6987 0.00111827
6988 9.43383e-05
6989 1.89364e-05
6990 2.01083e-05
6991 2.18163e-05
6992 0.000528729
6993 0.00217495
6994 0.00309287
6995 0.00257161
6996 0.139248
6997 1
6998 1
6999 1
7000 0.162169
7001 1
7002 1
7003 1
7004 0.000199075
7005 0.000585735
7006 0.000626967
7007 0.000130759
7008 3.11859e-07
7009 1.3149e-06
7010 1.91313e-06
7011 1.30897e-06
7012 0.038558
7013 0.026248
7014 0.0275936
7015 0.00596113
7016 0.00445078
7017 0.0239173
7018 0.00664184
7019 0.0129199
7020 0.000375561
7021 9.92622e-05
7022 0.000357255
7023 7.28716e-05
7024 0.00821494
7025 0.00436376
7026 0.0492054
7027 0.0108647
7028 0.0298325
7029 0.0123199
7030 0.0351931
7031 0.0590692
7032 0.00290646
7033 0.00699704
7034 0.00291121
7035 0.0215136
7036 1.44813e-05
7037 6.12607e-05
7038 1.2001e-05
7039 7.14926e-05
7040 0.00308153
7041 0.00133566
7042 0.00117357
7043 0.000402501
7044 0.0464729
7045 0.137183
7046 0.0469369
7047 0.189616
7048 2.54073e-05
7049 2.73704e-05
7050 0.000106652
7051 2.57049e-05
7052 9.88509e-05
7053 3.05649e-05
7054 1.91874e-05
7055 6.64249e-05
7056 0.00557722
7057 0.0190499
7058 0.00381598
7059 0.0290732
7060 1
7061 1
7062 1
7063 0.199878
7064 0.0118101
7065 0.0290422
7066 0.119531
7067 0.0393118
7068 0.00183044
7069 0.00526894
7070 0.00149735
7071 0.000686474
7072 1
7073 1
7074 0.150317
7075 0.165001
7076 7.69889e-07
7077 9.83826e-07
7078 8.63519e-07
7079 3.60356e-06
7080 8.67683e-07
7081 9.45376e-07
7082 5.30062e-06
7083 5.22438e-06
7084 0.0298604
7085 0.137587
7086 0.137582
7087 0.129927
7088 1
7089 1
7090 1
7091 0.187647
7092 0.0275427
7093 0.0156262
7094 0.0104083
7095 0.0506657
7096 5.74796e-05
7097 5.39233e-05
7098 1.06068e-05
7099 1.33571e-05
7100 2.9849e-05
7101 6.11959e-05
7102 0.000235593
7103 6.04822e-05
7104 0.00636231
7105 0.0333471
7106 0.0282892
7107 0.0278277
7108 0.000382906
7109 0.000381901
7110 0.000161719
7111 3.02369e-05
7112 2.95149e-05
7113 0.000155854
7114 4.71895e-05
7115 0.000104486
7116 5.94335e-05
7117 1.85859e-05
7118 0.00318947
7119 0.00723108
7120 0.00171475
7121 0.00257721
7122 1.14965e-05
7123 7.50452e-06
7124 7.05749e-06
7125 3.37807e-05
7126 0.000105928
7127 6.54244e-05
7128 0.000141434
7129 2.5142e-05
7130 0.0156279
7131 0.00959257
7132 0.0112613
7133 0.0033971
7134 0.0078203
7135 0.0409961
7136 0.0050756
7137 0.0269034
7138 0.00924948
7139 0.0042286
7140 0.0203486
7141 0.00216784
7142 0.00176576
7143 0.00076227
7144 0.000620885
7145 0.00351985
7146 0.000528732
7147 0.000654244
7148 0.000368103
7149 0.0015792
7150 0.164667
7151 1
7152 1
7153 1
7154 0.0299129
7155 0.0244905
7156 0.0508318
7157 0.011431
7158 2.3364e-05
7159 2.05123e-05
7160 2.09704e-05
7161 5.79676e-06
7162 1.53845e-06
7163 7.31517e-06
7164 6.62906e-06
7165 0.0303076
7166 0.105912
7167 0.129465
7168 0.0506935
7169 0.243896
7170 0.186753
7171 0.0485899
7172 0.191091
7173 0.000505016
7174 0.000694528
7175 0.000492076
7176 0.00210694
7177 0.178934
7178 1
7179 1
7180 1
7181 3.28838e-07
7182 1.08662e-06
7183 1.77409e-06
7184 5.87218e-07
7185 0.0227247
7186 0.0552899
7187 0.0138163
7188 0.0115427
7189 0.0579127
7190 0.0635002
7191 0.143577
7192 0.187682
7193 0.0561838
7194 0.146513
7195 0.00443586
7196 0.0224244
7197 0.0375411
7198 0.0401198
7199 0.000518661
7200 0.00149365
7201 0.00105509
7202 0.00424505
7203 0.0111043
7204 0.0371796
7205 0.00499184
7206 0.0136887
7207 1
7208 0.117863
7209 1
7210 1
7211 0.0407255
7212 0.0416261
7213 0.170439
7214 0.0332805
7215 9.50382e-05
7216 0.000113271
7217 9.86498e-05
7218 0.000654272
7219 1
7220 1
7221 0.148822
7222 1
7223 0.000974996
7224 0.000378598
7225 0.00171211
7226 0.00425184
7227 0.00608857
7228 0.00140969
7229 0.00352096
7230 0.145893
7231 1
7232 1
7233 0.238126
7234 0.000159528
7235 0.000757005
7236 0.00047916
7237 0.000690741
7238 0.000881947
7239 0.000116439
7240 0.000109536
7241 0.000402778
7242 0.00362831
7243 0.00901751
7244 0.00180747
7245 0.00811197
7246 6.82865e-05
7247 8.02787e-05
7248 0.000252612
7249 0.000368454
7250 4.67571e-05
7251 4.04309e-05
7252 0.000106761
7253 2.29736e-05
7254 0.00107926
7255 0.000546168
7256 0.00297388
7257 0.00115043
7258 0.000985195
7259 0.00167177
7260 0.00582023
7261 0.000356789
7262 5.82811e-05
7263 0.000117741
7264 8.01867e-05
7265 0.0490713
7266 0.00882189
7267 0.0438773
7268 0.0118656
7269 8.90306e-06
7270 3.39527e-05
7271 1.37315e-05
7272 1.22407e-05
7273 0.000330607
7274 0.000237121
7275 0.00172162
7276 0.00104393
7277 0.220897
7278 0.14719
7279 0.186056
7280 0.115709
7281 0.0314184
7282 0.134
7283 0.0445694
7284 0.153016
7285 0.0359557
7286 0.0389203
7287 0.0431007
7288 0.00122979
7289 0.00297811
7290 0.000504585
7291 0.000568627
7292 0.000285491
7293 0.00174513
7294 0.000261854
7295 0.00118561
7296 0.00211549
7297 0.000496427
7298 0.00079115
7299 0.000125369
7300 2.25986e-05
7301 2.733e-05
7302 7.87342e-05
7303 1.97129e-06
7304 5.3948e-07
7305 4.36631e-06
7306 1.79986e-06
7307 0.0168582
7308 0.00555337
7309 0.0547588
7310 0.0311047
7311 0.00969315
7312 0.0125252
7313 0.00239002
7314 0.00190234
7315 0.156113
7316 0.0265681
7317 0.0319212
7318 0.139338
7319 0.000486093
7320 0.00135074
7321 0.000773021
7322 0.00597227
7323 1
7324 1
7325 1
7326 0.184569
7327 0.00404106
7328 0.00185929
7329 0.0113576
7330 0.00141048
7331 0.0126556
7332 0.00567891
7333 0.00207752
7334 2.23283e-05
7335 5.39699e-06
7336 5.40458e-06
7337 6.21863e-05
7338 0.0142694
7339 0.00498431
7340 0.00641095
7341 0.00193491
7342 0.00268464
7343 0.000647548
7344 0.000577791
7345 0.000669805
7346 4.94664e-05
7347 0.000193408
7348 4.83229e-05
7349 2.62692e-07
7350 1.94659e-07
7351 7.13061e-07
7352 1.57406e-06
7353 0.217471
7354 1
7355 1
7356 1
7357 0.0292695
7358 0.0330251
7359 0.0415924
7360 0.00736572
7361 7.68499e-06
7362 1.92801e-06
7363 1.68e-06
7364 2.02546e-06
7365 1.5095e-05
7366 8.18171e-05
7367 4.32213e-05
7368 0.00312391
7369 0.0039746
7370 0.00540285
7371 0.0184487
7372 4.48724e-06
7373 2.16776e-05
7374 1.6019e-05
7375 3.81849e-05
7376 5.54079e-06
7377 2.43347e-05
7378 7.64958e-06
7379 0.000211221
7380 2.11711e-05
7381 6.24065e-05
7382 7.50108e-05
7383 0.198857
7384 0.134592
7385 0.17951
7386 0.0380641
7387 0.00468809
7388 0.0011315
7389 0.0124613
7390 0.00461062
7391 0.114605
7392 0.0379812
7393 0.0281646
7394 0.161652
7395 0.14965
7396 0.156482
7397 1
7398 1
7399 0.0114222
7400 0.00479728
7401 0.0031408
7402 0.0142479
7403 3.17843e-05
7404 3.58154e-06
7405 3.03864e-06
7406 1.48205e-05
7407 3.22064e-06
7408 4.73773e-05
7409 2.90775e-05
7410 2.61753e-05
7411 0.000104037
7412 9.20505e-06
7413 4.04647e-05
7414 4.77238e-05
7415 4.60775e-05
7416 0.00828261
7417 0.0755544
7418 0.0181005
7419 0.0296216
7420 1.99249e-05
7421 0.00011182
7422 2.7619e-05
7423 4.94346e-05
7424 0.0416095
7425 0.114997
7426 0.0185868
7427 0.0504728
7428 0.000105978
7429 0.000273054
7430 5.4248e-05
7431 0.000247044
7432 5.38114e-06
7433 2.52134e-06
7434 1.12753e-05
7435 1.63589e-05
7436 0.000127613
7437 0.000141391
7438 0.000201764
7439 3.19153e-05
7440 2.95792e-06
7441 3.1436e-06
7442 1.22336e-05
7443 1.79989e-05
7444 5.10653e-05
7445 8.04176e-06
7446 3.59529e-05
7447 3.57454e-05
7448 0.0018151
7449 0.00225833
7450 0.00123996
7451 0.000452761
7452 0.210472
7453 0.155488
7454 1
7455 1
7456 0.00885106
7457 0.0509599
7458 0.033695
7459 0.00613632
7460 0.000254957
7461 0.000256952
7462 0.000170288
7463 0.0192963
7464 0.0475027
7465 0.0533695
7466 0.0248118
7467 0.0136757
7468 0.0156544
7469 0.0513172
7470 0.0318573
7471 0.0368661
7472 0.047216
7473 0.00749317
7474 2.3549e-05
7475 1.86231e-05
7476 3.22852e-05
7477 4.94339e-06
7478 0.15928
7479 0.0357344
7480 5.13082e-06
7481 9.40132e-07
7482 1.49965e-06
7483 1.23285e-06
7484 0.000838264
7485 9.61235e-05
7486 8.8761e-05
7487 0.000546492
7488 0.0633591
7489 0.066932
7490 0.0649954
7491 0.217933
7492 1.42083e-05
7493 8.25404e-05
7494 3.2925e-05
7495 5.0287e-05
7496 9.84521e-05
7497 0.000340353
7498 0.000417234
7499 7.63684e-05
7500 0.00725378
7501 6.67011e-05
7502 5.68587e-05
7503 0.000208783
7504 0.000228579
7505 2.27907e-07
7506 7.31191e-08
7507 6.74241e-08
7508 6.90404e-08
7509 0.000136998
7510 9.30688e-05
7511 0.000201894
7512 4.26449e-05
7513 0.0559296
7514 0.152043
7515 0.0509561
7516 0.0229783
7517 0.00283935
7518 0.00306372
7519 0.0117633
7520 0.00619927
7521 0.0165692
7522 0.0132332
7523 0.0473786
7524 0.226154
7525 0.0615085
7526 1
7527 0.0361259
7528 0.0419426
7529 0.0863294
7530 0.0163708
7531 3.79179e-05
7532 0.000201238
7533 3.81877e-05
7534 3.25789e-05
7535 4.13984e-05
7536 1.37919e-05
7537 5.43021e-05
7538 0.0119698
7539 0.00260734
7540 0.00294026
7541 0.00540767
7542 0.000434477
7543 0.000926778
7544 0.000461021
7545 0.00295608
7546 1
7547 1
7548 0.139205
7549 9.28745e-06
7550 2.18091e-05
7551 6.51838e-06
7552 1.1665e-05
7553 0.0335161
7554 0.00994677
7555 0.0073355
7556 0.00722868
7557 4.37678e-05
7558 6.64106e-05
7559 0.000116416
7560 0.000121667
7561 0.000967693
7562 0.000131189
7563 0.000704008
7564 0.00616439
7565 0.0220822
7566 0.0237494
7567 0.031572
7568 3.10112e-05
7569 3.31698e-05
7570 3.3515e-05
7571 6.81502e-06
7572 0.224919
7573 0.248891
7574 1
7575 1
7576 0.130562
7577 0.0649335
7578 0.0284215
7579 0.0279443
7580 0.00809513
7581 0.0247685
7582 0.0214162
7583 0.164012
7584 0.0432311
7585 0.0280105
7586 0.0275792
7587 0.182464
7588 0.0615161
7589 0.0438543
7590 0.115524
7591 0.158354
7592 0.0210138
7593 0.0614583
7594 0.214757
7595 0.204378
7596 0.0326518
7597 0.193717
7598 0.0361851
7599 0.0389297
7600 0.225571
7601 1
7602 0.162526
7603 0.200786
7604 0.0124693
7605 0.00457763
7606 0.00869754
7607 0.0125252
7608 0.0167237
7609 0.00571878
7610 0.00500774
7611 0.0043818
7612 0.000308247
7613 0.000983966
7614 0.000294136
7615 0.00164231
7616 0.00230222
7617 0.0097269
7618 0.00182648
7619 0.00183213
7620 0.0553637
7621 0.11213
7622 0.0974806
7623 0.219865
7624 0.0138983
7625 0.0485869
7626 0.0128732
7627 0.0137244
7628 0.153992
7629 1
7630 0.233032
7631 1
7632 0.177092
7633 1
7634 0.253899
7635 0.0806366
7636 1
7637 1
7638 0.00111522
7639 0.000352515
7640 0.00214429
7641 0.000890674
7642 1
7643 1
7644 1
7645 3.14362e-05
7646 0.000202986
7647 0.000146172
7648 0.000155646
7649 0.0366103
7650 0.106154
7651 0.0242325
7652 0.0266122
7653 1.45396e-05
7654 6.66359e-05
7655 5.64447e-05
7656 1.2263e-05
7657 0.00280229
7658 0.000702123
7659 0.0018785
7660 0.00377276
7661 7.49366e-06
7662 8.37753e-06
7663 8.06395e-06
7664 3.91319e-05
7665 0.0071849
7666 0.00847239
7667 0.00788405
7668 0.0363809
7669 1
7670 0.171804
7671 1
7672 0.136696
7673 0.00138918
7674 0.000586849
7675 0.000364539
7676 0.000525106
7677 3.62566e-06
7678 2.69061e-05
7679 5.76212e-06
7680 2.25242e-05
7681 0.00224112
7682 0.000701914
7683 0.000425979
7684 0.000533569
7685 0.000200269
7686 2.63465e-05
7687 0.000182763
7688 0.000163361
7689 0.00174741
7690 0.00513309
7691 0.00260912
7692 0.00868163
7693 0.157365
7694 0.0252037
7695 0.134129
7696 0.0418684
7697 1
7698 0.151554
7699 1
7700 1
7701 0.0506054
7702 0.0130027
7703 0.0487931
7704 0.0535117
7705 0.140403
7706 0.179283
7707 0.115394
7708 0.240116
7709 0.000348986
7710 9.61571e-05
7711 0.000208947
7712 0.000511051
7713 0.00431046
7714 0.00783985
7715 0.0180079
7716 0.0343387
7717 0.203074
7718 0.0571562
7719 0.119304
7720 0.182471
7721 0.045934
7722 0.0189679
7723 0.0542456
7724 0.010936
7725 0.159497
7726 1
7727 0.183893
7728 0.000142359
7729 0.000259986
7730 0.000175012
7731 0.0013224
7732 0.000225105
7733 0.000677033
7734 0.00019181
7735 0.000281038
7736 1.07142e-05
7737 2.66086e-05
7738 9.71236e-05
7739 4.5565e-05
7740 0.000189024
7741 0.000971219
7742 0.000110706
7743 0.000247151
7744 0.00492027
7745 0.00302999
7746 0.0105169
7747 0.00343255
7748 3.85958e-05
7749 8.99186e-06
7750 9.70147e-05
7751 4.70214e-05
7752 1
7753 0.168835
7754 0.128155
7755 0.212313
7756 3.55152e-05
7757 0.000144324
7758 8.47492e-05
7759 0.000120581
7760 2.08965e-05
7761 9.91185e-05
7762 0.00352695
7763 0.00920118
7764 0.00203909
7765 0.000105221
7766 6.27758e-05
7767 0.000207462
7768 0.000234931
7769 0.00218268
7770 0.00330954
7771 0.00631918
7772 1
7773 0.115753
7774 0.160212
7775 0.146075
7776 1
7777 0.17269
7778 1
7779 1
7780 1
7781 0.17553
7782 1
7783 0.218429
7784 0.203476
7785 0.226826
7786 0.118984
7787 0.0583042
7788 0.0542436
7789 0.141732
7790 0.172617
7791 0.26058
7792 2.69676e-07
7793 1
7794 0.120003
7795 1
7796 1
7797 0.0483154
7798 0.026439
7799 0.0241176
7800 0.00522123
7801 1
7802 0.134723
7803 1
7804 0.183863
7805 5.85502e-05
7806 4.71988e-05
7807 5.62346e-05
7808 1.37738e-05
7809 1.94808e-06
7810 5.84243e-06
7811 2.54743e-06
7812 4.7523e-07
7813 0.00225979
7814 0.00874446
7815 0.00655755
7816 0.0204987
7817 1.36505e-05
7818 3.09194e-06
7819 3.31898e-06
7820 1.71373e-05
7821 0.0812144
7822 0.18233
7823 0.183587
7824 0.052789
7825 1
7826 0.188892
7827 1
7828 1
7829 0.00952106
7830 0.0168175
7831 0.0108826
7832 0.0537408
7833 0.0391919
7834 0.0397542
7835 0.00917429
7836 0.0321198
7837 0.191971
7838 1
7839 0.149803
7840 0.00950603
7841 0.0125586
7842 0.00245922
7843 0.00931701
7844 1
7845 0.194127
7846 0.179069
7847 1
7848 0.00255203
7849 0.0005773
7850 0.00458421
7851 0.00213763
7852 7.15471e-05
7853 0.000263306
7854 0.000120927
7855 0.000198745
7856 1
7857 1
7858 1
7859 0.000655859
7860 0.00301245
7861 0.000384292
7862 0.000702803
7863 0.18307
7864 0.104082
7865 0.0636462
7866 0.0189922
7867 0.00064024
7868 0.00168161
7869 0.000481398
7870 0.000340158
7871 0.00163155
7872 0.000585719
7873 0.00355837
7874 0.000358831
7875 0.00749874
7876 0.0152042
7877 0.0388006
7878 0.00661464
7879 0.00227228
7880 0.00182164
7881 0.00224037
7882 0.0118809
7883 2.03487e-05
7884 0.00231754
7885 0.00211128
7886 0.000479285
7887 0.00121413
7888 0.00271891
7889 0.00259859
7890 0.000597505
7891 0.00118292
7892 4.40974e-05
7893 3.78662e-05
7894 1.0384e-05
7895 5.56489e-05
7896 0.00479485
7897 0.000943844
7898 0.000743226
7899 0.000695707
7900 0.00636614
7901 0.0331312
7902 0.0307287
7903 0.00585785
7904 1
7905 0.181923
7906 1
7907 1
7908 0.166915
7909 1
7910 0.170125
7911 0.0925496
7912 0.181128
7913 0.200207
7914 0.183492
7915 1
7916 0.000191133
7917 0.000140525
7918 0.000858118
7919 0.000176514
7920 0.000296405
7921 0.0014179
7922 0.00230181
7923 0.000388535
7924 0.000969277
7925 0.000773168
7926 0.000852014
7927 0.00466914
7928 0.135996
7929 0.0224415
7930 0.0707274
7931 0.000555412
7932 0.00229235
7933 0.00420937
7934 0.000952436
7935 8.95447e-06
7936 1.5436e-06
7937 1.41308e-06
7938 6.51833e-06
7939 0.00686343
7940 0.00959425
7941 0.00255163
7942 0.0107813
7943 2.44249e-05
7944 0.000141874
7945 0.000165322
7946 4.04917e-05
7947 1
7948 1
7949 0.122983
7950 0.127281
7951 0.0474826
7952 0.154197
7953 0.203633
7954 0.137403
7955 0.00567356
7956 0.0380512
7957 0.0128093
7958 0.000435844
7959 0.000218737
7960 6.5697e-05
7961 0.000152115
7962 0.0161847
7963 0.0293492
7964 0.103413
7965 0.0238409
7966 0.170526
7967 0.180532
7968 0.00132058
7969 0.0073742
7970 0.00121726
7971 0.00390269
7972 1
7973 1
7974 0.160616
7975 0.18205
7976 1
7977 0.23423
7978 1
7979 0.216248
7980 0.000336066
7981 0.00113077
7982 0.000177212
7983 0.000728649
7984 0.0637032
7985 0.171649
7986 0.036392
7987 0.0370883
7988 5.36632e-05
7989 8.42917e-05
7990 0.000187817
7991 1.95195e-05
7992 0.0102017
7993 0.00494087
7994 0.0128523
7995 0.0356623
7996 0.0112695
7997 0.0448389
7998 0.0706823
7999 0.0439248
8000 0.00256555
8001 0.002612
8002 0.00456518
8003 0.0124772
8004 4.52038e-06
8005 7.61266e-06
8006 3.76769e-06
8007 1.42336e-06
8008 0.195577
8009 1
8010 0.177706
8011 1
8012 0.00040383
8013 0.000455933
8014 0.00138861
8015 5.22056e-07
8016 3.77257e-07
8017 1.98917e-06
8018 2.14686e-06
8019 0.170455
8020 1
8021 0.126682
8022 0.183049
8023 0.00734383
8024 0.0318187
8025 0.005759
8026 0.0234212
8027 0.124727
8028 1
8029 0.175217
8030 0.208586
8031 0.00115839
8032 0.00170139
8033 0.000247122
8034 0.166153
8035 0.0522384
8036 1.61258e-05
8037 6.43577e-06
8038 3.21508e-05
8039 1.00578e-05
8040 2.65709e-05
8041 3.15415e-05
8042 0.000123089
8043 2.58226e-05
8044 0.00774559
8045 0.0423861
8046 0.025244
8047 0.0600687
8048 1
8049 0.200097
8050 1
8051 1.27592e-05
8052 1.26343e-05
8053 1.10323e-05
8054 4.17687e-05
8055 0.050828
8056 0.0231158
8057 0.167951
8058 9.72621e-06
8059 4.11409e-05
8060 4.54202e-05
8061 5.18057e-05
8062 0.21786
8063 0.0996109
8064 0.149211
8065 1
8066 1
8067 0.198515
8068 0.198625
8069 1
8070 1
8071 1
8072 0.155325
8073 0.110387
8074 0.0312794
8075 0.00874828
8076 0.0411919
8077 0.0162824
8078 0.00284492
8079 0.00420486
8080 0.00243754
8081 0.000237143
8082 5.24656e-05
8083 4.62915e-05
8084 4.35814e-05
8085 0.000574328
8086 0.0007949
8087 0.00239484
8088 0.0463531
8089 0.0491399
8090 0.0100273
8091 0.0362922
8092 7.66013e-06
8093 3.02092e-05
8094 7.40377e-06
8095 9.3724e-06
8096 9.52804e-05
8097 9.67338e-05
8098 0.000298071
8099 3.97075e-05
8100 0.000818945
8101 0.0042964
8102 0.00101412
8103 0.000834179
8104 1
8105 1
8106 1
8107 0.195923
8108 0.000165959
8109 3.77314e-05
8110 7.10731e-05
8111 0.00023264
8112 0.000593933
8113 0.000269124
8114 0.000958028
8115 0.00012681
8116 1.56067e-05
8117 2.84937e-06
8118 1.89631e-05
8119 3.13043e-06
8120 0.00126322
8121 0.00615065
8122 0.00411224
8123 2.27721e-06
8124 1.26121e-05
8125 1.17339e-05
8126 1.3872e-05
8127 1.61841e-06
8128 1.73356e-06
8129 1.72214e-06
8130 8.16741e-06
8131 6.76603e-05
8132 1.56764e-05
8133 7.64621e-05
8134 1.49472e-05
8135 0.00915558
8136 0.022955
8137 0.0117701
8138 0.053191
8139 0.00952466
8140 0.0254033
8141 0.0164363
8142 0.0462594
8143 0.000334964
8144 4.39427e-05
8145 9.98431e-05
8146 7.86993e-05
8147 0.0195303
8148 0.126283
8149 0.0499946
8150 0.0639497
8151 0.160235
8152 1
8153 1
8154 1
8155 9.36008e-06
8156 2.65978e-05
8157 2.57734e-05
8158 0.000298992
8159 0.000269448
8160 0.000230228
8161 0.00108448
8162 0.174236
8163 0.178113
8164 0.0477788
8165 0.0187212
8166 0.00799658
8167 0.0205895
8168 0.000954306
8169 0.00188914
8170 0.00102549
8171 0.00682184
8172 2.31024e-05
8173 4.72216e-05
8174 7.08688e-05
8175 0.000108391
8176 0.195706
8177 0.192928
8178 0.0499239
8179 0.0448026
8180 0.0234709
8181 0.0493488
8182 0.121123
8183 0.173282
8184 1
8185 0.177164
8186 0.160073
8187 0.00012716
8188 0.000600096
8189 0.0132189
8190 0.00218482
8191 0.00725006
8192 0.00942502
8193 0.000432141
8194 0.000447293
8195 0.00052305
8196 0.00242731
8197 7.88892e-06
8198 1.55229e-06
8199 6.31551e-06
8200 9.7781e-06
8201 0.0401474
8202 0.0132551
8203 0.124605
8204 0.0513347
8205 0.00272262
8206 0.00330826
8207 0.000668847
8208 0.00258505
8209 3.36034e-05
8210 4.5386e-05
8211 6.72008e-05
8212 1.11224e-05
8213 0.000966388
8214 0.000295453
8215 0.000144342
8216 0.00019875
8217 0.000277361
8218 7.54317e-05
8219 3.61059e-05
8220 0.00014479
8221 3.07868e-05
8222 5.73837e-06
8223 2.48575e-05
8224 5.51229e-06
8225 5.66921e-05
8226 0.000122018
8227 4.42686e-05
8228 0.00017727
8229 0.00070032
8230 0.000132552
8231 0.000427032
8232 0.000744279
8233 0.176622
8234 0.192377
8235 0.204855
8236 0.058196
8237 3.09839e-05
8238 1.66519e-05
8239 5.11248e-05
8240 8.29637e-05
8241 0.000996533
8242 0.000362902
8243 0.000120161
8244 0.000288905
8245 0.00685681
8246 0.00573354
8247 0.0270706
8248 1.80312e-06
8249 1.61246e-06
8250 1.43688e-06
8251 7.64706e-06
8252 4.73768e-06
8253 4.68776e-06
8254 4.64671e-06
8255 3.2458e-05
8256 3.0934e-05
8257 3.17922e-05
8258 6.17999e-06
8259 2.77729e-05
8260 7.11056e-05
8261 5.91649e-05
8262 1.22806e-05
8263 1.86772e-06
8264 7.73532e-06
8265 7.36309e-06
8266 1.19724e-06
8267 5.1215e-06
8268 7.3204e-07
8269 3.17936e-06
8270 0.000339269
8271 0.0477328
8272 0.192045
8273 0.142612
8274 0.0735899
8275 0.0009503
8276 0.000234141
8277 0.00111689
8278 0.0514455
8279 0.0557929
8280 0.0117423
8281 0.0188382
8282 4.91253e-05
8283 0.000223006
8284 5.22528e-05
8285 7.77029e-05
8286 1
8287 1
8288 1
8289 0.186646
8290 1
8291 1
8292 0.152436
8293 1
8294 0.0239994
8295 0.00507944
8296 0.0424433
8297 0.0067505
8298 1
8299 1
8300 0.203618
8301 0.168033
8302 0.150153
8303 0.0376208
8304 0.0533794
8305 0.0217734
8306 5.45552e-05
8307 0.000195001
8308 0.000199717
8309 0.000672158
8310 0.000564858
8311 1.64047e-06
8312 9.73937e-06
8313 1.17468e-05
8314 6.08256e-06
8315 4.84025e-06
8316 2.4611e-06
8317 1.4413e-05
8318 5.47854e-06
8319 0.00211071
8320 0.0014142
8321 0.00244625
8322 0.000363226
8323 0.185046
8324 0.194005
8325 0.2229
8326 0.055776
8327 3.20189e-06
8328 1.35669e-05
8329 3.21585e-06
8330 1.18294e-05
8331 1.31818e-05
8332 1.31533e-05
8333 3.37965e-06
8334 1.97909e-05
8335 0.00208146
8336 0.00180999
8337 0.00850231
8338 0.0046113
8339 0.0596593
8340 0.176704
8341 0.169885
8342 0.175255
8343 0.00883835
8344 0.057401
8345 0.0567476
8346 0.00178436
8347 0.000309819
8348 0.00151166
8349 0.000226102
8350 0.000560814
8351 0.000772736
8352 0.000127696
8353 0.00537959
8354 0.0014122
8355 0.00218743
8356 0.00111544
8357 0.189714
8358 0.04633
8359 0.157448
8360 0.219854
8361 4.33257e-05
8362 8.99618e-05
8363 1.82345e-05
8364 1
8365 0.133804
8366 1
8367 1
8368 4.79611e-06
8369 3.99261e-06
8370 2.30114e-05
8371 2.05308e-05
8372 0.000133658
8373 0.000135479
8374 3.54143e-05
8375 3.98205e-05
8376 0.000735323
8377 0.00018668
8378 0.000344706
8379 0.000114075
8380 0.0489084
8381 0.0116377
8382 0.011944
8383 0.0113088
8384 0.147541
8385 1
8386 1
8387 1
8388 0.00033082
8389 0.000199528
8390 4.01213e-05
8391 0.00753955
8392 0.0479352
8393 0.0123374
8394 0.041224
8395 0.000161913
8396 0.000239795
8397 0.000146555
8398 3.70725e-05
8399 0.036412
8400 0.00960206
8401 0.00605818
8402 0.0359848
8403 1
8404 1
8405 1
8406 0.194349
8407 0.0286448
8408 0.14874
8409 0.173362
8410 0.130174
8411 1
8412 0.17779
8413 0.180541
8414 0.127563
8415 1
8416 1
8417 0.098129
8418 0.149721
8419 0.148761
8420 0.0403369
8421 0.0339728
8422 0.0379132
8423 0.00165843
8424 0.000392064
8425 0.00039591
8426 0.00164391
8427 0.000497529
8428 0.00124597
8429 0.00027075
8430 0.00157718
8431 9.07591e-06
8432 0.133401
8433 0.225791
8434 1
8435 0.216518
8436 0.003387
8437 0.000994335
8438 0.00581822
8439 0.000990749
8440 0.170817
8441 0.150137
8442 0.20604
8443 0.0570571
8444 1
8445 0.182944
8446 0.183116
8447 0.146116
8448 1
8449 0.204824
8450 1
8451 0.0202959
8452 0.0638353
8453 0.106665
8454 0.0137082
8455 5.59167e-06
8456 5.13071e-06
8457 5.26559e-06
8458 2.19673e-05
8459 0.0231244
8460 0.0229114
8461 0.139703
8462 0.0217777
8463 0.0027566
8464 0.0098361
8465 0.0154962
8466 0.0111204
8467 5.25493e-07
8468 4.74962e-07
8469 4.8933e-07
8470 2.73366e-06
8471 0.182647
8472 0.190998
8473 0.0507299
8474 0.000139157
8475 0.000429744
8476 6.54945e-05
8477 0.00036234
8478 0.00338698
8479 0.0212294
8480 0.00631114
8481 0.00705295
8482 0.0122844
8483 0.00910796
8484 0.00877455
8485 0.0469071
8486 5.19043e-06
8487 1.42897e-05
8488 3.0971e-06
8489 1.12937e-05
8490 0.00066635
8491 0.0013115
8492 0.0026989
8493 0.00325761
8494 0.00125545
8495 0.00455012
8496 0.000708656
8497 3.67424e-05
8498 7.69189e-06
8499 7.66439e-06
8500 8.26796e-06
8501 0.143082
8502 0.0843678
8503 0.0770062
8504 1
8505 0.000102884
8506 0.000117967
8507 0.000166444
8508 0.000575654
8509 0.144587
8510 0.207939
8511 1
8512 0.203839
8513 0.00957495
8514 0.0138259
8515 0.00261368
8516 0.00525922
8517 1
8518 1
8519 0.128213
8520 1
8521 0.0489509
8522 0.191568
8523 0.206686
8524 0.163012
8525 0.00936143
8526 0.0415679
8527 0.0573975
8528 0.0282015
8529 5.59731e-05
8530 0.000301812
8531 0.000248003
8532 0.000193213
8533 0.0454355
8534 0.045507
8535 0.0196433
8536 0.0113439
8537 0.00241088
8538 0.000402942
8539 0.00116611
8540 0.000418349
8541 0.0477169
8542 0.18955
8543 0.139765
8544 0.177903
8545 0.00117586
8546 0.000459735
8547 0.00107221
8548 0.00264032
8549 0.00460096
8550 0.000840038
8551 0.234607
8552 0.175254
8553 0.000157493
8554 5.34114e-05
8555 3.8744e-05
8556 0.000233412
8557 4.68457e-05
8558 5.08461e-05
8559 4.16965e-05
8560 0.000237036
8561 0.00073341
8562 0.00179015
8563 0.00198509
8564 0.000373339
8565 0.0403837
8566 0.0317954
8567 0.00822378
8568 0.00910049
8569 0.000173089
8570 4.56535e-05
8571 4.20509e-05
8572 0.00177932
8573 0.00455525
8574 0.00777421
8575 0.00908424
8576 0.0282973
8577 0.00465146
8578 0.0123165
8579 0.00856436
8580 0.188708
8581 0.187732
8582 0.188574
8583 1
8584 0.188423
8585 0.184371
8586 0.0609034
8587 0.172831
8588 0.00223088
8589 0.000425724
8590 0.000475592
8591 5.45084e-05
8592 1.19552e-05
8593 3.54686e-05
8594 0.0382087
8595 0.0456801
8596 0.0174668
8597 0.00808808
8598 0.0133284
8599 0.0352506
8600 0.00826556
8601 0.0354564
8602 9.27191e-06
8603 8.56065e-06
8604 2.00684e-06
8605 6.13245e-06
8606 0.00493924
8607 0.00467653
8608 0.0328579
8609 0.00455473
8610 0.00340138
8611 0.0109319
8612 0.00488371
8613 0.00138477
8614 0.000502881
8615 0.000337663
8616 0.00143101
8617 0.00414452
8618 0.0183278
8619 0.00318618
8620 0.00551105
8621 0.00112065
8622 0.000343097
8623 0.0022373
8624 0.0012779
8625 0.000210213
8626 0.00035861
8627 0.00113476
8628 0.000175397
8629 0.188732
8630 1
8631 1
8632 0.216694
8633 1
8634 0.267093
8635 0.199582
8636 0.148755
8637 0.163118
8638 0.157862
8639 0.000927196
8640 0.000272597
8641 0.000200439
8642 0.155724
8643 1
8644 1
8645 1
8646 0.00412509
8647 0.000641085
8648 0.000657783
8649 0.00069288
8650 0.000472066
8651 0.0023164
8652 0.00236757
8653 0.0013877
8654 0.000308609
8655 0.000429115
8656 8.2479e-05
8657 0.000267819
8658 0.00609802
8659 0.00487416
8660 0.00233395
8661 0.00107288
8662 0.189345
8663 1
8664 0.175926
8665 0.157296
8666 0.0182485
8667 0.00732734
8668 0.0353802
8669 0.0434388
8670 0.00182616
8671 0.000264216
8672 0.000531368
8673 0.000814136
8674 0.000109285
8675 0.000170314
8676 0.000170485
8677 3.28549e-05
8678 0.170324
8679 1
8680 1
8681 1
8682 0.0106092
8683 0.00664765
8684 0.0429618
8685 0.0425272
8686 7.45899e-05
8687 3.97538e-05
8688 1.04531e-05
8689 4.45049e-05
8690 4.269e-06
8691 2.16109e-05
8692 4.44012e-06
8693 1.80908e-05
8694 0.00169267
8695 0.000409086
8696 0.00204797
8697 0.00126857
8698 2.34977e-07
8699 1.98747e-06
8700 1.42974e-06
8701 3.21984e-07
8702 0.00975557
8703 0.00489321
8704 0.00401623
8705 0.0156872
8706 7.66319e-05
8707 0.000493522
8708 0.00038949
8709 0.209968
8710 0.181791
8711 1
8712 0.14342
8713 0.0211651
8714 0.0108655
8715 0.0523242
8716 0.0104737
8717 0.0405454
8718 0.0581206
8719 0.106142
8720 0.203624
8721 0.000468088
8722 0.00274646
8723 0.00168038
8724 0.00217034
8725 0.00280541
8726 0.0051095
8727 0.00750813
8728 0.0136772
8729 0.03108
8730 0.0842413
8731 0.165162
8732 0.0287101
8733 0.000752327
8734 0.00047389
8735 0.000116784
8736 0.000321178
8737 0.0833701
8738 0.0223807
8739 0.0169782
8740 0.0235201
8741 0.0379302
8742 0.0181506
8743 0.0248581
8744 0.00526467
8745 3.06593e-05
8746 1.98811e-05
8747 0.189784
8748 0.1895
8749 0.123565
8750 1
8751 0.00668523
8752 0.000747613
8753 0.00324957
8754 0.00185021
8755 1.04598e-06
8756 4.255e-06
8757 1.51347e-06
8758 6.27765e-07
8759 4.05258e-05
8760 8.04009e-05
8761 1.19218e-05
8762 5.37067e-05
8763 0.000108826
8764 0.000120525
8765 0.000119518
8766 0.000512702
8767 0.222966
8768 1
8769 0.228287
8770 0.1389
8771 0.184602
8772 0.0522526
8773 0.0776045
8774 0.131174
8775 4.44517e-05
8776 1.92274e-05
8777 2.34866e-05
8778 0.000104473
8779 0.00015009
8780 0.00138943
8781 0.000715924
8782 0.000132108
8783 0.00200003
8784 0.00497657
8785 0.00010332
8786 0.000152632
8787 0.000479354
8788 0.000303846
8789 1.3239e-06
8790 2.81644e-07
8791 3.13867e-07
8792 1.5283e-06
8793 2.3224e-07
8794 1.00975e-06
8795 2.00511e-07
8796 2.41987e-07
8797 1
8798 0.176186
8799 1
8800 1
8801 0.000261186
8802 5.50163e-05
8803 0.000146733
8804 6.73373e-05
8805 0.116187
8806 0.0579833
8807 0.123784
8808 0.221861
8809 1
8810 1
8811 1
8812 0.207423
8813 0.028462
8814 0.0136588
8815 0.0124379
8816 1
8817 0.211076
8818 1
8819 0.179443
8820 0.0116276
8821 0.0123812
8822 0.0522607
8823 0.0128483
8824 0.000790198
8825 0.000617693
8826 0.000471381
8827 0.000147173
8828 0.0587014
8829 0.0358377
8830 0.144334
8831 0.0513026
8832 0.134816
8833 0.227643
8834 0.140502
8835 1
8836 9.15508e-05
8837 6.50388e-05
8838 0.000369692
8839 8.13111e-05
8840 0.00176086
8841 0.00182163
8842 0.0100124
8843 0.00826826
8844 4.11049e-05
8845 0.000114165
8846 0.000331655
8847 0.000220123
8848 0.000209236
8849 4.04593e-05
8850 0.000178792
8851 4.19433e-05
8852 1
8853 0.207792
8854 1
8855 1
8856 0.0101303
8857 0.0124125
8858 0.0104225
8859 0.00186609
8860 0.00620899
8861 0.00103449
8862 0.00140957
8863 0.00768557
8864 0.00357926
8865 0.00177476
8866 0.00119311
8867 5.927e-06
8868 6.84509e-06
8869 5.98519e-06
8870 3.92937e-05
8871 0.16623
8872 0.0369876
8873 0.159436
8874 0.0213658
8875 0.00697132
8876 0.00399402
8877 0.00441906
8878 0.0434092
8879 0.0567114
8880 0.0364754
8881 0.0105728
8882 0.0034571
8883 0.00673736
8884 0.0200327
8885 0.0093468
8886 2.91409e-06
8887 5.13804e-07
8888 3.94029e-06
8889 1.40853e-06
8890 0.000455246
8891 0.0018621
8892 0.000445828
8893 0.00039673
8894 1.73995e-05
8895 2.37743e-06
8896 5.68339e-06
8897 5.8411e-06
8898 1
8899 1
8900 0.181311
8901 0.128505
8902 0.155373
8903 0.166744
8904 0.199939
8905 1
8906 2.7648e-05
8907 9.36902e-06
8908 2.19994e-05
8909 5.07715e-05
8910 0.00318356
8911 0.00110821
8912 0.000521597
8913 0.0027529
8914 4.63968e-05
8915 0.000106708
8916 0.00017682
8917 4.70004e-05
8918 0.0101883
8919 0.0151002
8920 0.0384541
8921 0.00451195
8922 0.000592103
8923 0.00383517
8924 0.00104467
8925 0.000860606
8926 0.0187391
8927 0.00787069
8928 0.0501511
8929 0.00854301
8930 6.46089e-07
8931 3.48728e-06
8932 3.64545e-06
8933 4.33831e-06
8934 2.78369e-05
8935 2.79226e-05
8936 3.15076e-05
8937 5.86711e-06
8938 0.0485067
8939 0.184871
8940 0.183663
8941 0.0446791
8942 2.01012e-05
8943 8.04197e-06
8944 1.33209e-05
8945 3.40961e-06
8946 0.000169631
8947 0.000616234
8948 0.00103193
8949 0.000994665
8950 0.0111435
8951 0.0673
8952 0.059824
8953 0.0131627
8954 0.0463466
8955 0.0470858
8956 0.0120512
8957 0.042138
8958 0.0601932
8959 0.240265
8960 0.13007
8961 0.118608
8962 0.0442202
8963 0.0585871
8964 0.0448515
8965 0.0140282
8966 0.00597433
8967 0.0271014
8968 0.0421072
8969 0.0321867
8970 0.00565813
8971 0.000919463
8972 0.00303549
8973 0.00547739
8974 0.0201832
8975 0.130786
8976 0.0231145
8977 0.0911428
8978 0.0499625
8979 0.00702902
8980 0.00666071
8981 0.00849854
8982 0.158234
8983 0.212317
8984 0.204802
8985 1
8986 0.00021021
8987 0.000362515
8988 0.00105524
8989 3.02889e-07
8990 2.48767e-07
8991 2.31016e-07
8992 4.74759e-05
8993 3.22672e-05
8994 1.3296e-05
8995 6.51691e-05
8996 0.164318
8997 0.0506479
8998 0.0393951
8999 0.192115
9000 0.25337
9001 1
9002 0.181175
9003 0.106865
9004 0.00616275
9005 0.0174565
9006 0.037919
9007 0.0381899
9008 0.00225215
9009 0.00786009
9010 0.00768293
9011 0.0035999
9012 6.44446e-05
9013 1.18664e-05
9014 1.28655e-05
9015 1.04143e-05
9016 0.145751
9017 0.164501
9018 0.0391678
9019 0.200728
9020 0.195835
9021 0.0320297
9022 0.120361
9023 0.214555
9024 1
9025 0.150286
9026 0.201173
9027 0.00480407
9028 0.0341088
9029 0.0105375
9030 0.00450761
9031 0.0107426
9032 0.0836984
9033 0.0146657
9034 0.0177408
9035 0.000235592
9036 0.000243819
9037 0.000142232
9038 3.15069e-05
9039 0.00758008
9040 0.0157745
9041 0.036987
9042 0.0132303
9043 0.249999
9044 0.177862
9045 0.138682
9046 0.0399061
9047 0.0643366
9048 0.038273
9049 0.162392
9050 0.0403367
9051 0.0374547
9052 0.0304404
9053 0.0278216
9054 0.00795183
9055 0.000154853
9056 0.000663424
9057 7.72676e-05
9058 0.000379767
9059 1
9060 0.164817
9061 1
9062 0.110187
9063 0.00129999
9064 0.000346951
9065 0.00367513
9066 0.00231089
9067 0.000842964
9068 0.00501319
9069 5.46395e-05
9070 5.1946e-05
9071 0.000130363
9072 1.13965e-05
9073 2.68143e-05
9074 1.03325e-05
9075 1.02596e-05
9076 4.28894e-05
9077 0.0479292
9078 0.0410337
9079 0.0492047
9080 0.200011
9081 0.169264
9082 1
9083 1
9084 0.000396561
9085 6.25597e-05
9086 0.000226913
9087 9.50108e-05
9088 1
9089 0.12539
9090 0.176535
9091 0.20814
9092 0.0450416
9093 0.0533197
9094 0.0883547
9095 9.10273e-05
9096 0.000157754
9097 0.000246942
9098 0.000734636
9099 0.172521
9100 0.195518
9101 1
9102 0.0769124
9103 0.214935
9104 0.247814
9105 0.221517
9106 1
9107 0.147613
9108 1
9109 0.121005
9110 0.00011539
9111 0.000252818
9112 0.000512663
9113 0.000421871
9114 0.134429
9115 0.146848
9116 0.0485119
9117 3.23918e-05
9118 2.71397e-05
9119 0.0001486
9120 2.71263e-05
9121 5.32867e-05
9122 5.55845e-05
9123 0.000291616
9124 6.71139e-05
9125 0.00534812
9126 0.00136978
9127 0.00125632
9128 0.00160369
9129 0.171795
9130 1
9131 0.129958
9132 1
9133 0.132466
9134 1
9135 0.212545
9136 1
9137 0.000606628
9138 0.00204479
9139 0.00244112
9140 0.00300765
9141 0.180469
9142 0.153729
9143 0.192111
9144 1
9145 1
9146 0.19
9147 0.200988
9148 1
9149 0.0871661
9150 0.0380752
9151 0.191983
9152 0.187745
9153 0.156602
9154 1
9155 0.164878
9156 0.000926456
9157 0.000783408
9158 0.0043905
9159 0.00536145
9160 0.00263362
9161 0.0022259
9162 0.00236143
9163 0.00900127
9164 0.0289642
9165 0.0512075
9166 0.0536056
9167 0.0115392
9168 4.63472e-05
9169 4.34711e-05
9170 0.000186049
9171 5.09337e-05
9172 0.222778
9173 0.0776943
9174 1
9175 0.183128
9176 0.000206885
9177 0.000496073
9178 0.000770597
9179 0.00178824
9180 0.000376501
9181 0.00501401
9182 0.00670124
9183 0.0306067
9184 0.0239883
9185 0.0282506
9186 0.0140106
9187 0.0799334
9188 0.00360741
9189 0.00180317
9190 0.00876147
9191 0.00104556
9192 0.186642
9193 1
9194 0.152853
9195 0.189436
9196 0.148307
9197 0.154533
9198 1
9199 0.00841717
9200 0.0011668
9201 0.00326076
9202 4.6596e-05
9203 0.000212537
9204 0.000127969
9205 0.00043305
9206 4.49577e-07
9207 1.99209e-06
9208 3.83526e-07
9209 2.31541e-06
9210 1.0428e-05
9211 2.4772e-05
9212 5.9471e-06
9213 6.66123e-05
9214 0.00251272
9215 0.00194479
9216 0.00236577
9217 0.0103026
9218 0.0640582
9219 0.129037
9220 0.0181102
9221 0.0306107
9222 2.44635e-05
9223 8.63253e-05
9224 2.73764e-05
9225 0.000114738
9226 0.151711
9227 0.0632077
9228 0.0402598
9229 0.0260506
9230 0.0018329
9231 0.0020914
9232 0.00749856
9233 0.00153629
9234 3.94271e-05
9235 0.180126
9236 1
9237 0.168339
9238 0.183861
9239 0.00195495
9240 0.0133878
9241 0.00172099
9242 0.00710971
9243 0.0628017
9244 0.024419
9245 0.0822569
9246 0.196922
9247 1
9248 0.130736
9249 0.204849
9250 1
9251 3.92679e-06
9252 4.26085e-06
9253 1.68249e-05
9254 4.20526e-06
9255 1
9256 0.231118
9257 0.203186
9258 1
9259 0.000173378
9260 4.0721e-05
9261 0.000293027
9262 0.000229035
9263 0.000265811
9264 0.000505803
9265 0.000169551
9266 0.000583073
9267 0.001086
9268 0.000198296
9269 0.000618879
9270 0.00106943
9271 0.104283
9272 0.155447
9273 0.0288438
9274 0.0405549
9275 0.00107419
9276 0.000109441
9277 0.000604142
9278 0.000282042
9279 3.51258e-05
9280 9.73355e-06
9281 6.24697e-05
9282 6.19926e-05
9283 0.158356
9284 0.0186225
9285 0.116491
9286 0.118177
9287 0.0346127
9288 0.0413435
9289 0.00514021
9290 0.00957773
9291 0.000422366
9292 0.000113322
9293 0.000618088
9294 0.000364901
9295 0.000346842
9296 0.00171333
9297 0.000385212
9298 0.00315432
9299 0.00748903
9300 0.0173794
9301 0.0124542
9302 0.000586435
9303 0.161231
9304 1
9305 0.19137
9306 0.171389
9307 1
9308 1
9309 0.200522
9310 1
9311 0.179729
9312 1
9313 0.190024
9314 0.196406
9315 0.145082
9316 0.0220951
9317 0.046206
9318 0.039691
9319 1.66254e-05
9320 4.27181e-06
9321 4.01249e-06
9322 4.00128e-06
9323 1
9324 1
9325 1
9326 0.134793
9327 1
9328 1
9329 1
9330 0.000184578
9331 6.05676e-05
9332 0.000201034
9333 2.22051e-05
9334 0.0220616
9335 0.158455
9336 0.162347
9337 0.125762
9338 1
9339 0.231647
9340 1
9341 1
9342 0.000365862
9343 0.00150203
9344 0.000313872
9345 0.00147453
9346 0.117843
9347 1
9348 1
9349 1
9350 0.000353879
9351 0.00189561
9352 0.000299684
9353 0.000877293
9354 0.000682075
9355 0.000922375
9356 9.6818e-06
9357 1.55727e-05
9358 1.54538e-05
9359 2.85225e-06
9360 2.47678e-05
9361 0.000108096
9362 2.07758e-05
9363 1.64346e-05
9364 3.92651e-06
9365 8.49163e-07
9366 5.70893e-06
9367 2.83711e-06
9368 0.000221316
9369 0.000364289
9370 0.000368424
9371 7.23714e-05
9372 4.12209e-05
9373 4.04239e-05
9374 6.98098e-05
9375 0.000205525
9376 1
9377 1
9378 1
9379 0.1992
9380 0.000119221
9381 0.000854389
9382 0.000583403
9383 0.0001341
9384 5.30338e-05
9385 8.76142e-05
9386 6.27181e-05
9387 1.63483e-05
9388 0.0193697
9389 0.0521608
9390 0.0107425
9391 0.0115732
9392 1
9393 0.217082
9394 1
9395 0.186729
9396 0.0125249
9397 0.00176432
9398 0.00107277
9399 0.00235521
9400 0.000567516
9401 5.21648e-07
9402 1.79039e-06
9403 2.54208e-06
9404 1.72843e-06
9405 0.000188754
9406 0.000821783
9407 0.000683676
9408 0.00127553
9409 3.05654e-06
9410 1.13564e-05
9411 1.77591e-05
9412 2.66498e-05
9413 0.175107
9414 0.172218
9415 1
9416 9.73006e-07
9417 1.07522e-06
9418 1.31717e-06
9419 6.08159e-06
9420 1
9421 1
9422 0.166375
9423 0.00134468
9424 0.000221374
9425 0.000233553
9426 0.000259446
9427 5.54845e-06
9428 9.57712e-07
9429 4.63871e-06
9430 8.36469e-06
9431 0.0355636
9432 0.00871703
9433 0.0734102
9434 0.0262912
9435 4.06951e-06
9436 8.18917e-06
9437 1.61626e-06
9438 1.84279e-06
9439 0.0012242
9440 0.000375726
9441 0.00174148
9442 1.00962e-05
9443 3.81343e-05
9444 4.07732e-05
9445 0.00035797
9446 8.6835e-05
9447 5.26624e-05
9448 0.000147353
9449 2.48426e-05
9450 4.17251e-06
9451 5.68637e-06
9452 8.75962e-06
9453 9.23277e-05
9454 2.38209e-05
9455 4.03337e-05
9456 0.000183248
9457 1
9458 0.157048
9459 1
9460 1
9461 0.0036822
9462 0.00583181
9463 0.0241824
9464 0.0030786
9465 0.00400947
9466 0.0379021
9467 0.0171938
9468 0.00819839
9469 0.000253731
9470 0.000218381
9471 6.24802e-05
9472 0.000286817
9473 0.000154325
9474 2.67779e-05
9475 0.000132852
9476 0.000146368
9477 0.000116807
9478 0.000472103
9479 8.58074e-05
9480 0.000116123
9481 0.000273173
9482 0.000101862
9483 0.000711571
9484 2.41401e-05
9485 0.000177712
9486 2.46031e-05
9487 0.00137285
9488 0.00156254
9489 0.00694325
9490 0.00182254
9491 0.00016202
9492 0.000134802
9493 0.000149233
9494 3.75911e-05
9495 0.000260742
9496 0.00117022
9497 0.00109328
9498 0.000249444
9499 0.0328942
9500 0.168047
9501 1
9502 0.179354
9503 0.159135
9504 0.168725
9505 1
9506 1
9507 0.164342
9508 1
9509 0.173586
9510 0.16048
9511 1
9512 0.199826
9513 0.000886406
9514 0.236987
9515 1
9516 1
9517 0.12187
9518 0.173683
9519 0.151226
9520 1
9521 0.17511
9522 1.88767e-05
9523 4.02934e-05
9524 2.38449e-05
9525 7.79598e-05
9526 4.33432e-06
9527 8.12317e-07
9528 5.9835e-06
9529 2.75857e-06
9530 0.00556417
9531 0.0138298
9532 0.00356447
9533 0.0232405
9534 0.0103534
9535 0.00921878
9536 0.0363543
9537 0.154403
9538 0.190754
9539 1
9540 1
9541 3.35151e-05
9542 6.59866e-06
9543 3.23168e-05
9544 0.0304796
9545 0.00830868
9546 0.00683458
9547 0.0461383
9548 0.000653392
9549 0.000293452
9550 0.00155273
9551 0.000369826
9552 0.00160618
9553 0.00738109
9554 0.00537712
9555 0.00303059
9556 0.00141837
9557 1
9558 1
9559 1
9560 0.159722
9561 0.000252207
9562 0.000159565
9563 0.000103593
9564 0.00084975
9565 0.00363498
9566 0.00307992
9567 0.00808658
9568 0.0222932
9569 0.000855384
9570 0.00189108
9571 0.000229223
9572 0.000352756
9573 0.00631963
9574 0.00105315
9575 0.0104185
9576 0.00216763
9577 4.21182e-06
9578 5.0761e-07
9579 2.05307e-06
9580 3.41202e-06
9581 0.00101989
9582 0.00133798
9583 0.00096714
9584 0.0084129
9585 0.00296428
9586 0.000861076
9587 0.00173012
9588 0.00703935
9589 5.58561e-05
9590 5.15019e-05
9591 4.2958e-05
9592 0.000150882
9593 4.01462e-05
9594 1.89408e-05
9595 0.000177619
9596 4.87379e-05
9597 3.39523e-05
9598 0.000260383
9599 3.72873e-05
9600 3.41794e-05
9601 0.1897
9602 0.168906
9603 0.171692
9604 0.0466765
9605 0.00493892
9606 0.00896199
9607 0.0306206
9608 0.00880956
9609 9.83384e-06
9610 5.8983e-05
9611 1.32178e-05
9612 1.26985e-05
9613 0.00108327
9614 0.000231482
9615 0.00146465
9616 0.000395682
9617 0.000362637
9618 0.000125003
9619 6.97212e-05
9620 0.000107589
9621 0.000257805
9622 0.000419518
9623 0.000193883
9624 8.36858e-05
9625 2.96198e-06
9626 1.31914e-05
9627 1.18757e-05
9628 1.48511e-05
9629 7.02588e-05
9630 0.000105846
9631 0.000377507
9632 5.2748e-05
9633 8.22033e-05
9634 1.77432e-05
9635 7.87829e-05
9636 6.9954e-05
9637 0.140584
9638 1
9639 0.125023
9640 0.0002968
9641 0.000138805
9642 3.27549e-05
9643 8.59363e-05
9644 1
9645 1
9646 0.127193
9647 0.188409
9648 1.15249e-05
9649 1.01501e-05
9650 5.70251e-05
9651 7.92384e-06
9652 0.0221862
9653 0.131999
9654 0.134566
9655 0.108336
9656 0.131855
9657 1
9658 1
9659 1
9660 0.00463637
9661 0.016883
9662 0.0279823
9663 0.0041597
9664 0.00181772
9665 0.0131278
9666 0.00530103
9667 3.87096e-05
9668 6.48301e-06
9669 9.84943e-05
9670 1.04219e-05
9671 0.177133
9672 0.200966
9673 0.113108
9674 0.0437727
9675 0.0173332
9676 0.00738287
9677 0.00442419
9678 0.00107408
9679 0.00555958
9680 0.00412939
9681 0.0137918
9682 0.00169337
9683 0.00316878
9684 0.000282105
9685 7.50963e-05
9686 0.000265879
9687 0.000993361
9688 6.24761e-05
9689 8.58217e-06
9690 2.26732e-05
9691 1.78028e-05
9692 6.95523e-05
9693 6.30625e-05
9694 0.000104455
9695 1.82114e-05
9696 0.0173657
9697 0.00791088
9698 0.0422571
9699 0.00889324
9700 0.0163452
9701 1
9702 0.214122
9703 1
9704 1
9705 0.00211374
9706 0.0024464
9707 0.00983537
9708 0.00190912
9709 0.0236988
9710 0.00551224
9711 0.0127326
9712 0.00126331
9713 0.000243068
9714 0.00154954
9715 0.0370152
9716 0.164616
9717 0.112312
9718 0.172027
9719 0.000334764
9720 0.000710722
9721 6.83352e-05
9722 1.41169e-05
9723 1.22379e-05
9724 1.34869e-05
9725 0.0535738
9726 4.672e-05
9727 0.000254283
9728 8.85016e-05
9729 8.38989e-05
9730 0.00280813
9731 0.0196575
9732 0.0105867
9733 0.00631115
9734 0.027335
9735 0.00601352
9736 0.0513834
9737 0.0272954
9738 1
9739 0.161838
9740 0.240433
9741 1
9742 0.181514
9743 0.128909
9744 0.0349863
9745 0.167064
9746 0.0439879
9747 0.0611465
9748 0.0115486
9749 0.0561479
9750 0.00354313
9751 0.000576362
9752 0.00155797
9753 0.000557268
9754 1.35161e-05
9755 7.37066e-05
9756 7.88888e-05
9757 1.86e-05
9758 1.06182e-05
9759 5.65689e-05
9760 1.21795e-05
9761 5.97432e-05
9762 3.80452e-06
9763 8.70074e-07
9764 3.82893e-06
9765 8.37962e-07
9766 1
9767 1
9768 0.21794
9769 1
9770 3.10215e-06
9771 6.07347e-06
9772 8.99091e-07
9773 0.00407854
9774 0.00768461
9775 0.00162466
9776 0.00151652
9777 0.00409872
9778 0.00131146
9779 0.00818988
9780 0.00121361
9781 0.102923
9782 0.0421403
9783 0.022731
9784 0.162554
9785 0.000114772
9786 0.000133268
9787 0.000943074
9788 0.000184421
9789 0.00106129
9790 0.000516393
9791 0.210812
9792 0.163774
9793 0.0133879
9794 0.0111722
9795 0.00661652
9796 0.0431914
9797 4.94388e-05
9798 0.000254787
9799 0.000286742
9800 4.61543e-06
9801 4.57667e-06
9802 5.88613e-06
9803 2.47496e-05
9804 1.9332e-06
9805 1.02433e-05
9806 6.72747e-06
9807 1.35555e-05
9808 0.141562
9809 1
9810 1
9811 1
9812 0.420532
9813 0.223623
9814 1
9815 0.222853
9816 0.222307
9817 0.154397
9818 1
9819 0.183887
9820 0.0104059
9821 0.00135588
9822 0.00250984
9823 0.00460841
9824 0.0208131
9825 0.00915416
9826 0.00319693
9827 0.0189832
9828 0.0158087
9829 0.000144456
9830 0.000373656
9831 6.59989e-05
9832 0.000115115
9833 0.000238808
9834 0.000204149
9835 4.48335e-05
9836 4.80466e-05
9837 0.136142
9838 0.128151
9839 1
9840 0.00226521
9841 0.00154704
9842 0.00922443
9843 0.00235875
9844 0.185387
9845 1
9846 1
9847 1
9848 0.0564035
9849 0.159026
9850 0.0567232
9851 0.0266076
9852 0.00349384
9853 0.00321028
9854 0.0104648
9855 0.176273
9856 1
9857 0.193178
9858 1
9859 3.58001e-06
9860 4.79667e-07
9861 2.29295e-06
9862 2.54831e-06
9863 0.010912
9864 0.0179288
9865 0.0379139
9866 0.0108089
9867 0.000480837
9868 0.000348972
9869 0.000124874
9870 0.000753364
9871 0.0138268
9872 0.00233316
9873 0.00948244
9874 0.0154408
9875 0.0383361
9876 0.0444449
9877 0.0136339
9878 0.0281019
9879 4.64225e-08
9880 1.85325e-07
9881 4.6661e-08
9882 1.69483e-07
9883 0.000300187
9884 0.000868436
9885 0.000324903
9886 7.80471e-05
9887 0.000290433
9888 0.00030821
9889 0.00059029
9890 0.0014427
9891 0.0012466
9892 0.00391857
9893 0.0143772
9894 0.0248571
9895 0.00338575
9896 0.0144984
9897 0.00036795
9898 0.00054724
9899 0.00213217
9900 0.00189929
9901 0.000565673
9902 0.000166902
9903 0.00100097
9904 0.000231617
9905 0.000267922
9906 0.000275902
9907 0.0249345
9908 0.029136
9909 0.00750156
9910 0.0184052
9911 0.000315293
9912 4.73761e-05
9913 0.000144991
9914 0.000219999
9915 0.000225711
9916 7.47249e-05
9917 0.000403649
9918 0.000165183
9919 1
9920 0.194981
9921 1
9922 1
9923 1
9924 0.183233
9925 0.196414
9926 0.0783534
9927 0.040011
9928 0.179963
9929 0.160289
9930 0.160876
9931 0.000402189
9932 0.00101449
9933 0.000211041
9934 1
9935 0.16101
9936 1
9937 8.68496e-05
9938 4.64417e-05
9939 1.23716e-05
9940 5.12296e-05
9941 0.0507924
9942 0.151281
9943 0.207548
9944 0.0471738
9945 0.121345
9946 0.0231227
9947 0.0183569
9948 0.0394663
9949 0.14741
9950 0.0827212
9951 0.166609
9952 0.0266063
9953 0.0273178
9954 0.0235435
9955 0.0468546
9956 0.144165
9957 0.000599375
9958 0.000247075
9959 6.3916e-05
9960 0.000316715
9961 0.0473754
9962 0.183325
9963 0.0498247
9964 0.154161
9965 0.143665
9966 0.0282368
9967 0.0306007
9968 0.00382216
9969 0.00631808
9970 0.00122513
9971 0.131134
9972 0.0600184
9973 0.0383048
9974 0.19537
9975 0.0391226
9976 0.146693
9977 0.0170474
9978 0.0191437
9979 1.86864e-05
9980 5.15893e-06
9981 2.48659e-05
9982 5.12649e-06
9983 0.000368255
9984 0.152127
9985 1
9986 1
9987 0.162041
9988 1.37823e-05
9989 1.59968e-05
9990 1.49228e-05
9991 6.37614e-05
9992 0.000558025
9993 0.00477613
9994 0.00336717
9995 0.00264334
9996 0.000937935
9997 0.000169799
9998 0.00159775
9999 0.00140888
10000 0.00169119
10001 0.0062562
10002 0.001125
10003 0.00661412
10004 0.00174088
10005 0.000980873
10006 0.0101038
10007 0.0122726
10008 0.00478477
10009 0.0433212
10010 1
10011 1
10012 0.126373
10013 1
10014 0.049851
10015 0.069173
10016 0.198047
10017 0.0014646
10018 0.003725
10019 0.00170897
10020 0.00331219
10021 0.013973
10022 0.00283015
10023 0.0103035
10024 2.62446e-06
10025 1.72605e-06
10026 7.80319e-06
10027 5.2602e-06
10028 0.000104266
10029 1.97294e-05
10030 6.76945e-05
10031 0.0214156
10032 0.0515341
10033 0.0119042
10034 0.159456
10035 1
10036 1
10037 1
10038 0.200548
10039 0.0461042
10040 0.125147
10041 0.040696
10042 0.00154441
10043 0.00286018
10044 0.000893316
10045 0.00601642
10046 0.00138175
10047 0.000568162
10048 0.000707913
10049 0.00177956
10050 5.4318e-05
10051 0.000620452
10052 0.000198136
10053 8.13913e-06
10054 8.35454e-06
10055 1.12005e-05
10056 1.84369e-06
10057 8.35746e-05
10058 6.83936e-05
10059 1.66848e-05
10060 7.7689e-05
10061 0.175096
10062 1
10063 0.190303
10064 0.150938
10065 0.00314938
10066 9.84186e-06
10067 1.11954e-05
10068 2.07959e-06
10069 9.29764e-06
10070 0.000893448
10071 0.000232564
10072 0.000462037
10073 0.00125551
10074 1
10075 0.151562
10076 1
10077 0.222714
10078 7.68247e-05
10079 5.5855e-05
10080 1.6552e-05
10081 1
10082 1
10083 1
10084 0.140771
10085 1
10086 0.169467
10087 1
10088 1
10089 0.000719095
10090 0.0013582
10091 0.0016856
10092 0.000266876
10093 0.00962964
10094 0.00912305
10095 0.0465743
10096 0.009932
10097 0.000427763
10098 0.0017729
10099 3.90088e-05
10100 7.67196e-06
10101 7.32023e-06
10102 3.79754e-05
10103 0.0342522
10104 0.0409058
10105 0.0372685
10106 0.15452
10107 0.000104773
10108 7.43418e-05
10109 8.56927e-05
10110 1.93033e-05
10111 1.7716e-06
10112 2.29042e-06
10113 3.9819e-07
10114 2.72255e-06
10115 0.0112427
10116 0.0434877
10117 0.0364848
10118 0.0111093
10119 0.00240018
10120 0.000594469
10121 0.000494481
10122 0.000575896
10123 8.07381e-05
10124 4.78943e-05
10125 7.29962e-05
10126 1.73751e-05
10127 0.000107935
10128 6.80616e-05
10129 0.000153066
10130 1
10131 0.156012
10132 1
10133 1
10134 0.133448
10135 0.138668
10136 0.032731
10137 0.0217123
10138 6.2732e-05
10139 4.13508e-05
10140 1.87461e-05
10141 0.000123541
10142 6.98839e-05
10143 0.000428277
10144 9.8044e-05
10145 0.000108323
10146 0.12249
10147 0.163347
10148 1
10149 0.122738
10150 0.113659
10151 0.0436631
10152 6.44697e-05
10153 7.59762e-05
10154 4.26849e-05
10155 1.25242e-05
10156 0.0143692
10157 0.00315515
10158 0.00951623
10159 0.00304825
10160 0.0109988
10161 0.0252091
10162 0.0033087
10163 0.0741156
10164 0.179196
10165 0.179803
10166 1
10167 3.43446e-05
10168 8.1922e-06
10169 1.53964e-05
10170 0.00543353
10171 0.00111605
10172 0.00629506
10173 0.00117758
10174 0.000532782
10175 0.000153644
10176 0.000711952
10177 0.000254152
10178 9.87409e-05
10179 2.64424e-05
10180 0.000116176
10181 0.000153799
10182 0.00123272
10183 0.000138498
10184 0.00021675
10185 0.000399357
10186 0.000138877
10187 2.78045e-05
10188 2.6495e-05
10189 2.36697e-05
10190 2.62104e-05
10191 3.21385e-05
10192 0.000139252
10193 6.92906e-05
10194 0.176786
10195 1
10196 0.129985
10197 0.0372715
10198 0.0159831
10199 0.0409934
10200 1
10201 0.178235
10202 1
10203 4.11205e-06
10204 4.31734e-06
10205 2.09378e-06
10206 6.4859e-07
10207 1
10208 1
10209 1
10210 0.198747
10211 1.91133e-05
10212 0.000236872
10213 3.1214e-05
10214 0.000105749
10215 0.00815897
10216 0.00229374
10217 0.00513101
10218 0.0129666
10219 1
10220 1
10221 1
10222 0.294602
10223 0.0310095
10224 0.159069
10225 0.0510878
10226 0.0265122
10227 4.65637e-06
10228 2.49623e-05
10229 4.12832e-06
10230 5.20371e-06
10231 0.207358
10232 1
10233 0.151339
10234 1
10235 3.75504e-05
10236 6.16651e-05
10237 0.000187173
10238 0.000375416
10239 2.11824e-05
10240 2.35366e-05
10241 2.07674e-05
10242 7.65681e-05
10243 0.00488864
10244 0.00422468
10245 0.0220119
10246 0.0120522
10247 0.147988
10248 0.0914347
10249 0.420465
10250 4.04714e-05
10251 1.32306e-05
10252 1.19446e-05
10253 6.85924e-05
10254 0.17976
10255 0.0534244
10256 0.241299
10257 0.153984
10258 4.46317e-05
10259 2.51197e-05
10260 6.73188e-06
10261 9.2274e-05
10262 0.014096
10263 0.00381389
10264 0.000672801
10265 0.00204238
10266 0.000940964
10267 0.00412639
10268 1
10269 0.135618
10270 1
10271 0.00783555
10272 0.00213338
10273 0.0016643
10274 0.00302967
10275 0.000208142
10276 0.000783348
10277 0.000746793
10278 0.000119403
10279 1.58865e-05
10280 3.25978e-06
10281 1.25296e-05
10282 1.80965e-05
10283 5.48315e-05
10284 5.79792e-05
10285 0.000227222
10286 0.172869
10287 1
10288 0.185606
10289 4.44657e-05
10290 0.000101867
10291 3.45999e-05
10292 1.92817e-05
10293 7.19211e-06
10294 2.13054e-05
10295 3.80778e-05
10296 0.00110258
10297 0.00016104
10298 0.00456149
10299 0.0184301
10300 0.00411539
10301 0.0205739
10302 0.0517894
10303 0.0114433
10304 0.0406707
10305 0.0386904
10306 0.02346
10307 0.00572096
10308 0.0184518
10309 1.109e-05
10310 9.02333e-05
10311 2.0009e-05
10312 2.37063e-05
10313 1.37713e-05
10314 1.5015e-05
10315 4.49427e-05
10316 7.29213e-06
10317 0.0456851
10318 0.02353
10319 0.00508659
10320 0.0164192
10321 0.0160799
10322 0.0250593
10323 0.000507991
10324 0.000158073
10325 0.000783991
10326 0.00067017
10327 6.80248e-07
10328 3.27578e-06
10329 9.42667e-07
10330 7.4921e-07
10331 0.119221
10332 1
10333 1
10334 0.199391
10335 0.185646
10336 0.0575302
10337 0.0487398
10338 0.0105891
10339 0.00103065
10340 0.00279045
10341 0.0040345
10342 5.03484e-05
10343 0.000334762
10344 8.43579e-05
10345 0.00169191
10346 0.00178508
10347 0.000304725
10348 0.000907024
10349 0.000105365
10350 0.000110092
10351 8.95356e-05
10352 2.47109e-05
10353 1
10354 1
10355 0.199206
10356 0.195836
10357 0.0178708
10358 0.0299057
10359 0.0129031
10360 0.00415944
10361 1.17373e-05
10362 4.58201e-05
10363 5.36293e-05
10364 1.0327e-05
10365 3.42065e-05
10366 6.17317e-06
10367 2.10852e-05
10368 6.06475e-06
10369 0.127219
10370 0.137177
10371 0.148089
10372 1
10373 7.41826e-05
10374 2.10258e-05
10375 5.52664e-05
10376 5.44358e-05
10377 0.000457549
10378 0.00016063
10379 0.000845682
10380 0.000189206
10381 1.72014e-05
10382 2.86265e-05
10383 5.38155e-06
10384 1.1166e-05
10385 0.00492415
10386 0.00104832
10387 0.00590368
10388 0.00160103
10389 6.50483e-05
10390 1.85841e-05
10391 3.19034e-05
10392 0.000351264
10393 0.000230779
10394 0.00101634
10395 0.000151748
10396 0.00502679
10397 0.0317938
10398 0.00606954
10399 0.0299482
10400 0.0033449
10401 0.00473603
10402 0.00125476
10403 0.00801617
10404 0.00129413
10405 0.00145913
10406 0.00175401
10407 0.00701367
10408 0.00181804
10409 0.0108806
10410 0.000873691
10411 0.00197173
10412 0.00612519
10413 0.00154466
10414 1
10415 0.225569
10416 1
10417 0.225139
10418 1
10419 0.0931094
10420 0.0789799
10421 0.0391626
10422 0.0135188
10423 0.0548137
10424 0.00883272
10425 0.0563193
10426 0.196631
10427 0.152052
10428 0.0390387
10429 0.179072
10430 1
10431 1
10432 1
10433 1
10434 0.125627
10435 0.219582
10436 0.000584124
10437 0.00010921
10438 0.000396511
10439 0.000146518
10440 0.0176666
10441 0.00912422
10442 4.48501e-05
10443 1.39525e-05
10444 6.56475e-05
10445 1
10446 1
10447 0.000650019
10448 0.000620766
10449 0.000796574
10450 0.00262545
10451 1
10452 1
10453 1
10454 0.158146
10455 0.0016367
10456 0.00124198
10457 0.007918
10458 0.00176638
10459 0.021875
10460 0.00514231
10461 0.0205521
10462 0.00895876
10463 0.0389049
10464 0.00376982
10465 0.0110253
10466 0.0176156
10467 0.0329563
10468 0.00606086
10469 0.00669353
10470 0.138828
10471 0.0315348
10472 0.0311632
10473 0.161957
10474 0.0106925
10475 0.0101657
10476 0.00206667
10477 0.000477277
10478 0.00211644
10479 0.00428587
10480 0.00286844
10481 0.0159202
10482 0.00360878
10483 0.00448939
10484 0.000135604
10485 0.000133227
10486 3.99661e-05
10487 0.000395627
10488 0.00102829
10489 0.000835285
10490 0.000239712
10491 0.000386207
10492 0.150811
10493 0.126045
10494 1
10495 1
10496 0.00140904
10497 0.000331077
10498 0.000936108
10499 0.0002371
10500 0.000307914
10501 0.00010185
10502 0.00025916
10503 2.59843e-05
10504 9.22209e-05
10505 0.000172358
10506 7.03382e-05
10507 0.00152999
10508 0.000396355
10509 0.00121213
10510 0.000299738
10511 2.22477e-05
10512 5.48782e-06
10513 4.51779e-05
10514 5.56796e-06
10515 0.0163983
10516 0.0166079
10517 0.122875
10518 0.0537016
10519 0.180026
10520 0.120242
10521 1
10522 0.220544
10523 0.000670213
10524 0.000708255
10525 0.00210186
10526 0.000162933
10527 0.00145511
10528 0.00794985
10529 0.00115632
10530 0.00129929
10531 1.57645e-06
10532 1.83262e-06
10533 4.29976e-07
10534 0.030504
10535 0.011674
10536 0.0415517
10537 1
10538 1
10539 0.000360718
10540 0.000593017
10541 0.00161215
10542 0.000212077
10543 1.33838e-07
10544 6.88102e-07
10545 1.26743e-07
10546 1.50406e-07
10547 0.000370956
10548 0.000459972
10549 0.00175188
10550 0.00068495
10551 4.66319e-05
10552 8.14984e-06
10553 9.59981e-06
10554 7.84032e-06
10555 0.00231023
10556 0.0048178
10557 0.000874603
10558 0.00554388
10559 3.42405e-06
10560 1.25839e-05
10561 3.35802e-06
10562 1.73691e-05
10563 0.170043
10564 0.187297
10565 0.0454424
10566 0.0567267
10567 1
10568 0.211946
10569 1
10570 0.21503
10571 1.75387e-06
10572 3.05468e-07
10573 4.12323e-06
10574 3.02414e-07
10575 0.000811043
10576 0.00291452
10577 0.000804872
10578 0.00084824
10579 5.41054e-06
10580 2.40049e-05
10581 5.21352e-06
10582 2.42468e-05
10583 0.0475737
10584 0.00710083
10585 0.0186094
10586 0.0206938
10587 2.28744e-06
10588 8.89528e-06
10589 8.48178e-06
10590 1.15496e-05
10591 1.0787e-05
10592 1.22639e-05
10593 2.76155e-06
10594 9.18474e-06
10595 0.00164402
10596 0.00534242
10597 0.000812031
10598 0.0011931
10599 0.00390249
10600 0.00149428
10601 0.00566039
10602 0.00178441
10603 1.96127e-05
10604 0.000121518
10605 9.81365e-05
10606 4.72343e-05
10607 0.000157871
10608 2.35696e-05
10609 0.000107417
10610 8.90852e-05
10611 0.000278619
10612 0.000226373
10613 5.28543e-05
10614 5.18342e-05
10615 9.49212e-05
10616 0.000211665
10617 7.77944e-05
10618 2.66545e-05
10619 6.33628e-06
10620 2.03978e-05
10621 6.64332e-06
10622 3.27674e-05
10623 0.0195309
10624 0.0468024
10625 0.0730093
10626 0.0395536
10627 0.0254009
10628 0.126475
10629 0.0209689
10630 0.0470226
10631 0.171674
10632 0.134705
10633 0.224833
10634 1
10635 0.099063
10636 0.166716
10637 1
10638 0.189714
10639 0.000239512
10640 0.000337139
10641 0.000375689
10642 6.49442e-05
10643 0.0214403
10644 0.0101255
10645 0.0034062
10646 0.004802
10647 0.00755265
10648 0.00172724
10649 0.000769033
10650 0.000166792
10651 0.000135484
10652 0.000396462
10653 1.8204e-05
10654 3.52617e-06
10655 1.65927e-05
10656 3.26546e-06
10657 4.62035e-06
10658 4.29168e-06
10659 3.86827e-06
10660 1.76699e-05
10661 0.00200513
10662 0.000836513
10663 0.000170378
10664 1
10665 0.180018
10666 1
10667 1
10668 0.0149195
10669 0.00228523
10670 0.00402891
10671 0.00347351
10672 0.000764081
10673 0.00110808
10674 0.00375766
10675 0.0739063
10676 1
10677 0.083286
10678 0.0520572
10679 0.0325371
10680 0.010331
10681 0.0165555
10682 0.125957
10683 0.165325
10684 1
10685 1
10686 0.0304337
10687 0.0567106
10688 0.0641395
10689 0.0176478
10690 0.00124916
10691 0.00549132
10692 0.00115003
10693 0.00982226
10694 0.210016
10695 1
10696 1
10697 1
10698 0.00748261
10699 0.0440752
10700 0.000631242
10701 0.000204214
10702 0.00125044
10703 0.000267714
10704 0.0610816
10705 0.121988
10706 0.0291972
10707 4.71928e-06
10708 7.82952e-06
10709 1.35467e-06
10710 4.75047e-06
10711 1
10712 1
10713 1
10714 0.157374
10715 9.07758e-06
10716 2.29935e-06
10717 9.17422e-06
10718 1.96494e-06
10719 2.72759e-06
10720 1.93232e-06
10721 3.73263e-06
10722 7.04833e-07
10723 0.00641853
10724 0.0086783
10725 0.00197
10726 0.000411165
10727 0.00120422
10728 0.00143479
10729 0.00272014
10730 0.101757
10731 0.126562
10732 0.0497773
10733 0.00556584
10734 0.00118441
10735 0.00118321
10736 0.00623631
10737 0.000826617
10738 0.00233356
10739 0.00498155
10740 1.55494e-05
10741 1.6452e-05
10742 3.21857e-06
10743 3.4993e-06
10744 0.197882
10745 0.0544006
10746 0.209454
10747 0.16585
10748 3.37838e-05
10749 3.03298e-05
10750 0.000164384
10751 2.71085e-05
10752 2.40486e-05
10753 8.10452e-05
10754 2.27465e-05
10755 2.24074e-05
10756 1.88052e-05
10757 7.30261e-05
10758 8.20061e-05
10759 1.8648e-05
10760 0.140016
10761 1
10762 0.121249
10763 0.147913
10764 1.37895e-05
10765 4.13134e-06
10766 1.42953e-05
10767 3.92083e-06
10768 0.00126347
10769 0.000418688
10770 0.0023755
10771 0.000842065
10772 3.39185e-05
10773 0.000212848
10774 0.000139832
10775 5.84265e-05
10776 4.25357e-05
10777 6.70358e-06
10778 6.82189e-06
10779 6.27923e-06
10780 0.176877
10781 0.173824
10782 1
10783 0.113836
10784 0.000755229
10785 0.000278943
10786 0.00112479
10787 4.67319e-05
10788 1.40773e-05
10789 5.52149e-05
10790 0.000140618
10791 3.73334e-07
10792 4.07048e-07
10793 5.94555e-07
10794 2.39575e-06
10795 0.000201051
10796 7.64543e-07
10797 7.96153e-07
10798 2.87178e-06
10799 7.97541e-07
10800 0.000289741
10801 0.000115363
10802 2.75497e-05
10803 9.87208e-05
10804 0.178779
10805 0.153081
10806 1
10807 0.188389
10808 0.0062644
10809 0.0055399
10810 0.00189494
10811 0.00777856
10812 0.000969009
10813 0.000147152
10814 0.000366258
10815 0.00123891
10816 0.000304377
10817 0.000492022
10818 0.00175138
10819 1
10820 1
10821 0.00010863
10822 8.55576e-05
10823 3.4866e-05
10824 0.133784
10825 0.175357
10826 0.0491841
10827 0.220148
10828 0.00021525
10829 0.000925672
10830 0.000206773
10831 0.00112667
10832 0.0304471
10833 0.00549513
10834 0.0124083
10835 0.0227061
10836 0.00173406
10837 0.00952685
10838 4.06562e-05
10839 8.69398e-06
10840 8.2682e-06
10841 0.000164477
10842 3.51687e-05
10843 0.000115053
10844 4.09206e-05
10845 0.0289235
10846 0.0220044
10847 0.056914
10848 0.00239121
10849 0.00794442
10850 0.00148812
10851 0.0025853
10852 0.00891737
10853 0.00302443
10854 0.00455173
10855 0.134586
10856 1
10857 0.106014
10858 0.163702
10859 0.164202
10860 0.00302209
10861 0.0235878
10862 0.00404809
10863 0.00834515
10864 0.000550499
10865 0.000122629
10866 0.000876311
10867 0.00052097
10868 0.193785
10869 0.010336
10870 0.0109988
10871 0.00209304
10872 0.00842942
10873 0.0149325
10874 0.043467
10875 0.0596335
10876 0.0467767
10877 1
10878 0.152566
10879 1
10880 1
10881 0.00304852
10882 0.000705747
10883 0.00499423
10884 0.000769741
10885 0.208139
10886 0.14831
10887 0.171491
10888 1
10889 0.00410901
10890 0.00156454
10891 0.00214722
10892 0.00892023
10893 0.00188633
10894 0.000516783
10895 0.00418317
10896 0.000738799
10897 0.135941
10898 0.16296
10899 0.040908
10900 0.021893
10901 0.0432734
10902 0.0109086
10903 0.208048
10904 0.0601267
10905 0.0482595
10906 0.0435634
10907 7.71508e-05
10908 2.08217e-05
10909 1.94502e-05
10910 0.00137901
10911 0.000305999
10912 0.000461894
10913 0.000310604
10914 0.046612
10915 0.0509209
10916 0.196358
10917 0.145913
10918 0.0639051
10919 0.0310224
10920 0.0280367
10921 0.000146638
10922 0.000134886
10923 0.000237838
10924 0.0498198
10925 0.121917
10926 0.175743
10927 0.221594
10928 0.000277023
10929 0.000180145
10930 0.000556236
10931 0.00106517
10932 1
10933 1
10934 1
10935 0.161598
10936 0.00434866
10937 0.0179984
10938 0.00945458
10939 0.0448601
10940 0.0439716
10941 0.0304001
10942 0.181675
10943 0.173185
10944 0.139626
10945 0.0101029
10946 0.0412232
10947 0.00721355
10948 0.0195085
10949 0.0386046
10950 0.0503289
10951 0.051884
10952 0.0192478
10953 0.123781
10954 0.000218057
10955 4.4702e-05
10956 4.66871e-05
10957 4.89293e-05
10958 9.31192e-05
10959 0.000127218
10960 1.89635e-05
10961 2.25953e-05
10962 0.120373
10963 1
10964 0.204623
10965 0.194383
10966 7.99807e-05
10967 1.99112e-05
10968 4.2057e-05
10969 9.67204e-05
10970 0.000126523
10971 0.000110302
10972 0.000160759
10973 2.86181e-05
10974 0.00157142
10975 0.00103671
10976 0.000226828
10977 0.000791298
10978 0.000301773
10979 0.00188616
10980 0.00143005
10981 0.185302
10982 0.168745
10983 0.188117
10984 0.0545698
10985 7.19409e-05
10986 0.000361669
10987 6.65262e-05
10988 7.32276e-05
10989 1.10755e-05
10990 3.76242e-06
10991 1.29239e-05
10992 2.31884e-06
10993 0.0121058
10994 0.00206472
10995 0.00224795
10996 0.0024837
10997 0.000280065
10998 8.56907e-05
10999 0.000103667
11000 2.70231e-05
11001 2.64723e-05
11002 7.10657e-05
11003 0.000222322
11004 9.98667e-05
11005 0.00786062
11006 0.00149611
11007 0.000262183
11008 0.000181885
11009 0.000169384
11010 0.000816222
11011 1.64278e-05
11012 3.17025e-06
11013 3.23248e-06
11014 1.5292e-05
11015 4.14118e-05
11016 1.25696e-05
11017 2.11993e-05
11018 1.5755e-05
11019 0.0412127
11020 0.00203208
11021 0.000337912
11022 0.00108565
11023 0.00163725
11024 2.43339e-06
11025 9.20691e-07
11026 3.77001e-06
11027 0.000139427
11028 5.06748e-05
11029 1.5137e-05
11030 3.10769e-05
11031 0.000234399
11032 0.00021762
11033 0.000192154
11034 0.001019
11035 1
11036 1
11037 1
11038 0.203939
11039 0.00218467
11040 0.00249746
11041 0.00102906
11042 0.00354768
11043 0.013033
11044 0.00277585
11045 0.00294051
11046 8.53924e-06
11047 1.32879e-06
11048 4.92598e-06
11049 6.9965e-06
11050 0.0235191
11051 0.00713472
11052 0.0484297
11053 0.00854565
11054 0.0363655
11055 0.0363724
11056 0.0240153
11057 0.01361
11058 0.0116056
11059 0.050488
11060 0.0119117
11061 0.00381483
11062 0.101455
11063 0.00441859
11064 0.00301098
11065 0.00193973
11066 0.171531
11067 0.0633469
11068 0.029646
11069 0.141426
11070 1.01315e-05
11071 2.22373e-06
11072 1.26015e-05
11073 1.34531e-05
11074 0.000101357
11075 2.05611e-05
11076 0.000113316
11077 0.000186521
11078 0.0368796
11079 0.0352033
11080 0.0322693
11081 0.151276
11082 1.32031e-05
11083 3.81032e-06
11084 4.41595e-06
11085 0.21356
11086 0.0918044
11087 1
11088 0.159069
11089 1
11090 1
11091 0.200883
11092 0.0639147
11093 0.199395
11094 0.184753
11095 7.32679e-06
11096 4.3227e-05
11097 9.29624e-06
11098 1.03367e-05
11099 0.00653225
11100 0.00192407
11101 0.0013638
11102 0.0037859
11103 0.000681134
11104 0.000427052
11105 0.00274337
11106 1
11107 1
11108 0.261103
11109 0.143098
11110 1.50018e-05
11111 1.36758e-05
11112 1.66523e-05
11113 3.1276e-06
11114 0.000903028
11115 0.00219969
11116 0.00169419
11117 0.000572027
11118 1
11119 1
11120 1
11121 0.113728
11122 0.0131302
11123 0.0119711
11124 0.060177
11125 0.0256413
11126 1
11127 0.182553
11128 0.0460925
11129 0.0323226
11130 0.0378815
11131 0.00618622
11132 0.00405416
11133 0.00184437
11134 0.00739313
11135 2.17792e-05
11136 2.02295e-05
11137 4.6529e-06
11138 3.03075e-05
11139 0.012505
11140 0.00266533
11141 0.0189197
11142 0.00881895
11143 0.0147079
11144 0.0732823
11145 0.0447055
11146 0.0109154
11147 0.00176029
11148 0.000397771
11149 0.000356879
11150 0.00116476
11151 1
11152 0.199332
11153 0.173785
11154 0.178101
11155 3.14849e-07
11156 2.13159e-07
11157 2.91571e-07
11158 1.17557e-06
11159 0.176327
11160 0.130641
11161 0.12476
11162 9.8408e-05
11163 2.2968e-05
11164 0.000112989
11165 0.0890512
11166 0.196656
11167 5.61607e-07
11168 2.84753e-06
11169 5.03355e-07
11170 7.03208e-07
11171 3.83179e-05
11172 2.8224e-05
11173 0.000135954
11174 0.000108054
11175 5.86275e-06
11176 9.00859e-06
11177 2.3845e-05
11178 3.11063e-05
11179 1.56858e-05
11180 6.11347e-05
11181 5.42884e-05
11182 9.61739e-06
11183 1.00917e-05
11184 0.0427521
11185 0.024828
11186 0.0559081
11187 0.0481478
11188 0.165699
11189 0.00112476
11190 0.000156114
11191 0.000359885
11192 0.00173732
11193 0.0292471
11194 0.0328561
11195 0.0184135
11196 0.0181307
11197 0.0330909
11198 3.65135e-06
11199 1.31296e-05
11200 3.08312e-06
11201 3.09541e-06
11202 0.00150294
11203 0.00406353
11204 0.00962725
11205 0.00610919
11206 0.0557942
11207 0.0229177
11208 0.0263512
11209 0.0010901
11210 0.00387126
11211 0.0020424
11212 0.000551467
11213 0.00421335
11214 0.000689359
11215 0.000904845
11216 0.000950544
11217 0.0121023
11218 0.0522532
11219 0.0542697
11220 0.00276126
11221 0.011059
11222 0.0108819
11223 0.00252904
11224 0.0388796
11225 0.17397
11226 0.0309749
11227 0.052351
11228 0.00310578
11229 0.00674993
11230 0.000979411
11231 0.00402714
11232 0.00542311
11233 0.00571415
11234 0.0387582
11235 0.00649544
11236 0.00774746
11237 0.00722448
11238 0.00176851
11239 0.00892356
11240 1
11241 1
11242 0.195613
11243 1
11244 0.0363248
11245 0.0215333
11246 0.13278
11247 0.0475095
11248 2.06859e-05
11249 2.41715e-05
11250 2.59057e-05
11251 0.000101892
11252 0.132737
11253 0.171242
11254 0.0269447
11255 0.000282623
11256 0.00139779
11257 0.000555744
11258 0.000302503
11259 0.0117874
11260 0.0453274
11261 0.0535588
11262 0.0139615
11263 0.0121053
11264 0.010942
11265 0.0125287
11266 0.00286209
11267 1.65518e-05
11268 3.63463e-06
11269 3.74731e-06
11270 1.54189e-05
11271 0.00145461
11272 0.00346515
11273 0.00235538
11274 0.00989851
11275 0.00786268
11276 0.00179018
11277 0.00222434
11278 0.00111709
11279 1.24833e-05
11280 5.58628e-05
11281 9.85792e-06
11282 4.67755e-05
11283 0.00299562
11284 0.0184802
11285 0.0128539
11286 0.0072663
11287 0.174446
11288 0.0344049
11289 0.095304
11290 0.222388
11291 1
11292 1
11293 1
11294 0.182664
11295 0.0634625
11296 0.19239
11297 0.208344
11298 0.0103265
11299 0.0484451
11300 0.015616
11301 0.00841837
11302 0.00410195
11303 0.00191528
11304 0.00540951
11305 0.0011553
11306 0.00121407
11307 0.000419372
11308 0.127073
11309 1
11310 1
11311 1
11312 2.44336e-05
11313 2.45953e-05
11314 5.54014e-06
11315 3.17428e-05
11316 0.0022105
11317 0.0128502
11318 0.00294541
11319 0.00711781
11320 0.000402793
11321 0.000154987
11322 3.99448e-05
11323 0.000253484
11324 0.000170168
11325 0.191108
11326 1
11327 1
11328 0.16579
11329 3.13444e-05
11330 2.72703e-05
11331 0.00286734
11332 0.00105408
11333 0.0109955
11334 0.00576722
11335 8.13811e-05
11336 9.69283e-05
11337 1.6789e-05
11338 6.57846e-05
11339 3.70552e-06
11340 7.85173e-07
11341 4.67679e-06
11342 2.56192e-06
11343 0.00661441
11344 0.0145078
11345 0.00364785
11346 0.0126599
11347 0.00112909
11348 0.000349339
11349 0.000122237
11350 0.000374452
11351 0.0013994
11352 0.00184044
11353 0.0091737
11354 0.00225383
11355 0.0005902
11356 5.22519e-05
11357 0.000168774
11358 5.38013e-05
11359 0.000217713
11360 4.52021e-05
11361 3.79417e-05
11362 0.00012183
11363 0.0491546
11364 0.00730248
11365 0.0614118
11366 0.0267799
11367 0.000651247
11368 0.000383703
11369 0.000221783
11370 0.000157867
11371 6.9519e-05
11372 2.03635e-05
11373 1.72332e-05
11374 7.62617e-05
11375 0.000579068
11376 0.000139502
11377 0.000232381
11378 0.000818409
11379 7.24062e-05
11380 7.12753e-05
11381 0.000365738
11382 0.000271413
11383 0.004099
11384 0.0058187
11385 0.00584722
11386 0.0011676
11387 0.17116
11388 0.0315005
11389 1
11390 1
11391 0.148751
11392 1
11393 0.00130866
11394 0.000441082
11395 0.00067033
11396 0.00356087
11397 1
11398 0.177978
11399 1
11400 1
11401 4.1631e-05
11402 2.41832e-05
11403 7.92652e-06
11404 5.56108e-06
11405 5.97668e-06
11406 2.50318e-05
11407 2.42675e-05
11408 3.52908e-05
11409 0.00355286
11410 0.0272753
11411 0.0070339
11412 0.010404
11413 0.00967832
11414 0.00192037
11415 0.0047231
11416 0.000100778
11417 9.16981e-05
11418 0.000113059
11419 2.29656e-05
11420 0.0001698
11421 0.0002291
11422 6.03949e-05
11423 0.000347858
11424 0.00226616
11425 0.00029925
11426 0.000791239
11427 0.00120366
11428 0.00211334
11429 0.00152102
11430 0.00684792
11431 0.00742376
11432 0.00745515
11433 0.00180782
11434 0.00166666
11435 0.0497995
11436 0.0427153
11437 0.14753
11438 0.0156547
11439 5.51286e-07
11440 3.98836e-06
11441 0.0127744
11442 0.0078897
11443 0.0301332
11444 0.151604
11445 0.161738
11446 0.0297564
11447 0.0425078
11448 0.055327
11449 0.182025
11450 1
11451 0.165046
11452 1
11453 1
11454 0.000102348
11455 4.89007e-05
11456 0.000205804
11457 0.000190936
11458 0.00245504
11459 0.0081116
11460 0.0118478
11461 0.00307676
11462 0.00081679
11463 0.000241452
11464 0.000303138
11465 0.00209414
11466 0.0017562
11467 0.00214299
11468 0.000871262
11469 0.000727252
11470 0.0413262
11471 0.0472125
11472 0.0153367
11473 0.011997
11474 0.15844
11475 0.040838
11476 0.0633618
11477 0.0317295
11478 0.0427483
11479 0.138379
11480 0.20206
11481 0.176206
11482 8.37207e-06
11483 9.02913e-06
11484 9.60363e-06
11485 3.89328e-05
11486 4.01402e-06
11487 1.90133e-06
11488 7.69668e-07
11489 7.0912e-07
11490 0.0170802
11491 0.0212373
11492 0.0296553
11493 0.00255909
11494 0.000284644
11495 0.00187585
11496 0.000801633
11497 6.08251e-06
11498 2.20964e-06
11499 7.70621e-06
11500 1.1908e-05
11501 0.000200285
11502 0.000303766
11503 0.00115371
11504 0.00137638
11505 0.000100379
11506 0.000283924
11507 0.00010328
11508 0.0344234
11509 0.0434507
11510 0.186507
11511 0.148367
11512 1
11513 0.0549001
11514 0.171798
11515 0.183503
11516 0.0547694
11517 0.00669581
11518 0.00162258
11519 0.0470915
11520 0.117198
11521 0.0205204
11522 0.143903
11523 7.81487e-05
11524 0.000144979
11525 3.05835e-05
11526 0.0148585
11527 0.0156054
11528 0.00914925
11529 0.00535575
11530 0.00194613
11531 0.00772473
11532 0.155176
11533 0.20797
11534 0.11545
11535 0.0444582
11536 0.0519924
11537 0.0297503
11538 0.0178415
11539 0.0131161
11540 1.25241e-06
11541 7.27855e-06
11542 8.90624e-06
11543 1.23221e-06
11544 0.000406974
11545 0.000216802
11546 0.00116207
11547 0.000541653
11548 0.00249573
11549 0.000838172
11550 0.000508003
11551 0.00272979
11552 0.000121445
11553 0.000368753
11554 6.3247e-05
11555 0.000153091
11556 0.0102619
11557 0.0107161
11558 0.0576179
11559 0.000141488
11560 2.59858e-05
11561 7.5256e-05
11562 6.75586e-05
11563 0.00352111
11564 0.0325356
11565 0.0226882
11566 0.0296489
11567 0.192926
11568 0.041775
11569 0.160232
11570 0.0473242
11571 0.00430311
11572 0.00488402
11573 6.31495e-06
11574 6.0952e-06
11575 5.54197e-06
11576 3.95873e-05
11577 9.65287e-05
11578 0.000270333
11579 4.80632e-05
11580 0.195381
11581 0.0801591
11582 0.0507196
11583 7.55179e-06
11584 7.76728e-06
11585 0.00376332
11586 0.000925389
11587 0.0247185
11588 0.0123925
11589 0.00562661
11590 0.196151
11591 0.0469552
11592 0.163241
11593 0.0666128
11594 0.000116341
11595 5.63384e-05
11596 0.000405407
11597 0.000318673
11598 0.00100539
11599 0.00496611
11600 0.000941543
11601 0.0039037
11602 4.428e-06
11603 2.20915e-05
11604 4.55303e-06
11605 4.5228e-06
11606 0.179466
11607 0.0502288
11608 0.054599
11609 0.223788
11610 1.8387e-06
11611 1.57927e-06
11612 1.6284e-06
11613 7.94794e-06
11614 0.0484271
11615 0.0267275
11616 0.0457018
11617 0.0100224
11618 2.47476e-06
11619 2.35265e-06
11620 4.62841e-07
11621 2.27606e-06
11622 0.00748724
11623 0.00443372
11624 0.0208428
11625 7.27564e-06
11626 8.25341e-06
11627 1.54081e-06
11628 1
11629 1
11630 0.113227
11631 1
11632 0.190143
11633 1
11634 1.27153e-05
11635 1.94564e-06
11636 1.00581e-05
11637 1.88342e-06
11638 3.68552e-05
11639 5.61281e-05
11640 0.000105493
11641 2.31024e-05
11642 0.0457605
11643 0.00891874
11644 0.00918455
11645 0.00794434
11646 0.00053486
11647 0.00170896
11648 0.000903652
11649 0.00556868
11650 0.00167119
11651 0.000589311
11652 0.000536415
11653 0.000320964
11654 0.000756225
11655 0.000399356
11656 0.00174653
11657 0.000338377
11658 7.16979e-06
11659 1.89387e-06
11660 1.82872e-06
11661 1.98636e-06
11662 0.000993492
11663 0.00156821
11664 0.0010059
11665 0.00546803
11666 0.118046
11667 0.0349643
11668 0.0801497
11669 0.200998
11670 1.18781e-05
11671 1.12879e-05
11672 2.39117e-06
11673 0.0086226
11674 0.0295449
11675 0.0321742
11676 0.0528422
11677 3.06376e-06
11678 3.74545e-06
11679 0.0155218
11680 0.095759
11681 0.064761
11682 1.59599e-05
11683 9.31835e-05
11684 1.49968e-05
11685 1.45766e-05
11686 3.89347e-05
11687 7.68655e-05
11688 0.000146785
11689 0.000301127
11690 0.000227589
11691 0.00148758
11692 0.000656838
11693 0.000246186
11694 0.000293279
11695 8.03589e-06
11696 1.01603e-05
11697 1.6966e-06
11698 0.000250821
11699 0.000133474
11700 0.000697421
11701 9.40183e-05
11702 0.0733125
11703 0.0133893
11704 0.0540199
11705 0.0309751
11706 0.000966006
11707 0.00255531
11708 0.00559356
11709 3.80476e-06
11710 1.79466e-05
11711 2.96709e-06
11712 1.23228e-05
11713 0.00155108
11714 0.000155374
11715 0.000971563
11716 0.0115685
11717 0.00307854
11718 0.00405679
11719 0.0018914
11720 0.000158688
11721 0.000144151
11722 2.6495e-05
11723 3.8846e-05
11724 0.00130453
11725 0.00148995
11726 0.000289751
11727 0.00133273
11728 0.134336
11729 0.172102
11730 1
11731 0.13701
11732 0.00171133
11733 0.00891333
11734 6.78984e-07
11735 5.94589e-07
11736 1.80363e-06
11737 5.49244e-06
11738 5.60688e-06
11739 3.2294e-05
11740 5.11107e-06
11741 0.00347131
11742 0.00125073
11743 0.00928753
11744 0.00219382
11745 0.00522041
11746 0.00826202
11747 0.00166393
11748 0.00582536
11749 0.00465046
11750 0.0454413
11751 0.0239051
11752 0.00747594
11753 0.0247977
11754 0.0143655
11755 0.00610425
11756 0.0434999
11757 1.93147e-05
11758 4.9443e-06
11759 3.23693e-06
11760 2.62415e-05
11761 0.111112
11762 0.166001
11763 0.153355
11764 1
11765 1.86008e-05
11766 0.175417
11767 0.157012
11768 0.175965
11769 1
11770 0.000364279
11771 0.00203097
11772 0.000672302
11773 0.0011578
11774 0.00251175
11775 0.000256661
11776 0.000609757
11777 0.00105758
11778 0.0502197
11779 0.0884971
11780 0.0194542
11781 0.0351597
11782 0.0094825
11783 0.00389976
11784 0.00413544
11785 0.0012719
11786 0.000360778
11787 0.00244905
11788 0.00109656
11789 0.0012351
11790 0.169314
11791 0.221383
11792 1
11793 0.204122
11794 2.59603e-07
11795 9.27047e-07
11796 2.50978e-07
11797 9.92415e-07
11798 0.17126
11799 0.024181
11800 0.0255912
11801 0.123553
11802 4.20614e-05
11803 0.000136531
11804 0.000219221
11805 0.000894597
11806 0.008066
11807 0.00433871
11808 0.00083087
11809 1
11810 0.157078
11811 1
11812 1
11813 0.0123622
11814 0.17875
11815 1
11816 0.158546
11817 0.0182417
11818 0.0518661
11819 0.0471638
11820 0.00982553
11821 6.08371e-06
11822 9.95355e-06
11823 4.64229e-06
11824 0.00375583
11825 0.00553211
11826 0.00109791
11827 0.00102955
11828 0.000172905
11829 4.74994e-05
11830 3.36781e-05
11831 6.68543e-06
11832 6.94449e-06
11833 7.3291e-06
11834 6.73836e-05
11835 0.00143465
11836 0.00136517
11837 0.000340987
11838 0.000974586
11839 0.00380705
11840 0.00178322
11841 0.00710843
11842 0.00609808
11843 0.00120431
11844 1
11845 0.160693
11846 1
11847 1
11848 0.0492198
11849 0.11746
11850 0.251092
11851 0.159022
11852 1.89899e-05
11853 1.72744e-05
11854 0.00184209
11855 0.00707286
11856 0.00412026
11857 0.00145285
11858 1.78096e-05
11859 4.56185e-05
11860 0.194699
11861 0.0851721
11862 0.0390695
11863 0.0217201
11864 1
11865 0.201334
11866 0.125715
11867 1
11868 4.66827e-05
11869 5.02834e-05
11870 0.000544609
11871 0.00231208
11872 0.000326055
11873 0.000420019
11874 0.130541
11875 0.231267
11876 0.0308816
11877 0.142974
11878 0.00114848
11879 0.00153446
11880 0.000442388
11881 0.00206043
11882 0.120429
11883 1.52388e-05
11884 3.95056e-06
11885 0.0256349
11886 0.00570079
11887 0.0430684
11888 0.0387839
11889 0.2089
11890 0.0501306
11891 0.065494
11892 0.204935
11893 1.99666e-05
11894 1.99433e-05
11895 4.74125e-06
11896 1.93788e-05
11897 0.000497206
11898 0.000148159
11899 0.000291999
11900 0.000824368
11901 0.072478
11902 0.15206
11903 1
11904 1
11905 0.0147095
11906 0.00895452
11907 0.0115214
11908 0.00253506
11909 0.0358507
11910 0.157857
11911 0.00219302
11912 0.00104496
11913 0.000513992
11914 0.000245675
11915 0.000560834
11916 0.000181812
11917 0.000165743
11918 4.28776e-05
11919 0.00318298
11920 0.00174896
11921 0.00309369
11922 0.00950889
11923 0.00219697
11924 0.00198052
11925 0.00729766
11926 0.0115814
11927 0.0383059
11928 0.208443
11929 0.068473
11930 0.0640548
11931 4.02765e-05
11932 5.61058e-05
11933 6.60329e-05
11934 0.00191238
11935 0.000520054
11936 0.00111322
11937 0.000454022
11938 4.57772e-05
11939 0.182193
11940 1
11941 0.192937
11942 1
11943 0.0701225
11944 0.178585
11945 0.225663
11946 1
11947 0.232362
11948 1
11949 1
11950 0.0214443
11951 0.00660746
11952 0.00835047
11953 0.004139
11954 0.00278103
11955 0.000934894
11956 0.00753642
11957 0.0326448
11958 0.0414941
11959 0.145901
11960 0.129795
11961 0.0397651
11962 0.0194442
11963 0.0371748
11964 0.0325152
11965 0.010322
11966 7.29664e-05
11967 0.000198611
11968 0.000249351
11969 3.05047e-06
11970 1.65633e-05
11971 1.62737e-05
11972 1.26855e-05
11973 0.000751574
11974 0.00033474
11975 0.000312823
11976 0.00186881
11977 0.000430236
11978 0.0027011
11979 0.000402721
11980 0.194831
11981 1
11982 1
11983 1
11984 0.00129263
11985 0.00226709
11986 0.00200724
11987 0.0020067
11988 0.00256679
11989 0.000360366
11990 0.000980779
11991 0.00130315
11992 6.71795e-05
11993 0.000271233
11994 4.4417e-05
11995 4.26895e-05
11996 0.167027
11997 0.050733
11998 0.205817
11999 0.000981796
12000 0.00659503
12001 0.00147584
12002 0.00751396
12003 1.63232e-05
12004 0.000100448
12005 2.16009e-05
12006 5.34112e-05
12007 0.015502
12008 0.0501383
12009 0.145114
12010 0.00465371
12011 0.0115161
12012 0.00231424
12013 0.00235509
12014 0.000153511
12015 0.000173218
12016 0.000639277
12017 0.000574598
12018 0.00273429
12019 0.00420902
12020 0.00346059
12021 0.0189108
12022 8.20997e-06
12023 8.31934e-06
12024 2.87007e-06
12025 1.06204e-05
12026 0.00044001
12027 0.000366955
12028 0.000251577
12029 0.00165513
12030 0.00106895
12031 0.00339742
12032 0.000512569
12033 0.00161979
12034 3.19872e-06
12035 3.6974e-06
12036 3.42417e-06
12037 6.76785e-07
12038 0.000158703
12039 2.09446e-05
12040 6.60543e-05
12041 9.69945e-05
12042 0.000741288
12043 0.000125105
12044 0.000661924
12045 0.000260603
12046 7.45044e-06
12047 2.54475e-06
12048 8.17753e-06
12049 1.50773e-06
12050 0.150006
12051 0.0373452
12052 0.147711
12053 1
12054 0.22516
12055 0.00194754
12056 0.00382756
12057 0.00978843
12058 0.00849673
12059 6.9348e-07
12060 4.96163e-06
12061 9.79985e-07
12062 0.000401638
12063 0.000525642
12064 1
12065 1
12066 0.165378
12067 1
12068 1
12069 1
12070 1
12071 0.155304
12072 0.000574709
12073 0.000553791
12074 0.00101554
12075 9.64402e-05
12076 0.000104735
12077 4.50202e-05
12078 0.00102228
12079 0.000287404
12080 0.000291154
12081 0.000242735
12082 0.116022
12083 1
12084 0.121621
12085 0.124621
12086 0.00152377
12087 0.00031666
12088 0.00177651
12089 0.00105936
12090 0.00103693
12091 0.00539577
12092 0.00105487
12093 1
12094 0.0563291
12095 0.18939
12096 0.0537875
12097 0.0512708
12098 0.147697
12099 1
12100 1
12101 0.182106
12102 1
12103 1
12104 0.119297
12105 0.034242
12106 0.160066
12107 0.0483478
12108 0.0103013
12109 0.00912246
12110 0.013199
12111 0.00289507
12112 0.191972
12113 0.164494
12114 1
12115 0.158683
12116 0.00159308
12117 0.000331356
12118 0.000424939
12119 0.000621426
12120 0.00063
12121 0.000139082
12122 0.000227149
12123 0.0007196
12124 0.000103599
12125 6.62333e-05
12126 9.05056e-05
12127 2.2408e-05
12128 0.0093131
12129 0.0302451
12130 0.0531529
12131 0.0353389
12132 1.73691e-06
12133 1.83409e-06
12134 8.70436e-06
12135 1.87199e-06
12136 0.00148229
12137 0.000810358
12138 0.00548569
12139 0.00185407
12140 2.52417e-05
12141 4.15727e-05
12142 0.000118278
12143 0.068863
12144 0.150942
12145 0.0105186
12146 0.00915415
12147 0.0532909
12148 0.0377677
12149 0.117238
12150 0.170352
12151 0.178996
12152 2.80382e-05
12153 3.17645e-05
12154 6.34209e-06
12155 6.56391e-06
12156 2.06217e-06
12157 5.37707e-07
12158 3.07883e-06
12159 5.69777e-06
12160 0.000280689
12161 0.000218619
12162 0.000196847
12163 0.000644901
12164 3.24359e-06
12165 1.81935e-05
12166 3.55545e-06
12167 1.60953e-05
12168 0.150019
12169 0.163775
12170 0.00163003
12171 0.00801864
12172 0.00103617
12173 0.00506087
12174 1.36332e-05
12175 5.77239e-05
12176 1.19927e-05
12177 1.1951e-05
12178 0.053623
12179 0.0513233
12180 0.0181166
12181 0.00707189
12182 0.157304
12183 0.0636274
12184 0.158805
12185 0.213252
12186 1.35632e-06
12187 7.33169e-07
12188 2.64419e-07
12189 3.57432e-05
12190 3.33975e-05
12191 5.87384e-06
12192 2.26392e-05
12193 0.000198752
12194 2.12342e-05
12195 7.39509e-05
12196 8.58272e-05
12197 0.0238895
12198 0.0140063
12199 0.0056445
12200 0.00564104
12201 0.0269317
12202 0.0775339
12203 0.0142327
12204 0.11661
12205 0.140729
12206 0.206716
12207 0.157586
12208 0.00311952
12209 0.00519674
12210 0.015869
12211 0.00489577
12212 1
12213 1
12214 0.197876
12215 0.20608
12216 0.0626623
12217 0.03359
12218 0.143102
12219 0.000342307
12220 0.000124239
12221 6.38825e-05
12222 0.000112193
12223 0.00699672
12224 0.00283863
12225 0.0066766
12226 0.015267
12227 0.153205
12228 0.185106
12229 0.0508737
12230 0.0344902
12231 0.00543853
12232 0.00267703
12233 0.194769
12234 0.166123
12235 0.214727
12236 0.00144531
12237 0.0338876
12238 0.0425772
12239 0.00790962
12240 0.00917998
12241 0.000671775
12242 0.000618875
12243 0.00241925
12244 0.00869084
12245 0.00157484
12246 0.00985919
12247 0.000958232
12248 0.00156932
12249 0.00945493
12250 0.00334214
12251 0.00409668
12252 1
12253 1
12254 0.165935
12255 1
12256 1
12257 1
12258 1.87412e-06
12259 2.11882e-06
12260 6.42071e-06
12261 0.00200992
12262 0.000694132
12263 0.000599223
12264 0.000259837
12265 0.000366335
12266 0.00301629
12267 0.00160065
12268 0.013098
12269 0.0378939
12270 0.0120012
12271 4.10708e-05
12272 0.000247583
12273 5.63413e-05
12274 0.000149621
12275 1.30755e-05
12276 5.53096e-06
12277 2.89014e-06
12278 1.81867e-05
12279 3.26386e-05
12280 0.0111097
12281 0.0524224
12282 0.0174674
12283 0.00882187
12284 0.206681
12285 1
12286 0.226759
12287 0.117405
12288 0.00922928
12289 0.00324953
12290 0.169179
12291 0.155235
12292 0.156227
12293 1
12294 2.54116e-05
12295 2.52136e-05
12296 5.6691e-06
12297 1.74102e-05
12298 8.14471e-05
12299 7.48466e-05
12300 0.000274507
12301 7.83755e-05
12302 0.00155076
12303 0.000316606
12304 0.000991477
12305 0.002438
12306 0.0139457
12307 0.024288
12308 0.0495849
12309 0.00727046
12310 0.000252132
12311 0.000265553
12312 0.000101767
12313 1.06238e-05
12314 4.58138e-06
12315 4.66185e-06
12316 1.12871e-06
12317 0.000129408
12318 0.000790446
12319 0.0678831
12320 0.0388349
12321 0.160505
12322 0.195194
12323 0.000591667
12324 0.000299212
12325 0.001464
12326 0.000960657
12327 0.156585
12328 0.133722
12329 1
12330 1
12331 0.00176541
12332 0.00384614
12333 0.000576772
12334 1
12335 1
12336 0.18299
12337 0.136778
12338 1
12339 1
12340 0.188672
12341 1
12342 0.00761757
12343 0.0289171
12344 0.0260523
12345 0.052507
12346 0.00701028
12347 0.0200729
12348 0.0369668
12349 0.0257519
12350 0.00101562
12351 0.00102477
12352 0.00780711
12353 0.0133605
12354 0.00675421
12355 0.00257402
12356 0.00705794
12357 0.00142909
12358 0.00633009
12359 0.00212746
12360 0.0257334
12361 0.0172676
12362 0.0555922
12363 0.00731845
12364 0.00313039
12365 0.00495665
12366 0.000923163
12367 0.000295696
12368 0.00038497
12369 0.00166473
12370 0.00118098
12371 0.00917158
12372 0.0224064
12373 0.0353543
12374 0.00966466
12375 1
12376 0.0119632
12377 0.00136303
12378 0.00622402
12379 0.00791633
12380 0.000352579
12381 0.000397119
12382 0.000624703
12383 0.0018093
12384 9.54102e-05
12385 0.135635
12386 0.0262534
12387 0.173707
12388 1
12389 0.172045
12390 1
12391 1
12392 0.000119507
12393 0.000455225
12394 0.000161876
12395 0.000541615
12396 1
12397 1
12398 1
12399 0.166228
12400 2.86238e-06
12401 1.19223e-05
12402 2.95766e-06
12403 2.71406e-06
12404 0.0563352
12405 0.20018
12406 0.0483143
12407 0.20825
12408 0.201886
12409 0.08693
12410 0.159172
12411 0.0574071
12412 0.095001
12413 0.0127725
12414 0.0409647
12415 0.000524873
12416 0.000105565
12417 0.000100972
12418 0.000238417
12419 0.144274
12420 1
12421 1
12422 1
12423 4.34462e-05
12424 6.09434e-05
12425 0.000232768
12426 0.00438182
12427 0.0345483
12428 0.00676745
12429 0.0240036
12430 3.63939e-06
12431 9.80619e-07
12432 8.66114e-07
12433 1.23778e-06
12434 7.20482e-06
12435 3.09736e-05
12436 3.10596e-05
12437 3.01852e-05
12438 0.00274726
12439 0.00433527
12440 0.00490494
12441 0.000797054
12442 0.00334386
12443 0.00292428
12444 0.0160606
12445 0.0124212
12446 0.000977125
12447 0.00100104
12448 1
12449 1
12450 0.156629
12451 1
12452 0.00138248
12453 0.00750405
12454 0.00545161
12455 0.0051307
12456 1.87158e-05
12457 1.21502e-05
12458 5.95571e-05
12459 0.00152886
12460 0.000823659
12461 0.000241078
12462 0.00124599
12463 9.42347e-05
12464 2.36957e-05
12465 0.000121918
12466 0.00478753
12467 0.00261206
12468 0.00140449
12469 1.41526e-05
12470 3.88297e-06
12471 3.20174e-06
12472 2.1142e-05
12473 0.0153245
12474 0.00803429
12475 0.00456989
12476 0.00329743
12477 0.00280981
12478 0.00413975
12479 0.000702156
12480 0.000801846
12481 0.0634261
12482 0.198628
12483 0.000474961
12484 0.000937689
12485 0.000575106
12486 0.000127915
12487 8.35206e-05
12488 8.81113e-05
12489 0.000354459
12490 0.000119293
12491 0.000121921
12492 9.60264e-05
12493 3.90948e-05
12494 1.97259e-05
12495 0.160987
12496 0.178672
12497 0.198545
12498 0.049679
12499 0.0240509
12500 0.0298618
12501 0.0047517
12502 0.00758215
12503 1
12504 0.172142
12505 0.188885
12506 0.159559
12507 6.68955e-05
12508 0.000116751
12509 0.000199531
12510 0.000377396
12511 0.000709038
12512 0.000405958
12513 0.000223707
12514 7.04991e-05
12515 9.62805e-05
12516 0.00035503
12517 0.000103155
12518 7.63935e-05
12519 7.24677e-05
12520 0.212578
12521 1
12522 0.132304
12523 0.196649
12524 0.154476
12525 1
12526 0.201992
12527 1
12528 0.041655
12529 0.161862
12530 0.0576703
12531 0.0506435
12532 0.00023746
12533 0.000171896
12534 4.22422e-05
12535 6.49226e-05
12536 0.150049
12537 0.180296
12538 0.168314
12539 0.0463502
12540 0.0331613
12541 0.19435
12542 0.110261
12543 0.0383035
12544 6.91206e-07
12545 6.89445e-07
12546 3.40471e-06
12547 7.08221e-07
12548 1.9079e-05
12549 6.26447e-05
12550 1.36085e-05
12551 1.01218e-05
12552 1.80103e-05
12553 5.36959e-05
12554 1.47893e-05
12555 4.0612e-05
12556 1.05811e-05
12557 7.04071e-05
12558 7.22466e-05
12559 0.00553917
12560 0.0179131
12561 0.0319822
12562 0.0165172
12563 0.139956
12564 0.0289365
12565 0.0215288
12566 0.168814
12567 0.000107564
12568 0.000323966
12569 5.37234e-05
12570 2.95271e-05
12571 1.26104e-07
12572 5.62627e-07
12573 1.17928e-07
12574 1.11282e-07
12575 0.00238533
12576 0.00525817
12577 0.00225154
12578 0.0154226
12579 0.0418415
12580 0.177255
12581 0.0561785
12582 0.0265559
12583 6.1747e-05
12584 0.000314642
12585 6.7295e-05
12586 6.44072e-05
12587 0.0561548
12588 0.0243944
12589 0.169066
12590 0.0434581
12591 0.000362914
12592 0.00137502
12593 0.00283386
12594 0.00102616
12595 0.170222
12596 0.0547648
12597 0.027203
12598 0.0535514
12599 0.0582118
12600 0.0396534
12601 0.0134099
12602 0.000261067
12603 0.000850627
12604 0.000645674
12605 0.0010213
12606 0.00675097
12607 0.00297621
12608 0.00618919
12609 0.161342
12610 0.154995
12611 0.0531035
12612 0.191783
12613 0.00229083
12614 0.0186941
12615 0.0295754
12616 0.0668162
12617 0.0142489
12618 0.0152985
12619 0.00308314
12620 0.00283474
12621 0.00213728
12622 0.00227778
12623 0.00329351
12624 0.0103204
12625 0.00233158
12626 0.0995797
12627 1
12628 0.10578
12629 0.151254
12630 9.28065e-05
12631 0.000538209
12632 9.77135e-05
12633 8.25557e-05
12634 0.00140117
12635 0.000640041
12636 0.000359713
12637 0.000179135
12638 0.000311593
12639 4.13588e-05
12640 0.000209212
12641 0.000199671
12642 6.29105e-05
12643 0.000202618
12644 5.03411e-05
12645 6.65635e-05
12646 0.000398895
12647 0.000136288
12648 6.06749e-05
12649 0.000178142
12650 0.0143338
12651 0.0169411
12652 0.00713849
12653 0.000107452
12654 0.000646736
12655 0.000453883
12656 0.188703
12657 0.0744569
12658 0.00227853
12659 0.00194177
12660 0.012269
12661 0.00252049
12662 0.00169426
12663 0.00917089
12664 0.00407747
12665 0.00212278
12666 5.22839e-06
12667 5.02769e-06
12668 2.12814e-05
12669 5.15684e-06
12670 0.000121854
12671 0.000113958
12672 0.00011119
12673 0.000670649
12674 7.35773e-07
12675 5.42336e-06
12676 3.26532e-06
12677 3.94113e-06
12678 5.86541e-05
12679 0.000280482
12680 0.000103383
12681 0.000277138
12682 0.00250228
12683 0.0025807
12684 0.0112954
12685 0.00624477
12686 0.176194
12687 0.157494
12688 1
12689 0.170381
12690 2.14089e-06
12691 1.83565e-06
12692 6.38583e-06
12693 1.07973e-05
12694 0.0226192
12695 0.00403885
12696 0.00460291
12697 0.000660703
12698 0.000960352
12699 0.000655147
12700 0.000832608
12701 0.000710961
12702 0.000159686
12703 0.000165618
12704 0.140638
12705 1
12706 1
12707 1
12708 0.187918
12709 0.106341
12710 1
12711 1
12712 1.60783e-05
12713 1.6243e-05
12714 3.32199e-06
12715 3.51737e-06
12716 0.188379
12717 0.0846252
12718 1
12719 0.181047
12720 0.00760247
12721 0.00881157
12722 0.0355813
12723 0.0398233
12724 0.0086821
12725 0.00163964
12726 0.00637533
12727 0.00822958
12728 0.00656984
12729 0.00145787
12730 0.00312513
12731 0.245945
12732 0.123029
12733 0.104378
12734 0.0526314
12735 7.79481e-06
12736 6.53602e-05
12737 8.49855e-06
12738 3.04803e-05
12739 0.000189292
12740 3.42389e-05
12741 8.25717e-05
12742 5.49235e-06
12743 3.4088e-05
12744 1.07802e-05
12745 1.0389e-06
12746 1.35522e-06
12747 1.13138e-06
12748 5.74774e-06
12749 0.00461431
12750 0.000663089
12751 0.00262388
12752 0.0315021
12753 0.0418445
12754 0.00838218
12755 0.152488
12756 0.163615
12757 1
12758 0.119695
12759 0.0112196
12760 0.00312605
12761 0.00268419
12762 0.0110027
12763 0.000126013
12764 0.000214665
12765 0.000715007
12766 0.000118199
12767 0.191298
12768 1
12769 0.12283
12770 0.176832
12771 5.57846e-05
12772 2.40207e-05
12773 9.25224e-05
12774 0.0414589
12775 0.115217
12776 0.0299811
12777 0.0503662
12778 0.000369599
12779 0.000651957
12780 0.00168031
12781 0.000185224
12782 0.0535158
12783 0.175568
12784 0.0437251
12785 0.192783
12786 0.139611
12787 1
12788 1
12789 1
12790 0.00100401
12791 0.0046775
12792 0.00112367
12793 0.00469575
12794 0.0129622
12795 0.00198054
12796 0.00225003
12797 3.8372e-06
12798 7.4273e-06
12799 3.45817e-06
12800 8.86209e-07
12801 1
12802 1
12803 0.168329
12804 1
12805 0.051528
12806 0.170946
12807 0.187725
12808 0.186071
12809 0.0334295
12810 0.0282976
12811 0.14324
12812 0.114557
12813 0.184708
12814 0.187086
12815 0.0609169
12816 0.216898
12817 0.0108884
12818 7.38639e-05
12819 8.98429e-07
12820 1.79103e-06
12821 3.75248e-07
12822 5.92699e-07
12823 0.00174199
12824 0.00607937
12825 0.00685919
12826 0.00791
12827 0.127197
12828 1
12829 0.228006
12830 1
12831 1
12832 0.0328917
12833 0.00967985
12834 0.0522514
12835 0.186761
12836 0.199815
12837 0.182392
12838 0.0535145
12839 0.0312505
12840 0.0279126
12841 0.00990409
12842 0.104521
12843 9.15464e-06
12844 6.22296e-06
12845 6.67625e-06
12846 1.46407e-06
12847 1
12848 0.170542
12849 0.179829
12850 1
12851 7.71508e-06
12852 1.93063e-06
12853 2.47185e-06
12854 2.22252e-06
12855 0.212062
12856 0.0526757
12857 0.0458402
12858 0.0576095
12859 0.0881499
12860 0.016369
12861 0.0547227
12862 0.0213922
12863 0.000661518
12864 0.000324159
12865 0.000968593
12866 0.000102797
12867 0.0277388
12868 0.0284564
12869 0.0133769
12870 0.00363374
12871 1
12872 1
12873 0.15522
12874 1
12875 2.74935e-06
12876 2.62747e-06
12877 2.68527e-06
12878 1.00222e-05
12879 1
12880 1
12881 0.148203
12882 1
12883 9.57348e-06
12884 1.7578e-06
12885 1.62046e-06
12886 6.26854e-06
12887 0.000519382
12888 0.000481387
12889 0.000122983
12890 0.000429504
12891 0.000261457
12892 0.000316031
12893 0.000172915
12894 4.27782e-05
12895 2.21953e-05
12896 2.43582e-05
12897 4.95931e-06
12898 4.52891e-06
12899 2.483e-06
12900 1.85748e-06
12901 4.90709e-07
12902 1.95073e-06
12903 0.000322512
12904 8.72973e-05
12905 0.000379275
12906 0.00836432
12907 0.00986838
12908 0.0357435
12909 0.061275
12910 0.0275751
12911 3.16588e-06
12912 8.67869e-07
12913 3.81087e-06
12914 3.92443e-06
12915 2.40181e-05
12916 2.36163e-05
12917 1
12918 1
12919 0.167204
12920 1
12921 6.17578e-06
12922 0.0569466
12923 0.0126687
12924 0.0514148
12925 0.0136072
12926 0.172316
12927 1
12928 0.17429
12929 1
12930 0.0214787
12931 0.0531174
12932 0.0359064
12933 0.16089
12934 0.000304029
12935 0.000509581
12936 0.00036888
12937 0.0025811
12938 0.00273121
12939 0.000478347
12940 0.00209643
12941 1
12942 1
12943 1
12944 0.183689
12945 1
12946 1
12947 0.20915
12948 0.196583
12949 0.00314112
12950 0.000956304
12951 0.0011557
12952 0.00135171
12953 0.0332337
12954 0.0327019
12955 1
12956 1
12957 0.0334519
12958 0.0228203
12959 0.0649771
12960 0.0186895
12961 0.000844491
12962 0.00014999
12963 0.000475597
12964 0.00100942
12965 0.044019
12966 0.00837961
12967 0.0247084
12968 0.0492277
12969 0.0133655
12970 0.0615334
12971 0.0395217
12972 0.0489624
12973 0.000718324
12974 0.000325279
12975 0.0131264
12976 0.0077423
12977 0.00192396
12978 0.00226341
12979 0.16649
12980 0.18446
12981 0.19318
12982 0.0608876
12983 6.46493e-06
12984 3.13061e-05
12985 7.14938e-06
12986 3.16739e-05
12987 0.00669064
12988 0.00662992
12989 0.00738341
12990 0.041303
12991 1
12992 0.162234
12993 1
12994 1
12995 0.00519003
12996 0.00135005
12997 0.0077254
12998 0.0276993
12999 0.0398861
13000 0.00760327
13001 0.027125
13002 0.155186
13003 0.187785
13004 0.0960149
13005 0.0346332
13006 0.150205
13007 0.122755
13008 1
13009 0.201808
13010 0.164903
13011 0.101733
13012 1
13013 3.92247e-05
13014 7.50761e-05
13015 1.11125e-05
13016 1.61512e-05
13017 6.20548e-07
13018 3.19899e-06
13019 8.08526e-07
13020 5.28123e-06
13021 0.0849932
13022 0.0210244
13023 0.190443
13024 0.022154
13025 0.000565853
13026 0.00199311
13027 0.00033383
13028 0.000912681
13029 0.00125994
13030 0.000174638
13031 0.00126648
13032 0.000656952
13033 0.000566855
13034 0.011323
13035 0.0123388
13036 0.0107014
13037 0.0465607
13038 0.00206651
13039 0.00764805
13040 0.00135876
13041 0.00129336
13042 0.000312808
13043 0.00177179
13044 6.85102e-06
13045 2.05585e-05
13046 5.23244e-06
13047 5.68777e-06
13048 0.00743832
13049 0.00424869
13050 0.0184517
13051 0.00125079
13052 0.000949525
13053 0.00180747
13054 1
13055 0.200236
13056 1
13057 1
13058 9.52462e-05
13059 0.000455203
13060 0.000104477
13061 0.000111836
13062 0.000311392
13063 0.000606011
13064 0.00041856
13065 0.000110274
13066 0.0543326
13067 0.203887
13068 0.146744
13069 0.0471814
13070 0.000197227
13071 4.16225e-05
13072 4.77854e-05
13073 0.213634
13074 0.105234
13075 1
13076 1
13077 1
13078 1
13079 0.146532
13080 1
13081 0.0407185
13082 0.00432894
13083 0.0126382
13084 0.0102963
13085 0.000123048
13086 0.0520509
13087 0.127498
13088 0.0389352
13089 0.0238598
13090 0.0114529
13091 0.039344
13092 0.00712841
13093 0.00816481
13094 0.000588657
13095 0.00291961
13096 0.00118861
13097 6.07274e-06
13098 5.83523e-06
13099 6.18323e-06
13100 2.50705e-05
13101 3.15505e-05
13102 5.9888e-06
13103 2.20705e-05
13104 3.7537e-05
13105 0.0356799
13106 0.127643
13107 0.0164213
13108 0.141157
13109 0.13924
13110 0.0688457
13111 0.146439
13112 0.141498
13113 1
13114 0.149152
13115 1
13116 1
13117 0.182033
13118 1
13119 0.00741767
13120 0.0078973
13121 0.00107924
13122 0.00675975
13123 6.41319e-05
13124 1.32858e-05
13125 1.27287e-05
13126 3.98444e-05
13127 0.0612389
13128 0.154448
13129 0.130213
13130 0.0361148
13131 0.142498
13132 0.0269484
13133 0.0303311
13134 0.122122
13135 0.0169164
13136 0.043941
13137 0.116192
13138 1
13139 1
13140 0.161798
13141 1
13142 0.00142498
13143 0.000270182
13144 0.000298986
13145 0.000384084
13146 0.00010782
13147 5.10785e-05
13148 1.60818e-05
13149 5.65285e-05
13150 9.49289e-05
13151 0.00039662
13152 0.000453385
13153 0.000888498
13154 0.000864242
13155 0.00402873
13156 0.0008591
13157 0.000320837
13158 7.87624e-05
13159 0.000664954
13160 0.000326828
13161 0.000730277
13162 0.00166013
13163 0.00254959
13164 0.00595037
13165 0.00266847
13166 0.001562
13167 0.000640198
13168 0.000622863
13169 0.190795
13170 1
13171 0.182994
13172 1
13173 1.98739e-05
13174 9.82253e-05
13175 9.03681e-05
13176 3.59035e-05
13177 0.000134447
13178 5.72351e-05
13179 3.30636e-05
13180 2.51207e-05
13181 0.00321867
13182 0.00401148
13183 0.0138447
13184 0.00367088
13185 3.00018e-06
13186 5.27348e-06
13187 1.15104e-05
13188 2.7825e-06
13189 0.000342676
13190 0.000469775
13191 9.91331e-05
13192 0.00137729
13193 0.000265214
13194 0.000291373
13195 0.00123308
13196 0.0334215
13197 0.0122625
13198 0.0168783
13199 0.0240619
13200 6.49426e-06
13201 1.14454e-05
13202 2.25568e-06
13203 6.07674e-06
13204 0.0648663
13205 0.0246594
13206 0.166153
13207 0.0291743
13208 1.44513e-05
13209 2.65712e-05
13210 5.85461e-05
13211 9.12087e-06
13212 0.117874
13213 0.000639075
13214 0.000225136
13215 0.000367918
13216 0.00301154
13217 0.0102218
13218 0.00301354
13219 0.0138357
13220 0.00456126
13221 0.000845557
13222 0.00291118
13223 0.00205125
13224 7.25849e-06
13225 2.80605e-05
13226 7.40254e-06
13227 6.60942e-06
13228 5.76293e-06
13229 1.33162e-06
13230 8.10197e-06
13231 2.27548e-06
13232 0.0157765
13233 0.0626464
13234 0.0433143
13235 0.0258943
13236 0.00216773
13237 0.00269741
13238 0.00258851
13239 0.000555652
13240 0.190923
13241 1
13242 0.166071
13243 1
13244 0.000339807
13245 0.00109769
13246 0.000428822
13247 1
13248 0.165608
13249 1
13250 1
13251 0.00799296
13252 0.00256289
13253 0.00550775
13254 0.0139778
13255 0.00723282
13256 1
13257 1
13258 0.236653
13259 0.159308
13260 0.000690565
13261 0.00267074
13262 0.00163133
13263 0.00642903
13264 0.00229708
13265 0.0208315
13266 0.00369088
13267 0.000301774
13268 0.00180802
13269 0.00307216
13270 0.00104822
13271 2.4289e-05
13272 2.93339e-05
13273 3.92865e-06
13274 1.92654e-05
13275 0.14313
13276 1
13277 0.208506
13278 0.160636
13279 0.000448186
13280 0.000257405
13281 0.000806019
13282 9.72122e-06
13283 2.85937e-06
13284 2.66873e-06
13285 2.67892e-06
13286 0.0468123
13287 0.0168266
13288 0.0903875
13289 0.00161667
13290 0.0102574
13291 0.0135826
13292 0.00541538
13293 0.184095
13294 1
13295 1
13296 1
13297 0.00297983
13298 0.000321061
13299 0.000762861
13300 0.000434735
13301 0.0109089
13302 0.00359887
13303 0.0130969
13304 0.0253715
13305 3.52386e-05
13306 0.000176776
13307 0.000130418
13308 7.63742e-05
13309 0.156102
13310 0.0420753
13311 0.209423
13312 0.0252625
13313 0.00653154
13314 0.0237763
13315 8.96878e-06
13316 2.80626e-05
13317 8.05861e-06
13318 6.96912e-06
13319 0.000106554
13320 0.000481801
13321 0.00044136
13322 0.000751674
13323 8.37597e-06
13324 2.85134e-06
13325 1.23111e-05
13326 1
13327 0.0116568
13328 0.00261564
13329 0.012447
13330 0.00411422
13331 4.855e-06
13332 1.49079e-05
13333 7.4157e-06
13334 3.11278e-06
13335 3.54422e-05
13336 2.12072e-05
13337 1.23024e-05
13338 1
13339 1
13340 1
13341 0.00864006
13342 0.00223574
13343 0.00203281
13344 0.0122975
13345 0.000521702
13346 0.000116254
13347 0.000124185
13348 0.000102904
13349 0.000282173
13350 7.36687e-05
13351 0.000692053
13352 0.00434118
13353 0.00208532
13354 0.0123781
13355 9.78627e-06
13356 2.49054e-06
13357 2.34237e-06
13358 1.28009e-05
13359 0.031591
13360 0.0242486
13361 0.0342824
13362 0.00480624
13363 2.13743e-05
13364 1.23558e-05
13365 2.06687e-05
13366 3.83929e-06
13367 1
13368 0.188869
13369 1
13370 1
13371 0.020721
13372 0.00336214
13373 0.011754
13374 0.0151016
13375 0.000154659
13376 3.72301e-05
13377 0.00015816
13378 4.53919e-05
13379 9.82782e-06
13380 3.77188e-06
13381 2.43104e-06
13382 2.29837e-06
13383 0.0511918
13384 0.17368
13385 0.0477319
13386 0.09015
13387 1.7938e-06
13388 1.68649e-06
13389 7.82259e-06
13390 1.72615e-06
13391 8.44183e-06
13392 1.5531e-06
13393 1.43728e-06
13394 1.43336e-06
13395 2.20075e-05
13396 6.42101e-06
13397 2.62907e-05
13398 1.25009e-05
13399 2.7023e-06
13400 2.81454e-06
13401 2.56923e-06
13402 8.19951e-07
13403 1.11678e-06
13404 3.39569e-06
13405 8.08868e-07
13406 0.0613591
13407 0.0130761
13408 0.0169118
13409 0.00710078
13410 6.33842e-05
13411 1.06551e-05
13412 0.12499
13413 0.0213227
13414 0.139641
13415 0.0885285
13416 3.43989e-05
13417 2.16482e-05
13418 5.33808e-05
13419 0.000122253
13420 0.0453442
13421 0.151042
13422 3.07927e-05
13423 3.2655e-06
13424 1.52418e-05
13425 1.81896e-05
13426 1.18614e-05
13427 4.22345e-05
13428 4.59886e-05
13429 7.76104e-06
13430 7.29467e-05
13431 2.80663e-05
13432 1.03459e-05
13433 0.000277955
13434 6.47296e-05
13435 5.72655e-05
13436 6.84726e-05
13437 0.0253734
13438 0.133203
13439 0.161997
13440 0.0211578
13441 1
13442 0.213022
13443 1
13444 0.129118
13445 0.0578279
13446 0.188397
13447 0.047003
13448 0.176954
13449 0.124787
13450 0.219524
13451 0.203458
13452 1
13453 1
13454 0.148567
13455 0.152879
13456 1
13457 0.209752
13458 0.00112959
13459 0.00405558
13460 0.00214765
13461 0.147883
13462 0.0936589
13463 0.0304344
13464 0.152541
13465 0.156685
13466 1
13467 0.177322
13468 0.177795
13469 0.000324447
13470 0.00151154
13471 0.00175984
13472 0.00246225
13473 0.00499596
13474 0.0271984
13475 0.00812679
13476 0.0110631
13477 6.80396e-05
13478 0.000310426
13479 7.32208e-05
13480 8.31812e-05
13481 1.11962e-05
13482 1.93086e-05
13483 2.10048e-05
13484 3.47627e-06
13485 0.000416947
13486 0.000553777
13487 7.18432e-06
13488 1.57357e-06
13489 7.28217e-06
13490 1.55459e-06
13491 0.00328096
13492 0.00151788
13493 7.59795e-05
13494 1.4096e-05
13495 7.27173e-05
13496 1.3673e-05
13497 1
13498 0.181025
13499 0.000124981
13500 8.85398e-05
13501 0.000404543
13502 0.00034206
13503 0.0172174
13504 0.00917381
13505 0.0125705
13506 0.00232807
13507 1
13508 1
13509 0.20983
13510 0.174281
13511 0.00762707
13512 0.0130955
13513 0.00222307
13514 0.0104446
13515 4.51896e-07
13516 2.10282e-06
13517 4.81453e-07
13518 4.86904e-07
13519 4.05642e-05
13520 0.000136095
13521 0.000259729
13522 0.000170416
13523 0.0504126
13524 0.151117
13525 0.0227844
13526 0.153347
13527 0.00360034
13528 0.00305323
13529 0.00691081
13530 0.0188816
13531 0.210617
13532 0.178138
13533 0.0553914
13534 0.0376873
13535 0.0348462
13536 0.047854
13537 0.00715647
13538 0.0464742
13539 0.181232
13540 0.110254
13541 0.0509266
13542 0.121045
13543 0.000839732
13544 0.00196385
13545 0.00538495
13546 0.00293177
13547 0.00540868
13548 0.00185975
13549 0.00244132
13550 0.000924433
13551 1.99047e-05
13552 2.30409e-05
13553 1.88339e-05
13554 0.000190996
13555 0.00714773
13556 0.00139171
13557 0.00695089
13558 0.00184656
13559 0.000289179
13560 7.20137e-05
13561 4.07056e-05
13562 0.0464333
13563 0.0117367
13564 0.00874237
13565 0.0324526
13566 1
13567 1
13568 0.00139165
13569 0.000559224
13570 0.000226276
13571 0.0011694
13572 3.68167e-05
13573 0.000167313
13574 2.28072e-05
13575 0.000152087
13576 0.0180248
13577 0.005715
13578 0.0340757
13579 0.0106449
13580 0.0234443
13581 0.00547608
13582 0.0484305
13583 0.134086
13584 0.0214691
13585 0.0488647
13586 0.0219942
13587 0.00408627
13588 0.0103456
13589 0.00343219
13590 0.00148901
13591 0.000168405
13592 0.000229217
13593 3.9286e-05
13594 0.000183522
13595 4.89614e-05
13596 0.000396217
13597 0.000169766
13598 0.000159935
13599 0.000557982
13600 0.000261534
13601 0.000298891
13602 0.00107894
13603 7.83534e-06
13604 8.94205e-06
13605 1.27962e-06
13606 5.68787e-06
13607 1
13608 1
13609 1
13610 4.70528e-05
13611 6.58768e-05
13612 9.70983e-06
13613 4.38418e-05
13614 0.182125
13615 0.208737
13616 0.192435
13617 1
13618 0.0101388
13619 0.036409
13620 0.00840443
13621 0.0134396
13622 7.42234e-05
13623 1.37205e-05
13624 1.38196e-05
13625 0.154297
13626 1
13627 1
13628 1
13629 5.62405e-06
13630 5.17945e-06
13631 6.15077e-06
13632 2.91225e-05
13633 0.000233278
13634 0.000333561
13635 0.000135363
13636 2.01111e-05
13637 2.10704e-05
13638 4.17771e-05
13639 5.37435e-06
13640 0.0991044
13641 0.038385
13642 0.0333195
13643 0.0128393
13644 7.34395e-06
13645 5.80926e-05
13646 3.4974e-05
13647 3.63086e-05
13648 0.00480313
13649 0.00144906
13650 0.00473442
13651 0.0104452
13652 0.00282168
13653 0.00230334
13654 0.000233594
13655 5.10799e-05
13656 0.000193692
13657 0.0100307
13658 0.00189197
13659 0.00387031
13660 0.00484483
13661 0.00095501
13662 0.000282258
13663 0.00164013
13664 0.000905969
13665 1
13666 1
13667 0.149931
13668 0.167992
13669 0.156514
13670 0.152486
13671 1
13672 0.166763
13673 0.00204233
13674 0.00162139
13675 0.000545144
13676 0.0143428
13677 0.00475917
13678 0.0325983
13679 6.3666e-06
13680 1.97375e-06
13681 1.22695e-06
13682 0.0215585
13683 0.0335057
13684 0.0639117
13685 6.23906e-08
13686 8.45535e-08
13687 6.47258e-08
13688 3.54612e-07
13689 0.168377
13690 0.143435
13691 0.0178459
13692 0.0418509
13693 0.00575742
13694 0.00133327
13695 0.00779618
13696 0.00287357
13697 0.215321
13698 0.107382
13699 0.141313
13700 0.0349742
13701 0.0365752
13702 0.00461163
13703 0.00250179
13704 0.0140609
13705 0.0134153
13706 9.9384e-05
13707 8.37222e-05
13708 1.94058e-05
13709 2.32419e-05
13710 0.00134257
13711 0.00386937
13712 0.0109027
13713 0.00697672
13714 0.0309652
13715 0.00583881
13716 0.00567047
13717 0.00647838
13718 0.0095107
13719 0.0124772
13720 0.0447568
13721 0.149481
13722 0.148826
13723 0.128757
13724 1
13725 0.0658595
13726 0.211957
13727 2.62416e-07
13728 2.38104e-07
13729 0.0528336
13730 0.155073
13731 0.0461869
13732 0.16397
13733 2.57505e-05
13734 6.30222e-06
13735 6.05738e-06
13736 6.42812e-06
13737 1
13738 1
13739 1
13740 0.182928
13741 0.00104864
13742 0.000233978
13743 0.000257545
13744 0.000249057
13745 0.0548089
13746 0.200321
13747 0.0464898
13748 0.00532049
13749 0.0372997
13750 0.0290484
13751 0.0116686
13752 0.000892959
13753 0.000203384
13754 0.000793961
13755 0.00115309
13756 0.000530671
13757 0.00530773
13758 0.00284895
13759 0.00201686
13760 0.170307
13761 0.0285569
13762 0.0379583
13763 0.163859
13764 0.153403
13765 1
13766 1
13767 1
13768 1
13769 0.174952
13770 8.06192e-07
13771 3.94982e-06
13772 3.94727e-06
13773 9.63379e-07
13774 0.00206859
13775 0.000620699
13776 0.00398234
13777 0.00270658
13778 1
13779 0.114537
13780 0.139248
13781 1
13782 0.0454294
13783 0.144375
13784 0.179141
13785 0.0024203
13786 0.000606826
13787 0.000493862
13788 0.125448
13789 0.0242384
13790 0.16785
13791 0.0654617
13792 0.00186442
13793 0.00908419
13794 0.00443902
13795 0.00912429
13796 0.00508445
13797 0.00730894
13798 0.0167869
13799 0.0404121
13800 1
13801 1
13802 0.173003
13803 0.184141
13804 0.00268733
13805 0.001332
13806 0.0106094
13807 0.00205507
13808 9.87961e-05
13809 1.52088e-05
13810 8.3636e-05
13811 7.36672e-05
13812 0.000245797
13813 0.000549022
13814 0.000108253
13815 0.000283634
13816 2.46465e-05
13817 0.000113135
13818 3.25122e-05
13819 0.000213112
13820 0.188709
13821 1
13822 0.197623
13823 0.166237
13824 0.145853
13825 0.15954
13826 0.0321127
13827 0.0319938
13828 0.1478
13829 4.39498e-05
13830 7.46095e-05
13831 1.13631e-05
13832 0.000181774
13833 0.000513395
13834 0.000109619
13835 1
13836 1
13837 1
13838 0.000538536
13839 0.000238844
13840 0.00154956
13841 0.000788124
13842 0.0592492
13843 0.187776
13844 0.0245191
13845 0.0667817
13846 0.000625521
13847 0.000513161
13848 0.000208347
13849 0.0014819
13850 0.00039961
13851 0.00196769
13852 0.000549299
13853 0.000148798
13854 3.88925e-05
13855 0.000185367
13856 3.29501e-05
13857 0.0461769
13858 0.203438
13859 0.227432
13860 0.158752
13861 0.0280322
13862 0.0149105
13863 0.044971
13864 0.00826933
13865 0.00885574
13866 0.00465755
13867 0.00835054
13868 0.00136899
13869 0.00335972
13870 0.00224303
13871 0.00422971
13872 0.00893929
13873 0.00853011
13874 0.023218
13875 0.071258
13876 0.0404757
13877 0.0111756
13878 0.028068
13879 0.0147373
13880 0.0123356
13881 0.000593519
13882 0.00266159
13883 0.00114159
13884 0.0036936
13885 0.0917827
13886 0.0745679
13887 0.118743
13888 8.87245e-06
13889 8.47924e-06
13890 2.22844e-06
13891 1.94742e-06
13892 0.0393958
13893 0.0732534
13894 0.0438375
13895 0.17947
13896 0.00483429
13897 0.0235856
13898 0.0096386
13899 0.00757512
13900 9.29427e-06
13901 8.00466e-06
13902 7.94545e-06
13903 3.07291e-05
13904 1.02052e-05
13905 4.62851e-05
13906 1.02459e-05
13907 0.160689
13908 0.184931
13909 1
13910 0.182784
13911 0.000417083
13912 0.0004962
13913 0.000265845
13914 0.0012035
13915 2.82247e-05
13916 9.57159e-06
13917 2.91434e-05
13918 0.03669
13919 0.120463
13920 0.202141
13921 0.00496188
13922 0.00542227
13923 0.0212916
13924 0.037686
13925 0.0170515
13926 0.0126742
13927 0.0472226
13928 0.000351589
13929 0.000826492
13930 0.000145126
13931 0.0446601
13932 0.0379453
13933 0.17031
13934 0.0666054
13935 1.3765e-05
13936 9.27518e-05
13937 3.21127e-05
13938 0.186363
13939 0.150062
13940 1
13941 1
13942 0.000201802
13943 0.000301354
13944 6.2987e-05
13945 0.028063
13946 0.109191
13947 0.0398102
13948 0.154044
13949 0.0459358
13950 0.167817
13951 0.0497344
13952 0.0284041
13953 0.00203766
13954 0.00407253
13955 4.71767e-07
13956 0.000283879
13957 6.46065e-05
13958 6.15747e-05
13959 6.38173e-05
13960 0.00455549
13961 0.00886083
13962 0.00319566
13963 0.0210846
13964 0.000266885
13965 0.00147435
13966 0.000930413
13967 0.0303321
13968 0.0370354
13969 0.0479684
13970 0.000463184
13971 0.247028
13972 1
13973 1
13974 0.00102204
13975 0.00453747
13976 0.00412239
13977 0.00128933
13978 0.000605769
13979 0.00137785
13980 0.00278438
13981 0.00446138
13982 0.000403937
13983 0.000288728
13984 0.0122439
13985 0.0389756
13986 0.00958647
13987 0.00407656
13988 0.00284424
13989 0.0181418
13990 0.00428095
13991 0.00938371
13992 0.0489609
13993 0.0193162
13994 0.0263401
13995 0.000886899
13996 0.000169916
13997 0.000917362
13998 0.00101303
13999 1.61811e-05
14000 9.74042e-05
14001 4.69835e-05
14002 0.165737
14003 1
14004 0.178154
14005 0.13594
14006 0.000186201
14007 5.74356e-05
14008 0.000176383
14009 0.000446603
14010 0.19031
14011 1
14012 0.203412
14013 0.173046
14014 1
14015 0.163049
14016 0.150981
14017 1
14018 1
14019 1
14020 0.213235
14021 1
14022 7.70894e-05
14023 1.69103e-05
14024 2.02313e-05
14025 0.000103129
14026 0.00698014
14027 0.00646765
14028 0.0291568
14029 0.0380156
14030 0.191962
14031 1
14032 0.241312
14033 0.0774169
14034 0.214841
14035 1
14036 1
14037 1
14038 0.0281277
14039 0.160601
14040 0.145395
14041 0.105805
14042 0.0996907
14043 1
14044 0.234045
14045 1
14046 0.00237183
14047 0.00789186
14048 0.00372004
14049 0.00121615
14050 0.0015052
14051 0.000610149
14052 0.00354679
14053 0.00182297
14054 0.000129593
14055 0.000199157
14056 0.00072047
14057 0.000130471
14058 5.05025e-05
14059 5.77398e-05
14060 0.000237335
14061 4.90541e-07
14062 1.03057e-07
14063 4.41404e-07
14064 8.75377e-08
14065 1
14066 1
14067 0.207815
14068 1
14069 0.156377
14070 0.0208598
14071 0.00843589
14072 0.00270271
14073 0.0199639
14074 0.00530749
14075 0.000502805
14076 0.000134306
14077 0.000224288
14078 0.000872932
14079 0.00171312
14080 0.00084862
14081 0.000545303
14082 0.00278209
14083 3.89996e-06
14084 1.69869e-05
14085 1.64485e-05
14086 3.84061e-06
14087 2.20114e-05
14088 1.80887e-05
14089 0.00012531
14090 1.80875e-05
14091 0.00907621
14092 0.000269881
14093 0.000538291
14094 0.000945198
14095 0.155122
14096 0.149841
14097 0.0535844
14098 0.0396727
14099 4.41349e-06
14100 4.97716e-06
14101 1.49921e-05
14102 6.26865e-06
14103 0.0513187
14104 0.0338823
14105 0.146693
14106 0.0392975
14107 0.176231
14108 0.0347329
14109 0.145923
14110 0.0519261
14111 0.167864
14112 0.0364125
14113 6.64932e-05
14114 0.000238644
14115 0.000140834
14116 0.00026809
14117 0.00136016
14118 0.000322476
14119 0.000301859
14120 1
14121 1
14122 0.167249
14123 0.116778
14124 0.000183539
14125 0.000322738
14126 7.09159e-05
14127 8.20767e-05
14128 0.182313
14129 0.160546
14130 1
14131 1
14132 0.000102814
14133 2.47861e-05
14134 1.95709e-05
14135 2.05034e-05
14136 0.0042037
14137 0.00473042
14138 0.0475201
14139 0.0481409
14140 0.16782
14141 5.10572e-06
14142 5.80869e-06
14143 2.15408e-05
14144 7.36084e-06
14145 0.16957
14146 0.189404
14147 0.20129
14148 1
14149 0.000845331
14150 0.000182553
14151 0.000225435
14152 0.00850722
14153 0.00929087
14154 0.00176448
14155 0.00206579
14156 0.200602
14157 1
14158 1
14159 1
14160 0.0001169
14161 7.87105e-05
14162 1.08856e-05
14163 5.15408e-05
14164 0.143034
14165 1
14166 1
14167 1
14168 0.0106166
14169 0.0471952
14170 0.0293416
14171 0.041291
14172 0.000287715
14173 0.0543597
14174 0.0957762
14175 0.0418026
14176 0.205462
14177 1
14178 0.18325
14179 0.178066
14180 0.112822
14181 0.156447
14182 1
14183 0.158222
14184 0.204214
14185 0.0110363
14186 0.0068517
14187 0.00753348
14188 0.00177179
14189 0.012942
14190 0.0140527
14191 0.0449387
14192 0.0337735
14193 0.0559273
14194 0.0135942
14195 0.00610218
14196 0.0191272
14197 7.47185e-05
14198 2.26185e-05
14199 5.5513e-06
14200 2.39874e-05
14201 4.85689e-05
14202 3.0276e-05
14203 1.97887e-05
14204 0.00767762
14205 0.0494673
14206 0.009354
14207 0.00108194
14208 0.00441831
14209 0.00563363
14210 0.00303174
14211 8.37243e-05
14212 5.45083e-05
14213 5.71175e-06
14214 6.22432e-06
14215 1.60352e-06
14216 1.68806e-06
14217 0.000125031
14218 0.000122597
14219 0.000433228
14220 0.000556427
14221 6.21711e-05
14222 0.000250323
14223 0.000251202
14224 0.000358018
14225 1
14226 1
14227 1
14228 0.164654
14229 0.00727982
14230 0.00095993
14231 0.00740631
14232 0.0018158
14233 6.33914e-05
14234 0.000188314
14235 5.16227e-05
14236 3.24064e-05
14237 0.000748771
14238 0.00174752
14239 0.00212526
14240 0.00588323
14241 0.000738381
14242 0.000356016
14243 0.000795951
14244 0.0508667
14245 0.0924139
14246 1
14247 0.159696
14248 1
14249 0.0556406
14250 0.14485
14251 0.200085
14252 0.164505
14253 0.0106806
14254 0.00145739
14255 0.00286115
14256 0.000234208
14257 0.000409992
14258 0.000812283
14259 0.0277496
14260 0.0285558
14261 0.00542767
14262 0.0199783
14263 0.00464557
14264 0.00186047
14265 0.00094989
14266 0.0013186
14267 1
14268 1
14269 0.122092
14270 1
14271 0.00737784
14272 0.0361085
14273 0.00778292
14274 0.025737
14275 0.164043
14276 0.0381027
14277 0.148983
14278 1
14279 1
14280 1
14281 0.000104357
14282 1.39192e-05
14283 3.39649e-05
14284 0.000101299
14285 0.000816139
14286 0.00363125
14287 0.00335718
14288 0.000244558
14289 5.85151e-05
14290 0.000228573
14291 8.33824e-05
14292 0.163784
14293 0.137809
14294 1
14295 0.13104
14296 0.118459
14297 0.115284
14298 0.0667542
14299 0.0208641
14300 0.211541
14301 0.0745708
14302 0.183137
14303 1
14304 0.0302092
14305 0.0399419
14306 0.0366497
14307 0.163671
14308 0.185913
14309 1
14310 1
14311 0.000247126
14312 0.000131495
14313 5.91018e-05
14314 4.44349e-05
14315 0.000463892
14316 0.000232782
14317 0.000581548
14318 8.75249e-05
14319 0.0412138
14320 0.177606
14321 0.0457152
14322 0.151637
14323 1
14324 0.177571
14325 0.00329402
14326 0.00428384
14327 0.0123487
14328 6.92616e-05
14329 2.16797e-05
14330 0.000138107
14331 0.000135356
14332 0.0191209
14333 0.0946968
14334 0.170531
14335 2.43776e-06
14336 2.38517e-06
14337 5.57487e-07
14338 4.65301e-07
14339 5.97593e-05
14340 6.41818e-05
14341 1.40402e-05
14342 8.85012e-05
14343 0.0121196
14344 0.0351853
14345 0.0281825
14346 0.00702545
14347 0.21307
14348 0.167721
14349 1
14350 1
14351 0.000205119
14352 0.00105646
14353 3.64645e-06
14354 3.06815e-05
14355 1.76282e-05
14356 1.53585e-05
14357 2.81847e-05
14358 5.19192e-05
14359 0.000152027
14360 0.000159875
14361 0.138554
14362 0.0269862
14363 0.0378979
14364 0.0685105
14365 0.0129161
14366 0.0494488
14367 0.0106193
14368 0.0191486
14369 0.000215985
14370 0.000276615
14371 5.65565e-05
14372 0.00664913
14373 0.000961485
14374 0.00101988
14375 0.0111443
14376 0.000815621
14377 0.00463102
14378 0.00365703
14379 0.000791963
14380 0.0436279
14381 0.00928956
14382 0.0345477
14383 0.0421338
14384 0.000382778
14385 0.00185547
14386 0.000348597
14387 0.000415504
14388 0.0673914
14389 0.0219789
14390 0.142278
14391 0.0535999
14392 0.000108436
14393 7.80205e-05
14394 3.54617e-06
14395 1.26542e-05
14396 3.35515e-06
14397 0.0215661
14398 0.0562798
14399 0.0375139
14400 0.00834135
14401 7.93634e-05
14402 3.55684e-05
14403 0.000145954
14404 0.00032
14405 1.24025e-05
14406 1.13157e-05
14407 2.16475e-06
14408 2.30698e-06
14409 0.00293115
14410 0.000586934
14411 0.00277448
14412 0.00274783
14413 0.0607043
14414 0.0513829
14415 0.0523823
14416 0.182368
14417 0.0416536
14418 6.37653e-06
14419 1.72823e-06
14420 6.68539e-06
14421 7.91141e-06
14422 0.00018586
14423 0.000126908
14424 0.000169359
14425 0.000720979
14426 0.000788312
14427 0.00266087
14428 0.00172561
14429 0.0480156
14430 0.0590246
14431 0.0615673
14432 0.193609
14433 1
14434 0.153125
14435 0.204787
14436 0.000201492
14437 0.000401865
14438 0.000137479
14439 1.83522e-05
14440 1.70581e-05
14441 6.96298e-05
14442 1.09354e-05
14443 2.55206e-06
14444 2.45511e-06
14445 2.26157e-06
14446 0.159735
14447 1
14448 1
14449 0.13359
14450 0.000503682
14451 0.00137651
14452 0.00346907
14453 0.000469239
14454 0.0301134
14455 0.00386732
14456 0.0156722
14457 0.00458747
14458 0.179378
14459 0.176789
14460 0.205685
14461 1
14462 0.137529
14463 0.18586
14464 1
14465 0.186948
14466 0.0500546
14467 0.197467
14468 0.0593969
14469 0.187444
14470 7.53278e-05
14471 2.06688e-05
14472 7.6593e-06
14473 0.00499351
14474 0.000644387
14475 1.28291e-05
14476 1.04064e-05
14477 4.43047e-05
14478 5.32396e-05
14479 0.00294373
14480 0.000856306
14481 0.000741427
14482 0.000740757
14483 2.43592e-05
14484 9.93243e-05
14485 6.93735e-05
14486 9.84927e-05
14487 0.000170839
14488 0.000109476
14489 0.000266691
14490 0.170123
14491 1
14492 0.000479363
14493 0.00105887
14494 0.000419319
14495 0.000439317
14496 0.000113574
14497 0.000568045
14498 0.0270701
14499 0.0215136
14500 0.0598163
14501 0.0145613
14502 4.06245e-06
14503 3.40681e-05
14504 4.5892e-06
14505 0.0102675
14506 0.0167527
14507 0.00209386
14508 0.00231243
14509 1.64566e-05
14510 3.80528e-05
14511 0.000124568
14512 3.08416e-05
14513 3.74349e-05
14514 1.13153e-05
14515 7.01507e-06
14516 0.00641977
14517 0.00148942
14518 0.00457292
14519 0.00789717
14520 0.00155816
14521 0.000463955
14522 0.000263994
14523 0.000287848
14524 0.00311328
14525 0.000710422
14526 0.0026578
14527 0.00329555
14528 8.63555e-05
14529 0.000411476
14530 0.000163234
14531 0.000586544
14532 0.150797
14533 1
14534 0.203752
14535 1
14536 0.170878
14537 1
14538 1
14539 0.000273537
14540 0.00126975
14541 0.000107073
14542 0.000221581
14543 0.0413258
14544 0.00965455
14545 0.00607056
14546 0.00865933
14547 1
14548 1
14549 0.150585
14550 1
14551 0.185018
14552 0.191474
14553 1
14554 0.217191
14555 0.00477087
14556 0.0279004
14557 0.0052031
14558 0.0440816
14559 0.0498809
14560 0.0128079
14561 0.0243589
14562 0.0112359
14563 0.0110673
14564 0.00105831
14565 3.82518e-06
14566 2.10226e-05
14567 5.44171e-06
14568 4.07034e-06
14569 3.82727e-06
14570 1.96091e-05
14571 2.12148e-05
14572 1.78638e-05
14573 9.49071e-06
14574 6.09344e-05
14575 1.0329e-05
14576 1.13474e-05
14577 1
14578 0.206174
14579 1
14580 0.221159
14581 0.0348239
14582 0.00682592
14583 0.0112075
14584 0.00666691
14585 1
14586 0.202119
14587 1
14588 0.152052
14589 0.00110808
14590 0.00453237
14591 0.0107136
14592 0.0427826
14593 0.0145845
14594 0.0327759
14595 0.00637875
14596 0.117209
14597 0.204955
14598 0.0595977
14599 0.198299
14600 6.47612e-05
14601 5.81257e-05
14602 6.92318e-05
14603 0.000242469
14604 1.17388e-05
14605 6.00791e-05
14606 9.79406e-06
14607 1.12008e-05
14608 0.000446331
14609 0.00113898
14610 0.00225176
14611 0.000379059
14612 1
14613 0.203203
14614 1
14615 1
14616 0.00191612
14617 0.0110213
14618 0.000935909
14619 0.00463995
14620 0.016571
14621 0.0230071
14622 0.122651
14623 0.0444163
14624 0.0678816
14625 0.19459
14626 1
14627 3.31067e-05
14628 6.09407e-06
14629 6.8925e-06
14630 0.0668185
14631 0.0454007
14632 0.19996
14633 0.0547658
14634 1.71618e-05
14635 2.31624e-05
14636 1.92985e-05
14637 0.000135727
14638 0.00559261
14639 0.00338027
14640 0.00362397
14641 0.000712232
14642 6.11719e-06
14643 6.09229e-06
14644 2.45706e-05
14645 1.11846e-06
14646 9.88385e-07
14647 9.11022e-07
14648 4.64369e-06
14649 3.59261e-05
14650 0.000169585
14651 6.10163e-05
14652 0.000201908
14653 0.0329101
14654 0.0517337
14655 0.03039
14656 0.149194
14657 1
14658 1
14659 0.16047
14660 0.158767
14661 0.00218912
14662 0.00165388
14663 0.00291832
14664 0.00683979
14665 0.00850081
14666 0.00167858
14667 0.00615247
14668 0.00572147
14669 0.169575
14670 0.161616
14671 0.00387796
14672 0.00252546
14673 0.00275985
14674 0.000676025
14675 0.00665943
14676 0.00186412
14677 0.00309996
14678 1
14679 1
14680 1
14681 0.179863
14682 0.119207
14683 1
14684 0.155567
14685 0.159522
14686 0.00229396
14687 0.000862037
14688 0.00553183
14689 3.23176e-05
14690 1.00282e-05
14691 7.39989e-06
14692 3.16632e-05
14693 5.77989e-05
14694 1.73927e-05
14695 1.45432e-05
14696 1.04719e-05
14697 1
14698 0.14092
14699 0.158728
14700 1.27078e-07
14701 1.49874e-07
14702 0.000449254
14703 0.00197383
14704 0.0011533
14705 0.00121452
14706 0.000241083
14707 0.000677622
14708 0.00143759
14709 0.00234051
14710 0.00253377
14711 0.0127025
14712 0.00223742
14713 0.0342689
14714 9.43928e-06
14715 4.94686e-06
14716 3.02877e-05
14717 6.0567e-06
14718 2.15745e-06
14719 2.01678e-06
14720 8.37185e-06
14721 2.07939e-06
14722 0.0301955
14723 0.166408
14724 0.000195214
14725 1
14726 0.166784
14727 0.233204
14728 0.162369
14729 1.16046e-05
14730 2.79366e-05
14731 8.35457e-06
14732 4.87551e-05
14733 0.00183205
14734 0.0407469
14735 0.0994041
14736 0.205824
14737 0.124247
14738 0.000906481
14739 0.000162581
14740 0.000403904
14741 0.000373078
14742 1.80406e-05
14743 1.78478e-05
14744 1.67561e-05
14745 7.27626e-05
14746 0.005823
14747 0.00467058
14748 0.0165315
14749 0.0064914
14750 0.0173145
14751 0.0506693
14752 0.0401533
14753 0.0527227
14754 0.0310496
14755 0.158254
14756 0.167419
14757 4.15491e-06
14758 2.05859e-05
14759 4.35224e-06
14760 4.27592e-06
14761 2.29815e-06
14762 0.155922
14763 1
14764 1
14765 1
14766 0.420503
14767 0.157156
14768 0.420453
14769 0.233426
14770 0.000921511
14771 0.00122793
14772 0.000230951
14773 0.00111267
14774 0.053018
14775 0.0447878
14776 0.00870423
14777 0.0325863
14778 0.00397155
14779 0.00514178
14780 0.00241521
14781 0.012165
14782 5.55254e-06
14783 1.13771e-06
14784 9.27057e-07
14785 2.98891e-06
14786 0.0115771
14787 0.0348589
14788 0.0360243
14789 0.0102015
14790 0.17921
14791 0.00521136
14792 0.00378413
14793 0.00293558
14794 0.0145191
14795 4.16014e-05
14796 4.29896e-05
14797 7.00868e-06
14798 3.63867e-05
14799 0.00164491
14800 0.00597473
14801 0.00217035
14802 0.132801
14803 0.145593
14804 0.161311
14805 0.00151531
14806 0.0005574
14807 0.000194711
14808 0.000190727
14809 0.229755
14810 0.0327399
14811 0.00802098
14812 0.0388381
14813 0.0443493
14814 1.1949e-05
14815 5.86161e-05
14816 2.46316e-05
14817 8.2253e-05
14818 0.000350528
14819 0.000104408
14820 0.000158122
14821 0.00170551
14822 0.00167144
14823 0.000322916
14824 0.00250963
14825 0.000129201
14826 2.60655e-05
14827 0.000241259
14828 4.3614e-05
14829 3.53284e-06
14830 1.49127e-05
14831 1.80594e-05
14832 3.5712e-06
14833 0.000409254
14834 0.00571167
14835 0.000936628
14836 0.000912362
14837 0.00448547
14838 0.00333323
14839 0.0140228
14840 0.012521
14841 5.73333e-06
14842 5.25943e-07
14843 2.32227e-06
14844 1.78929e-06
14845 0.0353156
14846 0.0349553
14847 0.00738215
14848 0.00845082
14849 0.0435451
14850 0.00830256
14851 0.0325863
14852 0.198706
14853 0.212482
14854 1
14855 0.189335
14856 1.05526e-05
14857 1.57018e-05
14858 2.95209e-05
14859 4.63829e-05
14860 7.52156e-08
14861 4.79968e-07
14862 0.0456224
14863 0.255459
14864 0.171126
14865 0.175286
14866 1
14867 0.149103
14868 0.198189
14869 0.0276902
14870 0.008389
14871 0.0232199
14872 0.00278356
14873 3.83294e-06
14874 9.23573e-06
14875 1.00256e-05
14876 3.51584e-05
14877 3.04082e-05
14878 6.94406e-05
14879 0.0534556
14880 0.00248975
14881 0.000341906
14882 0.00194784
14883 0.00037167
14884 0.000173876
14885 3.25882e-05
14886 0.0413112
14887 0.00525511
14888 0.00235604
14889 0.188887
14890 0.0527431
14891 0.16709
14892 0.0632002
14893 0.0101736
14894 0.0480021
14895 0.0533701
14896 0.015805
14897 5.20985e-06
14898 7.00577e-07
14899 6.33761e-07
14900 2.74165e-06
14901 0.109073
14902 0.170815
14903 0.155575
14904 0.181602
14905 1
14906 1
14907 1
14908 9.06933e-06
14909 3.18393e-05
14910 0.00017164
14911 0.000366028
14912 5.43696e-05
14913 6.04811e-05
14914 1.00931e-05
14915 4.63418e-05
14916 1.07093e-05
14917 1.51452e-05
14918 0.0584744
14919 0.0613105
14920 0.225606
14921 0.194465
14922 7.03299e-05
14923 5.26441e-05
14924 4.13888e-05
14925 9.98322e-06
14926 0.000261939
14927 0.00026394
14928 5.27896e-05
14929 0.000250188
14930 8.78706e-05
14931 0.000441257
14932 0.000143983
14933 0.209653
14934 0.206841
14935 1
14936 0.0847592
14937 0.00967281
14938 0.0322107
14939 0.0279723
14940 0.0730927
14941 9.72155e-05
14942 0.000215293
14943 7.88709e-05
14944 4.01399e-05
14945 1.6784e-05
14946 7.42289e-05
14947 1.41416e-05
14948 5.5698e-05
14949 0.136104
14950 0.224386
14951 0.0977953
14952 0.000291922
14953 0.000684566
14954 0.00180177
14955 0.00033884
14956 0.00443789
14957 0.00765094
14958 0.00225158
14959 0.00993269
14960 2.11722e-06
14961 2.11738e-06
14962 3.78236e-07
14963 4.283e-07
14964 0.000264254
14965 0.000898116
14966 0.00062766
14967 0.000168928
14968 0.000504297
14969 0.00297754
14970 0.00353973
14971 0.000645639
14972 0.00016049
14973 0.000663067
14974 0.000132857
14975 0.0385942
14976 0.0566557
14977 0.0393516
14978 0.0129227
14979 0.00566175
14980 0.0355799
14981 0.014637
14982 1.25746e-05
14983 6.57257e-05
14984 2.4898e-05
14985 3.66256e-05
14986 0.000791097
14987 0.000185463
14988 0.000349331
14989 0.000121467
14990 1
14991 1
14992 0.203802
14993 1
14994 0.0593091
14995 0.00983613
14996 0.0361743
14997 4.78803e-07
14998 4.39803e-07
14999 1.92179e-06
15000 4.9116e-07
15001 0.000225274
15002 0.000235362
15003 5.15521e-05
15004 4.94291e-05
15005 0.00254697
15006 0.000855122
15007 0.00468688
15008 0.175534
15009 1
15010 0.174276
15011 0.162362
15012 1
15013 1
15014 0.012218
15015 0.047328
15016 0.00992945
15017 0.0525693
15018 0.0263985
15019 0.0103476
15020 0.00790469
15021 0.00280708
15022 6.63807e-07
15023 1.53347e-07
15024 2.16798e-07
15025 1.45392e-07
15026 0.00352149
15027 0.00405532
15028 0.00616338
15029 0.0224155
15030 0.0312456
15031 0.0344633
15032 0.143206
15033 0.0396698
15034 0.158348
15035 0.038475
15036 0.0525586
15037 0.00633172
15038 0.00133739
15039 0.00548802
15040 1
15041 1
15042 0.168375
15043 0.13727
15044 0.0386142
15045 0.18808
15046 0.0381327
15047 0.117727
15048 0.126737
15049 0.209085
15050 0.00939841
15051 0.00611169
15052 0.00149016
15053 0.00585668
15054 0.0465527
15055 0.0455996
15056 0.114176
15057 0.148294
15058 1
15059 1
15060 1
15061 0.00916283
15062 0.0288912
15063 0.00350873
15064 0.0130149
15065 3.18813e-05
15066 2.26209e-05
15067 5.68599e-06
15068 5.26336e-06
15069 0.00106387
15070 0.00102594
15071 0.000411368
15072 0.000108393
15073 0.000161301
15074 8.8989e-05
15075 0.000220787
15076 0.00144135
15077 0.000367166
15078 0.000928798
15079 1
15080 0.15296
15081 1
15082 0.18095
15083 7.40487e-06
15084 7.922e-06
15085 9.33812e-06
15086 4.14299e-05
15087 1.21462e-06
15088 2.22448e-06
15089 9.47651e-07
15090 7.78788e-07
15091 3.09902e-06
15092 4.45664e-06
15093 0.0154641
15094 0.00599636
15095 0.0247701
15096 0.029938
15097 6.14527e-05
15098 1.18014e-05
15099 1.42973e-05
15100 1.46425e-05
15101 4.0433e-06
15102 1.67051e-05
15103 3.58386e-06
15104 0.00493124
15105 0.0024192
15106 0.00294428
15107 0.00961623
15108 0.0194351
15109 0.0671153
15110 0.0387099
15111 0.186624
15112 0.0288897
15113 0.04605
15114 0.0193241
15115 6.5832e-07
15116 3.11871e-06
15117 7.46235e-06
15118 2.66774e-06
15119 1
15120 0.0213756
15121 0.0109034
15122 0.0536501
15123 0.00789808
15124 0.000431605
15125 0.000531958
15126 0.000168416
15127 0.000145073
15128 0.0386475
15129 0.0336946
15130 0.00758847
15131 0.0118782
15132 0.0340266
15133 0.0442529
15134 0.157267
15135 0.118638
15136 0.138847
15137 1
15138 1
15139 1
15140 0.00311766
15141 0.000610014
15142 0.0330613
15143 0.00807697
15144 0.00889226
15145 0.00818904
15146 1
15147 0.1722
15148 1
15149 0.0110534
15150 0.00998175
15151 1.36289e-05
15152 5.84032e-05
15153 1.39762e-05
15154 2.05321e-05
15155 0.0464206
15156 0.0917052
15157 0.0112655
15158 0.0320174
15159 0.0448347
15160 0.173131
15161 0.0496688
15162 0.052981
15163 3.99379e-06
15164 1.75612e-05
15165 4.36744e-06
15166 0.000413811
15167 9.12295e-05
15168 0.00023387
15169 0.00178181
15170 0.00031716
15171 0.00117292
15172 0.00171032
15173 3.64561e-06
15174 5.81517e-06
15175 1.48393e-06
15176 2.46293e-06
15177 1
15178 1
15179 0.130824
15180 7.38709e-05
15181 0.000350519
15182 9.26266e-05
15183 0.000103959
15184 0.000285072
15185 0.000294812
15186 5.82558e-05
15187 0.189305
15188 1
15189 1
15190 0.156388
15191 0.000130083
15192 6.40592e-05
15193 1.8983e-05
15194 5.66121e-05
15195 0.00393764
15196 0.00394614
15197 0.020935
15198 0.00673996
15199 0.00627496
15200 0.00169862
15201 0.00112662
15202 0.00150369
15203 0.00401243
15204 0.00405229
15205 0.00908921
15206 2.24779e-05
15207 3.89291e-06
15208 1.33366e-05
15209 2.00716e-05
15210 0.0251719
15211 0.00431217
15212 0.00772449
15213 0.0258974
15214 8.34161e-07
15215 7.8476e-07
15216 7.69623e-07
15217 7.07099e-06
15218 4.57625e-05
15219 3.29573e-05
15220 1.09954e-05
15221 7.27723e-06
15222 7.18919e-06
15223 9.3165e-06
15224 2.78443e-05
15225 0.0151733
15226 0.0272267
15227 0.0110422
15228 0.0471796
15229 0.00636052
15230 0.00579702
15231 0.0248596
15232 0.00635216
15233 0.00136437
15234 0.00144951
15235 0.00110275
15236 0.0018928
15237 0.00565329
15238 5.53874e-06
15239 0.00850683
15240 0.00256324
15241 0.0153382
15242 1.58528e-06
15243 6.54954e-06
15244 1.65639e-06
15245 6.6136e-06
15246 5.95401e-06
15247 1.31129e-05
15248 6.21822e-06
15249 0.00786243
15250 0.00403575
15251 0.00712435
15252 0.00170692
15253 1
15254 0.194051
15255 0.146444
15256 1
15257 0.00974574
15258 0.034007
15259 0.00752491
15260 0.0067686
15261 0.10023
15262 1
15263 0.179554
15264 0.165186
15265 1.86627e-05
15266 3.93375e-05
15267 6.85362e-05
15268 5.23149e-05
15269 6.2708e-05
15270 0.000248129
15271 0.000204958
15272 0.0158094
15273 0.0016072
15274 0.00798155
15275 0.00616728
15276 0.00944422
15277 0.00189153
15278 0.00388933
15279 0.000405043
15280 0.00192504
15281 0.00207962
15282 0.000474855
15283 0.148796
15284 0.0119366
15285 0.052487
15286 0.0240227
15287 0.00828144
15288 0.000346762
15289 0.000907137
15290 0.000982401
15291 0.00221252
15292 2.23867e-05
15293 3.17459e-06
15294 1.34015e-05
15295 3.28684e-06
15296 0.0222218
15297 0.00485912
15298 0.0024432
15299 0.00654495
15300 0.000910884
15301 0.00133094
15302 0.000963151
15303 0.00586023
15304 0.0456884
15305 0.0251743
15306 0.214453
15307 0.137629
15308 7.98119e-05
15309 0.000152588
15310 0.000441899
15311 0.000323107
15312 1
15313 0.181919
15314 1
15315 1
15316 1
15317 0.163627
15318 1
15319 1
15320 0.000376815
15321 0.000636306
15322 0.119039
15323 1
15324 0.230279
15325 1
15326 5.28587e-06
15327 8.33525e-06
15328 7.08674e-06
15329 8.8537e-05
15330 9.02431e-05
15331 0.000458536
15332 0.000363274
15333 0.000327537
15334 0.000109019
15335 8.64284e-05
15336 0.000291303
15337 0.00157528
15338 0.00210724
15339 0.000489677
15340 0.000843171
15341 0.071133
15342 0.0114541
15343 0.0186162
15344 0.0261558
15345 1
15346 0.142345
15347 0.175279
15348 0.185402
15349 0.159638
15350 0.0142742
15351 0.171198
15352 0.169163
15353 0.186214
15354 0.0440027
15355 0.000296068
15356 0.000243175
15357 5.75191e-05
15358 0.000263328
15359 0.00405785
15360 0.0060856
15361 0.0300532
15362 0.00930393
15363 0.000779608
15364 0.00224167
15365 0.000501622
15366 0.00208936
15367 0.0024765
15368 0.00540386
15369 0.00831475
15370 0.0011595
15371 0.00380799
15372 0.0137337
15373 0.000359636
15374 0.000630197
15375 0.0010024
15376 0.00610641
15377 0.00351121
15378 0.00904282
15379 0.0239407
15380 0.00190021
15381 0.00627266
15382 0.00866334
15383 0.00992381
15384 4.75302e-05
15385 4.69105e-05
15386 0.00662434
15387 0.0157957
15388 0.0518044
15389 0.0152076
15390 0.00183581
15391 0.00794083
15392 0.00699938
15393 2.00323e-06
15394 2.49556e-06
15395 1.81925e-06
15396 9.26978e-06
15397 0.135655
15398 0.0351293
15399 0.0427005
15400 0.0310214
15401 0.201771
15402 0.183666
15403 0.0558661
15404 0.0106806
15405 0.00297546
15406 0.0112061
15407 0.00566059
15408 1.04312e-05
15409 7.41285e-06
15410 5.5094e-05
15411 0.0461326
15412 0.00660995
15413 0.0180307
15414 0.0320165
15415 0.000825879
15416 0.000248079
15417 7.47951e-05
15418 0.000125659
15419 0.0330073
15420 0.0416143
15421 0.0114941
15422 0.00640866
15423 0.0047077
15424 1
15425 1
15426 0.18543
15427 0.00107169
15428 0.000519205
15429 0.000569165
15430 0.000496421
15431 0.000223587
15432 8.43778e-05
15433 0.000402315
15434 0.142586
15435 0.0359236
15436 0.166114
15437 0.0312969
15438 6.0845e-05
15439 1.31295e-05
15440 1.58127e-05
15441 0.048784
15442 0.0450355
15443 0.145856
15444 0.161227
15445 0.00253254
15446 0.00559446
15447 0.00303275
15448 0.00093555
15449 7.87516e-07
15450 1.41153e-07
15451 2.03471e-07
15452 2.48826e-07
15453 1.17406e-05
15454 3.29596e-05
15455 2.58624e-05
15456 0.0073537
15457 0.046255
15458 0.0233983
15459 0.030714
15460 0.000635321
15461 0.000240642
15462 0.00016425
15463 0.000560175
15464 0.000117094
15465 0.000251522
15466 9.19087e-05
15467 4.98075e-05
15468 0.0249492
15469 0.03724
15470 0.00565336
15471 0.00491454
15472 0.00466119
15473 0.000741454
15474 0.000832889
15475 3.86185e-05
15476 6.72488e-05
15477 9.46099e-06
15478 2.28616e-05
15479 0.00044601
15480 0.000208768
15481 0.00107483
15482 0.000101512
15483 0.00076582
15484 0.00165435
15485 0.000996368
15486 0.000915576
15487 0.000914086
15488 0.00506196
15489 0.175812
15490 0.204674
15491 1
15492 0.183124
15493 1
15494 0.210287
15495 1
15496 0.172591
15497 0.000900929
15498 0.000336901
15499 0.000476372
15500 0.000142666
15501 3.15832e-07
15502 3.61084e-07
15503 3.45033e-07
15504 1.17953e-06
15505 0.000125403
15506 3.15948e-05
15507 0.000153839
15508 2.92313e-05
15509 6.82929e-06
15510 7.87883e-06
15511 3.38748e-05
15512 7.46116e-06
15513 0.00255863
15514 0.000704916
15515 0.00169586
15516 0.00513416
15517 0.000129737
15518 0.000488338
15519 0.00065087
15520 0.170595
15521 0.122371
15522 0.0424625
15523 0.0540059
15524 0.0112732
15525 0.0109934
15526 0.0644144
15527 0.034576
15528 4.0124e-05
15529 0.00037182
15530 0.000152396
15531 0.00014977
15532 1
15533 1
15534 1
15535 0.185407
15536 0.000627811
15537 0.000159107
15538 0.000625175
15539 1
15540 1
15541 1
15542 0.181584
15543 0.000883968
15544 0.000280856
15545 0.000246096
15546 0.0014616
15547 0.00548648
15548 0.0129182
15549 0.0330867
15550 0.000174099
15551 0.000143089
15552 3.1404e-05
15553 0.000103734
15554 0.145925
15555 1
15556 9.92858e-06
15557 1.53333e-06
15558 5.91665e-06
15559 0.00255124
15560 0.00341547
15561 0.000638788
15562 0.00253274
15563 0.000273611
15564 0.00022067
15565 0.000179443
15566 3.86111e-05
15567 1.54199e-05
15568 9.22569e-05
15569 9.44742e-05
15570 4.57504e-05
15571 0.000155569
15572 7.91669e-05
15573 0.000238661
15574 0.000408922
15575 0.0129386
15576 0.00587777
15577 9.22395e-05
15578 0.000522332
15579 0.000195607
15580 8.05702e-05
15581 0.00693765
15582 0.0142258
15583 0.00308431
15584 0.00615279
15585 0.0232764
15586 0.0490864
15587 0.0518889
15588 0.221387
15589 0.0158436
15590 0.0333879
15591 0.00401665
15592 0.0118886
15593 0.00688044
15594 0.00872059
15595 0.0138321
15596 0.0293899
15597 3.49272e-05
15598 3.12798e-05
15599 5.99158e-06
15600 3.0262e-05
15601 1
15602 0.214098
15603 1
15604 1
15605 3.591e-06
15606 4.73363e-06
15607 8.36614e-07
15608 9.03182e-07
15609 1
15610 0.128894
15611 1
15612 1
15613 0.00086928
15614 0.000260399
15615 0.000738228
15616 0.00085053
15617 0.000882628
15618 0.000140119
15619 0.148031
15620 0.172602
15621 0.0435687
15622 0.0465551
15623 0.190038
15624 0.152498
15625 1
15626 1
15627 1
15628 0.157211
15629 0.0452859
15630 0.187889
15631 0.170569
15632 0.129972
15633 0.186311
15634 7.08911e-06
15635 2.07867e-05
15636 1.66701e-05
15637 1.88736e-05
15638 1
15639 0.163763
15640 1
15641 0.184791
15642 0.00154726
15643 0.000308255
15644 0.000273042
15645 0.00484105
15646 0.000807501
15647 0.000887257
15648 0.00667679
15649 0.0396035
15650 0.0179373
15651 0.0620427
15652 0.216729
15653 0.0373294
15654 0.0438996
15655 0.0781972
15656 0.0111401
15657 0.0150373
15658 0.00217738
15659 0.00788074
15660 0.000162353
15661 0.000739106
15662 0.00453385
15663 0.0397203
15664 0.0142988
15665 0.0134755
15666 0.0105138
15667 0.0304587
15668 0.00523721
15669 0.0198167
15670 0.00130881
15671 0.00581129
15672 0.00136918
15673 0.00289345
15674 0.12426
15675 1
15676 1
15677 0.120869
15678 1
15679 0.140433
15680 0.243897
15681 0.214584
15682 0.000854683
15683 0.0265033
15684 0.120749
15685 0.014766
15686 0.0222769
15687 0.208327
15688 0.145074
15689 0.0399498
15690 0.17841
15691 0.0374666
15692 0.0385169
15693 0.011569
15694 0.0166083
15695 0.000423129
15696 2.17973e-05
15697 1.21632e-05
15698 1.37587e-05
15699 3.53123e-05
15700 9.16944e-05
15701 9.4746e-05
15702 0.000323492
15703 0.17282
15704 0.0488995
15705 0.174954
15706 0.179766
15707 0.000100244
15708 0.00045495
15709 0.000134193
15710 0.00021217
15711 0.159413
15712 1
15713 0.000629808
15714 9.538e-05
15715 0.000393208
15716 0.000488269
15717 0.000344504
15718 0.000104036
15719 0.000662689
15720 0.0156135
15721 0.00181732
15722 0.00735503
15723 0.00499411
15724 1.98632e-05
15725 2.46505e-05
15726 4.52608e-06
15727 5.3527e-06
15728 6.18771e-06
15729 1.67775e-06
15730 1.85728e-06
15731 3.98797e-06
15732 1.0942e-06
15733 7.1166e-07
15734 7.50266e-07
15735 0.000187488
15736 0.000142576
15737 6.16723e-05
15738 4.35519e-05
15739 2.32212e-05
15740 6.87137e-06
15741 0.00169918
15742 0.0117558
15743 0.00239731
15744 0.00717453
15745 0.195521
15746 0.177189
15747 0.0515451
15748 0.218654
15749 0.00153188
15750 0.0019581
15751 0.000353122
15752 0.00052061
15753 0.00461268
15754 0.00820403
15755 0.0282546
15756 0.00455382
15757 0.000727698
15758 0.000719024
15759 0.000582861
15760 0.00013066
15761 0.00177101
15762 0.000434922
15763 0.000495863
15764 0.000400313
15765 0.00690947
15766 0.00575166
15767 0.00139643
15768 0.00559866
15769 0.000257056
15770 5.28213e-05
15771 6.26461e-05
15772 0.000323585
15773 5.93769e-08
15774 3.31993e-07
15775 3.28772e-07
15776 3.21034e-07
15777 0.167619
15778 0.216993
15779 1
15780 0.190898
15781 0.0172171
15782 0.059603
15783 0.0442612
15784 0.0129558
15785 0.00116838
15786 0.00023435
15787 0.000330874
15788 0.000249454
15789 1
15790 1
15791 6.61835e-06
15792 1.09636e-05
15793 1.53355e-06
15794 7.62705e-06
15795 0.180044
15796 1
15797 1
15798 1
15799 7.06262e-05
15800 0.00038746
15801 0.000354323
15802 6.72152e-05
15803 0.0444078
15804 0.046528
15805 0.0139888
15806 0.200301
15807 0.044023
15808 0.0494833
15809 0.0429574
15810 0.0597783
15811 0.0167865
15812 0.0124001
15813 0.0135622
15814 0.0339344
15815 0.00577236
15816 0.00744604
15817 0.120944
15818 0.139815
15819 1
15820 1
15821 0.000153151
15822 8.0979e-05
15823 1.69142e-05
15824 3.59834e-05
15825 0.0421426
15826 0.00891875
15827 0.0199972
15828 0.0115846
15829 0.0480744
15830 0.0116302
15831 0.00861281
15832 0.00307525
15833 0.00665086
15834 0.0156013
15835 0.00219491
15836 0.0432069
15837 0.0710524
15838 0.168109
15839 0.0142015
15840 0.0135434
15841 0.0121978
15842 0.0463141
15843 7.71279e-06
15844 4.9605e-06
15845 1.06516e-06
15846 5.51506e-06
15847 0.102937
15848 0.000197454
15849 0.000560812
15850 0.00110902
15851 0.000201543
15852 2.28567e-06
15853 2.7984e-06
15854 9.17917e-06
15855 1.34667e-06
15856 1
15857 1
15858 1
15859 0.134216
15860 0.119886
15861 1
15862 0.182222
15863 0.166847
15864 0.00733588
15865 0.00199849
15866 0.00213374
15867 0.198972
15868 0.178686
15869 0.148014
15870 1
15871 0.0786945
15872 0.0245591
15873 0.0198134
15874 0.0422495
15875 1
15876 0.116728
15877 1
15878 0.161199
15879 0.000368997
15880 3.14877e-05
15881 0.000121738
15882 0.000108988
15883 0.164844
15884 0.0591556
15885 0.0179446
15886 0.0685524
15887 0.000312589
15888 0.148546
15889 0.176694
15890 0.116775
15891 1
15892 0.0837638
15893 1
15894 0.185502
15895 0.146627
15896 0.000154015
15897 4.01804e-05
15898 0.000158404
15899 0.000143985
15900 0.213619
15901 0.100892
15902 0.152788
15903 0.0575978
15904 0.0326574
15905 0.0167397
15906 0.0750868
15907 0.0532684
15908 0.0126478
15909 0.0165922
15910 0.0675472
15911 2.91983e-05
15912 2.84875e-05
15913 0.000111305
15914 0.000150061
15915 1
15916 1
15917 1
15918 0.248098
15919 0.000325718
15920 0.00198885
15921 0.00132764
15922 0.0019799
15923 0.001177
15924 0.00379202
15925 0.0105917
15926 0.000140422
15927 0.000714533
15928 9.75742e-05
15929 0.0185413
15930 0.0290257
15931 0.0930433
15932 0.18891
15933 1
15934 1
15935 0.143108
15936 1
15937 1
15938 1
15939 0.146483
15940 0.14909
15941 0.134666
15942 0.139885
15943 0.0270126
15944 0.0268631
15945 1.12855e-06
15946 6.69375e-06
15947 1.0792e-06
15948 6.16922e-06
15949 0.113878
15950 1
15951 0.206467
15952 0.204833
15953 4.89915e-05
15954 3.85911e-05
15955 0.000200813
15956 0.139131
15957 1
15958 0.186947
15959 1
15960 0.22501
15961 0.129695
15962 9.30445e-06
15963 1.64513e-06
15964 1.71505e-06
15965 0.000423887
15966 0.000628019
15967 0.000534117
15968 0.00210374
15969 8.56868e-05
15970 1.74142e-05
15971 4.24337e-05
15972 3.53782e-05
15973 0.198959
15974 1
15975 1
15976 1
15977 0.00133266
15978 0.000349611
15979 0.0132141
15980 0.0133507
15981 0.0258877
15982 0.0545309
15983 1.63071e-06
15984 5.1811e-06
15985 0.00102129
15986 0.000439531
15987 0.000245219
15988 0.00146298
15989 4.28251e-06
15990 8.95506e-07
15991 7.74339e-06
15992 5.0902e-06
15993 1.06352e-05
15994 1.15747e-05
15995 2.82287e-06
15996 0.205412
15997 1
15998 0.196374
15999 2.04792e-05
16000 0.000107256
16001 2.22213e-05
16002 0.000105497
16003 2.81029e-05
16004 1.96996e-05
16005 0.00665271
16006 0.00169329
16007 0.000932185
16008 0.00298152
16009 2.16119e-05
16010 0.0311356
16011 0.0115268
16012 0.0408235
16013 0.0383777
16014 0.000486222
16015 0.00240439
16016 4.01693e-06
16017 5.68484e-06
16018 1.03798e-05
16019 1.47726e-06
16020 3.02502e-06
16021 2.57712e-06
16022 1.31131e-05
16023 3.44291e-06
16024 0.00558911
16025 0.0243918
16026 0.0347452
16027 0.00777176
16028 0.00504261
16029 0.00551049
16030 0.00127449
16031 0.000918703
16032 0.00593467
16033 0.00199041
16034 0.00138115
16035 0.0167615
16036 0.0551744
16037 0.21266
16038 0.0324491
16039 0.0280764
16040 0.0811229
16041 0.00206591
16042 0.00164883
16043 0.0126101
16044 0.00611491
16045 0.00960654
16046 0.014914
16047 0.00822644
16048 0.039637
16049 0.192294
16050 0.0889624
16051 1
16052 1
16053 0.116632
16054 0.057511
16055 0.0819897
16056 0.230969
16057 0.00360468
16058 0.0125849
16059 0.00813378
16060 0.0098095
16061 0.00905495
16062 0.0186154
16063 0.031072
16064 0.0476164
16065 0.140803
16066 0.0327115
16067 0.000144134
16068 0.000141134
16069 0.000724779
16070 0.000148101
16071 0.00856858
16072 0.00189624
16073 0.00087958
16074 2.61406e-05
16075 5.2279e-06
16076 1.70803e-05
16077 2.32988e-05
16078 0.00313652
16079 0.00726314
16080 0.0166061
16081 0.00121512
16082 0.000483506
16083 0.0027878
16084 0.000707264
16085 0.110184
16086 0.215984
16087 0.0616577
16088 1
16089 0.137525
16090 1
16091 0.156591
16092 0.000216941
16093 0.000853125
16094 0.00180131
16095 0.000152562
16096 2.82197e-05
16097 0.00015935
16098 0.000120757
16099 0.0424443
16100 0.00757618
16101 0.0138554
16102 0.00106532
16103 0.000214107
16104 0.000359479
16105 0.000153209
16106 0.0412047
16107 0.00728688
16108 0.0363688
16109 0.00761999
16110 3.60715e-06
16111 3.79901e-06
16112 2.65535e-06
16113 1.6088e-05
16114 0.173576
16115 1
16116 1
16117 1
16118 2.45554e-06
16119 5.64205e-07
16120 3.03675e-06
16121 2.67366e-06
16122 0.000207022
16123 0.00394998
16124 0.0013848
16125 0.00399898
16126 0.00799684
16127 8.20798e-07
16128 8.70983e-07
16129 8.15386e-07
16130 0.129733
16131 1
16132 0.170039
16133 0.194559
16134 0.000246267
16135 0.000203567
16136 5.03984e-05
16137 4.39382e-05
16138 0.00301686
16139 0.00333662
16140 0.0119669
16141 0.0114166
16142 1.19563e-05
16143 1.23943e-05
16144 5.94847e-06
16145 2.09819e-06
16146 7.62269e-06
16147 3.12434e-05
16148 2.34675e-05
16149 7.35981e-06
16150 0.0483774
16151 0.158974
16152 0.0608199
16153 0.200266
16154 0.000326864
16155 0.000156094
16156 2.19269e-05
16157 1.47581e-05
16158 1.86122e-05
16159 4.34567e-06
16160 1.91235e-06
16161 1.42973e-05
16162 6.36355e-06
16163 0.00160824
16164 0.00650459
16165 0.0323093
16166 0.00402835
16167 0.013677
16168 0.0165975
16169 0.0146998
16170 0.00252554
16171 0.00412591
16172 0.00498049
16173 0.0106208
16174 0.0281256
16175 0.00299614
16176 3.72602e-06
16177 1.01105e-06
16178 9.92186e-07
16179 4.93993e-06
16180 0.155615
16181 1
16182 1
16183 1
16184 0.176578
16185 0.000194038
16186 9.5964e-05
16187 4.54068e-05
16188 4.22697e-05
16189 1.06788e-05
16190 8.39433e-06
16191 0.0090377
16192 0.0145603
16193 0.0184125
16194 6.49712e-05
16195 5.21159e-05
16196 4.62841e-05
16197 0.000339035
16198 2.46463e-05
16199 8.03446e-05
16200 2.10301e-05
16201 3.06709e-05
16202 0.021767
16203 0.0116407
16204 0.0572058
16205 0.0500442
16206 1
16207 0.191754
16208 0.201461
16209 0.000306829
16210 0.000103963
16211 0.000436289
16212 0.000842394
16213 0.00862127
16214 0.0484239
16215 0.0460393
16216 0.0404924
16217 6.92027e-07
16218 3.62035e-06
16219 4.0979e-06
16220 8.96012e-07
16221 0.00151155
16222 0.00356222
16223 0.000682269
16224 0.170431
16225 0.0404306
16226 0.0381752
16227 0.0476727
16228 7.26138e-05
16229 1.82541e-05
16230 0.00798976
16231 0.0238776
16232 0.0103118
16233 0.0471309
16234 0.135715
16235 0.141243
16236 1
16237 0.242318
16238 0.0196113
16239 0.00771724
16240 0.0306461
16241 0.00581618
16242 0.173316
16243 1
16244 0.235564
16245 0.165601
16246 1
16247 1
16248 0.182508
16249 1
16250 1
16251 0.142638
16252 0.174238
16253 0.165607
16254 0.143815
16255 0.122804
16256 0.174597
16257 1
16258 0.00137079
16259 0.00174461
16260 0.000373481
16261 0.00299523
16262 0.0306137
16263 0.00473609
16264 0.00636522
16265 0.0170306
16266 0.0134003
16267 0.00127958
16268 0.00765922
16269 0.00300983
16270 0.00365115
16271 0.0010846
16272 0.000773852
16273 0.000631814
16274 0.000642639
16275 9.70082e-05
16276 9.5185e-05
16277 0.163093
16278 0.152497
16279 0.0583636
16280 0.0249249
16281 0.0338379
16282 0.187223
16283 0.0446998
16284 0.144605
16285 0.0244731
16286 0.0476304
16287 0.0425688
16288 0.0602352
16289 0.021001
16290 1.91552e-05
16291 6.2864e-06
16292 8.41327e-06
16293 2.02736e-05
16294 6.01916e-06
16295 6.14595e-06
16296 3.33549e-05
16297 5.76883e-06
16298 6.3028e-06
16299 1
16300 0.0843374
16301 0.136162
16302 0.134168
16303 0.00256463
16304 0.000455233
16305 0.00150926
16306 0.000352831
16307 0.0297713
16308 0.0258649
16309 0.00561315
16310 0.0212112
16311 0.166532
16312 0.201027
16313 0.0586883
16314 0.1493
16315 0.038867
16316 0.149787
16317 0.0324519
16318 0.148443
16319 0.0138402
16320 0.0472386
16321 0.156673
16322 0.00564044
16323 0.00113566
16324 0.00611857
16325 0.00128191
16326 1
16327 1
16328 1
16329 0.000238731
16330 5.19292e-05
16331 0.000195276
16332 0.163229
16333 0.0366602
16334 0.137168
16335 0.162933
16336 0.179967
16337 1
16338 1
16339 1
16340 0.00606012
16341 0.00070177
16342 0.000959284
16343 0.00287224
16344 7.1665e-06
16345 3.28036e-05
16346 1.16586e-05
16347 2.79541e-06
16348 3.99644e-06
16349 3.25849e-06
16350 1.54011e-05
16351 0.0521512
16352 0.00461641
16353 0.0205913
16354 0.0046395
16355 0.0559157
16356 0.153039
16357 0.213079
16358 0.190349
16359 0.0267303
16360 0.138468
16361 9.79917e-06
16362 1.83732e-06
16363 2.19063e-06
16364 5.59725e-06
16365 0.000977433
16366 0.000471975
16367 0.00131079
16368 0.00406762
16369 0.0458112
16370 0.0596542
16371 0.00442709
16372 0.0277036
16373 0.0144723
16374 0.0216161
16375 1.54019e-05
16376 2.33485e-06
16377 1.30166e-05
16378 7.22922e-06
16379 3.45322e-06
16380 2.094e-05
16381 8.0163e-06
16382 4.49475e-05
16383 2.70507e-05
16384 1.66181e-05
16385 0.0190632
16386 0.039324
16387 0.0460684
16388 0.104223
16389 1.46401e-05
16390 7.6192e-05
16391 0.0228585
16392 0.140319
16393 0.0685866
16394 0.0512529
16395 0.0789627
16396 0.184091
16397 0.217466
16398 1
16399 0.018094
16400 0.00502233
16401 0.0146156
16402 0.0495673
16403 0.0449933
16404 0.0119449
16405 0.0101835
16406 0.0562056
16407 0.0139747
16408 0.223704
16409 0.182252
16410 1
16411 1.06471e-06
16412 1.16597e-06
16413 1.22211e-06
16414 6.18685e-06
16415 2.83397e-06
16416 4.67869e-06
16417 1.87793e-05
16418 0.11805
16419 0.0404104
16420 2.82737e-06
16421 6.63363e-07
16422 0.146487
16423 0.0578903
16424 0.03274
16425 0.0564038
16426 1.3022e-05
16427 3.63723e-05
16428 5.61932e-06
16429 2.14012e-05
16430 0.0284089
16431 0.0364277
16432 0.0344953
16433 0.00883517
16434 4.87893e-07
16435 4.50085e-07
16436 1.40909e-06
16437 2.03135e-06
16438 1
16439 1
16440 1
16441 0.207641
16442 0.00054955
16443 0.000308571
16444 0.000587101
16445 0.0640732
16446 0.0269733
16447 0.00788657
16448 0.0408036
16449 0.000142545
16450 4.24076e-05
16451 4.60123e-05
16452 2.06929e-05
16453 0.000800395
16454 0.000741664
16455 0.00306331
16456 0.00329558
16457 4.7931e-06
16458 1.80402e-05
16459 5.57595e-06
16460 0.158825
16461 0.0342111
16462 0.0504566
16463 6.7477e-06
16464 6.71621e-06
16465 2.71687e-05
16466 2.8032e-05
16467 1
16468 0.169695
16469 1
16470 1
16471 0.0151206
16472 0.0101261
16473 0.0146257
16474 0.0829289
16475 1
16476 0.179946
16477 1
16478 0.186359
16479 0.200908
16480 1
16481 0.285576
16482 0.231953
16483 0.00217475
16484 0.00848727
16485 0.00109088
16486 0.0444083
16487 0.178873
16488 0.151597
16489 0.183467
16490 7.0946e-06
16491 2.5193e-05
16492 5.18799e-05
16493 7.06488e-06
16494 0.00960419
16495 0.0281852
16496 0.0514542
16497 0.00840184
16498 0.00398288
16499 0.0123247
16500 0.0109728
16501 0.0196406
16502 0.00492601
16503 0.00132231
16504 0.0010769
16505 0.000908498
16506 0.000228668
16507 0.000198806
16508 4.74942e-05
16509 1
16510 1
16511 1
16512 8.92014e-05
16513 0.000456448
16514 0.000111746
16515 0.000488972
16516 0.000146155
16517 0.000218483
16518 3.39566e-05
16519 9.5858e-05
16520 0.00311141
16521 0.0157534
16522 0.0123316
16523 0.000535078
16524 0.000712845
16525 8.44515e-05
16526 2.79965e-05
16527 0.000144275
16528 0.000102867
16529 0.000181507
16530 2.6756e-05
16531 0.000109449
16532 0.00010228
16533 0.0102952
16534 0.00894469
16535 0.00620596
16536 0.039754
16537 1.12714e-05
16538 6.59914e-05
16539 1.79388e-05
16540 1.89395e-05
16541 6.10329e-06
16542 7.64673e-06
16543 1.70822e-06
16544 8.10297e-06
16545 1
16546 1
16547 0.199315
16548 1
16549 0.000140375
16550 0.000146313
16551 2.54727e-05
16552 9.56395e-05
16553 0.000310633
16554 0.000284251
16555 0.00159842
16556 0.00216619
16557 0.043336
16558 0.157826
16559 0.202481
16560 0.171003
16561 1.74792e-06
16562 7.33689e-06
16563 2.74103e-06
16564 6.43066e-07
16565 2.43896e-06
16566 1
16567 0.158511
16568 1
16569 1
16570 0.0268317
16571 0.162467
16572 0.143139
16573 0.144003
16574 1
16575 0.158421
16576 0.189475
16577 0.122725
16578 9.03622e-06
16579 0.00418868
16580 0.027571
16581 0.00919979
16582 0.0223206
16583 0.0409278
16584 0.184241
16585 0.210362
16586 0.199906
16587 1
16588 1
16589 0.214603
16590 1
16591 1.71518e-05
16592 4.67943e-05
16593 6.10254e-05
16594 1.1315e-05
16595 0.00165685
16596 0.00386819
16597 0.00167898
16598 7.25951e-06
16599 9.03667e-05
16600 2.31147e-05
16601 2.73167e-05
16602 0.000103362
16603 0.149596
16604 0.215192
16605 1
16606 1
16607 4.87258e-06
16608 2.54613e-05
16609 5.68317e-06
16610 4.63307e-06
16611 0.0772493
16612 0.154605
16613 0.0450997
16614 0.222103
16615 0.00168866
16616 0.00226749
16617 0.00530028
16618 0.0107609
16619 0.000914445
16620 0.000614085
16621 0.000741101
16622 0.000175798
16623 0.000714461
16624 0.000173322
16625 0.000144258
16626 0.00208047
16627 0.00652768
16628 0.0170305
16629 0.00229984
16630 0.00647007
16631 0.00673987
16632 0.043745
16633 0.0141309
16634 0.0441924
16635 0.0096505
16636 0.014656
16637 0.0483374
16638 0.0173426
16639 0.0932294
16640 0.155764
16641 0.0929534
16642 1
16643 1
16644 1
16645 0.144585
16646 0.168404
16647 0.227554
16648 0.158287
16649 1
16650 0.0991515
16651 1
16652 0.000183019
16653 0.000531051
16654 0.000695749
16655 0.000908816
16656 0.0156618
16657 0.00530305
16658 0.00550253
16659 0.0254833
16660 0.0136093
16661 0.0364207
16662 0.00919455
16663 0.0447555
16664 6.37737e-06
16665 2.20745e-05
16666 5.47838e-06
16667 6.08669e-06
16668 0.00491251
16669 0.0014193
16670 0.00853288
16671 0.00269506
16672 3.10476e-06
16673 5.88754e-07
16674 3.03931e-06
16675 0.152031
16676 0.0214749
16677 0.0995375
16678 0.0439911
16679 0.00792795
16680 0.001466
16681 0.00165789
16682 0.00573136
16683 0.19039
16684 1
16685 0.145524
16686 0.127235
16687 0.167357
16688 1
16689 1
16690 1
16691 0.013444
16692 0.0280665
16693 1
16694 0.139669
16695 0.103452
16696 1
16697 0.0652939
16698 0.0173855
16699 0.0238489
16700 0.121149
16701 1
16702 0.236054
16703 0.163605
16704 0.20145
16705 1
16706 1
16707 0.19844
16708 0.00825406
16709 0.002564
16710 0.00303986
16711 0.000260941
16712 0.00129399
16713 0.000595666
16714 0.000665975
16715 1
16716 0.228846
16717 1
16718 1
16719 0.0381449
16720 0.0371343
16721 0.0385542
16722 0.167712
16723 0.0459276
16724 0.00845843
16725 0.00401586
16726 0.0133142
16727 0.000476539
16728 0.00119018
16729 0.00100643
16730 0.00200293
16731 0.000382699
16732 0.000277039
16733 0.000180955
16734 0.00105933
16735 0.00203556
16736 0.00081006
16737 0.00330473
16738 0.00019448
16739 0.000391771
16740 8.05833e-06
16741 1.93274e-06
16742 9.56044e-06
16743 1.42382e-06
16744 7.51665e-05
16745 2.83841e-05
16746 8.91435e-05
16747 1.74878e-05
16748 0.14543
16749 0.193365
16750 1
16751 0.000125579
16752 5.16287e-05
16753 0.000236849
16754 4.44392e-05
16755 2.86691e-07
16756 2.60132e-07
16757 0.187441
16758 0.197151
16759 0.173648
16760 0.0480653
16761 0.00203396
16762 0.000367058
16763 0.00115452
16764 0.00116671
16765 0.0344341
16766 0.162366
16767 0.153571
16768 0.048692
16769 0.0455501
16770 0.0122142
16771 3.56024e-05
16772 7.04182e-06
16773 4.37934e-05
16774 7.84948e-06
16775 8.09697e-07
16776 2.57364e-07
16777 1.05989e-06
16778 1.09008e-06
16779 0.00146439
16780 0.000445636
16781 0.000492348
16782 0.000426975
16783 0.0553637
16784 0.0929355
16785 0.217397
16786 0.0329001
16787 0.011176
16788 0.0467019
16789 0.0083187
16790 1
16791 1
16792 0.222355
16793 0.0337267
16794 0.0279129
16795 0.0374524
16796 0.00637278
16797 0.0406974
16798 0.0402705
16799 0.0360886
16800 0.164969
16801 0.00045828
16802 0.00226481
16803 0.000251901
16804 0.000140822
16805 0.000394227
16806 0.000423968
16807 0.000895557
16808 0.0189118
16809 0.0456147
16810 0.0209268
16811 0.00801095
16812 0.00629379
16813 0.00162076
16814 0.00274687
16815 0.000101119
16816 0.000133959
16817 0.000359619
16818 9.0127e-05
16819 0.000764054
16820 0.000190925
16821 0.00115434
16822 0.000984191
16823 6.1307e-05
16824 2.22677e-05
16825 1.32916e-05
16826 0.0368301
16827 0.00836874
16828 0.025536
16829 0.00567517
16830 1
16831 0.151125
16832 1
16833 0.17537
16834 0.0249983
16835 0.11252
16836 0.0687288
16837 0.051698
16838 1
16839 0.185278
16840 1
16841 0.0277469
16842 0.145493
16843 0.203305
16844 0.091347
16845 0.00166006
16846 0.000643735
16847 0.000167698
16848 0.000535376
16849 0.0431917
16850 0.0561717
16851 0.170778
16852 0.191651
16853 0.0376611
16854 0.0731392
16855 9.78277e-07
16856 9.60609e-07
16857 9.06715e-07
16858 0.0339346
16859 0.0117786
16860 0.0037192
16861 3.77071e-05
16862 8.12591e-05
16863 0.000188095
16864 2.99877e-05
16865 1.07817e-05
16866 2.32963e-06
16867 1.13649e-05
16868 1.35304e-05
16869 1
16870 1
16871 1
16872 1
16873 0.194223
16874 1
16875 1
16876 0.240904
16877 0.0368058
16878 0.183972
16879 0.154491
16880 0.0563925
16881 0.0196659
16882 0.0526448
16883 1
16884 0.120666
16885 0.183252
16886 1
16887 0.0030096
16888 0.00924585
16889 0.0011187
16890 0.0397626
16891 0.0227733
16892 3.82281e-06
16893 1.81521e-05
16894 2.05983e-05
16895 3.29598e-06
16896 1
16897 0.128394
16898 6.69069e-05
16899 4.60989e-05
16900 0.000267562
16901 0.000248551
16902 0.177379
16903 0.190962
16904 1
16905 1
16906 0.00011032
16907 0.000128968
16908 3.22377e-05
16909 8.2537e-05
16910 0.0485551
16911 0.0558772
16912 0.00977203
16913 0.0305421
16914 1
16915 1
16916 0.184767
16917 1
16918 0.0539682
16919 0.0392651
16920 0.190847
16921 0.139064
16922 0.0385578
16923 0.0445442
16924 0.0179263
16925 0.000156832
16926 2.97927e-05
16927 0.000115748
16928 2.37411e-05
16929 0.00272651
16930 0.000857789
16931 0.00308044
16932 0.00583228
16933 0.00177237
16934 0.000414598
16935 0.000742263
16936 0.00052489
16937 0.0130143
16938 0.0352198
16939 0.0355142
16940 0.0899286
16941 0.0353974
16942 0.0380295
16943 0.161175
16944 2.73892e-06
16945 2.46582e-06
16946 3.78675e-06
16947 7.89789e-06
16948 8.60347e-06
16949 1.17813e-05
16950 4.097e-05
16951 4.62935e-05
16952 1
16953 1
16954 1
16955 0.194678
16956 0.0238945
16957 0.00312138
16958 0.013573
16959 0.00928346
16960 8.10146e-06
16961 0.0513666
16962 0.19566
16963 0.174866
16964 0.208253
16965 0.0021674
16966 0.00141427
16967 0.00052332
16968 0.000372628
16969 0.182108
16970 0.0385724
16971 0.0334672
16972 0.0408343
16973 0.0498442
16974 0.0213857
16975 0.0775954
16976 0.0605985
16977 0.113706
16978 0.139625
16979 0.0998857
16980 1
16981 6.6674e-05
16982 1.89902e-05
16983 2.94061e-05
16984 6.84621e-05
16985 0.0230001
16986 0.00355515
16987 0.0159485
16988 1
16989 0.128161
16990 3.32182e-06
16991 7.81115e-07
16992 1.01159e-06
16993 5.39156e-06
16994 3.71191e-06
16995 2.45189e-06
16996 1.32743e-05
16997 0.00968322
16998 0.048667
16999 0.0258994
17000 0.0502472
17001 0.000215875
17002 0.000320784
17003 0.00011565
17004 0.000145789
17005 0.000435487
17006 0.000795355
17007 0.000338926
17008 0.000230345
17009 4.9834e-05
17010 4.64104e-05
17011 0.00256002
17012 0.00261156
17013 0.0177279
17014 0.198757
17015 0.170795
17016 1
17017 0.0490225
17018 0.0134999
17019 0.0509559
17020 0.0123272
17021 0.0142287
17022 0.0491105
17023 0.0763091
17024 0.0275264
17025 0.12409
17026 0.175094
17027 0.0329492
17028 0.00106724
17029 0.00126441
17030 0.00131415
17031 0.000240283
17032 0.000815734
17033 0.00133232
17034 0.000734473
17035 2.59267e-05
17036 0.000111501
17037 3.51545e-05
17038 2.45698e-05
17039 0.0116083
17040 0.00299136
17041 0.0103319
17042 0.0166404
17043 0.0133471
17044 0.0137067
17045 0.0576415
17046 9.85766e-06
17047 2.44209e-06
17048 2.39765e-06
17049 2.67274e-06
17050 1
17051 1
17052 1
17053 0.172767
17054 0.174323
17055 0.114188
17056 0.0440208
17057 0.000212287
17058 9.01427e-05
17059 0.000320596
17060 0.000463488
17061 0.000292356
17062 7.81923e-05
17063 1.0773e-05
17064 5.76027e-05
17065 8.2636e-06
17066 9.69902e-06
17067 9.91654e-05
17068 0.000124314
17069 0.000422432
17070 8.90092e-05
17071 0.0214273
17072 0.00454509
17073 0.0121585
17074 0.00535108
17075 0.0170896
17076 0.0454499
17077 0.0151028
17078 0.0109484
17079 0.00988242
17080 0.0356905
17081 0.00621085
17082 0.0145552
17083 0.01492
17084 1
17085 0.168824
17086 1
17087 0.178883
17088 0.197762
17089 1
17090 1
17091 1
17092 0.000474723
17093 0.00018561
17094 1
17095 0.174042
17096 1
17097 1
17098 0.00723796
17099 0.0379728
17100 0.0261471
17101 0.138802
17102 0.0357505
17103 0.00633366
17104 0.0499539
17105 0.0279559
17106 0.00890792
17107 2.25252e-07
17108 2.66729e-07
17109 1.63852e-07
17110 7.45277e-07
17111 1
17112 1
17113 0.128655
17114 1
17115 0.00475781
17116 0.0202447
17117 1
17118 0.18491
17119 2.33447e-05
17120 2.47196e-05
17121 2.14467e-05
17122 2.38918e-06
17123 2.52447e-06
17124 1.10053e-05
17125 2.44081e-06
17126 0.0424618
17127 0.00589799
17128 0.0110074
17129 0.0111858
17130 1.02342e-06
17131 3.96239e-06
17132 8.65869e-07
17133 3.29339e-05
17134 0.000144753
17135 2.92524e-05
17136 2.56856e-05
17137 1.41691e-05
17138 2.68863e-06
17139 2.60193e-06
17140 2.7443e-06
17141 5.48158e-06
17142 5.55722e-06
17143 2.28129e-05
17144 5.73747e-06
17145 5.70986e-06
17146 2.21957e-05
17147 5.67563e-06
17148 5.49689e-06
17149 0.0161056
17150 0.049639
17151 0.134795
17152 0.0545724
17153 1
17154 0.194133
17155 1
17156 1
17157 1
17158 0.219795
17159 0.176029
17160 8.72423e-06
17161 1.15127e-05
17162 1.16462e-05
17163 4.14045e-05
17164 0.00974896
17165 0.00478911
17166 0.0061251
17167 0.00935797
17168 0.00553224
17169 0.00566414
17170 0.0130488
17171 0.00157024
17172 0.00769126
17173 0.000601504
17174 0.000640936
17175 0.000127223
17176 0.000359481
17177 2.95281e-05
17178 2.7219e-05
17179 0.000136603
17180 1.98724e-05
17181 4.61837e-06
17182 4.07428e-06
17183 3.86748e-06
17184 0.00936448
17185 0.019369
17186 0.0340201
17187 0.00392574
17188 0.000186953
17189 2.76879e-05
17190 0.000145051
17191 6.57855e-05
17192 1.15683e-05
17193 1.97733e-06
17194 3.33161e-06
17195 2.72202e-06
17196 1.26199e-05
17197 1.5668e-06
17198 7.08526e-06
17199 1.03795e-05
17200 0.000147099
17201 0.000197061
17202 0.000587973
17203 0.000659715
17204 1.49577e-07
17205 2.1522e-07
17206 1.55286e-06
17207 0.179167
17208 1
17209 0.129953
17210 0.19683
17211 0.0349509
17212 0.164287
17213 0.169827
17214 2.3892e-05
17215 5.11532e-06
17216 2.46947e-05
17217 4.77623e-06
17218 4.85067e-06
17219 4.10872e-06
17220 9.68054e-07
17221 0.179841
17222 0.0351214
17223 0.196329
17224 0.160988
17225 0.000260157
17226 0.000361729
17227 8.10732e-06
17228 2.05952e-06
17229 5.76357e-06
17230 0.0597168
17231 0.000481958
17232 0.00105987
17233 0.0322078
17234 0.160633
17235 0.178439
17236 0.062604
17237 0.00354079
17238 0.00341266
17239 0.000753012
17240 0.00399261
17241 0.00767618
17242 0.0308978
17243 0.0490341
17244 0.0066634
17245 0.0487524
17246 0.0174146
17247 0.115236
17248 0.133507
17249 0.0411715
17250 0.0146884
17251 0.0304018
17252 0.00389192
17253 1.20755e-06
17254 6.23305e-06
17255 1.38414e-06
17256 1.68741e-06
17257 0.19135
17258 0.0619226
17259 0.116087
17260 0.217194
17261 3.92848e-06
17262 5.06482e-07
17263 2.18339e-06
17264 1.95918e-06
17265 0.000288388
17266 0.000486291
17267 0.000244702
17268 0.00134657
17269 0.0561094
17270 0.0176075
17271 0.0131319
17272 0.012221
17273 0.0786596
17274 0.0189711
17275 0.0548992
17276 0.0512704
17277 0.00351026
17278 0.00374604
17279 0.00358981
17280 0.0126563
17281 0.00205555
17282 0.00845265
17283 0.00563102
17284 0.068255
17285 0.0169843
17286 1
17287 1
17288 0.188332
17289 1
17290 0.00105561
17291 0.00636565
17292 0.00162817
17293 0.000841965
17294 0.000380963
17295 0.196103
17296 0.191765
17297 1
17298 1
17299 6.16966e-05
17300 0.00055125
17301 0.000326031
17302 0.0519339
17303 0.020688
17304 0.00858248
17305 0.0254649
17306 1
17307 1
17308 0.190564
17309 1
17310 0.00400205
17311 0.00350965
17312 0.000569228
17313 0.00885858
17314 0.0413308
17315 0.00943583
17316 0.00999632
17317 0.0127185
17318 1
17319 1
17320 0.12059
17321 1
17322 0.158955
17323 0.0497939
17324 0.205435
17325 0.117249
17326 0.169521
17327 0.198024
17328 0.175574
17329 1
17330 0.0109276
17331 0.0132704
17332 0.00737282
17333 0.00191396
17334 0.190472
17335 1
17336 0.175822
17337 0.202046
17338 0.0029571
17339 0.00609136
17340 0.0132863
17341 1
17342 0.00019322
17343 0.000638056
17344 0.000135261
17345 0.00152271
17346 0.000955413
17347 0.000387238
17348 0.00131837
17349 4.87632e-06
17350 6.12539e-06
17351 5.62383e-06
17352 2.17887e-05
17353 1.75668e-05
17354 2.78938e-06
17355 1.48138e-05
17356 8.91041e-06
17357 0.0014401
17358 0.00209896
17359 0.00150234
17360 0.00147154
17361 0.00846379
17362 0.158116
17363 0.0465272
17364 0.0600113
17365 0.0151895
17366 0.000114418
17367 0.000105128
17368 0.000158824
17369 0.000579035
17370 0.000321835
17371 0.000703099
17372 0.012784
17373 0.00426648
17374 0.00546257
17375 0.00421386
17376 0.000924825
17377 0.000176159
17378 0.000170266
17379 0.00035785
17380 0.0011518
17381 0.198404
17382 0.175112
17383 0.178057
17384 0.0354466
17385 0.0334264
17386 0.0127199
17387 0.0233298
17388 0.0311764
17389 0.0386607
17390 0.164862
17391 0.0410125
17392 0.00107194
17393 0.00565455
17394 0.000897688
17395 0.02437
17396 0.178806
17397 0.030946
17398 0.0566043
17399 0.00188334
17400 0.000641539
17401 0.00248114
17402 0.000680565
17403 1
17404 1
17405 1
17406 0.157669
17407 0.000933476
17408 0.000262074
17409 0.00264464
17410 0.00710296
17411 0.00517967
17412 0.0213747
17413 0.130862
17414 1
17415 1
17416 0.000258457
17417 0.00249136
17418 0.000267131
17419 0.00138584
17420 1
17421 0.167809
17422 1
17423 1
17424 4.86987e-05
17425 7.63826e-06
17426 3.01065e-05
17427 7.33231e-06
17428 0.0059284
17429 0.00805215
17430 0.0127505
17431 0.025774
17432 1.09376e-05
17433 6.53603e-05
17434 1.68914e-05
17435 5.01875e-05
17436 0.00173462
17437 0.000309106
17438 0.000264529
17439 0.0011348
17440 0.000251355
17441 0.000220364
17442 5.69049e-05
17443 8.14237e-05
17444 3.85279e-06
17445 6.20998e-06
17446 0.0331256
17447 0.0412702
17448 0.00765753
17449 0.0268933
17450 0.000623109
17451 0.00413696
17452 0.00271374
17453 0.00299896
17454 1
17455 0.153015
17456 1
17457 1
17458 0.0105595
17459 0.00366437
17460 0.00137289
17461 0.00639395
17462 0.175986
17463 0.193344
17464 6.04717e-06
17465 2.98174e-05
17466 0.0100014
17467 0.00937005
17468 0.00836032
17469 0.0394411
17470 0.0447819
17471 0.039048
17472 0.0309412
17473 0.162475
17474 1
17475 0.153575
17476 0.000114415
17477 2.73793e-05
17478 2.72216e-05
17479 0.000182557
17480 0.00257092
17481 0.0115038
17482 0.00917936
17483 0.011884
17484 0.000192513
17485 9.77998e-05
17486 1
17487 1
17488 1
17489 0.131704
17490 0.000669646
17491 0.000596049
17492 0.00268849
17493 0.000717506
17494 8.06702e-07
17495 9.50703e-07
17496 8.81545e-07
17497 3.53539e-06
17498 1
17499 0.162297
17500 1
17501 1
17502 0.192173
17503 0.0370749
17504 1.53285e-05
17505 0.0293583
17506 0.00842408
17507 0.00472624
17508 0.000110743
17509 2.41863e-05
17510 5.20508e-05
17511 0.000126637
17512 0.0303682
17513 0.113706
17514 0.0454061
17515 4.68294e-05
17516 6.91061e-05
17517 2.24298e-05
17518 0.000165574
17519 0.0607235
17520 0.0820136
17521 0.0396029
17522 0.012921
17523 0.145034
17524 1
17525 1
17526 1
17527 0.0320485
17528 0.00661169
17529 0.0154414
17530 0.00566432
17531 0.160832
17532 0.11274
17533 1
17534 0.0605909
17535 1.17458e-05
17536 1.54759e-05
17537 2.77444e-06
17538 2.84709e-06
17539 5.60022e-06
17540 7.7783e-06
17541 3.42538e-05
17542 0.0112903
17543 0.0533458
17544 0.101019
17545 0.0255532
17546 0.000476799
17547 0.00350855
17548 0.00858714
17549 0.00189045
17550 0.00174167
17551 0.00199604
17552 0.0029501
17553 0.00071389
17554 0.000675558
17555 0.00121945
17556 0.200476
17557 0.140833
17558 0.0309557
17559 0.166828
17560 0.080029
17561 1
17562 0.137352
17563 0.0429053
17564 0.0314616
17565 0.170792
17566 3.39669e-05
17567 7.24426e-05
17568 0.000209121
17569 7.24272e-05
17570 0.201602
17571 0.082087
17572 0.0721202
17573 0.03465
17574 0.00029515
17575 0.000368047
17576 0.00871694
17577 0.00683912
17578 0.00205237
17579 0.0139822
17580 0.0079024
17581 0.0168371
17582 0.00703019
17583 0.124731
17584 1
17585 1.54266e-05
17586 3.27716e-05
17587 6.7781e-06
17588 2.54171e-05
17589 0.00433827
17590 0.0061112
17591 0.00110263
17592 0.00743458
17593 0.186155
17594 1
17595 1
17596 1
17597 3.33873e-05
17598 0.000107858
17599 4.47343e-05
17600 0.00023104
17601 2.8441e-06
17602 1.28652e-05
17603 3.15261e-06
17604 0.00835618
17605 0.0349278
17606 0.0778961
17607 0.0532333
17608 5.62903e-05
17609 5.45292e-05
17610 0.000234253
17611 5.72815e-05
17612 0.220152
17613 0.0566343
17614 0.0435088
17615 0.0300456
17616 0.000300972
17617 0.000242752
17618 0.00165145
17619 0.00053225
17620 0.00105079
17621 2.18903e-05
17622 1.52765e-05
17623 1.56193e-05
17624 3.62711e-06
17625 0.0506523
17626 0.0149124
17627 0.00760073
17628 0.0667093
17629 7.50068e-05
17630 9.69987e-05
17631 3.49965e-05
17632 3.59149e-05
17633 4.10923e-05
17634 9.15422e-06
17635 9.60555e-06
17636 0.00504314
17637 0.156009
17638 0.208108
17639 1
17640 0.0529633
17641 0.0434874
17642 0.0132223
17643 0.0254257
17644 0.19353
17645 1
17646 1
17647 0.213515
17648 0.000868895
17649 0.00587413
17650 0.00333264
17651 0.000807181
17652 0.000607926
17653 0.000376209
17654 0.000129025
17655 0.0418644
17656 0.149221
17657 0.138497
17658 0.0530335
17659 1.26649e-05
17660 1.47968e-05
17661 5.07972e-05
17662 1.28908e-05
17663 1
17664 1
17665 1
17666 0.21691
17667 0.184687
17668 0.0325864
17669 0.0355114
17670 0.0343794
17671 0.000858313
17672 0.000860749
17673 0.000814288
17674 0.00356039
17675 2.6202e-05
17676 9.33508e-06
17677 6.24142e-06
17678 5.43688e-06
17679 0.00051615
17680 0.00184706
17681 0.000367459
17682 0.00108483
17683 0.000132045
17684 0.000197959
17685 0.000133712
17686 0.000810555
17687 4.79899e-06
17688 4.4674e-06
17689 8.0937e-07
17690 3.77716e-06
17691 0.0515283
17692 0.0982145
17693 0.195319
17694 0.203685
17695 2.25288e-05
17696 0.000162748
17697 7.85001e-05
17698 0.105215
17699 1
17700 0.198547
17701 1
17702 0.236468
17703 1
17704 0.168344
17705 1
17706 1
17707 1
17708 0.0545589
17709 0.217437
17710 0.153186
17711 2.04385e-05
17712 7.19902e-05
17713 6.35846e-05
17714 1.66064e-05
17715 1.79084e-05
17716 4.86167e-05
17717 6.60842e-05
17718 2.57984e-06
17719 2.44837e-06
17720 5.55879e-06
17721 8.3282e-07
17722 4.9346e-05
17723 1.59412e-05
17724 0.000153523
17725 6.24225e-05
17726 0.174396
17727 1
17728 1
17729 1
17730 1
17731 0.163708
17732 1
17733 0.000162428
17734 3.06542e-05
17735 7.08387e-05
17736 1
17737 0.194811
17738 1
17739 1
17740 2.72816e-06
17741 3.01238e-06
17742 1.29451e-05
17743 2.9578e-06
17744 0.000245965
17745 0.00115401
17746 0.00154175
17747 0.000865173
17748 1.06139e-05
17749 0.0072461
17750 0.00807947
17751 0.00177761
17752 0.00841945
17753 0.168024
17754 1
17755 1
17756 0.244905
17757 0.191138
17758 0.153512
17759 0.0596823
17760 0.213966
17761 0.0451426
17762 0.0271817
17763 0.00593514
17764 0.0267082
17765 0.0108085
17766 0.108899
17767 0.0468875
17768 2.93459e-06
17769 1.47627e-05
17770 1.38812e-05
17771 7.32386e-06
17772 1
17773 0.16918
17774 1
17775 5.92389e-05
17776 1.34777e-05
17777 4.01318e-05
17778 1.45027e-05
17779 0.235279
17780 0.113963
17781 0.211698
17782 0.00235127
17783 0.00233153
17784 0.0106119
17785 0.0143994
17786 0.000154178
17787 0.000227245
17788 4.55585e-05
17789 3.19679e-05
17790 2.98792e-06
17791 2.90239e-06
17792 5.97458e-06
17793 0.00943891
17794 0.0103127
17795 0.0024748
17796 0.0101887
17797 0.00483837
17798 0.00282894
17799 0.000886986
17800 0.00154939
17801 0.179
17802 1
17803 1
17804 1
17805 1.19109e-05
17806 0.00151506
17807 0.000166193
17808 0.000350568
17809 0.000693575
17810 0.00425039
17811 0.00517941
17812 0.00131407
17813 0.00106452
17814 0.0157078
17815 1.50849e-05
17816 3.78748e-06
17817 6.62323e-06
17818 2.1987e-05
17819 0.0018088
17820 0.00718698
17821 0.00170763
17822 0.00358685
17823 0.00594517
17824 0.0100624
17825 0.00291958
17826 0.0168164
17827 0.203579
17828 1
17829 0.11064
17830 0.00633751
17831 0.0066369
17832 0.00193877
17833 0.0023616
17834 0.000583305
17835 0.000430513
17836 0.00225718
17837 0.0106401
17838 0.00996445
17839 1.77075e-06
17840 1.76844e-06
17841 1.88803e-06
17842 7.06675e-06
17843 0.000263288
17844 8.28479e-05
17845 0.000231396
17846 8.45323e-05
17847 0.0151507
17848 0.0133431
17849 0.00386898
17850 0.0068196
17851 0.040374
17852 0.00316101
17853 0.00878202
17854 1.78568e-06
17855 1.71682e-06
17856 0.0227188
17857 0.084499
17858 0.175551
17859 6.05074e-06
17860 3.0158e-05
17861 5.21933e-06
17862 0.00414495
17863 0.00119063
17864 0.000683879
17865 0.000520629
17866 0.18728
17867 1
17868 1
17869 1
17870 2.9846e-05
17871 8.14481e-06
17872 8.43599e-06
17873 7.8915e-06
17874 0.159784
17875 1
17876 0.177531
17877 1
17878 0.0520565
17879 0.127649
17880 7.62776e-05
17881 1.81076e-05
17882 7.17274e-05
17883 0.00155714
17884 0.00155769
17885 0.000630331
17886 0.00652628
17887 0.00669732
17888 0.00107049
17889 0.00338381
17890 7.21623e-05
17891 1.77696e-05
17892 0.000112551
17893 3.74649e-05
17894 0.00555341
17895 0.00451
17896 0.0158186
17897 0.00384248
17898 2.73895e-06
17899 2.0198e-05
17900 1.16119e-05
17901 4.06396e-06
17902 5.86366e-05
17903 5.81333e-05
17904 5.20288e-05
17905 5.92834e-05
17906 6.38513e-05
17907 0.000233316
17908 0.0203348
17909 0.0792989
17910 0.00656062
17911 0.0456521
17912 0.0257482
17913 1.22804e-05
17914 1.14889e-05
17915 9.30045e-05
17916 1.44404e-05
17917 0.0380498
17918 0.00987715
17919 0.0673811
17920 0.136039
17921 2.06519e-06
17922 1.15241e-05
17923 6.40013e-06
17924 1.02191e-05
17925 0.00556155
17926 0.001017
17927 0.0011605
17928 0.149359
17929 0.0374302
17930 0.147159
17931 0.000136948
17932 0.000208988
17933 6.10842e-05
17934 4.95794e-05
17935 1.49563e-05
17936 1.83362e-06
17937 4.35602e-06
17938 6.96383e-06
17939 4.88777e-06
17940 4.66456e-06
17941 4.34816e-06
17942 1.57823e-05
17943 2.9087e-06
17944 8.13621e-07
17945 8.44882e-07
17946 2.11623e-06
17947 3.73579e-06
17948 6.96389e-07
17949 2.54503e-06
17950 4.15192e-06
17951 0.00630074
17952 0.0017672
17953 0.0133538
17954 0.0041844
17955 0.0201737
17956 0.0249109
17957 0.0391635
17958 0.110104
17959 0.00212711
17960 0.000784556
17961 0.00407906
17962 0.000701765
17963 0.170088
17964 1
17965 1
17966 0.000368479
17967 0.000642452
17968 0.0541164
17969 0.0145006
17970 0.0613832
17971 0.0938125
17972 1.16209e-07
17973 4.96042e-07
17974 0.00132036
17975 0.00659261
17976 0.00578708
17977 0.00690996
17978 0.000998312
17979 0.00018847
17980 0.0270399
17981 0.0315064
17982 0.0581209
17983 0.195149
17984 0.000832225
17985 0.000141405
17986 0.000333984
17987 0.000335051
17988 0.000762178
17989 0.000211855
17990 9.0793e-05
17991 0.000214475
17992 0.0499126
17993 0.0170935
17994 0.0105264
17995 0.0387745
17996 4.89837e-05
17997 0.000189838
17998 3.58195e-05
17999 0.000171875
18000 8.7504e-07
18001 1.43646e-07
18002 8.26473e-07
18003 1.55832e-07
18004 0.00278103
18005 0.00454446
18006 0.000920173
18007 0.00100262
18008 0.000581963
18009 0.00374034
18010 0.00232219
18011 0.00143894
18012 0.0606284
18013 0.0703566
18014 0.0230078
18015 0.155537
18016 0.204742
18017 1
18018 1
18019 1
18020 0.207121
18021 1
18022 1
18023 1
18024 0.00200558
18025 0.00146506
18026 0.000525846
18027 0.00141366
18028 1
18029 0.234766
18030 1
18031 0.166723
18032 2.36949e-06
18033 2.21956e-06
18034 1.93273e-06
18035 1.12007e-05
18036 9.74444e-06
18037 2.44316e-06
18038 2.49246e-06
18039 1.60382e-05
18040 0.0128832
18041 1
18042 0.144108
18043 0.219343
18044 0.164593
18045 0.00290206
18046 0.00431807
18047 0.0112023
18048 0.00138804
18049 0.000249698
18050 0.000210489
18051 0.0017876
18052 0.00125249
18053 0.0032458
18054 0.000142013
18055 0.000415808
18056 0.000109646
18057 0.000532735
18058 0.18417
18059 0.124918
18060 0.0448045
18061 0.0411065
18062 0.00292164
18063 0.00184179
18064 0.0013815
18065 0.0132095
18066 0.20992
18067 0.0634402
18068 0.109422
18069 0.155768
18070 0.21358
18071 1
18072 1
18073 0.155406
18074 0.00732816
18075 0.00147019
18076 0.0014436
18077 0.00105497
18078 0.0157289
18079 0.083309
18080 0.0488281
18081 1.87708e-06
18082 4.31177e-06
18083 8.79476e-07
18084 1.2341e-06
18085 2.84908e-05
18086 5.01022e-06
18087 2.11473e-05
18088 5.16521e-06
18089 0.0445032
18090 0.169179
18091 0.0301012
18092 0.0635027
18093 1.45536e-05
18094 1.36355e-05
18095 2.7578e-06
18096 1.20877e-05
18097 0.000944276
18098 0.000841463
18099 0.000861312
18100 0.00594992
18101 0.0514728
18102 0.036461
18103 0.0273952
18104 7.1467e-07
18105 6.617e-07
18106 6.81022e-07
18107 2.69839e-06
18108 0.00653156
18109 0.010814
18110 0.00486411
18111 0.0151512
18112 0.000922013
18113 0.000289024
18114 0.0010078
18115 0.000213262
18116 0.00039937
18117 0.000429434
18118 0.000101762
18119 0.000334693
18120 9.74467e-05
18121 0.00036394
18122 0.000110417
18123 7.36248e-05
18124 3.69745e-05
18125 8.79634e-06
18126 4.28012e-05
18127 0.000193413
18128 3.68893e-05
18129 7.02202e-05
18130 0.000190718
18131 9.25291e-05
18132 1.86353e-05
18133 6.98573e-05
18134 1.76896e-05
18135 0.0267674
18136 0.0074489
18137 0.0136196
18138 0.0281067
18139 0.000311325
18140 0.000118779
18141 3.06806e-05
18142 0.01599
18143 0.0152326
18144 0.0572271
18145 0.0191043
18146 0.0117235
18147 0.00715842
18148 0.00210773
18149 0.00542648
18150 9.15158e-07
18151 9.4262e-07
18152 2.19311e-07
18153 1.82826e-07
18154 0.0381376
18155 0.163425
18156 0.046039
18157 0.168563
18158 0.000873363
18159 0.00110758
18160 0.000175461
18161 0.000481848
18162 0.18913
18163 0.0430316
18164 0.0281394
18165 0.0592014
18166 1
18167 1
18168 1
18169 0.185066
18170 0.000543387
18171 0.00163606
18172 0.000375005
18173 0.000413726
18174 0.0217981
18175 0.00312167
18176 0.00652581
18177 0.0116876
18178 1.55327e-06
18179 1.58387e-06
18180 0.00011513
18181 9.88566e-05
18182 0.00042646
18183 0.000513421
18184 9.00247e-05
18185 8.95846e-05
18186 0.00032611
18187 0.000403277
18188 0.00145622
18189 0.000909822
18190 0.000343649
18191 0.000562806
18192 0.199304
18193 0.19188
18194 1
18195 0.169139
18196 0.0249686
18197 0.00697487
18198 0.00384468
18199 0.0123767
18200 2.0823e-05
18201 8.53039e-05
18202 2.26369e-05
18203 0.135001
18204 0.159332
18205 1
18206 0.172839
18207 0.00254538
18208 0.00291127
18209 0.000546879
18210 0.129457
18211 0.0236786
18212 0.0529998
18213 0.152058
18214 0.00366403
18215 0.0175093
18216 0.0108491
18217 0.0100003
18218 0.0022397
18219 0.00876121
18220 0.175945
18221 0.0531373
18222 0.000962461
18223 0.000401103
18224 0.00023388
18225 0.000475188
18226 0.0226058
18227 0.0316608
18228 0.00335899
18229 0.150308
18230 0.183553
18231 0.0343716
18232 0.085389
18233 0.170407
18234 0.0509244
18235 0.0391096
18236 0.180819
18237 0.13602
18238 0.0384413
18239 0.000212131
18240 0.000884802
18241 0.000148733
18242 0.00166474
18243 0.00790433
18244 0.00778981
18245 5.4651e-05
18246 0.000228898
18247 7.95751e-05
18248 8.74821e-05
18249 0.00045133
18250 0.000430279
18251 0.000839574
18252 0.000957786
18253 0.00183111
18254 0.00130269
18255 0.000857064
18256 0.177185
18257 0.178224
18258 0.0509362
18259 1.1733e-05
18260 6.08893e-05
18261 5.11839e-05
18262 0.00283943
18263 0.046061
18264 0.152842
18265 0.048608
18266 0.17697
18267 0.00155624
18268 0.000227697
18269 0.000695871
18270 0.000608046
18271 0.00127677
18272 0.000458021
18273 0.00128806
18274 0.000312681
18275 0.000281444
18276 0.00202464
18277 0.00121056
18278 0.00124331
18279 0.00132138
18280 0.00342982
18281 0.0175082
18282 0.00290063
18283 0.00717652
18284 0.00477285
18285 1.01566e-06
18286 4.3869e-06
18287 4.75855e-06
18288 0.000653407
18289 0.000498894
18290 0.00326151
18291 0.00346834
18292 1.36752e-05
18293 3.09742e-06
18294 1.44448e-05
18295 1.86805e-05
18296 0.0130419
18297 0.0141093
18298 0.00438233
18299 0.0215938
18300 0.00360733
18301 0.00301119
18302 0.0120721
18303 8.63237e-07
18304 7.71673e-07
18305 2.69967e-06
18306 1.0254e-06
18307 7.76434e-05
18308 1.81631e-05
18309 9.2791e-05
18310 0.00137249
18311 0.0019682
18312 7.47584e-06
18313 6.43809e-06
18314 6.16417e-06
18315 3.38165e-05
18316 0.00387009
18317 0.026872
18318 0.00391047
18319 0.00370501
18320 1.87468e-05
18321 2.41147e-05
18322 8.98013e-05
18323 2.53614e-05
18324 0.00269051
18325 0.00464318
18326 0.00057062
18327 0.00124637
18328 0.155609
18329 0.100688
18330 1
18331 3.60457e-05
18332 2.88242e-05
18333 0.000209788
18334 3.21476e-05
18335 0.000120701
18336 3.32386e-05
18337 2.54907e-05
18338 2.82508e-05
18339 8.24448e-06
18340 3.12051e-06
18341 2.53281e-06
18342 7.42658e-06
18343 1.62196e-05
18344 1
18345 1
18346 8.96847e-05
18347 0.000573387
18348 7.52062e-05
18349 0.000303055
18350 0.0419332
18351 0.157719
18352 0.163824
18353 0.202777
18354 6.61492e-05
18355 0.000150128
18356 0.000108105
18357 2.29611e-05
18358 0.000151287
18359 0.000596103
18360 0.000157434
18361 0.000310525
18362 0.000615873
18363 0.00183059
18364 0.00397462
18365 0.00295473
18366 0.00475027
18367 0.0141253
18368 0.0293388
18369 0.00607553
18370 1
18371 0.217272
18372 1
18373 1
18374 0.0017237
18375 0.000274612
18376 0.001461
18377 0.00110703
18378 0.0125535
18379 0.0111823
18380 0.00932085
18381 0.00241044
18382 0.0105732
18383 0.00885035
18384 0.172172
18385 1
18386 1
18387 1
18388 1
18389 1
18390 1
18391 0.143939
18392 0.00173552
18393 0.00888389
18394 0.00152788
18395 0.00246515
18396 0.0492557
18397 0.161653
18398 0.148006
18399 0.0434476
18400 0.0224447
18401 0.132473
18402 0.186249
18403 1
18404 0.16799
18405 1
18406 1
18407 0.0118625
18408 0.0174134
18409 0.0126643
18410 0.00291054
18411 1
18412 0.168956
18413 0.157674
18414 1
18415 0.0128975
18416 0.047836
18417 0.0376785
18418 0.047157
18419 0.0159647
18420 0.0339241
18421 0.0121614
18422 0.0026878
18423 0.0113927
18424 0.0061086
18425 0.000354383
18426 0.000327667
18427 0.000443735
18428 0.00181387
18429 0.000566892
18430 0.0028997
18431 0.000542469
18432 0.00227377
18433 1
18434 4.06597e-05
18435 9.34075e-05
18436 0.00155361
18437 0.000115535
18438 0.000555737
18439 0.000148686
18440 5.97797e-05
18441 0.00191543
18442 0.00328607
18443 0.000512759
18444 0.000283216
18445 0.000519064
18446 0.000108042
18447 0.0165709
18448 0.00117394
18449 0.00405515
18450 0.000218566
18451 0.00017405
18452 5.96226e-05
18453 0.000333993
18454 0.0270799
18455 0.0616992
18456 0.0446574
18457 0.0150811
18458 0.0391016
18459 1.02521e-05
18460 5.01011e-05
18461 4.96833e-05
18462 4.56771e-05
18463 0.000551992
18464 0.000198594
18465 0.00325662
18466 0.0115048
18467 0.0140499
18468 0.00658039
18469 9.06583e-05
18470 5.81068e-05
18471 0.000419048
18472 0.000191647
18473 0.000569833
18474 0.157681
18475 0.000216458
18476 0.000960246
18477 0.00113619
18478 0.000901112
18479 0.000705797
18480 0.000987307
18481 0.000328192
18482 0.000206504
18483 9.0352e-06
18484 2.13533e-06
18485 2.33953e-06
18486 1.18723e-05
18487 1
18488 1
18489 1
18490 0.145779
18491 0.196646
18492 1
18493 1
18494 0.153287
18495 0.00105416
18496 0.00106814
18497 0.00454785
18498 0.00464479
18499 0.00033587
18500 6.56095e-05
18501 0.000547574
18502 6.56735e-05
18503 0.000966762
18504 0.00294025
18505 0.00176854
18506 0.00589922
18507 0.0162405
18508 0.0222537
18509 0.00226748
18510 0.000481047
18511 0.00081476
18512 0.0172231
18513 0.0133319
18514 0.0143112
18515 0.0706308
18516 0.00123986
18517 0.00102987
18518 0.000921941
18519 0.000216566
18520 0.128197
18521 0.181613
18522 0.037693
18523 0.000369239
18524 0.00176613
18525 0.000460744
18526 0.000776744
18527 0.00584885
18528 0.0404708
18529 0.00504053
18530 3.43978e-05
18531 1.11043e-05
18532 4.19908e-05
18533 0.00011325
18534 0.000260448
18535 3.199e-05
18536 6.64984e-05
18537 6.01109e-05
18538 5.59463e-05
18539 3.03329e-05
18540 0.000181847
18541 6.60325e-07
18542 6.50405e-07
18543 6.45183e-07
18544 2.55784e-06
18545 0.00768266
18546 0.00500335
18547 0.00144691
18548 0.0688864
18549 0.0578987
18550 0.202438
18551 2.4291e-05
18552 2.45161e-05
18553 5.56708e-06
18554 1
18555 0.209201
18556 1
18557 1
18558 5.98784e-05
18559 3.85965e-05
18560 1.02753e-05
18561 6.97083e-05
18562 0.159918
18563 0.0464686
18564 0.0219364
18565 0.150314
18566 9.32392e-07
18567 4.26057e-06
18568 2.48908e-06
18569 1
18570 1
18571 1
18572 0.0102527
18573 0.00386832
18574 0.0165266
18575 0.0228169
18576 0.0317849
18577 0.0185417
18578 0.00816874
18579 0.0190303
18580 6.26064e-06
18581 5.90075e-06
18582 0.000890688
18583 1.93141e-05
18584 5.3984e-06
18585 0.000166476
18586 3.5623e-05
18587 3.91576e-05
18588 0.000127911
18589 0.0056678
18590 0.00159273
18591 0.0111795
18592 0.00817412
18593 0.224454
18594 0.191249
18595 0.152191
18596 0.0520962
18597 0.0851431
18598 0.266416
18599 0.00657377
18600 0.0164169
18601 0.0366701
18602 0.00490611
18603 0.000992615
18604 0.00179814
18605 0.00054847
18606 0.0110183
18607 0.0345646
18608 0.00674141
18609 0.0117586
18610 0.0225508
18611 0.0850298
18612 0.000681254
18613 0.00261154
18614 0.000581151
18615 0.00123488
18616 1.2197e-06
18617 4.41571e-06
18618 1.13924e-05
18619 2.76023e-06
18620 0.0020333
18621 0.00129613
18622 0.00544769
18623 0.00572241
18624 0.000830692
18625 0.000172737
18626 0.00033828
18627 0.000260878
18628 0.000128786
18629 2.60166e-05
18630 4.66807e-05
18631 0.0154771
18632 0.0784415
18633 0.0333314
18634 0.0593633
18635 1.26377e-05
18636 2.31799e-06
18637 2.32513e-06
18638 1.38544e-05
18639 0.000805181
18640 0.0050714
18641 0.000580896
18642 0.00212794
18643 5.27391e-07
18644 9.5132e-07
18645 1.28122e-06
18646 2.42114e-06
18647 0.000301557
18648 7.98921e-05
18649 7.48244e-05
18650 4.37247e-05
18651 5.8579e-06
18652 4.11141e-06
18653 4.16439e-06
18654 2.22466e-05
18655 1
18656 1
18657 0.154895
18658 1.51717e-05
18659 0.00142179
18660 0.00269691
18661 1.26515e-05
18662 2.5365e-06
18663 3.08573e-06
18664 2.65429e-06
18665 0.000441883
18666 0.000373022
18667 7.06023e-05
18668 0.000316411
18669 3.35106e-05
18670 0.000310934
18671 0.000410748
18672 0.000154423
18673 0.000262309
18674 8.04401e-05
18675 0.0203401
18676 0.0426142
18677 0.0401479
18678 0.134908
18679 0.015944
18680 0.00403149
18681 0.0105204
18682 0.00267984
18683 0.208215
18684 0.134605
18685 4.70467e-05
18686 3.17058e-05
18687 0.000130686
18688 2.87454e-05
18689 1
18690 1
18691 1
18692 0.171685
18693 0.000493444
18694 0.000305417
18695 0.000170011
18696 0.00106074
18697 1.26731e-05
18698 6.27538e-05
18699 1.50062e-05
18700 1.21555e-05
18701 3.81246e-06
18702 3.36342e-06
18703 3.55571e-06
18704 2.11002e-05
18705 0.165975
18706 0.00453881
18707 0.025255
18708 0.0110751
18709 0.045999
18710 0.0209131
18711 0.0100726
18712 0.00432981
18713 0.031113
18714 2.54473e-05
18715 8.9097e-05
18716 0.0518673
18717 0.175288
18718 0.133604
18719 0.155269
18720 0.00230173
18721 0.00260311
18722 0.00144697
18723 0.000127416
18724 3.73856e-05
18725 5.19769e-05
18726 0.0323689
18727 0.00482838
18728 0.00696431
18729 0.0103356
18730 0.208404
18731 1
18732 1
18733 0.115765
18734 0.00214931
18735 0.0034047
18736 0.000575187
18737 0.00715691
18738 0.0148296
18739 0.00212263
18740 0.00735138
18741 6.67029e-06
18742 2.79193e-05
18743 5.62554e-06
18744 6.10277e-06
18745 0.0532519
18746 0.156872
18747 0.043594
18748 0.0474298
18749 0.0540706
18750 0.0453619
18751 0.200914
18752 0.0001767
18753 0.000209554
18754 0.000458431
18755 0.000769628
18756 1.61643e-05
18757 1.93644e-05
18758 6.73249e-05
18759 4.71316e-05
18760 6.76797e-07
18761 5.47673e-07
18762 3.05514e-06
18763 5.26872e-07
18764 0.0285756
18765 0.0142761
18766 0.00810088
18767 0.0486474
18768 0.000235307
18769 7.64146e-06
18770 7.06669e-06
18771 7.93093e-06
18772 2.82983e-05
18773 3.87623e-05
18774 1.05442e-05
18775 8.93286e-06
18776 0.000110341
18777 0.117716
18778 0.19004
18779 1
18780 0.179421
18781 2.4279e-05
18782 8.91053e-05
18783 0.000280171
18784 9.27419e-05
18785 0.000544307
18786 0.000932138
18787 0.000609269
18788 0.000121964
18789 0.00308863
18790 0.0118348
18791 0.00486809
18792 0.0286236
18793 4.99951e-06
18794 9.31317e-06
18795 7.42396e-06
18796 2.03127e-05
18797 3.89317e-06
18798 1.25443e-05
18799 0.00131712
18800 0.00636258
18801 0.00377214
18802 1.86566e-05
18803 2.49222e-06
18804 4.04625e-06
18805 1.57178e-05
18806 0.0519194
18807 0.0385085
18808 0.0082562
18809 0.0278684
18810 0.0348046
18811 0.0264371
18812 0.00137927
18813 0.000243812
18814 0.00206004
18815 0.00104444
18816 1.19863e-05
18817 2.12952e-05
18818 6.22629e-06
18819 0.000234377
18820 0.000902298
18821 0.000778667
18822 0.00152463
18823 0.00280989
18824 0.00221351
18825 0.00063181
18826 0.000592096
18827 9.06791e-06
18828 1.19855e-05
18829 1.89372e-06
18830 1.04506e-05
18831 0.0365455
18832 0.0185825
18833 0.0100894
18834 0.161856
18835 1
18836 1
18837 1
18838 0.16286
18839 0.0346847
18840 0.0388707
18841 0.161623
18842 0.101086
18843 1
18844 1
18845 1
18846 0.119238
18847 0.00539991
18848 0.0122253
18849 0.0399984
18850 0.00357791
18851 0.0184055
18852 0.00748401
18853 0.0443397
18854 0.0222645
18855 2.66471e-05
18856 2.72393e-05
18857 6.71944e-06
18858 3.96995e-05
18859 0.00505377
18860 0.00126757
18861 0.000882834
18862 0.00123506
18863 0.000656064
18864 0.00068908
18865 0.00340296
18866 0.00105375
18867 0.0116575
18868 0.00789271
18869 1
18870 0.229166
18871 8.2501e-07
18872 9.62171e-07
18873 1.1851e-06
18874 3.58549e-06
18875 1.29647e-06
18876 1.24497e-06
18877 5.82605e-06
18878 9.73952e-07
18879 1
18880 0.192067
18881 0.145055
18882 0.18924
18883 0.0630246
18884 0.0375872
18885 0.156476
18886 0.0566718
18887 0.102047
18888 2.82622e-06
18889 3.46551e-06
18890 1.32973e-05
18891 2.80167e-06
18892 0.00145665
18893 0.00572979
18894 0.00591914
18895 0.0125955
18896 0.0255344
18897 0.00582086
18898 0.0522548
18899 0.0234557
18900 0.0238186
18901 4.59485e-05
18902 6.73047e-06
18903 7.61146e-06
18904 3.34603e-05
18905 1.94182e-07
18906 7.14873e-07
18907 1.0975e-06
18908 1.48799e-07
18909 0.00196895
18910 0.00226852
18911 0.00050439
18912 0.00276425
18913 1
18914 1
18915 0.134771
18916 0.188643
18917 9.48272e-05
18918 0.053716
18919 0.111434
18920 1.43614e-06
18921 1.48327e-06
18922 0.00188945
18923 0.00180101
18924 0.0018392
18925 1
18926 1
18927 1
18928 0.228684
18929 1
18930 0.235468
18931 1
18932 1
18933 0.212047
18934 0.13449
18935 0.172437
18936 0.0550603
18937 0.0102374
18938 0.00248441
18939 0.0430434
18940 0.0607842
18941 0.0130956
18942 0.0115957
18943 0.011869
18944 0.050915
18945 0.0506008
18946 0.010487
18947 0.00274234
18948 0.00217217
18949 0.00300773
18950 0.000491329
18951 1.2482e-06
18952 7.09314e-06
18953 7.26776e-06
18954 0.207812
18955 1
18956 0.203715
18957 0.105267
18958 1
18959 0.00835988
18960 0.00410812
18961 0.00358138
18962 0.00147331
18963 0.00558368
18964 0.00608753
18965 0.00116149
18966 0.0138863
18967 0.000845503
18968 0.000232339
18969 0.000934163
18970 0.174443
18971 1
18972 0.0761452
18973 0.194242
18974 0.00377872
18975 0.00387901
18976 1
18977 1
18978 0.181803
18979 1
18980 1
18981 0.218127
18982 1
18983 0.00560156
18984 0.00292508
18985 0.00091952
18986 1
18987 0.212674
18988 0.103585
18989 1
18990 0.0147711
18991 0.0150763
18992 0.051489
18993 0.036655
18994 0.000864819
18995 0.00217488
18996 0.00305541
18997 0.00225244
18998 0.00356596
18999 0.0133324
19000 1.77154e-06
19001 7.67338e-06
19002 1.7516e-06
19003 1.7652e-06
19004 0.0210299
19005 0.00390356
19006 0.0289239
19007 0.0125062
19008 0.212214
19009 0.1216
19010 0.176003
19011 1
19012 3.5689e-06
19013 2.77926e-05
19014 9.63744e-06
19015 7.97002e-06
19016 0.0104615
19017 0.00871897
19018 0.00536704
19019 0.0557756
19020 0.0234016
19021 0.145042
19022 8.17985e-06
19023 7.48178e-06
19024 8.04327e-06
19025 4.29347e-05
19026 0.0396511
19027 0.0382404
19028 0.0141351
19029 1.99596e-06
19030 1.842e-06
19031 1.83804e-06
19032 4.36216e-07
19033 0.000686275
19034 0.000205146
19035 0.00014718
19036 0.000128414
19037 1.2168e-05
19038 4.59833e-05
19039 1.21783e-05
19040 3.00539e-05
19041 0.00131916
19042 0.00375143
19043 0.000854257
19044 0.0531725
19045 0.0138623
19046 0.0475384
19047 0.0428599
19048 0.181384
19049 1
19050 0.157848
19051 1
19052 0.00113486
19053 0.00317915
19054 0.00697228
19055 0.00137287
19056 0.00786516
19057 0.00738299
19058 0.0401713
19059 0.0380142
19060 4.92056e-06
19061 1.01431e-06
19062 1.19596e-06
19063 1.3567e-06
19064 0.0178957
19065 0.0520735
19066 0.0238831
19067 0.106216
19068 0.121387
19069 0.178514
19070 0.197833
19071 0.154613
19072 0.0528597
19073 0.0025465
19074 0.00107364
19075 0.0708703
19076 0.00443917
19077 0.00439821
19078 0.000519996
19079 0.00263026
19080 0.00156289
19081 0.00447196
19082 0.00871182
19083 0.0015649
19084 0.0116139
19085 0.00346217
19086 0.053942
19087 0.0542603
19088 0.14826
19089 0.208422
19090 2.59312e-06
19091 4.75586e-07
19092 2.39108e-06
19093 2.26108e-06
19094 0.0461723
19095 0.0295989
19096 0.0652869
19097 0.000308179
19098 0.00128117
19099 0.00184615
19100 0.000317402
19101 0.000148701
19102 0.000766034
19103 0.156299
19104 1
19105 0.145209
19106 1
19107 6.26753e-05
19108 0.000185159
19109 0.000305527
19110 0.000321711
19111 0.000974549
19112 0.000305088
19113 0.0018263
19114 6.3881e-05
19115 7.7702e-05
19116 8.26132e-05
19117 0.000291987
19118 2.03444e-06
19119 2.36248e-06
19120 2.03082e-06
19121 8.62028e-06
19122 0.0463171
19123 0.00574092
19124 0.0113772
19125 0.0174443
19126 0.00293391
19127 0.000888843
19128 0.000248548
19129 0.00103164
19130 0.000270641
19131 0.000124634
19132 6.46842e-05
19133 0.000127898
19134 0.000410805
19135 0.000336691
19136 0.132996
19137 0.0361821
19138 0.0710694
19139 0.16937
19140 0.00339063
19141 0.0187316
19142 0.0155466
19143 0.0161661
19144 0.144878
19145 0.223187
19146 4.38452e-07
19147 1.46984e-06
19148 3.5501e-07
19149 4.47323e-07
19150 0.178718
19151 0.047899
19152 0.164585
19153 0.166281
19154 0.00449612
19155 0.016048
19156 0.037963
19157 0.0133203
19158 0.00385596
19159 0.000660844
19160 0.000648818
19161 0.0503862
19162 0.200658
19163 0.181183
19164 0.206407
19165 1.50925e-05
19166 2.24701e-05
19167 1.67731e-05
19168 3.411e-06
19169 0.00301616
19170 0.00251687
19171 0.00210178
19172 0.000418777
19173 1.53742e-06
19174 1.39591e-06
19175 2.12198e-06
19176 6.62759e-06
19177 0.0256165
19178 0.00611996
19179 0.014548
19180 0.0433868
19181 3.65478e-05
19182 0.000186776
19183 0.0021696
19184 0.00238615
19185 0.0106841
19186 0.00248839
19187 0.0115065
19188 0.00833156
19189 0.0127548
19190 0.00294621
19191 0.000124383
19192 5.31491e-05
19193 0.000120234
19194 2.01851e-05
19195 0.00270172
19196 0.00321219
19197 0.000960784
19198 0.00124888
19199 0.00017528
19200 3.9423e-05
19201 0.000232547
19202 0.000167558
19203 0.211903
19204 0.0550011
19205 0.070677
19206 0.178041
19207 0.00183675
19208 0.00469969
19209 0.00181451
19210 0.000567831
19211 4.4198e-05
19212 0.000307399
19213 3.33476e-05
19214 6.45023e-06
19215 3.10429e-05
19216 6.74316e-06
19217 7.73981e-06
19218 7.34571e-06
19219 3.41805e-05
19220 0.0100995
19221 0.00304965
19222 0.0150459
19223 0.0196398
19224 0.143081
19225 0.188744
19226 1
19227 0.141546
19228 0.000152069
19229 1.81648e-05
19230 0.000158584
19231 3.60606e-05
19232 5.96046e-05
19233 6.4379e-05
19234 0.00128534
19235 0.00254068
19236 0.00479483
19237 0.0106623
19238 0.000636081
19239 0.0263289
19240 0.0244979
19241 0.157242
19242 0.140365
19243 0.0184885
19244 0.0180828
19245 0.00309188
19246 0.00340848
19247 0.0103617
19248 0.0506797
19249 0.00790822
19250 0.0106848
19251 0.126729
19252 0.0213028
19253 0.0245361
19254 7.6426e-05
19255 3.03724e-05
19256 0.190919
19257 0.151581
19258 0.0538131
19259 0.0514401
19260 0.0329978
19261 0.0187636
19262 1
19263 0.134284
19264 1
19265 1
19266 0.000723964
19267 0.000760419
19268 0.00288568
19269 0.000764066
19270 0.136904
19271 1
19272 1
19273 1
19274 0.0411283
19275 0.0629597
19276 0.138465
19277 0.224844
19278 0.249117
19279 0.0541029
19280 0.129891
19281 0.187675
19282 1
19283 1
19284 1
19285 0.0261106
19286 0.00602934
19287 0.00285398
19288 0.0101117
19289 0.000518756
19290 0.0441709
19291 0.0136308
19292 0.00946186
19293 0.0662423
19294 1.0169e-05
19295 0.170855
19296 0.0230664
19297 0.117783
19298 0.0346443
19299 0.000838335
19300 0.000617034
19301 0.000126679
19302 0.000170585
19303 1.96008e-05
19304 4.18205e-06
19305 3.8887e-06
19306 2.74796e-05
19307 0.000266418
19308 3.17648e-05
19309 9.59938e-05
19310 0.000100758
19311 0.000486089
19312 0.00054121
19313 0.000209102
19314 8.15638e-05
19315 8.78295e-05
19316 0.000106499
19317 1.96183e-05
19318 6.64308e-05
19319 0.154534
19320 1
19321 1
19322 1
19323 8.35978e-05
19324 3.39039e-05
19325 1.39049e-05
19326 0.0431359
19327 0.192912
19328 0.154625
19329 0.220467
19330 0.000247621
19331 0.00307651
19332 0.000839563
19333 0.000694352
19334 0.00240548
19335 0.000360163
19336 8.33818e-05
19337 0.000137062
19338 1.47743e-05
19339 1.16158e-05
19340 2.3324e-05
19341 8.34818e-05
19342 2.42452e-05
19343 2.61469e-05
19344 5.43709e-06
19345 2.87739e-05
19346 2.57132e-05
19347 1
19348 0.174786
19349 1
19350 0.188075
19351 0.000305454
19352 0.000935832
19353 0.000125764
19354 0.000380726
19355 0.00709249
19356 0.0177636
19357 0.00780314
19358 0.0403125
19359 0.00358375
19360 0.00107668
19361 0.00765814
19362 0.00274181
19363 0.0515605
19364 0.100424
19365 0.0423451
19366 0.175851
19367 0.0197763
19368 0.00413028
19369 0.00826842
19370 9.78578e-05
19371 0.000153751
19372 8.46198e-05
19373 0.00043866
19374 0.000383824
19375 8.28194e-05
19376 8.78314e-05
19377 0.161493
19378 0.158874
19379 0.146585
19380 1
19381 0.0351394
19382 0.15223
19383 0.0446559
19384 0.170629
19385 0.00156841
19386 0.00167117
19387 0.00165276
19388 0.00489443
19389 1.19495e-05
19390 2.2477e-05
19391 0.200516
19392 0.0553474
19393 0.173115
19394 0.00355345
19395 0.00133232
19396 0.00103672
19397 0.000291187
19398 2.75858e-06
19399 0.0511956
19400 0.154794
19401 0.0607912
19402 0.118176
19403 2.07482e-05
19404 0.000763884
19405 0.000448661
19406 0.00146998
19407 0.000276675
19408 0.00162349
19409 0.00031053
19410 0.000855394
19411 0.000748408
19412 3.69833e-05
19413 7.90975e-06
19414 5.89875e-05
19415 4.85233e-05
19416 0.00149002
19417 0.00225255
19418 0.00886475
19419 0.0143502
19420 0.00988587
19421 0.0034778
19422 0.00048107
19423 0.00628774
19424 0.00277236
19425 0.00748005
19426 0.00220379
19427 0.00197753
19428 0.0100904
19429 7.2088e-05
19430 6.39953e-05
19431 6.02997e-05
19432 0.000381025
19433 0.00676342
19434 0.00941275
19435 4.52447e-06
19436 2.9579e-06
19437 1.45979e-05
19438 2.68162e-06
19439 0.000114585
19440 0.000296018
19441 0.000624716
19442 0.238641
19443 1
19444 1
19445 1.77995e-05
19446 1.66759e-05
19447 3.45563e-06
19448 1.23595e-05
19449 0.0021051
19450 0.000640323
19451 0.000454831
19452 0.000482996
19453 1.7968e-06
19454 7.96163e-06
19455 8.57018e-06
19456 1.97158e-05
19457 7.76478e-05
19458 2.08041e-05
19459 5.54748e-06
19460 1.47997e-06
19461 1.40274e-06
19462 1.48371e-06
19463 0.170985
19464 1
19465 1
19466 0.0089542
19467 0.00211537
19468 0.00184112
19469 0.00276355
19470 0.00115528
19471 0.000737136
19472 0.00026253
19473 0.000349268
19474 0.000247167
19475 0.00050523
19476 9.33145e-05
19477 0.21077
19478 1
19479 0.054558
19480 0.197648
19481 0.193021
19482 0.172675
19483 5.86241e-07
19484 3.13743e-06
19485 2.51716e-06
19486 1.98373e-06
19487 0.0544623
19488 0.158997
19489 0.0483395
19490 0.0299849
19491 1.30872e-06
19492 5.24539e-07
19493 3.90445e-07
19494 1.04548e-06
19495 1.26405e-05
19496 2.03752e-06
19497 1.05087e-05
19498 2.46423e-06
19499 1.22326e-05
19500 1.49311e-05
19501 7.74609e-05
19502 8.09789e-05
19503 0.000165589
19504 0.000998079
19505 0.00740026
19506 0.0040741
19507 0.00163506
19508 1
19509 1
19510 1
19511 0.171873
19512 0.000738155
19513 0.000660456
19514 0.000717178
19515 0.00243514
19516 0.00324344
19517 0.0140091
19518 0.00496259
19519 0.00451065
19520 0.000138089
19521 1.81958e-05
19522 2.86831e-05
19523 0.143416
19524 0.217921
19525 0.0524605
19526 2.77567e-07
19527 2.46796e-07
19528 1.20203e-06
19529 0.00411458
19530 0.00768995
19531 0.00384671
19532 0.00121434
19533 0.0062291
19534 0.0148709
19535 0.00282814
19536 0.0144283
19537 2.54e-05
19538 2.40647e-05
19539 5.52902e-05
19540 6.25372e-06
19541 7.31822e-05
19542 0.000532953
19543 0.00020061
19544 0.000102781
19545 0.0160916
19546 0.00702866
19547 0.000155811
19548 0.000138947
19549 0.000277902
19550 3.6356e-05
19551 0.000188085
19552 0.000368603
19553 6.20721e-05
19554 0.000338291
19555 6.45537e-05
19556 6.7812e-05
19557 0.000289696
19558 0.000630438
19559 0.00242793
19560 0.000634516
19561 0.000595371
19562 0.000389893
19563 0.000944957
19564 0.0506498
19565 0.215364
19566 0.0948961
19567 0.216182
19568 0.185768
19569 0.21527
19570 0.0195172
19571 0.121454
19572 0.0406301
19573 0.0644446
19574 0.0185821
19575 0.0302106
19576 0.121593
19577 0.0216992
19578 0.145482
19579 1
19580 0.18628
19581 1
19582 0.147757
19583 1.1708e-05
19584 1
19585 1
19586 0.166611
19587 0.167181
19588 1
19589 1
19590 1
19591 0.0449145
19592 0.181679
19593 0.118912
19594 0.00640372
19595 0.0155156
19596 0.00163576
19597 0.0232472
19598 0.0550115
19599 0.203507
19600 1
19601 0.187436
19602 0.131749
19603 0.146173
19604 0.17494
19605 1
19606 0.194786
19607 0.000139643
19608 0.000403445
19609 0.000649613
19610 0.00133019
19611 5.25512e-05
19612 0.000145202
19613 0.000218145
19614 0.000240761
19615 0.0275106
19616 0.0354739
19617 0.00801206
19618 0.048844
19619 4.58716e-05
19620 0.000140656
19621 0.000193361
19622 0.000261129
19623 7.37223e-06
19624 1.55521e-06
19625 6.56984e-06
19626 0.0374223
19627 0.14377
19628 0.00409755
19629 0.000670422
19630 0.00212903
19631 0.00180106
19632 0.000825564
19633 0.000279851
19634 0.000131116
19635 0.000146205
19636 0.180336
19637 1
19638 0.180124
19639 1
19640 0.000192998
19641 0.000254236
19642 0.000234335
19643 0.000894269
19644 0.000298102
19645 0.000323022
19646 0.000884421
19647 0.000358942
19648 0.0121923
19649 0.00461141
19650 0.00220528
19651 0.00406131
19652 1.91442e-06
19653 8.10528e-06
19654 1
19655 1
19656 1
19657 1.06269e-05
19658 1.17251e-05
19659 8.64542e-06
19660 2.43526e-06
19661 0.0446605
19662 0.124495
19663 0.0486165
19664 0.00139658
19665 0.000247884
19666 0.000717055
19667 0.000869308
19668 5.05823e-07
19669 1.02722e-07
19670 0.000670011
19671 0.00322423
19672 0.000634274
19673 0.00275189
19674 1
19675 1
19676 1
19677 0.131679
19678 0.116469
19679 0.183948
19680 0.000844976
19681 0.000197328
19682 0.000187932
19683 0.000339772
19684 2.07401e-06
19685 9.89574e-06
19686 5.22747e-06
19687 5.6322e-06
19688 2.6829e-05
19689 0.00020489
19690 0.00031116
19691 0.000219319
19692 0.00111523
19693 0.000992405
19694 0.0021966
19695 0.000180349
19696 9.42767e-05
19697 9.1209e-05
19698 2.06313e-05
19699 0.0055495
19700 0.00258933
19701 0.00260085
19702 0.000912262
19703 0.10962
19704 1
19705 0.176982
19706 0.136726
19707 0.000855374
19708 0.00455346
19709 0.0019853
19710 0.00257945
19711 0.0138854
19712 0.00471535
19713 1.20632e-05
19714 2.24066e-06
19715 0.00835593
19716 0.0447703
19717 0.0209797
19718 0.0151971
19719 5.65194e-06
19720 3.28463e-05
19721 3.48429e-05
19722 2.35953e-05
19723 6.14999e-05
19724 0.000985453
19725 0.00240332
19726 0.00390254
19727 0.00639727
19728 0.00606673
19729 0.00354363
19730 0.0057993
19731 0.0206787
19732 0.00684645
19733 0.0198413
19734 0.00277378
19735 0.0223998
19736 0.00418132
19737 0.0037585
19738 0.02235
19739 0.00400287
19740 0.0190407
19741 0.0521619
19742 0.0195248
19743 0.139675
19744 0.00245215
19745 0.000613256
19746 0.000771241
19747 0.00302274
19748 0.0391328
19749 0.0204021
19750 0.00789544
19751 0.00980579
19752 0.000659682
19753 0.000440216
19754 0.00209577
19755 4.85507e-06
19756 2.35387e-05
19757 4.26669e-06
19758 4.60134e-06
19759 0.136506
19760 0.20817
19761 0.110717
19762 1
19763 0.00720725
19764 0.0359843
19765 0.00961028
19766 0.0115598
19767 0.00859199
19768 0.0233331
19769 0.0479728
19770 0.000574799
19771 0.000718898
19772 0.000877179
19773 0.00016371
19774 0.0312407
19775 0.0405361
19776 5.25339e-06
19777 2.49696e-05
19778 5.11438e-06
19779 2.5757e-05
19780 0.14599
19781 0.163999
19782 1
19783 0.211085
19784 1
19785 1
19786 0.150936
19787 0.0404425
19788 0.0411106
19789 0.153458
19790 0.000817586
19791 0.000554983
19792 0.0003661
19793 0.000149112
19794 0.164992
19795 1
19796 0.125293
19797 0.214338
19798 0.00339085
19799 6.75469e-06
19800 6.471e-06
19801 7.45515e-06
19802 0.000191281
19803 0.000283313
19804 0.00110549
19805 0.000176686
19806 0.000570748
19807 0.000236246
19808 1
19809 0.207
19810 1
19811 1
19812 0.028854
19813 0.0194559
19814 0.0193491
19815 0.0562123
19816 0.00420496
19817 0.000755565
19818 9.53236e-06
19819 1.0045e-05
19820 2.79209e-05
19821 2.89949e-06
19822 1
19823 0.150767
19824 1
19825 1
19826 0.261195
19827 0.0598954
19828 0.188423
19829 0.00239333
19830 0.00253598
19831 0.011662
19832 0.00896225
19833 1.10387e-05
19834 1.73636e-06
19835 6.66542e-06
19836 0.000182483
19837 0.0005172
19838 0.000402826
19839 0.000965228
19840 0.00363118
19841 0.0220167
19842 0.0173523
19843 0.00560656
19844 0.00656219
19845 0.0136343
19846 0.00164991
19847 0.00236669
19848 0.00503032
19849 1.79008e-05
19850 1.42266e-05
19851 3.59976e-06
19852 2.03399e-05
19853 2.27831e-06
19854 1.97995e-05
19855 1.12842e-05
19856 3.29172e-07
19857 3.7467e-07
19858 1.62241e-06
19859 1.45066e-06
19860 4.16679e-06
19861 9.39327e-07
19862 7.87214e-07
19863 0.00678456
19864 0.00182956
19865 0.00883964
19866 0.0109965
19867 0.000487386
19868 0.00220021
19869 0.000496543
19870 0.000188266
19871 0.00253526
19872 0.00541964
19873 0.00665988
19874 0.000715171
19875 1.12627e-06
19876 1.15217e-06
19877 4.16734e-06
19878 1
19879 1
19880 1
19881 0.149365
19882 0.00399931
19883 0.00203962
19884 0.00111602
19885 0.00741995
19886 0.00751598
19887 0.0231352
19888 0.00630638
19889 0.0225651
19890 0.00561675
19891 0.000955096
19892 0.179929
19893 1
19894 1
19895 1
19896 0.00133702
19897 0.000272652
19898 0.000690295
19899 0.00145904
19900 0.000407712
19901 5.47487e-05
19902 7.12707e-05
19903 5.11501e-05
19904 1
19905 0.187301
19906 0.180848
19907 0.20155
19908 6.33958e-05
19909 6.8908e-05
19910 0.000166968
19911 1
19912 0.175013
19913 0.14904
19914 1
19915 7.71202e-05
19916 0.000144095
19917 2.20654e-05
19918 2.06534e-05
19919 0.00332633
19920 0.00112591
19921 0.000616427
19922 0.162287
19923 1
19924 1
19925 1
19926 0.00323572
19927 0.0132073
19928 0.00832001
19929 0.0142063
19930 0.155507
19931 1
19932 1
19933 0.0390985
19934 0.159957
19935 0.041874
19936 0.00026445
19937 5.44093e-05
19938 0.000269175
19939 0.000194421
19940 0.00842001
19941 0.000697408
19942 3.79146e-06
19943 1.43586e-05
19944 8.15081e-06
19945 2.85064e-06
19946 0.000156001
19947 0.00012326
19948 0.000454056
19949 0.000752307
19950 0.000543537
19951 1.5759e-05
19952 1.7283e-05
19953 0.0218723
19954 0.0104588
19955 0.00416323
19956 0.00524991
19957 7.02988e-05
19958 3.09132e-05
19959 2.5853e-05
19960 1.61423e-05
19961 2.29415e-05
19962 4.04713e-06
19963 4.00033e-06
19964 2.74259e-06
19965 5.87811e-07
19966 2.59474e-06
19967 2.60611e-06
19968 1
19969 1
19970 0.141409
19971 1
19972 0.195848
19973 0.135706
19974 0.0260888
19975 0.148764
19976 0.0211651
19977 0.0301458
19978 0.123725
19979 0.00246627
19980 0.00171756
19981 0.00289386
19982 0.000678988
19983 2.50637e-07
19984 2.40871e-07
19985 1.21207e-06
19986 8.58938e-07
19987 1.02255e-06
19988 1.12952e-06
19989 5.05141e-06
19990 1.12939e-06
19991 0.000305502
19992 0.000798666
19993 0.000550375
19994 0.0014816
19995 0.000427163
19996 1
19997 1
19998 0.14114
19999 1
20000 0.00143266
20001 0.00168638
20002 0.00488799
20003 1.72584e-05
20004 0.00299887
20005 0.0131567
20006 0.00413422
20007 0.00175958
20008 0.0013833
20009 0.00752493
20010 0.00397006
20011 0.00564965
20012 0.110003
20013 0.152567
20014 0.204642
20015 1
20016 0.207508
20017 0.195953
20018 1
20019 3.25288e-05
20020 0.000137474
20021 0.000264069
20022 0.000201014
20023 0.149878
20024 0.0286197
20025 0.16955
20026 0.180927
20027 0.042104
20028 0.177669
20029 0.0425272
20030 0.0483643
20031 1
20032 0.202149
20033 0.0448935
20034 0.0247693
20035 0.000382692
20036 0.00270995
20037 0.0011538
20038 0.000212133
20039 0.00026621
20040 0.000682786
20041 8.90735e-06
20042 1.25608e-06
20043 0.195885
20044 0.164018
20045 0.0423613
20046 0.0026375
20047 0.0187356
20048 0.00113492
20049 0.00020851
20050 0.000192383
20051 0.00227832
20052 0.211105
20053 0.112919
20054 0.0474704
20055 0.0914093
20056 0.0325044
20057 0.0130755
20058 0.0194966
20059 0.0349
20060 0.126383
20061 0.0151944
20062 0.00274015
20063 0.00201679
20064 0.0044565
20065 0.00707766
20066 0.00881568
20067 0.00193249
20068 0.0503692
20069 0.0472494
20070 0.117631
20071 5.28464e-05
20072 6.90137e-06
20073 0.179476
20074 1
20075 1
20076 0.172583
20077 0.00121954
20078 0.00135477
20079 0.00108118
20080 0.00678608
20081 0.00137645
20082 0.171458
20083 0.0814512
20084 0.186971
20085 0.171075
20086 0.000215137
20087 0.000786885
20088 0.00121399
20089 0.000824847
20090 0.00460437
20091 0.000363057
20092 0.000599483
20093 0.00180951
20094 1
20095 1
20096 0.190837
20097 0.11593
20098 0.00534269
20099 0.00360487
20100 0.00796476
20101 0.00359972
20102 0.00341753
20103 3.26269e-05
20104 0.000137439
20105 0.000119429
20106 2.37711e-05
20107 0.0153649
20108 0.0133787
20109 0.0279212
20110 0.0530403
20111 8.225e-05
20112 0.000119105
20113 1.81721e-05
20114 3.68141e-05
20115 1.45529e-05
20116 2.93227e-06
20117 1.0941e-05
20118 1.17657e-05
20119 0.00971377
20120 0.00174126
20121 0.00012853
20122 0.000104105
20123 2.15888e-05
20124 3.60329e-06
20125 3.76598e-06
20126 1.49443e-05
20127 0.00031899
20128 0.00125834
20129 0.00159048
20130 0.0394357
20131 0.157604
20132 1.62262e-05
20133 2.17201e-06
20134 6.88725e-06
20135 2.6379e-06
20136 3.09812e-05
20137 0.180212
20138 0.0533244
20139 0.235589
20140 0.058264
20141 0.000911963
20142 0.00190569
20143 0.00336746
20144 0.00240214
20145 0.000307355
20146 5.84237e-05
20147 0.00024425
20148 0.00031354
20149 0.0163058
20150 0.00195868
20151 0.00333461
20152 0.0617984
20153 0.0145735
20154 0.0182191
20155 0.0139499
20156 0.00581703
20157 0.0117586
20158 0.0111512
20159 0.0382454
20160 0.223483
20161 1
20162 0.172945
20163 0.0501278
20164 0.00908255
20165 0.0449291
20166 0.0490073
20167 1.02189e-05
20168 9.09375e-06
20169 5.01443e-05
20170 8.78819e-06
20171 0.000119147
20172 7.47527e-05
20173 0.000742894
20174 0.00108722
20175 0.000469256
20176 0.000166617
20177 0.00177909
20178 0.00893698
20179 0.00566954
20180 0.00016177
20181 0.000479215
20182 0.00147797
20183 0.000329928
20184 1
20185 0.00120039
20186 0.00490358
20187 0.00158281
20188 0.00170516
20189 0.0108769
20190 0.00408837
20191 0.00584627
20192 0.0373912
20193 0.193401
20194 0.0255816
20195 0.162734
20196 0.000376812
20197 0.00325013
20198 0.000668415
20199 0.00257409
20200 0.00180579
20201 0.00665127
20202 0.0138796
20203 0.00874746
20204 7.8667e-06
20205 3.12642e-05
20206 3.27771e-05
20207 2.63638e-05
20208 1
20209 1
20210 1
20211 0.16757
20212 0.000177666
20213 3.9153e-05
20214 0.00015587
20215 2.93487e-05
20216 2.73469e-05
20217 5.48661e-06
20218 1.73726e-05
20219 0.0017251
20220 0.00162476
20221 0.00928127
20222 0.00198103
20223 0.137794
20224 0.165436
20225 1
20226 1
20227 1.04563e-06
20228 1.02072e-06
20229 1.09511e-06
20230 4.48909e-06
20231 0.0104296
20232 0.0338299
20233 0.00416999
20234 0.005556
20235 0.00356749
20236 0.00516429
20237 0.0143405
20238 3.54816e-06
20239 2.99323e-06
20240 3.21806e-06
20241 6.99999e-07
20242 1
20243 0.150519
20244 1
20245 0.146149
20246 0.00117936
20247 0.000711519
20248 0.00484903
20249 0.00390467
20250 7.71553e-05
20251 1.38545e-05
20252 6.3771e-05
20253 1.7287e-05
20254 0.174105
20255 0.147703
20256 0.134047
20257 1
20258 0.00167056
20259 0.000369029
20260 0.00116474
20261 0.000478617
20262 1
20263 0.000341227
20264 0.00096369
20265 0.00159681
20266 0.00128651
20267 1
20268 1
20269 1
20270 0.137554
20271 0.000448899
20272 8.92036e-05
20273 0.000384735
20274 0.000116947
20275 0.0235065
20276 0.0283984
20277 0.00457813
20278 0.00596665
20279 0.00425428
20280 0.0122213
20281 0.175571
20282 0.160146
20283 1
20284 1
20285 0.0580232
20286 0.163829
20287 0.195225
20288 0.155066
20289 0.00245351
20290 0.0106946
20291 0.00818243
20292 0.00961188
20293 0.00122065
20294 0.0013528
20295 0.00125948
20296 0.00619206
20297 1
20298 1
20299 0.137223
20300 1
20301 0.164984
20302 0.219022
20303 0.150709
20304 0.0461294
20305 0.055463
20306 0.0307304
20307 0.0106508
20308 0.0177587
20309 0.0434725
20310 0.00742271
20311 0.0257748
20312 0.0117354
20313 0.0550609
20314 0.0203804
20315 1
20316 0.183437
20317 0.196331
20318 0.159976
20319 0.123302
20320 1
20321 0.184515
20322 0.141779
20323 4.46228e-06
20324 5.31395e-06
20325 3.49176e-05
20326 0.00551105
20327 0.0269547
20328 0.00502019
20329 0.00517506
20330 0.198036
20331 0.169872
20332 1
20333 0.171262
20334 5.55779e-06
20335 3.27528e-05
20336 6.42534e-06
20337 0.0112357
20338 0.0352631
20339 0.0042117
20340 0.0215136
20341 4.9991e-05
20342 0.000298976
20343 0.000114765
20344 0.000180154
20345 0.037623
20346 0.0100026
20347 0.00969778
20348 0.00932953
20349 0.0546442
20350 0.0421491
20351 0.192974
20352 0.00879977
20353 0.00232863
20354 0.000265162
20355 0.000513968
20356 0.000810585
20357 0.00181184
20358 0.00562161
20359 0.00130382
20360 0.00133289
20361 0.00663089
20362 1
20363 1
20364 1
20365 0.162857
20366 0.000564981
20367 1
20368 1
20369 1
20370 0.1233
20371 0.00175273
20372 0.00301494
20373 0.00112589
20374 0.000539021
20375 0.00256752
20376 0.00039715
20377 0.172538
20378 0.225814
20379 1
20380 0.202582
20381 1
20382 1
20383 0.174122
20384 0.123934
20385 0.201932
20386 0.00793288
20387 0.00127359
20388 0.00555918
20389 0.00427358
20390 0.000376147
20391 0.00252597
20392 0.000746006
20393 0.000968058
20394 0.000109263
20395 0.000111626
20396 0.175996
20397 0.180653
20398 0.1658
20399 1
20400 3.7615e-06
20401 0.000108756
20402 4.30297e-05
20403 1.85797e-05
20404 3.97096e-05
20405 2.17479e-05
20406 6.89321e-06
20407 4.88348e-06
20408 2.99064e-05
20409 2.75852e-05
20410 3.17427e-06
20411 3.42739e-06
20412 1.66671e-05
20413 3.57992e-06
20414 0.00120102
20415 0.00723352
20416 0.00245045
20417 0.00113036
20418 0.203753
20419 1
20420 0.201224
20421 0.0515284
20422 0.0583885
20423 0.0834375
20424 0.000420856
20425 0.000536398
20426 0.000132469
20427 0.000578176
20428 4.47508e-06
20429 1.65855e-05
20430 4.30751e-06
20431 2.89266e-06
20432 0.248554
20433 0.0589372
20434 0.0383921
20435 0.128844
20436 0.121868
20437 1
20438 0.174377
20439 1
20440 1
20441 0.00726531
20442 0.0039354
20443 0.00125168
20444 0.0067383
20445 3.69474e-06
20446 3.26105e-06
20447 3.33773e-06
20448 1.56963e-05
20449 0.00836154
20450 0.0239221
20451 0.00518098
20452 0.0110527
20453 0.0204696
20454 5.23623e-06
20455 7.05815e-06
20456 7.09197e-06
20457 2.86262e-05
20458 0.159286
20459 1
20460 1
20461 0.219282
20462 1
20463 1
20464 0.20115
20465 1
20466 1
20467 1
20468 0.190378
20469 3.11397e-06
20470 0.0190456
20471 0.045457
20472 0.0620129
20473 0.11948
20474 3.39492e-05
20475 7.22847e-05
20476 2.74277e-05
20477 7.40069e-05
20478 1.73001e-05
20479 8.1184e-05
20480 1
20481 0.000348492
20482 0.00038612
20483 8.98064e-05
20484 0.000101495
20485 0.00157091
20486 0.00307491
20487 0.00247586
20488 0.000474903
20489 1.29196e-05
20490 0.000198098
20491 0.00105486
20492 0.000599796
20493 0.000231303
20494 0.00162983
20495 0.000376416
20496 0.00233311
20497 0.00026528
20498 0.0185749
20499 0.00141514
20500 0.00861146
20501 0.00794103
20502 0.0159618
20503 0.04456
20504 0.137463
20505 0.0327486
20506 1.78813e-05
20507 2.98756e-05
20508 3.52109e-05
20509 0.000110047
20510 1
20511 0.177421
20512 1
20513 1
20514 0.0077684
20515 0.00439006
20516 0.029348
20517 0.0066702
20518 0.000764548
20519 0.000502084
20520 0.000399044
20521 0.00197058
20522 0.20978
20523 1
20524 0.20548
20525 1
20526 5.57706e-05
20527 0.154288
20528 0.100363
20529 0.195768
20530 1
20531 0.234436
20532 1
20533 0.183928
20534 1
20535 0.208242
20536 1
20537 0.110151
20538 0.154384
20539 0.0415339
20540 0.190901
20541 0.228719
20542 1.88304e-06
20543 9.60108e-07
20544 4.68193e-06
20545 2.13499e-06
20546 0.00577215
20547 0.0040891
20548 0.0178045
20549 0.00474819
20550 6.36582e-06
20551 2.32967e-05
20552 2.20021e-05
20553 2.9605e-05
20554 0.178575
20555 0.0359703
20556 0.0670479
20557 0.0285282
20558 0.00498738
20559 0.00861935
20560 0.0241763
20561 0.035141
20562 0.0272169
20563 0.00616169
20564 0.201092
20565 0.152776
20566 0.195632
20567 0.0731968
20568 0.147126
20569 1
20570 1
20571 0.217073
20572 5.44219e-06
20573 5.83851e-06
20574 2.18011e-05
20575 5.7613e-06
20576 3.64347e-05
20577 0.000187078
20578 0.000150951
20579 7.14656e-05
20580 0.00298881
20581 0.00474727
20582 0.00959443
20583 0.206528
20584 1
20585 1
20586 1.09809e-05
20587 6.32081e-05
20588 2.91102e-05
20589 0.00102095
20590 0.000178096
20591 0.000208844
20592 0.000320557
20593 0.147353
20594 0.0121239
20595 0.00487489
20596 0.0024204
20597 0.00488525
20598 1
20599 0.127873
20600 0.116035
20601 0.0419844
20602 0.00941577
20603 0.0389319
20604 0.0441001
20605 0.00252913
20606 0.00588349
20607 0.00873073
20608 0.00171625
20609 0.000144901
20610 0.000327395
20611 6.27913e-05
20612 0.000129083
20613 1.58825e-05
20614 1.59267e-05
20615 9.56401e-05
20616 2.13555e-05
20617 2.11485e-06
20618 1.00582e-05
20619 2.53824e-06
20620 2.49958e-06
20621 0.000165511
20622 0.000153029
20623 0.000139271
20624 3.74907e-05
20625 2.28138e-06
20626 2.80675e-07
20627 1.48543e-06
20628 1.44564e-06
20629 6.73452e-06
20630 7.91207e-06
20631 1.39986e-06
20632 2.20282e-06
20633 2.77783e-05
20634 0.00288635
20635 0.00200021
20636 0.00291509
20637 0.0125959
20638 1
20639 1
20640 0.196158
20641 0.160479
20642 0.0489737
20643 0.00751348
20644 0.042099
20645 0.0118741
20646 0.00263237
20647 0.00781108
20648 0.00339031
20649 0.0178416
20650 1
20651 0.00470101
20652 0.00435442
20653 0.00415546
20654 0.0206078
20655 0.000589047
20656 0.000520912
20657 0.000158622
20658 0.000825813
20659 0.0120245
20660 0.0405169
20661 0.0489475
20662 0.00812918
20663 2.76685e-07
20664 1.43028e-06
20665 2.38001e-07
20666 2.64576e-07
20667 2.19499e-05
20668 1.65091e-05
20669 0.00427717
20670 0.0042409
20671 0.00107035
20672 0.00673919
20673 0.154283
20674 0.0282563
20675 2.32973e-06
20676 1.00078e-05
20677 2.51151e-06
20678 2.40762e-06
20679 2.32573e-05
20680 9.39697e-05
20681 5.54101e-05
20682 0.000175913
20683 0.000397196
20684 0.00048956
20685 0.000114101
20686 0.0439917
20687 0.0142989
20688 7.66726e-08
20689 3.23444e-07
20690 6.26429e-08
20691 0.164908
20692 0.00529671
20693 0.00821048
20694 0.000273831
20695 0.000173899
20696 8.82144e-05
20697 0.000577126
20698 6.91177e-06
20699 7.81684e-06
20700 7.35254e-06
20701 7.62566e-07
20702 3.73877e-06
20703 7.62701e-07
20704 7.26453e-07
20705 0.195532
20706 0.16254
20707 0.130334
20708 1
20709 1
20710 1
20711 0.160248
20712 0.00556689
20713 0.0200625
20714 0.0309949
20715 0.0299605
20716 3.71507e-05
20717 0.000123386
20718 0.000132695
20719 3.83022e-05
20720 1
20721 1
20722 1
20723 0.215994
20724 2.61746e-05
20725 2.67928e-05
20726 4.76041e-06
20727 5.13667e-06
20728 0.00734913
20729 0.0133217
20730 0.00979518
20731 0.00199824
20732 0.128425
20733 0.0739876
20734 0.232846
20735 0.0653304
20736 0.190193
20737 0.236858
20738 0.0568515
20739 0.000906823
20740 0.0052115
20741 0.00258301
20742 0.0285449
20743 0.0244155
20744 0.0733388
20745 1
20746 1
20747 0.217768
20748 0.105389
20749 1
20750 0.247988
20751 0.0346148
20752 0.0611906
20753 0.0445316
20754 1
20755 1
20756 0.10836
20757 0.20733
20758 0.00500135
20759 0.00676078
20760 0.00260545
20761 0.0319071
20762 0.0253631
20763 0.0215455
20764 0.00350702
20765 0.00634537
20766 0.220718
20767 1
20768 1
20769 1
20770 0.0281511
20771 0.0126814
20772 0.0387139
20773 0.212106
20774 0.042304
20775 0.0406372
20776 0.110559
20777 0.146338
20778 0.0450359
20779 0.196858
20780 0.226451
20781 0.00524766
20782 0.00104076
20783 0.00123704
20784 0.00293209
20785 0.0907015
20786 0.0134532
20787 0.0401462
20788 0.0503492
20789 0.00731336
20790 0.00289265
20791 0.00124047
20792 0.000924821
20793 5.91549e-05
20794 0.000311485
20795 6.4981e-05
20796 7.90915e-05
20797 0.0401663
20798 0.00778542
20799 0.00699242
20800 0.000199438
20801 0.00164299
20802 0.000703399
20803 0.00158244
20804 0.00232647
20805 0.00619373
20806 0.00719387
20807 0.207106
20808 0.156373
20809 0.0459244
20810 0.00570477
20811 0.00407368
20812 0.00585902
20813 0.0252145
20814 0.00269935
20815 0.00589265
20816 0.00964691
20817 0.00141303
20818 0.000230081
20819 0.000992222
20820 0.000217528
20821 0.0112506
20822 0.0185716
20823 0.0105543
20824 0.0489152
20825 0.0151328
20826 0.0128561
20827 0.0102662
20828 0.00208783
20829 0.0233802
20830 0.0225707
20831 0.00493525
20832 0.00422651
20833 0.00011919
20834 0.00029101
20835 0.00059086
20836 0.000820334
20837 0.000640606
20838 0.00216658
20839 0.130425
20840 0.056703
20841 0.188124
20842 0.0223803
20843 1.28313e-05
20844 2.41882e-05
20845 1.57767e-05
20846 3.59538e-06
20847 3.25552e-07
20848 1.29911e-06
20849 1.40799e-06
20850 0.0394162
20851 0.0300279
20852 0.163857
20853 0.0218886
20854 0.000722371
20855 0.000169892
20856 0.0182543
20857 0.177855
20858 0.0303555
20859 0.0248998
20860 0.134755
20861 0.0223547
20862 0.0234686
20863 0.000197563
20864 0.00136678
20865 0.000834913
20866 0.000478051
20867 0.00367027
20868 0.00150256
20869 0.187496
20870 0.179611
20871 0.0525932
20872 0.151431
20873 0.000250654
20874 3.86849e-05
20875 0.000200742
20876 0.000171575
20877 0.000188918
20878 4.34669e-05
20879 9.94741e-05
20880 0.000223808
20881 8.2284e-06
20882 0.0136825
20883 0.0642153
20884 0.0469472
20885 0.0186366
20886 0.00067228
20887 0.00354875
20888 0.00164023
20889 0.00127182
20890 0.00048294
20891 0.000101165
20892 0.000355748
20893 2.18754e-05
20894 5.26607e-06
20895 6.76373e-06
20896 0.236009
20897 0.0512931
20898 0.102916
20899 0.0252855
20900 0.00793743
20901 0.0400317
20902 0.0386753
20903 0.00836575
20904 2.84206e-05
20905 4.50548e-05
20906 4.2812e-07
20907 8.79328e-08
20908 6.91263e-08
20909 2.84752e-07
20910 0.00659374
20911 0.00125635
20912 0.00864386
20913 0.00109769
20914 3.86454e-07
20915 2.06477e-06
20916 4.44002e-07
20917 4.41701e-07
20918 5.63225e-08
20919 1.98043e-07
20920 2.95202e-08
20921 5.44308e-08
20922 9.4756e-07
20923 9.31566e-07
20924 9.64008e-07
20925 0.0087454
20926 0.00136814
20927 0.00546713
20928 0.00167465
20929 0.0844806
20930 0.194904
20931 0.0461913
20932 1.39114e-06
20933 1.40359e-06
20934 2.88581e-07
20935 1.08931e-06
20936 0.191845
20937 0.188169
20938 0.176099
20939 0.0500348
20940 0.00198207
20941 0.000327649
20942 0.00201815
20943 0.000720615
20944 0.000743462
20945 0.000172079
20946 0.000158435
20947 0.000144451
20948 0.000954776
20949 0.000562069
20950 0.00359437
20951 0.203147
20952 0.200821
20953 0.0581949
20954 0.149665
20955 0.235402
20956 0.16949
20957 0.0660546
20958 0.0522833
20959 1.0744e-05
20960 4.7811e-05
20961 8.85494e-06
20962 1.09181e-05
20963 0.000572464
20964 0.000530299
20965 1
20966 0.199186
20967 1
20968 1
20969 2.67956e-06
20970 0.00061877
20971 0.0014154
20972 0.00355138
20973 0.00340096
20974 0.0384161
20975 0.0323059
20976 0.143216
20977 0.162294
20978 0.0988582
20979 0.0553291
20980 0.0311745
20981 0.019072
20982 0.0145557
20983 1
20984 1
20985 0.17245
20986 1
20987 0.00770419
20988 0.00224118
20989 0.197166
20990 1
20991 1
20992 1
20993 0.228664
20994 0.163308
20995 0.0719836
20996 0.0583293
20997 0.0308554
20998 0.0515263
20999 0.0143859
21000 0.00207566
21001 0.000855743
21002 0.00150779
21003 0.00609662
21004 0.00096796
21005 0.00608373
21006 1.48314e-06
21007 4.45908e-07
21008 9.37489e-07
21009 1.70467e-06
21010 1.06374e-05
21011 4.33206e-05
21012 1.43991e-05
21013 1.06316e-05
21014 0.155509
21015 0.214255
21016 0.0405502
21017 0.00107452
21018 0.0014366
21019 0.000478206
21020 0.000260808
21021 0.00058793
21022 0.00023113
21023 0.00186506
21024 0.000342805
21025 1.40757e-06
21026 6.01027e-06
21027 1.02905e-06
21028 2.35875e-06
21029 0.000308084
21030 0.00023557
21031 0.000778739
21032 0.000770157
21033 1.68633e-06
21034 5.94438e-06
21035 1.50237e-06
21036 1.77485e-06
21037 0.000361707
21038 0.000629079
21039 0.000229954
21040 0.00120987
21041 2.52767e-05
21042 2.38642e-05
21043 6.07012e-06
21044 5.37144e-06
21045 0.0023123
21046 0.00464901
21047 0.00111147
21048 1.70011e-05
21049 2.41618e-05
21050 0.000118431
21051 2.4495e-05
21052 2.65359e-05
21053 4.02681e-05
21054 4.39414e-05
21055 8.36752e-06
21056 0.000973424
21057 0.00392584
21058 0.00183134
21059 0.00315151
21060 0.000377865
21061 6.28089e-05
21062 3.47212e-05
21063 0.000161536
21064 4.6049e-05
21065 1
21066 1
21067 0.207003
21068 0.197154
21069 0.230563
21070 1
21071 1
21072 1
21073 0.000268812
21074 0.000260356
21075 0.00164319
21076 0.000808587
21077 1
21078 1
21079 0.142874
21080 0.184369
21081 0.173143
21082 1
21083 0.2008
21084 1
21085 0.00362447
21086 0.0217583
21087 0.00188482
21088 0.00561605
21089 0.161564
21090 0.130197
21091 0.00329849
21092 0.00457067
21093 0.00081069
21094 0.0382882
21095 0.00758572
21096 2.38339e-05
21097 2.99924e-05
21098 0.000129946
21099 3.10868e-05
21100 1
21101 1
21102 1
21103 0.252571
21104 8.81031e-05
21105 0.000316716
21106 5.40866e-05
21107 0.000247377
21108 3.08243e-05
21109 0.0456493
21110 0.0120678
21111 0.00791691
21112 0.00939426
21113 0.00469784
21114 0.00566926
21115 0.00397443
21116 1.04373e-05
21117 1.38127e-05
21118 1.18368e-05
21119 0.000119548
21120 0.0001289
21121 5.72047e-05
21122 2.75028e-05
21123 0.000568533
21124 9.74469e-05
21125 0.000322396
21126 0.000230285
21127 0.011343
21128 0.0441272
21129 0.00977572
21130 0.00915749
21131 0.00223822
21132 0.00105318
21133 0.00315707
21134 0.000529768
21135 0.0320893
21136 0.165653
21137 0.0360674
21138 0.156725
21139 8.60244e-05
21140 2.72723e-05
21141 0.0371539
21142 0.022567
21143 0.0657034
21144 0.0116183
21145 2.61546e-05
21146 0.000130876
21147 0.000292071
21148 0.00123679
21149 0.000616452
21150 0.0001848
21151 4.21417e-06
21152 9.17769e-07
21153 3.79952e-06
21154 8.83122e-07
21155 0.0115276
21156 0.00211569
21157 0.00816525
21158 4.17219e-06
21159 4.36415e-06
21160 4.71061e-06
21161 1
21162 1
21163 0.213456
21164 0.0015561
21165 0.00890471
21166 0.00225058
21167 0.0015716
21168 0.000520681
21169 0.00174869
21170 0.00227027
21171 0.000370708
21172 0.000430016
21173 5.62414e-05
21174 0.000159589
21175 0.00132444
21176 0.00248164
21177 0.0101957
21178 0.00352709
21179 0.000363719
21180 0.000456699
21181 0.0025838
21182 0.00201048
21183 0.000166774
21184 0.000487797
21185 0.000432604
21186 9.89566e-05
21187 0.000639208
21188 0.000126574
21189 0.000132909
21190 0.000321423
21191 0.00032277
21192 0.00012751
21193 0.000697947
21194 0.00017234
21195 5.89148e-06
21196 7.7389e-06
21197 6.08424e-06
21198 3.60544e-05
21199 0.0104282
21200 0.00307733
21201 0.00874339
21202 0.0113634
21203 0.0072926
21204 0.0126697
21205 0.0121173
21206 0.00624902
21207 0.0487139
21208 0.0177298
21209 5.81269e-05
21210 0.000193249
21211 6.54446e-05
21212 1.64786e-05
21213 2.18157e-05
21214 2.56016e-05
21215 6.27595e-06
21216 6.93028e-05
21217 0.0197397
21218 0.00615709
21219 0.0466362
21220 0.00946781
21221 1
21222 0.14757
21223 1
21224 0.146497
21225 0.000269093
21226 0.000255007
21227 0.000224555
21228 0.0984031
21229 1
21230 0.145971
21231 1
21232 0.00115804
21233 0.00141054
21234 0.00738977
21235 0.00190527
21236 0.00059248
21237 0.000211926
21238 0.000917461
21239 0.00289905
21240 0.0130548
21241 0.00738068
21242 0.00966571
21243 0.000306878
21244 0.000686681
21245 0.00127511
21246 0.00159716
21247 2.63135e-05
21248 0.000132107
21249 3.83209e-05
21250 0.194346
21251 0.0427628
21252 0.182656
21253 0.165824
21254 0.000704077
21255 0.00120565
21256 0.000264295
21257 0.000166146
21258 0.012708
21259 0.0610754
21260 8.12887e-06
21261 7.72005e-06
21262 7.70106e-06
21263 3.82316e-05
21264 0.180098
21265 0.0564381
21266 0.109412
21267 0.0357627
21268 0.00670324
21269 0.00176057
21270 1.73001e-05
21271 5.45889e-06
21272 2.92911e-06
21273 9.96102e-06
21274 1
21275 1
21276 0.141853
21277 1
21278 0.0240288
21279 0.0519774
21280 0.00888939
21281 0.00652427
21282 0.000115827
21283 0.000601058
21284 7.7424e-05
21285 0.000248491
21286 0.000115204
21287 0.000201986
21288 0.000145074
21289 0.000310565
21290 0.00543559
21291 0.00643424
21292 0.00135593
21293 0.000216001
21294 0.000751681
21295 0.000109897
21296 0.000219845
21297 4.02583e-05
21298 6.6121e-05
21299 4.35727e-05
21300 1.56912e-05
21301 6.19849e-06
21302 2.73337e-05
21303 9.85088e-06
21304 0.000218015
21305 0.000230468
21306 2.70493e-05
21307 0.0186522
21308 0.0189782
21309 0.01633
21310 0.0671637
21311 0.0123707
21312 1
21313 1
21314 0.189918
21315 1
21316 5.44839e-06
21317 2.14556e-05
21318 5.42079e-06
21319 5.67034e-06
21320 0.00091883
21321 0.000952597
21322 0.00470368
21323 0.00287988
21324 0.0455119
21325 0.172623
21326 0.0499523
21327 0.178715
21328 0.000854131
21329 0.00126352
21330 0.000371994
21331 0.000191319
21332 0.00162924
21333 0.004477
21334 0.000119567
21335 7.31248e-05
21336 7.39218e-05
21337 1.87332e-05
21338 1
21339 0.212541
21340 1
21341 1
21342 0.0199179
21343 0.0371511
21344 0.0361408
21345 0.151549
21346 8.12542e-06
21347 4.02877e-05
21348 0.125019
21349 0.0247143
21350 0.000113919
21351 2.74426e-05
21352 2.57878e-05
21353 0.000157842
21354 0.185071
21355 1
21356 0.159648
21357 0.065099
21358 0.000556175
21359 0.000192021
21360 0.0003941
21361 0.00100373
21362 0.153222
21363 0.120141
21364 0.122051
21365 0.0182918
21366 0.0623423
21367 0.137239
21368 0.0165994
21369 0.0384794
21370 0.0537044
21371 9.13121e-06
21372 3.29777e-06
21373 1.82141e-06
21374 2.84234e-06
21375 0.000154258
21376 0.000136916
21377 3.09978e-05
21378 6.07951e-05
21379 6.06785e-05
21380 1.27886e-05
21381 2.02171e-06
21382 2.0045e-06
21383 8.17817e-06
21384 1.84117e-06
21385 4.02043e-05
21386 0.167439
21387 1
21388 0.181266
21389 0.152458
21390 0.00109737
21391 0.00223309
21392 0.00154912
21393 0.00607768
21394 0.000379919
21395 0.00192896
21396 0.000823984
21397 0.00326474
21398 0.00911717
21399 0.00379222
21400 0.00178323
21401 0.00966044
21402 0.136786
21403 0.166107
21404 1
21405 0.132662
21406 6.75033e-06
21407 6.16543e-06
21408 0.159873
21409 1
21410 1
21411 0.152324
21412 1
21413 0.132119
21414 0.177927
21415 0.0525566
21416 0.224293
21417 0.0796853
21418 0.236731
21419 1
21420 0.229969
21421 0.162152
21422 0.147424
21423 0.0252069
21424 2.91278e-06
21425 1.07762e-05
21426 0.00450216
21427 0.00399104
21428 0.0246905
21429 0.00401416
21430 0.0401304
21431 0.0552131
21432 0.0537302
21433 0.175761
21434 0.1445
21435 0.196483
21436 0.00476239
21437 0.149827
21438 0.172328
21439 0.189534
21440 1
21441 2.21644e-06
21442 0.00241888
21443 0.00288851
21444 1.65766e-05
21445 7.87009e-05
21446 7.09229e-05
21447 2.08595e-05
21448 2.63688e-05
21449 0.000132478
21450 0.000560665
21451 0.000338675
21452 5.06179e-05
21453 0.00637641
21454 0.00100809
21455 0.00079
21456 0.00296742
21457 0.00114805
21458 0.00559806
21459 0.00123666
21460 0.138147
21461 1
21462 0.208523
21463 1
21464 0.140245
21465 0.0701906
21466 0.0214402
21467 0.00032725
21468 0.000369869
21469 0.0014379
21470 1
21471 1
21472 1
21473 0.0466098
21474 7.33681e-05
21475 0.0329679
21476 0.00478185
21477 0.00531557
21478 0.178904
21479 1
21480 1
21481 1.85697e-05
21482 1.23665e-05
21483 3.61345e-05
21484 8.24333e-05
21485 0.134669
21486 0.131773
21487 0.130507
21488 0.0253765
21489 0.01802
21490 0.0115414
21491 0.00416202
21492 0.00802051
21493 0.00356659
21494 0.00494876
21495 0.0042258
21496 0.00537129
21497 0.0153266
21498 0.00228846
21499 1
21500 1
21501 1
21502 0.0248775
21503 0.00687035
21504 0.057219
21505 0.0175374
21506 4.13415e-05
21507 1.09752e-05
21508 9.62478e-05
21509 1.46766e-05
21510 0.0349278
21511 0.0700139
21512 0.220551
21513 0.0569246
21514 0.175033
21515 0.180136
21516 0.00823882
21517 0.00240461
21518 0.0456466
21519 0.00798831
21520 0.00838707
21521 0.0169016
21522 0.00849278
21523 0.0293064
21524 0.0454693
21525 0.00892879
21526 0.184142
21527 0.191407
21528 1
21529 0.122471
21530 0.0413237
21531 0.0121715
21532 0.00573882
21533 0.0246707
21534 0.0107474
21535 0.00148194
21536 0.00967974
21537 0.0102955
21538 0.00715304
21539 0.0281458
21540 0.160665
21541 0.151095
21542 0.0386419
21543 0.0196033
21544 0.0155178
21545 0.145054
21546 1.06356e-06
21547 1.80048e-06
21548 1.08448e-06
21549 2.31532e-07
21550 0.0299909
21551 0.0419783
21552 0.0208944
21553 0.154027
21554 0.000225504
21555 0.000476098
21556 0.00126066
21557 0.00856485
21558 0.00137722
21559 0.00289179
21560 0.00943206
21561 0.00191362
21562 0.00182108
21563 0.000410961
21564 0.000707993
21565 0.222721
21566 0.199611
21567 1
21568 0.0975169
21569 0.00307819
21570 0.00608568
21571 9.00171e-06
21572 8.75858e-06
21573 2.21386e-06
21574 1.38303e-05
21575 0.00333976
21576 0.0321812
21577 0.0183624
21578 0.00631156
21579 5.20083e-06
21580 2.60747e-05
21581 0.133816
21582 0.129799
21583 0.0405858
21584 0.0478752
21585 0.0196977
21586 0.145233
21587 0.106415
21588 0.165342
21589 1
21590 0.0121137
21591 0.0490756
21592 0.00569956
21593 0.00865605
21594 0.0049599
21595 0.00124127
21596 0.0189578
21597 0.00279747
21598 0.0104127
21599 0.00139889
21600 0.0016092
21601 0.00194472
21602 0.000386855
21603 5.17623e-05
21604 4.71109e-05
21605 0.000262018
21606 0.000260087
21607 0.000253136
21608 0.00275835
21609 0.00148649
21610 0.00031114
21611 0.000177241
21612 0.000171822
21613 1.1105e-05
21614 4.98759e-05
21615 0.176181
21616 1
21617 0.162895
21618 6.55087e-05
21619 0.000128178
21620 0.000375184
21621 0.00307878
21622 0.000420044
21623 5.99423e-05
21624 9.06324e-05
21625 0.00425359
21626 0.0148444
21627 0.00195133
21628 0.00283316
21629 0.126682
21630 0.0281702
21631 0.0406611
21632 0.151108
21633 1
21634 1
21635 0.200956
21636 1.07605e-05
21637 1.27514e-05
21638 5.27451e-05
21639 4.83802e-05
21640 0.00439774
21641 0.167968
21642 1
21643 0.0810763
21644 1
21645 2.56586e-05
21646 4.68281e-06
21647 3.73952e-06
21648 4.63799e-06
21649 1
21650 0.21043
21651 1
21652 1
21653 0.000119578
21654 5.77419e-05
21655 8.17347e-05
21656 0.000291059
21657 0.00078956
21658 0.00132016
21659 0.000281934
21660 0.00100529
21661 0.0257615
21662 0.00450929
21663 0.0309097
21664 0.0647071
21665 0.0364791
21666 0.0315689
21667 0.181951
21668 3.92081e-05
21669 3.40773e-05
21670 4.34173e-05
21671 7.47669e-06
21672 4.54863e-06
21673 0.154917
21674 1
21675 1
21676 1
21677 0.000119754
21678 3.98212e-05
21679 0.000164168
21680 0.000345683
21681 0.000179693
21682 0.00102941
21683 0.00103495
21684 0.000926249
21685 0.0252741
21686 0.0275227
21687 0.028667
21688 0.155578
21689 0.01045
21690 0.00255412
21691 0.0150643
21692 0.0339858
21693 0.198284
21694 1
21695 1
21696 6.03236e-05
21697 0.000126917
21698 0.000241445
21699 5.35789e-05
21700 7.26092e-07
21701 7.3706e-07
21702 3.17922e-06
21703 4.84149e-07
21704 0.0252871
21705 0.0511465
21706 0.0299636
21707 0.159432
21708 0.00554739
21709 0.0259969
21710 0.034573
21711 0.0308325
21712 0.00285949
21713 0.00111998
21714 8.78805e-06
21715 8.86136e-06
21716 3.7278e-05
21717 4.93671e-05
21718 1
21719 1
21720 0.184342
21721 1
21722 0.037382
21723 0.0396026
21724 0.0125662
21725 0.0530955
21726 0.122831
21727 0.0225484
21728 0.0494961
21729 0.00864809
21730 0.00203878
21731 0.00174191
21732 0.00208317
21733 0.00844768
21734 4.12354e-06
21735 1.66342e-05
21736 4.45959e-06
21737 3.2159e-06
21738 0.137961
21739 1
21740 0.195209
21741 0.13644
21742 0.00138685
21743 0.00507509
21744 0.000948315
21745 0.00457292
21746 0.017357
21747 0.00322964
21748 0.00063941
21749 0.00216827
21750 7.29304e-06
21751 9.58795e-06
21752 3.22147e-05
21753 4.1652e-05
21754 3.68637e-06
21755 9.10328e-07
21756 5.16123e-06
21757 5.70636e-06
21758 0.185759
21759 0.119257
21760 0.0227157
21761 0.049584
21762 1
21763 0.164506
21764 0.172102
21765 0.167221
21766 0.0073042
21767 0.00940742
21768 0.0435935
21769 0.0383793
21770 0.202344
21771 0.13119
21772 0.142351
21773 0.000474589
21774 0.000112643
21775 0.000186453
21776 4.96834e-05
21777 1.44782e-05
21778 8.86709e-06
21779 1.24942e-05
21780 3.36007e-05
21781 4.98484e-05
21782 1
21783 1
21784 0.0904434
21785 1
21786 0.108807
21787 1
21788 1
21789 1
21790 0.0129002
21791 0.0104155
21792 0.0380393
21793 0.0435387
21794 0.00114698
21795 0.00711051
21796 0.00255854
21797 0.00197291
21798 0.0221807
21799 0.143365
21800 0.045199
21801 1.68407e-05
21802 2.83267e-06
21803 0.00124423
21804 0.0563732
21805 0.165036
21806 0.0314844
21807 2.03051e-05
21808 9.03135e-06
21809 6.81361e-06
21810 0.00030382
21811 0.00109923
21812 0.00377226
21813 0.00562395
21814 0.0433072
21815 0.000471227
21816 0.000947153
21817 0.00246637
21818 0.000624636
21819 0.161469
21820 0.00126245
21821 0.000965762
21822 0.000340603
21823 0.0021822
21824 1.01605e-05
21825 6.63764e-06
21826 3.35285e-05
21827 9.08523e-06
21828 0.00150156
21829 0.00234865
21830 0.000493705
21831 1
21832 1
21833 0.167049
21834 0.219997
21835 1.78156e-05
21836 2.32026e-05
21837 6.25655e-05
21838 8.32382e-05
21839 0.105965
21840 1
21841 0.210683
21842 1
21843 0.000886645
21844 0.000767764
21845 0.00438249
21846 1.27413e-06
21847 1.36919e-06
21848 7.00044e-06
21849 1
21850 0.156302
21851 0.170181
21852 1
21853 0.00681041
21854 0.0456446
21855 0.0417799
21856 0.0410488
21857 0.0746326
21858 0.034947
21859 0.16208
21860 0.177905
21861 0.19587
21862 0.0468413
21863 0.052347
21864 0.000133972
21865 0.0330211
21866 0.00695458
21867 0.0452168
21868 0.0247513
21869 3.99293e-05
21870 5.61836e-05
21871 0.000211416
21872 3.87124e-05
21873 0.00134492
21874 0.00658253
21875 0.00840082
21876 0.00202321
21877 2.17467e-05
21878 8.4785e-05
21879 1.96921e-05
21880 2.1163e-05
21881 0.000191538
21882 0.000450084
21883 0.000520837
21884 8.81485e-05
21885 0.000204736
21886 1.9841e-05
21887 0.000115946
21888 5.81657e-05
21889 9.83763e-05
21890 0.000664288
21891 0.000116812
21892 0.000199649
21893 0.000132461
21894 1.01614e-06
21895 3.66299e-06
21896 4.00973e-05
21897 0.000101662
21898 0.000260351
21899 4.93781e-05
21900 2.11032e-06
21901 1.6265e-06
21902 7.79901e-06
21903 8.26197e-06
21904 1
21905 0.145823
21906 1
21907 0.0421416
21908 0.00303784
21909 0.0104357
21910 0.00156409
21911 0.00405002
21912 0.240401
21913 0.181687
21914 0.145172
21915 1
21916 0.181693
21917 0.187406
21918 4.44309e-06
21919 1.44052e-05
21920 4.43803e-05
21921 0.000132188
21922 0.0397289
21923 2.08727e-07
21924 2.40098e-07
21925 8.49259e-07
21926 2.62195e-07
21927 0.00301998
21928 0.00338991
21929 0.0031554
21930 0.0124817
21931 0.00770714
21932 0.00155596
21933 0.00645536
21934 0.0014513
21935 0.0308167
21936 0.0308118
21937 0.0133882
21938 0.220912
21939 0.0879171
21940 0.0432633
21941 0.158658
21942 0.100928
21943 1
21944 0.000975411
21945 0.00148687
21946 0.00645463
21947 1.06962e-05
21948 6.75451e-06
21949 2.4645e-06
21950 1.27281e-05
21951 0.113474
21952 0.0162003
21953 0.0351465
21954 0.027288
21955 0.00254913
21956 0.0094138
21957 0.000209869
21958 4.1012e-05
21959 0.184133
21960 0.053102
21961 0.0364889
21962 0.0510746
21963 0.000191719
21964 0.000168622
21965 3.97885e-05
21966 0.000144424
21967 0.164531
21968 0.229497
21969 0.130689
21970 1
21971 0.00229927
21972 0.00583073
21973 0.198086
21974 0.191834
21975 0.0594829
21976 0.155049
21977 0.173663
21978 0.214542
21979 0.0463586
21980 0.205932
21981 0.13018
21982 0.187166
21983 0.00186398
21984 0.00193155
21985 0.000402487
21986 0.000690599
21987 0.000507213
21988 0.000523325
21989 0.000131727
21990 0.00101397
21991 0.0128576
21992 0.101797
21993 0.0325895
21994 0.0221099
21995 0.173207
21996 1
21997 1
21998 0.106991
21999 0.00397634
22000 0.00176004
22001 0.00642163
22002 0.0153409
22003 3.24319e-06
22004 3.17133e-06
22005 3.44317e-06
22006 1.35061e-05
22007 0.00864402
22008 0.00265734
22009 3.25658e-06
22010 0.144263
22011 0.0526789
22012 0.022737
22013 0.0362874
22014 0.0154016
22015 0.0394288
22016 0.0482987
22017 0.0115513
22018 0.000178434
22019 0.000485797
22020 0.00785423
22021 0.00853504
22022 0.00153991
22023 0.142312
22024 1
22025 0.124719
22026 1
22027 2.2792e-05
22028 1.91465e-05
22029 3.96301e-06
22030 1.3774e-05
22031 0.146071
22032 0.0676029
22033 0.176632
22034 0.00475621
22035 0.00243585
22036 0.00244454
22037 0.0124403
22038 0.00600598
22039 0.00397583
22040 0.0105497
22041 0.0285574
22042 1
22043 1
22044 0.202346
22045 1
22046 0.000150383
22047 0.000299532
22048 0.000846924
22049 0.00150025
22050 0.00445892
22051 0.024175
22052 0.00709965
22053 0.00819322
22054 0.0104157
22055 0.0217786
22056 0.0222368
22057 0.00303292
22058 2.17405e-06
22059 2.29293e-06
22060 5.57324e-07
22061 4.33284e-07
22062 0.000300382
22063 0.15407
22064 0.0338111
22065 0.0341315
22066 0.13473
22067 1
22068 1
22069 0.169266
22070 1
22071 1
22072 0.19054
22073 1
22074 1
22075 4.65399e-05
22076 8.96579e-06
22077 3.28289e-05
22078 3.93331e-05
22079 0.0632158
22080 0.178837
22081 0.144292
22082 0.160043
22083 4.13511e-06
22084 2.83952e-06
22085 6.11638e-06
22086 1.07143e-06
22087 0.000624028
22088 0.00914834
22089 0.00691305
22090 0.000178699
22091 3.6936e-05
22092 3.38714e-05
22093 0.00014457
22094 0.000550349
22095 0.000139174
22096 0.000804416
22097 2.20522e-06
22098 2.5297e-06
22099 2.2626e-06
22100 1.02095e-05
22101 0.000100839
22102 1.21745e-05
22103 1.17574e-05
22104 3.17692e-05
22105 9.43433e-05
22106 5.20505e-05
22107 5.73693e-05
22108 0.0228906
22109 0.00272293
22110 0.00585222
22111 0.00212188
22112 0.00100149
22113 1.58696e-05
22114 1.99393e-05
22115 0.00010631
22116 8.13982e-05
22117 0.000272709
22118 0.000997217
22119 0.00198312
22120 0.000368345
22121 9.62328e-06
22122 2.43469e-05
22123 9.93921e-06
22124 2.56645e-06
22125 0.000201901
22126 0.000255959
22127 0.000245371
22128 0.0493048
22129 0.204828
22130 0.0900088
22131 0.0485234
22132 0.189867
22133 0.0376659
22134 0.0487126
22135 0.0374647
22136 4.92408e-06
22137 4.93186e-06
22138 2.50875e-05
22139 4.91158e-06
22140 0.039894
22141 0.0934791
22142 0.0165095
22143 0.0354953
22144 0.00179955
22145 0.00113237
22146 0.233953
22147 8.49489e-06
22148 1.41359e-06
22149 1.41129e-06
22150 6.17971e-06
22151 0.203237
22152 0.0433333
22153 0.235424
22154 0.105802
22155 1
22156 1
22157 1
22158 0.0066628
22159 0.0424566
22160 0.0222364
22161 0.0129807
22162 0.048519
22163 0.0418903
22164 0.0114438
22165 0.00923399
22166 0.0380407
22167 0.123552
22168 0.0141321
22169 0.0087186
22170 0.0183286
22171 0.0099229
22172 0.00483877
22173 8.05748e-05
22174 0.000284038
22175 0.000441468
22176 0.000325816
22177 6.35553e-07
22178 1.59594e-07
22179 1.00958e-07
22180 6.58393e-07
22181 4.83086e-06
22182 3.9942e-05
22183 7.55647e-06
22184 6.53677e-06
22185 0.000462138
22186 0.00049902
22187 0.0038484
22188 0.0204281
22189 0.00703847
22190 0.00332152
22191 0.000196756
22192 0.000156945
22193 4.91806e-05
22194 4.65084e-05
22195 1.20398e-05
22196 4.7742e-05
22197 4.3479e-05
22198 0.100388
22199 0.162129
22200 1
22201 0.213527
22202 0.00693608
22203 0.016543
22204 0.000693609
22205 0.000638772
22206 0.000624617
22207 0.000137974
22208 0.010241
22209 0.0147911
22210 0.00480552
22211 0.00483332
22212 0.0146092
22213 1.24202e-05
22214 5.92711e-05
22215 1.06713e-05
22216 1.18538e-05
22217 2.33179e-06
22218 1.26549e-05
22219 2.87175e-05
22220 1.76766e-05
22221 2.65806e-06
22222 1.15648e-05
22223 0.0113033
22224 0.00576334
22225 0.139794
22226 1
22227 1
22228 1
22229 0.00620899
22230 0.00195988
22231 0.0025732
22232 0.000894655
22233 0.0580201
22234 0.185428
22235 0.199151
22236 0.180514
22237 1
22238 0.201345
22239 0.168734
22240 0.032698
22241 0.0203933
22242 2.1162e-06
22243 1.30714e-05
22244 1.79253e-06
22245 1.62758e-06
22246 0.00557988
22247 0.00423996
22248 0.0276882
22249 0.0100139
22250 0.00400416
22251 0.000195271
22252 0.000646555
22253 0.000596496
22254 0.00139813
22255 0.000644264
22256 0.00137697
22257 0.00333724
22258 0.000390331
22259 5.32547e-06
22260 0.000317261
22261 0.000191718
22262 0.00111777
22263 0.000715435
22264 1
22265 0.162924
22266 0.000225859
22267 0.000560017
22268 0.0011429
22269 0.000186017
22270 0.00324961
22271 0.0130764
22272 0.0288303
22273 0.0184782
22274 0.138589
22275 0.171018
22276 0.0564936
22277 0.104611
22278 0.146058
22279 0.119381
22280 1
22281 0.159224
22282 0.000140659
22283 0.000143913
22284 0.000551369
22285 0.000170379
22286 1
22287 1
22288 0.163717
22289 1
22290 0.025784
22291 0.0323372
22292 0.00823643
22293 0.0107974
22294 0.00292425
22295 0.000953311
22296 0.00107242
22297 0.00195039
22298 0.000837219
22299 0.154003
22300 0.188555
22301 0.143434
22302 0.0320873
22303 0.0286282
22304 0.00737262
22305 0.0458325
22306 0.0679373
22307 0.172654
22308 0.20932
22309 0.00038577
22310 0.000132167
22311 0.0001366
22312 0.000411705
22313 0.0283065
22314 0.0488959
22315 0.00958025
22316 0.0492105
22317 2.96151e-06
22318 3.13026e-06
22319 3.07506e-06
22320 1.33232e-05
22321 0.0369088
22322 0.000808057
22323 0.000526571
22324 0.000761397
22325 0.00143687
22326 1
22327 1
22328 0.167812
22329 0.203048
22330 0.000106021
22331 0.000103055
22332 0.000412925
22333 6.9441e-05
22334 1
22335 1
22336 1
22337 0.178994
22338 1
22339 0.0119367
22340 0.000427198
22341 0.000498558
22342 0.000406436
22343 0.000101578
22344 0.00331054
22345 0.0250612
22346 0.00645546
22347 0.0060447
22348 0.131348
22349 0.130278
22350 0.138323
22351 1
22352 0.17206
22353 0.00271205
22354 0.00375545
22355 0.000743249
22356 1.45208e-05
22357 3.40418e-05
22358 6.63054e-05
22359 0.000783661
22360 0.000125664
22361 0.00044959
22362 0.000408763
22363 5.02938e-06
22364 8.07055e-06
22365 1.29597e-06
22366 1.2557e-06
22367 1
22368 0.144807
22369 1
22370 0.171411
22371 1.32534e-05
22372 8.53544e-06
22373 2.46862e-06
22374 1
22375 1
22376 0.182119
22377 1
22378 0.034402
22379 0.0240805
22380 0.125806
22381 7.12355e-06
22382 0.000181247
22383 0.0007499
22384 0.00173855
22385 0.000548334
22386 0.0034885
22387 0.00103116
22388 5.2235e-05
22389 3.49416e-05
22390 7.97591e-06
22391 1
22392 0.193016
22393 1
22394 0.118998
22395 1.27852e-06
22396 1.24601e-07
22397 4.02107e-07
22398 5.56349e-07
22399 1
22400 0.186564
22401 1
22402 0.21904
22403 0.160593
22404 1
22405 1
22406 1
22407 0.180812
22408 0.000480335
22409 0.0019839
22410 0.000843865
22411 0.0260037
22412 0.205055
22413 0.156105
22414 0.13951
22415 1
22416 0.0435461
22417 0.0472124
22418 0.0610509
22419 0.176783
22420 0.0169615
22421 0.0431908
22422 0.0472145
22423 0.229931
22424 0.155724
22425 1
22426 2.24273e-05
22427 4.77694e-05
22428 0.000113525
22429 0.00683543
22430 0.00276051
22431 0.0166174
22432 0.00680521
22433 1.71253e-06
22434 1.89124e-06
22435 1.8679e-06
22436 9.51561e-06
22437 1
22438 0.117419
22439 1
22440 0.221484
22441 0.0282585
22442 0.0453606
22443 0.0201143
22444 0.141353
22445 0.155687
22446 1
22447 1
22448 1
22449 1
22450 0.16805
22451 0.180846
22452 0.00171576
22453 0.00481304
22454 0.00289465
22455 0.0411117
22456 0.00561618
22457 0.0134289
22458 0.00879518
22459 2.32578e-06
22460 9.55061e-06
22461 2.21625e-06
22462 2.22326e-06
22463 0.00432047
22464 0.0039167
22465 0.00505898
22466 0.000791368
22467 1
22468 0.222662
22469 1
22470 0.0988096
22471 0.00360806
22472 0.00639231
22473 0.0153184
22474 0.145485
22475 1
22476 1
22477 1
22478 0.155469
22479 1
22480 1
22481 1
22482 0.19671
22483 0.0465416
22484 0.168334
22485 0.106274
22486 0.00885204
22487 0.0437573
22488 0.0205309
22489 0.000411019
22490 0.000480055
22491 0.000392576
22492 8.63743e-05
22493 1
22494 0.173693
22495 1
22496 1
22497 1
22498 0.221985
22499 1
22500 0.149747
22501 0.152242
22502 0.188075
22503 0.185424
22504 1
22505 0.00832553
22506 0.0440989
22507 0.00980909
22508 0.0172528
22509 0.146085
22510 0.142142
22511 0.1442
22512 1
22513 0.00271724
22514 0.00777089
22515 0.00142812
22516 0.00538333
22517 0.00241323
22518 0.000874226
22519 0.00571894
22520 0.00206142
22521 0.00639527
22522 0.00681252
22523 0.034566
22524 0.00700337
22525 0.0262937
22526 0.0350242
22527 0.0486749
22528 0.167628
22529 0.00177457
22530 0.00391559
22531 0.00269885
22532 0.0378522
22533 0.0115764
22534 0.0441263
22535 0.0027112
22536 0.00121663
22537 0.000306692
22538 0.000779927
22539 0.000311967
22540 8.555e-05
22541 0.000456212
22542 0.000315184
22543 2.89318e-07
22544 8.00755e-08
22545 6.3765e-08
22546 0.000106909
22547 0.000497011
22548 0.000312142
22549 6.50521e-05
22550 0.133117
22551 1
22552 0.168001
22553 0.159378
22554 0.0228522
22555 0.18989
22556 0.0564701
22557 0.025627
22558 0.0630292
22559 0.0329893
22560 0.0102364
22561 0.240291
22562 1
22563 1
22564 0.188003
22565 0.000699149
22566 0.00053331
22567 2.84244e-05
22568 0.000184664
22569 8.86718e-06
22570 8.81848e-06
22571 9.17588e-06
22572 3.90969e-05
22573 0.0298076
22574 0.0138056
22575 0.00722944
22576 0.00926078
22577 0.0054622
22578 0.00188787
22579 0.0559027
22580 0.195899
22581 0.0468247
22582 0.0705209
22583 0.0220606
22584 0.0200277
22585 1
22586 0.195419
22587 1
22588 0.196068
22589 0.00251472
22590 0.000570803
22591 0.00057927
22592 0.000556804
22593 0.00803763
22594 0.0122102
22595 0.00354916
22596 0.00188397
22597 0.000903796
22598 0.000304542
22599 0.00120263
22600 0.000212356
22601 1
22602 0.000300476
22603 0.000574455
22604 0.000241591
22605 8.76059e-05
22606 0.0509194
22607 0.125087
22608 0.195983
22609 0.186172
22610 1.53185e-05
22611 1.36102e-05
22612 1.55676e-05
22613 6.50787e-05
22614 2.25327e-06
22615 2.48609e-06
22616 2.70956e-06
22617 1.08685e-05
22618 1.91533e-05
22619 1.25697e-05
22620 1.58668e-05
22621 3.50553e-06
22622 0.0517626
22623 0.00990001
22624 0.0408171
22625 0.0320733
22626 0.000260991
22627 0.00140089
22628 0.00125713
22629 0.000348949
22630 0.00885985
22631 0.0249986
22632 0.0549497
22633 0.0104938
22634 1
22635 0.201264
22636 0.420518
22637 1
22638 0.037699
22639 0.0831629
22640 0.0261983
22641 0.179364
22642 1
22643 0.183914
22644 1
22645 0.117838
22646 1
22647 1
22648 0.221839
22649 3.11245e-06
22650 1.39346e-05
22651 1.45777e-05
22652 0.0266738
22653 0.0231581
22654 0.00473536
22655 0.0138683
22656 0.000475279
22657 0.000701378
22658 0.000936712
22659 1.28728e-06
22660 3.24691e-06
22661 3.49154e-06
22662 2.05167e-05
22663 3.08263e-05
22664 4.39265e-05
22665 0.226029
22666 1
22667 0.0945047
22668 1
22669 0.0101336
22670 0.00999646
22671 0.035487
22672 0.0065043
22673 0.00373111
22674 0.00679829
22675 0.0014188
22676 0.0306368
22677 0.0163168
22678 1.0097e-05
22679 1.61455e-06
22680 1
22681 0.179627
22682 0.163561
22683 0.162769
22684 1
22685 0.128503
22686 1
22687 0.170602
22688 0.12049
22689 0.0586849
22690 0.034109
22691 1
22692 0.143545
22693 0.127317
22694 0.000171353
22695 0.138684
22696 0.0279788
22697 0.150865
22698 0.139283
22699 0.000486551
22700 7.71116e-05
22701 9.50117e-05
22702 0.000120228
22703 0.137938
22704 0.129982
22705 1
22706 0.189888
22707 8.79642e-05
22708 0.000118624
22709 0.00428507
22710 0.00172718
22711 0.00188991
22712 0.000558997
22713 0.000176757
22714 0.000176666
22715 0.000124597
22716 0.000791288
22717 0.0418568
22718 0.0238858
22719 0.00487674
22720 0.0212915
22721 0.185004
22722 0.200725
22723 0.0442278
22724 0.141871
22725 0.146097
22726 0.173839
22727 1
22728 1
22729 0.187519
22730 0.0903669
22731 0.198657
22732 0.193907
22733 0.0164394
22734 0.0934864
22735 0.0323611
22736 0.0773358
22737 0.0996445
22738 0.0986872
22739 0.0168315
22740 0.0130116
22741 0.0298968
22742 0.0744088
22743 1.62062e-05
22744 5.13218e-06
22745 6.81347e-06
22746 0.0145658
22747 0.000337405
22748 8.7732e-05
22749 9.08747e-05
22750 0.000348958
22751 5.39592e-05
22752 0.000164788
22753 0.032324
22754 0.150021
22755 0.0433218
22756 0.000984347
22757 0.000300382
22758 0.000264505
22759 0.000250181
22760 0.000209852
22761 0.000114569
22762 0.000203741
22763 0.0146697
22764 0.0123918
22765 0.0948957
22766 0.0259996
22767 0.000619025
22768 0.000610906
22769 0.000583381
22770 0.00417955
22771 0.0106364
22772 0.0313351
22773 0.026879
22774 0.00427433
22775 0.00280531
22776 0.000727975
22777 0.00120662
22778 0.181311
22779 0.192695
22780 1
22781 0.159553
22782 0.0382246
22783 2.64393e-05
22784 1.90311e-05
22785 4.65973e-06
22786 3.91598e-05
22787 0.000907903
22788 0.00140137
22789 0.000470642
22790 0.00612297
22791 0.0309537
22792 0.0132362
22793 0.00696481
22794 1.57363e-05
22795 8.74946e-05
22796 0.00121112
22797 0.00273316
22798 0.00651419
22799 0.15496
22800 0.179902
22801 0.18324
22802 0.172847
22803 0.0712505
22804 0.185147
22805 1
22806 1
22807 1.56697e-05
22808 5.07034e-06
22809 4.09855e-06
22810 3.54341e-06
22811 0.00497108
22812 0.0207708
22813 0.00459659
22814 0.0346156
22815 0.00289275
22816 0.000733556
22817 0.000749693
22818 0.00276917
22819 0.000767275
22820 0.144751
22821 1
22822 0.185026
22823 0.211163
22824 0.00762801
22825 0.00821527
22826 0.0108065
22827 0.00222642
22828 0.00547754
22829 0.0369987
22830 0.039438
22831 0.0270327
22832 0.134782
22833 0.0513551
22834 0.00259624
22835 0.00179835
22836 0.0078275
22837 0.0496684
22838 0.185866
22839 0.127049
22840 0.0538574
22841 0.0297745
22842 0.000218412
22843 7.42104e-05
22844 5.65577e-05
22845 1
22846 0.197533
22847 0.153084
22848 1
22849 1
22850 9.10846e-06
22851 8.78705e-06
22852 1.92048e-06
22853 1.35685e-05
22854 0.000349863
22855 0.000337383
22856 0.000409897
22857 0.00142401
22858 0.0198885
22859 0.11547
22860 0.188125
22861 0.0423467
22862 3.68598e-07
22863 9.15475e-07
22864 3.27566e-07
22865 2.17756e-07
22866 0.145569
22867 0.202815
22868 0.146021
22869 1
22870 0.00134114
22871 0.00103233
22872 0.00338774
22873 0.0134104
22874 0.00185299
22875 0.00960535
22876 0.00271854
22877 0.159876
22878 0.127853
22879 0.0360252
22880 0.0402738
22881 0.000898694
22882 0.00403306
22883 0.00441911
22884 0.0297261
22885 0.00611365
22886 0.0253836
22887 0.0275404
22888 0.00012184
22889 2.41237e-05
22890 0.000132664
22891 8.83289e-05
22892 1
22893 1
22894 0.161284
22895 1
22896 0.00203924
22897 0.00557095
22898 0.00699359
22899 0.011424
22900 0.000679881
22901 0.00179934
22902 0.000472964
22903 0.000166515
22904 0.0246753
22905 0.126016
22906 0.0439666
22907 0.15566
22908 0.144953
22909 0.0292344
22910 0.0418776
22911 0.0211176
22912 0.0229745
22913 0.139359
22914 1
22915 0.156308
22916 0.0231871
22917 0.0315532
22918 0.00482119
22919 0.0370303
22920 2.2816e-06
22921 2.28062e-06
22922 1.07748e-05
22923 2.62507e-06
22924 9.85097e-05
22925 0.000365232
22926 0.000377852
22927 0.000108989
22928 0.0654812
22929 0.0488881
22930 0.0127764
22931 0.000518216
22932 0.000303445
22933 0.000101093
22934 0.000102277
22935 0.000154955
22936 0.00238258
22937 0.00304993
22938 0.00136988
22939 0.00268221
22940 0.0156875
22941 0.145784
22942 0.0228651
22943 0.0542189
22944 0.0118322
22945 0.0011974
22946 0.00182255
22947 0.00363771
22948 0.000680262
22949 0.0001081
22950 6.70669e-05
22951 4.48345e-05
22952 0.000454789
22953 0.001717
22954 0.000321862
22955 0.000167455
22956 3.97326e-05
22957 2.19243e-05
22958 0.000113446
22959 9.72261e-05
22960 1
22961 0.156543
22962 0.158662
22963 0.00134877
22964 0.00201448
22965 0.00227035
22966 0.00772247
22967 0.135414
22968 0.181256
22969 0.194756
22970 1
22971 0.19705
22972 0.167694
22973 1
22974 1
22975 0.0118362
22976 0.00513023
22977 0.00158411
22978 0.0058672
22979 1.63722e-06
22980 1.33633e-06
22981 1.33674e-06
22982 5.71264e-06
22983 0.162039
22984 0.162418
22985 1
22986 0.00840213
22987 0.00920993
22988 5.3675e-05
22989 6.7035e-05
22990 8.64086e-05
22991 1.55333e-05
22992 0.00345181
22993 0.0063171
22994 0.0325191
22995 0.00820168
22996 1.32559e-05
22997 3.00369e-06
22998 1.29956e-05
22999 3.19226e-06
23000 9.98055e-06
23001 2.23253e-06
23002 0.177626
23003 1
23004 1
23005 0.207745
23006 0.0437076
23007 0.00688522
23008 0.0114144
23009 0.00831529
23010 0.0398959
23011 0.0466423
23012 0.0275144
23013 0.000162421
23014 0.000136979
23015 0.155556
23016 0.0387871
23017 1
23018 0.165596
23019 1
23020 0.16804
23021 1
23022 0.125535
23023 0.147477
23024 1
23025 0.00118498
23026 0.00792414
23027 0.024356
23028 0.0416933
23029 0.00738145
23030 0.0100985
23031 0.00385426
23032 0.0127603
23033 0.00539399
23034 1
23035 0.194425
23036 0.011978
23037 0.00850651
23038 0.052767
23039 0.032028
23040 0.00153929
23041 0.0290488
23042 0.0109087
23043 0.00833449
23044 0.0599608
23045 0.222466
23046 0.159964
23047 0.166137
23048 0.00354904
23049 0.00632461
23050 0.00916067
23051 0.00260324
23052 0.000700043
23053 0.000824076
23054 0.000245706
23055 0.139667
23056 1
23057 0.153535
23058 1
23059 0.00188671
23060 0.00507922
23061 0.00876588
23062 1
23063 1
23064 0.159414
23065 1
23066 0.167613
23067 1
23068 0.000244268
23069 0.142198
23070 1
23071 0.0060636
23072 0.00247881
23073 0.000886132
23074 0.00234451
23075 0.00564655
23076 0.0310686
23077 0.0380533
23078 0.0525007
23079 0.00785023
23080 0.0228416
23081 1.51013e-05
23082 1.44617e-05
23083 6.67172e-05
23084 1.21813e-05
23085 3.56141e-06
23086 2.37735e-05
23087 0.16493
23088 1
23089 0.244602
23090 1
23091 0.00840779
23092 0.0272005
23093 0.0158542
23094 0.0177178
23095 0.159355
23096 1
23097 0.179733
23098 0.140393
23099 1
23100 1
23101 1
23102 1.6471e-05
23103 6.34639e-06
23104 2.01734e-05
23105 8.08667e-05
23106 0.000419782
23107 7.66735e-05
23108 0.000105627
23109 0.0065316
23110 0.01111
23111 0.0533057
23112 0.0165905
23113 0.00857341
23114 0.0225914
23115 0.00326932
23116 0.0161361
23117 0.0034284
23118 0.00444523
23119 0.0542464
23120 0.00952611
23121 0.033121
23122 0.0515135
23123 0.0111093
23124 0.0071659
23125 0.00822553
23126 1.47601e-06
23127 7.24541e-06
23128 6.66146e-06
23129 5.21652e-06
23130 0.017453
23131 0.00893373
23132 0.00242621
23133 6.4402e-06
23134 3.58931e-05
23135 2.78112e-05
23136 2.53167e-05
23137 1
23138 1
23139 1
23140 9.82411e-05
23141 3.09683e-05
23142 2.45931e-05
23143 0.000149874
23144 0.00669475
23145 0.0357405
23146 0.01913
23147 0.0408534
23148 0.128285
23149 0.000377789
23150 0.000177273
23151 0.152127
23152 0.163739
23153 0.0236719
23154 0.149789
23155 1.13863e-05
23156 5.07059e-05
23157 1.0836e-05
23158 6.60881e-05
23159 0.0108891
23160 0.0101747
23161 0.0116226
23162 0.0459243
23163 1
23164 0.10138
23165 1
23166 0.167802
23167 0.108613
23168 0.0444214
23169 0.0362738
23170 4.588e-05
23171 6.22975e-05
23172 0.000159399
23173 0.000316553
23174 1.22809e-05
23175 2.73614e-06
23176 3.03816e-06
23177 0.000576822
23178 0.002387
23179 0.0041264
23180 0.000706919
23181 0.00068682
23182 0.0018738
23183 0.0437438
23184 0.0325604
23185 0.0298567
23186 0.014368
23187 0.196576
23188 0.175562
23189 0.0167917
23190 0.00165428
23191 0.00711876
23192 0.0019306
23193 0.000678384
23194 0.000208023
23195 0.000657239
23196 0.00119058
23197 0.00378547
23198 0.00285669
23199 0.0173838
23200 1
23201 1
23202 1
23203 0.000416638
23204 0.00122469
23205 0.000534728
23206 0.00775483
23207 0.0029399
23208 0.00789347
23209 0.00334647
23210 0.00138848
23211 0.000335906
23212 0.000706649
23213 0.000773978
23214 0.00680643
23215 0.00171552
23216 0.00254795
23217 0.00527853
23218 0.000325857
23219 0.000488861
23220 0.00210959
23221 0.000460467
23222 0.00302164
23223 0.00649445
23224 0.000877801
23225 0.00329998
23226 0.000520283
23227 0.00199757
23228 0.000479002
23229 0.00052823
23230 0.057695
23231 0.226588
23232 0.227781
23233 2.11274e-06
23234 8.86144e-06
23235 1.29921e-05
23236 1.96559e-06
23237 5.80033e-05
23238 1.32372e-05
23239 1.07946e-05
23240 9.97287e-05
23241 0.000730609
23242 0.00352635
23243 5.30529e-06
23244 3.01097e-05
23245 9.77469e-06
23246 8.05636e-06
23247 1.81246e-06
23248 8.44203e-06
23249 5.88473e-05
23250 9.08282e-05
23251 0.000245772
23252 0.0375493
23253 0.0501702
23254 0.161579
23255 0.0450103
23256 0.0438791
23257 7.85512e-07
23258 8.51247e-07
23259 4.42344e-06
23260 7.89491e-07
23261 0.000124254
23262 0.000218229
23263 0.000146982
23264 0.000764859
23265 1
23266 1
23267 0.191572
23268 0.13517
23269 0.003729
23270 0.00100535
23271 0.0025168
23272 0.001976
23273 0.0099344
23274 1
23275 0.208327
23276 0.083244
23277 1
23278 0.000488635
23279 0.00207374
23280 0.000769846
23281 0.000156158
23282 0.0417812
23283 0.0099
23284 0.042698
23285 0.0504159
23286 0.00013787
23287 9.20605e-05
23288 0.000348932
23289 0.00456578
23290 0.00300519
23291 0.00398696
23292 0.000778019
23293 0.0987543
23294 0.0521533
23295 0.183162
23296 0.183731
23297 0.0653024
23298 0.0381453
23299 0.233997
23300 0.187197
23301 4.36134e-05
23302 6.2646e-06
23303 0.000316928
23304 0.000282049
23305 0.000440786
23306 0.000160813
23307 0.000815275
23308 0.000267798
23309 0.000991183
23310 0.00106182
23311 0.00530688
23312 2.67183e-05
23313 1.89791e-05
23314 9.26425e-06
23315 0.00225833
23316 0.00319757
23317 0.0019757
23318 1.62623e-06
23319 8.74258e-06
23320 7.4172e-06
23321 6.0883e-06
23322 0.0245151
23323 0.0443597
23324 0.170779
23325 0.0350444
23326 0.0231193
23327 1
23328 1
23329 0.187048
23330 1
23331 0.000580337
23332 0.00197853
23333 1
23334 1
23335 0.192044
23336 1
23337 0.00025947
23338 3.40751e-05
23339 0.000157867
23340 0.00016237
23341 6.09223e-05
23342 0.0517376
23343 0.225631
23344 0.14078
23345 1
23346 0.206639
23347 0.165786
23348 0.00466669
23349 0.157964
23350 0.0511783
23351 0.19772
23352 0.185589
23353 0.00420607
23354 0.000607899
23355 0.00084281
23356 0.000808811
23357 0.000193898
23358 0.000231717
23359 0.00172353
23360 0.000870416
23361 8.19186e-06
23362 1.51884e-05
23363 8.22406e-06
23364 4.17495e-05
23365 0.0334465
23366 0.179231
23367 1
23368 1
23369 0.148313
23370 0.17166
23371 0.131639
23372 0.176411
23373 1
23374 0.0392427
23375 0.0486028
23376 0.0490718
23377 0.16048
23378 0.055812
23379 0.198064
23380 0.0341223
23381 0.154407
23382 0.0230808
23383 0.0371177
23384 0.0261969
23385 0.000121996
23386 4.14176e-05
23387 3.6947e-05
23388 9.48547e-06
23389 1.44679e-05
23390 7.43263e-06
23391 2.23244e-06
23392 1.05332e-05
23393 0.0503468
23394 0.000729074
23395 0.000247227
23396 0.000362501
23397 0.178158
23398 1
23399 0.159405
23400 1
23401 1
23402 0.162479
23403 0.00482785
23404 0.00713358
23405 0.0169752
23406 3.54727e-05
23407 3.07101e-05
23408 0.000144937
23409 2.86537e-05
23410 0.00631047
23411 0.0101192
23412 0.00160758
23413 0.00439599
23414 0.141634
23415 7.26367e-06
23416 6.85353e-06
23417 7.98416e-06
23418 0.0405445
23419 0.000360689
23420 6.10672e-05
23421 0.000293762
23422 0.000217355
23423 0.000533519
23424 0.00175064
23425 0.000701126
23426 0.17638
23427 0.0228966
23428 0.0329796
23429 0.0267262
23430 0.17022
23431 0.0525701
23432 1
23433 0.129594
23434 0.127276
23435 0.125557
23436 0.190406
23437 0.165371
23438 0.0372329
23439 1
23440 1
23441 1
23442 0.00262221
23443 0.0167746
23444 0.0109263
23445 0.00251134
23446 0.0443275
23447 0.0368934
23448 0.174277
23449 0.0442387
23450 0.00101109
23451 0.000125606
23452 0.00788016
23453 0.00676145
23454 0.00652492
23455 0.00542104
23456 0.0029508
23457 0.0119469
23458 0.00535192
23459 0.00347104
23460 0.166409
23461 1
23462 1
23463 1
23464 0.00132845
23465 0.00034605
23466 0.00273688
23467 0.00117116
23468 0.182901
23469 0.0714357
23470 0.159216
23471 0.0114633
23472 5.00205e-06
23473 5.02072e-06
23474 3.16439e-05
23475 4.91238e-06
23476 0.00089341
23477 0.000879902
23478 0.000950294
23479 0.00365144
23480 1
23481 0.0200519
23482 0.0506764
23483 0.0411125
23484 0.181796
23485 0.00195674
23486 0.00287538
23487 0.000807804
23488 3.3187e-06
23489 1.55443e-05
23490 5.46949e-06
23491 8.2461e-06
23492 0.00327026
23493 0.00472375
23494 0.000803731
23495 0.00468079
23496 1
23497 1
23498 0.202311
23499 0.00270309
23500 0.00249112
23501 0.000937806
23502 0.148972
23503 0.0356797
23504 0.17522
23505 0.0786733
23506 0.000941133
23507 0.000601678
23508 0.000966711
23509 0.00420508
23510 0.0146179
23511 0.0074552
23512 0.00562065
23513 0.00298359
23514 0.00156513
23515 0.00222565
23516 0.0075085
23517 0.018579
23518 0.0265081
23519 0.00939517
23520 0.00386608
23521 0.0396859
23522 0.13395
23523 0.056403
23524 0.0205224
23525 3.62699e-06
23526 1.37004e-05
23527 4.73235e-06
23528 8.5744e-06
23529 5.1542e-06
23530 3.85109e-06
23531 1.64227e-05
23532 6.94948e-07
23533 0.00250295
23534 0.00106756
23535 0.000994262
23536 0.00111639
23537 0.0126857
23538 0.0578755
23539 0.00703169
23540 0.0190571
23541 0.209119
23542 0.184142
23543 0.170507
23544 1
23545 6.70787e-06
23546 7.20523e-06
23547 2.47686e-05
23548 2.66731e-05
23549 0.0112375
23550 0.0376917
23551 0.048218
23552 1
23553 0.17047
23554 1
23555 1
23556 0.00597822
23557 0.00272964
23558 7.69069e-06
23559 3.34922e-05
23560 3.89518e-05
23561 3.05056e-05
23562 0.00164912
23563 0.0107566
23564 0.00325539
23565 0.00809989
23566 2.94068e-06
23567 1.23692e-05
23568 2.29975e-05
23569 0.159692
23570 0.0216037
23571 0.0342175
23572 0.0332916
23573 0.184407
23574 0.0346745
23575 0.0645552
23576 0.0347495
23577 0.00137164
23578 0.00120451
23579 0.00028411
23580 0.000254333
23581 0.00166796
23582 0.00131167
23583 0.000326082
23584 0.033635
23585 0.0442148
23586 0.155537
23587 0.0367098
23588 0.000136937
23589 3.57597e-05
23590 3.49783e-05
23591 0.0428069
23592 0.193563
23593 0.191936
23594 0.146702
23595 0.160727
23596 3.6361e-05
23597 6.74468e-05
23598 1.70354e-05
23599 1.01283e-05
23600 0.000121477
23601 2.9864e-05
23602 2.64442e-05
23603 0.0218098
23604 0.0139268
23605 0.00305702
23606 0.00392267
23607 0.000465641
23608 0.000367707
23609 1
23610 1
23611 1
23612 0.00083124
23613 0.000734283
23614 0.000661114
23615 0.00292516
23616 0.136152
23617 0.0527195
23618 0.152737
23619 0.191685
23620 0.050808
23621 0.0112805
23622 0.0434834
23623 0.0500878
23624 0.202226
23625 0.104979
23626 0.00826588
23627 0.00570784
23628 4.24145e-06
23629 1.47328e-05
23630 3.20419e-06
23631 1.35825e-05
23632 3.83186e-06
23633 3.10975e-06
23634 3.79457e-05
23635 0.00189586
23636 9.71698e-05
23637 0.000716997
23638 0.000396445
23639 0.000123085
23640 0.000100457
23641 0.000108669
23642 0.00602318
23643 0.00302267
23644 0.0155937
23645 0.0202277
23646 0.191921
23647 0.0327415
23648 0.187094
23649 0.0327454
23650 0.00184494
23651 0.00350171
23652 0.0106647
23653 0.00269811
23654 0.00113861
23655 0.00502577
23656 0.00421098
23657 0.00113027
23658 1
23659 1
23660 0.162719
23661 0.111902
23662 1
23663 0.000969317
23664 0.00214785
23665 0.000535563
23666 0.000490193
23667 0.00173682
23668 0.00614478
23669 2.34324e-06
23670 0.169112
23671 0.0377159
23672 0.205292
23673 0.195526
23674 0.170614
23675 0.219436
23676 1
23677 0.149642
23678 0.157688
23679 1
23680 1
23681 1
23682 1
23683 1
23684 0.173146
23685 0.184678
23686 0.191873
23687 0.0401532
23688 0.158585
23689 0.234499
23690 0.00781459
23691 0.0125473
23692 0.0279393
23693 3.67612e-06
23694 1.71964e-05
23695 3.97007e-06
23696 1
23697 1
23698 0.20528
23699 0.103202
23700 1.42461e-05
23701 3.37891e-06
23702 5.08068e-06
23703 1.26681e-05
23704 0.0756633
23705 0.214112
23706 0.127022
23707 0.0445739
23708 5.30946e-05
23709 1.14303e-05
23710 5.82851e-05
23711 1.47992e-05
23712 8.61057e-05
23713 1.49972e-05
23714 1.76223e-05
23715 0.0269617
23716 0.012053
23717 0.0202616
23718 7.69746e-05
23719 4.58178e-05
23720 0.054571
23721 0.0506979
23722 0.0181669
23723 3.34987e-06
23724 4.41384e-06
23725 1.59005e-05
23726 3.92436e-06
23727 0.00128957
23728 0.037916
23729 0.00562969
23730 0.00960599
23731 0.0110773
23732 0.000346082
23733 0.000130049
23734 9.15064e-05
23735 0.00058215
23736 0.0108331
23737 0.00234029
23738 0.00421698
23739 0.00444156
23740 2.54834e-07
23741 3.297e-07
23742 3.24263e-07
23743 6.18941e-06
23744 1.91867e-05
23745 3.42939e-05
23746 5.68901e-06
23747 3.36182e-07
23748 3.54114e-07
23749 2.57574e-06
23750 4.56545e-07
23751 0.0434733
23752 3.31532e-05
23753 3.51496e-05
23754 3.45053e-05
23755 0.000174832
23756 0.197749
23757 0.0337652
23758 0.0358225
23759 0.0421169
23760 0.000270105
23761 0.000673407
23762 0.229059
23763 0.15243
23764 0.142897
23765 1
23766 0.000145578
23767 0.00123007
23768 0.000529789
23769 0.000504175
23770 0.000500505
23771 0.000246493
23772 0.00173527
23773 0.000361034
23774 0.000295432
23775 0.00105838
23776 0.000630528
23777 0.000322095
23778 0.00089225
23779 0.00115602
23780 0.00139177
23781 0.00146619
23782 0.0293191
23783 0.0450128
23784 0.00450895
23785 0.00919646
23786 0.000779065
23787 1
23788 1
23789 0.164717
23790 1
23791 8.48479e-06
23792 6.99166e-06
23793 0.254936
23794 0.211039
23795 1
23796 1
23797 0.0813934
23798 0.0466765
23799 0.145672
23800 0.223837
23801 1.70688e-05
23802 2.77927e-05
23803 7.16611e-05
23804 2.33131e-05
23805 1.37395e-05
23806 0.0321854
23807 0.141758
23808 0.0327794
23809 0.031444
23810 4.20377e-05
23811 9.74775e-06
23812 8.057e-06
23813 5.85757e-05
23814 0.000137513
23815 0.000873599
23816 0.000208806
23817 0.201391
23818 1
23819 0.165987
23820 0.202301
23821 0.145608
23822 0.178402
23823 0.154117
23824 0.0300021
23825 0.00554925
23826 0.0235222
23827 0.00650988
23828 0.0359999
23829 0.179479
23830 0.0990791
23831 0.179268
23832 0.212327
23833 0.175014
23834 0.208568
23835 0.0435671
23836 4.99456e-05
23837 7.7496e-06
23838 9.46251e-06
23839 0.000884127
23840 0.00150147
23841 0.000276114
23842 0.000261615
23843 0.0914773
23844 1
23845 0.181933
23846 0.114613
23847 0.195647
23848 0.149001
23849 0.00023838
23850 0.000169393
23851 0.000462976
23852 0.00114362
23853 0.000261566
23854 0.000273809
23855 0.0384935
23856 0.0229395
23857 0.00774629
23858 0.00697858
23859 0.00633301
23860 0.0159866
23861 0.0481947
23862 0.0237902
23863 0.000842864
23864 0.00477949
23865 0.00253382
23866 0.000650089
23867 1
23868 0.193752
23869 1
23870 8.38889e-07
23871 9.65918e-07
23872 1.00607e-06
23873 3.707e-06
23874 0.0007381
23875 0.000121914
23876 0.000161543
23877 0.000507123
23878 2.14241e-06
23879 2.88759e-07
23880 1.12198e-06
23881 3.07204e-07
23882 5.50165e-07
23883 6.10014e-07
23884 4.17915e-07
23885 1.73688e-06
23886 0.0508077
23887 0.162861
23888 0.178461
23889 1
23890 0.227001
23891 2.04522e-06
23892 1.39148e-06
23893 1.31725e-06
23894 7.43721e-06
23895 2.56707e-05
23896 3.04764e-05
23897 0.00011112
23898 0.0934917
23899 0.212033
23900 0.0461275
23901 0.196732
23902 0.000427385
23903 9.315e-05
23904 0.000186253
23905 0.000118582
23906 5.4703e-06
23907 1.92394e-06
23908 1.11558e-05
23909 1.9915e-06
23910 0.171025
23911 0.00130299
23912 0.0010806
23913 0.00565627
23914 0.00487181
23915 0.022322
23916 0.123006
23917 0.0150974
23918 0.0148069
23919 1
23920 1
23921 0.112825
23922 0.2719
23923 0.17419
23924 0.127295
23925 1
23926 5.49563e-06
23927 8.4603e-07
23928 1
23929 8.7925e-06
23930 2.58359e-06
23931 3.4618e-06
23932 2.36774e-05
23933 5.5591e-07
23934 1.51478e-07
23935 4.991e-07
23936 6.40977e-07
23937 0.0529382
23938 0.0392471
23939 1
23940 0.127506
23941 0.174954
23942 1
23943 1
23944 0.169934
23945 1.45351e-05
23946 2.75015e-05
23947 0.00595105
23948 0.00321996
23949 0.010888
23950 0.00303947
23951 0.005023
23952 0.000637444
23953 0.000466683
23954 0.00254613
23955 0.000324045
23956 6.50441e-05
23957 1.62676e-05
23958 1.44628e-05
23959 2.06989e-05
23960 0.124979
23961 1
23962 1
23963 1
23964 0.160368
23965 0.0511681
23966 0.0344309
23967 0.0179155
23968 1
23969 0.159024
23970 0.00143407
23971 0.00150936
23972 0.00726506
23973 0.00150329
23974 0.168728
23975 1
23976 1
23977 1
23978 0.140799
23979 1
23980 0.000241873
23981 0.000790394
23982 0.000557967
23983 0.000144954
23984 0.000146074
23985 0.0420018
23986 0.0428416
23987 0.0439555
23988 0.166906
23989 0.000469609
23990 3.19541e-05
23991 3.22869e-05
23992 1.89996e-06
23993 7.17177e-06
23994 0.0346031
23995 0.0462489
23996 0.181231
23997 0.0503699
23998 0.000563118
23999 0.0019361
24000 0.000681907
24001 0.000283276
24002 1.20283e-05
24003 5.93562e-05
24004 1.18837e-05
24005 1.02894e-05
24006 0.0266475
24007 0.0365131
24008 0.148155
24009 0.0070657
24010 0.00155011
24011 0.00129346
24012 0.00547632
24013 4.21642e-05
24014 1.00776e-05
24015 3.56185e-05
24016 3.94258e-05
24017 2.7232e-06
24018 2.4244e-06
24019 2.66322e-06
24020 1.00434e-05
24021 2.79761e-06
24022 3.27382e-06
24023 3.02835e-06
24024 1.25412e-05
24025 0.0204111
24026 0.0411151
24027 0.00386465
24028 0.0222526
24029 0.18881
24030 0.0761678
24031 0.18641
24032 1
24033 5.08468e-05
24034 0.000313371
24035 0.000192046
24036 0.000200322
24037 0.192459
24038 0.18731
24039 1
24040 1
24041 0.000101682
24042 0.000564162
24043 0.000114035
24044 0.000130248
24045 1
24046 0.189919
24047 1
24048 0.131991
24049 0.00465021
24050 0.00715035
24051 0.00151897
24052 0.0110241
24053 3.74239e-06
24054 1.85983e-06
24055 6.67697e-06
24056 4.10302e-06
24057 0.000501348
24058 0.0012136
24059 0.000353628
24060 0.000227927
24061 0.0654037
24062 0.0319047
24063 0.0163789
24064 0.0424915
24065 6.11806e-07
24066 5.28392e-07
24067 1.91183e-06
24068 2.85556e-06
24069 1.27222e-05
24070 6.22014e-05
24071 1.23564e-05
24072 0.159461
24073 1
24074 0.221123
24075 0.0725527
24076 0.189432
24077 0.0625727
24078 0.170579
24079 0.000311567
24080 0.000106592
24081 0.000263371
24082 0.0388166
24083 0.00816803
24084 0.036702
24085 0.04164
24086 2.12613e-05
24087 6.91822e-05
24088 8.93473e-05
24089 0.000124675
24090 0.230906
24091 0.0642173
24092 0.0359048
24093 0.191068
24094 0.0121282
24095 0.00334499
24096 0.0104597
24097 0.0264746
24098 0.00815645
24099 0.0014778
24100 0.00271762
24101 0.00796215
24102 0.102395
24103 0.0589148
24104 0.0433905
24105 0.0148804
24106 0.000236983
24107 0.000568794
24108 9.68646e-05
24109 2.60646e-05
24110 2.77307e-05
24111 2.69553e-05
24112 0.000180937
24113 0.00016478
24114 0.000177341
24115 1
24116 0.144471
24117 0.193133
24118 0.213334
24119 1
24120 0.169575
24121 0.1944
24122 1
24123 0.0849242
24124 0.0321795
24125 0.00872384
24126 8.84515e-05
24127 9.49592e-05
24128 0.20261
24129 1
24130 0.165193
24131 0.190405
24132 2.25188e-05
24133 3.82303e-05
24134 9.85603e-05
24135 0.00155321
24136 0.00276277
24137 0.000642644
24138 0.000398187
24139 0.000214139
24140 0.000443699
24141 0.00103789
24142 3.81893e-07
24143 1.43038e-06
24144 4.43662e-07
24145 2.73692e-07
24146 9.22222e-06
24147 2.85437e-05
24148 2.4326e-06
24149 9.09416e-06
24150 0.000334596
24151 0.000183225
24152 0.000623898
24153 0.00115377
24154 4.11349e-05
24155 0.000213471
24156 5.61538e-05
24157 0.000104114
24158 0.206715
24159 0.200744
24160 1
24161 5.92909e-07
24162 5.82023e-06
24163 6.66646e-07
24164 0.000225558
24165 3.29996e-05
24166 3.15037e-05
24167 2.79187e-05
24168 1
24169 1
24170 0.214359
24171 1.91048e-05
24172 2.08938e-05
24173 4.31152e-06
24174 0.214625
24175 1
24176 0.18859
24177 0.176189
24178 0.00427493
24179 0.0287847
24180 0.0369389
24181 0.0123479
24182 0.0387312
24183 0.012422
24184 9.321e-05
24185 0.000135864
24186 3.04768e-05
24187 3.64388e-05
24188 0.185463
24189 0.0441117
24190 0.13847
24191 0.000672613
24192 3.17432e-05
24193 1.64146e-05
24194 0.000173238
24195 3.31681e-05
24196 1.22357e-06
24197 4.21201e-06
24198 9.03785e-07
24199 7.34999e-07
24200 0.0519746
24201 0.0321927
24202 0.170876
24203 0.0457185
24204 4.26562e-07
24205 1.22744e-06
24206 2.35844e-07
24207 1.36415e-07
24208 5.42607e-05
24209 7.45823e-05
24210 1.38551e-05
24211 1.74018e-05
24212 7.51627e-07
24213 4.01293e-06
24214 6.23386e-07
24215 7.23253e-07
24216 0.036156
24217 0.000606466
24218 0.000116332
24219 0.0291269
24220 0.0251838
24221 0.140499
24222 2.07975e-06
24223 4.54291e-07
24224 4.34006e-06
24225 1
24226 1
24227 0.134859
24228 1
24229 1.89837e-06
24230 8.44987e-06
24231 2.04683e-06
24232 0.00125212
24233 0.130648
24234 0.042325
24235 0.0439047
24236 0.158376
24237 0.143204
24238 0.0501373
24239 0.205556
24240 1
24241 0.158943
24242 1
24243 0.198754
24244 1
24245 0.152144
24246 3.50009e-05
24247 0.000155459
24248 2.75343e-05
24249 1
24250 0.133785
24251 1
24252 1
24253 0.00376253
24254 0.00973979
24255 0.00617562
24256 0.0280092
24257 1
24258 1
24259 0.108931
24260 0.150349
24261 0.019368
24262 0.0249017
24263 2.10095e-06
24264 2.30526e-06
24265 9.81719e-06
24266 2.29366e-06
24267 0.000108812
24268 8.65533e-05
24269 1.67331e-05
24270 8.79169e-05
24271 0.00315162
24272 0.00478482
24273 0.00111569
24274 0.000904226
24275 0.00020226
24276 0.00855339
24277 0.0067703
24278 0.0075681
24279 0.177976
24280 0.160586
24281 0.176979
24282 0.040926
24283 1
24284 0.168804
24285 1
24286 1
24287 6.4732e-06
24288 3.55898e-06
24289 1.49927e-06
24290 2.63592e-06
24291 0.00539181
24292 0.00396409
24293 0.00130585
24294 0.00123755
24295 8.43816e-05
24296 9.32886e-05
24297 3.18488e-05
24298 3.37979e-05
24299 1.4717e-05
24300 5.30547e-05
24301 1.86326e-05
24302 0.00928385
24303 0.00417399
24304 0.00178485
24305 0.00331116
24306 0.224137
24307 1
24308 0.00013512
24309 0.00010733
24310 0.00015227
24311 0.000492802
24312 0.00986213
24313 0.00202456
24314 0.00374133
24315 0.0049692
24316 0.037402
24317 0.022505
24318 0.0427694
24319 0.150951
24320 0.0310403
24321 0.157053
24322 0.023956
24323 0.0481375
24324 7.54966e-06
24325 6.6059e-06
24326 0.0381445
24327 0.0169317
24328 0.0997565
24329 0.00185284
24330 0.000580699
24331 0.00280595
24332 0.000615657
24333 0.000775494
24334 9.69545e-05
24335 0.000340329
24336 2.33027e-05
24337 2.78934e-05
24338 9.24647e-05
24339 2.11646e-05
24340 5.29541e-05
24341 6.30809e-05
24342 0.000375971
24343 0.00106506
24344 0.000538406
24345 0.000440134
24346 4.59429e-05
24347 0.000118061
24348 0.000276241
24349 0.000241621
24350 8.31408e-05
24351 8.95503e-05
24352 0.00041342
24353 0.000341933
24354 0.00663702
24355 0.0256997
24356 0.0348727
24357 0.0476825
24358 0.171818
24359 0.212224
24360 0.137037
24361 0.010972
24362 0.0128184
24363 0.0570681
24364 0.0563934
24365 6.10129e-06
24366 4.43295e-06
24367 1.12338e-06
24368 4.11464e-06
24369 3.3993e-05
24370 0.000177868
24371 3.37157e-05
24372 2.07515e-05
24373 6.42325e-05
24374 5.93316e-05
24375 1.1267e-05
24376 7.16554e-05
24377 0.0380141
24378 0.00732902
24379 0.0368118
24380 0.0160521
24381 1
24382 0.165583
24383 1
24384 1
24385 0.158292
24386 1
24387 1
24388 0.00203591
24389 0.00342781
24390 0.00877801
24391 4.81467e-05
24392 9.12845e-06
24393 8.09956e-05
24394 0.0341398
24395 0.00526436
24396 0.00914059
24397 0.00721696
24398 0.00345059
24399 0.0198539
24400 0.00414196
24401 5.07714e-05
24402 0.168843
24403 0.000151887
24404 7.32543e-05
24405 0.000832388
24406 2.85283e-05
24407 3.79315e-05
24408 3.80363e-05
24409 5.7277e-06
24410 0.00292803
24411 0.000988202
24412 0.00270052
24413 1
24414 0.141795
24415 1
24416 1
24417 0.19893
24418 0.0503826
24419 0.018109
24420 0.0951108
24421 0.0167903
24422 1.75519e-06
24423 1.50571e-06
24424 6.2137e-07
24425 3.54348e-06
24426 0.156142
24427 1
24428 1
24429 1
24430 1
24431 0.183178
24432 1
24433 2.79439e-06
24434 2.60512e-06
24435 1.71704e-05
24436 0.00108501
24437 0.00190198
24438 0.00111249
24439 0.00535338
24440 2.75898e-05
24441 4.40461e-05
24442 3.81807e-05
24443 0.000183393
24444 6.63639e-07
24445 4.37079e-06
24446 6.34299e-07
24447 7.19888e-07
24448 0.0011735
24449 0.00748842
24450 0.00534439
24451 0.00374422
24452 0.0200142
24453 0.00595498
24454 0.00440482
24455 0.000628493
24456 0.0013865
24457 0.00087677
24458 5.08928e-05
24459 0.000235887
24460 0.000113414
24461 4.8746e-05
24462 0.0304822
24463 0.00730561
24464 0.0236764
24465 0.0396931
24466 0.00638365
24467 0.00113536
24468 0.00100609
24469 7.70726e-05
24470 6.59353e-05
24471 4.40455e-05
24472 0.000198238
24473 0.00115916
24474 0.0053497
24475 0.00675206
24476 4.10649e-05
24477 2.41066e-05
24478 6.15472e-05
24479 1.027e-05
24480 0.000817196
24481 0.00440436
24482 0.00847371
24483 0.000752407
24484 0.0194876
24485 0.0373349
24486 0.0104105
24487 0.0531221
24488 9.91088e-05
24489 2.09608e-05
24490 0.000698617
24491 0.00063981
24492 0.00401053
24493 0.00111367
24494 1.42222e-06
24495 2.87538e-06
24496 2.67145e-06
24497 6.31563e-06
24498 1.20047e-05
24499 3.31058e-05
24500 9.5758e-06
24501 9.01224e-05
24502 2.11298e-05
24503 3.26382e-05
24504 1
24505 1
24506 1
24507 0.0194365
24508 0.0390783
24509 0.0236483
24510 0.12441
24511 0.151886
24512 0.0531661
24513 0.0866983
24514 0.00011467
24515 2.85399e-05
24516 2.26376e-05
24517 2.9772e-05
24518 0.0141762
24519 0.00693644
24520 0.00335781
24521 0.0172992
24522 0.000158456
24523 0.000250626
24524 0.00100278
24525 0.00256162
24526 0.00321601
24527 0.0163131
24528 0.00587295
24529 0.000386686
24530 9.29914e-05
24531 7.88721e-05
24532 0.000349708
24533 8.53192e-05
24534 0.00035961
24535 0.000166519
24536 0.000128879
24537 1
24538 0.173693
24539 0.20916
24540 1
24541 0.00674175
24542 0.00165085
24543 2.48766e-05
24544 0.000149792
24545 1.8515e-05
24546 3.68068e-05
24547 0.00108769
24548 0.00103329
24549 0.00499318
24550 0.0149264
24551 0.0161307
24552 0.0913811
24553 0.0247218
24554 0.00422767
24555 0.00803427
24556 0.00955632
24557 0.0316685
24558 0.00229434
24559 0.000420017
24560 0.00153913
24561 1
24562 1
24563 0.0699446
24564 0.0197163
24565 0.0637566
24566 0.0274586
24567 0.160867
24568 0.0465762
24569 0.000223993
24570 0.000218446
24571 0.00017072
24572 0.000806148
24573 0.000130482
24574 2.60749e-05
24575 2.69052e-05
24576 2.68081e-05
24577 6.08502e-05
24578 7.21883e-05
24579 6.34646e-05
24580 0.000316928
24581 1
24582 0.00613768
24583 0.00893644
24584 0.00224306
24585 0.0124576
24586 0.170484
24587 1
24588 0.143812
24589 0.186834
24590 1
24591 2.1156e-06
24592 2.05557e-06
24593 7.95823e-06
24594 7.95053e-06
24595 3.00936e-05
24596 4.86764e-06
24597 4.26077e-06
24598 6.48753e-06
24599 0.0247796
24600 0.024828
24601 0.209775
24602 0.19264
24603 0.11733
24604 1
24605 0.186283
24606 1
24607 0.123148
24608 0.00677123
24609 0.0374538
24610 0.00972257
24611 0.0322755
24612 0.0128436
24613 0.0447832
24614 0.116333
24615 0.14639
24616 1
24617 0.000363643
24618 5.97348e-05
24619 0.000207483
24620 0.212186
24621 0.16022
24622 0.0390676
24623 0.138357
24624 1
24625 1
24626 0.181238
24627 1.22595e-05
24628 9.53239e-05
24629 1.6722e-05
24630 5.98595e-05
24631 6.22599e-07
24632 3.1837e-06
24633 5.05046e-07
24634 0.173658
24635 0.136664
24636 0.172313
24637 1
24638 0.000418324
24639 0.000424541
24640 0.000368543
24641 0.00162651
24642 0.005986
24643 0.00108108
24644 0.00283709
24645 0.00507195
24646 0.00928656
24647 0.0114454
24648 0.0174416
24649 0.0406418
24650 0.00024575
24651 4.34939e-05
24652 5.20323e-05
24653 0.009713
24654 0.0432561
24655 0.0157924
24656 7.66593e-05
24657 0.000409725
24658 0.000334259
24659 0.000275746
24660 6.40324e-05
24661 0.000266376
24662 0.186599
24663 0.0877038
24664 1
24665 0.124601
24666 1
24667 1
24668 1
24669 0.110786
24670 0.207614
24671 4.95618e-05
24672 9.41257e-06
24673 3.85743e-05
24674 0.000232378
24675 0.000266895
24676 4.33648e-05
24677 8.99217e-05
24678 1.22141e-05
24679 0.13454
24680 0.0492321
24681 0.026996
24682 0.134816
24683 0.187773
24684 0.047722
24685 0.0554465
24686 0.0506599
24687 3.68745e-06
24688 6.41167e-06
24689 2.2408e-06
24690 1.79195e-05
24691 0.158759
24692 0.16906
24693 0.000674541
24694 0.00313566
24695 0.173848
24696 0.147617
24697 0.147
24698 0.000202237
24699 0.000481352
24700 0.000894143
24701 0.000966085
24702 6.46385e-06
24703 7.70708e-06
24704 5.89174e-06
24705 1.45802e-06
24706 2.27304e-06
24707 6.38314e-07
24708 5.70677e-07
24709 0.000234685
24710 0.000322234
24711 1.6529e-06
24712 6.68724e-07
24713 3.76179e-07
24714 2.18246e-06
24715 0.120327
24716 1
24717 0.214896
24718 0.1328
24719 0.0013032
24720 0.000326119
24721 0.00055137
24722 0.00153506
24723 9.77532e-08
24724 5.41585e-07
24725 1.13898e-07
24726 9.34536e-08
24727 0.137783
24728 0.025252
24729 0.0447286
24730 0.000280849
24731 0.00100855
24732 0.00144505
24733 0.000635307
24734 0.132228
24735 1
24736 1
24737 1
24738 0.00270952
24739 0.00331004
24740 0.00525631
24741 0.000843744
24742 3.45472e-06
24743 1.89447e-05
24744 3.42853e-06
24745 1.22993e-05
24746 0.00732161
24747 0.00833793
24748 0.00808418
24749 0.0374139
24750 0.000438619
24751 8.06053e-05
24752 0.00027822
24753 0.000438094
24754 0.000668638
24755 0.00197811
24756 1
24757 0.168809
24758 1
24759 0.202265
24760 0.107656
24761 0.140344
24762 1
24763 0.180137
24764 4.49866e-07
24765 4.36197e-07
24766 1.66263e-06
24767 4.57488e-07
24768 0.222982
24769 3.81109e-05
24770 7.99137e-06
24771 1
24772 1
24773 0.204709
24774 0.234158
24775 1
24776 0.213209
24777 0.188335
24778 0.000135684
24779 3.36344e-05
24780 3.61972e-05
24781 0.00217599
24782 0.000659021
24783 0.00352424
24784 0.00212894
24785 1
24786 0.147131
24787 3.87407e-05
24788 1.22164e-05
24789 8.33337e-06
24790 5.4929e-06
24791 5.64463e-06
24792 2.08187e-05
24793 1.9094e-05
24794 4.22931e-06
24795 0.195407
24796 1
24797 1
24798 0.0842539
24799 0.000562776
24800 0.000117156
24801 0.000539146
24802 0.000268472
24803 0.153806
24804 0.00406771
24805 0.00356
24806 0.0170246
24807 0.148435
24808 0.118322
24809 1
24810 0.168405
24811 0.0466597
24812 0.140481
24813 0.219096
24814 0.20075
24815 0.0121802
24816 0.048884
24817 0.0925273
24818 0.0481935
24819 2.34335e-05
24820 2.86066e-05
24821 2.70645e-05
24822 6.56289e-06
24823 5.91517e-05
24824 6.4763e-06
24825 2.19693e-05
24826 4.2567e-06
24827 2.30017e-06
24828 2.11788e-06
24829 1.05855e-05
24830 9.12291e-06
24831 0.00508016
24832 0.0364508
24833 0.0143646
24834 0.000296522
24835 8.97912e-06
24836 1.00349e-05
24837 4.68555e-05
24838 1.25442e-05
24839 1.23083e-05
24840 2.34107e-05
24841 1
24842 0.00585779
24843 2.67007e-06
24844 6.61181e-07
24845 7.68038e-07
24846 2.74529e-06
24847 0.0140455
24848 0.0270579
24849 0.00290964
24850 0.00952705
24851 0.00524016
24852 0.0307995
24853 0.026198
24854 1
24855 0.198513
24856 0.195114
24857 0.205136
24858 1
24859 0.182684
24860 1
24861 0.00579365
24862 0.00763925
24863 0.0220259
24864 7.82897e-05
24865 8.70855e-05
24866 0.0493286
24867 0.0407747
24868 0.139274
24869 0.19907
24870 6.77793e-05
24871 0.000223145
24872 0.000132203
24873 2.1929e-05
24874 6.815e-06
24875 2.71233e-05
24876 7.03064e-05
24877 1.51464e-05
24878 0.000121772
24879 6.488e-05
24880 4.48367e-05
24881 1
24882 0.0285374
24883 0.00867174
24884 0.0112509
24885 0.00436606
24886 0.000850308
24887 0.000378844
24888 0.00150241
24889 0.000293967
24890 0.000452948
24891 0.144307
24892 0.0536109
24893 0.0429925
24894 2.86058e-05
24895 0.000145688
24896 4.39319e-05
24897 0.000691302
24898 0.000770224
24899 0.00126196
24900 0.0400965
24901 0.149208
24902 0.035413
24903 0.00190656
24904 0.00116382
24905 0.000830115
24906 0.000905679
24907 0.00632057
24908 0.00118827
24909 0.00245534
24910 0.00688867
24911 0.00189256
24912 0.00595223
24913 0.0101945
24914 3.50596e-05
24915 8.5719e-06
24916 6.52916e-06
24917 8.70102e-06
24918 4.38576e-05
24919 1.02767e-05
24920 0.197177
24921 0.135263
24922 0.0279395
24923 1
24924 1
24925 0.171404
24926 1
24927 5.14082e-05
24928 0.199493
24929 0.164374
24930 0.161414
24931 0.060571
24932 0.000122722
24933 7.21513e-05
24934 5.6996e-05
24935 1.70821e-05
24936 0.00135563
24937 0.00770067
24938 0.00174921
24939 0.00854143
24940 0.00317584
24941 0.00068492
24942 0.000736237
24943 0.000617968
24944 0.00822639
24945 0.00252979
24946 0.00183884
24947 0.00391287
24948 0.000206168
24949 3.79667e-05
24950 4.00789e-05
24951 0.000188488
24952 3.48579e-07
24953 9.14142e-08
24954 1.03601e-07
24955 4.93591e-07
24956 1.22925e-05
24957 1.39856e-05
24958 1.13909e-05
24959 4.40265e-05
24960 1
24961 0.199553
24962 0.0972525
24963 9.32962e-05
24964 9.6542e-05
24965 0.000216024
24966 0.000251721
24967 5.08697e-05
24968 0.00255174
24969 0.00263695
24970 0.00680477
24971 0.00112575
24972 9.22906e-05
24973 0.000141186
24974 2.85727e-05
24975 4.67151e-05
24976 0.110203
24977 0.0560977
24978 0.191993
24979 0.23045
24980 0.0063977
24981 0.0369477
24982 0.00715193
24983 0.0311153
24984 0.000288038
24985 9.47714e-05
24986 0.000613429
24987 0.000103435
24988 0.000614234
24989 0.000704734
24990 5.55538e-07
24991 4.93977e-07
24992 7.92659e-08
24993 9.3709e-07
24994 0.000462119
24995 0.00101414
24996 0.000748372
24997 0.00282133
24998 0.00740433
24999 0.00552563
25000 0.00818691
25001 0.00165119
25002 1
25003 1
25004 0.129538
25005 0.00230283
25006 0.00318639
25007 0.000758208
25008 0.000119019
25009 0.000606227
25010 0.000678413
25011 0.00347298
25012 0.0193509
25013 0.00517369
25014 0.00453911
25015 5.26927e-06
25016 2.92297e-05
25017 9.24929e-06
25018 0.0473533
25019 0.148401
25020 0.0149126
25021 0.00254991
25022 6.38035e-05
25023 4.51524e-05
25024 1.73328e-06
25025 1.89193e-06
25026 1.20043e-05
25027 0.0243345
25028 0.148858
25029 0.035226
25030 0.0675731
25031 0.183462
25032 1
25033 1
25034 1
25035 0.00266279
25036 0.0124805
25037 0.0100038
25038 0.00275848
25039 1.95373e-06
25040 4.78826e-07
25041 5.21464e-07
25042 4.56063e-06
25043 0.204036
25044 0.142686
25045 0.12515
25046 3.69354e-06
25047 0.196476
25048 0.17506
25049 1
25050 0.0695382
25051 0.0322089
25052 0.010184
25053 0.0101651
25054 0.0454572
25055 0.194706
25056 0.223536
25057 0.0590722
25058 0.0543224
25059 0.000241418
25060 0.0487326
25061 0.17156
25062 0.0330028
25063 0.19229
25064 4.27132e-06
25065 5.41778e-06
25066 3.39515e-05
25067 4.17307e-06
25068 1.8464e-05
25069 1.68009e-05
25070 0.0262002
25071 0.0938964
25072 0.150212
25073 0.205457
25074 1
25075 1
25076 1
25077 0.000421608
25078 0.000744749
25079 0.000149416
25080 0.187963
25081 0.122278
25082 1
25083 1
25084 0.000561544
25085 0.00118027
25086 0.000730053
25087 0.0002661
25088 0.0121891
25089 0.0340019
25090 0.00958797
25091 0.163247
25092 0.110801
25093 0.158735
25094 0.0318784
25095 0.151407
25096 0.0220771
25097 0.0244049
25098 0.091435
25099 0.000632441
25100 0.000241126
25101 0.000916837
25102 2.5942e-05
25103 9.7561e-06
25104 4.60784e-05
25105 0.000114276
25106 0.184213
25107 0.00213371
25108 0.00197189
25109 0.000315987
25110 0.00205275
25111 0.00196718
25112 0.0085496
25113 0.00791118
25114 0.0116812
25115 1.68324e-05
25116 1.88089e-05
25117 1.70833e-05
25118 4.04453e-06
25119 0.227712
25120 0.200109
25121 0.0567735
25122 0.100985
25123 3.32805e-05
25124 4.87365e-05
25125 8.48509e-06
25126 7.77414e-06
25127 0.145119
25128 0.0296273
25129 0.0501205
25130 4.62052e-05
25131 0.158075
25132 0.0358294
25133 0.0278106
25134 7.10555e-05
25135 4.87234e-05
25136 0.000589115
25137 0.000208225
25138 3.59377e-06
25139 1.29718e-05
25140 1.76416e-05
25141 3.39853e-06
25142 0.0281295
25143 0.0467495
25144 0.233131
25145 0.141488
25146 0.108629
25147 0.133429
25148 0.0314174
25149 0.00725176
25150 0.00699947
25151 0.00213345
25152 0.00152823
25153 0.00392878
25154 0.00428132
25155 0.00446971
25156 0.0215879
25157 0.162053
25158 0.180897
25159 0.0434322
25160 0.143351
25161 1
25162 1
25163 0.189324
25164 1
25165 0.000446526
25166 0.000929671
25167 0.00433838
25168 0.00189624
25169 4.34605e-05
25170 0.000516042
25171 0.000220348
25172 0.00010449
25173 0.00226672
25174 0.000316802
25175 0.00890512
25176 0.00284852
25177 0.0175509
25178 0.0060222
25179 0.000989286
25180 0.00164169
25181 0.000892972
25182 0.000354258
25183 0.0485042
25184 0.00883804
25185 0.013269
25186 0.00890798
25187 0.0460041
25188 0.0280967
25189 0.0470854
25190 0.13667
25191 0.000591325
25192 0.000944272
25193 0.000588887
25194 0.00319018
25195 2.38145e-05
25196 1.01078e-05
25197 1.94982e-05
25198 1
25199 0.000778617
25200 0.0178444
25201 0.0184361
25202 0.0179698
25203 0.179304
25204 1
25205 1
25206 0.161614
25207 0.000134314
25208 2.88979e-05
25209 3.28425e-05
25210 0.193044
25211 0.179501
25212 1
25213 1
25214 0.00123964
25215 0.000335803
25216 0.000165885
25217 0.172431
25218 0.0208905
25219 0.00562763
25220 0.0144228
25221 0.00266711
25222 1.4497e-06
25223 5.55501e-06
25224 1.39682e-06
25225 0.0496612
25226 0.0639102
25227 6.28404e-06
25228 5.46017e-06
25229 2.48596e-05
25230 5.97595e-06
25231 0.001922
25232 0.000624504
25233 0.000957853
25234 0.000164664
25235 0.00012741
25236 0.000627135
25237 0.168455
25238 0.000574606
25239 0.000221043
25240 0.00181558
25241 0.000913809
25242 0.000117972
25243 7.73332e-05
25244 4.54576e-05
25245 0.000720284
25246 0.142947
25247 0.0353159
25248 0.0523889
25249 0.0236797
25250 0.043376
25251 1
25252 0.189825
25253 1
25254 0.238047
25255 0.00212789
25256 0.000788059
25257 0.00113059
25258 0.000256538
25259 0.030016
25260 0.0362509
25261 0.145937
25262 0.0372146
25263 1
25264 0.169898
25265 0.193545
25266 1
25267 1.73852e-05
25268 2.42515e-05
25269 0.152641
25270 1
25271 0.183325
25272 2.24744e-05
25273 0.151173
25274 0.0410635
25275 0.0517496
25276 0.0243391
25277 1
25278 1
25279 0.152265
25280 0.00632231
25281 0.00959072
25282 0.00863819
25283 0.0380438
25284 0.00140367
25285 0.000272946
25286 0.046649
25287 0.152094
25288 0.206821
25289 2.25554e-05
25290 6.14193e-06
25291 2.39652e-05
25292 6.44452e-06
25293 0.000338834
25294 0.000891952
25295 0.000373547
25296 0.000223182
25297 0.00301836
25298 0.00030673
25299 0.000916252
25300 0.000972177
25301 0.00396422
25302 0.00283607
25303 0.00856902
25304 1
25305 0.10735
25306 1
25307 1
25308 1
25309 1
25310 1
25311 0.179368
25312 1
25313 5.55521e-07
25314 2.36236e-06
25315 0.00164298
25316 0.00434683
25317 0.0100188
25318 0.000381502
25319 4.96759e-05
25320 0.000194985
25321 0.168662
25322 0.0971609
25323 1
25324 0.111862
25325 6.28874e-06
25326 8.29736e-06
25327 2.90756e-05
25328 7.77069e-06
25329 0.000267542
25330 0.000346527
25331 8.95874e-05
25332 0.000711104
25333 0.000573925
25334 0.0017763
25335 0.00158172
25336 1
25337 1
25338 0.184857
25339 1
25340 0.012784
25341 0.00182087
25342 0.00913533
25343 0.00863239
25344 2.54288e-05
25345 1.85374e-05
25346 4.56358e-06
25347 2.6599e-05
25348 1
25349 1
25350 0.272084
25351 1
25352 5.32286e-05
25353 1.97875e-05
25354 8.48511e-06
25355 0.000663184
25356 0.00396269
25357 0.00103787
25358 0.00111579
25359 0.0049119
25360 0.00104226
25361 0.00141712
25362 0.00029442
25363 0.000367571
25364 0.00138187
25365 0.000204022
25366 0.00130971
25367 2.42125e-05
25368 3.02236e-05
25369 4.55818e-05
25370 0.000108769
25371 0.00217936
25372 0.00989262
25373 0.00849092
25374 0.0044119
25375 0.00979562
25376 0.00511578
25377 0.0364434
25378 0.00477531
25379 6.11603e-06
25380 2.67244e-05
25381 2.9379e-05
25382 5.37228e-06
25383 0.0369965
25384 0.047907
25385 0.00933047
25386 8.23401e-06
25387 0.00674293
25388 0.00521153
25389 0.0049863
25390 0.0254393
25391 0.00621993
25392 0.00694874
25393 0.000402184
25394 0.000156855
25395 7.65187e-05
25396 0.000367935
25397 0.00410632
25398 0.0154318
25399 0.0135668
25400 0.00340808
25401 0.00191386
25402 0.00931393
25403 0.00181427
25404 0.160026
25405 0.18479
25406 1
25407 1
25408 5.35678e-05
25409 1.16327e-05
25410 1.04811e-05
25411 1.17458e-05
25412 0.0061066
25413 0.0106272
25414 0.159101
25415 1
25416 0.165294
25417 0.0958389
25418 0.136724
25419 0.0287598
25420 0.149225
25421 0.139621
25422 1
25423 1
25424 1
25425 0.0248459
25426 0.0456464
25427 0.176037
25428 0.129015
25429 1
25430 1
25431 0.149122
25432 0.221694
25433 0.0439295
25434 0.0439721
25435 0.174157
25436 0.0524911
25437 0.00129945
25438 0.000298974
25439 0.00128726
25440 0.00144021
25441 0.00249781
25442 0.00345218
25443 0.000268817
25444 0.000533212
25445 0.000409618
25446 0.00118081
25447 0.0288113
25448 0.00856725
25449 0.00629022
25450 0.019528
25451 0.216134
25452 0.203939
25453 0.0328909
25454 0.0487401
25455 0.00335609
25456 0.00207606
25457 0.00791766
25458 0.00192809
25459 1
25460 1
25461 0.191666
25462 0.131105
25463 0.16448
25464 1
25465 0.161904
25466 8.31792e-05
25467 0.000380796
25468 6.73499e-05
25469 0.000158317
25470 0.000167958
25471 0.000406901
25472 0.000108449
25473 0.000418861
25474 8.63601e-08
25475 2.88627e-07
25476 1.774e-05
25477 2.57515e-05
25478 5.56585e-06
25479 1.16629e-06
25480 7.43529e-06
25481 1.33505e-06
25482 1.47202e-06
25483 0.000100894
25484 1.86176e-05
25485 9.89285e-05
25486 8.71606e-05
25487 0.000475809
25488 0.000137933
25489 0.000154363
25490 0.000129412
25491 0.231722
25492 1
25493 1
25494 0.000101034
25495 0.000539807
25496 0.000517897
25497 1
25498 1
25499 1
25500 6.20888e-06
25501 4.31769e-06
25502 1.89267e-05
25503 1.77321e-05
25504 0.186754
25505 1
25506 5.24681e-05
25507 5.30745e-05
25508 0.163684
25509 0.145917
25510 0.187184
25511 1
25512 6.62277e-07
25513 6.69337e-07
25514 5.86521e-07
25515 2.9539e-06
25516 4.2867e-05
25517 3.03383e-05
25518 6.59756e-06
25519 0.00283651
25520 0.0111584
25521 0.00219938
25522 3.03975e-05
25523 3.52413e-05
25524 4.93303e-06
25525 0.0483448
25526 0.0246693
25527 0.0488226
25528 0.00855946
25529 0.000290757
25530 6.23857e-05
25531 0.000137684
25532 0.0533248
25533 0.0658062
25534 0.0157421
25535 1.90329e-05
25536 7.35868e-05
25537 1.18726e-05
25538 3.18755e-05
25539 1.72163e-06
25540 0.000817751
[truncated: 1,958,694 more chars]
