# Supplementary material for: Optogenetic Stimulation Using Anion Channelrhodopsin (GtACR1) Facilitates Termination of Reentrant Arrhythmias With Low Light Energy Requirements: A Computational Study
Source: Front Physiol. 2021 Aug 30;12:718622. doi: 10.3389/fphys.2021.718622 (PMC8435849; doi:10.3389/fphys.2021.718622)
Supplement: Supplementary file 1 [file Data_Sheet_1.ZIP › DemoCodeIGtACR1/11-mesh-uvc/11-mesh-uvc_r0.surf]

106468  Reg 0
Tr 125600 143894 111521
Tr 144674 38778 141363
Tr 103707 145636 122288
Tr 67823 50044 103611
Tr 61824 66025 100883
Tr 73886 73885 142084
Tr 27559 91781 27562
Tr 18921 129737 119812
Tr 136305 93536 138361
Tr 129877 61869 59648
Tr 14679 129645 132465
Tr 33155 25928 104664
Tr 29289 92421 29291
Tr 16475 115419 124640
Tr 60090 49406 60088
Tr 93271 28389 93270
Tr 87458 59597 143213
Tr 50609 50607 124944
Tr 61880 143096 120228
Tr 88380 129036 88381
Tr 33546 33547 137202
Tr 138259 134856 143084
Tr 76162 80747 116942
Tr 116791 118077 113882
Tr 139087 116218 55785
Tr 83711 134188 83710
Tr 138203 110256 146904
Tr 134999 101489 126741
Tr 5158 142621 133614
Tr 85669 38388 85922
Tr 41481 107713 41482
Tr 71790 35543 110667
Tr 76918 136532 62680
Tr 68246 12640 35770
Tr 1854 35099 18050
Tr 141761 136132 124909
Tr 65317 14614 65315
Tr 109681 55118 96522
Tr 102962 91203 40517
Tr 89766 66987 15775
Tr 110776 147459 101826
Tr 55429 55428 43888
Tr 22842 104776 5660
Tr 66349 5762 143583
Tr 77414 138068 77415
Tr 125346 82888 15295
Tr 92393 92394 76020
Tr 90399 91895 81505
Tr 133008 134392 98608
Tr 143030 143031 59603
Tr 137896 122979 122977
Tr 36277 88905 88906
Tr 143007 24119 55474
Tr 144298 144297 35792
Tr 143998 35932 146581
Tr 140458 115820 108226
Tr 114072 58237 104017
Tr 17418 43962 43964
Tr 109520 143956 137180
Tr 10508 18250 5264
Tr 104210 69149 139905
Tr 53175 120238 118400
Tr 15439 143639 142735
Tr 83241 31891 111956
Tr 143801 142863 89414
Tr 147519 97486 97485
Tr 147423 59001 120470
Tr 144826 99183 99185
Tr 97459 38258 92970
Tr 46697 93456 68506
Tr 34280 74398 140226
Tr 142872 124386 17964
Tr 40462 73304 139066
Tr 129056 55094 132271
Tr 126562 30203 30205
Tr 147439 114387 40442
Tr 101192 132691 6283
Tr 103550 79500 79700
Tr 147532 140856 133005
Tr 118481 61097 80604
Tr 53828 80604 61097
Tr 37705 144865 37706
Tr 45562 34571 34573
Tr 18061 63894 112418
Tr 90433 95056 1664
Tr 143713 136142 100532
Tr 140125 146228 62376
Tr 5981 52262 52744
Tr 83888 111784 55175
Tr 146434 40062 143743
Tr 111638 111639 88906
Tr 118394 119508 51787
Tr 31812 103997 50227
Tr 45610 45611 129873
Tr 147104 138603 140050
Tr 93469 137549 141326
Tr 23914 25606 77046
Tr 94520 126547 94521
Tr 22126 85591 22127
Tr 75722 25233 35377
Tr 88256 11598 83902
Tr 140012 27536 27537
Tr 34700 132292 109182
Tr 83666 132980 83667
Tr 89498 58639 137238
Tr 58969 135323 58970
Tr 130275 144913 146109
Tr 100417 6241 55983
Tr 109208 80395 59458
Tr 63345 30385 30384
Tr 111468 22262 67652
Tr 30650 114066 50424
Tr 71920 67584 2840
Tr 136146 109085 126066
Tr 102328 7219 112410
Tr 94263 128553 132499
Tr 145615 1423 123975
Tr 89010 89009 26880
Tr 26099 74519 61084
Tr 112685 77161 112684
Tr 50597 105609 84758
Tr 73087 121880 25126
Tr 23600 32900 32901
Tr 125143 130651 125489
Tr 124583 130922 89460
Tr 46849 46850 132880
Tr 118020 123140 84079
Tr 96214 142586 145691
Tr 129942 129941 144113
Tr 103023 139188 136164
Tr 48017 89365 51869
Tr 140889 95501 113593
Tr 140889 124822 112311
Tr 104713 131635 142589
Tr 98827 146097 84339
Tr 67984 132774 92133
Tr 92300 35934 143346
Tr 91962 86343 16693
Tr 115587 96701 90828
Tr 77542 82008 20237
Tr 139763 139764 85584
Tr 84606 106312 10888
Tr 15006 37827 129462
Tr 89025 43290 109437
Tr 89025 36132 43290
Tr 85461 9083 9080
Tr 94113 141022 65476
Tr 135515 100841 9307
Tr 146844 87329 111135
Tr 125209 125208 127633
Tr 136828 128125 55957
Tr 133534 51818 147385
Tr 127966 128608 142347
Tr 62810 141473 101921
Tr 119654 124163 102684
Tr 85967 49001 129862
Tr 9578 104125 40346
Tr 110831 124503 35268
Tr 25743 36948 25645
Tr 76885 52504 131113
Tr 30953 25979 124687
Tr 10368 10366 144140
Tr 134169 94801 93471
Tr 146630 137431 118255
Tr 135912 125244 9922
Tr 131714 122239 143790
Tr 128054 146841 120406
Tr 143760 90961 43673
Tr 103632 80844 136832
Tr 97645 113931 86234
Tr 37586 27603 6030
Tr 97146 97985 31093
Tr 60320 140993 11484
Tr 95330 109437 36132
Tr 44918 145757 143980
Tr 57935 118080 57934
Tr 33412 36 94615
Tr 111004 128863 142154
Tr 55844 117901 118687
Tr 129566 146014 129565
Tr 5321 5322 133218
Tr 5321 113475 5322
Tr 54512 54513 64284
Tr 95994 105226 145666
Tr 83526 83527 49162
Tr 147576 146302 140694
Tr 4143 117044 4142
Tr 140176 141092 130040
Tr 9150 90703 124473
Tr 132986 132868 44438
Tr 112206 131616 133411
Tr 133145 133201 134362
Tr 65105 65104 64839
Tr 28571 28570 101550
Tr 143619 136960 133461
Tr 64783 130491 77592
Tr 88627 36770 36769
Tr 113170 113111 145630
Tr 144066 144388 91565
Tr 10321 77592 130491
Tr 72028 141315 19184
Tr 131941 147336 146976
Tr 140514 86006 146140
Tr 15081 63848 15079
Tr 31775 31777 47152
Tr 131474 96021 143562
Tr 78300 119811 135608
Tr 98293 108584 3510
Tr 54137 83341 87754
Tr 147432 119548 121670
Tr 84842 22422 22421
Tr 15770 15771 123749
Tr 116381 58062 145692
Tr 103905 68622 105850
Tr 22355 108469 28285
Tr 131616 52613 69934
Tr 136097 107726 139325
Tr 27597 76133 27595
Tr 140299 146708 61796
Tr 4999 4228 8492
Tr 60440 78030 66689
Tr 48772 79128 28490
Tr 13154 101187 58501
Tr 118540 99646 142087
Tr 136133 126064 126063
Tr 95042 95040 105711
Tr 13884 38539 11679
Tr 110971 126890 15776
Tr 62068 47992 101572
Tr 110326 121278 140941
Tr 67294 104942 140259
Tr 66020 98204 113565
Tr 40910 146938 72669
Tr 35302 35305 135560
Tr 132589 56854 116412
Tr 73330 16821 119020
Tr 61370 83319 132700
Tr 141111 137527 55224
Tr 88394 44750 85956
Tr 136325 119725 124347
Tr 24480 115035 129488
Tr 101781 10819 116016
Tr 129686 120612 102630
Tr 96305 107141 72323
Tr 72793 109925 135757
Tr 142159 141390 146745
Tr 50590 112651 112652
Tr 133053 133344 142287
Tr 14086 16895 143352
Tr 104381 143894 5141
Tr 34832 34831 131184
Tr 70125 145413 70123
Tr 99432 130799 94888
Tr 76401 142347 79197
Tr 107332 63399 28415
Tr 38749 96367 135273
Tr 23289 78652 105902
Tr 48322 9619 108588
Tr 75610 142063 137844
Tr 10177 10176 33144
Tr 106186 147527 74703
Tr 109803 34259 1494
Tr 94000 95237 96797
Tr 46086 61367 61366
Tr 84180 141177 140712
Tr 139581 139580 131763
Tr 42889 21098 21097
Tr 12279 5393 146410
Tr 79269 63243 137814
Tr 91354 96323 64083
Tr 6765 77819 77821
Tr 14993 41276 133946
Tr 19051 68200 76003
Tr 44569 41359 144975
Tr 3658 96765 63924
Tr 90697 122514 85104
Tr 67620 122020 142821
Tr 123638 126648 98952
Tr 146843 127164 147193
Tr 95174 138220 76606
Tr 29364 29365 130100
Tr 8651 122319 123242
Tr 72508 72507 143255
Tr 99483 136927 99481
Tr 140579 73993 90527
Tr 118931 109405 109406
Tr 147255 146353 62814
Tr 19846 97754 19844
Tr 109720 147255 62814
Tr 109720 146353 147255
Tr 121840 145950 145680
Tr 120520 7526 88089
Tr 46902 126722 59098
Tr 60606 122335 131906
Tr 21914 22635 91392
Tr 145324 115524 86403
Tr 121879 120599 98019
Tr 57420 118909 118907
Tr 46789 142377 46790
Tr 143695 103945 135308
Tr 87167 134290 129504
Tr 20328 135848 133699
Tr 13786 142958 13787
Tr 129167 136674 31644
Tr 105474 119465 141014
Tr 80608 51172 80606
Tr 95469 69042 95468
Tr 136901 137193 42156
Tr 113916 114395 82694
Tr 76734 25335 76733
Tr 94668 49589 129683
Tr 90793 146979 145310
Tr 84218 105614 122031
Tr 28298 145922 143590
Tr 106707 25744 147454
Tr 42913 119107 141961
Tr 147101 144566 110346
Tr 87627 87626 9118
Tr 138017 12064 129975
Tr 143438 117673 113034
Tr 83337 143617 131217
Tr 83152 141798 33196
Tr 24295 132340 105030
Tr 141593 81594 144136
Tr 86198 134299 66518
Tr 144354 119544 19226
Tr 145332 139253 117517
Tr 145947 40395 40394
Tr 49987 95329 142318
Tr 58663 117555 116472
Tr 44809 75645 137041
Tr 147495 146362 143942
Tr 43281 112614 10260
Tr 120703 134545 119301
Tr 129571 144791 137596
Tr 124579 43534 139784
Tr 49406 107630 114649
Tr 91788 143048 141945
Tr 124625 112023 15648
Tr 12948 16040 17397
Tr 27017 81839 141868
Tr 90193 73625 126113
Tr 31046 67307 67309
Tr 32162 32161 103517
Tr 22709 14117 86427
Tr 135925 52668 91313
Tr 128651 140619 142784
Tr 125246 142833 145830
Tr 125246 145705 142833
Tr 143598 126083 144916
Tr 122857 65778 44866
Tr 101982 85951 107894
Tr 145322 135428 125746
Tr 109775 100950 147235
Tr 131406 78066 122552
Tr 131418 124627 64662
Tr 922 114375 921
Tr 139381 51590 114742
Tr 109561 109563 123510
Tr 65424 98776 145414
Tr 58843 109022 145570
Tr 54640 14154 42530
Tr 124926 124925 83143
Tr 137511 105428 107889
Tr 44240 84919 119690
Tr 87872 79896 126295
Tr 49043 90302 139550
Tr 97542 99156 118825
Tr 52752 107265 52751
Tr 3177 113635 113634
Tr 76072 114440 145539
Tr 139307 44741 145151
Tr 129640 69800 117239
Tr 44079 120354 76520
Tr 33468 144131 103748
Tr 68208 140822 68209
Tr 90893 82677 141707
Tr 6475 78686 138997
Tr 67432 67433 126180
Tr 38169 109005 107827
Tr 37680 140637 37682
Tr 36314 146154 81819
Tr 12177 12176 127306
Tr 117741 117742 131905
Tr 141598 141946 141257
Tr 64082 91356 91354
Tr 46113 63433 84480
Tr 130113 101552 122606
Tr 92970 25931 120311
Tr 54165 80789 54814
Tr 46246 80789 54165
Tr 135547 75025 134126
Tr 16031 29200 87280
Tr 141942 68784 128015
Tr 94253 93959 60310
Tr 78673 78671 36773
Tr 127562 108443 118144
Tr 141039 1445 142406
Tr 105518 105519 147401
Tr 140624 17960 17959
Tr 57698 52305 85535
Tr 10516 111644 129048
Tr 36945 126177 126178
Tr 128352 32193 125292
Tr 24754 24752 79423
Tr 40256 91615 82193
Tr 137795 125574 15491
Tr 25993 122581 147060
Tr 100450 104337 134315
Tr 29733 59194 141390
Tr 140182 64397 97108
Tr 69853 63297 107637
Tr 8770 147025 146714
Tr 105567 129999 129408
Tr 55803 20823 20824
Tr 146863 31299 124497
Tr 110051 104448 25896
Tr 29649 43567 90216
Tr 31617 131791 118331
Tr 107036 31617 118331
Tr 125968 143394 70774
Tr 141225 52986 52985
Tr 24497 128863 44449
Tr 9151 124473 120985
Tr 95022 117480 123916
Tr 119453 140006 71551
Tr 146993 71552 47473
Tr 95170 21480 130526
Tr 89211 132117 146707
Tr 110545 125018 124058
Tr 103799 124058 125018
Tr 21066 141007 141009
Tr 74180 48970 144542
Tr 137991 88538 39907
Tr 62275 140283 62276
Tr 140541 95605 92941
Tr 38023 30226 30223
Tr 106945 139034 106329
Tr 115636 122967 105077
Tr 129626 15059 47687
Tr 134313 87718 145075
Tr 146728 70671 140357
Tr 118201 136561 129201
Tr 19427 125638 125640
Tr 30989 43773 74777
Tr 102998 112321 112323
Tr 147411 41770 90303
Tr 79064 79063 128023
Tr 63862 63864 103630
Tr 73154 100119 122319
Tr 7731 42378 7729
Tr 123177 114091 145874
Tr 32122 32123 86644
Tr 135381 144901 144184
Tr 39122 39124 44724
Tr 138075 94333 146948
Tr 49115 125179 49113
Tr 75017 75015 81339
Tr 101467 138931 141167
Tr 118025 135463 49842
Tr 24528 24526 4436
Tr 145019 132428 143528
Tr 141050 136412 145343
Tr 137901 40941 145007
Tr 32057 93759 62635
Tr 137080 118628 97578
Tr 136880 147124 54862
Tr 133576 124499 136629
Tr 45436 45435 75763
Tr 18779 126614 33866
Tr 137376 92357 133951
Tr 94691 113892 94865
Tr 30523 93456 53634
Tr 83780 139832 69142
Tr 22892 146423 79624
Tr 140122 147546 145407
Tr 86401 145324 86403
Tr 40548 17868 30221
Tr 141352 139341 95219
Tr 39917 47024 39915
Tr 97582 146446 129218
Tr 77725 135584 6761
Tr 147211 141156 145591
Tr 30684 118427 111237
Tr 94143 28903 136079
Tr 117806 86698 121884
Tr 117807 121884 86698
Tr 145030 134263 57166
Tr 141900 86198 100393
Tr 23779 8614 147041
Tr 130508 72789 66143
Tr 79954 55496 70251
Tr 46790 98497 46789
Tr 117033 101550 143581
Tr 87759 74234 16896
Tr 139821 100666 80828
Tr 83336 23726 104609
Tr 12639 136140 87834
Tr 77332 20820 68111
Tr 147577 136296 65775
Tr 28415 43501 143856
Tr 139258 135952 135953
Tr 128858 77435 77437
Tr 127550 17821 109206
Tr 71011 4920 136242
Tr 5029 12177 142682
Tr 4027 92644 81544
Tr 86915 138733 40570
Tr 39893 93140 121898
Tr 23779 147041 92022
Tr 139732 121496 145400
Tr 146379 103387 147005
Tr 142322 135159 135158
Tr 139945 132817 136306
Tr 142713 116259 142179
Tr 126587 142018 137842
Tr 147509 76811 94532
Tr 11156 64112 11158
Tr 89917 105218 129679
Tr 101428 101427 31567
Tr 19951 143741 11179
Tr 100228 13030 122830
Tr 110417 67073 112052
Tr 94435 114147 114146
Tr 137877 15230 147285
Tr 76049 133516 86706
Tr 77633 144064 63605
Tr 146826 146825 146877
Tr 97178 147425 142759
Tr 99018 91162 124156
Tr 101408 119825 130740
Tr 95618 147228 64775
Tr 123602 66094 104637
Tr 103297 113531 98987
Tr 122474 127614 122326
Tr 68427 97449 20
Tr 89590 120922 89591
Tr 69063 69061 93543
Tr 49679 7445 91215
Tr 134609 138820 129381
Tr 92899 11362 118295
Tr 147360 142351 123001
Tr 131178 145135 143971
Tr 122951 120843 120844
Tr 133419 137725 138068
Tr 142216 145727 129164
Tr 56885 79405 133367
Tr 8451 8454 134132
Tr 49508 13950 63381
Tr 134797 141375 132393
Tr 139050 52904 142603
Tr 125600 140422 118325
Tr 89086 89087 121604
Tr 59404 138561 145256
Tr 124665 49802 97665
Tr 29858 147284 77186
Tr 141190 76068 143989
Tr 141190 143989 84318
Tr 95571 63399 121041
Tr 139827 93405 126901
Tr 60231 28119 131093
Tr 60802 138620 138621
Tr 122807 122805 119779
Tr 41776 41775 117255
Tr 6872 118009 46899
Tr 103798 143218 135810
Tr 125508 85637 144602
Tr 131831 137003 133660
Tr 41622 129151 41621
Tr 37977 37540 64216
Tr 46655 41897 46654
Tr 47157 25302 35597
Tr 93574 70855 70857
Tr 129257 85377 74714
Tr 146057 38954 145006
Tr 101649 55873 145967
Tr 137956 115204 65272
Tr 111739 138100 115684
Tr 139627 133139 84219
Tr 21916 16697 123050
Tr 25301 25300 141132
Tr 117783 117782 135921
Tr 139289 140363 55322
Tr 82455 85671 50985
Tr 138172 138170 145115
Tr 36537 122333 43334
Tr 78710 131172 78712
Tr 131021 131020 77869
Tr 132688 134221 147272
Tr 97638 96116 97637
Tr 147512 126046 146825
Tr 134669 139879 100031
Tr 14707 55783 55785
Tr 84197 68666 130399
Tr 114110 114111 26009
Tr 7088 7090 30561
Tr 132728 140546 138393
Tr 125091 47406 125092
Tr 69058 6555 83777
Tr 23510 83777 6555
Tr 137345 101849 57482
Tr 60311 143424 106662
Tr 145595 130152 45458
Tr 140165 84898 84896
Tr 18735 107774 39288
Tr 12356 49962 12730
Tr 88980 40615 40617
Tr 98700 95617 38294
Tr 118733 146095 118732
Tr 134364 135791 135792
Tr 101742 114920 124201
Tr 102671 9476 47958
Tr 138734 143298 138735
Tr 64531 138499 2457
Tr 126546 39122 44724
Tr 84649 140506 145659
Tr 141168 14015 14014
Tr 102327 145073 138404
Tr 140144 146805 98860
Tr 99976 19878 77861
Tr 116180 37031 80934
Tr 147398 58075 129314
Tr 48285 104704 19168
Tr 146834 113112 145881
Tr 50762 51680 112082
Tr 84125 36411 141989
Tr 143671 98148 43733
Tr 147056 132984 42295
Tr 138981 136203 111553
Tr 130592 146939 139872
Tr 95379 126047 104434
Tr 131789 102551 33788
Tr 115927 124962 141012
Tr 71225 140593 74181
Tr 137803 147315 11013
Tr 126235 46211 135657
Tr 109488 55402 76253
Tr 24986 90467 76429
Tr 23258 95748 23257
Tr 118157 112282 117929
Tr 6503 6504 36617
Tr 60116 31093 129594
Tr 42019 8557 8559
Tr 133437 116032 116033
Tr 27149 23238 126182
Tr 136665 144060 146678
Tr 89590 89591 16075
Tr 85550 127468 1
Tr 121581 132071 45267
Tr 56885 82753 89996
Tr 79458 100458 146588
Tr 102284 117485 117483
Tr 119136 138005 113487
Tr 98867 113657 115078
Tr 98256 146276 142508
Tr 141266 137706 51279
Tr 45027 27029 27030
Tr 142352 107649 133371
Tr 113623 36535 113622
Tr 27297 36535 113623
Tr 132176 135509 143332
Tr 49841 66588 91599
Tr 75906 27976 27977
Tr 87583 141928 130161
Tr 147006 146403 71802
Tr 129300 140866 147368
Tr 143418 133400 144300
Tr 32186 100523 72237
Tr 12470 10654 12471
Tr 99232 114362 87593
Tr 40562 81833 13298
Tr 59871 126350 59870
Tr 27653 30432 11543
Tr 114892 35703 124076
Tr 130066 77327 140757
Tr 56047 137504 56044
Tr 36285 42219 27914
Tr 117372 117371 90223
Tr 99974 28776 146680
Tr 132214 131708 70892
Tr 33499 141712 63479
Tr 13759 87346 20636
Tr 62254 40012 447
Tr 139864 89917 23133
Tr 106985 71114 35259
Tr 25333 25335 25334
Tr 121640 125894 100475
Tr 57048 147023 98868
Tr 110661 44695 44698
Tr 96789 122925 95244
Tr 25583 83826 125647
Tr 104374 3157 138674
Tr 112788 16815 139450
Tr 2508 104566 125807
Tr 63174 83154 85174
Tr 103636 73871 86573
Tr 141564 143706 146775
Tr 90890 118158 13709
Tr 105609 77332 77333
Tr 127007 18378 74713
Tr 40646 115034 43030
Tr 128459 11895 61202
Tr 41142 127198 15502
Tr 127827 129091 140823
Tr 4293 122209 122210
Tr 95438 60515 111715
Tr 102671 92094 139909
Tr 28791 34374 30716
Tr 100380 62782 121379
Tr 93482 93481 140232
Tr 2050 147299 1873
Tr 114989 111007 85875
Tr 30145 17371 100490
Tr 20796 90160 74845
Tr 84377 100038 84379
Tr 147378 129352 104301
Tr 138747 40617 130936
Tr 146470 146469 143951
Tr 147577 65774 136296
Tr 124056 40836 40834
Tr 97587 120196 53109
Tr 46762 46763 29667
Tr 124915 144011 145418
Tr 55120 92126 110569
Tr 23844 93350 69740
Tr 33500 49694 69467
Tr 100845 118267 83384
Tr 130316 114855 105160
Tr 138025 61774 61776
Tr 85768 28228 28227
Tr 47433 118832 91923
Tr 56562 40256 18239
Tr 91732 32877 70125
Tr 131957 138748 145593
Tr 133463 61419 61416
Tr 126177 97749 81304
Tr 143502 58075 147398
Tr 62590 132252 88531
Tr 132946 132945 126410
Tr 96386 119457 80749
Tr 131567 68822 68819
Tr 145942 43294 59202
Tr 139765 139763 134487
Tr 133626 145113 131755
Tr 56153 46112 115141
Tr 125560 38597 27536
Tr 145637 128766 134209
Tr 69346 53869 64945
Tr 22207 113227 68951
Tr 146138 145276 102451
Tr 131419 73818 132265
Tr 33338 127130 56389
Tr 69053 91690 91691
Tr 55388 55390 112536
Tr 56721 133565 135527
Tr 19324 69929 77387
Tr 128250 98435 119513
Tr 102925 128843 108689
Tr 145696 122392 128155
Tr 23508 96737 59384
Tr 71872 71871 6468
Tr 77448 146730 134468
Tr 128314 135717 145175
Tr 62561 16561 62562
Tr 125143 21880 144628
Tr 110419 83040 83038
Tr 4877 76055 146203
Tr 99681 121980 101713
Tr 101267 29267 115468
Tr 132397 108048 132477
Tr 131210 135632 25635
Tr 144039 54718 138524
Tr 34201 74789 34203
Tr 5411 120027 120028
Tr 27625 44546 99494
Tr 66076 72259 72257
Tr 128654 82173 86483
Tr 63603 44200 133078
Tr 4047 4048 58432
Tr 92134 26775 112024
Tr 62309 83376 83377
Tr 80217 128614 80219
Tr 37973 143173 37970
Tr 65704 145371 57418
Tr 123980 137324 99791
Tr 141541 60148 141542
Tr 19876 83761 98531
Tr 85417 63867 146427
Tr 71211 146332 71957
Tr 22393 125309 134767
Tr 25584 88885 105459
Tr 25584 105459 105825
Tr 49040 124535 31462
Tr 143152 63705 53254
Tr 87333 49911 87334
Tr 130237 86222 44066
Tr 137760 115753 75788
Tr 127615 113905 26582
Tr 3627 3625 103984
Tr 98464 1459 42294
Tr 133782 146987 129250
Tr 24571 133752 24569
Tr 135709 142520 102589
Tr 43657 96360 140327
Tr 88436 80955 133177
Tr 41799 41800 131278
Tr 144331 138246 83180
Tr 107614 107617 97717
Tr 113120 60885 60883
Tr 107083 119605 134024
Tr 66501 132413 141803
Tr 36457 19354 36456
Tr 129374 114942 114941
Tr 64955 51196 51197
Tr 88670 38805 139113
Tr 141011 147475 102816
Tr 115660 115659 72234
Tr 3183 77058 69846
Tr 81332 83618 18959
Tr 137820 139258 135953
Tr 128183 141547 135970
Tr 143189 118737 96730
Tr 110256 138203 138205
Tr 142144 97555 138645
Tr 8738 65778 122857
Tr 52435 52436 117186
Tr 102699 1853 66497
Tr 102699 43015 1853
Tr 34644 34643 104759
Tr 106549 5862 128188
Tr 94827 114205 143214
Tr 28791 28793 34374
Tr 144682 143736 98783
Tr 61832 61831 19724
Tr 133948 18104 17494
Tr 137613 132745 120085
Tr 131801 102751 42302
Tr 42356 122503 42358
Tr 94163 7158 85815
Tr 32524 26575 140767
Tr 133771 18761 18763
Tr 131224 75669 125591
Tr 118083 11961 48910
Tr 113511 116217 116216
Tr 40063 142716 146892
Tr 79348 144824 144822
Tr 22391 22393 134767
Tr 136460 117031 143813
Tr 85303 25936 141344
Tr 25552 134278 126470
Tr 127809 69339 36200
Tr 130161 141928 56995
Tr 130015 14425 41182
Tr 76684 123697 123698
Tr 61782 51539 61781
Tr 100788 108415 100790
Tr 72623 39814 77566
Tr 42513 3656 102081
Tr 106864 145983 134356
Tr 66352 135371 94197
Tr 45906 79360 54095
Tr 137653 8254 77394
Tr 45874 39295 44403
Tr 43943 86401 140394
Tr 117494 135848 20328
Tr 35083 15533 67060
Tr 100854 95948 145653
Tr 55859 10374 55857
Tr 142062 138113 138112
Tr 113475 83548 126684
Tr 28899 138375 109343
Tr 103965 129349 79548
Tr 73285 29817 102178
Tr 8100 107210 100980
Tr 141311 123009 84314
Tr 126627 74918 142031
Tr 132992 90005 68854
Tr 26839 6453 41051
Tr 146178 133494 142940
Tr 134678 134494 28822
Tr 132888 51972 125604
Tr 102393 17119 132798
Tr 128300 99156 2182
Tr 113223 68733 65071
Tr 102851 30616 66287
Tr 79094 137708 139799
Tr 48712 28296 146168
Tr 140758 142847 146031
Tr 93826 136353 58440
Tr 131564 54742 99902
Tr 19172 145963 97252
Tr 117571 63707 117572
Tr 137530 23477 142940
Tr 132266 32929 32930
Tr 131590 112464 54036
Tr 77262 110318 136000
Tr 31729 132416 127909
Tr 88428 67292 146866
Tr 115538 108742 118604
Tr 115971 125908 84050
Tr 105705 143388 39045
Tr 5807 25441 52330
Tr 58956 58959 49519
Tr 119119 119824 123831
Tr 109514 64453 85231
Tr 146864 123383 44583
Tr 108287 119973 119972
Tr 37034 92723 37033
Tr 104603 16588 42825
Tr 11574 11573 126351
Tr 146258 147270 119150
Tr 135613 113379 143819
Tr 146696 146693 82588
Tr 139342 143374 146690
Tr 44266 3791 44439
Tr 125867 146946 990
Tr 87724 12678 117944
Tr 77784 139754 145374
Tr 111211 111212 105158
Tr 138225 147052 120661
Tr 52572 120385 46603
Tr 129913 106279 62411
Tr 135878 119864 146304
Tr 131489 140788 34904
Tr 99925 9792 99927
Tr 137298 73388 141485
Tr 114617 90890 13709
Tr 91690 69053 145385
Tr 138837 125881 20315
Tr 67940 38591 38590
Tr 74612 136667 139197
Tr 132797 93937 146225
Tr 114236 86049 86051
Tr 2170 145546 10533
Tr 29501 29503 31120
Tr 60527 66864 60528
Tr 141904 69821 141905
Tr 147352 74780 116892
Tr 75800 144960 146946
Tr 75997 141352 146391
Tr 27363 143636 84633
Tr 27254 27255 136491
Tr 45535 116354 47826
Tr 139260 118260 118810
Tr 137745 68596 144663
Tr 135131 45303 51747
Tr 117511 82456 36745
Tr 138670 120423 120424
Tr 144640 112190 138725
Tr 1201 1203 43842
Tr 144700 110092 104951
Tr 127139 93011 10414
Tr 129459 108900 69802
Tr 26603 12828 29051
Tr 144699 91144 141098
Tr 122078 40865 40868
Tr 34752 116361 34749
Tr 73079 115590 115591
Tr 32450 13303 20329
Tr 142928 97468 146143
Tr 49700 96179 49702
Tr 140236 34801 138175
Tr 135061 135063 145800
Tr 132158 144277 89683
Tr 122589 143687 128990
Tr 93090 56191 28353
Tr 76890 132451 9501
Tr 75672 29889 75674
Tr 123956 107963 146726
Tr 81019 81020 21886
Tr 22024 78076 73887
Tr 145870 101794 101795
Tr 708 95546 136307
Tr 79183 11034 12359
Tr 83735 110831 83734
Tr 122182 122070 70814
Tr 96439 134822 59502
Tr 14968 136460 14971
Tr 94636 94028 101733
Tr 102898 86232 139581
Tr 130616 129121 107627
Tr 46899 46900 42503
Tr 64426 116941 146020
Tr 134070 60253 2170
Tr 8654 108759 108758
Tr 71494 35735 68646
Tr 138667 131875 140929
Tr 61747 140261 125959
Tr 139383 142862 83597
Tr 146744 145564 147047
Tr 116839 13716 144884
Tr 36700 143413 123777
Tr 2803 12365 12366
Tr 145851 124101 69032
Tr 112179 56466 92099
Tr 98039 98413 98037
Tr 37495 142954 70482
Tr 16721 39189 16798
Tr 135011 1629 1628
Tr 112745 134127 114902
Tr 22710 60550 60551
Tr 122245 79581 143899
Tr 39897 39896 116049
Tr 118071 60723 120094
Tr 114430 146694 131776
Tr 81305 112206 133411
Tr 18064 91258 116838
Tr 144649 63883 96764
Tr 61440 80987 61442
Tr 1126 136979 74936
Tr 134378 146050 141363
Tr 24473 79747 68792
Tr 75906 95695 12300
Tr 92428 137418 125232
Tr 84946 83829 124097
Tr 84947 84946 124097
Tr 48287 143418 144300
Tr 93916 142236 59010
Tr 146752 143763 115991
Tr 52696 130005 52695
Tr 4054 109380 107954
Tr 115327 107207 143289
Tr 94092 139728 83524
Tr 147368 133880 131496
Tr 145008 42427 118181
Tr 141682 110576 41827
Tr 113836 81981 86775
Tr 39515 10508 39042
Tr 131344 146504 37085
Tr 125542 76193 23921
Tr 69063 141566 42793
Tr 145118 94994 136652
Tr 95057 55683 121066
Tr 63378 100109 115133
Tr 146010 48389 129389
Tr 147471 142326 147448
Tr 137426 144616 64187
Tr 142230 145000 81577
Tr 46680 39042 10508
Tr 103411 113152 78659
Tr 47445 84645 85921
Tr 146294 143165 36675
Tr 146164 101650 101649
Tr 13830 28113 69174
Tr 134417 121540 75734
Tr 119348 111033 124112
Tr 104849 33701 67073
Tr 97580 140371 106405
Tr 129945 113890 113888
Tr 132980 83666 133265
Tr 3293 22462 32594
Tr 15268 76032 15269
Tr 123754 1567 145932
Tr 140035 133137 141046
Tr 140484 143637 124466
Tr 118716 78759 65744
Tr 114824 99987 134966
Tr 143348 129752 141641
Tr 140889 112311 95501
Tr 104210 139904 109434
Tr 72319 135344 123169
Tr 53871 21593 21592
Tr 19962 67397 139272
Tr 138879 94739 94738
Tr 71801 147375 109077
Tr 142454 141579 86444
Tr 126233 143949 115243
Tr 103160 43596 124863
Tr 147151 128444 124244
Tr 135212 116505 102184
Tr 99699 99697 76046
Tr 146295 142173 144463
Tr 144288 20722 59287
Tr 146469 143950 143951
Tr 18313 18312 94504
Tr 133599 120630 135412
Tr 76175 42843 48175
Tr 145558 16698 5098
Tr 92236 105920 11620
Tr 138988 46432 133702
Tr 49983 141546 141547
Tr 88869 140964 109651
Tr 47068 46611 32972
Tr 145213 29316 98900
Tr 132946 126410 54288
Tr 21772 77541 131142
Tr 137884 147458 141854
Tr 100182 94542 100183
Tr 139715 139682 56114
Tr 90529 39897 124934
Tr 83604 108587 108589
Tr 23141 60564 33661
Tr 112180 117634 24905
Tr 78190 122800 124056
Tr 144541 32482 124840
Tr 144325 9968 75444
Tr 87771 37016 126061
Tr 42254 145950 127708
Tr 7896 17028 27823
Tr 32964 82389 54561
Tr 147193 127164 145935
Tr 128346 41367 85433
Tr 145444 58998 27955
Tr 118512 142275 141620
Tr 146564 135709 102589
Tr 144848 58442 147019
Tr 105865 113715 140678
Tr 133922 63736 130473
Tr 64925 130829 44106
Tr 102132 145460 65312
Tr 30770 146980 146111
Tr 14677 102091 96045
Tr 146571 83178 8800
Tr 144467 127817 57138
Tr 1854 66497 35099
Tr 138628 137403 25340
Tr 35810 87208 131419
Tr 35421 99310 99311
Tr 134360 27992 27991
Tr 80984 107554 80987
Tr 124651 93923 94211
Tr 130524 146948 120673
Tr 128132 138886 138887
Tr 38332 19519 38330
Tr 21569 143989 57789
Tr 26200 140982 138984
Tr 144714 137436 78721
Tr 144466 82871 35915
Tr 107129 140806 29382
Tr 63521 79673 22179
Tr 121308 141077 51056
Tr 65833 23682 135704
Tr 130519 95828 145639
Tr 7709 2842 127515
Tr 100088 51291 41730
Tr 120451 141355 119883
Tr 126721 94082 147011
Tr 82748 126721 147011
Tr 146440 144715 111294
Tr 65552 39394 129459
Tr 120038 144289 131048
Tr 137553 127646 137348
Tr 76396 120718 74539
Tr 145881 94718 52845
Tr 72980 71207 132388
Tr 11981 101954 88469
Tr 133478 107303 139545
Tr 132567 132565 30185
Tr 6457 144288 6456
Tr 28058 18878 18875
Tr 16116 83486 16115
Tr 143910 39475 127919
Tr 96783 94376 63372
Tr 128767 404 127354
Tr 102546 22098 53195
Tr 5417 109771 95474
Tr 122975 118383 143994
Tr 53816 69354 53814
Tr 104539 62976 137589
Tr 83447 12298 27978
Tr 44966 113608 134005
Tr 106909 69022 69023
Tr 134659 106909 69023
Tr 42378 7729 44056
Tr 6614 42378 44056
Tr 131966 144204 78534
Tr 17194 122326 137884
Tr 41587 71859 41585
Tr 38398 38396 129974
Tr 93802 135245 67265
Tr 26991 147070 54982
Tr 128444 147151 121692
Tr 102244 93897 147232
Tr 87789 76981 87787
Tr 38114 46888 46889
Tr 42356 42358 79252
Tr 27756 33769 80710
Tr 106439 98770 74638
Tr 124543 80855 80857
Tr 59000 145892 147423
Tr 146340 95772 78118
Tr 34453 94326 94324
Tr 109528 75885 4597
Tr 37901 121045 140632
Tr 93481 87088 140232
Tr 138488 52401 52399
Tr 146847 57348 130566
Tr 33358 117789 84885
Tr 145398 123888 133350
Tr 133318 1639 44894
Tr 88468 100386 100385
Tr 132851 121130 140390
Tr 131148 127355 105693
Tr 120211 134610 42133
Tr 141499 117715 11359
Tr 93055 145034 50074
Tr 88757 130378 130221
Tr 138165 4224 4225
Tr 81391 125959 113524
Tr 3420 146728 121356
Tr 32100 32101 147334
Tr 125953 145960 70329
Tr 137796 133526 131393
Tr 111704 142962 84302
Tr 131214 119393 132905
Tr 134256 144844 122236
Tr 81876 16435 16436
Tr 107025 146348 80366
Tr 52213 54018 130305
Tr 99827 76672 62045
Tr 116674 4775 106172
Tr 125674 138767 144890
Tr 81653 81652 59243
Tr 94539 36845 73522
Tr 101846 8051 55638
Tr 100006 109532 109531
Tr 116545 21436 25176
Tr 142515 75866 144520
Tr 138175 75838 140236
Tr 20 21 68428
Tr 325 30299 47198
Tr 58701 37163 37162
Tr 35794 60330 13735
Tr 64243 21840 21842
Tr 120097 112873 120098
Tr 138606 5220 102350
Tr 76210 76209 82981
Tr 72885 50336 50338
Tr 29803 29806 29805
Tr 4847 4849 18220
Tr 91656 68595 66902
Tr 140482 120092 16797
Tr 132387 132388 121829
Tr 65808 141083 143364
Tr 145199 144011 86221
Tr 28960 146992 145409
Tr 59099 100164 138515
Tr 142757 146885 82251
Tr 5413 123242 122319
Tr 2863 35784 2864
Tr 24269 29119 147058
Tr 104405 111755 103708
Tr 95617 64772 38294
Tr 139502 80295 139492
Tr 95219 95218 84721
Tr 135343 40517 91203
Tr 18939 627 105960
Tr 26407 35040 57329
Tr 53049 53050 3226
Tr 96276 93152 25279
Tr 126429 145519 126428
Tr 16875 3011 126301
Tr 146701 4754 145100
Tr 30296 70132 3146
Tr 5122 13759 131284
Tr 106808 131832 131245
Tr 146003 46757 140014
Tr 56655 34933 34936
Tr 91165 68448 141221
Tr 90748 20678 142663
Tr 134520 64875 84612
Tr 31880 49900 74395
Tr 137835 144458 109531
Tr 40707 61343 60726
Tr 147545 87237 145939
Tr 135453 138464 135452
Tr 7689 83527 83526
Tr 135387 20639 20638
Tr 67578 119071 146591
Tr 46761 129120 130936
Tr 15304 34584 58900
Tr 135938 7793 139672
Tr 77022 21524 133648
Tr 35013 61700 59822
Tr 93950 140988 140989
Tr 123232 144228 120995
Tr 135480 129164 135772
Tr 115305 92969 134455
Tr 102209 124657 72827
Tr 58958 42891 42889
Tr 108870 115560 139494
Tr 12511 136842 140824
Tr 133141 146628 143721
Tr 135633 143441 145984
Tr 134662 26235 133791
Tr 137146 118758 45597
Tr 130780 115414 115415
Tr 96730 112400 143189
Tr 128991 124123 111358
Tr 25340 137403 18999
Tr 125494 45431 143065
Tr 137431 146630 145334
Tr 129292 129142 129143
Tr 60429 142050 136035
Tr 29231 53343 25074
Tr 146020 89851 136331
Tr 48783 83524 139728
Tr 139420 138386 140827
Tr 106791 106792 143525
Tr 111787 103239 111788
Tr 88439 147509 109930
Tr 39288 107774 39287
Tr 146891 99778 118142
Tr 23103 8212 66144
Tr 117601 115709 146047
Tr 43657 140327 147482
Tr 147485 136135 136440
Tr 59360 59361 24060
Tr 78025 39784 57077
Tr 100712 102496 104353
Tr 23303 59469 122651
Tr 109179 96561 66513
Tr 142823 44432 30252
Tr 80402 80850 80404
Tr 139688 121612 74034
Tr 114824 49572 17781
Tr 74194 86058 144686
Tr 86034 140756 86032
Tr 119650 144771 49711
Tr 129391 7601 52616
Tr 136675 87533 147288
Tr 73026 83395 17914
Tr 129680 60985 129679
Tr 72557 63491 63492
Tr 123860 117807 92828
Tr 129269 144987 6523
Tr 95045 145546 141011
Tr 45691 142765 120733
Tr 95514 120733 142765
Tr 114289 93205 93206
Tr 115277 124429 139747
Tr 142681 142682 24004
Tr 143811 41613 135075
Tr 127972 9895 29581
Tr 99098 50994 49004
Tr 59994 36932 59995
Tr 109932 28812 104459
Tr 15266 134927 106416
Tr 32115 137689 142937
Tr 11235 332 11956
Tr 121915 83 14167
Tr 64720 132412 92507
Tr 12157 131977 119441
Tr 141760 40419 14090
Tr 140220 136613 135508
Tr 136204 137467 89193
Tr 116817 116818 19212
Tr 7822 9791 7824
Tr 7822 107884 9791
Tr 66859 123860 137685
Tr 66859 137685 68570
Tr 110322 118738 110320
Tr 66088 66087 66819
Tr 119733 36630 129005
Tr 130300 55622 65119
Tr 110274 132048 142976
Tr 146641 86153 145303
Tr 134087 114787 114786
Tr 90582 68317 69314
Tr 72717 80135 137508
Tr 143830 120124 132582
Tr 58590 108583 78567
Tr 99283 49283 104467
Tr 114393 105349 143697
Tr 32321 32322 106768
Tr 76971 56950 1863
Tr 86638 16367 107579
Tr 110281 117044 138164
Tr 20095 145711 122761
Tr 65654 30085 65652
Tr 15957 128221 86099
Tr 20011 34169 27505
Tr 98340 23632 133901
Tr 71336 71338 108081
Tr 138166 146086 146862
Tr 49169 49168 49166
Tr 125051 100224 76398
Tr 38332 53867 19519
Tr 123395 128853 123397
Tr 34934 34933 56655
Tr 140096 24558 47977
Tr 138021 138022 77153
Tr 112238 38248 132235
Tr 54658 54660 98257
Tr 96078 67102 76366
Tr 140935 147282 109580
Tr 68334 91411 135216
Tr 104230 113449 104231
Tr 61370 61371 83319
Tr 50247 125077 136075
Tr 103003 119285 112652
Tr 36592 68890 94637
Tr 145409 128645 136522
Tr 135452 140999 135453
Tr 14338 60641 137133
Tr 79312 117622 117621
Tr 50665 125480 50666
Tr 129179 34964 128688
Tr 81898 96571 99034
Tr 98498 50433 54886
Tr 44358 124775 140565
Tr 2827 2830 9078
Tr 32500 21162 74105
Tr 132974 102182 125930
Tr 145555 141133 147362
Tr 136076 115572 122952
Tr 55816 142778 142777
Tr 137005 17524 122166
Tr 83438 142310 79065
Tr 50065 50064 28182
Tr 44337 123849 135998
Tr 136635 108057 97509
Tr 59873 63105 63106
Tr 40638 124146 124147
Tr 98557 70198 129042
Tr 28353 28352 139472
Tr 94145 135657 129499
Tr 75183 130523 128243
Tr 4214 122063 4215
Tr 91462 118196 75656
Tr 43083 22967 43082
Tr 119660 128286 128285
Tr 99842 99844 13392
Tr 144376 13339 136845
Tr 40218 146431 137642
Tr 114652 131775 147541
Tr 143187 126961 97284
Tr 146397 106417 144589
Tr 110561 38910 132376
Tr 92252 147034 140739
Tr 118705 101700 141369
Tr 51087 144179 50742
Tr 30456 133354 134809
Tr 32528 32530 131234
Tr 106065 130070 104350
Tr 137043 142525 133865
Tr 138315 109003 71124
Tr 71510 71512 146651
Tr 128768 147289 130726
Tr 65048 40655 17782
Tr 138720 145074 111486
Tr 35575 146550 53334
Tr 75904 132774 67984
Tr 121245 114857 125777
Tr 143470 143469 101423
Tr 128978 15611 125974
Tr 18148 18149 29339
Tr 23062 10332 117504
Tr 55027 147089 83746
Tr 86225 93198 86783
Tr 1821 65079 100064
Tr 87893 130923 67877
Tr 68341 145125 146746
Tr 21501 138435 21499
Tr 132007 88198 88107
Tr 120938 121881 120937
Tr 118628 141163 73992
Tr 16895 14086 16892
Tr 136723 69458 69459
Tr 131096 131097 111005
Tr 147282 75150 124746
Tr 140223 90196 134304
Tr 76162 76164 80747
Tr 118077 109296 113882
Tr 114344 54589 11752
Tr 71672 147351 95323
Tr 142608 127066 123653
Tr 87951 35595 35596
Tr 83337 76161 102043
Tr 124761 20626 71962
Tr 18541 8930 135920
Tr 36725 110724 67957
Tr 14854 36548 144664
Tr 123915 83341 144858
Tr 78690 78692 77159
Tr 98310 71200 33285
Tr 35297 34413 145180
Tr 122845 144901 135381
Tr 85652 132724 48309
Tr 83662 98047 62303
Tr 85193 136610 84787
Tr 135888 51810 126952
Tr 62844 37833 92886
Tr 131955 146768 144050
Tr 8020 48683 36103
Tr 131612 147386 102795
Tr 108573 137543 141506
Tr 66773 105130 139465
Tr 100010 137626 85204
Tr 99408 99407 114667
Tr 63788 130488 122016
Tr 144960 987 146946
Tr 123234 132764 64130
Tr 141715 85008 85007
Tr 134495 68110 142435
Tr 145450 136410 130918
Tr 117035 141888 125212
Tr 18735 39287 107774
Tr 16822 28425 91033
Tr 68526 91891 128312
Tr 137519 33975 145231
Tr 79016 129504 60712
Tr 145471 94470 47368
Tr 102468 61455 61458
Tr 36103 107917 58442
Tr 131564 99902 110239
Tr 136679 143613 38491
Tr 8359 8358 49811
Tr 67328 145594 143485
Tr 113448 91077 142440
Tr 92267 141505 144049
Tr 36925 36923 109209
Tr 104748 123948 77949
Tr 118192 5268 5267
Tr 141995 96368 134733
Tr 146349 62228 145272
Tr 127310 17173 91788
Tr 98611 14261 138303
Tr 118496 141926 124734
Tr 108753 99556 135064
Tr 102290 1927 267
Tr 128583 51233 141119
Tr 126358 141799 140666
Tr 107413 83504 144085
Tr 87082 99859 73070
Tr 136294 141331 136295
Tr 128655 122367 146990
Tr 140869 23680 104601
Tr 140310 142269 133553
Tr 3667 23647 22288
Tr 119406 121577 143086
Tr 83261 96723 135190
Tr 58173 144098 62710
Tr 90066 122514 90697
Tr 31731 31729 40818
Tr 8583 128925 139530
Tr 138597 138598 143752
Tr 138705 90093 139987
Tr 138705 139987 115969
Tr 71363 71362 79551
Tr 13502 71362 71363
Tr 38610 145250 110225
Tr 108263 56953 137296
Tr 122093 30834 145720
Tr 79654 133602 142477
Tr 71253 13172 103047
Tr 57933 102250 144365
Tr 41163 71325 52947
Tr 121257 55571 68462
Tr 116738 85438 83568
Tr 46611 32975 84566
Tr 46611 84566 32972
Tr 102625 71512 71510
Tr 100488 52741 16520
Tr 101961 120843 122950
Tr 124277 143080 109576
Tr 115068 110407 131577
Tr 4612 56145 145600
Tr 10820 123551 2260
Tr 44781 122615 118151
Tr 116407 139295 116409
Tr 110550 84332 80639
Tr 123987 146878 123986
Tr 115524 135129 116120
Tr 71119 121172 91860
Tr 120036 127127 134327
Tr 142556 142796 63771
Tr 141022 97467 65476
Tr 134054 140330 80136
Tr 10883 102507 29666
Tr 109077 147375 141368
Tr 69650 134868 48408
Tr 96922 119688 119689
Tr 146954 78999 146144
Tr 145136 18135 40698
Tr 107058 37804 634
Tr 138690 110160 133851
Tr 123904 110940 56537
Tr 102938 47936 64289
Tr 89414 145351 89416
Tr 85484 135304 135305
Tr 141360 128961 132768
Tr 121485 80124 81866
Tr 146171 146172 143526
Tr 137066 103041 5510
Tr 126747 143110 126746
Tr 89325 146520 58721
Tr 107855 108096 19554
Tr 142673 131395 144424
Tr 80962 114613 121698
Tr 76231 138843 76229
Tr 94428 12943 145329
Tr 82759 75557 51722
Tr 96549 38495 23886
Tr 50610 33991 85104
Tr 144409 27876 140306
Tr 111104 86265 144414
Tr 114098 135852 110530
Tr 111497 135442 146511
Tr 138889 63706 140921
Tr 43634 85953 83188
Tr 69704 69706 86251
Tr 108214 110822 147451
Tr 6746 138748 146099
Tr 78300 121974 109751
Tr 68756 30915 97407
Tr 71071 124137 71070
Tr 142071 135070 135071
Tr 39339 111447 111448
Tr 104776 115512 11786
Tr 144697 136591 146156
Tr 74001 142604 140308
Tr 7176 56769 55019
Tr 5954 114806 26276
Tr 138342 84461 99878
Tr 69120 61940 147038
Tr 143553 104372 16781
Tr 126353 131467 140481
Tr 41082 17624 143424
Tr 139569 144385 126037
Tr 110042 129199 129084
Tr 23508 59384 29816
Tr 127126 146622 53230
Tr 147569 86967 130612
Tr 144217 120231 131793
Tr 62569 98998 98999
Tr 4048 4049 58432
Tr 82127 144010 94796
Tr 99524 146440 111294
Tr 9079 9078 2830
Tr 104547 109122 129630
Tr 8280 23060 49442
Tr 54938 83728 12758
Tr 66966 129786 41477
Tr 20806 111565 20803
Tr 20806 20803 70830
Tr 20806 70830 111565
Tr 7220 17699 144957
Tr 136178 146401 146402
Tr 21647 105614 21646
Tr 143691 143690 122798
Tr 84145 71629 57038
Tr 94630 90819 63109
Tr 110428 136008 137984
Tr 118826 12377 97542
Tr 144373 143447 121808
Tr 127080 128768 130725
Tr 53144 53146 105876
Tr 58589 61834 58590
Tr 76049 140610 76047
Tr 27097 42925 132122
Tr 28158 1507 82075
Tr 110122 63227 110121
Tr 134500 51204 93755
Tr 35595 76429 90467
Tr 119105 77482 53929
Tr 73950 48680 48678
Tr 92501 140958 145986
Tr 138200 102880 142496
Tr 119196 122671 79393
Tr 126692 143982 32748
Tr 143469 104427 115305
Tr 75154 131048 136788
Tr 145159 144584 52345
Tr 138437 34803 40469
Tr 61331 56791 77018
Tr 134858 83115 83114
Tr 24926 22848 24924
Tr 21229 49170 67965
Tr 134698 102698 33380
Tr 95891 49279 49280
Tr 77238 72590 58618
Tr 53558 10613 143727
Tr 17340 125408 17339
Tr 17338 17340 17339
Tr 134082 28549 123329
Tr 65651 91827 104001
Tr 36069 127824 127825
Tr 28951 62424 62426
Tr 127896 77388 142213
Tr 136089 142900 136088
Tr 26050 109302 26049
Tr 135198 136999 129494
Tr 145247 91961 136971
Tr 29709 56766 56768
Tr 104585 89458 129167
Tr 89469 89468 90005
Tr 20213 85245 84743
Tr 90989 98613 90988
Tr 93831 114389 21323
Tr 68287 84920 15927
Tr 10649 15927 84920
Tr 85659 98540 1134
Tr 6369 20375 124442
Tr 68964 71183 68966
Tr 141488 115322 88206
Tr 137615 118210 94049
Tr 106278 132317 141425
Tr 138414 146831 77866
Tr 87238 125052 145999
Tr 104888 131342 104887
Tr 139063 17152 125480
Tr 89993 130281 44078
Tr 18025 18027 62191
Tr 90819 146689 94630
Tr 16564 106675 56819
Tr 35866 19724 61915
Tr 64759 23416 82386
Tr 19266 138189 39840
Tr 131503 84499 48441
Tr 144797 138604 128023
Tr 136493 17262 63245
Tr 97153 119360 49960
Tr 146215 132580 117473
Tr 105259 39561 48585
Tr 13883 35376 102851
Tr 90916 128338 96097
Tr 106088 147461 146729
Tr 112600 98523 128246
Tr 45611 48778 95786
Tr 145692 104261 132234
Tr 16520 52741 29070
Tr 90299 107354 2516
Tr 124007 114739 4673
Tr 134964 132882 101325
Tr 98165 103754 115972
Tr 146074 117591 146276
Tr 45610 45609 45611
Tr 133370 146633 63595
Tr 39917 65019 6635
Tr 34164 67214 145423
Tr 86980 39354 52002
Tr 38772 114172 38773
Tr 146892 142716 127834
Tr 96465 19851 45001
Tr 133383 134237 107073
Tr 112745 134128 134127
Tr 131975 144437 86122
Tr 8152 146346 146347
Tr 102007 56078 122097
Tr 62802 62801 138775
Tr 83411 114166 83413
Tr 29244 44754 141959
Tr 7627 85651 65468
Tr 136048 143706 131956
Tr 145581 122499 138950
Tr 135335 91493 91492
Tr 100400 137265 12635
Tr 33076 39653 33077
Tr 44753 27977 27976
Tr 48425 127245 69280
Tr 48425 69280 14268
Tr 110819 57720 57722
Tr 50807 120495 50805
Tr 144205 86558 118040
Tr 122988 119091 32122
Tr 67480 67481 136559
Tr 128011 90480 109331
Tr 50171 11519 109697
Tr 135619 6283 52908
Tr 111044 106439 106440
Tr 105177 28034 138021
Tr 39097 81672 81673
Tr 121759 40584 40583
Tr 14339 13298 81833
Tr 131508 129125 104834
Tr 66138 70301 70299
Tr 103152 3369 104716
Tr 44079 111176 120354
Tr 146571 8800 122324
Tr 122514 143192 85104
Tr 21509 138761 139485
Tr 130324 136840 136841
Tr 104742 138648 144163
Tr 123053 95130 125161
Tr 135765 118750 128696
Tr 117573 137842 69521
Tr 30545 146926 109852
Tr 113693 54748 62328
Tr 143998 79758 86555
Tr 4947 42936 49852
Tr 95487 103141 17573
Tr 55387 49166 14390
Tr 107984 117242 30384
Tr 143150 106585 114744
Tr 37163 142855 121095
Tr 49439 142517 20665
Tr 59650 67418 118552
Tr 107890 12956 3592
Tr 45098 89102 93238
Tr 144536 125755 138350
Tr 132066 146743 88650
Tr 144398 145633 110874
Tr 135152 136813 99384
Tr 107658 122478 41464
Tr 80611 77867 146772
Tr 20916 5038 99420
Tr 68762 5991 5993
Tr 4049 61439 56369
Tr 135447 114431 117792
Tr 34361 71561 113238
Tr 92304 127696 13065
Tr 128227 142771 62959
Tr 130932 95099 72628
Tr 144213 45385 126742
Tr 84540 109467 143683
Tr 76629 48069 48067
Tr 86927 121853 145293
Tr 98633 116911 140030
Tr 144555 6148 41856
Tr 28238 83092 83091
Tr 37727 37425 71906
Tr 36394 36395 31383
Tr 7364 45120 7363
Tr 132212 122321 134853
Tr 131250 105508 146300
Tr 112680 61706 61707
Tr 137461 18241 107830
Tr 135633 146553 82324
Tr 143018 147068 77107
Tr 49690 135500 135499
Tr 132680 53039 60227
Tr 136813 135152 77137
Tr 48183 96851 114302
Tr 9644 6711 9645
Tr 120879 105303 144420
Tr 97773 83261 123772
Tr 134132 8454 72768
Tr 29709 66530 56766
Tr 30786 21616 76499
Tr 136339 138993 108401
Tr 142952 118954 125124
Tr 17877 17875 128329
Tr 107882 27862 101758
Tr 109660 104455 145099
Tr 57758 20480 3952
Tr 136075 131085 136372
Tr 124680 128930 128931
Tr 34941 74626 74625
Tr 21282 32911 44060
Tr 146378 111497 146511
Tr 121399 137981 126974
Tr 138408 126698 76936
Tr 28895 106435 82720
Tr 62733 50233 16470
Tr 112976 147117 146135
Tr 89735 48777 15357
Tr 60616 89291 7571
Tr 133124 140723 140724
Tr 61229 42778 61230
Tr 81776 10561 104039
Tr 42927 6281 6279
Tr 143269 139898 41711
Tr 28311 140682 58568
Tr 20029 138764 94200
Tr 105442 2419 137254
Tr 91712 114084 101200
Tr 85020 129933 51920
Tr 53326 53329 22178
Tr 89711 29302 89713
Tr 145103 133170 56962
Tr 111223 76823 20754
Tr 53636 93456 46697
Tr 145490 9983 142844
Tr 43223 109802 45840
Tr 17096 125646 99966
Tr 64843 143555 124950
Tr 3268 53434 81435
Tr 132345 145112 109958
Tr 33041 143286 57164
Tr 69138 123950 58432
Tr 49162 49165 101757
Tr 140528 135726 132807
Tr 108294 132807 135726
Tr 72556 75802 76812
Tr 126219 142771 128227
Tr 139188 60472 136164
Tr 10659 98037 92730
Tr 87634 131710 125091
Tr 59443 3290 103483
Tr 72580 125274 39744
Tr 47742 111692 113706
Tr 30348 98340 133901
Tr 102698 5990 139416
Tr 80404 80405 133015
Tr 147205 79537 145007
Tr 10720 80893 102821
Tr 132945 143120 126409
Tr 111646 144259 139480
Tr 124320 124321 131203
Tr 147578 144675 126517
Tr 141816 141817 145024
Tr 15172 48505 15169
Tr 118726 93569 93570
Tr 144111 126706 89860
Tr 98361 98359 127329
Tr 83526 49162 49164
Tr 143155 83898 131701
Tr 143860 135566 141175
Tr 80980 141925 99002
Tr 147129 124959 132221
Tr 121806 132523 132521
Tr 128689 143453 126880
Tr 143182 146554 85193
Tr 140095 81829 81830
Tr 117854 31997 89792
Tr 59461 26654 119372
Tr 114129 67 15638
Tr 105640 121036 98328
Tr 132558 67716 40197
Tr 127063 132671 134368
Tr 35281 123537 146699
Tr 111437 138705 97059
Tr 63302 54896 54897
Tr 58945 102947 140021
Tr 22571 132854 22569
Tr 21674 26009 26012
Tr 29680 14508 132851
Tr 67620 105472 122020
Tr 145187 15764 54991
Tr 137578 100695 139059
Tr 60461 60462 60463
Tr 14340 48484 48483
Tr 57627 77208 76840
Tr 128028 14547 14548
Tr 42405 142793 55460
Tr 16980 116664 140381
Tr 137166 138555 128172
Tr 145809 135340 86058
Tr 141648 64221 29261
Tr 116829 54360 6573
Tr 129257 74714 146874
Tr 12529 129257 146874
Tr 137866 136325 99687
Tr 46213 126235 131669
Tr 128376 137372 144275
Tr 112870 145235 143685
Tr 143987 115327 144215
Tr 145830 44993 133741
Tr 33784 33783 112152
Tr 36468 136063 105583
Tr 110625 17065 134914
Tr 139420 112191 138386
Tr 23982 32189 78383
Tr 71842 69830 89929
Tr 10546 141015 138173
Tr 133687 127024 125995
Tr 26634 107489 106516
Tr 65862 12174 98178
Tr 7404 138738 7407
Tr 53863 39363 9151
Tr 89084 90604 125896
Tr 58556 58557 142441
Tr 49085 68693 65531
Tr 121330 56199 79499
Tr 144535 93793 74230
Tr 107894 112226 102146
Tr 96355 46684 51031
Tr 31012 101748 22193
Tr 25705 64031 24384
Tr 141678 147438 128447
Tr 127515 2842 7711
Tr 120681 133070 123391
Tr 124104 100829 133735
Tr 142247 106692 146214
Tr 118077 116791 135625
Tr 120332 9794 133410
Tr 129754 86762 98925
Tr 75734 138157 121615
Tr 62905 125503 101054
Tr 3918 134387 147102
Tr 131647 64451 120761
Tr 130085 348 53474
Tr 12460 95010 98357
Tr 109508 146350 142232
Tr 147519 143217 97486
Tr 34530 6983 116306
Tr 65915 140867 79450
Tr 96086 3029 130867
Tr 79969 140607 81945
Tr 141838 144151 78461
Tr 133846 122547 143977
Tr 107063 7867 112945
Tr 136153 138877 71805
Tr 84790 145442 119769
Tr 107237 129312 75578
Tr 147407 102748 32791
Tr 146856 45784 112253
Tr 135345 141053 146270
Tr 79144 147534 79143
Tr 87667 55909 55910
Tr 128332 126746 140365
Tr 105119 33144 10176
Tr 82823 85489 74889
Tr 146915 140589 145906
Tr 54944 61045 38450
Tr 130233 48523 55611
Tr 94268 147122 94269
Tr 105167 134216 131391
Tr 146744 140297 145564
Tr 102906 105696 79889
Tr 118126 122315 133264
Tr 132392 124324 127439
Tr 127885 9081 122541
Tr 128309 79581 137932
Tr 132185 118996 72591
Tr 71366 144998 116964
Tr 140999 140543 89284
Tr 140857 143374 139342
Tr 127907 135208 142957
Tr 61321 135208 127907
Tr 98317 59707 59708
Tr 14338 96390 13017
Tr 139831 5544 84117
Tr 111896 111895 49724
Tr 54075 28170 11409
Tr 118386 28331 59752
Tr 66231 45606 83349
Tr 4522 72003 72004
Tr 101279 136417 97338
Tr 135605 56422 92547
Tr 85427 103743 147030
Tr 24351 30522 24350
Tr 79875 83995 79876
Tr 94203 129576 129577
Tr 147378 50638 74592
Tr 119022 93778 137688
Tr 116321 94845 139133
Tr 142571 129142 129292
Tr 45097 55692 93237
Tr 110030 127708 140024
Tr 143628 103083 59275
Tr 106799 60537 140786
Tr 144330 133962 114247
Tr 68786 140764 28758
Tr 48674 756 758
Tr 138994 119587 137096
Tr 138651 83527 112783
Tr 125378 99837 140221
Tr 133527 131425 142988
Tr 72046 267 119717
Tr 103745 145054 147145
Tr 25809 16376 104890
Tr 134526 139447 99548
Tr 120133 115305 143790
Tr 127885 20853 81372
Tr 93244 20853 127885
Tr 139654 132728 138393
Tr 6147 67481 41856
Tr 131527 115086 140927
Tr 144098 58172 110641
Tr 91472 146917 109404
Tr 99102 44697 44695
Tr 99102 139449 44697
Tr 131032 130041 131031
Tr 143388 135983 109938
Tr 86933 59413 11113
Tr 94284 12824 107854
Tr 94282 107854 12824
Tr 133659 32406 126326
Tr 90327 7316 65676
Tr 109354 109353 116039
Tr 125245 125244 129760
Tr 2905 28862 107204
Tr 67895 96032 106058
Tr 86919 129094 42875
Tr 145087 111366 109418
Tr 27597 35881 35882
Tr 122492 80261 68788
Tr 22611 81044 37778
Tr 105670 127032 141621
Tr 108559 139550 132212
Tr 129303 141377 27829
Tr 18026 70596 108231
Tr 139577 147414 139576
Tr 135235 27000 134012
Tr 61832 35864 52598
Tr 110692 130967 36784
Tr 4239 126595 138422
Tr 27972 131790 17741
Tr 131224 5908 129961
Tr 136155 36536 105726
Tr 136155 105726 102090
Tr 115410 78973 56359
Tr 129235 56839 85748
Tr 130846 85153 120663
Tr 135919 33039 33037
Tr 142538 17136 123060
Tr 36345 40975 85458
Tr 121026 96633 76581
Tr 143956 147234 124972
Tr 116435 116478 32971
Tr 66957 67291 131239
Tr 72563 50598 78482
Tr 3447 115439 3446
Tr 144325 75444 95411
Tr 38067 137978 47452
Tr 142437 12877 91890
Tr 10754 10752 86779
Tr 90129 142973 14387
Tr 11629 132361 11628
Tr 123200 128988 140209
Tr 142990 116536 25125
Tr 138524 54718 102484
Tr 8436 147041 9552
Tr 17705 97540 79169
Tr 144584 102080 136867
Tr 66391 15943 43574
Tr 25749 25750 56944
Tr 50975 50719 113116
Tr 129345 119171 144502
Tr 102038 134250 121490
Tr 69021 69022 106909
Tr 145301 22309 32023
Tr 145301 22312 22309
Tr 124652 124654 114548
Tr 32186 121671 32184
Tr 139427 145913 145419
Tr 142326 147471 146293
Tr 70505 90467 24986
Tr 146898 146900 146092
Tr 95176 103024 92380
Tr 53541 13164 86191
Tr 120622 32100 147334
Tr 1245 106398 56997
Tr 107411 85674 133171
Tr 1000 131650 7642
Tr 103478 134184 77434
Tr 18153 126046 147512
Tr 85487 145806 135624
Tr 38954 146057 63410
Tr 147570 120982 143717
Tr 40192 105434 6709
Tr 93006 134660 138733
Tr 97680 144750 107818
Tr 143883 94149 138080
Tr 2965 134183 35234
Tr 2966 35234 134183
Tr 146567 8319 118832
Tr 122034 50037 133460
Tr 59238 66363 59240
Tr 66864 97313 550
Tr 141789 21429 21426
Tr 143430 147309 121477
Tr 118373 39966 118372
Tr 52769 135942 134133
Tr 40005 86180 119127
Tr 120334 8415 82148
Tr 67280 30709 133108
Tr 56197 133108 30709
Tr 98734 91094 143004
Tr 134560 128295 121581
Tr 40867 146928 40868
Tr 145351 138668 145601
Tr 115243 116323 142533
Tr 76182 111369 76183
Tr 40032 53600 99457
Tr 145656 123031 143330
Tr 106776 35056 143879
Tr 115154 84052 35896
Tr 89667 81389 101739
Tr 104978 104980 128529
Tr 40674 40673 122055
Tr 4028 4030 4027
Tr 100844 4028 4027
Tr 102155 123396 99101
Tr 137812 143273 133563
Tr 134310 134311 138234
Tr 20772 126348 146409
Tr 66887 111369 66888
Tr 9611 9609 101337
Tr 38902 78190 38900
Tr 129817 67357 46971
Tr 126183 17841 64394
Tr 92478 122836 92477
Tr 57891 140383 105801
Tr 137589 68795 104540
Tr 132413 144492 141803
Tr 126281 85134 123719
Tr 139360 115667 140125
Tr 40490 98921 116472
Tr 3125 100259 3127
Tr 146093 132870 18775
Tr 42358 68893 81958
Tr 51828 111104 147431
Tr 91173 26054 103311
Tr 147394 73926 135580
Tr 7158 91031 85815
Tr 44647 62529 66298
Tr 44780 44781 57022
Tr 145338 24805 113612
Tr 73178 140535 73180
Tr 79237 104584 145988
Tr 49879 37585 37584
Tr 111932 20999 78004
Tr 22378 106752 13090
Tr 143261 132814 67946
Tr 128881 94271 124023
Tr 113380 134323 116716
Tr 114711 11434 114710
Tr 45790 94370 25443
Tr 75503 133978 7506
Tr 45611 95786 15355
Tr 109414 132644 132643
Tr 21592 21593 60593
Tr 99644 139232 141391
Tr 144084 142792 143981
Tr 140100 140101 134535
Tr 52330 25441 79277
Tr 104912 102404 118848
Tr 119892 51414 51415
Tr 67881 47920 29956
Tr 5424 129225 37670
Tr 137954 106864 106867
Tr 28182 83436 106812
Tr 136179 136180 146321
Tr 137395 137396 145105
Tr 140935 109580 109294
Tr 135589 118589 107314
Tr 25312 10209 10208
Tr 123795 137647 137648
Tr 134551 29404 97502
Tr 3858 29453 3857
Tr 130354 127210 68787
Tr 144494 92687 100318
Tr 6508 71159 124682
Tr 146047 115709 125514
Tr 67462 122856 67464
Tr 125750 87754 125749
Tr 105590 130715 35450
Tr 50541 130888 23400
Tr 83189 132130 144445
Tr 1593 68175 68177
Tr 105963 99493 88139
Tr 121079 117020 95371
Tr 28930 71808 72882
Tr 99049 139873 99050
Tr 134514 118422 125675
Tr 37415 113062 53231
Tr 140849 94143 138209
Tr 119454 138326 133055
Tr 88309 96276 25279
Tr 109821 7705 7706
Tr 46907 144343 130989
Tr 60629 68464 47237
Tr 81305 30641 30642
Tr 134074 70445 56480
Tr 64450 64447 135415
Tr 3751 145281 146061
Tr 135245 123670 67264
Tr 64594 52080 52082
Tr 140624 127545 117551
Tr 19598 14454 14456
Tr 10528 132997 71475
Tr 145513 45701 120203
Tr 17340 26488 69281
Tr 41470 141901 104963
Tr 110682 146280 103749
Tr 111740 97598 62899
Tr 85725 83710 118374
Tr 113747 112608 47863
Tr 106163 141713 142327
Tr 4283 103742 145283
Tr 12017 134453 79252
Tr 12641 95299 22283
Tr 38208 14899 143190
Tr 108166 2982 2979
Tr 134378 144304 1629
Tr 76072 76074 100666
Tr 24014 105568 94750
Tr 111928 92254 133512
Tr 136925 146878 123987
Tr 110341 103038 8500
Tr 62753 85231 85230
Tr 53225 73495 140479
Tr 115412 127455 113789
Tr 97709 82749 71594
Tr 93114 86641 39483
Tr 63970 118179 91984
Tr 100189 74034 121612
Tr 92192 146517 75577
Tr 16533 105993 124516
Tr 98997 19914 4292
Tr 98774 65424 37157
Tr 131563 118809 120429
Tr 42635 135002 144135
Tr 23507 83738 83737
Tr 132416 86303 144119
Tr 84328 7812 27109
Tr 141715 1652 145531
Tr 129191 123674 74376
Tr 115522 54942 30852
Tr 4522 72004 4523
Tr 31978 147231 143434
Tr 41433 74093 109294
Tr 96141 117639 135017
Tr 138353 23228 145512
Tr 98169 139488 91267
Tr 84052 115154 115156
Tr 46270 19118 19120
Tr 142229 97053 13317
Tr 57429 22354 130010
Tr 88271 73693 35426
Tr 14131 14130 140143
Tr 117020 90199 95371
Tr 132935 132936 104927
Tr 138720 111486 99782
Tr 115416 5863 124965
Tr 112369 138766 141983
Tr 144343 143984 94853
Tr 35683 92123 23628
Tr 113548 83953 133514
Tr 87150 141676 87151
Tr 128798 70841 135765
Tr 110895 139954 94080
Tr 38043 38046 86033
Tr 38044 86033 38046
Tr 22852 139906 66525
Tr 61030 61029 120000
Tr 29035 82505 11989
Tr 105016 92768 40260
Tr 141855 54897 26584
Tr 45912 32540 32537
Tr 109998 84983 26435
Tr 142445 143246 128657
Tr 131627 142952 141401
Tr 80443 43170 85134
Tr 109547 123034 3075
Tr 13767 137443 124587
Tr 80077 47648 78506
Tr 72427 72426 145158
Tr 109848 24032 90198
Tr 98571 110803 15119
Tr 104534 146635 104535
Tr 145446 110929 95313
Tr 50920 63333 128679
Tr 106936 43262 108716
Tr 70299 93891 140219
Tr 146282 31143 125398
Tr 95927 70519 133551
Tr 121375 133456 121473
Tr 50051 67810 112769
Tr 75383 105463 56823
Tr 90263 112681 105551
Tr 104631 120035 70041
Tr 107074 59423 12619
Tr 10048 45059 147049
Tr 100022 132338 117010
Tr 75015 44769 126262
Tr 24057 144342 130793
Tr 117886 75053 28859
Tr 140591 123693 72407
Tr 98693 98653 124197
Tr 140422 117281 137958
Tr 79311 101077 79312
Tr 36631 138676 145591
Tr 45759 131323 126234
Tr 145827 147344 123008
Tr 94554 132612 14003
Tr 96743 93434 1341
Tr 96126 145874 147487
Tr 91653 120989 134508
Tr 110311 132445 109002
Tr 54715 142416 146831
Tr 114660 28916 28918
Tr 142545 120906 128959
Tr 131043 125049 147227
Tr 2707 2706 97750
Tr 44202 11800 11799
Tr 21072 137231 21071
Tr 91039 63123 12669
Tr 100910 57593 35276
Tr 136666 67210 99597
Tr 136777 23633 98340
Tr 129890 93180 129889
Tr 113268 139970 74959
Tr 58742 146696 58745
Tr 108117 144698 144791
Tr 127241 121454 146704
Tr 20257 57941 57943
Tr 23925 114874 122636
Tr 77743 42513 22775
Tr 40445 91655 81156
Tr 12157 119441 53619
Tr 60205 54837 97873
Tr 102710 138075 130524
Tr 112386 12357 74519
Tr 456 19551 137461
Tr 147020 106692 50318
Tr 139705 24770 103329
Tr 125931 137121 43218
Tr 121336 147120 121335
Tr 128824 38264 133210
Tr 53782 107818 110420
Tr 138178 28623 86989
Tr 57382 35386 57384
Tr 96516 145610 123153
Tr 117502 120611 115091
Tr 142854 94454 94456
Tr 9616 119260 9614
Tr 33809 103809 7581
Tr 104606 20008 94373
Tr 135996 135997 78877
Tr 50215 50064 50065
Tr 106492 106491 81112
Tr 124983 144776 124982
Tr 38031 38029 26388
Tr 89723 105565 90402
Tr 96728 87526 87527
Tr 97856 89815 121425
Tr 38605 105006 38603
Tr 50310 132510 50311
Tr 147086 98991 112014
Tr 118806 87915 146250
Tr 127470 120162 140887
Tr 3091 57041 27954
Tr 76433 102388 102881
Tr 14066 14068 129813
Tr 23649 117173 12791
Tr 29329 145756 144291
Tr 39908 39910 59185
Tr 46016 120085 21671
Tr 90602 132997 119326
Tr 7060 7062 79322
Tr 69725 24220 24219
Tr 26424 80760 54789
Tr 85692 50336 72885
Tr 130140 117869 126617
Tr 824 42513 77743
Tr 31028 58245 58246
Tr 67255 139844 139442
Tr 23724 23726 83336
Tr 132557 126003 92763
Tr 80096 104370 125305
Tr 134231 96978 134232
Tr 75736 143627 137490
Tr 144989 143434 147231
Tr 142095 111046 127684
Tr 144950 111442 10574
Tr 132176 143332 132177
Tr 84968 24838 130403
Tr 117884 115268 117885
Tr 4292 19914 66781
Tr 127795 95635 142329
Tr 26143 71559 62889
Tr 54118 116181 79279
Tr 54118 79279 79276
Tr 8616 4195 9552
Tr 24560 47977 24558
Tr 106536 124529 93643
Tr 123830 107473 114636
Tr 140743 130897 116009
Tr 134070 10533 130716
Tr 112153 138376 146350
Tr 138395 116015 116016
Tr 114190 75226 75227
Tr 47332 119178 117120
Tr 147215 73507 147216
Tr 133937 143328 111727
Tr 34724 31831 33697
Tr 30887 146704 6004
Tr 55085 146915 143169
Tr 85652 141074 21377
Tr 143781 142809 131930
Tr 117895 45268 132071
Tr 49578 95628 16556
Tr 99296 136120 120760
Tr 94716 95488 95011
Tr 142 128611 124214
Tr 141900 30529 104953
Tr 132598 118054 124912
Tr 123888 123889 133350
Tr 125599 146363 121245
Tr 99397 68890 101976
Tr 104773 84609 43257
Tr 105412 98667 135511
Tr 27483 27482 102236
Tr 125721 123507 100976
Tr 97368 146792 97878
Tr 38595 59925 38593
Tr 83580 133637 136585
Tr 59484 41434 101622
Tr 115927 141556 124962
Tr 146154 107632 144348
Tr 125836 43803 140009
Tr 51272 86820 43268
Tr 133434 13295 13296
Tr 76605 134641 137199
Tr 4050 61439 4049
Tr 146994 129975 142664
Tr 123754 128273 1567
Tr 18999 100696 25340
Tr 116661 147112 140052
Tr 135716 123475 137639
Tr 26515 110550 80639
Tr 141520 127593 101467
Tr 89080 126233 80636
Tr 21316 98091 21318
Tr 43257 19409 127270
Tr 117154 109965 70456
Tr 82757 137007 65313
Tr 123853 125473 144283
Tr 118295 95108 120948
Tr 47743 111692 47742
Tr 99198 8887 99199
Tr 119695 34324 119696
Tr 122368 15779 145912
Tr 5907 143388 105705
Tr 115448 92621 118290
Tr 82655 16921 105673
Tr 9161 120967 133399
Tr 143805 57140 146969
Tr 129983 135081 77432
Tr 139835 140581 99984
Tr 139179 143212 146292
Tr 136905 121551 48371
Tr 65846 91709 134139
Tr 143940 143024 11151
Tr 32428 32429 96165
Tr 7631 7629 105057
Tr 132221 27724 72965
Tr 109508 146611 109342
Tr 118815 147204 145172
Tr 101889 77022 39017
Tr 144418 134914 102518
Tr 79249 30505 54402
Tr 105830 103664 64614
Tr 142278 145933 60354
Tr 136608 96877 136607
Tr 42625 145823 42627
Tr 84528 13702 67969
Tr 110594 39339 38037
Tr 143044 4738 22003
Tr 26560 26558 18212
Tr 139742 38030 138080
Tr 121105 124163 119654
Tr 44801 129905 44802
Tr 73495 145559 140479
Tr 27097 132122 136513
Tr 41958 23183 96729
Tr 108407 28535 99703
Tr 7061 7060 145448
Tr 20819 111948 111947
Tr 124206 83425 108287
Tr 89302 108584 122049
Tr 46790 142377 109877
Tr 6467 86806 109899
Tr 129667 98948 98949
Tr 102473 982 126773
Tr 26855 26853 68085
Tr 141546 69438 81770
Tr 125622 113917 101888
Tr 125525 99378 32431
Tr 141551 111815 136341
Tr 128733 133465 128734
Tr 136246 143476 105948
Tr 6809 59051 46958
Tr 98817 101215 144403
Tr 82041 82040 134840
Tr 77019 77017 15650
Tr 59239 66363 59238
Tr 9791 128392 99927
Tr 133011 122068 141272
Tr 128730 144865 128731
Tr 139965 115431 59671
Tr 105738 74049 64455
Tr 122125 50541 127751
Tr 122256 10100 99335
Tr 21463 18028 144613
Tr 89224 109467 55724
Tr 140234 147346 53287
Tr 129184 42076 139892
Tr 147094 143033 147522
Tr 90004 90005 132992
Tr 114541 46627 25303
Tr 33767 129180 19851
Tr 142097 147344 145827
Tr 106305 82711 143548
Tr 85923 129315 24286
Tr 140573 52135 147532
Tr 103957 107358 107359
Tr 28632 53356 100088
Tr 1601 130050 1600
Tr 147233 112766 112767
Tr 77160 24303 37934
Tr 4777 113784 121292
Tr 109370 1529 135297
Tr 20010 115113 20008
Tr 137482 121444 126301
Tr 74995 60234 97486
Tr 20969 19660 147028
Tr 27726 27724 146110
Tr 122843 120986 131061
Tr 106395 141135 110074
Tr 41156 22793 63992
Tr 18475 81500 18478
Tr 115959 5589 126272
Tr 114707 9457 58823
Tr 15450 145016 66628
Tr 116330 39286 90154
Tr 146089 129394 80786
Tr 136437 64348 146340
Tr 22169 136909 49386
Tr 140032 137352 140970
Tr 9136 127406 119275
Tr 127426 37167 140673
Tr 78900 102025 102027
Tr 128128 5456 37641
Tr 50299 50297 33869
Tr 125185 141758 136620
Tr 102208 78780 69466
Tr 70069 104535 87331
Tr 32768 123081 74533
Tr 115440 13593 104169
Tr 77665 53917 62231
Tr 85878 138477 95298
Tr 147297 51414 99300
Tr 110560 130946 110561
Tr 125491 113609 135234
Tr 133551 145456 109367
Tr 133913 140735 108252
Tr 147557 117896 119916
Tr 86294 94462 131437
Tr 83143 142614 144867
Tr 137286 139587 143915
Tr 49208 122029 36458
Tr 90721 78763 71272
Tr 139527 96153 54944
Tr 141564 115420 138787
Tr 147396 147015 74787
Tr 143817 112748 137660
Tr 59991 39978 126106
Tr 130488 108267 122016
Tr 137586 80762 134376
Tr 100487 143366 143422
Tr 141286 111636 136230
Tr 107047 140413 139834
Tr 140002 146032 64776
Tr 4258 126794 126974
Tr 56558 74655 128032
Tr 140722 34174 38925
Tr 10543 10546 134987
Tr 61476 132086 61473
Tr 106439 143832 106440
Tr 135786 5070 5072
Tr 124479 136469 80784
Tr 52116 95819 65913
Tr 113757 145005 56420
Tr 34030 146483 96855
Tr 93531 109916 109917
Tr 38534 65839 132992
Tr 114166 63400 81645
Tr 128586 119488 132986
Tr 20220 20222 110071
Tr 79896 138528 126295
Tr 146360 141688 127918
Tr 147484 61906 127822
Tr 66750 42720 42722
Tr 134304 42183 123545
Tr 145988 144840 54005
Tr 34455 30505 79249
Tr 135111 69935 69936
Tr 26996 29264 19694
Tr 29243 29242 49782
Tr 98330 126762 70047
Tr 111661 59687 90582
Tr 135406 130614 15471
Tr 82998 122531 99014
Tr 64859 122029 42486
Tr 122504 104510 108273
Tr 135736 141330 110615
Tr 116272 135306 139731
Tr 37877 95626 146822
Tr 145770 6173 113056
Tr 85860 110095 44043
Tr 54054 122258 54055
Tr 134797 129979 125659
Tr 147130 128380 136346
Tr 142839 62137 116042
Tr 123291 138551 144207
Tr 78389 1537 78390
Tr 131714 100429 144055
Tr 137946 127395 127394
Tr 81373 81375 11738
Tr 28259 8387 132882
Tr 36769 7572 88627
Tr 64948 66298 102734
Tr 98028 25379 130736
Tr 133277 144433 21687
Tr 78187 75385 139016
Tr 138130 138131 135320
Tr 121962 26589 137890
Tr 24367 37608 96623
Tr 110441 93502 79475
Tr 124838 89366 106873
Tr 131073 88130 98282
Tr 134463 134465 146135
Tr 20536 20534 83819
Tr 110446 47466 22076
Tr 127715 26481 127257
Tr 55854 65247 55855
Tr 13668 102571 34168
Tr 120008 128735 140329
Tr 101417 44203 19239
Tr 87311 129930 85187
Tr 108968 110685 139347
Tr 147336 128882 143950
Tr 36910 60557 92630
Tr 132521 91683 121806
Tr 132540 143651 128007
Tr 117191 127187 54132
Tr 134223 78966 42476
Tr 131406 28410 41943
Tr 26099 48988 91011
Tr 52055 55904 55903
Tr 103524 103523 86871
Tr 105219 89917 139864
Tr 53527 136170 53528
Tr 139565 128653 46323
Tr 109665 112972 145010
Tr 39860 35735 142417
Tr 121898 93140 96854
Tr 9542 44931 35084
Tr 117159 136662 115100
Tr 117392 28340 53528
Tr 120386 130896 130895
Tr 115425 40860 105760
Tr 5019 141946 141598
Tr 101025 122178 105520
Tr 82938 147369 82939
Tr 74980 80213 80212
Tr 82106 72242 100429
Tr 146747 137156 48513
Tr 39434 103173 91522
Tr 100891 106057 23837
Tr 146881 102060 102061
Tr 88332 134166 67379
Tr 145349 137744 147450
Tr 130597 91012 103194
Tr 1795 81523 1797
Tr 146291 140875 143740
Tr 134912 146235 143068
Tr 31689 31688 142630
Tr 146388 111042 134815
Tr 138450 31533 143519
Tr 141390 142159 29733
Tr 18136 69771 51737
Tr 140152 123289 102645
Tr 14565 88200 88199
Tr 138177 147415 52904
Tr 46593 115885 92415
Tr 71584 106970 146622
Tr 46855 46857 123009
Tr 80810 68453 130597
Tr 119864 22895 22892
Tr 56113 137422 56114
Tr 87988 75417 16595
Tr 121522 120609 147214
Tr 26558 69725 24219
Tr 118600 52829 140329
Tr 139457 143658 143659
Tr 9194 54848 45680
Tr 142858 66294 97602
Tr 96929 96927 102818
Tr 2027 25832 25831
Tr 72234 115659 110210
Tr 10755 10754 130763
Tr 27375 68666 84197
Tr 39439 39438 44753
Tr 66033 16886 16883
Tr 27766 54360 59667
Tr 59185 117364 39908
Tr 50796 144845 82682
Tr 141087 22546 59360
Tr 116963 115785 106674
Tr 143706 87931 140716
Tr 147304 137083 147428
Tr 147502 126070 135465
Tr 129126 64405 137259
Tr 89909 147006 116002
Tr 145604 143177 64794
Tr 107082 119605 107083
Tr 5560 60029 5561
Tr 139059 132597 133435
Tr 147144 128116 36094
Tr 41991 45055 124110
Tr 125135 114450 145084
Tr 15304 89728 34584
Tr 119931 86054 136555
Tr 107203 2942 2905
Tr 139991 27134 73231
Tr 22221 46672 147089
Tr 147249 143229 36975
Tr 113657 135888 135889
Tr 12422 115834 54830
Tr 85691 39001 48083
Tr 8708 53688 92052
Tr 36506 73858 49763
Tr 136883 142646 143880
Tr 142565 85428 147410
Tr 138121 122730 126775
Tr 7119 103338 146309
Tr 111977 108681 99429
Tr 67620 67619 136369
Tr 111195 104764 50219
Tr 122097 57781 57784
Tr 85443 102428 147338
Tr 55714 23183 52023
Tr 1518 10208 89348
Tr 24765 24767 71893
Tr 99755 115190 115191
Tr 5777 60710 80098
Tr 28685 62709 28686
Tr 145699 87222 87220
Tr 131614 122745 122746
Tr 145958 104621 134470
Tr 69474 145968 140759
Tr 50299 72047 50297
Tr 80786 117311 146089
Tr 747 54468 749
Tr 123647 123776 118105
Tr 109969 19517 117173
Tr 42538 64124 120022
Tr 105824 145133 30954
Tr 80693 38892 38891
Tr 125736 124764 142335
Tr 146315 111551 146940
Tr 123267 92875 59052
Tr 138523 145564 140297
Tr 116716 147381 33538
Tr 98285 134542 56558
Tr 38865 19793 113420
Tr 146534 114670 119264
Tr 60854 14742 51632
Tr 4612 145600 147566
Tr 144527 99449 146894
Tr 2807 88293 23659
Tr 30490 98105 24943
Tr 127539 130264 146830
Tr 86806 121518 143375
Tr 133044 65120 115303
Tr 143366 47823 89758
Tr 59869 143690 144764
Tr 133772 146310 75067
Tr 105828 84150 99786
Tr 95989 126408 57577
Tr 19992 84744 19993
Tr 115349 119203 141755
Tr 11983 58995 11982
Tr 145202 69879 128339
Tr 143339 144175 39720
Tr 145858 137293 21007
Tr 145753 106679 15003
Tr 82832 89655 114689
Tr 113018 107281 139899
Tr 136340 36201 8171
Tr 43095 79199 7909
Tr 125336 125335 122098
Tr 136584 141878 141233
Tr 15481 44343 15479
Tr 79346 87902 121384
Tr 39949 39950 34256
Tr 139138 89382 13350
Tr 147036 91010 35260
Tr 129889 93180 82361
Tr 128290 74744 126376
Tr 124346 95981 95980
Tr 67207 143502 143501
Tr 9959 108047 23105
Tr 135727 125192 33892
Tr 45093 19053 8141
Tr 123881 42664 121117
Tr 55089 144312 40270
Tr 33934 17526 17524
Tr 140639 125564 138905
Tr 19670 19672 115302
Tr 142109 114900 145519
Tr 89324 122411 140659
Tr 93531 111313 105677
Tr 52057 133246 142724
Tr 135059 127564 128813
Tr 100767 98239 98240
Tr 58018 101490 95412
Tr 14565 33988 88200
Tr 131566 94941 131567
Tr 24841 82546 144886
Tr 55575 55070 24764
Tr 24212 128425 142026
Tr 14507 102766 106579
Tr 26220 116249 75617
Tr 55102 121800 110463
Tr 85171 20188 9084
Tr 120228 129667 98949
Tr 65137 107555 24725
Tr 124344 111596 95739
Tr 131981 31602 131982
Tr 133151 128384 145836
Tr 130087 145196 139790
Tr 52911 141022 139571
Tr 7689 83526 29455
Tr 36549 56685 130057
Tr 126118 53080 53079
Tr 146482 143538 113083
Tr 138655 65557 134557
Tr 132588 60121 97102
Tr 145649 143980 49313
Tr 147414 128785 114416
Tr 48392 133102 48391
Tr 35742 145752 35741
Tr 107581 13558 130423
Tr 141551 146710 144439
Tr 137496 139718 83019
Tr 39395 25349 87306
Tr 82917 81433 26214
Tr 109884 93147 24433
Tr 71122 71124 109003
Tr 37367 43263 106936
Tr 114549 12364 35432
Tr 91483 91484 52500
Tr 37657 88610 37658
Tr 88174 52813 132551
Tr 4873 141976 104689
Tr 128643 23201 23202
Tr 132915 6960 6963
Tr 88974 146759 145806
Tr 111416 60037 62800
Tr 124218 146945 96604
Tr 73740 106555 46902
Tr 147213 147270 147082
Tr 119864 22892 123947
Tr 12792 95127 119097
Tr 106427 144079 146040
Tr 78414 100848 25236
Tr 54086 119060 142636
Tr 115301 7345 88768
Tr 31131 43805 43804
Tr 145746 36233 146327
Tr 24144 126051 120473
Tr 146132 138427 108051
Tr 3603 49344 3601
Tr 122315 103396 80816
Tr 13118 13115 71073
Tr 8168 36201 136340
Tr 103550 113027 106333
Tr 113165 146677 89873
Tr 66684 136519 88850
Tr 102860 101350 147421
Tr 84334 51112 89663
Tr 97020 39410 140774
Tr 114091 123179 145729
Tr 145190 133234 146643
Tr 74417 98969 74418
Tr 135253 106692 147020
Tr 41339 29503 96037
Tr 3474 3476 121632
Tr 26424 54789 115739
Tr 125017 41927 144009
Tr 147527 102260 79263
Tr 120622 147334 67040
Tr 122328 35417 35418
Tr 118662 109524 109525
Tr 134609 120418 75719
Tr 144746 125737 107594
Tr 141242 21648 146628
Tr 50292 50293 50294
Tr 99753 79513 39635
Tr 139311 107356 48154
Tr 41275 96776 144723
Tr 103738 115403 62531
Tr 121343 56551 102007
Tr 105555 121578 105556
Tr 28863 28862 2905
Tr 117789 46742 46740
Tr 43594 140148 107796
Tr 77149 77148 431
Tr 144124 120884 120883
Tr 82836 70370 83102
Tr 136979 21065 77945
Tr 117250 120121 132007
Tr 146573 6233 25341
Tr 74531 81665 138986
Tr 96522 24835 109681
Tr 13090 22379 22378
Tr 65196 114199 124855
Tr 134972 77415 92914
Tr 100039 73018 130681
Tr 143196 145987 133977
Tr 109616 145678 109617
Tr 8680 136740 30222
Tr 21990 21988 137109
Tr 67584 43385 2840
Tr 59074 122110 143129
Tr 109886 76269 134859
Tr 45027 27028 27029
Tr 76615 101511 76120
Tr 5760 132483 79883
Tr 57214 18293 57216
Tr 1601 1600 66045
Tr 7803 144967 144968
Tr 143352 16895 146934
Tr 45303 91145 91143
Tr 43527 120700 43526
Tr 84162 84161 71872
Tr 141433 146494 98326
Tr 95585 81020 51590
Tr 30888 30887 6003
Tr 142031 141582 126625
Tr 3931 98076 103680
Tr 98932 64841 66620
Tr 132288 75564 92791
Tr 97502 50979 134551
Tr 55967 106675 55969
Tr 11158 127385 146991
Tr 125228 125229 138069
Tr 147567 47340 47342
Tr 121092 99644 141391
Tr 128930 15330 15329
Tr 123180 10783 26228
Tr 98734 131772 91094
Tr 143880 142646 145726
Tr 80033 80034 132882
Tr 16352 117244 78811
Tr 99214 146244 42036
Tr 25552 147139 17084
Tr 83523 147193 108225
Tr 95992 129966 96193
Tr 96499 144120 52918
Tr 128316 110785 113638
Tr 141260 71756 99037
Tr 145810 10587 138483
Tr 31023 79144 31022
Tr 87251 140689 86519
Tr 122987 116050 82026
Tr 145798 128845 111316
Tr 90619 95068 32475
Tr 124206 18171 101480
Tr 143307 126454 142515
Tr 66143 66144 86603
Tr 117232 137711 60152
Tr 79645 64233 79644
Tr 40052 14783 122523
Tr 134964 101325 70962
Tr 98816 101215 98817
Tr 70840 50860 102270
Tr 144409 140306 84077
Tr 134814 144178 89458
Tr 135392 142698 127760
Tr 41086 55382 45324
Tr 76058 110346 76057
Tr 125314 3421 146916
Tr 139445 24164 44332
Tr 98218 98219 46615
Tr 86705 24057 118753
Tr 145473 106579 135495
Tr 112832 64575 7153
Tr 146660 46594 64035
Tr 24246 35269 115443
Tr 42854 147335 52004
Tr 43858 83364 144070
Tr 120086 108577 142157
Tr 126002 139373 126001
Tr 93520 119586 28468
Tr 132208 92117 121455
Tr 56278 50740 17498
Tr 142100 74597 140102
Tr 138691 92662 127102
Tr 120605 139719 137458
Tr 38413 70173 26575
Tr 137080 141163 118628
Tr 90425 15000 95549
Tr 72762 146734 147558
Tr 123179 123178 146456
Tr 140528 142574 13859
Tr 141369 41718 101110
Tr 29265 19694 29264
Tr 71132 45026 16155
Tr 30280 93430 30279
Tr 29057 48444 85632
Tr 142912 103176 103177
Tr 104845 102995 79014
Tr 138840 22043 22045
Tr 88227 82389 77763
Tr 83426 94397 83425
Tr 55437 61857 75349
Tr 123684 11786 120064
Tr 95989 63734 126408
Tr 41800 127168 131279
Tr 134422 24409 29712
Tr 665 32581 666
Tr 133603 133868 138084
Tr 120755 136577 91620
Tr 7772 145498 58688
Tr 84796 43894 116052
Tr 133044 133074 115303
Tr 125646 93960 99966
Tr 64119 145523 65156
Tr 46082 14476 30842
Tr 144083 101721 75296
Tr 142179 38868 38867
Tr 130316 84926 140717
Tr 116800 124875 98930
Tr 38314 9790 117022
Tr 147186 146987 146439
Tr 63605 99048 77633
Tr 134857 40008 40006
Tr 129715 82807 109867
Tr 134127 134128 114902
Tr 116049 82024 116050
Tr 46615 77229 61368
Tr 61874 117549 69978
Tr 145330 118106 36494
Tr 111044 143686 98772
Tr 131039 127456 113380
Tr 77160 17590 33926
Tr 114652 113270 71462
Tr 142236 115102 86964
Tr 138019 8592 147332
Tr 11948 144957 41241
Tr 139428 144680 51375
Tr 118689 118688 122732
Tr 108762 102988 97195
Tr 144541 124840 145395
Tr 127591 146431 40218
Tr 140999 89284 135453
Tr 71190 832 48192
Tr 133774 83591 144157
Tr 76121 45610 34438
Tr 139877 59363 142001
Tr 109234 22285 114870
Tr 84425 37940 126191
Tr 139911 138721 44856
Tr 129094 143239 53123
Tr 146115 42220 59365
Tr 71705 71703 6590
Tr 100387 73008 73989
Tr 91064 13304 13302
Tr 129143 129142 104392
Tr 45027 27030 27028
Tr 89469 135867 130410
Tr 71823 79004 50551
Tr 80938 80940 95812
Tr 73732 116573 56725
Tr 102884 122331 102885
Tr 37372 132174 19061
Tr 109747 120176 139281
Tr 32149 16274 95521
Tr 71351 42935 132373
Tr 147482 140327 87516
Tr 145203 27559 27562
Tr 14373 14374 88025
Tr 115431 97836 59671
Tr 72051 103985 103986
Tr 34168 102571 59052
Tr 142305 2746 135123
Tr 62134 104313 63058
Tr 75331 11456 81511
Tr 125209 123004 110389
Tr 31879 58981 58982
Tr 48858 96473 26681
Tr 113541 68389 81734
Tr 146748 110821 85291
Tr 116052 39463 75847
Tr 109846 109848 147480
Tr 86820 27137 115975
Tr 105665 129953 115057
Tr 83821 145661 46689
Tr 134277 146282 97856
Tr 137942 93823 145183
Tr 114252 2808 2807
Tr 52371 64799 52369
Tr 61832 19724 35866
Tr 114099 110530 109127
Tr 131040 51732 107667
Tr 61119 138569 61120
Tr 83560 93972 143658
Tr 35881 112590 35884
Tr 39283 109191 39280
Tr 129047 8286 141481
Tr 90091 107768 90092
Tr 79719 128379 124816
Tr 46853 113516 11605
Tr 124521 11680 30308
Tr 145980 122886 147176
Tr 20726 33360 141856
Tr 65254 58690 58689
Tr 67438 124374 67437
Tr 95993 146633 133370
Tr 20866 133233 126343
Tr 120079 114938 107311
Tr 106895 106896 55049
Tr 15980 78004 88687
Tr 3031 96302 140243
Tr 109314 82026 109316
Tr 69588 142229 116736
Tr 122480 125984 83249
Tr 73051 87627 14087
Tr 58622 35045 35043
Tr 32571 89813 112616
Tr 1392 102114 1389
Tr 78086 42788 78176
Tr 132426 119617 38192
Tr 125123 137232 124988
Tr 96423 128503 129941
Tr 34934 34936 34933
Tr 116265 142042 147399
Tr 90435 133217 43054
Tr 44074 145781 136708
Tr 113931 12039 140675
Tr 114806 112600 26276
Tr 122350 76247 140378
Tr 9980 145900 109519
Tr 137984 1530 102926
Tr 82383 71422 128382
Tr 146781 138978 73208
Tr 40575 42893 99057
Tr 65094 19782 51778
Tr 3575 129341 6431
Tr 136757 64506 138070
Tr 22791 103092 6884
Tr 141699 103083 73318
Tr 13518 13517 68741
Tr 144548 127045 126953
Tr 87557 145902 45307
Tr 133714 29529 54978
Tr 101129 97776 97777
Tr 38584 71087 147113
Tr 108790 94472 104047
Tr 119618 26599 10160
Tr 69853 107637 69854
Tr 123550 118395 136278
Tr 129299 33460 138788
Tr 91416 111809 133387
Tr 6605 131026 31013
Tr 143834 37754 121751
Tr 70232 91221 96183
Tr 71437 43663 54401
Tr 28508 139300 146143
Tr 121957 134227 140670
Tr 142997 113590 138830
Tr 135820 18250 36799
Tr 108448 101760 143172
Tr 41221 61584 26338
Tr 119475 72321 40580
Tr 48154 132683 48722
Tr 16595 102857 61006
Tr 6914 97232 81273
Tr 144744 106472 135993
Tr 143356 127607 127408
Tr 110106 110105 143793
Tr 142785 145077 135807
Tr 79012 22025 79539
Tr 72126 5834 117528
Tr 138598 76213 129577
Tr 138882 20078 131736
Tr 43594 104424 104425
Tr 34154 34155 135124
Tr 63603 138953 63605
Tr 136360 27873 134030
Tr 144007 76644 98174
Tr 117984 62342 131803
Tr 26741 118028 118934
Tr 17494 18106 123500
Tr 139446 80811 46387
Tr 18512 145017 21365
Tr 141511 114169 9511
Tr 64813 37040 96524
Tr 145441 11058 61554
Tr 111559 86821 58993
Tr 9728 128157 139560
Tr 80627 137190 147494
Tr 17470 24046 82176
Tr 109851 132633 144318
Tr 132540 146141 104568
Tr 132911 131067 143138
Tr 142842 59749 27271
Tr 116646 116644 130437
Tr 147017 144265 130842
Tr 115372 74461 115371
Tr 19834 112869 144059
Tr 28852 147274 127613
Tr 133687 146419 133686
Tr 17370 36758 135146
Tr 138213 140730 65359
Tr 45084 98767 7900
Tr 18999 109995 100696
Tr 61278 146129 26033
Tr 68601 92093 92092
Tr 74797 95909 50300
Tr 98893 137271 15009
Tr 2790 147028 19660
Tr 145750 144376 95422
Tr 139995 142678 99509
Tr 145971 123207 123206
Tr 140047 138535 63122
Tr 127554 127556 115843
Tr 136513 132122 79836
Tr 111293 143265 144358
Tr 85598 111157 120142
Tr 78118 136439 146340
Tr 94733 37525 7316
Tr 137184 122295 132153
Tr 141523 71427 71428
Tr 107991 105187 111068
Tr 130340 98665 2708
Tr 145089 112475 135552
Tr 144951 38349 142816
Tr 139231 122564 102488
Tr 19238 99814 46274
Tr 113086 106015 95865
Tr 50942 132755 98973
Tr 112058 133576 139689
Tr 146908 73101 143792
Tr 86057 145809 86058
Tr 98924 140482 144655
Tr 124509 91540 105434
Tr 71070 124137 134604
Tr 52572 119836 120385
Tr 50095 83722 100437
Tr 130475 70242 147572
Tr 136650 147441 106629
Tr 117365 138148 130541
Tr 146116 136503 146117
Tr 29578 36909 110701
Tr 85336 91011 72734
Tr 50920 119513 53490
Tr 59995 36930 88735
Tr 61763 135472 12573
Tr 64348 136437 107501
Tr 43084 143850 43087
Tr 131982 133214 9169
Tr 61677 128764 104037
Tr 899 140492 39105
Tr 123746 7729 42378
Tr 101501 138774 124350
Tr 144413 126623 8796
Tr 19259 80414 138542
Tr 142152 139159 144249
Tr 14770 66076 27107
Tr 37850 118512 118510
Tr 137127 144023 33662
Tr 145133 145677 145678
Tr 119360 139860 49961
Tr 92139 139402 22304
Tr 84227 19984 103519
Tr 55436 129656 55437
Tr 123365 101095 101094
Tr 72429 146335 118950
Tr 110170 110171 41214
Tr 117227 76917 128938
Tr 18276 125047 73330
Tr 140718 141824 85732
Tr 58326 106668 127306
Tr 62117 95500 118359
Tr 52310 22979 144579
Tr 102925 139630 50459
Tr 146046 101327 144919
Tr 115277 32510 136960
Tr 147395 130785 92713
Tr 145950 106838 127708
Tr 73978 73976 91046
Tr 121583 3212 18581
Tr 3766 3764 134927
Tr 35234 2963 2965
Tr 66702 19274 66703
Tr 41359 109410 2038
Tr 146982 132690 98781
Tr 110560 110561 79282
Tr 71521 92995 145366
Tr 7301 137384 7300
Tr 75616 127998 131317
Tr 52446 60480 60481
Tr 29548 29549 51731
Tr 79135 147480 109848
Tr 28429 119625 28430
Tr 20947 122266 20946
Tr 33413 33412 147223
Tr 78216 72321 105452
Tr 17701 143900 144201
Tr 34424 142166 138591
Tr 118527 33486 137397
Tr 146129 69020 26032
Tr 134176 47885 134175
Tr 142848 60446 147115
Tr 127295 135183 109102
Tr 66944 87381 66943
Tr 135599 50308 48524
Tr 136748 73247 97642
Tr 4738 129432 130505
Tr 146593 143545 95446
Tr 84746 23754 139895
Tr 147333 20510 27248
Tr 121266 113678 145786
Tr 146678 137797 79614
Tr 60568 69765 124332
Tr 73037 73067 73066
Tr 26750 34720 26752
Tr 35434 35431 12364
Tr 146100 7699 64135
Tr 140999 135452 26850
Tr 121126 116525 120424
Tr 4610 45348 47759
Tr 100493 8868 100494
Tr 18246 113434 11552
Tr 138667 79475 93502
Tr 95931 147336 95933
Tr 9658 9656 82367
Tr 89719 89721 141405
Tr 129178 144218 2535
Tr 141925 146618 99002
Tr 126616 91444 57393
Tr 89991 63563 89725
Tr 116511 108357 120438
Tr 99969 124003 132758
Tr 14102 28419 92650
Tr 70857 70855 112706
Tr 143604 29768 29767
Tr 46086 7487 61367
Tr 147209 147000 41366
Tr 140737 24043 111168
Tr 115885 143698 90196
Tr 86319 109925 68284
Tr 144448 14407 105112
Tr 144021 53942 65437
Tr 73349 138873 107322
Tr 122970 82193 70752
Tr 110846 134688 110847
Tr 110768 147507 117176
Tr 10129 43816 17293
Tr 145914 36793 73806
Tr 106088 19431 19430
Tr 144463 146168 128698
Tr 46805 119480 100205
Tr 43069 146027 43068
Tr 13060 100527 13061
Tr 107800 51751 93317
Tr 30270 146043 134396
Tr 78627 142734 96762
Tr 45231 45233 145437
Tr 128442 132561 132562
Tr 63429 23054 18223
Tr 121949 115633 80920
Tr 7744 7747 77592
Tr 14929 26996 19694
Tr 56717 4879 4878
Tr 123369 147429 81639
Tr 142116 128558 111905
Tr 123951 125707 1640
Tr 65120 7342 115303
Tr 146790 14374 14373
Tr 39652 39653 77040
Tr 55568 121257 123406
Tr 1584 1628 101461
Tr 140209 28899 84790
Tr 147271 117546 114516
Tr 115396 19647 77989
Tr 85419 104674 121936
Tr 123466 117418 146524
Tr 133526 73062 141049
Tr 81076 30229 135897
Tr 147137 45913 56374
Tr 59873 63106 19599
Tr 37052 37053 37055
Tr 100533 27533 136376
Tr 61719 64021 70397
Tr 46941 26218 91338
Tr 104609 9800 9802
Tr 143615 130780 115415
Tr 120201 128513 143531
Tr 140835 85593 85596
Tr 48532 16023 55858
Tr 145050 37169 123142
Tr 27606 146358 90944
Tr 114209 127441 4800
Tr 146700 134933 147571
Tr 5855 137450 144919
Tr 41382 78173 23138
Tr 67395 67393 68594
Tr 32591 46239 147562
Tr 7254 85976 42069
Tr 104169 116388 7686
Tr 135932 133161 39273
Tr 131845 135990 90469
Tr 17035 117907 17038
Tr 64531 139461 141467
Tr 135428 55053 147315
Tr 13452 145719 13453
Tr 125609 42506 73873
Tr 88198 22793 38356
Tr 19990 136710 19988
Tr 48623 80383 447
Tr 87557 45307 80610
Tr 130660 89797 145491
Tr 129833 27532 92715
Tr 72561 47842 47841
Tr 138813 32273 69847
Tr 61333 47763 79538
Tr 142473 82776 134351
Tr 42878 25770 1955
Tr 68140 68142 90998
Tr 15534 35082 47883
Tr 84238 113208 63058
Tr 108852 48331 77649
Tr 133083 55426 28056
Tr 13710 60655 9574
Tr 101131 130135 37242
Tr 141433 141431 146494
Tr 67867 19947 146352
Tr 84181 82492 96709
Tr 44486 93044 123606
Tr 108230 131623 130661
Tr 116784 126041 87661
Tr 136616 147418 143400
Tr 122782 45595 45597
Tr 17160 59746 98471
Tr 69765 60567 120836
Tr 71530 34655 140862
Tr 140624 117551 8891
Tr 133357 20968 67059
Tr 50310 118908 132510
Tr 142828 87994 126996
Tr 120579 53032 82045
Tr 145163 26695 110610
Tr 119719 72047 72046
Tr 100308 75770 117978
Tr 95628 25972 16556
Tr 124084 51146 51144
Tr 72862 135489 60394
Tr 26502 138689 85008
Tr 43311 73076 94586
Tr 92949 110019 121614
Tr 65619 6433 15026
Tr 139128 101335 138272
Tr 138246 133936 131113
Tr 8161 138705 101457
Tr 51706 123348 29451
Tr 54862 14299 146084
Tr 75648 86868 120472
Tr 126448 126447 86175
Tr 135175 144499 146828
Tr 65313 64989 102131
Tr 4522 58688 145498
Tr 117679 107723 140886
Tr 147130 98532 98531
Tr 67996 96242 81778
Tr 112941 129606 129607
Tr 61048 103655 48617
Tr 97001 117251 133813
Tr 147003 138551 69896
Tr 133145 134362 118631
Tr 112380 119817 127396
Tr 136958 75182 22670
Tr 138466 106015 113086
Tr 79263 46160 79261
Tr 141034 74971 82328
Tr 79860 144057 22139
Tr 11730 123787 124895
Tr 117257 115875 120164
Tr 106333 113027 126170
Tr 82514 56218 94402
Tr 146315 143980 145757
Tr 42928 96668 71455
Tr 105904 97403 5439
Tr 27821 27823 142687
Tr 72913 18105 122017
Tr 52535 74376 123674
Tr 95323 145762 71672
Tr 119078 146547 13685
Tr 3322 59396 102181
Tr 127371 46284 100759
Tr 27307 85287 27310
Tr 70601 85184 144876
Tr 86069 94646 137346
Tr 122353 78686 120827
Tr 893 31886 72101
Tr 40741 50734 40739
Tr 48677 53120 46556
Tr 138356 143330 132857
Tr 11977 81409 54078
Tr 112314 74955 139228
Tr 106317 145066 106960
Tr 105350 118807 118934
Tr 44351 43640 130487
Tr 36345 11752 95957
Tr 138873 89211 146707
Tr 87356 95175 103467
Tr 28159 131073 119741
Tr 104039 83122 65652
Tr 140811 132560 84071
Tr 116785 106446 106445
Tr 52117 144720 147561
Tr 84079 90550 118020
Tr 127689 108258 122404
Tr 82639 94635 108399
Tr 90563 50763 106740
Tr 56561 117944 12678
Tr 56899 26590 12655
Tr 39508 94470 30049
Tr 132252 132251 133770
Tr 70554 70556 35923
Tr 110103 44748 44746
Tr 132875 101433 101434
Tr 54216 134626 117135
Tr 56399 85797 43573
Tr 131333 138067 137271
Tr 142665 142229 14925
Tr 144998 131528 116964
Tr 16892 87848 63320
Tr 4847 18220 18221
Tr 120744 25487 62931
Tr 80731 80730 121712
Tr 34488 37232 37235
Tr 612 100921 100920
Tr 128510 146837 140695
Tr 23780 63464 53675
Tr 144084 94616 85185
Tr 137638 146922 92995
Tr 80411 123990 143293
Tr 145257 57224 114405
Tr 76132 135648 5375
Tr 84465 107374 125873
Tr 145726 125642 146867
Tr 68643 25899 68644
Tr 139256 136946 139750
Tr 98924 79594 140482
Tr 11800 124038 90327
Tr 142283 122427 138977
Tr 107908 141666 141549
Tr 147351 112149 95323
Tr 27429 76922 128509
Tr 55529 78557 96591
Tr 118906 119420 96396
Tr 116824 115453 111090
Tr 115851 88224 88223
Tr 128376 36728 137372
Tr 147004 132675 132983
Tr 147123 34164 131698
Tr 122500 88790 114905
Tr 113773 123318 88600
Tr 114799 20410 2967
Tr 98139 107115 45430
Tr 11611 147488 147095
Tr 137676 140529 145045
Tr 69924 85474 123918
Tr 123661 126776 134242
Tr 122395 27779 118840
Tr 97587 53107 103981
Tr 137205 113006 136477
Tr 21987 137109 21988
Tr 114119 110056 98691
Tr 147555 118140 114884
Tr 127909 134775 142012
Tr 14426 66723 14425
Tr 21685 21687 103477
Tr 145486 141771 30160
Tr 139910 82889 113686
Tr 77041 130767 98733
Tr 85878 38966 38968
Tr 98287 26559 26557
Tr 120916 131467 131466
Tr 115790 145294 3070
Tr 109367 109368 114143
Tr 145008 147327 106606
Tr 56443 93130 105767
Tr 96252 138899 88431
Tr 123590 134930 45662
Tr 51518 50864 14000
Tr 45303 91143 51747
Tr 96563 137745 57953
Tr 116208 135115 123373
Tr 118893 67150 137707
Tr 144620 144621 146677
Tr 133235 62974 112785
Tr 122769 23021 46235
Tr 36784 57469 110692
Tr 20823 23493 95311
Tr 103654 142448 111316
Tr 35621 123783 43640
Tr 4358 140694 4356
Tr 95616 35174 95618
Tr 10666 142758 143294
Tr 146660 64033 42180
Tr 95323 78938 145762
Tr 132130 40246 42105
Tr 35393 99227 82616
Tr 94061 28542 125142
Tr 135648 55345 83819
Tr 60440 60441 51125
Tr 59592 114013 110610
Tr 103021 139936 103023
Tr 24562 76566 24561
Tr 72054 109824 39824
Tr 45189 134776 144119
Tr 55635 42864 13299
Tr 145980 147176 146009
Tr 141213 138790 80251
Tr 111060 15170 137095
Tr 107489 107488 106516
Tr 146261 107916 47714
Tr 136753 14606 14604
Tr 114608 6280 147574
Tr 81755 81756 65871
Tr 145263 146266 147321
Tr 144439 100373 141551
Tr 75868 121844 96626
Tr 85324 95769 143114
Tr 30745 44175 130765
Tr 67033 3463 91335
Tr 145078 102785 122078
Tr 124737 122566 147110
Tr 143514 46794 11847
Tr 2930 86780 119829
Tr 146902 74300 139992
Tr 145242 72939 107468
Tr 138148 117529 142596
Tr 52613 52615 52612
Tr 144906 50667 138097
Tr 139422 143530 25652
Tr 139856 62331 140136
Tr 9778 134836 6809
Tr 90151 23805 135610
Tr 85415 55212 41713
Tr 83135 12327 95833
Tr 147411 90303 90302
Tr 133404 313 130078
Tr 78852 45682 32709
Tr 84607 141437 84608
Tr 96056 61823 80369
Tr 8814 75793 32268
Tr 131047 116635 127576
Tr 102682 124385 129351
Tr 76750 104141 47253
Tr 93244 81372 20853
Tr 100915 137653 31177
Tr 80767 5405 145203
Tr 76910 76912 123938
Tr 129980 112149 147469
Tr 86683 86682 40481
Tr 70047 145280 127945
Tr 82324 36535 145185
Tr 113266 119773 142277
Tr 88304 61029 120001
Tr 136465 61708 59011
Tr 6530 50985 119014
Tr 110635 125051 116724
Tr 143237 135775 143236
Tr 73737 100202 80316
Tr 101930 139793 85951
Tr 55501 52739 143623
Tr 25125 73088 73087
Tr 106344 64079 119617
Tr 32033 146031 103903
Tr 35488 35490 115316
Tr 38238 114197 18251
Tr 64311 99806 99805
Tr 6751 36834 64260
Tr 127421 13958 147447
Tr 25175 76206 118530
Tr 46086 136420 138243
Tr 146607 138453 137788
Tr 147246 59186 134984
Tr 58207 41848 83734
Tr 4666 119654 143468
Tr 82340 54566 124337
Tr 13612 118916 141387
Tr 136174 24742 136175
Tr 39793 39791 127424
Tr 146444 21457 127579
Tr 125684 125685 143672
Tr 118318 55885 106536
Tr 105326 105324 145489
Tr 147561 144437 50159
Tr 84649 54305 140506
Tr 82451 107662 117299
Tr 126463 125640 125638
Tr 98311 33285 54226
Tr 97166 97165 146777
Tr 124530 65298 116957
Tr 27393 127615 78081
Tr 111359 111358 126228
Tr 96149 7295 84423
Tr 46283 105798 23968
Tr 130355 33256 122067
Tr 137606 137607 38275
Tr 131508 73534 129125
Tr 127282 44824 42506
Tr 92151 136266 143927
Tr 142159 134678 28822
Tr 86631 115374 86993
Tr 16440 93042 142369
Tr 34819 30406 34820
Tr 72478 43751 122830
Tr 42358 42357 42355
Tr 142582 136104 5777
Tr 144806 124552 13999
Tr 127735 119419 33952
Tr 43850 143795 107906
Tr 34076 30595 31231
Tr 141195 145086 100871
Tr 77724 77723 79896
Tr 123723 96316 135375
Tr 38948 113768 138872
Tr 64105 97230 99775
Tr 42893 42894 108009
Tr 135923 131975 144721
Tr 70928 140666 141799
Tr 29710 47124 47125
Tr 28093 88398 86701
Tr 54938 12758 56029
Tr 143359 142022 2943
Tr 90227 9418 138938
Tr 99334 145438 67958
Tr 104709 144486 108322
Tr 137858 128307 84623
Tr 116875 140197 143916
Tr 130771 91915 122277
Tr 145820 30492 129608
Tr 138836 52264 129198
Tr 146752 115991 101429
Tr 1542 120334 134632
Tr 142860 62455 126113
Tr 142031 91074 67672
Tr 140453 9101 129438
Tr 45702 134663 45701
Tr 60152 120212 60153
Tr 72862 99311 143321
Tr 53163 105454 105452
Tr 53531 53533 142062
Tr 96139 94181 144726
Tr 30750 125998 125997
Tr 16052 132911 77878
Tr 140262 147388 143160
Tr 83595 121315 139434
Tr 101609 9791 99927
Tr 20552 64295 64217
Tr 12356 12730 54620
Tr 11083 144952 146172
Tr 146103 20575 20572
Tr 146141 146203 104568
Tr 94837 140155 121097
Tr 51390 5617 21881
Tr 128990 143687 38565
Tr 98774 19269 24483
Tr 144383 140062 126064
Tr 23164 78030 23166
Tr 102393 17121 17119
Tr 54075 28169 28170
Tr 94472 104048 104047
Tr 131634 131635 104713
Tr 140273 100155 141394
Tr 141576 143426 9802
Tr 52262 52265 42055
Tr 127978 50375 146187
Tr 127636 136314 124123
Tr 16638 142522 129168
Tr 128007 143651 106318
Tr 106979 129678 55514
Tr 141301 105406 57569
Tr 126420 86004 86006
Tr 135372 113267 60354
Tr 7445 49679 83888
Tr 26378 26375 56578
Tr 80869 71821 3943
Tr 82464 76685 1133
Tr 145086 78877 135997
Tr 146658 115489 132198
Tr 136373 44613 144109
Tr 134885 74553 135121
Tr 85748 56840 95269
Tr 96132 122932 135572
Tr 77703 42712 42714
Tr 95176 92380 92379
Tr 141075 26114 146422
Tr 104210 21440 69149
Tr 20892 36800 20890
Tr 76685 141682 133304
Tr 86927 117688 110526
Tr 11232 334 11235
Tr 42309 70458 86590
Tr 142997 138830 98967
Tr 37740 6069 31844
Tr 71807 29653 125420
Tr 135448 135447 117792
Tr 136407 18241 137461
Tr 73018 15481 15480
Tr 16453 72203 16454
Tr 108358 46187 46186
Tr 43704 49104 43705
Tr 142297 70916 56764
Tr 132624 51173 146536
Tr 137688 135146 114668
Tr 137792 147071 112398
Tr 30098 138772 30097
Tr 123492 130657 123493
Tr 119300 138038 142037
Tr 145333 135770 45860
Tr 121678 132244 113311
Tr 56641 136144 142549
Tr 145293 60684 86927
Tr 57314 140159 141743
Tr 60444 146996 60446
Tr 54882 145738 54885
Tr 140124 145470 77163
Tr 109998 26436 84983
Tr 62144 113322 62142
Tr 14993 134701 91622
Tr 27363 84633 142595
Tr 100755 141162 139317
Tr 87001 24943 98105
Tr 106703 93180 82347
Tr 114099 114098 110530
Tr 99403 126603 36401
Tr 79906 130950 88113
Tr 28857 117886 28859
Tr 89873 146677 144621
Tr 137757 138452 10933
Tr 93994 21459 21457
Tr 99265 35302 145156
Tr 16031 74891 103801
Tr 118727 93570 9082
Tr 128628 114328 139593
Tr 138911 55571 147321
Tr 98353 74676 114572
Tr 40712 40709 56506
Tr 106131 69344 54288
Tr 91083 127925 133581
Tr 28417 28416 142957
Tr 92092 92093 53658
Tr 140463 69942 69943
Tr 144812 26740 26738
Tr 124829 124830 8383
Tr 51074 146412 100186
Tr 126301 3011 22869
Tr 34279 131078 74398
Tr 85230 64453 131748
Tr 138844 83818 45989
Tr 12157 147165 131977
Tr 146445 129979 132392
Tr 31839 70829 66559
Tr 125222 100453 123112
Tr 60330 73869 73868
Tr 68898 83097 26444
Tr 58939 30928 30927
Tr 23658 114252 23659
Tr 147043 141736 143691
Tr 125736 135825 107594
Tr 131245 136333 126400
Tr 24518 51047 17908
Tr 89137 74836 136731
Tr 80078 80077 73066
Tr 90564 71023 109235
Tr 124583 143729 143119
Tr 63752 33085 95943
Tr 44584 17943 146864
Tr 126165 75182 136958
Tr 74234 46878 143255
Tr 104845 79013 14325
Tr 62947 146363 62946
Tr 140757 37973 140696
Tr 26750 42042 34720
Tr 37452 4982 119408
Tr 108853 113399 95596
Tr 80389 22792 80390
Tr 73031 108880 127547
Tr 81644 81647 83413
Tr 16477 63849 15081
Tr 130393 97534 138343
Tr 59328 147472 115369
Tr 144403 4196 135739
Tr 10416 26054 86477
Tr 9675 79338 88685
Tr 42767 43574 43573
Tr 90394 15380 19938
Tr 95935 125810 133373
Tr 95225 96592 48692
Tr 77333 84758 105609
Tr 108130 10895 138167
Tr 65040 65038 72498
Tr 144623 142228 131153
Tr 147541 131775 126206
Tr 131635 77757 70838
Tr 72177 78433 130738
Tr 1639 73087 73086
Tr 121523 121522 137424
Tr 143080 124277 99046
Tr 140198 146168 142173
Tr 139601 122733 8701
Tr 95218 84722 106772
Tr 34137 52215 125125
Tr 20237 20235 147079
Tr 144004 131348 58502
Tr 60642 8796 126623
Tr 125192 49715 28566
Tr 41156 22792 22793
Tr 108900 129385 142234
Tr 145009 25422 64684
Tr 68977 101536 140098
Tr 84675 147367 80892
Tr 73388 35585 141485
Tr 139572 109712 120827
Tr 32686 56399 56397
Tr 112082 112083 112081
Tr 98851 73478 70287
Tr 104604 144269 147007
Tr 87849 119359 88861
Tr 111767 111768 121891
Tr 7931 35522 41214
Tr 117752 121103 135751
Tr 58561 52372 20220
Tr 146657 114656 114657
Tr 102128 102127 141004
Tr 119406 133078 44200
Tr 134360 141444 27992
Tr 70338 19083 70339
Tr 75754 15000 128450
Tr 145779 101332 21690
Tr 100212 138987 118097
Tr 97539 17706 24841
Tr 131870 97731 89324
Tr 68195 68194 15732
Tr 145991 39069 143327
Tr 137463 74497 138091
Tr 18330 86475 109731
Tr 80731 121712 143804
Tr 120787 116252 123872
Tr 122367 141660 141661
Tr 45610 76121 45609
Tr 71684 9428 75217
Tr 316 132405 129520
Tr 118616 3452 138629
Tr 138769 4855 24115
Tr 91210 142182 35927
Tr 78481 20817 50597
Tr 120080 31041 106054
Tr 9648 53776 34922
Tr 134061 43068 92662
Tr 78227 42350 89168
Tr 24144 144483 24145
Tr 84893 146286 141806
Tr 12298 83447 12301
Tr 137031 115287 144964
Tr 110597 45410 35902
Tr 114641 103720 62236
Tr 145454 124682 116715
Tr 81165 62543 127883
Tr 83853 126906 136387
Tr 63690 92470 17966
Tr 82830 101826 147459
Tr 146578 146362 141261
Tr 68317 68318 69314
Tr 121644 68587 99894
Tr 99510 99509 142678
Tr 142897 135489 81193
Tr 146761 146762 114605
Tr 3697 129783 118198
Tr 133350 98508 145562
Tr 136799 61867 19684
Tr 43232 144017 118674
Tr 27644 105343 50141
Tr 144707 118510 118511
Tr 121236 118410 140178
Tr 61708 47638 59011
Tr 142882 90117 98663
Tr 145172 71264 71265
Tr 112082 112081 45050
Tr 112083 45050 112081
Tr 136273 39637 76505
Tr 143561 87182 87181
Tr 129776 14645 14647
Tr 131657 117978 75770
Tr 147502 126072 126070
Tr 115303 65120 52349
Tr 144964 121517 102349
Tr 41480 41481 102249
Tr 93972 136806 143659
Tr 64017 140759 64015
Tr 68437 146599 131705
Tr 82286 146508 124917
Tr 137836 127850 76034
Tr 25656 16935 100176
Tr 133202 18542 94462
Tr 36745 25979 24148
Tr 135390 125997 86197
Tr 109628 122416 124549
Tr 145953 55327 45626
Tr 39779 142351 37900
Tr 136561 120545 119254
Tr 15608 143083 146971
Tr 120152 111507 113479
Tr 31223 17487 17486
Tr 142163 113500 115644
Tr 27655 39556 39557
Tr 124282 90784 142482
Tr 46371 49405 49406
Tr 31027 139676 1332
Tr 132269 29745 135359
Tr 140419 22154 136804
Tr 59851 11042 73808
Tr 74234 143143 16896
Tr 25505 58044 64222
Tr 146002 51681 132395
Tr 68646 71493 71494
Tr 79954 70251 18914
Tr 123930 38922 123476
Tr 11629 11631 25560
Tr 84688 104055 147191
Tr 71883 138184 123968
Tr 36459 100747 49209
Tr 147116 118001 128919
Tr 46042 88838 128147
Tr 55038 125707 124711
Tr 35766 100280 144911
Tr 86249 116737 117112
Tr 73822 73824 104020
Tr 141606 23569 46848
Tr 67942 49790 58940
Tr 135416 24148 30955
Tr 36769 114009 7572
Tr 21690 109808 58881
Tr 22309 90352 32312
Tr 26445 26444 26443
Tr 21842 145147 64243
Tr 79818 127773 127774
Tr 53658 31651 14848
Tr 29890 29889 102522
Tr 18800 108782 124060
Tr 108693 463 29832
Tr 96492 45809 5112
Tr 42827 16590 28243
Tr 108069 33129 33128
Tr 90403 40511 40534
Tr 18976 7907 7906
Tr 18663 18664 60989
Tr 52593 146423 22893
Tr 53144 105876 98288
Tr 147051 118388 123190
Tr 71194 3921 88958
Tr 132266 115563 32929
Tr 70298 66296 127357
Tr 41517 127776 57627
Tr 117529 117364 59186
Tr 105994 92881 92879
Tr 104186 87548 83580
Tr 116426 5114 137198
Tr 122073 3114 116397
Tr 117608 114873 112873
Tr 144115 130049 3000
Tr 35810 131419 132265
Tr 90955 90956 21694
Tr 130105 10713 38644
Tr 146159 143758 124877
Tr 94574 5591 38285
Tr 28453 146909 101557
Tr 110763 127420 110764
Tr 146434 125413 3054
Tr 123614 133847 133846
Tr 131212 14155 136622
Tr 39975 44673 94805
Tr 130589 108720 132342
Tr 86573 117847 127418
Tr 117582 65321 40813
Tr 142084 103825 125195
Tr 123704 16469 145258
Tr 60221 60222 143467
Tr 18939 105960 119372
Tr 139450 16816 24571
Tr 112872 59095 27502
Tr 87742 61897 126982
Tr 55715 52388 14325
Tr 74597 130156 140298
Tr 21701 21703 50516
Tr 44906 145998 44908
Tr 125783 120028 42948
Tr 109877 142377 114590
Tr 133463 61416 133925
Tr 59917 23528 11406
Tr 9324 45055 41991
Tr 90452 84259 3584
Tr 111713 71781 91732
Tr 146171 121254 11084
Tr 99161 59376 47866
Tr 4047 4049 4048
Tr 142575 118566 141600
Tr 9658 82367 67395
Tr 144101 144318 117198
Tr 20817 20820 50597
Tr 45579 121522 147214
Tr 132602 80557 132573
Tr 137835 46319 116391
Tr 89311 76099 147195
Tr 86735 128346 4179
Tr 130811 41037 137462
Tr 139579 131196 139508
Tr 5589 33863 126272
Tr 131035 36277 111639
Tr 84371 138408 147440
Tr 43850 43848 143795
Tr 133044 115303 7342
Tr 146567 8322 29038
Tr 95571 11826 11827
Tr 141188 66509 61362
Tr 19120 19119 107886
Tr 99914 113048 114586
Tr 18893 98681 69519
Tr 61737 35300 98400
Tr 109711 33057 146598
Tr 123951 1641 80255
Tr 123001 76487 140277
Tr 76121 141450 45609
Tr 19514 141943 88429
Tr 144881 78209 74556
Tr 141548 145319 145819
Tr 146642 108961 71189
Tr 22852 108283 108284
Tr 64285 107255 64286
Tr 126322 105914 83431
Tr 139254 21221 104360
Tr 131690 138102 127626
Tr 86394 86396 145533
Tr 138919 122006 118112
Tr 43816 10128 17293
Tr 64387 57061 103338
Tr 84539 71055 133470
Tr 13060 43221 100527
Tr 147566 127635 4613
Tr 25263 25266 85765
Tr 124218 96604 96605
Tr 141548 12959 12960
Tr 8299 134612 107964
Tr 114591 141487 135385
Tr 130152 80016 138431
Tr 123115 93288 99427
Tr 90571 64728 133966
Tr 51620 51619 63494
Tr 40718 59908 40720
Tr 117562 54286 69344
Tr 115491 14384 14387
Tr 63042 81565 29454
Tr 18223 61101 61102
Tr 109196 58326 139161
Tr 6431 6434 3575
Tr 145782 147568 136808
Tr 1822 97636 96115
Tr 95407 136491 93630
Tr 137558 112231 95274
Tr 133576 140261 124499
Tr 50126 57054 57051
Tr 119644 103943 41470
Tr 141313 114077 141314
Tr 137569 107511 139820
Tr 140221 66694 146157
Tr 23790 23787 33237
Tr 131720 64577 140527
Tr 58247 64774 146717
Tr 100228 43752 13030
Tr 127809 104649 104650
Tr 94522 73920 19962
Tr 100222 133145 34060
Tr 127991 111045 114359
Tr 99786 84150 105827
Tr 122098 16915 57781
Tr 89466 19581 19579
Tr 108453 83327 20616
Tr 50087 90111 85004
Tr 13371 51047 112860
Tr 91691 91690 135448
Tr 98767 141698 132819
Tr 147522 68574 147094
Tr 137932 79581 145759
Tr 143701 54325 119827
Tr 122486 129080 5160
Tr 87333 122698 146661
Tr 138085 93074 142820
Tr 18218 33239 33241
Tr 53369 53371 61161
Tr 79726 30008 37204
Tr 86321 16139 144199
Tr 4742 138573 139133
Tr 110061 110062 123034
Tr 103825 107608 125195
Tr 8035 3664 135589
Tr 91221 80977 96183
Tr 141423 108947 110251
Tr 105619 92949 121614
Tr 71178 147530 93936
Tr 142712 123392 26720
Tr 143882 73141 127363
Tr 143707 122285 122286
Tr 93949 137427 111675
Tr 107906 127739 71711
Tr 77509 135637 61056
Tr 6515 6518 55164
Tr 136745 139765 6214
Tr 138323 62253 99689
Tr 30664 30662 133999
Tr 56318 137910 56319
Tr 146529 145273 145250
Tr 38069 47452 48846
Tr 104568 143415 43232
Tr 70742 94248 141125
Tr 25768 78336 13993
Tr 82596 132773 50660
Tr 134461 114471 43430
Tr 123180 130986 30812
Tr 133244 21751 83465
Tr 122166 17525 60566
Tr 88684 79337 122180
Tr 57087 70665 86559
Tr 135564 131623 108230
Tr 142844 15921 31554
Tr 41300 51272 48655
Tr 145765 85981 146384
Tr 50763 75200 45050
Tr 111767 2193 2195
Tr 62810 101921 33656
Tr 64840 64838 22449
Tr 11232 21476 56935
Tr 13893 108566 13895
Tr 97398 60537 106798
Tr 87849 90947 119359
Tr 84979 34643 52949
Tr 108069 49984 127950
Tr 140823 140661 88775
Tr 146090 93949 111675
Tr 22005 22004 30670
Tr 97671 2812 132604
Tr 884 136161 132330
Tr 20289 134574 30499
Tr 17573 17571 113649
Tr 36452 145033 141525
Tr 12801 12802 49809
Tr 144781 40820 107380
Tr 14770 59895 66076
Tr 56668 48803 28328
Tr 44799 44802 127870
Tr 112564 78241 75789
Tr 135548 123466 146524
Tr 3293 2913 74263
Tr 129781 45990 129782
Tr 86262 86261 31567
Tr 20536 103905 20534
Tr 69185 69186 63269
Tr 141552 115200 84726
Tr 139729 68234 146242
Tr 90186 17669 145778
Tr 141404 98881 13401
Tr 98445 140834 107425
Tr 50063 28182 50064
Tr 135315 68635 106789
Tr 128500 103867 144630
Tr 61048 135419 45478
Tr 61913 125130 68264
Tr 76349 92111 141361
Tr 110294 78935 128377
Tr 3676 69332 87512
Tr 115196 7948 43417
Tr 102742 146575 10955
Tr 83019 12459 83544
Tr 56841 56839 80167
Tr 84612 3736 78899
Tr 75463 118216 142338
Tr 15371 4027 99856
Tr 58126 143715 60395
Tr 70941 44807 105579
Tr 128731 144638 123745
Tr 37264 38985 100833
Tr 48613 73469 74542
Tr 11521 66998 55463
Tr 82677 145930 145468
Tr 131961 127929 83454
Tr 100238 100239 127723
Tr 87287 10816 90149
Tr 36800 120449 20890
Tr 132983 96341 147004
Tr 86103 66518 147549
Tr 60814 130602 81603
Tr 117639 42762 135017
Tr 84892 142660 129359
Tr 101987 134644 101988
Tr 32734 7745 67567
Tr 122021 118112 118113
Tr 139184 144694 139185
Tr 96368 126868 134733
Tr 53370 53369 145034
Tr 145162 137937 6211
Tr 129418 145137 102759
Tr 100698 135545 133750
Tr 144225 131239 79680
Tr 72317 36494 138966
Tr 99450 70362 38709
Tr 103021 117518 125419
Tr 135841 133574 42375
Tr 116302 97940 21297
Tr 91557 37 20140
Tr 87333 119382 49911
Tr 116252 81212 81213
Tr 41927 45896 75340
Tr 77244 77245 26372
Tr 131577 134129 59779
Tr 94679 137731 141920
Tr 141341 111702 19240
Tr 146153 1022 1024
Tr 38828 64553 38829
Tr 111638 136138 111639
Tr 84446 140220 119112
Tr 75868 96626 142808
Tr 102466 146372 5008
Tr 36117 19857 42651
Tr 122027 101516 145494
Tr 45122 98293 45120
Tr 34601 145194 104371
Tr 92642 129363 99954
Tr 140552 77939 128257
Tr 65581 49613 145610
Tr 146765 25938 114239
Tr 5236 52494 5235
Tr 61370 121623 111536
Tr 88989 72882 142734
Tr 20035 16258 16260
Tr 112639 125794 131611
Tr 39714 60145 122910
Tr 66655 147564 17418
Tr 100845 83384 15288
Tr 86941 73500 74746
Tr 57404 57406 33155
Tr 11853 102263 102264
Tr 84612 64875 84611
Tr 95142 73868 45785
Tr 141473 77126 9193
Tr 18302 122683 5488
Tr 145008 142528 42427
Tr 135914 118277 128288
Tr 96665 72634 72636
Tr 108214 98374 118564
Tr 140528 13859 135726
Tr 129867 124590 48746
Tr 64031 64030 105981
Tr 62931 25487 113565
Tr 136162 125226 128693
Tr 146108 67946 104097
Tr 132281 120504 146576
Tr 142029 132843 70419
Tr 133456 22029 29129
Tr 147047 145564 83831
Tr 59424 70525 19188
Tr 6638 58476 6639
Tr 144152 147569 144940
Tr 79268 81923 35281
Tr 28998 141292 28995
Tr 45210 16038 7821
Tr 77721 133025 137363
Tr 94047 130476 133081
Tr 143297 108451 107449
Tr 83912 83913 90106
Tr 114873 144253 120098
Tr 87078 131713 85237
Tr 129336 65685 116213
Tr 105999 138530 125714
Tr 139066 73304 140527
Tr 84888 52830 146505
Tr 44233 34640 143463
Tr 123523 95463 34348
Tr 23461 107619 48536
Tr 143093 80634 14279
Tr 143685 112869 112870
Tr 137262 137263 46371
Tr 118732 146095 30957
Tr 82928 90909 147320
Tr 145506 112330 146849
Tr 9758 126450 9760
Tr 98573 35138 33125
Tr 13022 56397 80095
Tr 126067 102991 145525
Tr 143801 139709 92714
Tr 144614 143761 82171
Tr 48807 98777 83381
Tr 76743 131758 80912
Tr 66836 112282 118157
Tr 4844 112864 4843
Tr 127208 75130 68789
Tr 139335 42285 18829
Tr 134501 138809 147182
Tr 131716 135798 11764
Tr 26489 90900 123174
Tr 138202 73616 95313
Tr 83135 60971 12327
Tr 14881 62228 56319
Tr 125374 66530 29709
Tr 146114 147537 147366
Tr 56508 98930 31532
Tr 132099 141872 2272
Tr 137174 53906 21507
Tr 111753 106755 135802
Tr 95259 133246 52057
Tr 133952 133951 105068
Tr 11785 11783 11784
Tr 63157 52728 52729
Tr 40380 93377 96530
Tr 23291 101814 83154
Tr 141887 138950 122499
Tr 142748 145121 50394
Tr 141237 45754 36996
Tr 100221 60886 116005
Tr 34541 34539 88146
Tr 127946 145177 47640
Tr 113222 5076 87675
Tr 76615 59824 102346
Tr 125374 56768 66530
Tr 132353 79413 142959
Tr 112741 105877 83699
Tr 72245 111675 111674
Tr 6614 124609 7729
Tr 54868 62327 54867
Tr 95989 57577 57579
Tr 144934 143609 78511
Tr 143939 24765 48873
Tr 35590 37791 37790
Tr 133933 433 39156
Tr 54615 96232 54616
Tr 47198 88838 46043
Tr 118605 138643 108272
Tr 95556 99783 134727
Tr 77635 29714 44793
Tr 116002 22237 144174
Tr 39581 125683 135116
Tr 128477 128478 33429
Tr 27692 69101 27694
Tr 7300 122835 118800
Tr 86559 109734 57086
Tr 110171 71379 7931
Tr 145506 146849 112331
Tr 135442 33351 17063
Tr 14535 126280 145515
Tr 112529 146849 38035
Tr 51751 64184 118848
Tr 12398 46877 121203
Tr 103003 146309 103338
Tr 144996 19116 19115
Tr 42524 20278 18867
Tr 129145 139585 134659
Tr 47713 47714 107916
Tr 133901 10767 30348
Tr 107801 145331 107803
Tr 129594 83974 89536
Tr 115057 129953 110420
Tr 144495 12866 24656
Tr 146410 84745 84743
Tr 146390 50981 103760
Tr 119061 61728 23610
Tr 100778 136903 66277
Tr 24361 81929 136372
Tr 125226 105472 141591
Tr 132395 111195 146002
Tr 131543 51126 131544
Tr 120870 55427 55429
Tr 56252 147283 23439
Tr 106363 106361 74578
Tr 103810 105300 119475
Tr 8616 9552 147041
Tr 95826 117054 141225
Tr 34819 34820 30409
Tr 26950 85172 26953
Tr 146232 140315 145197
Tr 84638 63697 63695
Tr 74672 81986 49701
Tr 145570 147223 130773
Tr 144942 14784 47857
Tr 147358 40354 18455
Tr 55693 89102 45098
Tr 121568 74398 131078
Tr 75617 42128 142812
Tr 73858 64176 49762
Tr 94485 15765 65277
Tr 106629 142829 136650
Tr 99415 67522 67521
Tr 5240 61404 140029
Tr 53581 129131 53580
Tr 77327 143173 140757
Tr 144321 141003 109378
Tr 18019 30787 100089
Tr 107191 45362 45991
Tr 136884 50091 50093
Tr 50355 91474 91475
Tr 26952 26950 110400
Tr 145486 25742 106707
Tr 89421 18205 97312
Tr 147219 80219 132351
Tr 144751 134373 44232
Tr 78864 116553 106960
Tr 86225 86783 40675
Tr 112387 41521 56968
Tr 135579 143816 92247
Tr 109795 32975 107602
Tr 5151 125254 5153
Tr 130160 139320 144006
Tr 18581 18580 136568
Tr 105112 14407 14408
Tr 42456 117518 110260
Tr 103867 113568 144630
Tr 60461 6045 6043
Tr 52657 142117 75969
Tr 147129 143314 140566
Tr 30025 91402 54120
Tr 68896 20029 20027
Tr 129772 47145 52051
Tr 140047 65957 97168
Tr 131061 136283 140748
Tr 136460 143325 14970
Tr 126113 68566 92017
Tr 62586 145622 78858
Tr 143644 147326 146356
Tr 142587 39722 27050
Tr 50830 36997 121424
Tr 21427 53988 53989
Tr 131469 118397 96240
Tr 30225 46548 119973
Tr 31093 97985 97986
Tr 59870 113803 59871
Tr 127886 40198 92262
Tr 146734 138498 70964
Tr 128446 128447 124778
Tr 29231 29233 100799
Tr 118495 107140 138652
Tr 116886 97776 101130
Tr 71181 116075 68966
Tr 145199 142028 145418
Tr 116313 37830 37829
Tr 136396 138082 92321
Tr 136867 79295 144584
Tr 16719 142316 51852
Tr 99934 73193 59348
Tr 68993 127961 145569
Tr 92601 124869 141284
Tr 136572 139045 143673
Tr 144166 122523 144942
Tr 144960 75802 115700
Tr 82984 17738 77550
Tr 142341 96917 19904
Tr 120202 66807 121610
Tr 130989 62135 46907
Tr 121292 136875 102875
Tr 94887 132012 127304
Tr 135080 135685 68316
Tr 62124 128733 62122
Tr 61464 84225 61466
Tr 41414 46270 101039
Tr 120601 104538 147281
Tr 146632 147102 96678
Tr 73822 104020 44785
Tr 112215 141372 112216
Tr 61208 98758 98757
Tr 143497 18072 145844
Tr 108447 28807 103180
Tr 32023 27766 22311
Tr 132844 124798 131506
Tr 28632 145246 53356
Tr 116498 56378 10372
Tr 64000 137519 145231
Tr 43083 136156 22967
Tr 80875 56368 88828
Tr 96670 60606 85034
Tr 83241 111956 67914
Tr 146689 138922 141589
Tr 131572 82682 131573
Tr 122415 113342 81951
Tr 48683 48684 116602
Tr 97888 116395 142699
Tr 31743 31742 64977
Tr 68037 80437 68040
Tr 80416 106828 135075
Tr 66689 78031 60440
Tr 112105 127224 140628
Tr 42550 82845 82440
Tr 98107 143861 8631
Tr 111800 32930 61186
Tr 91234 137906 41417
Tr 50153 116002 144174
Tr 15395 35213 29659
Tr 109716 49184 110041
Tr 66219 66217 139034
Tr 97751 39475 143910
Tr 131702 22178 79673
Tr 141667 73372 4885
Tr 143299 74196 126989
Tr 84705 54466 54469
Tr 143576 123098 102265
Tr 94845 142930 135357
Tr 117985 85103 123519
Tr 130542 96558 36985
Tr 11909 100531 40579
Tr 126603 133132 142908
Tr 121893 130066 130065
Tr 42544 91186 147480
Tr 34873 108814 108813
Tr 45544 145981 47727
Tr 139950 98557 129042
Tr 69512 146104 98572
Tr 7624 113858 7626
Tr 64920 12787 12788
Tr 127531 19041 61102
Tr 60473 37942 47436
Tr 101275 128748 36422
Tr 101650 139326 136679
Tr 86460 123418 140852
Tr 52522 68614 79982
Tr 17551 133816 133817
Tr 78986 78987 48680
Tr 141481 60560 120027
Tr 133207 112644 100148
Tr 144090 67916 67914
Tr 146000 129528 131277
Tr 142586 13393 145691
Tr 93421 139973 111149
Tr 28361 28360 131524
Tr 27605 122171 54064
Tr 64883 96787 39132
Tr 145106 145107 26159
Tr 61868 143036 37159
Tr 107655 137573 117996
Tr 36254 34995 51812
Tr 68635 68638 22405
Tr 126731 31177 31180
Tr 131223 91356 64082
Tr 62238 144384 111713
Tr 21901 83759 105336
Tr 88288 50926 88287
Tr 115828 96444 121486
Tr 10668 10670 10669
Tr 117848 48317 100820
Tr 30330 7353 29476
Tr 143378 139336 138180
Tr 94332 115940 12850
Tr 67690 139070 139766
Tr 111356 16178 129967
Tr 38823 113355 121086
Tr 146396 506 60345
Tr 135927 114434 92709
Tr 113785 123114 123115
Tr 88215 70290 92780
Tr 47145 6099 52051
Tr 142512 88982 88983
Tr 70589 43372 43370
Tr 72372 34346 135686
Tr 96613 21084 109977
Tr 3335 80412 88091
Tr 135752 95507 5865
Tr 116323 82763 115244
Tr 77868 62957 95979
Tr 12838 29929 29931
Tr 73126 73125 60185
Tr 106957 80132 80130
Tr 89221 144431 144470
Tr 40992 92980 92979
Tr 123112 103770 125222
Tr 84907 118131 84908
Tr 144338 100611 138663
Tr 19971 78910 145364
Tr 12010 64952 12012
Tr 140669 108432 143235
Tr 10695 87667 129299
Tr 133735 16139 130788
Tr 127523 129281 133794
Tr 31338 31339 38525
Tr 121483 76477 4857
Tr 124998 95964 146135
Tr 129200 146641 127312
Tr 131866 60712 60713
Tr 28170 28169 11409
Tr 142384 123646 123643
Tr 129779 105831 136932
Tr 144246 108371 80411
Tr 115793 105243 139952
Tr 84885 46740 98327
Tr 18468 111499 70197
Tr 88631 98417 35543
Tr 9612 130233 15223
Tr 112110 39366 112522
Tr 55708 50448 126943
Tr 142804 125315 122965
Tr 55245 113995 95351
Tr 43170 123719 85134
Tr 45192 42077 77721
Tr 143982 126692 88776
Tr 100031 128396 134669
Tr 23207 23209 23206
Tr 120707 122981 140772
Tr 89981 14893 91557
Tr 66640 94506 132773
Tr 38889 130027 128684
Tr 56090 14683 129727
Tr 133404 23767 313
Tr 91982 118178 133742
Tr 132999 96457 135211
Tr 37686 37685 15437
Tr 25215 136754 128414
Tr 56975 146739 141837
Tr 119896 84669 123908
Tr 118768 61479 115362
Tr 128840 107838 143230
Tr 133867 102790 133072
Tr 67570 67571 24624
Tr 89909 89910 146403
Tr 46831 112424 139463
Tr 50986 6530 114940
Tr 138727 128354 141938
Tr 6456 85333 76763
Tr 139569 128050 128292
Tr 79486 118112 79487
Tr 144915 38562 101841
Tr 145550 126195 22895
Tr 140259 104943 18097
Tr 67602 135872 3446
Tr 6099 47144 18529
Tr 44455 78902 102027
Tr 18700 111367 18697
Tr 71671 110806 90282
Tr 80710 33769 84089
Tr 93262 135967 114855
Tr 93620 58662 135822
Tr 133747 53013 99557
Tr 137485 127531 61100
Tr 107417 34390 38396
Tr 125196 23750 131097
Tr 65071 65070 130426
Tr 129076 134220 146867
Tr 141493 141494 141750
Tr 17894 111728 80729
Tr 124259 120375 131316
Tr 116300 115909 146151
Tr 36521 83026 30477
Tr 94149 143061 127526
Tr 127193 65168 140970
Tr 72046 102290 267
Tr 50312 58559 58561
Tr 15148 147448 121396
Tr 61354 706 132223
Tr 39283 147499 51371
Tr 72234 110210 108140
Tr 36699 123647 41898
Tr 58577 58576 62500
Tr 36287 121751 37757
Tr 72687 20568 145184
Tr 111655 111657 70051
Tr 49987 49988 95329
Tr 75201 46366 11824
Tr 128870 141361 92111
Tr 78454 37281 19642
Tr 146190 86933 63139
Tr 13664 100346 15682
Tr 77796 104302 123419
Tr 86664 125562 128068
Tr 24804 101477 147091
Tr 136119 3476 117309
Tr 136201 119455 136200
Tr 146023 122802 89023
Tr 62810 33656 141473
Tr 51182 20237 147079
Tr 36370 64008 40429
Tr 100494 145582 118238
Tr 127890 139646 36420
Tr 144877 100188 100668
Tr 144908 134448 126672
Tr 145948 116727 136466
Tr 128089 11240 140344
Tr 139624 24269 60857
Tr 45685 137241 101912
Tr 30630 141042 103738
Tr 44801 72280 129851
Tr 137555 136143 35025
Tr 53982 96133 96131
Tr 115798 96894 31064
Tr 16031 18687 29200
Tr 29580 72548 138990
Tr 133927 99688 62252
Tr 138285 98026 127781
Tr 83994 63798 89371
Tr 85021 85022 13344
Tr 146826 146877 104805
Tr 80388 44490 96729
Tr 131091 123602 146692
Tr 131031 130041 101692
Tr 94730 17414 31083
Tr 137514 146072 104061
Tr 96248 117200 94326
Tr 93108 146608 132104
Tr 137431 65034 143074
Tr 88096 88097 58440
Tr 1547 146773 79431
Tr 69376 76366 67102
Tr 69800 15393 69799
Tr 143593 128208 137063
Tr 133936 116480 123435
Tr 129369 129424 141840
Tr 18570 41205 50899
Tr 16031 68190 74891
Tr 147392 107144 61642
Tr 61126 59552 77425
Tr 107605 97457 73111
Tr 146622 53229 53230
Tr 89582 84453 141586
Tr 23159 144617 23160
Tr 93252 74524 74525
Tr 105243 115792 123724
Tr 83208 73583 133856
Tr 138835 143683 110950
Tr 59309 4886 83079
Tr 60461 6043 145443
Tr 15367 124980 132706
Tr 128891 50310 50312
Tr 76911 76910 103985
Tr 9881 131589 92209
Tr 139650 141067 140462
Tr 8288 143345 60560
Tr 89996 139980 139979
Tr 142253 119407 136615
Tr 65769 144355 10368
Tr 143129 122110 88597
Tr 26274 26276 98523
Tr 45078 65467 74525
Tr 78304 9876 9877
Tr 78304 13879 9876
Tr 78304 9877 13879
Tr 35100 82099 18049
Tr 123065 128366 36241
Tr 145577 48437 67096
Tr 11034 27861 107882
Tr 66513 96561 88443
Tr 55502 11400 44529
Tr 144584 146245 102080
Tr 122608 94153 138351
Tr 50426 12386 29043
Tr 136223 92578 92577
Tr 116381 145692 132234
Tr 140284 59751 28331
Tr 55508 95128 147390
Tr 140275 6773 136620
Tr 133716 7557 146997
Tr 91724 26436 81421
Tr 19321 14226 106576
Tr 31809 135495 106578
Tr 111082 118279 111080
Tr 53163 59076 53162
Tr 63595 146633 147546
Tr 139025 118277 120839
Tr 14454 89728 15304
Tr 86543 50376 86978
Tr 49564 42674 133740
Tr 50648 122530 141613
Tr 145106 26161 129534
Tr 143861 116034 8630
Tr 141613 61882 50648
Tr 138628 146392 137403
Tr 143936 123902 147116
Tr 83784 127814 9206
Tr 44427 91432 17333
Tr 92390 83885 92392
Tr 49277 117290 139664
Tr 135695 111009 140654
Tr 136484 130170 127952
Tr 95097 117779 49807
Tr 7292 84071 7294
Tr 73071 83590 83591
Tr 117715 141499 129384
Tr 105435 86336 77592
Tr 139919 135761 104945
Tr 146686 87259 144802
Tr 96359 59940 59941
Tr 15408 122894 51682
Tr 102343 142766 36833
Tr 45337 127991 114360
Tr 17908 24521 51046
Tr 83690 107351 94677
Tr 21926 135310 101858
Tr 107017 82836 141689
Tr 37534 146770 100192
Tr 138321 117876 138322
Tr 60221 139525 91217
Tr 73368 142686 79902
Tr 28841 134747 143815
Tr 35426 40249 88273
Tr 4653 96065 122802
Tr 112181 112180 112182
Tr 82373 26165 82374
Tr 25334 80708 30298
Tr 131408 87916 120146
Tr 116785 93682 106446
Tr 37696 124381 124382
Tr 144110 120087 140085
Tr 93895 99498 142419
Tr 97485 83952 147519
Tr 42762 15172 135017
Tr 117111 86251 86249
Tr 98600 98601 82389
Tr 66519 137927 85916
Tr 129780 66238 98575
Tr 17253 103310 121365
Tr 75200 50762 45050
Tr 133757 98584 98582
Tr 141611 68794 66816
Tr 122191 21528 104003
Tr 128307 137858 135023
Tr 147395 136892 899
Tr 93270 28390 98567
Tr 144118 129544 131808
Tr 115575 97600 97543
Tr 71782 50381 121420
Tr 42057 143395 44802
Tr 18735 51436 52742
Tr 60307 15615 15613
Tr 147284 142733 140507
Tr 25756 11322 126206
Tr 131146 82504 119773
Tr 24264 24266 102798
Tr 109712 76607 120827
Tr 14773 14772 123857
Tr 100149 79098 79100
Tr 145700 86265 76865
Tr 139177 99312 110325
Tr 66182 27691 127895
Tr 127453 25067 68157
Tr 2457 64530 64531
Tr 10734 146691 10735
Tr 39438 55151 55150
Tr 28296 128698 146168
Tr 2812 3068 132604
Tr 94485 65277 15768
Tr 77160 130649 24303
Tr 105267 109992 143956
Tr 13299 42864 13300
Tr 145708 78209 144881
Tr 127865 127866 142969
Tr 73802 45756 45759
Tr 137114 135557 44446
Tr 139030 52844 63445
Tr 117265 133161 31277
Tr 144817 110536 112844
Tr 127210 127208 68787
Tr 131178 139919 104942
Tr 116137 116136 146215
Tr 117418 134981 146524
Tr 98047 125822 18677
Tr 112785 123540 81031
Tr 117105 115164 58622
Tr 36989 69135 15808
Tr 3667 22288 118589
Tr 43550 94809 94810
Tr 15857 89020 141834
Tr 98841 75494 143601
Tr 86748 92694 64459
Tr 62986 40707 114318
Tr 98888 125880 108196
Tr 147490 142572 127577
Tr 78690 100987 78691
Tr 89213 123153 119723
Tr 140383 121265 105801
Tr 137909 74340 133803
Tr 107318 138461 116486
Tr 125642 145726 129148
Tr 57682 50251 77716
Tr 145136 40698 28912
Tr 87910 45056 83826
Tr 12970 23677 137106
Tr 20010 82420 115113
Tr 8101 135023 107210
Tr 89721 117320 141405
Tr 13710 60656 60655
Tr 116885 120546 100807
Tr 81598 7709 73448
Tr 78195 129035 112377
Tr 45484 59791 45485
Tr 147432 121670 128944
Tr 53175 35013 35014
Tr 96446 107711 96083
Tr 69021 106909 87667
Tr 94181 48420 94180
Tr 1135 1133 80117
Tr 76047 140610 66368
Tr 31524 141433 31526
Tr 15995 60133 65002
Tr 129894 144060 141578
Tr 69466 121319 92502
Tr 115318 24521 17908
Tr 124045 133878 147393
Tr 383 69177 138174
Tr 129414 72979 132388
Tr 14707 116218 73036
Tr 61781 51539 76294
Tr 127139 24426 93011
Tr 141119 109816 121412
Tr 95372 147157 119577
Tr 119076 115165 68250
Tr 39917 54783 65019
Tr 105876 119149 98288
Tr 46758 46757 143739
Tr 22154 81001 142057
Tr 74522 74523 146254
Tr 113171 113170 66525
Tr 89338 142995 143308
Tr 84612 146044 6689
Tr 88636 133016 127971
Tr 129956 75932 1417
Tr 141372 25382 141501
Tr 141688 127917 127918
Tr 129337 111190 71199
Tr 120961 120962 76782
Tr 54111 67910 118047
Tr 136978 24285 24283
Tr 147189 140661 140823
Tr 40720 97236 66776
Tr 27134 83990 135160
Tr 142258 51553 65118
Tr 130911 80997 53836
Tr 125910 45860 135770
Tr 91981 114586 91980
Tr 89913 93459 93460
Tr 142100 67353 6511
Tr 96832 128308 109425
Tr 126227 91892 126229
Tr 112039 51570 43023
Tr 124386 68209 17964
Tr 51125 2558 86613
Tr 68942 95929 57602
Tr 136504 99748 7407
Tr 22191 22192 52578
Tr 22616 22615 52154
Tr 91592 118000 97892
Tr 122282 74919 30446
Tr 90004 89469 90005
Tr 59402 146790 146897
Tr 33124 45583 119253
Tr 133843 136680 72265
Tr 142236 85196 59010
Tr 123199 123198 25033
Tr 63136 38192 132426
Tr 142427 145927 92038
Tr 142494 139872 94825
Tr 139624 7160 106893
Tr 65183 127618 103583
Tr 75758 67520 12362
Tr 140055 55224 117363
Tr 135752 42256 42257
Tr 114932 135477 125043
Tr 15481 87044 44343
Tr 41855 126132 143558
Tr 6462 61596 106309
Tr 87546 138221 138242
Tr 135820 5264 18250
Tr 7295 29041 84423
Tr 116027 105347 121111
Tr 122072 34175 140722
Tr 121345 70707 3111
Tr 93429 56124 69135
Tr 127596 125172 29328
Tr 127707 135061 145800
Tr 92049 110170 23073
Tr 144217 131793 131794
Tr 79003 143429 139847
Tr 4346 138844 10512
Tr 57491 85702 95696
Tr 123971 64303 116864
Tr 107424 107423 120246
Tr 50451 142208 137114
Tr 147094 147408 144632
Tr 54111 118047 57222
Tr 70750 70751 136427
Tr 78415 25236 17409
Tr 128955 80213 106142
Tr 146687 60568 124332
Tr 92711 106337 141184
Tr 13392 146268 99842
Tr 96347 15215 49052
Tr 87305 98537 128797
Tr 68309 131952 35156
Tr 10695 55909 87667
Tr 142183 133328 9599
Tr 107533 81883 135285
Tr 123860 66859 74542
Tr 71181 71182 129070
Tr 69576 104476 91732
Tr 28245 143422 79079
Tr 28245 79079 8921
Tr 90253 76396 41832
Tr 116891 147352 116892
Tr 89423 67825 67826
Tr 145287 133050 141243
Tr 80976 26435 80977
Tr 125727 111616 123372
Tr 61120 117249 147400
Tr 1245 56997 56998
Tr 142863 145351 89414
Tr 63695 63698 134558
Tr 133650 127917 141688
Tr 123849 123850 140768
Tr 129942 144113 145823
Tr 19183 136435 104089
Tr 137604 84173 47738
Tr 104845 52389 102995
Tr 31017 124267 138650
Tr 38019 102208 69465
Tr 144557 100112 119271
Tr 147559 81684 123982
Tr 39606 42636 111398
Tr 139857 92501 139328
Tr 86461 140851 105966
Tr 13882 102851 66287
Tr 113929 106396 146500
Tr 64089 137745 144725
Tr 122761 145711 122759
Tr 60723 106916 74983
Tr 98583 98584 143367
Tr 75719 120418 19762
Tr 134011 78981 78982
Tr 123475 142617 145671
Tr 16666 123980 16667
Tr 147110 144943 124737
Tr 146421 142468 142667
Tr 73325 83267 72581
Tr 30684 140409 139014
Tr 144483 133351 2498
Tr 116897 83954 32319
Tr 95475 128909 114545
Tr 91108 15390 37108
Tr 115935 82598 112078
Tr 95400 95399 145915
Tr 97911 97910 33047
Tr 1507 28158 107066
Tr 146291 143740 37481
Tr 123943 123945 114516
Tr 29815 81927 81928
Tr 133506 120826 118834
Tr 146050 147563 141363
Tr 133118 44889 134470
Tr 120578 28842 652
Tr 652 28842 118504
Tr 15537 71023 98992
Tr 3000 130049 127744
Tr 86576 90086 90089
Tr 74033 22206 30848
Tr 121225 28291 37145
Tr 16286 32364 20857
Tr 35277 33550 35278
Tr 43691 44502 144092
Tr 94963 130115 70838
Tr 48408 48410 56853
Tr 83544 121091 83019
Tr 131397 130106 141167
Tr 38314 117022 47790
Tr 144152 88016 147569
Tr 75026 143485 75025
Tr 140800 136483 138131
Tr 826 143917 823
Tr 139841 84608 19407
Tr 13973 128022 38031
Tr 88113 75974 57814
Tr 131870 50079 11598
Tr 41958 22588 23183
Tr 115850 31214 61610
Tr 68555 68556 139271
Tr 73819 2630 2628
Tr 94662 60893 60895
Tr 101477 24805 145338
Tr 27944 118199 125187
Tr 137015 46670 131649
Tr 136366 127988 142342
Tr 143291 39394 65552
Tr 146503 64566 64567
Tr 147278 84469 17132
Tr 24344 32397 110607
Tr 146209 95703 146477
Tr 138392 96073 78081
Tr 139808 67877 67878
Tr 67233 17736 146458
Tr 28288 80808 124204
Tr 124473 9151 9150
Tr 54566 5904 107000
Tr 87356 103025 95175
Tr 44989 125238 16369
Tr 130758 107941 147565
Tr 138125 118302 139200
Tr 136867 33415 144115
Tr 20257 18691 57941
Tr 30841 30842 101870
Tr 83462 141196 139731
Tr 131633 141903 46160
Tr 88848 88849 112965
Tr 141296 121474 38647
Tr 74361 74362 17646
Tr 123087 123086 121285
Tr 69761 142037 131608
Tr 118931 6004 130427
Tr 135647 146848 22492
Tr 66165 53490 53488
Tr 106766 88905 32321
Tr 132998 133457 85772
Tr 12241 80533 20964
Tr 90207 145323 121773
Tr 136446 67917 45121
Tr 141744 76677 76675
Tr 145836 143041 22570
Tr 84334 89663 112850
Tr 82655 105673 105672
Tr 141898 36291 59791
Tr 66076 72257 66075
Tr 109790 114389 93831
Tr 59825 147507 110768
Tr 16980 35298 35299
Tr 112564 75789 116075
Tr 143749 26721 26723
Tr 124146 40638 34156
Tr 103642 1593 68177
Tr 92780 768 61613
Tr 129965 44556 96193
Tr 115743 90260 48136
Tr 87406 133059 145614
Tr 41413 41411 120975
Tr 147582 46234 147073
Tr 130430 130703 118389
Tr 73936 104887 81895
Tr 120527 94723 101990
Tr 73055 136161 884
Tr 73055 132330 136161
Tr 144578 21827 21824
Tr 124988 68414 85912
Tr 129925 145028 37713
Tr 34464 8790 113523
Tr 55218 132451 76890
Tr 73303 137273 143753
Tr 104690 49043 67981
Tr 116492 146791 27562
Tr 127943 102304 145342
Tr 24013 92521 147146
Tr 33232 107434 62172
Tr 95942 5141 5139
Tr 9597 102939 137236
Tr 146354 78700 135895
Tr 55370 77037 31429
Tr 143077 143076 95839
Tr 112654 131364 87205
Tr 128054 118195 146271
Tr 48136 29975 81993
Tr 110776 101826 82830
Tr 137728 101938 83166
Tr 76685 121307 141682
Tr 91982 54736 118178
Tr 108559 29332 108561
Tr 135802 59199 80683
Tr 55476 104807 55475
Tr 82361 139086 137364
Tr 87139 117509 145505
Tr 63520 115990 143155
Tr 88651 68345 94629
Tr 73564 74458 31039
Tr 124247 143621 71657
Tr 55714 52023 29343
Tr 117370 320 80810
Tr 98074 23677 98075
Tr 101325 84897 84898
Tr 105303 140081 68524
Tr 143321 147377 135489
Tr 84918 80244 131737
Tr 107221 982 102473
Tr 17112 121418 17111
Tr 120843 101963 90789
Tr 35119 132174 35117
Tr 111675 137427 95499
Tr 140942 140806 107129
Tr 114828 138248 21782
Tr 11292 11293 114676
Tr 82225 95814 70809
Tr 140984 144692 119511
Tr 127880 74676 131337
Tr 82753 139980 89996
Tr 141865 140767 144963
Tr 131796 131797 144715
Tr 131078 104419 121568
Tr 141341 96432 111702
Tr 2938 93494 2936
Tr 95400 145915 100318
Tr 124750 101907 101909
Tr 142566 147410 65755
Tr 33615 74902 136308
Tr 135172 30839 135173
Tr 134629 86118 86116
Tr 26464 79971 26462
Tr 137193 142017 37471
Tr 81521 11698 19238
Tr 83043 144790 132765
Tr 126961 143187 76847
Tr 146797 108816 118526
Tr 106422 106421 6005
Tr 126285 143639 15440
Tr 85671 119014 50985
Tr 127921 127919 39476
Tr 25215 72719 136754
Tr 69388 69387 5354
Tr 25706 64031 25705
Tr 51328 133875 46942
Tr 81877 52449 64567
Tr 137328 99738 9206
Tr 133580 34483 83643
Tr 39734 108436 147520
Tr 144908 144049 141505
Tr 3259 52418 79814
Tr 147051 128896 118388
Tr 68175 38893 68177
Tr 136738 22495 130673
Tr 93054 130307 139743
Tr 31788 121827 31789
Tr 116670 110552 110551
Tr 15618 138526 140753
Tr 144940 147569 130612
Tr 12943 12942 145329
Tr 34849 20626 32091
Tr 44060 44061 87659
Tr 25335 25333 76733
Tr 58713 16467 27928
Tr 114174 12183 75013
Tr 145187 54991 143051
Tr 87381 17306 66943
Tr 98874 37709 31170
Tr 114319 20934 136445
Tr 14894 85883 39287
Tr 80939 45662 123497
Tr 107025 54885 146348
Tr 53636 68506 93456
Tr 145991 147560 39068
Tr 66337 146656 136932
Tr 112663 278 106255
Tr 70458 70456 113135
Tr 45986 82973 30592
Tr 110030 40301 110031
Tr 129218 146446 128048
Tr 56570 3922 128595
Tr 89261 128967 34839
Tr 59482 89087 74093
Tr 113165 60787 140263
Tr 36554 119514 36556
Tr 119514 36555 36556
Tr 146529 47887 47886
Tr 140680 84808 85529
Tr 74404 65547 74403
Tr 77080 127299 77081
Tr 84752 85867 60804
Tr 98039 98037 70835
Tr 72868 72870 142986
Tr 122610 81158 123844
Tr 29615 109500 29614
Tr 109525 122262 58636
Tr 26420 112132 26421
Tr 146870 141720 64237
Tr 73926 111442 5072
Tr 119905 111690 12018
Tr 71043 54222 108236
Tr 70580 35574 97311
Tr 108435 43702 141297
Tr 104061 134225 137515
Tr 136557 7906 131593
Tr 81232 82374 11867
Tr 92643 99954 99953
Tr 116839 144884 144854
Tr 34257 57935 57934
Tr 146680 110277 69139
Tr 136376 28967 129922
Tr 73425 84259 90452
Tr 80774 2658 50039
Tr 16354 140 16352
Tr 44157 69665 14075
Tr 44158 14075 69665
Tr 48635 64574 29426
Tr 119145 2888 77753
Tr 127723 126169 100238
Tr 56146 4612 124471
Tr 61222 68437 131705
Tr 118793 20046 99413
Tr 49972 61624 67435
Tr 46208 46209 117384
Tr 30752 30749 146824
Tr 56767 56768 56769
Tr 10200 10202 103301
Tr 76823 146065 20754
Tr 134042 142088 134041
Tr 99310 35421 106162
Tr 78187 135631 75385
Tr 122604 54982 147070
Tr 139416 5990 122341
Tr 122639 91710 133006
Tr 77490 60307 15613
Tr 106549 128188 147140
Tr 60395 60394 141882
Tr 86144 123486 131474
Tr 125574 145216 45480
Tr 145716 59556 107569
Tr 31323 92303 56071
Tr 16304 132557 92764
Tr 26338 61584 72119
Tr 147460 138710 138711
Tr 129112 101230 103667
Tr 83413 81645 63400
Tr 97696 97699 101824
Tr 7181 58838 66314
Tr 146000 73704 129528
Tr 54615 88443 96232
Tr 30519 30518 49167
Tr 49508 63381 81796
Tr 100986 22524 130552
Tr 138723 115565 71761
Tr 56967 147071 2418
Tr 71671 62860 110806
Tr 145422 67946 145421
Tr 73532 90006 22780
Tr 108713 126361 126362
Tr 137832 125265 28824
Tr 26411 11285 26412
Tr 140735 80662 108252
Tr 129405 121300 118359
Tr 124141 98535 146909
Tr 122589 135639 143687
Tr 143148 91927 139358
Tr 105270 137821 142314
Tr 76826 75417 87988
Tr 6925 87756 46188
Tr 77724 68963 91556
Tr 79700 39839 142200
Tr 142591 145596 135729
Tr 123392 102586 102585
Tr 113479 107855 101507
Tr 17012 17011 106002
Tr 130801 143258 125231
Tr 39434 39435 91521
Tr 132353 146156 32177
Tr 20227 122671 146742
Tr 109193 127886 103751
Tr 122998 98539 78658
Tr 70362 38711 38709
Tr 130465 36466 130464
Tr 142183 67254 119641
Tr 100112 135197 119271
Tr 112239 111979 144271
Tr 119599 100073 139610
Tr 144144 63950 63951
Tr 15937 68524 85846
Tr 114870 120672 114869
Tr 137526 132521 146644
Tr 139486 109561 80913
Tr 106088 134981 130192
Tr 113911 7507 25474
Tr 58174 147276 71253
Tr 142772 144533 142903
Tr 22680 118954 131627
Tr 147188 122640 107032
Tr 10695 6881 65161
Tr 123437 3337 3334
Tr 139860 119074 147076
Tr 140835 6863 78400
Tr 5220 125834 102350
Tr 136428 127696 117212
Tr 136829 136828 97745
Tr 72035 36368 104258
Tr 142863 138668 145351
Tr 116933 48754 64623
Tr 145543 58997 146958
Tr 38528 23330 147074
Tr 63798 103170 34211
Tr 137443 136861 86536
Tr 81150 81149 52587
Tr 50662 96237 50186
Tr 124388 137812 133563
Tr 102313 102311 139912
Tr 28494 145510 139588
Tr 147461 106088 130192
Tr 10238 76958 117701
Tr 90039 18194 20584
Tr 21380 61560 101553
Tr 113725 104733 41824
Tr 115369 147472 13671
Tr 88293 2807 7778
Tr 24915 133504 143320
Tr 132910 3889 119199
Tr 145202 120687 139262
Tr 17818 77761 98601
Tr 123370 7880 24886
Tr 103749 106468 133363
Tr 55384 67033 98046
Tr 142257 123209 26663
Tr 33550 129518 33552
Tr 147178 114534 146079
Tr 130317 17869 70123
Tr 45120 98293 7363
Tr 2502 121167 62229
Tr 112385 122970 133484
Tr 38019 83200 38020
Tr 115401 45231 78737
Tr 122094 122096 145431
Tr 132454 116534 74500
Tr 141245 17486 141139
Tr 34143 127514 51381
Tr 126223 116853 41453
Tr 144697 17871 17872
Tr 124939 7642 124941
Tr 6615 69893 65987
Tr 133404 125708 133403
Tr 4227 73245 116654
Tr 58739 142304 143807
Tr 144318 103243 119127
Tr 51291 44742 141814
Tr 100732 124829 72182
Tr 13778 66026 13781
Tr 147172 138177 134677
Tr 134242 126776 142324
Tr 112175 145176 133407
Tr 88979 113701 41740
Tr 40703 146231 94591
Tr 141925 141926 146618
Tr 145889 117801 106743
Tr 138860 94816 134308
Tr 34324 146195 119696
Tr 111973 68753 98623
Tr 118700 118699 8420
Tr 143800 116272 139731
Tr 132844 131246 131245
Tr 129183 124987 112814
Tr 111170 142516 144223
Tr 113207 118836 138601
Tr 24017 44352 143465
Tr 60116 31090 31093
Tr 116278 37943 37944
Tr 108407 124782 142795
Tr 135762 129735 127387
Tr 111450 136166 147297
Tr 6963 63628 108515
Tr 30407 83110 30406
Tr 131211 138100 111739
Tr 73585 3049 3046
Tr 41770 106155 45906
Tr 57418 57419 76707
Tr 4527 8101 18214
Tr 53152 53151 84281
Tr 140148 108841 107798
Tr 125148 61154 79240
Tr 54323 36775 56595
Tr 138904 143886 139803
Tr 141623 62949 16128
Tr 8814 13374 75793
Tr 72259 59895 14770
Tr 62815 42187 131648
Tr 106630 102007 122097
Tr 8434 91545 119883
Tr 95506 146636 101535
Tr 116602 135673 18979
Tr 118154 77351 59190
Tr 94168 111123 105698
Tr 89703 143834 112452
Tr 31149 78877 145086
Tr 92723 125995 101819
Tr 91219 126890 110971
Tr 141617 59524 121365
Tr 77257 140573 147532
Tr 140720 140721 17091
Tr 145158 91726 147302
Tr 20663 109453 11794
Tr 118223 123832 99339
Tr 146052 108816 146797
Tr 78507 96194 55783
Tr 139624 29119 24269
Tr 133997 138076 143220
Tr 60133 129606 112941
Tr 63352 85033 8558
Tr 117607 133151 145836
Tr 21426 102439 141789
Tr 132217 128590 124088
Tr 39929 134757 126687
Tr 129418 106044 145137
Tr 141738 43170 85133
Tr 38886 141893 38889
Tr 54511 102927 99195
Tr 140258 80227 111821
Tr 144312 55089 144313
Tr 114143 95927 133551
Tr 133887 143581 28570
Tr 127889 123464 127890
Tr 135642 20369 10085
Tr 125191 2573 2576
Tr 130665 143619 143561
Tr 137681 44930 66223
Tr 59688 7106 7104
Tr 16892 63323 78243
Tr 49590 94668 53174
Tr 141991 57138 127817
Tr 29804 29805 29806
Tr 66346 46317 46315
Tr 32653 143577 109812
Tr 102566 124557 124555
Tr 147209 58985 147000
Tr 24631 127814 83784
Tr 32458 132820 138916
Tr 146494 141431 98326
Tr 23309 54859 145410
Tr 70559 122891 70561
Tr 38889 141893 130028
Tr 1458 120447 42295
Tr 37703 65764 41239
Tr 133357 122903 109539
Tr 51280 33926 17590
Tr 103026 103024 103027
Tr 143202 86663 86664
Tr 132820 7209 138916
Tr 129320 147054 103488
Tr 20081 138412 128888
Tr 96443 115828 11434
Tr 57616 86188 115610
Tr 62282 138040 38138
Tr 129735 100614 82231
Tr 72448 91835 38784
Tr 80984 11959 107554
Tr 91160 73753 45788
Tr 15025 136047 121057
Tr 99283 104467 106716
Tr 141146 8430 125832
Tr 80875 144847 56368
Tr 108850 140082 100951
Tr 5447 48458 88609
Tr 31269 26839 145855
Tr 134757 138329 102688
Tr 74201 74200 66833
Tr 73077 136333 73078
Tr 86052 13156 13153
Tr 82189 141703 82188
Tr 106427 146040 20701
Tr 142981 145943 85216
Tr 115303 133074 133088
Tr 112334 127486 127000
Tr 7731 123746 42378
Tr 145075 28722 12081
Tr 126004 144736 98768
Tr 144823 22280 144822
Tr 143006 111115 143005
Tr 111042 45914 94015
Tr 116804 94191 134817
Tr 136855 138210 140637
Tr 121725 131763 139580
Tr 137972 74496 132883
Tr 44711 44712 102122
Tr 38396 137692 129974
Tr 137962 139915 34823
Tr 27415 141880 77869
Tr 92177 38882 128073
Tr 85151 135202 145808
Tr 45395 143231 84747
Tr 127855 137931 24223
Tr 118565 55428 78580
Tr 104338 119540 44963
Tr 45671 66996 101967
Tr 56516 59765 56514
Tr 135538 15083 130355
Tr 63543 142839 74566
Tr 120164 144100 144538
Tr 126761 22469 77945
Tr 147191 49816 17437
Tr 140763 146053 137614
Tr 47458 146942 107303
Tr 99848 145307 143201
Tr 104546 40547 104436
Tr 134617 122598 120862
Tr 46739 2558 62682
Tr 136753 136752 14606
Tr 11581 7593 108153
Tr 113199 145720 49187
Tr 139348 3931 124523
Tr 120572 68163 120571
Tr 133748 145877 1156
Tr 145990 62625 61165
Tr 38190 63136 51546
Tr 143840 95117 9723
Tr 137667 53546 53264
Tr 32533 91597 12665
Tr 127634 133177 113201
Tr 37852 37850 88163
Tr 82877 79644 79646
Tr 114892 35700 35703
Tr 39361 70589 46612
Tr 137297 122520 144870
Tr 125936 127925 125937
Tr 57669 91578 2480
Tr 71020 76086 94928
Tr 42660 42662 107502
Tr 105428 141259 138875
Tr 145912 146546 146407
Tr 34541 116859 137098
Tr 146358 123670 135640
Tr 19115 136818 89006
Tr 4639 112546 141417
Tr 140111 135514 137619
Tr 52239 91859 86972
Tr 132784 3183 3181
Tr 26276 112600 128246
Tr 147161 76962 146400
Tr 18725 63065 108808
Tr 77694 50864 33306
Tr 145952 126564 74110
Tr 18026 108231 61196
Tr 137940 115533 144396
Tr 123179 146456 145729
Tr 80694 122875 143813
Tr 7518 7517 34579
Tr 48089 56653 2557
Tr 82368 82369 82367
Tr 103977 116050 122987
Tr 44343 116165 105828
Tr 100109 63378 130811
Tr 109734 82938 56231
Tr 28089 87180 125163
Tr 119901 145174 119757
Tr 100841 135515 138031
Tr 36254 51812 105659
Tr 127005 123970 123969
Tr 44751 60791 124059
Tr 54586 72369 89788
Tr 58617 73740 58620
Tr 125638 20605 20608
Tr 8651 54397 11411
Tr 143332 126331 142334
Tr 146558 92935 103594
Tr 44636 69175 28113
Tr 10925 131873 88174
Tr 67509 131375 45230
Tr 147202 118279 118280
Tr 114072 104017 113983
Tr 110487 53224 17319
Tr 53357 25544 94765
Tr 91074 113584 91076
Tr 79820 98969 74417
Tr 106278 141425 143037
Tr 110608 141370 110606
Tr 89703 37756 37754
Tr 52162 52163 13669
Tr 69517 76908 84846
Tr 123146 109134 109135
Tr 142184 29918 29919
Tr 93405 76869 27029
Tr 128404 146903 97206
Tr 143430 121477 121478
Tr 91143 91145 91144
Tr 29330 114484 78551
Tr 70781 37050 6172
Tr 108675 35999 36000
Tr 143318 116397 3114
Tr 121278 110326 77280
Tr 104949 121569 87161
Tr 116765 121066 65038
Tr 86715 53689 53378
Tr 141081 141829 138759
Tr 55802 55804 80352
Tr 53287 147346 106992
Tr 135694 65485 133033
Tr 138140 105355 90479
Tr 93999 94001 71186
Tr 130995 130996 62735
Tr 56967 56966 147071
Tr 31809 66091 135495
Tr 141833 141832 35501
Tr 105602 130765 101794
Tr 94963 70838 70837
Tr 72416 24779 72415
Tr 86781 63437 86780
Tr 84705 54469 95392
Tr 71101 16298 53947
Tr 138055 138056 82775
Tr 62970 61568 79057
Tr 128881 124023 75597
Tr 54036 44946 131590
Tr 11824 63398 75201
Tr 138580 2999 127744
Tr 135344 78217 94989
Tr 117885 111819 89994
Tr 4834 67564 59002
Tr 135834 21850 138458
Tr 20079 20081 117926
Tr 52027 127889 36420
Tr 135989 122287 135990
Tr 8891 100217 41761
Tr 121095 147300 120035
Tr 48781 96515 73349
Tr 104584 144840 145988
Tr 74501 141933 118709
Tr 118565 92159 55428
Tr 108064 97300 20463
Tr 34391 55803 55802
Tr 137820 135953 22748
Tr 116089 42845 136223
Tr 139109 35847 28291
Tr 125141 146499 125142
Tr 33375 33373 2
Tr 50292 34093 50293
Tr 135152 99384 99383
Tr 33263 2106 8187
Tr 88132 72863 66400
Tr 43964 104795 135270
Tr 18770 120922 89590
Tr 133278 133277 21686
Tr 6455 52320 142873
Tr 98738 54320 109468
Tr 8101 4527 8102
Tr 114734 100159 131917
Tr 42936 42934 49852
Tr 124451 32062 147295
Tr 55808 129627 146931
Tr 37295 132889 37296
Tr 137930 46371 4022
Tr 147214 120609 1597
Tr 141041 85009 85965
Tr 120673 50201 135106
Tr 131977 58042 58039
Tr 34496 115402 94676
Tr 114162 12682 12685
Tr 9784 24121 25497
Tr 46593 143698 115885
Tr 113520 113519 122966
Tr 4843 133545 130529
Tr 109605 124543 98323
Tr 31021 31022 79144
Tr 141692 144829 141691
Tr 68041 64671 106307
Tr 78712 146011 146920
Tr 92133 132773 94506
Tr 2887 39349 77753
Tr 97337 121218 97339
Tr 29782 26783 110760
Tr 4742 69621 29669
Tr 62308 70731 62309
Tr 131451 52393 86606
Tr 130794 56090 85743
Tr 144842 113567 46798
Tr 120655 141179 111021
Tr 23161 72111 72110
Tr 141555 119076 68250
Tr 13999 24069 130163
Tr 74731 125707 83471
Tr 147523 125194 138048
Tr 22700 147314 91016
Tr 95982 121711 61503
Tr 74231 102774 117310
Tr 129452 96116 110560
Tr 1295 84876 45863
Tr 141156 138356 36632
Tr 13893 97489 119825
Tr 129991 131300 129739
Tr 96046 67598 116532
Tr 52799 64498 64496
Tr 77358 140487 77357
Tr 85920 112303 134488
Tr 57589 120147 116015
Tr 134232 60774 60772
Tr 70505 139655 127839
Tr 70505 101522 139655
Tr 147248 146521 127887
Tr 46349 46348 133337
Tr 133338 137151 46349
Tr 80914 2639 52042
Tr 134459 102434 128427
Tr 146437 146181 86314
Tr 88026 86858 115355
Tr 52244 145675 59853
Tr 115355 86858 86857
Tr 15214 15216 123663
Tr 140987 144445 42105
Tr 42511 47619 824
Tr 42511 77743 47619
Tr 113527 137826 111791
Tr 146267 10578 122103
Tr 32084 20903 132154
Tr 138233 47721 85867
Tr 139658 128285 133387
Tr 147358 143464 142675
Tr 98174 146861 99233
Tr 29889 29890 146611
Tr 88214 117665 76875
Tr 140753 7239 7240
Tr 116884 118670 126214
Tr 144043 26590 134556
Tr 57454 47591 57455
Tr 31359 98336 81249
Tr 58236 44035 16185
Tr 25166 66120 56491
Tr 127964 82756 119458
Tr 45005 86118 45003
Tr 109366 146657 114657
Tr 19822 105930 42664
Tr 124650 100309 124651
Tr 133666 126184 111914
Tr 143141 140526 112045
Tr 83519 143422 29071
Tr 83519 83520 143422
Tr 102261 131633 144936
Tr 108304 40398 50227
Tr 18153 137102 18152
Tr 10113 94941 131566
Tr 80772 80770 119265
Tr 132967 62572 132968
Tr 630 627 18939
Tr 89140 126686 102688
Tr 137380 143208 139305
Tr 82989 3104 3105
Tr 87879 147580 120977
Tr 147265 123794 83190
Tr 125987 58953 62309
Tr 30640 35666 30642
Tr 99555 143344 135064
Tr 73101 146908 142945
Tr 32368 85336 32367
Tr 95379 104434 146960
Tr 39606 111619 57917
Tr 130996 97820 50232
Tr 106969 106971 144880
Tr 146255 137639 123533
Tr 83933 83932 77154
Tr 135468 108561 117904
Tr 27812 19386 35393
Tr 11574 136751 11575
Tr 139589 113626 139588
Tr 104325 34104 107944
Tr 106916 106917 130928
Tr 145673 136197 36777
Tr 85737 96894 115798
Tr 51371 147499 51373
Tr 121957 91617 134227
Tr 103280 103278 128557
Tr 139381 74710 51590
Tr 29267 108833 51359
Tr 135928 141468 146341
Tr 25518 52497 112003
Tr 40716 20971 114101
Tr 101488 134999 95303
Tr 88250 88248 146176
Tr 101961 101963 120843
Tr 105665 132334 122040
Tr 33966 116158 48632
Tr 102885 135928 102884
Tr 135759 44093 132534
Tr 25524 89681 133602
Tr 139084 96408 103311
Tr 69640 76279 104497
Tr 85613 143169 145906
Tr 27391 88607 27392
Tr 142868 137709 96956
Tr 80127 1423 127619
Tr 139906 108284 94617
Tr 143551 72454 113898
Tr 313 23242 311
Tr 125005 5082 143806
Tr 25114 69104 88305
Tr 21734 21737 112098
Tr 146049 129712 90944
Tr 44856 83007 9840
Tr 125555 131629 41731
Tr 144111 140713 147061
Tr 101740 108692 7178
Tr 6622 147379 1392
Tr 36402 131629 36401
Tr 78482 78479 72563
Tr 84258 90258 77230
Tr 11373 15100 122685
Tr 40512 73764 94284
Tr 40512 94284 107854
Tr 123454 146037 109091
Tr 29508 62376 40
Tr 24693 20442 20443
Tr 146533 146364 80833
Tr 145906 137582 85613
Tr 79099 108447 145743
Tr 139518 138483 113749
Tr 145959 79944 40426
Tr 90457 53311 121953
Tr 133737 136710 129069
Tr 38780 144304 134378
Tr 130514 59045 133877
Tr 59045 21017 133877
Tr 114375 122014 6521
Tr 8434 91544 91545
Tr 92970 97458 97459
Tr 144976 143052 98893
Tr 61555 11060 36182
Tr 118758 118760 97064
Tr 138580 122659 105061
Tr 146478 98631 116938
Tr 126724 6863 15790
Tr 111710 35305 35304
Tr 99579 119021 86528
Tr 56506 43815 56504
Tr 56506 68796 43815
Tr 120147 57588 139152
Tr 34570 41829 101694
Tr 54885 136363 146348
Tr 63490 13893 119825
Tr 87331 146844 134952
Tr 114116 132829 139331
Tr 70247 52422 52420
Tr 119811 43216 143356
Tr 75151 132166 44337
Tr 95440 10574 126829
Tr 139070 76093 77709
Tr 3879 33493 33492
Tr 44996 146510 108513
Tr 124121 37472 141285
Tr 96917 96915 92595
Tr 28910 143632 143174
Tr 136485 144351 129251
Tr 77643 77642 51612
Tr 7048 147413 125144
Tr 82233 102608 144675
Tr 146448 132851 34616
Tr 26206 57752 57751
Tr 106448 145945 142443
Tr 133481 119807 8398
Tr 133758 89222 145536
Tr 139084 103311 133218
Tr 45003 2484 101282
Tr 137715 3157 104374
Tr 72979 135413 106759
Tr 43873 5568 56184
Tr 55874 4697 25325
Tr 2745 142305 62556
Tr 23202 130645 76981
Tr 145610 146609 65581
Tr 108850 140544 108848
Tr 129002 77151 77150
Tr 17274 137546 94273
Tr 33131 132049 114377
Tr 79348 78021 23441
Tr 15786 92094 102671
Tr 142225 72115 146792
Tr 95590 45842 15927
Tr 118889 65844 72100
Tr 146213 147179 128774
Tr 137254 2419 47603
Tr 104951 122979 137896
Tr 28704 113208 145272
Tr 108257 138805 91541
Tr 136218 127152 76936
Tr 84257 10777 83170
Tr 75959 59135 143546
Tr 28763 81440 135459
Tr 107074 12618 12621
Tr 31841 31840 146836
Tr 112289 119780 93494
Tr 80233 8639 44751
Tr 68112 38681 2345
Tr 96166 139836 115271
Tr 65870 67441 65871
Tr 135914 128288 87346
Tr 128863 136182 142154
Tr 120231 144217 49376
Tr 16914 16915 125335
Tr 90016 141029 142946
Tr 138574 44817 44819
Tr 73174 139253 139254
Tr 132857 58322 21842
Tr 118496 118495 141926
Tr 64840 86442 64839
Tr 63863 142910 100193
Tr 66723 120901 41184
Tr 79374 144592 79375
Tr 48651 55117 137447
Tr 137792 112398 128099
Tr 8263 122697 123081
Tr 122021 118113 125256
Tr 25360 25357 107448
Tr 30011 64756 11286
Tr 125762 71660 71662
Tr 145989 68415 75133
Tr 94223 141208 94221
Tr 131557 136889 32510
Tr 49901 136910 25156
Tr 68601 92092 12462
Tr 204 20710 20709
Tr 35915 35916 11087
Tr 20866 110088 36585
Tr 108550 95191 96941
Tr 108076 92074 95495
Tr 117978 133588 124470
Tr 115085 37705 115146
Tr 7162 130384 120915
Tr 16821 28425 28427
Tr 135443 72430 40009
Tr 39720 111998 90597
Tr 136371 11573 20336
Tr 123523 116384 95463
Tr 118684 82174 82175
Tr 145930 147234 82466
Tr 133470 84537 84539
Tr 116676 31120 21009
Tr 66898 63762 119836
Tr 145854 89254 109405
Tr 90912 142529 90713
Tr 90829 68537 90830
Tr 101977 143787 19262
Tr 109563 27000 146566
Tr 50534 43237 81006
Tr 122639 122640 67710
Tr 97157 146368 61453
Tr 51551 147417 145957
Tr 42313 65069 141904
Tr 123380 123379 125588
Tr 140080 99243 113710
Tr 145255 17230 129268
Tr 70665 58245 93293
Tr 101133 113642 108208
Tr 145506 96827 48494
Tr 24468 135593 122898
Tr 111436 17867 71658
Tr 49627 73455 104936
Tr 47635 73475 105791
Tr 47380 145289 139207
Tr 73026 51375 51376
Tr 145047 74021 19100
Tr 17195 50721 50975
Tr 82414 40743 4334
Tr 73753 146901 73752
Tr 95015 94567 94569
Tr 134882 141767 144989
Tr 142642 73565 120149
Tr 140591 130489 103909
Tr 104251 141905 130270
Tr 138574 143376 44817
Tr 121635 37711 37712
Tr 136818 144995 143569
Tr 142273 111717 9072
Tr 14680 82083 14678
Tr 117242 107984 107985
Tr 55844 117221 7076
Tr 141398 120311 34632
Tr 92209 131589 143049
Tr 95131 123053 109366
Tr 135959 54595 147573
Tr 137030 147301 147201
Tr 26615 147338 146638
Tr 120321 103925 103923
Tr 108450 126602 99832
Tr 22237 82370 76232
Tr 131440 131439 136434
Tr 12901 121227 145349
Tr 122843 15425 59037
Tr 30838 26883 26881
Tr 133648 113623 142198
Tr 110341 129565 146014
Tr 144091 9378 55273
Tr 130714 17147 82065
Tr 133611 63865 28541
Tr 123042 145483 39261
Tr 90438 43053 85127
Tr 24844 142372 70874
Tr 10122 10120 74200
Tr 124492 124491 139179
Tr 143294 67732 67733
Tr 142419 82189 93895
Tr 29390 74453 141698
Tr 83509 56703 56704
Tr 136178 136179 138849
Tr 80136 142691 88153
Tr 128397 91421 144633
Tr 140611 88437 75316
Tr 122842 131061 140748
Tr 98921 62388 108670
Tr 62533 62530 110056
Tr 48041 20280 24232
Tr 86587 124119 92286
Tr 56976 141837 143252
Tr 111773 82801 80287
Tr 136638 144298 35792
Tr 115499 71619 117327
Tr 36761 36760 132391
Tr 30817 46627 64821
Tr 64821 46627 98523
Tr 139043 144146 117781
Tr 10579 144418 102518
Tr 143916 140197 143606
Tr 133431 147390 133432
Tr 142260 104266 102562
Tr 120329 25930 120328
Tr 15599 115937 115936
Tr 59290 129528 73704
Tr 5832 95330 72128
Tr 134620 91178 130004
Tr 142585 61315 133889
Tr 7090 140648 136382
Tr 141554 103980 141555
Tr 27104 15384 79749
Tr 66292 73653 73651
Tr 8100 122937 28821
Tr 103809 55485 15765
Tr 107653 15765 55485
Tr 125360 98968 140052
Tr 146488 47932 92844
Tr 60885 113120 142021
Tr 144110 135731 56674
Tr 64315 67962 275
Tr 122640 146805 107032
Tr 56895 134126 143263
Tr 23439 147283 144824
Tr 25076 121415 75721
Tr 125181 110503 140671
Tr 108018 138288 62236
Tr 141764 145033 131626
Tr 117664 92202 92201
Tr 141687 126605 140940
Tr 2126 90570 41056
Tr 146289 136007 143372
Tr 144237 141217 143845
Tr 112747 12917 117803
Tr 59194 7899 145892
Tr 137869 46556 40674
Tr 108080 109529 108081
Tr 66654 138140 90479
Tr 20094 14991 133946
Tr 123287 135137 100311
Tr 6401 6403 139506
Tr 96121 75026 9818
Tr 147263 145295 96991
Tr 119884 142628 143491
Tr 28245 8921 129926
Tr 86894 94671 46518
Tr 83544 12460 8707
Tr 142358 96935 61076
Tr 134715 108323 110396
Tr 59202 141440 124869
Tr 49742 107373 117913
Tr 24994 24996 37218
Tr 137285 143915 25464
Tr 141626 67628 143879
Tr 127321 140914 127320
Tr 144789 72840 87287
Tr 90704 65010 83117
Tr 146302 147576 144665
Tr 69952 144635 51950
Tr 40240 129834 103641
Tr 141034 28370 146495
Tr 82024 109316 82026
Tr 93327 133471 93326
Tr 143609 130645 78511
Tr 39207 134381 39206
Tr 145109 61476 50987
Tr 45478 60481 103655
Tr 44159 78634 39109
Tr 108515 51803 6963
Tr 4493 44084 4495
Tr 4493 4495 4494
Tr 99548 145855 26838
Tr 134722 5604 134595
Tr 62332 99490 139216
Tr 7038 146784 98069
Tr 68950 125364 99243
Tr 98658 135976 139788
Tr 31261 128945 31258
Tr 123859 139707 145388
Tr 73693 88271 105199
Tr 23506 83737 35806
Tr 50570 26130 72182
Tr 45913 111042 146388
Tr 140951 119318 131855
Tr 14929 19692 45729
Tr 19692 14926 45729
Tr 110122 110121 132365
Tr 145122 142566 101245
Tr 65797 96355 96018
Tr 146986 124879 68150
Tr 90053 145225 144236
Tr 144898 54017 147356
Tr 82010 130038 142628
Tr 116508 18386 18387
Tr 125328 95140 141012
Tr 105475 105474 21849
Tr 89009 89010 35217
Tr 137492 146228 115668
Tr 88865 26267 118896
Tr 144764 114431 135447
Tr 23632 120761 133901
Tr 78054 139496 74168
Tr 49086 16059 49085
Tr 118700 91189 147225
Tr 99632 130107 99633
Tr 85940 136762 17220
Tr 118142 139110 145252
Tr 94938 24716 47402
Tr 75682 103297 75683
Tr 111729 17895 17897
Tr 145006 38952 133998
Tr 143553 104374 104372
Tr 112508 34153 90601
Tr 112388 70053 70051
Tr 82398 60970 107185
Tr 5084 107545 5085
Tr 120386 140374 113617
Tr 98326 103831 141433
Tr 44986 141077 121308
Tr 89746 4855 138769
Tr 28263 21916 124232
Tr 28263 124232 21914
Tr 147233 142488 109087
Tr 2026 99492 84323
Tr 75175 87870 11709
Tr 91492 145532 130086
Tr 147289 20446 20445
Tr 136730 136731 142442
Tr 61677 104037 104038
Tr 142675 132977 139756
Tr 87259 146686 50955
Tr 7139 125160 86561
Tr 16857 86134 86137
Tr 140143 94126 94127
Tr 24199 133072 30737
Tr 84892 125067 140460
Tr 138951 15493 15495
Tr 69112 78816 69110
Tr 144387 144066 133688
Tr 14454 15304 135052
Tr 133192 115482 130810
Tr 19526 91209 19527
Tr 129165 31644 67371
Tr 12850 80911 80910
Tr 147134 126873 126875
Tr 57699 57696 64305
Tr 98100 100576 98103
Tr 147558 140165 72762
Tr 3527 70541 3528
Tr 20677 144939 142663
Tr 17178 73324 91774
Tr 109087 147220 126066
Tr 119256 140492 131653
Tr 72734 35568 48986
Tr 128511 107323 51499
Tr 104026 17636 11020
Tr 99459 99458 133579
Tr 30102 115876 142922
Tr 98275 38248 112238
Tr 133396 113615 92340
Tr 119626 145535 119625
Tr 45670 88441 105506
Tr 61212 85601 87369
Tr 143149 35386 137544
Tr 115992 83604 101429
Tr 134234 146834 145492
Tr 82983 42410 110431
Tr 6463 32899 138396
Tr 103785 77159 17589
Tr 99423 43216 119811
Tr 132282 89102 55693
Tr 22787 46958 59051
Tr 40012 62254 80383
Tr 74071 6757 43407
Tr 36886 61490 132376
Tr 82893 82894 138331
Tr 123402 107991 136627
Tr 133945 58652 132967
Tr 112972 141406 76259
Tr 8858 64728 17310
Tr 147384 120005 105602
Tr 109867 136543 129715
Tr 98164 99868 98165
Tr 126619 84252 45737
Tr 39763 2620 39764
Tr 97820 48689 97819
Tr 126214 118670 9800
Tr 144707 89075 108746
Tr 118061 104443 98740
Tr 46023 71379 27909
Tr 28949 94912 28951
Tr 38356 68658 88198
Tr 117958 138877 71431
Tr 15006 129462 52171
Tr 44816 118463 31597
Tr 132645 13434 119154
Tr 40735 80738 142924
Tr 62577 97430 10496
Tr 122063 4212 4215
Tr 138495 91470 91468
Tr 112750 116388 67088
Tr 103725 73330 125047
Tr 62491 147154 75984
Tr 41223 145161 109373
Tr 136754 84122 84121
Tr 103156 135186 50757
Tr 81530 46472 87848
Tr 146438 146852 118002
Tr 129912 115199 112815
Tr 42025 37987 138624
Tr 22136 140057 135021
Tr 134339 147284 140507
Tr 140408 37364 85124
Tr 137728 137420 49374
Tr 135403 141999 90215
Tr 120975 129764 127407
Tr 146093 28559 41465
Tr 107772 147357 145229
Tr 114162 72246 71884
Tr 69326 68409 102380
Tr 142958 135207 61731
Tr 25430 144046 19655
Tr 41956 10164 41958
Tr 117764 107990 135223
Tr 119108 135494 135492
Tr 99268 114641 144240
Tr 71782 20854 8788
Tr 146618 118495 140630
Tr 143051 141629 145187
Tr 3628 3630 126619
Tr 132056 146404 132054
Tr 7937 135550 63181
Tr 17895 85437 85439
Tr 96155 144287 138373
Tr 85096 85699 85700
Tr 124890 134563 141951
Tr 70585 80330 146074
Tr 128380 131504 136346
Tr 33380 139416 102633
Tr 49706 118752 49708
Tr 70680 117264 70682
Tr 144747 126117 28197
Tr 138507 132870 146093
Tr 145552 132030 89825
Tr 129709 113205 102832
Tr 134897 146045 143069
Tr 143979 120815 139448
Tr 37934 73881 103785
Tr 119255 114195 69458
Tr 46475 30029 46476
Tr 122871 41935 139398
Tr 141114 102584 145304
Tr 143605 98888 108197
Tr 49564 104461 49565
Tr 21825 83670 83671
Tr 87366 85003 92358
Tr 78686 6475 78685
Tr 111389 98241 39406
Tr 39432 87662 54898
Tr 122357 89723 101509
Tr 78332 110402 58924
Tr 46350 118688 118689
Tr 21734 43281 143478
Tr 64780 5910 105705
Tr 96325 68146 126445
Tr 20726 20727 72816
Tr 123001 140277 147360
Tr 21690 101332 109808
Tr 64406 27694 69101
Tr 94137 7126 94138
Tr 64345 60709 50787
Tr 99417 146981 99415
Tr 114662 80597 134760
Tr 147314 22700 106339
Tr 20379 143494 144476
Tr 137511 105429 105428
Tr 111728 17894 17897
Tr 17897 17894 111729
Tr 126106 44673 39975
Tr 32268 5437 32267
Tr 66127 93399 66125
Tr 73160 76306 13255
Tr 128719 78816 44479
Tr 145910 143508 121090
Tr 121245 140537 91401
Tr 117625 136194 99204
Tr 87985 139308 80166
Tr 19125 136454 78235
Tr 136454 138179 78235
Tr 61538 124225 141850
Tr 141291 143973 138976
Tr 35268 86358 83734
Tr 108589 138437 83605
Tr 94288 124570 3452
Tr 139719 120605 143433
Tr 94661 17819 41358
Tr 126609 126608 37596
Tr 101322 19482 7355
Tr 71512 44930 147337
Tr 132890 129357 68911
Tr 143675 40532 127369
Tr 12078 28722 12079
Tr 12078 12081 28722
Tr 12078 12079 12081
Tr 8182 8181 89102
Tr 12154 139232 129030
Tr 86989 126652 114950
Tr 84152 13075 116277
Tr 28184 50215 28182
Tr 116926 107532 40049
Tr 71735 66657 107325
Tr 66657 38939 107325
Tr 142820 113531 102317
Tr 125801 54325 131355
Tr 66715 120310 50444
Tr 120089 133234 145190
Tr 18293 42418 124679
Tr 18580 3210 119269
Tr 77574 46855 123010
Tr 130888 93018 101416
Tr 135484 107551 138542
Tr 49004 49005 68511
Tr 57103 86210 25867
Tr 136942 80662 140735
Tr 57077 117658 54321
Tr 21886 126742 85262
Tr 48722 126533 131093
Tr 145244 4885 127225
Tr 47001 76904 54157
Tr 85212 92276 113181
Tr 143149 35385 35386
Tr 102491 125607 9251
Tr 92985 5983 144299
Tr 101015 43365 126485
Tr 135208 135207 142958
Tr 13075 13076 116277
Tr 117415 146097 131331
Tr 23109 49291 71960
Tr 106819 126362 60910
Tr 19117 115186 130367
Tr 137294 136628 138364
Tr 89991 147271 136743
Tr 32314 71818 32313
Tr 146191 84634 131027
Tr 129369 124071 6339
Tr 75117 75118 86207
Tr 118747 118748 146974
Tr 72427 147302 105364
Tr 1465 121420 65556
Tr 56646 79070 84090
Tr 86724 59511 98546
Tr 124492 139179 139178
Tr 137434 135986 140389
Tr 128762 101806 141530
Tr 60560 143345 119706
Tr 61615 61613 91997
Tr 98012 101925 98010
Tr 52282 119595 58451
Tr 52911 110311 86132
Tr 51653 51652 116235
Tr 38131 117983 38133
Tr 112489 39436 110158
Tr 115975 27137 531
Tr 125634 68131 130881
Tr 51536 27202 72885
Tr 73765 12826 94283
Tr 114346 4948 49851
Tr 126761 22467 22469
Tr 99083 104541 138897
Tr 120657 42295 120447
Tr 181 142200 179
Tr 23303 1008 23304
Tr 54846 140538 116162
Tr 89440 89441 146542
Tr 96787 127259 39131
Tr 109102 122402 127295
Tr 147193 83523 83522
Tr 102788 135566 33068
Tr 146078 141418 44200
Tr 79296 93733 79299
Tr 11633 106744 145213
Tr 143635 133828 12760
Tr 33810 82893 103809
Tr 141908 44382 127166
Tr 4047 123950 80255
Tr 145577 48438 48437
Tr 98627 104224 146118
Tr 142050 48174 42846
Tr 88712 88252 63601
Tr 56745 56743 32704
Tr 34762 86636 101884
Tr 133535 133534 147385
Tr 49692 69467 49694
Tr 118315 22193 22191
Tr 69039 139899 123128
Tr 86242 146616 144209
Tr 23103 40541 15409
Tr 36716 73765 124360
Tr 53676 63464 23780
Tr 20920 20919 64467
Tr 1770 40439 146300
Tr 24700 65691 1036
Tr 70559 70561 71049
Tr 123413 44872 74771
Tr 71475 124345 104520
Tr 146670 126802 133515
Tr 73323 74770 91775
Tr 27333 23928 115414
Tr 94618 51198 51196
Tr 147366 125167 127307
Tr 7838 1725 1727
Tr 57280 132145 72600
Tr 97636 97638 97637
Tr 143201 135315 94547
Tr 13472 76971 111163
Tr 129964 29013 35713
Tr 85441 115502 35334
Tr 106469 104591 70970
Tr 56253 54207 144282
Tr 97645 141934 97646
Tr 143604 69556 145260
Tr 37523 37526 87201
Tr 127451 81337 36296
Tr 96698 96911 107775
Tr 137505 15395 29659
Tr 74467 39323 53929
Tr 53929 39323 119105
Tr 139954 59536 94080
Tr 67567 67568 74810
Tr 67567 11257 67568
Tr 11601 11598 88256
Tr 120964 87167 87164
Tr 86274 17007 44425
Tr 14677 1821 100064
Tr 14677 100064 1822
Tr 147583 44049 96406
Tr 51016 61485 51019
Tr 51016 12153 61485
Tr 126124 136452 40850
Tr 125081 93072 128184
Tr 73538 19294 147154
Tr 87833 104998 87832
Tr 3446 135872 120942
Tr 111293 140379 99524
Tr 642 71229 641
Tr 50379 6747 131958
Tr 134981 117418 130192
Tr 46897 65855 46898
Tr 84152 143617 83337
Tr 102240 60092 127791
Tr 33975 103855 135420
Tr 37617 36813 51686
Tr 18996 137403 18998
Tr 18996 18998 130228
Tr 117484 130705 99262
Tr 65363 144350 130610
Tr 66644 145010 112972
Tr 132074 82070 124663
Tr 92231 46738 30182
Tr 116086 102551 102549
Tr 65748 116083 31648
Tr 23510 6555 69058
Tr 115724 76954 95745
Tr 63678 14159 136468
Tr 39127 69329 39128
Tr 109667 108923 147058
Tr 134326 143984 144343
Tr 79556 103078 103079
Tr 130547 76696 119571
Tr 78982 82362 132054
Tr 135719 128314 119621
Tr 38456 117668 122467
Tr 23063 127728 124642
Tr 84421 128440 53049
Tr 125066 107913 107914
Tr 145967 55871 142887
Tr 114925 143982 138249
Tr 92844 144338 138663
Tr 51727 138597 110920
Tr 96573 89765 68313
Tr 34402 14997 127199
Tr 35297 35298 89856
Tr 106194 113050 53964
Tr 5962 79956 79957
Tr 107025 132470 54883
Tr 113064 144337 113062
Tr 103035 124452 103033
Tr 34577 63009 7518
Tr 144336 40415 108064
Tr 13399 144335 141404
Tr 78760 136777 11697
Tr 135795 109410 74396
Tr 147475 2170 118763
Tr 133962 144330 133961
Tr 23896 25661 23895
Tr 23896 18337 25661
Tr 88156 40198 127886
Tr 108561 29334 117904
Tr 137912 137911 136591
Tr 23507 83737 23506
Tr 31990 135864 135865
Tr 47145 12151 12148
Tr 133257 144383 136132
Tr 22126 125566 74231
Tr 144322 91214 91215
Tr 108847 25948 112770
Tr 66379 104068 66380
Tr 51147 146385 37756
Tr 112235 75250 135407
Tr 61987 77506 77508
Tr 64966 144320 64967
Tr 131917 100159 100160
Tr 71181 104172 116075
Tr 95107 103390 84946
Tr 68041 132389 52081
Tr 7676 7764 7673
Tr 25744 106707 25742
Tr 58155 9122 46290
Tr 121090 26615 123290
Tr 104332 139947 141189
Tr 110846 110847 58855
Tr 131087 29640 90654
Tr 144318 119127 117198
Tr 107448 83190 56790
Tr 144316 132803 143671
Tr 132810 40745 10280
Tr 120883 103897 144124
Tr 111821 105243 123724
Tr 144312 144313 141217
Tr 78815 48858 26683
Tr 38539 13882 11679
Tr 134241 118059 118060
Tr 144307 144308 141053
Tr 122213 61897 111711
Tr 46776 18959 83618
Tr 66356 12695 144306
Tr 26514 26515 47548
Tr 137198 5114 124982
Tr 9329 131695 131129
Tr 10433 125359 84525
Tr 125832 110208 141146
Tr 125832 45769 110208
Tr 119920 113621 61220
Tr 43081 79606 23263
Tr 92454 76521 42573
Tr 48287 144300 120967
Tr 133336 135918 147226
Tr 5767 5770 128352
Tr 146689 141589 94630
Tr 111730 50090 111731
Tr 125100 131953 52459
Tr 3792 66091 3791
Tr 25848 133454 139092
Tr 4094 142415 4093
Tr 107311 144295 107310
Tr 29068 127701 108204
Tr 64645 5858 91701
Tr 38494 41055 96549
Tr 78337 139729 110735
Tr 117541 144293 122174
Tr 88977 52393 96202
Tr 140330 137508 80135
Tr 325 47198 47199
Tr 107659 87091 93111
Tr 74501 118709 132454
Tr 36409 84127 143947
Tr 131683 62417 131010
Tr 3791 124770 34617
Tr 64102 77265 16726
Tr 79175 15412 61894
Tr 64995 72095 111824
Tr 144284 70047 38328
Tr 141761 124909 122446
Tr 116736 103593 69590
Tr 56263 547 549
Tr 51578 129347 90088
Tr 75830 137092 56859
Tr 118164 81107 92098
Tr 46029 134823 147054
Tr 136598 133342 34960
Tr 63886 126787 63888
Tr 139777 144279 140798
Tr 104334 38492 46352
Tr 109021 134463 95966
Tr 127837 118930 127839
Tr 131013 127839 118930
Tr 131013 118930 127837
Tr 135727 109242 131221
Tr 126629 143077 95839
Tr 121953 125889 139050
Tr 92831 55665 99755
Tr 91017 19802 55342
Tr 48099 20678 90748
Tr 55384 125822 83662
Tr 144967 142121 144968
Tr 127036 74481 81843
Tr 119725 104703 104704
Tr 133161 117265 39273
Tr 17294 44681 38731
Tr 139328 141792 139857
Tr 115499 147138 54604
Tr 63534 85105 110666
Tr 25455 25458 16770
Tr 2096 2095 75884
Tr 36802 62660 19595
Tr 2272 111894 136518
Tr 121800 38496 110463
Tr 81734 34571 113541
Tr 88380 10743 135391
Tr 101232 14896 52123
Tr 30278 8740 8738
Tr 126463 104035 75751
Tr 133436 117380 123597
Tr 7051 7048 125144
Tr 84239 84240 104965
Tr 129198 147137 129197
Tr 119954 90198 133054
Tr 90320 32971 116478
Tr 27640 77447 126837
Tr 34412 70090 34414
Tr 8498 110174 129565
Tr 12013 16366 12012
Tr 80388 80862 44490
Tr 137114 44446 50451
Tr 107803 80934 27845
Tr 89613 59325 12787
Tr 15040 141483 122332
Tr 120912 39925 122120
Tr 87194 101356 53877
Tr 144265 128562 130842
Tr 33239 85771 33240
Tr 119502 118709 141933
Tr 112602 133008 98608
Tr 42884 121264 145808
Tr 1847 21275 115358
Tr 137671 118702 64006
Tr 68462 55571 114933
Tr 116785 106445 93682
Tr 128814 38491 143613
Tr 127085 139289 55322
Tr 66627 1895 1894
Tr 44059 87662 39432
Tr 33099 112827 3049
Tr 143346 140725 140726
Tr 126588 131177 136196
Tr 112750 107411 107412
Tr 139562 95443 27934
Tr 111813 24579 128453
Tr 142956 139367 91541
Tr 51371 114808 39283
Tr 88866 42113 88868
Tr 142785 121555 121554
Tr 146816 98572 99341
Tr 81397 141852 136392
Tr 50203 143533 145871
Tr 133261 89284 139692
Tr 58046 144250 58045
Tr 94855 129717 140320
Tr 49410 144810 115313
Tr 133514 115980 113548
Tr 107119 104294 97524
Tr 13607 13172 13170
Tr 144244 48457 48456
Tr 50790 10742 10743
Tr 32778 131333 137271
Tr 26444 26445 48835
Tr 144243 122564 56631
Tr 69263 30364 30365
Tr 98321 122981 120707
Tr 121207 72788 127197
Tr 34143 11643 57459
Tr 81317 34143 57459
Tr 81317 57459 11643
Tr 47413 47841 47415
Tr 12804 111270 51153
Tr 100818 100817 45025
Tr 102326 133037 7222
Tr 110405 144944 110406
Tr 123680 124216 136477
Tr 144239 2968 128265
Tr 59688 7107 132405
Tr 140114 144237 144238
Tr 145549 109378 99950
Tr 144236 58727 66243
Tr 130141 31735 46379
Tr 1762 72226 1759
Tr 63181 115557 40583
Tr 13344 85022 140552
Tr 145525 139347 126067
Tr 50864 51518 24070
Tr 52522 79982 132268
Tr 138347 102462 110579
Tr 20671 51143 80721
Tr 123441 136844 53566
Tr 1863 123232 140151
Tr 147421 137951 58587
Tr 87951 35596 139805
Tr 105017 105016 17306
Tr 117357 144222 117827
Tr 65619 15026 6434
Tr 105177 105178 28034
Tr 8368 5528 29057
Tr 36974 55053 110407
Tr 138786 104697 110874
Tr 137818 99825 99827
Tr 118594 63995 134375
Tr 128184 31468 143769
Tr 83040 115322 141488
Tr 127563 10239 89409
Tr 141410 141409 98265
Tr 132257 82793 15345
Tr 138701 144215 114052
Tr 128403 146296 128404
Tr 84732 62426 48159
Tr 72965 27724 73203
Tr 46689 142735 143639
Tr 119372 26654 18939
Tr 48757 143993 143401
Tr 130780 127135 27333
Tr 109579 127062 91047
Tr 45233 115113 145437
Tr 83364 92107 144070
Tr 128602 74955 17603
Tr 115083 133041 123342
Tr 92671 114498 50430
Tr 134617 120862 134997
Tr 128317 36910 36911
Tr 145838 19624 18921
Tr 137408 52001 94958
Tr 137408 94958 112012
Tr 138627 114074 132116
Tr 94428 94429 133222
Tr 40 29509 29508
Tr 83419 86753 86752
Tr 128301 128303 57565
Tr 144481 145022 111378
Tr 125836 90901 90900
Tr 137662 144204 38918
Tr 4213 4215 133683
Tr 137920 61142 142244
Tr 42573 143924 8153
Tr 100372 135226 47501
Tr 140465 101068 86083
Tr 94419 94418 130762
Tr 104936 53255 114015
Tr 100510 139576 100512
Tr 140510 114764 69204
Tr 98647 132125 98646
Tr 130947 74944 143285
Tr 80391 51286 56987
Tr 77665 62231 62229
Tr 135071 45543 25323
Tr 42302 81977 25356
Tr 87629 87630 11216
Tr 81874 62416 23506
Tr 35806 62416 81874
Tr 107458 91087 95921
Tr 124861 111553 136203
Tr 94014 136674 144178
Tr 113928 141240 137246
Tr 138910 145663 116678
Tr 85125 43053 43056
Tr 83290 12470 12471
Tr 23251 6395 43484
Tr 145949 142148 92867
Tr 40394 33574 120987
Tr 136202 102998 112323
Tr 119309 76819 121589
Tr 92233 144198 99044
Tr 16605 128705 104847
Tr 5884 83774 71405
Tr 113897 49276 144196
Tr 118395 67117 136278
Tr 137813 121400 83298
Tr 3664 121400 137813
Tr 140989 95207 95499
Tr 123525 97743 147242
Tr 49526 146483 138097
Tr 111696 123064 77705
Tr 140574 123029 139017
Tr 144190 118753 133391
Tr 79116 117419 137788
Tr 6692 95233 95232
Tr 58663 131111 117555
Tr 332 144189 50569
Tr 39207 39208 130975
Tr 64687 64688 116750
Tr 87977 144188 121844
Tr 145862 134124 119316
Tr 79734 99800 4091
Tr 131084 147442 21309
Tr 129989 129990 139865
Tr 119802 121502 13136
Tr 142924 40013 40735
Tr 132833 87220 133379
Tr 34815 138494 133213
Tr 94181 94182 144726
Tr 144185 33123 133371
Tr 144184 129201 135381
Tr 132405 7107 64654
Tr 84614 97842 84613
Tr 144182 42330 23569
Tr 144182 23569 141606
Tr 144182 141606 42330
Tr 51796 103107 142462
Tr 86570 78486 72936
Tr 64952 12013 12012
Tr 144180 90193 62455
Tr 114990 125322 69435
Tr 127545 100217 8891
Tr 137006 5376 74539
Tr 138725 138726 74360
Tr 26358 88101 102907
Tr 142694 144581 129321
Tr 132476 79193 130428
Tr 133033 110542 135694
Tr 24246 10748 35269
Tr 80117 133304 62975
Tr 143054 37780 37778
Tr 117177 143350 133163
Tr 6631 97542 144344
Tr 13805 101622 41434
Tr 2342 107123 2343
Tr 107015 91982 91983
Tr 4050 4049 56369
Tr 94384 103880 112483
Tr 126662 146977 85952
Tr 80376 62263 61119
Tr 139445 63406 24164
Tr 103557 134414 103558
Tr 8311 112752 105654
Tr 62853 88825 37827
Tr 95870 3177 113634
Tr 102902 21637 66825
Tr 7697 143748 86360
Tr 48913 61999 48912
Tr 7111 145221 7112
Tr 43719 34508 67881
Tr 121257 140021 102947
Tr 29956 43719 67881
Tr 69529 3900 70655
Tr 46455 3900 69529
Tr 131981 122566 122565
Tr 144168 142301 106066
Tr 126484 120776 84763
Tr 84435 143075 125600
Tr 57799 73801 79412
Tr 14444 14445 144165
Tr 137199 9348 97521
Tr 123311 123310 101275
Tr 82584 112453 112454
Tr 25245 113255 142104
Tr 106340 22700 22701
Tr 83556 140716 114241
Tr 106867 106864 136200
Tr 81313 119047 61440
Tr 50407 146579 40658
Tr 75110 95255 134872
Tr 141441 18913 144156
Tr 91956 31040 74458
Tr 144152 141543 141544
Tr 144151 141838 66552
Tr 134238 134372 92206
Tr 7061 31936 109611
Tr 123473 144149 143082
Tr 128167 142036 128168
Tr 99925 21403 21402
Tr 7637 91687 91688
Tr 120194 99585 132764
Tr 65328 47073 47072
Tr 140031 140969 140574
Tr 78360 115213 111877
Tr 27485 21887 49308
Tr 57097 145623 121155
Tr 69929 19324 31339
Tr 113428 101819 127024
Tr 87839 7729 124609
Tr 98039 130732 954
Tr 139784 86164 137592
Tr 109629 132725 116667
Tr 95399 121519 121518
Tr 39394 143290 88202
Tr 4536 1966 88894
Tr 94671 123578 46518
Tr 147067 131648 42186
Tr 144140 144139 53718
Tr 143451 84508 2191
Tr 122661 122662 92066
Tr 68131 140787 68129
Tr 127246 142877 94476
Tr 5977 98721 98722
Tr 54331 54333 112196
Tr 141579 67673 62445
Tr 95819 95818 76903
Tr 115440 104169 7686
Tr 141351 122317 105935
Tr 34933 137635 41989
Tr 131191 68226 98754
Tr 141450 76121 85397
Tr 144132 101042 65175
Tr 144131 103749 103748
Tr 138097 108620 49526
Tr 101040 135520 101038
Tr 86687 1251 48683
Tr 132336 82041 84752
Tr 127255 60774 111011
Tr 35329 31775 35331
Tr 147190 127869 81775
Tr 139905 69151 87747
Tr 26557 26558 26560
Tr 126211 63237 15038
Tr 31882 74397 139723
Tr 6762 77723 91557
Tr 89982 5405 80764
Tr 6762 91557 14893
Tr 135213 125670 135214
Tr 57479 125228 138069
Tr 44160 61459 134449
Tr 107736 121686 112156
Tr 75346 41632 75347
Tr 138584 55522 138299
Tr 136635 120007 108057
Tr 147159 143015 147158
Tr 85147 145746 85149
Tr 111359 146795 138342
Tr 79225 144120 2132
Tr 109179 66513 88443
Tr 26230 135061 127707
Tr 31997 87533 32000
Tr 144119 121589 45189
Tr 142588 52857 144117
Tr 83232 80037 76528
Tr 122136 147354 41145
Tr 51199 138846 129871
Tr 120174 141954 111297
Tr 33846 146575 102742
Tr 3421 125314 143348
Tr 97417 138373 144287
Tr 90722 134966 6213
Tr 133733 87609 16138
Tr 71745 55378 111590
Tr 15955 50184 19212
Tr 52644 51705 52646
Tr 5447 140851 48458
Tr 73204 145112 142014
Tr 108089 135234 97113
Tr 99976 145920 81281
Tr 83026 36523 35091
Tr 83026 66286 36523
Tr 146174 101428 63884
Tr 124724 62164 144111
Tr 121013 1743 1741
Tr 134854 139683 143966
Tr 93129 111725 26300
Tr 81866 25336 121485
Tr 125105 7644 87150
Tr 114052 114053 138701
Tr 117694 91725 143716
Tr 34838 89676 137299
Tr 142636 119060 136846
Tr 90196 140223 57655
Tr 61834 81477 64547
Tr 138446 75362 34362
Tr 91578 109622 129972
Tr 101841 101842 142516
Tr 41733 74016 41731
Tr 74745 133690 74744
Tr 55783 134038 78507
Tr 41228 104766 100468
Tr 88025 138579 135243
Tr 77602 138265 44899
Tr 118356 17107 79795
Tr 51649 74151 28916
Tr 134353 2944 86447
Tr 91915 140576 75132
Tr 138109 65291 92746
Tr 128477 132492 144103
Tr 90523 14125 53325
Tr 16719 51852 16720
Tr 12052 131998 94286
Tr 121686 107736 96851
Tr 99635 23065 107914
Tr 46514 37990 7870
Tr 132774 96237 50660
Tr 115631 48736 48738
Tr 45204 63926 132753
Tr 17499 18162 15602
Tr 36924 15602 18162
Tr 142583 122435 112826
Tr 142583 112826 70710
Tr 8779 8782 27405
Tr 131245 131832 132844
Tr 80299 128485 128487
Tr 74919 74921 71617
Tr 40757 40758 131643
Tr 55274 57470 144091
Tr 112136 76386 39167
Tr 122019 147442 125077
Tr 101367 108660 128011
Tr 7897 17030 17028
Tr 103278 138620 138345
Tr 33373 84912 84911
Tr 61189 88832 144086
Tr 53676 53675 63464
Tr 139536 124576 88306
Tr 54690 93727 25546
Tr 129071 144703 62627
Tr 99593 115199 141629
Tr 143285 144081 141917
Tr 97236 89594 97235
Tr 132947 138032 91561
Tr 144079 144078 122323
Tr 68230 9656 38290
Tr 64432 146400 76962
Tr 112437 8248 131118
Tr 32033 103903 128879
Tr 75346 110946 75116
Tr 121415 48424 48423
Tr 103710 37405 131533
Tr 144073 3302 144074
Tr 100529 140695 100527
Tr 137661 73226 58618
Tr 114097 118540 127183
Tr 133136 144680 142882
Tr 113657 25118 135888
Tr 113897 49277 49276
Tr 74835 63348 91619
Tr 113381 63348 74835
Tr 8319 65173 118832
Tr 53120 40673 46556
Tr 68723 68725 123372
Tr 10654 55672 110780
Tr 131259 47985 47984
Tr 126033 106672 17339
Tr 130006 130005 99969
Tr 91070 31524 31526
Tr 144064 128015 128016
Tr 125609 143977 122547
Tr 146138 78549 56244
Tr 49377 134588 49375
Tr 26277 124473 99986
Tr 95255 142950 144061
Tr 94148 94149 143883
Tr 144060 129941 128503
Tr 90093 138705 111437
Tr 35345 25359 35344
Tr 43824 60726 139022
Tr 102060 129493 112691
Tr 102939 102938 80470
Tr 102642 34839 120190
Tr 139091 46114 63433
Tr 135563 131714 144055
Tr 26443 104799 30597
Tr 119971 54286 139288
Tr 76188 127715 143665
Tr 87795 143171 62080
Tr 60970 139064 136758
Tr 75350 145305 99356
Tr 89112 146096 40257
Tr 17732 17729 140558
Tr 12018 19311 131902
Tr 32671 31195 116603
Tr 102240 127791 102239
Tr 137623 124791 106528
Tr 127726 90700 114090
Tr 58652 49423 62572
Tr 6765 77821 124342
Tr 135333 61840 5754
Tr 42875 42877 20241
Tr 134242 106764 29442
Tr 37014 105517 34057
Tr 99871 3248 131560
Tr 120043 88163 87907
Tr 21782 110294 128377
Tr 125231 77792 130802
Tr 136398 90494 90209
Tr 129710 101479 70229
Tr 139600 143144 139601
Tr 98343 84775 142200
Tr 71043 108236 35324
Tr 90884 123418 86460
Tr 73903 122326 120472
Tr 80341 122277 105288
Tr 142771 87320 87318
Tr 72603 124917 124918
Tr 35792 144031 136638
Tr 7256 93778 7257
Tr 147175 126596 92390
Tr 136864 24587 118761
Tr 87512 69332 111993
Tr 133149 106549 144028
Tr 146266 138928 146395
Tr 124018 40730 136516
Tr 124963 107400 144025
Tr 119995 21489 31554
Tr 22637 140596 89578
Tr 69978 117549 119133
Tr 12362 16025 81398
Tr 77918 118131 88565
Tr 145533 147391 138711
Tr 44169 37781 37782
Tr 93895 144021 99498
Tr 43176 68638 132552
Tr 33306 69680 18336
Tr 128915 89965 78232
Tr 137790 72325 72323
Tr 143910 128286 97751
Tr 120989 16206 120988
Tr 113280 6727 141299
Tr 113571 133415 110131
Tr 85672 6888 57899
Tr 23201 108121 23200
Tr 40753 103880 18502
Tr 137363 132056 45193
Tr 111976 111977 56645
Tr 134040 141368 136864
Tr 37052 37055 87515
Tr 43232 143415 144017
Tr 129234 36724 36725
Tr 142501 122730 34761
Tr 73174 107116 140106
Tr 46554 147008 103405
Tr 137846 144599 137847
Tr 41667 133084 120704
Tr 138747 8127 113701
Tr 130162 143498 130163
Tr 133735 100829 100830
Tr 136867 144115 3000
Tr 14893 14896 101232
Tr 125067 110587 140460
Tr 18889 136814 18888
Tr 135869 11949 81231
Tr 77428 144010 77429
Tr 141719 61728 66386
Tr 67027 107511 137569
Tr 34820 30406 34818
Tr 34820 34818 50390
Tr 79668 22672 34640
Tr 143047 143048 61655
Tr 112139 61655 143048
Tr 141476 146470 122867
Tr 76644 144007 143915
Tr 10501 19909 107719
Tr 20846 132559 118774
Tr 118472 128291 41632
Tr 59002 144005 136442
Tr 58502 118037 144004
Tr 117238 117237 53094
Tr 118552 67418 81433
Tr 94476 142877 123420
Tr 123829 125932 125931
Tr 73064 73065 68212
Tr 25518 38552 91384
Tr 126629 113487 113488
Tr 17699 129238 9308
Tr 71845 112083 112082
Tr 117045 110281 134434
Tr 102907 73738 101743
Tr 86555 91676 143998
Tr 132114 136984 26721
Tr 105660 67393 27921
Tr 132875 143722 87574
Tr 138117 108945 143995
Tr 82859 53300 40103
Tr 16326 117450 87733
Tr 121281 145701 80815
Tr 113306 96185 104962
Tr 48067 48069 116483
Tr 13617 142451 142450
Tr 130166 101743 143541
Tr 102425 137348 102424
Tr 81226 93121 75938
Tr 86792 25703 111918
Tr 66817 76235 96179
Tr 106007 147415 147172
Tr 109054 122337 135713
Tr 123752 135413 129414
Tr 143990 129637 24054
Tr 5536 43257 19078
Tr 82262 1180 1182
Tr 39791 119462 31864
Tr 125014 110828 137624
Tr 128361 132505 54129
Tr 109111 14087 87627
Tr 143988 54512 126701
Tr 63334 62642 135396
Tr 51531 106172 51530
Tr 134514 125675 112172
Tr 138764 84709 94201
Tr 142409 72137 134411
Tr 108267 27837 31979
Tr 79015 79016 131865
Tr 83914 126967 83913
Tr 56698 137171 49841
Tr 97722 59535 90619
Tr 6730 143983 30081
Tr 138394 61487 138392
Tr 97982 58128 108960
Tr 32258 121184 32260
Tr 124451 127578 32062
Tr 78084 31743 64977
Tr 128376 143981 75763
Tr 89041 145356 132623
Tr 143980 128262 44918
Tr 2260 123550 126835
Tr 34711 140784 25429
Tr 130313 124814 29534
Tr 97075 97074 80094
Tr 116189 131508 114550
Tr 92709 130999 135927
Tr 16696 24122 37254
Tr 64121 145523 64119
Tr 121066 116765 95057
Tr 88525 74863 119473
Tr 133919 121892 72922
Tr 107484 126840 28865
Tr 90273 109528 86064
Tr 12181 62742 102214
Tr 12181 102214 62741
Tr 62171 75982 62172
Tr 127040 145616 127469
Tr 10734 27860 4527
Tr 92172 143275 111051
Tr 9649 107232 60190
Tr 19352 36457 25371
Tr 37444 89683 144277
Tr 21380 130114 23709
Tr 133056 83689 39400
Tr 18030 132755 3308
Tr 82183 80729 80732
Tr 82183 53368 80729
Tr 65950 135522 129967
Tr 60713 126320 83275
Tr 44287 44919 44917
Tr 136154 136152 136151
Tr 108808 42748 40429
Tr 67733 17420 143294
Tr 143955 119916 40615
Tr 139718 83020 32827
Tr 1554 87671 25025
Tr 10957 10955 146575
Tr 128436 50858 100439
Tr 5320 28998 83548
Tr 10976 38176 124719
Tr 36912 132527 81657
Tr 41434 130325 13805
Tr 40816 93686 82887
Tr 80184 34113 48911
Tr 86926 143952 63506
Tr 128342 67689 30007
Tr 121186 73726 44561
Tr 70991 37503 108939
Tr 26325 14929 45729
Tr 4213 4214 4215
Tr 141652 10366 143947
Tr 4635 143245 130455
Tr 1134 82464 1133
Tr 11582 48910 3299
Tr 15983 143944 27654
Tr 61166 15267 134937
Tr 41943 41941 138861
Tr 128741 143940 142252
Tr 145913 101697 89303
Tr 138349 142829 138350
Tr 56655 46285 34934
Tr 18162 17500 15603
Tr 85637 96431 85636
Tr 146685 119488 25541
Tr 89371 63798 34211
Tr 110031 146005 107556
Tr 114671 143865 114670
Tr 110819 129817 46971
Tr 133790 134662 133791
Tr 128624 144883 144605
Tr 139507 119204 6954
Tr 137539 83756 83754
Tr 37340 60602 37339
Tr 37476 37477 54471
Tr 103650 76432 66422
Tr 74262 73283 73285
Tr 10694 65161 6881
Tr 122434 110410 141969
Tr 130847 63032 144588
Tr 51891 145609 134886
Tr 44861 102250 102249
Tr 82505 29035 29032
Tr 74845 20794 34367
Tr 64422 62306 108036
Tr 139025 87347 118276
Tr 127246 145125 40159
Tr 118019 29782 143927
Tr 32305 139206 32304
Tr 135438 139445 92921
Tr 125145 21877 21880
Tr 87139 86275 117509
Tr 74781 74779 64590
Tr 82963 125695 24382
Tr 44968 50970 79763
Tr 48773 28490 28491
Tr 114472 143918 143919
Tr 93755 90665 133689
Tr 143917 77741 125996
Tr 143606 90586 143916
Tr 31190 3972 107403
Tr 76004 101471 33282
Tr 49166 55387 24734
Tr 102827 109607 109609
Tr 141335 134635 90799
Tr 6664 124670 113500
Tr 90255 41832 76396
Tr 28652 123495 110893
Tr 2182 99156 140192
Tr 119327 90602 119326
Tr 124516 72962 103885
Tr 146802 69372 72251
Tr 25994 69197 25992
Tr 122542 31917 56367
Tr 64760 114080 114078
Tr 58016 5988 140709
Tr 11047 28931 28930
Tr 133438 16412 116399
Tr 110357 110356 119834
Tr 122020 105472 125226
Tr 141482 122627 111224
Tr 45232 45231 63720
Tr 64883 2442 64882
Tr 26526 122237 43140
Tr 33085 63752 128859
Tr 80383 84256 80384
Tr 125455 80383 80384
Tr 90793 145310 90791
Tr 112843 96557 142007
Tr 111639 36277 88906
Tr 41240 11948 41241
Tr 132408 96973 25766
Tr 135442 143904 116138
Tr 63970 91984 63971
Tr 6343 146355 103195
Tr 81830 143903 126620
Tr 15820 15819 85066
Tr 85754 15131 15130
Tr 22981 22980 92536
Tr 79261 141302 115832
Tr 147033 137500 18732
Tr 143898 139076 46111
Tr 17530 17528 30838
Tr 48135 48137 137004
Tr 48683 145629 86687
Tr 131466 126354 82565
Tr 9150 39365 82375
Tr 147029 146028 120771
Tr 62395 96630 100485
Tr 80252 51333 83949
Tr 73707 1952 144247
Tr 81213 115186 19117
Tr 139271 60381 68555
Tr 142857 132157 74075
Tr 139531 87529 96657
Tr 121667 69093 129003
Tr 115260 143391 28774
Tr 141967 144765 115732
Tr 45690 142765 9996
Tr 124257 93272 135142
Tr 84820 81456 97277
Tr 94148 143883 126850
Tr 86089 86090 106275
Tr 126080 141516 143882
Tr 56568 128594 121234
Tr 60582 118896 26267
Tr 139070 139071 76093
Tr 128065 144330 60893
Tr 96034 56491 25167
Tr 19595 61094 61095
Tr 141458 138138 36312
Tr 114084 124575 124576
Tr 135392 83090 142698
Tr 78852 67755 45682
Tr 63865 85415 55923
Tr 114586 93148 91980
Tr 147050 60887 60888
Tr 73005 45930 45927
Tr 38527 139566 128593
Tr 139882 113955 143259
Tr 141205 117850 141750
Tr 63398 63399 107332
Tr 81474 31687 31689
Tr 83891 52496 83892
Tr 38406 122306 134907
Tr 101748 31012 115788
Tr 138497 101715 118856
Tr 130515 138332 138677
Tr 104434 126047 131888
Tr 60981 140927 140418
Tr 142578 143856 43501
Tr 129744 96410 134461
Tr 53129 124490 107264
Tr 113041 127001 127002
Tr 39844 46855 67148
Tr 140057 72870 135021
Tr 143485 143263 75025
Tr 141440 59202 59199
Tr 63559 106641 119266
Tr 68568 17405 17404
Tr 146596 146103 115119
Tr 47844 31205 31202
Tr 137654 82086 130147
Tr 675 97620 43284
Tr 76062 11815 70051
Tr 124471 137310 9387
Tr 33461 132014 120378
Tr 141857 112268 86149
Tr 91594 46548 30225
Tr 52498 113356 83892
Tr 77795 72263 136680
Tr 108644 118716 140495
Tr 125322 81770 69435
Tr 56645 146324 123489
Tr 130765 143842 130766
Tr 36805 36804 111649
Tr 133813 101621 140996
Tr 125497 60142 36630
Tr 118997 59483 144342
Tr 80740 86394 91492
Tr 8351 112807 90616
Tr 129031 22563 40122
Tr 52979 1797 134450
Tr 143689 141961 141807
Tr 37806 37804 107058
Tr 143839 76918 62680
Tr 147217 146899 147215
Tr 124108 85733 81898
Tr 47885 47887 90568
Tr 26228 30812 18060
Tr 55943 77833 104435
Tr 51650 101748 101749
Tr 58595 112356 143834
Tr 27811 50077 87385
Tr 125992 125991 113281
Tr 50955 141984 133166
Tr 130875 142523 66306
Tr 136161 101748 101749
Tr 47318 118868 62618
Tr 136697 143832 106439
Tr 13785 43503 77877
Tr 145959 59938 113480
Tr 109857 98722 112566
Tr 49869 49871 76769
Tr 27485 49308 8787
Tr 137692 144507 129448
Tr 37684 37686 132601
Tr 126938 123144 63545
Tr 29733 29736 39248
Tr 73160 4229 4228
Tr 137055 94341 96334
Tr 37649 62864 142690
Tr 19423 142690 62864
Tr 98592 112378 113557
Tr 133414 21037 116897
Tr 127679 118546 143826
Tr 111258 70196 44478
Tr 46246 54814 80789
Tr 71920 2840 43385
Tr 91433 91435 113977
Tr 88227 54561 82389
Tr 54504 141190 136961
Tr 129257 52860 146874
Tr 24942 79329 101108
Tr 132157 133166 143822
Tr 142665 116736 142229
Tr 144267 143108 137214
Tr 143819 135612 135613
Tr 40584 12800 27698
Tr 53368 143328 80729
Tr 78031 51125 60441
Tr 68949 121835 42470
Tr 142098 143816 143815
Tr 136949 53652 104348
Tr 138553 99206 99207
Tr 34363 143252 109512
Tr 141210 135864 141212
Tr 44748 104429 44746
Tr 143811 135075 97774
Tr 58441 130371 69061
Tr 23866 5580 23863
Tr 93633 127361 127362
Tr 145978 2507 145000
Tr 71840 83183 75778
Tr 108650 103848 47712
Tr 136721 143810 135144
Tr 132638 120794 140424
Tr 94129 24283 94130
Tr 81647 81645 83413
Tr 42101 6056 6054
Tr 134092 104735 52752
Tr 128276 126515 26640
Tr 129758 110045 143511
Tr 143326 11635 42758
Tr 135876 24576 24574
Tr 72594 143805 143806
Tr 81473 42992 81474
Tr 83453 17119 17120
Tr 67173 92577 67176
Tr 142236 143804 121712
Tr 140375 114728 136792
Tr 133267 55328 115094
Tr 122352 120827 76607
Tr 91012 88514 103194
Tr 31742 64978 64977
Tr 143798 143799 137293
Tr 143798 100686 143799
Tr 96734 117457 130995
Tr 145045 129036 31426
Tr 124862 136662 134026
Tr 4451 91927 143148
Tr 147208 45628 43873
Tr 139992 74300 8177
Tr 143792 134311 134310
Tr 64697 94391 123519
Tr 125898 55459 30331
Tr 80606 51172 51173
Tr 30320 97489 30322
Tr 41482 30320 30322
Tr 28830 135845 48930
Tr 56623 52711 56624
Tr 139403 76264 135222
Tr 133830 145073 99195
Tr 89211 124554 89213
Tr 45417 58236 16185
Tr 80040 47664 102203
Tr 140968 117323 46290
Tr 133649 57722 134767
Tr 71659 31288 71662
Tr 132099 2274 141872
Tr 106811 68297 106812
Tr 128925 6190 139530
Tr 135341 135342 53432
Tr 135341 53432 53434
Tr 96630 110261 131349
Tr 82050 110051 89379
Tr 90243 139095 117909
Tr 130987 119158 112069
Tr 143013 139572 101187
Tr 144755 112540 112539
Tr 132587 71906 37727
Tr 129858 60293 143773
Tr 104358 114706 126357
Tr 42853 42852 65717
Tr 72711 42853 65717
Tr 140472 48392 56837
Tr 91402 54119 54120
Tr 142836 140720 24796
Tr 48473 142906 33858
Tr 118739 144103 129518
Tr 115991 143763 115993
Tr 20550 143761 143762
Tr 141640 143757 125514
Tr 12102 109217 102471
Tr 101810 79455 83260
Tr 106350 114516 117546
Tr 29223 44222 1768
Tr 85125 26782 107326
Tr 115743 48136 110395
Tr 79700 79500 40646
Tr 126943 134731 105621
Tr 8170 45246 73517
Tr 137429 146748 139625
Tr 140875 142414 143740
Tr 120159 80159 54750
Tr 136875 123115 129449
Tr 64407 64406 73947
Tr 46831 137820 55128
Tr 119373 15414 133597
Tr 141958 143738 143739
Tr 138886 11071 68134
Tr 13099 5644 114157
Tr 98783 143736 116192
Tr 105825 3380 2013
Tr 42078 77721 42077
Tr 50017 6234 50018
Tr 133406 116059 133405
Tr 141721 140160 128199
Tr 88444 73232 109179
Tr 127557 50614 141182
Tr 133235 124726 80117
Tr 137426 53558 143727
Tr 134349 77415 126860
Tr 7376 40441 40439
Tr 22791 6884 17583
Tr 58299 99829 130384
Tr 137347 110867 101855
Tr 141813 28959 86035
Tr 76263 135222 76264
Tr 146234 53065 129799
Tr 134161 143724 134162
Tr 84298 7109 60317
Tr 104834 28744 131508
Tr 101635 113626 139589
Tr 47068 32975 46611
Tr 143722 68582 89561
Tr 143719 143721 143720
Tr 55489 13996 71615
Tr 83308 98501 124848
Tr 70655 80362 80361
Tr 8169 8170 45243
Tr 8169 45243 94978
Tr 139835 17838 46778
Tr 139360 121540 115667
Tr 28062 28061 13781
Tr 2975 133301 97849
Tr 118574 114101 114491
Tr 113912 140501 121343
Tr 38528 139566 38527
Tr 117446 22999 109791
Tr 55437 129656 61857
Tr 50293 73037 66432
Tr 95192 31668 122935
Tr 144529 133392 142669
Tr 3554 14834 116741
Tr 55669 3554 116741
Tr 96149 43734 7295
Tr 48155 107356 143711
Tr 55469 143711 107356
Tr 140939 55884 57193
Tr 87262 125335 125336
Tr 80732 80731 82183
Tr 41183 19116 144996
Tr 36411 36408 83090
Tr 123057 85134 126281
Tr 74123 58529 26075
Tr 3766 72006 49792
Tr 59592 141712 114013
Tr 70224 39702 127540
Tr 23630 105272 121798
Tr 94709 22366 85623
Tr 130824 127830 2994
Tr 144299 143821 109991
Tr 57328 100447 57329
Tr 73092 15380 90394
Tr 88424 45025 100817
Tr 81685 27936 81686
Tr 33373 87952 147452
Tr 118708 67370 11612
Tr 11378 73947 64406
Tr 25992 122581 25993
Tr 49802 49803 41661
Tr 143656 147228 95618
Tr 29816 110571 137277
Tr 137797 40323 95307
Tr 143198 51268 1661
Tr 57393 134593 120866
Tr 96887 30081 142939
Tr 83317 70601 88609
Tr 138322 113296 30767
Tr 70541 135951 144814
Tr 36134 89025 109437
Tr 17135 27319 118972
Tr 101749 115788 137977
Tr 111149 139973 122183
Tr 137340 60007 143688
Tr 143683 54320 54321
Tr 103580 66077 131526
Tr 120202 120201 66807
Tr 87058 98437 127961
Tr 137803 11013 43904
Tr 8985 64474 100965
Tr 140277 76487 76489
Tr 12334 136400 114382
Tr 84820 134005 92501
Tr 54396 35723 99157
Tr 143393 143554 106403
Tr 136027 69758 8385
Tr 143676 97785 97783
Tr 140602 143551 143675
Tr 67614 130834 134170
Tr 28027 23006 123282
Tr 117510 122771 110781
Tr 123602 127694 127693
Tr 95903 143671 20184
Tr 96018 51029 104388
Tr 110785 133397 105674
Tr 18174 89490 116741
Tr 5407 39 131095
Tr 146956 147103 43084
Tr 14027 94668 35784
Tr 8102 135753 10734
Tr 116022 135211 96457
Tr 99199 134771 115311
Tr 100628 69061 69063
Tr 43464 110993 66314
Tr 90632 42936 4947
Tr 81305 133411 131616
Tr 106326 106325 143666
Tr 132972 108740 55354
Tr 97682 131902 16078
Tr 125289 91178 131348
Tr 132828 143662 143661
Tr 120499 146603 145414
Tr 107035 107034 146695
Tr 143658 93972 143659
Tr 126754 115238 53572
Tr 129374 124429 114942
Tr 139311 48157 107356
Tr 113356 137113 137112
Tr 86736 114301 47010
Tr 134995 140563 140564
Tr 79402 75157 51707
Tr 11800 44202 124038
Tr 111064 110621 56229
Tr 111064 56229 45110
Tr 43717 44673 66209
Tr 104388 143644 143645
Tr 140982 136310 127045
Tr 143532 26553 141543
Tr 41759 128590 132217
Tr 64609 86748 64459
Tr 53737 34436 117176
Tr 101852 128960 128961
Tr 126091 68465 126092
Tr 100875 137880 16830
Tr 16159 114476 134683
Tr 71615 103854 125013
Tr 53175 35014 59822
Tr 9735 39323 20051
Tr 136796 31255 46327
Tr 21894 122725 32429
Tr 67578 115957 131889
Tr 138658 138659 1866
Tr 119982 12714 130950
Tr 105614 92315 122031
Tr 66832 141943 19514
Tr 32510 66176 39103
Tr 89668 137122 143319
Tr 87854 89653 143630
Tr 125996 77741 77743
Tr 123715 133403 55848
Tr 88496 117017 137398
Tr 61614 72354 139833
Tr 28860 74497 48295
Tr 101467 23462 131547
Tr 139245 56063 130603
Tr 45321 60947 38265
Tr 19834 125761 112868
Tr 93329 26464 30364
Tr 130200 90993 2876
Tr 120957 140521 141062
Tr 115938 115937 146081
Tr 100526 112855 100529
Tr 135504 88274 57089
Tr 135504 57089 57088
Tr 135504 57088 88274
Tr 132887 81864 12053
Tr 69279 3938 70656
Tr 28405 79157 116976
Tr 78566 78567 74836
Tr 141520 141519 127593
Tr 21380 61559 61560
Tr 77962 143618 114265
Tr 83231 79234 132917
Tr 100811 114004 100812
Tr 140278 126807 143617
Tr 32706 93393 58233
Tr 78107 58233 93393
Tr 78107 93393 32706
Tr 142274 143965 146914
Tr 63329 17479 79240
Tr 89140 48845 126686
Tr 83933 99972 95864
Tr 122006 103601 62345
Tr 57049 10287 43776
Tr 147456 101733 37866
Tr 116297 84826 143194
Tr 91435 142537 113978
Tr 390 64727 17310
Tr 99182 5922 18125
Tr 18864 68517 57294
Tr 137135 127967 2572
Tr 128134 76442 128133
Tr 139887 90123 102807
Tr 80886 87961 128854
Tr 90629 61166 137094
Tr 103777 137667 53264
Tr 85768 101950 97555
Tr 141073 143604 29767
Tr 108252 80662 49240
Tr 114900 121876 123995
Tr 99791 147325 123980
Tr 43714 141145 104893
Tr 56363 122328 128826
Tr 11156 11155 64112
Tr 128518 95710 19901
Tr 28166 90094 36368
Tr 134560 129333 59765
Tr 5236 5237 125092
Tr 140325 77387 69928
Tr 114302 28825 116156
Tr 133474 12122 12120
Tr 57738 7976 119958
Tr 37751 33263 33264
Tr 58903 6855 119569
Tr 133822 133823 29550
Tr 134240 143591 123573
Tr 99417 124591 143589
Tr 145094 144073 137518
Tr 61080 138328 99701
Tr 95801 133616 83016
Tr 97108 97107 128741
Tr 63762 99559 65549
Tr 63762 65549 119836
Tr 35621 35622 127196
Tr 4335 143581 133887
Tr 143279 143934 140791
Tr 140721 17090 17091
Tr 133784 124075 133110
Tr 35553 27434 27436
Tr 86087 92620 135505
Tr 20512 39889 90795
Tr 15298 50522 118989
Tr 47803 47804 9459
Tr 111096 117565 114588
Tr 65154 45363 108660
Tr 61439 61442 80987
Tr 11034 107882 101758
Tr 137180 143577 101190
Tr 115002 117267 128627
Tr 22379 25602 106752
Tr 134999 112906 95303
Tr 143569 144995 26574
Tr 57565 97752 47637
Tr 103243 144318 132633
Tr 16615 111734 53379
Tr 69645 16615 53379
Tr 53917 53918 108003
Tr 140067 92117 133718
Tr 136480 102928 102929
Tr 81317 11643 45770
Tr 40910 126869 17707
Tr 40888 4546 111941
Tr 129450 99427 109480
Tr 124774 84401 124007
Tr 123827 40372 113345
Tr 74723 143569 139635
Tr 120919 119110 89011
Tr 6046 123167 6049
Tr 74595 106005 91295
Tr 72625 72623 77566
Tr 131492 131171 135062
Tr 76936 127152 141464
Tr 95475 71610 128909
Tr 58561 20220 115605
Tr 138692 84551 141012
Tr 114662 134760 141730
Tr 143566 136239 136240
Tr 146829 72992 72993
Tr 135529 141302 136711
Tr 92899 11359 11362
Tr 30762 127198 64080
Tr 134099 139135 30476
Tr 58900 26683 26682
Tr 143561 119256 87182
Tr 51891 24207 62073
Tr 36133 10059 131455
Tr 140661 139391 138249
Tr 120744 62931 113565
Tr 120972 141657 62334
Tr 77370 30496 32537
Tr 97698 36483 128333
Tr 39171 79917 79918
Tr 113576 9966 9967
Tr 36175 132649 111884
Tr 124943 10247 143858
Tr 118312 98343 181
Tr 4197 73560 4196
Tr 120458 94629 68347
Tr 42398 76186 137140
Tr 131992 29444 129110
Tr 98802 106321 101222
Tr 16782 143553 16781
Tr 44536 113250 140323
Tr 124823 147453 80159
Tr 17635 109219 17634
Tr 22677 22169 121360
Tr 144845 82681 82682
Tr 95921 63848 143367
Tr 27053 117443 27054
Tr 36494 88805 88804
Tr 11015 112289 72938
Tr 53433 120115 53434
Tr 78239 56279 80033
Tr 116831 143544 86230
Tr 145966 134800 43026
Tr 81240 75646 104359
Tr 30205 124045 118584
Tr 35156 138215 73813
Tr 143542 72317 138966
Tr 96155 138373 140542
Tr 22148 43955 22149
Tr 117852 19963 141493
Tr 69603 71632 69605
Tr 48378 2803 48376
Tr 57999 52730 79560
Tr 111073 120815 143979
Tr 95929 75547 90043
Tr 118546 77557 118544
Tr 89636 1537 121429
Tr 831 22318 48192
Tr 143531 128513 143532
Tr 38772 115772 144491
Tr 36936 28274 35091
Tr 143526 82040 78545
Tr 143525 104347 118412
Tr 2717 110132 113961
Tr 36297 36296 81337
Tr 134496 38488 141211
Tr 48137 126588 139779
Tr 131026 119748 31016
Tr 83030 40102 140017
Tr 143519 23200 114096
Tr 97473 14907 14904
Tr 14906 14904 14907
Tr 14906 14907 97473
Tr 56422 126307 92547
Tr 115164 115165 58622
Tr 102081 22775 42513
Tr 23973 136617 23971
Tr 128611 111647 124214
Tr 142567 134488 5316
Tr 27046 9125 9128
Tr 27046 9126 9125
Tr 143511 140094 129758
Tr 89109 111447 134699
Tr 143508 131794 143509
Tr 55182 55183 119071
Tr 8028 102947 102946
Tr 25337 99751 120162
Tr 116180 72523 118555
Tr 36736 119128 72615
Tr 39504 138968 88406
Tr 42180 59632 42182
Tr 7633 6280 114608
Tr 112385 107124 107125
Tr 75493 134943 146331
Tr 134804 131263 117434
Tr 8299 107964 8298
Tr 142042 130132 147399
Tr 123057 120285 120284
Tr 135052 15304 132434
Tr 108208 25541 40399
Tr 16638 145581 138950
Tr 106041 143495 106042
Tr 20379 20094 143494
Tr 83187 82254 83186
Tr 19043 18223 61102
Tr 27955 58998 146319
Tr 39250 20831 7896
Tr 126401 143413 106808
Tr 115078 112468 123578
Tr 144774 143125 140136
Tr 143492 38498 140038
Tr 132442 94162 82232
Tr 3370 104718 104716
Tr 47616 126932 86144
Tr 47929 41329 47930
Tr 92457 1203 1200
Tr 125592 139696 55192
Tr 105727 143490 57036
Tr 98492 87752 25392
Tr 36277 131035 131036
Tr 25323 142071 135071
Tr 81364 19053 19052
Tr 125566 57493 99321
Tr 106344 64077 64079
Tr 84227 84228 20934
Tr 82607 80166 117707
Tr 130117 130116 65218
Tr 23277 141892 132950
Tr 143477 131231 143478
Tr 59098 125227 46899
Tr 56198 91428 21330
Tr 142830 142829 138349
Tr 138787 110874 131956
Tr 111632 117761 42521
Tr 131658 64235 147510
Tr 143450 140131 143473
Tr 136123 125268 37301
Tr 41480 41481 99666
Tr 47144 84948 18529
Tr 136930 134676 133275
Tr 68892 31959 16626
Tr 133305 121919 6915
Tr 50304 50305 98227
Tr 134639 138642 69221
Tr 131755 134559 64475
Tr 116049 139180 82024
Tr 40709 10127 56506
Tr 114246 114247 12671
Tr 66093 119488 128586
Tr 76269 99490 76270
Tr 144433 129143 95315
Tr 126354 126353 92039
Tr 144268 88849 98308
Tr 26589 12080 137890
Tr 77560 12639 87834
Tr 136484 127952 119824
Tr 38508 56764 38509
Tr 106344 124227 132426
Tr 105819 42825 131235
Tr 136549 21448 142001
Tr 140581 128465 51408
Tr 122630 123066 54018
Tr 76494 130526 100202
Tr 134925 144271 111979
Tr 69185 126754 69186
Tr 136790 138950 110913
Tr 95713 39678 95715
Tr 114594 114593 128445
Tr 120631 126128 41421
Tr 79279 96055 52330
Tr 138601 118836 118835
Tr 40490 126501 121854
Tr 57465 60979 57467
Tr 99041 74722 77561
Tr 139126 2186 139125
Tr 97360 14672 112914
Tr 47740 138593 74174
Tr 96409 35117 91084
Tr 1809 122642 52792
Tr 38662 38661 26067
Tr 102252 86769 101053
Tr 141549 119136 95838
Tr 98414 113321 111647
Tr 27294 68437 61222
Tr 4522 116497 58688
Tr 109168 97094 65196
Tr 117249 138569 83892
Tr 92254 111928 111927
Tr 85349 107119 117435
Tr 104651 40618 111452
Tr 62892 136360 134522
Tr 139039 139761 139622
Tr 30320 119825 97489
Tr 75145 9765 9763
Tr 132881 28259 132882
Tr 139115 99766 133586
Tr 60857 24269 129654
Tr 16159 134683 57280
Tr 89973 125135 145084
Tr 73401 73400 42823
Tr 90039 42022 90040
Tr 47173 138555 105380
Tr 71175 138553 138554
Tr 132930 122912 60801
Tr 103858 135715 125879
Tr 44501 70809 16845
Tr 60383 68555 60381
Tr 135027 119245 135028
Tr 81177 104370 13224
Tr 107548 138542 107551
Tr 60070 127408 107976
Tr 17144 17141 54642
Tr 51765 35545 98417
Tr 127521 98353 107005
Tr 11456 75331 3785
Tr 48961 96696 18278
Tr 107281 107283 123128
Tr 122031 106764 84218
Tr 95468 134564 69211
Tr 49778 54716 49777
Tr 144212 133202 94462
Tr 12010 86639 64951
Tr 142713 142179 133819
Tr 111306 130932 11937
Tr 128396 107629 134669
Tr 128382 100481 137061
Tr 130895 130896 5411
Tr 70456 117155 117154
Tr 118996 67197 123267
Tr 42203 49973 3429
Tr 124590 123833 85207
Tr 21573 78489 138523
Tr 105609 20819 105608
Tr 138515 100164 73227
Tr 107144 118809 107477
Tr 26742 90027 141424
Tr 51750 51751 49443
Tr 82197 62976 133304
Tr 230 97475 96139
Tr 113526 35932 108110
Tr 83548 28998 28995
Tr 138497 138498 101715
Tr 41034 41033 84479
Tr 120540 7496 6471
Tr 138604 126251 79064
Tr 132753 126147 45204
Tr 58502 110805 15023
Tr 134077 138476 102424
Tr 139991 73231 90246
Tr 146475 118838 117369
Tr 132265 131284 54076
Tr 34938 13294 133755
Tr 111307 116038 138471
Tr 68226 138470 46272
Tr 115984 100108 115985
Tr 61951 130356 126075
Tr 118044 44531 44530
Tr 138468 108318 47825
Tr 81756 67442 65871
Tr 15959 126437 20460
Tr 97087 50591 140459
Tr 101649 125439 146164
Tr 43897 104350 65832
Tr 48295 74496 76667
Tr 17610 75598 29180
Tr 138454 134434 138455
Tr 138452 43842 120323
Tr 110360 83752 98753
Tr 87806 53881 10070
Tr 2480 30031 31064
Tr 34360 70534 138446
Tr 79207 138442 79209
Tr 39909 147082 147270
Tr 18735 52740 52123
Tr 31749 31748 69404
Tr 99800 104310 108443
Tr 50590 112652 119285
Tr 6614 7729 42378
Tr 4180 146885 142757
Tr 124553 6767 6765
Tr 50061 257 59590
Tr 133554 136013 14340
Tr 51675 76501 88613
Tr 68196 116883 70916
Tr 42384 136556 55463
Tr 118708 138418 67370
Tr 129666 127411 143210
Tr 2 33373 1
Tr 125961 51916 57406
Tr 111788 52906 125359
Tr 43081 23264 114243
Tr 113098 55640 89084
Tr 37945 135182 132427
Tr 83241 67915 89420
Tr 84846 36712 36829
Tr 141586 142196 89582
Tr 144669 37970 39119
Tr 132604 3068 3067
Tr 56152 101228 38134
Tr 64217 84736 40683
Tr 133759 50942 118547
Tr 139898 55924 41711
Tr 98658 142116 135976
Tr 9852 88539 88538
Tr 26390 115717 39502
Tr 104312 97528 128395
Tr 128986 20624 137652
Tr 142770 101415 101416
Tr 137896 122977 75591
Tr 62172 107434 75982
Tr 126926 97805 97803
Tr 140573 106194 55032
Tr 29673 74169 74171
Tr 39439 44753 27976
Tr 58067 106054 58068
Tr 121979 127923 96479
Tr 128740 85678 78894
Tr 143527 143528 122402
Tr 132397 132477 40321
Tr 79268 79269 81923
Tr 96595 110448 124960
Tr 124810 128309 102244
Tr 64755 30367 96560
Tr 88101 142666 13113
Tr 116616 133649 134767
Tr 140077 87832 140076
Tr 102045 1951 88755
Tr 3470 130745 126418
Tr 117215 45572 10514
Tr 61165 63110 61163
Tr 134632 135883 1542
Tr 6030 113124 136472
Tr 131557 139747 122336
Tr 42892 21098 42889
Tr 41029 114936 134630
Tr 138171 138170 138172
Tr 96668 141631 141632
Tr 143246 134355 50029
Tr 138335 138334 138336
Tr 29183 121498 135023
Tr 138327 137157 138328
Tr 119658 78700 49012
Tr 67277 67278 129585
Tr 32671 126866 32670
Tr 99715 30787 18019
Tr 93929 100734 123438
Tr 55732 96194 10738
Tr 49695 122636 49692
Tr 114980 136242 40821
Tr 137240 8852 53579
Tr 124304 22920 137297
Tr 34851 98469 133506
Tr 108514 21463 21461
Tr 93442 45093 191
Tr 86232 29285 86234
Tr 56939 107346 73367
Tr 142783 123968 131512
Tr 122785 142833 51648
Tr 145691 96215 96214
Tr 9599 52087 142183
Tr 121412 128401 124367
Tr 128060 10451 51710
Tr 79366 13711 79014
Tr 113791 100042 4193
Tr 86197 141900 104952
Tr 70080 70081 82165
Tr 133906 130542 36984
Tr 37926 7356 7354
Tr 78472 78470 6153
Tr 59599 134169 85939
Tr 91295 106004 91294
Tr 132308 138269 138270
Tr 135146 137688 135147
Tr 67207 14384 115491
Tr 141576 139071 138713
Tr 47863 91244 137590
Tr 143838 5579 64442
Tr 10597 10598 44079
Tr 71871 84161 6468
Tr 54573 98691 33585
Tr 27030 27029 99803
Tr 86814 55644 110662
Tr 32524 130205 106935
Tr 107799 33241 18219
Tr 138265 136172 119862
Tr 62795 110321 62794
Tr 93006 106932 129145
Tr 82199 19170 105005
Tr 53947 109865 71101
Tr 97939 97940 135242
Tr 138241 138071 42290
Tr 60461 60463 6044
Tr 12517 59168 59167
Tr 117734 141572 58721
Tr 100398 100397 125513
Tr 122879 123101 72558
Tr 10742 135503 138224
Tr 14799 8437 9552
Tr 75308 24467 30186
Tr 146442 40838 139286
Tr 135996 14636 135997
Tr 41830 41832 90255
Tr 126604 42268 139830
Tr 105251 120002 110166
Tr 49811 85685 40473
Tr 88353 49811 40473
Tr 45788 128978 128979
Tr 98091 98092 21318
Tr 38357 38356 113258
Tr 70270 100884 76078
Tr 33257 129409 51797
Tr 83290 14502 12470
Tr 136649 138200 138201
Tr 143554 134709 106403
Tr 84352 81114 81115
Tr 78387 78384 82048
Tr 138188 3179 132168
Tr 70824 2343 14661
Tr 51218 133288 90719
Tr 138184 111674 123968
Tr 35505 116453 56624
Tr 128800 138183 38339
Tr 137652 15384 9168
Tr 55904 69605 71632
Tr 130989 104544 104313
Tr 143619 124428 136960
Tr 134635 123587 110943
Tr 139427 136672 23155
Tr 130760 49170 134163
Tr 131374 131634 104713
Tr 54378 17500 50741
Tr 94496 122831 101122
Tr 2787 46090 90165
Tr 16352 78811 16354
Tr 129926 124182 129927
Tr 99398 140778 40518
Tr 139132 115316 115318
Tr 89254 78040 78041
Tr 14428 66723 59307
Tr 92955 43288 101989
Tr 135741 112684 76821
Tr 131552 103078 7078
Tr 103898 132554 103897
Tr 138145 138146 49931
Tr 54085 77297 136930
Tr 73037 73065 73067
Tr 118771 118386 139950
Tr 130247 128346 128345
Tr 126034 129617 79125
Tr 96059 125327 124002
Tr 48418 138137 48420
Tr 81992 81993 81994
Tr 94563 140880 147324
Tr 76141 95444 95446
Tr 121493 26433 57203
Tr 80870 36477 36476
Tr 138119 137247 135319
Tr 36368 128217 104258
Tr 137548 138112 138113
Tr 34579 74009 34580
Tr 130829 130830 116105
Tr 140717 76505 130316
Tr 89766 68313 89765
Tr 76853 1567 128273
Tr 97765 84541 127451
Tr 53231 131954 67235
Tr 140430 133826 136135
Tr 135695 111008 111009
Tr 80440 80320 11553
Tr 98615 38069 48846
Tr 85703 75908 12300
Tr 95507 112693 109423
Tr 75057 75058 72327
Tr 137964 137064 127508
Tr 138949 109559 118556
Tr 26421 80660 87151
Tr 11637 58299 58301
Tr 101232 52123 52740
Tr 72615 119128 123299
Tr 51390 32704 5616
Tr 30277 43930 43927
Tr 44758 44760 127377
Tr 138081 134860 76270
Tr 57768 5457 137844
Tr 53635 53634 70645
Tr 2520 71397 129349
Tr 141479 129267 40542
Tr 100001 67568 7745
Tr 138058 138057 138059
Tr 107690 116168 107648
Tr 55210 76036 41714
Tr 11832 130355 15083
Tr 82507 140522 102572
Tr 14834 56508 116741
Tr 33514 125844 33513
Tr 103945 99679 135308
Tr 11406 96701 115587
Tr 124813 121927 138047
Tr 133246 134953 142725
Tr 137545 138220 137546
Tr 30084 67872 67873
Tr 145856 142121 147262
Tr 64428 100380 121379
Tr 116844 34741 123587
Tr 125917 127695 127043
Tr 136909 93815 73478
Tr 132947 14394 138032
Tr 138028 134722 138029
Tr 96141 96143 117639
Tr 73456 25392 87752
Tr 98998 146474 15540
Tr 117964 48111 43430
Tr 95982 17410 128148
Tr 81423 91724 103054
Tr 38035 146849 135677
Tr 80511 138012 80509
Tr 23897 130911 53836
Tr 116356 96358 25576
Tr 59016 141709 119926
Tr 53795 28798 28799
Tr 40119 40118 30776
Tr 137312 103934 99320
Tr 93425 77872 67479
Tr 139 140 85020
Tr 98653 60474 144075
Tr 1200 1201 147145
Tr 84086 87839 114206
Tr 18487 77061 18488
Tr 39208 88670 132279
Tr 70809 44502 82225
Tr 134061 138691 52557
Tr 48425 14268 127245
Tr 78815 26683 118101
Tr 58236 58237 44035
Tr 115483 138623 127964
Tr 9872 34743 34742
Tr 71477 37650 73984
Tr 111676 95499 95500
Tr 109282 98351 98352
Tr 79014 13711 79013
Tr 67878 68482 98579
Tr 123126 45140 101267
Tr 108654 82669 82671
Tr 66203 7207 7210
Tr 132389 138120 138121
Tr 22282 43750 22283
Tr 127789 107501 42662
Tr 135380 127966 131441
Tr 49436 126365 76697
Tr 41821 106396 113929
Tr 30866 100120 15927
Tr 30866 15927 29
Tr 137967 111553 111551
Tr 138196 106164 127267
Tr 98417 35545 35543
Tr 101201 91923 83369
Tr 76016 136884 81688
Tr 137964 81036 81661
Tr 17395 23921 76193
Tr 99236 69760 67118
Tr 76135 76133 80503
Tr 47235 122206 47236
Tr 135296 128854 40197
Tr 4561 4564 108036
Tr 124489 124488 127522
Tr 131019 31745 82831
Tr 119109 23225 136424
Tr 121195 125880 118416
Tr 100051 115119 130480
Tr 108668 99236 67116
Tr 57015 27553 57014
Tr 124680 13319 126921
Tr 2628 75205 13759
Tr 80384 18735 39288
Tr 130870 78175 63395
Tr 22025 110273 1643
Tr 120579 82045 137832
Tr 129031 118541 112524
Tr 58514 117522 58512
Tr 49443 64184 49444
Tr 35168 23024 23021
Tr 63973 109125 63972
Tr 116410 80203 116407
Tr 126102 106127 26227
Tr 147565 107941 134458
Tr 115196 141884 139352
Tr 51688 79213 91565
Tr 18426 138415 123113
Tr 55955 119726 119727
Tr 74019 140293 79845
Tr 64774 38638 38293
Tr 102933 72539 72542
Tr 122480 122481 125984
Tr 9322 30456 9321
Tr 137909 133803 105654
Tr 134886 145609 135141
Tr 58021 72762 137908
Tr 124696 71663 85759
Tr 52980 52979 120121
Tr 133802 138760 99016
Tr 58321 73078 27798
Tr 48095 144080 51155
Tr 99339 128976 118223
Tr 118875 38345 138835
Tr 78935 106460 78936
Tr 124170 24521 69826
Tr 35043 58621 58622
Tr 42888 66966 41477
Tr 1927 14212 98866
Tr 143423 112446 118586
Tr 115059 107523 145625
Tr 130740 65110 101408
Tr 117203 131345 60880
Tr 56551 140501 139977
Tr 113623 113621 142198
Tr 4535 1966 4536
Tr 36896 22449 9083
Tr 75749 58062 5492
Tr 65569 92520 106890
Tr 87849 126153 90947
Tr 92596 48930 135845
Tr 138515 58620 141183
Tr 47929 47930 41897
Tr 62624 35926 62623
Tr 89119 52241 91859
Tr 76798 942 93360
Tr 92868 63677 145949
Tr 138234 124638 124639
Tr 56508 70543 26031
Tr 140579 90527 64773
Tr 141270 109128 25498
Tr 96832 116124 137858
Tr 145505 122438 121544
Tr 83934 96073 66106
Tr 130538 133252 68538
Tr 70998 56749 7108
Tr 81993 18895 48136
Tr 127066 142608 147274
Tr 134514 112172 126374
Tr 120456 52389 8655
Tr 105144 132047 44123
Tr 51751 129659 104912
Tr 10552 140010 10554
Tr 97245 87006 51076
Tr 137276 120906 82579
Tr 22244 126607 22245
Tr 121501 135909 132723
Tr 131421 128038 141194
Tr 43087 143850 139620
Tr 83464 141196 83462
Tr 23866 23863 37109
Tr 74500 74501 132454
Tr 104029 85828 142644
Tr 98101 98103 146043
Tr 47686 73609 47687
Tr 146372 60796 77238
Tr 122856 82399 82397
Tr 95410 94267 84089
Tr 63283 18902 57792
Tr 12586 72628 95099
Tr 34988 73708 139358
Tr 137149 136001 136000
Tr 30408 30407 30406
Tr 89735 104397 19431
Tr 134443 38349 76016
Tr 75793 17908 51047
Tr 72325 137790 59902
Tr 77632 127278 131777
Tr 136098 104537 107344
Tr 79116 137788 136377
Tr 73358 27724 132221
Tr 142327 40671 127528
Tr 147336 143950 95933
Tr 28181 88135 130002
Tr 83756 87894 83754
Tr 124344 124346 127128
Tr 118428 127327 27781
Tr 116871 104699 86607
Tr 138651 112783 112784
Tr 75931 23866 37109
Tr 13687 14860 128689
Tr 34484 75900 137761
Tr 97360 56110 84756
Tr 31012 136795 52577
Tr 136151 71805 56276
Tr 124651 125408 124650
Tr 63490 76612 13893
Tr 127621 62846 22908
Tr 67910 88025 51141
Tr 61894 120285 67608
Tr 112741 46612 105877
Tr 109507 15304 109505
Tr 36176 36175 36453
Tr 114518 140673 117673
Tr 79202 104994 133690
Tr 13247 77349 77351
Tr 4109 129223 4110
Tr 99806 134570 142550
Tr 131442 146497 109896
Tr 121130 127824 140390
Tr 139180 105592 122158
Tr 86137 16855 16857
Tr 136172 106992 119862
Tr 120273 125417 125860
Tr 96323 7317 87699
Tr 131798 134936 134935
Tr 118996 132185 12390
Tr 8422 8420 139701
Tr 140938 77590 110853
Tr 133906 10298 130542
Tr 144281 141240 113928
Tr 35245 14550 14547
Tr 51751 118848 49443
Tr 109529 108080 102264
Tr 20569 137705 20570
Tr 76135 76134 63509
Tr 76135 63509 27595
Tr 115465 66694 22612
Tr 133599 2744 126128
Tr 54543 108758 114144
Tr 139078 79818 127774
Tr 11604 46853 11605
Tr 37878 69352 37877
Tr 91429 122845 135381
Tr 143257 124326 40320
Tr 137689 107186 137690
Tr 136193 69731 134562
Tr 52969 33649 52970
Tr 92573 137681 93633
Tr 11268 140601 129607
Tr 23572 64226 23570
Tr 19258 25644 19259
Tr 48137 142018 126587
Tr 70760 100637 137677
Tr 101408 90731 7259
Tr 40304 124622 38471
Tr 71756 62970 9858
Tr 97903 91394 69869
Tr 112678 127572 75486
Tr 7508 140211 125355
Tr 111559 95640 120031
Tr 123367 73892 77942
Tr 95368 81449 73321
Tr 7760 108355 111518
Tr 127572 117207 5884
Tr 26093 113589 26094
Tr 131876 107787 107788
Tr 135724 111821 123724
Tr 144289 133516 132430
Tr 16556 25974 35012
Tr 46777 46779 88228
Tr 2550 112362 55445
Tr 136388 136387 93771
Tr 108711 106819 13996
Tr 6122 133490 75067
Tr 117679 140886 117680
Tr 21405 46376 114306
Tr 18763 18760 147287
Tr 90857 49841 59562
Tr 31534 145171 131930
Tr 112753 128770 108206
Tr 71807 65103 71808
Tr 105377 140828 76751
Tr 122147 144815 127712
Tr 127733 83547 18543
Tr 138291 119644 41470
Tr 101996 31347 127102
Tr 87718 137631 89183
Tr 75053 12377 28859
Tr 32930 119641 61186
Tr 32311 32312 90352
Tr 107788 113519 113520
Tr 131861 131862 83880
Tr 16367 45928 56105
Tr 76142 121984 133209
Tr 54304 81953 113341
Tr 138464 135453 138465
Tr 64653 47638 104692
Tr 48371 138526 84865
Tr 128960 101852 67170
Tr 133071 143920 56858
Tr 6441 6440 23992
Tr 96388 96390 33616
Tr 135739 73560 99394
Tr 67231 52097 97933
Tr 19585 6034 55856
Tr 145034 53369 61161
Tr 51752 134505 6666
Tr 31046 67309 124331
Tr 14211 13306 78383
Tr 36452 141525 36176
Tr 71712 127739 126961
Tr 129616 112006 95991
Tr 137593 5561 137594
Tr 73704 88773 59290
Tr 116321 113111 94845
Tr 39339 111448 38037
Tr 34390 140776 137692
Tr 109719 134818 137808
Tr 49386 22172 22169
Tr 81156 147510 40447
Tr 90336 132495 88091
Tr 137102 118462 95871
Tr 68158 98842 142827
Tr 137582 2454 85613
Tr 67051 37550 67050
Tr 25775 102213 62741
Tr 89676 34840 137299
Tr 147122 118919 13773
Tr 23825 25845 23827
Tr 43165 92289 43162
Tr 137750 17220 136762
Tr 72473 72470 122322
Tr 110493 137369 44845
Tr 118722 22785 62210
Tr 130438 130828 54110
Tr 108662 108661 137567
Tr 81444 81442 91795
Tr 59558 67459 101019
Tr 61633 54007 37705
Tr 37491 94477 135605
Tr 43730 13617 104404
Tr 143977 125609 136956
Tr 129171 94221 137442
Tr 145837 141805 145666
Tr 113536 136461 8677
Tr 137664 61455 102468
Tr 89829 28862 137268
Tr 32111 32108 47535
Tr 111214 61594 135896
Tr 84610 16606 99514
Tr 28859 12377 138091
Tr 133535 144095 133534
Tr 134663 45702 88819
Tr 41124 134272 15779
Tr 105579 87918 87916
Tr 12661 24352 12659
Tr 138116 106065 138117
Tr 31812 119488 66093
Tr 138612 33092 73844
Tr 55715 79013 22298
Tr 907 130944 117980
Tr 91977 147552 91976
Tr 91294 106004 74595
Tr 19044 127983 86097
Tr 109925 72793 61688
Tr 99748 136504 136505
Tr 137521 137520 110828
Tr 137463 138091 40577
Tr 76540 93902 76539
Tr 87152 125105 87150
Tr 130141 46379 128459
Tr 68555 60383 68557
Tr 119906 120284 120935
Tr 76798 143257 108355
Tr 127969 4428 52171
Tr 119813 119815 136263
Tr 67996 45835 96242
Tr 137507 101401 122411
Tr 139565 24828 147062
Tr 143069 34595 134897
Tr 26221 118896 140977
Tr 137496 137497 119923
Tr 98875 130740 107713
Tr 26883 30838 120926
Tr 101996 120417 31347
Tr 92078 146418 142329
Tr 92644 100843 135263
Tr 131636 80184 51928
Tr 52471 59935 59934
Tr 105428 105429 141259
Tr 92578 67176 92577
Tr 38200 128976 137476
Tr 15330 128930 144441
Tr 117517 140106 108356
Tr 123316 132678 9784
Tr 43864 137513 99043
Tr 68594 112033 67392
Tr 135977 125598 90284
Tr 34824 127277 92320
Tr 107254 99158 35723
Tr 74525 65467 97074
Tr 120999 12788 64977
Tr 82584 122176 134773
Tr 65152 121323 137660
Tr 96623 15734 68194
Tr 67939 94286 138527
Tr 11799 19239 44202
Tr 139694 126616 113569
Tr 33461 103505 138868
Tr 48309 126864 48312
Tr 143386 115010 84816
Tr 117045 134434 128663
Tr 106393 54944 96153
Tr 137441 51372 137442
Tr 132653 48781 73349
Tr 105511 105513 140639
Tr 135573 92494 43560
Tr 90184 47664 80040
Tr 113200 102223 940
Tr 137436 137435 78719
Tr 125995 127024 101819
Tr 64023 67962 120992
Tr 69187 43062 57005
Tr 5510 68909 116033
Tr 93994 93993 21459
Tr 136549 59363 113596
Tr 137428 137429 111299
Tr 39915 47024 134359
Tr 69031 109981 69033
Tr 134829 69891 139046
Tr 118275 93499 120121
Tr 46371 137930 49405
Tr 97386 22965 97387
Tr 96931 1466 96930
Tr 81249 65175 50180
Tr 86052 64196 68027
Tr 92944 38778 130762
Tr 128768 118640 118639
Tr 49778 124194 144245
Tr 137905 132463 112529
Tr 111104 71123 86265
Tr 49733 142588 49734
Tr 137185 69058 8684
Tr 45423 146964 79753
Tr 33691 13356 33692
Tr 84078 128351 64750
Tr 131237 9767 9769
Tr 103396 122315 118126
Tr 110190 117137 14657
Tr 75496 143591 143601
Tr 22649 17601 133007
Tr 2434 93442 2431
Tr 15856 141577 118975
Tr 141336 11852 11853
Tr 28246 28247 137398
Tr 31278 139674 15356
Tr 35321 63902 35323
Tr 107072 137073 107073
Tr 137393 134793 137394
Tr 114346 49851 4950
Tr 137387 9947 12791
Tr 72556 121129 75802
Tr 29559 23240 29560
Tr 96702 137378 137379
Tr 26338 90469 122287
Tr 82361 137363 129889
Tr 68288 6670 91464
Tr 110551 115663 116670
Tr 136177 77178 137369
Tr 10164 22588 41958
Tr 62743 106053 108821
Tr 99422 137366 43215
Tr 119784 124879 69900
Tr 49344 90601 34153
Tr 116423 71477 62865
Tr 132799 103387 78273
Tr 81876 16436 120200
Tr 139097 134268 118583
Tr 102023 94683 130041
Tr 39176 128 130
Tr 72479 72478 130026
Tr 79612 101503 138988
Tr 38598 137346 27537
Tr 277 278 276
Tr 122191 130889 21528
Tr 123702 49498 7671
Tr 7016 54617 7018
Tr 119896 145348 145923
Tr 120763 59692 129494
Tr 115407 100343 122534
Tr 84648 109816 131493
Tr 137488 137489 137490
Tr 115875 142922 115876
Tr 111770 69143 70070
Tr 60286 136622 14155
Tr 42288 60169 42289
Tr 28898 112529 28899
Tr 141492 132657 146138
Tr 102729 9578 82551
Tr 33642 33643 68272
Tr 28453 101557 10130
Tr 14893 52123 14896
Tr 140848 142095 127684
Tr 74456 8161 101457
Tr 86994 137319 86629
Tr 146280 103748 103749
Tr 72882 137316 129451
Tr 98525 138853 47134
Tr 62947 121906 111515
Tr 97642 59147 129811
Tr 138240 95410 31902
Tr 120408 6844 26329
Tr 17488 80648 80647
Tr 23409 23406 128491
Tr 145696 20861 122394
Tr 119695 105046 143085
Tr 36909 29581 9895
Tr 17111 121418 140902
Tr 94138 7126 109269
Tr 139668 137507 97733
Tr 136698 76494 100202
Tr 102590 49966 102589
Tr 40416 132313 24432
Tr 52180 62439 62438
Tr 27049 21384 28751
Tr 136440 136441 136442
Tr 85558 17083 17082
Tr 58940 4442 90402
Tr 120083 100891 17859
Tr 44337 135998 75151
Tr 117687 25411 128747
Tr 11198 136389 11200
Tr 105401 87656 35605
Tr 132844 132843 131246
Tr 147170 144276 47477
Tr 23133 125215 125214
Tr 58939 49790 67942
Tr 109784 141430 48755
Tr 14426 76874 37375
Tr 10232 35765 92180
Tr 87033 107604 80395
Tr 14439 54788 9989
Tr 137254 133064 133065
Tr 16631 11749 36344
Tr 133775 5153 125254
Tr 133396 114552 113615
Tr 136660 116035 100857
Tr 26059 139470 116167
Tr 138137 94180 48420
Tr 145901 146110 136255
Tr 116034 34292 24587
Tr 137242 112450 34202
Tr 61596 6462 6463
Tr 33992 85875 111007
Tr 142117 138336 75968
Tr 132235 117600 75185
Tr 1808 1807 80462
Tr 64619 1380 132364
Tr 43734 51278 7295
Tr 95473 109188 95471
Tr 130828 130438 54332
Tr 112033 3299 3298
Tr 89345 135191 128127
Tr 91962 16696 82032
Tr 133056 140364 81664
Tr 136465 47638 64653
Tr 130740 90731 65110
Tr 146293 98347 75965
Tr 99441 99719 108740
Tr 84846 36829 137218
Tr 125585 114000 145665
Tr 135229 26008 127112
Tr 132638 137215 117809
Tr 136013 95403 14341
Tr 124290 124291 136427
Tr 1203 105539 120323
Tr 115634 115633 94429
Tr 87736 133453 133452
Tr 75503 137207 133978
Tr 145652 147260 141739
Tr 45607 143091 145217
Tr 14929 29266 19692
Tr 87306 25349 143535
Tr 126383 146109 126989
Tr 137202 33547 60342
Tr 103599 102984 125218
Tr 10100 139100 48582
Tr 68274 33642 68272
Tr 121744 132824 142408
Tr 49148 94555 49149
Tr 97727 50801 36328
Tr 72433 135697 120519
Tr 98027 91569 99468
Tr 16739 76323 19238
Tr 141533 17135 118972
Tr 75793 51047 13371
Tr 141370 75684 110606
Tr 87333 65919 122698
Tr 14699 14698 25981
Tr 17477 34002 9120
Tr 91691 135448 117792
Tr 137457 74598 134148
Tr 103917 103918 120181
Tr 25513 129595 97659
Tr 108792 17470 124854
Tr 133544 79128 82021
Tr 79274 53320 143978
Tr 111583 125556 74015
Tr 109803 100526 43221
Tr 21275 131841 39737
Tr 103885 44430 114050
Tr 120760 136120 136119
Tr 130269 45061 45062
Tr 132841 128976 99339
Tr 63236 70773 143394
Tr 94991 30008 79726
Tr 71917 147009 145684
Tr 126836 132740 137332
Tr 66176 136889 66173
Tr 60618 69741 77804
Tr 41405 140400 41403
Tr 5391 79899 19993
Tr 146480 102212 137937
Tr 3588 134747 137171
Tr 2508 2507 104566
Tr 49983 57089 49985
Tr 59991 39977 39978
Tr 12164 82991 12166
Tr 138807 90240 95556
Tr 137056 137678 117514
Tr 105665 122040 129953
Tr 11098 75648 120472
Tr 61949 62440 97727
Tr 133494 133496 48343
Tr 53737 117176 147507
Tr 142837 141748 141494
Tr 76082 138643 111524
Tr 80038 123604 129271
Tr 135642 20367 20369
Tr 115751 118315 9176
Tr 145750 30647 13338
Tr 112047 112046 102334
Tr 133916 137141 91209
Tr 99641 81930 81929
Tr 34412 89856 60904
Tr 66998 55462 136920
Tr 105134 129844 105136
Tr 95234 109667 100225
Tr 39599 19669 39600
Tr 240 137135 2572
Tr 91672 140499 94225
Tr 63335 62642 63334
Tr 64221 91250 29261
Tr 77111 81594 141593
Tr 125352 137127 33662
Tr 15875 113302 15877
Tr 117945 87222 144769
Tr 29334 29332 134853
Tr 22282 43752 72479
Tr 137473 126747 47496
Tr 98525 45571 125854
Tr 84318 136961 141190
Tr 35232 92005 80150
Tr 96763 95155 96764
Tr 105218 13226 17873
Tr 137321 127721 128265
Tr 75779 132574 132573
Tr 137087 141359 55496
Tr 72051 72050 130656
Tr 13794 6070 2865
Tr 36021 139282 129715
Tr 129661 63972 115866
Tr 90351 138477 94944
Tr 97531 84041 12977
Tr 42829 87651 72181
Tr 39754 120680 137098
Tr 137096 124217 133661
Tr 120756 127886 92262
Tr 93242 108821 86470
Tr 142791 38990 125676
Tr 107298 137093 92840
Tr 3108 72110 3107
Tr 19670 115302 70086
Tr 1160 24526 24525
Tr 121376 109709 69403
Tr 81867 137090 94577
Tr 23611 61621 2367
Tr 142675 142676 132977
Tr 61344 127512 137087
Tr 139080 131427 124381
Tr 83638 120837 132804
Tr 22660 137083 75639
Tr 75312 75313 134576
Tr 27063 104259 131710
Tr 130122 60497 89924
Tr 60360 82247 60361
Tr 8459 8460 134148
Tr 23769 123715 55641
Tr 128626 120358 98573
Tr 107072 113012 137073
Tr 21589 142123 146160
Tr 89594 116995 97235
Tr 136348 129707 37481
Tr 19700 118384 83778
Tr 92731 121414 60728
Tr 137069 118473 118472
Tr 132054 132055 132056
Tr 121762 116216 129044
Tr 122389 101259 101257
Tr 44128 43725 26987
Tr 63534 110666 97183
Tr 85324 143114 45862
Tr 108048 106375 132477
Tr 134231 81846 96978
Tr 137398 117017 92847
Tr 132566 56651 2559
Tr 2864 94668 49590
Tr 129889 115620 129890
Tr 72330 72332 130745
Tr 59697 112483 40753
Tr 114072 113983 113982
Tr 141683 54523 102296
Tr 132832 132831 137053
Tr 143743 146299 125301
Tr 146407 141931 147084
Tr 124915 82669 108654
Tr 127119 110593 110592
Tr 137048 76920 102525
Tr 107129 29382 42216
Tr 116178 109441 127173
Tr 29649 87620 31447
Tr 86335 51127 70310
Tr 82519 82518 49505
Tr 88482 134609 75719
Tr 53471 66110 93240
Tr 52980 120121 117250
Tr 112572 137037 109731
Tr 94849 131220 131221
Tr 134527 24434 91562
Tr 90828 96701 22660
Tr 67627 67629 97178
Tr 124265 132717 128432
Tr 137032 132202 104130
Tr 126889 139033 91951
Tr 134326 46907 63543
Tr 72338 79504 45716
Tr 81240 135524 75646
Tr 66149 87097 39268
Tr 109844 138257 82052
Tr 102661 94239 61516
Tr 111998 140807 85682
Tr 5139 5140 137013
Tr 99230 130824 78338
Tr 137794 31890 57594
Tr 135605 92547 126307
Tr 48936 134733 134734
Tr 117980 123158 41396
Tr 80934 80935 116180
Tr 3630 51943 87485
Tr 64294 99826 138036
Tr 136987 4335 40745
Tr 143350 38239 38240
Tr 30431 140519 140520
Tr 125011 139760 100131
Tr 136984 132114 127394
Tr 127307 125167 82338
Tr 136978 133385 87747
Tr 143738 46758 143739
Tr 128955 134063 29532
Tr 144729 133270 96646
Tr 15536 77995 112083
Tr 49020 9769 49022
Tr 47315 134508 120989
Tr 51901 129718 125881
Tr 33421 34501 116027
Tr 75332 81510 139408
Tr 56075 114734 35752
Tr 143356 48866 127607
Tr 76823 111223 121732
Tr 134916 104057 123249
Tr 65950 129967 70024
Tr 133073 25348 107080
Tr 11241 11243 124775
Tr 54743 110450 102140
Tr 31469 136958 136959
Tr 146253 135291 6921
Tr 21569 136961 143989
Tr 132813 14962 130701
Tr 92393 103493 92394
Tr 34202 120413 34201
Tr 79898 68361 136947
Tr 45669 58138 90957
Tr 136336 39684 113701
Tr 101988 70070 70068
Tr 29559 29560 113717
Tr 19999 138888 41045
Tr 19861 114397 97704
Tr 53291 72442 54788
Tr 95541 66681 99209
Tr 4433 4434 87245
Tr 173 102132 174
Tr 34094 68212 34093
Tr 133142 39330 14504
Tr 52579 22191 52578
Tr 120585 122915 140702
Tr 111095 111097 117563
Tr 37356 137010 118796
Tr 99199 115311 24214
Tr 34360 144327 92267
Tr 104302 95465 58304
Tr 21093 113706 111692
Tr 27643 27644 50142
Tr 136917 136731 106334
Tr 99069 99071 144309
Tr 130008 130514 78580
Tr 91718 122024 131380
Tr 76769 46167 98421
Tr 105353 54397 123242
Tr 105353 130917 54397
Tr 37343 45059 10049
Tr 6733 78522 95138
Tr 33089 22621 41661
Tr 21298 51537 10175
Tr 54321 117658 66750
Tr 145545 53760 96054
Tr 44173 136907 44174
Tr 112735 139285 48097
Tr 136899 135432 136900
Tr 56362 102653 56363
Tr 47433 47436 37942
Tr 98849 56577 65054
Tr 21307 126174 21308
Tr 79184 61054 81473
Tr 77996 113109 101789
Tr 128492 135289 135288
Tr 129447 115438 142463
Tr 12335 64302 123971
Tr 118639 130718 113748
Tr 30298 69224 30299
Tr 140951 131577 59779
Tr 125584 146126 56240
Tr 141738 15261 43170
Tr 97974 136874 136875
Tr 97859 34452 97127
Tr 16816 139450 16815
Tr 95024 76044 109967
Tr 18774 84145 18775
Tr 68529 104845 14325
Tr 97229 19637 74882
Tr 111653 44245 44243
Tr 140857 102903 143374
Tr 136154 134393 136152
Tr 79724 143459 94991
Tr 58456 58455 41164
Tr 125894 100474 100475
Tr 81604 109035 94434
Tr 51534 72885 50338
Tr 66308 125395 66309
Tr 109916 110747 23495
Tr 129375 91294 92500
Tr 77833 143641 77830
Tr 28864 28865 124252
Tr 99852 128159 61738
Tr 143887 126573 126572
Tr 122427 128500 131821
Tr 42286 18300 110864
Tr 8114 18300 42286
Tr 126488 126489 37495
Tr 102818 96927 132403
Tr 124967 72324 72325
Tr 133355 131708 135521
Tr 139542 115907 135224
Tr 8120 76500 111256
Tr 64441 30271 132510
Tr 57237 46350 46352
Tr 136826 121167 120753
Tr 66080 66082 68456
Tr 136879 11934 72629
Tr 7881 58913 57579
Tr 7881 57579 78805
Tr 60809 137147 60810
Tr 51421 106518 100679
Tr 146913 123840 117736
Tr 115620 133025 88409
Tr 64387 29944 19479
Tr 133614 110443 34618
Tr 49056 49058 46282
Tr 125306 140721 14612
Tr 1060 136751 11574
Tr 59042 97792 806
Tr 76231 43139 60787
Tr 119063 119061 23611
Tr 27533 129834 136376
Tr 108713 88348 126361
Tr 103537 142322 790
Tr 37540 20550 20552
Tr 79493 133452 13631
Tr 24119 123453 55473
Tr 61593 61110 47072
Tr 53244 88833 116407
Tr 108236 35321 35324
Tr 25656 100176 33924
Tr 136785 136786 129523
Tr 44303 122673 91079
Tr 123813 128168 142036
Tr 38999 136784 88766
Tr 58603 40354 147358
Tr 127659 33019 84998
Tr 9321 30456 66831
Tr 75881 135302 116713
Tr 138231 117353 106875
Tr 147330 145283 24167
Tr 33682 133320 15875
Tr 34152 34891 115324
Tr 140151 120994 76972
Tr 135106 130524 120673
Tr 65170 125124 125125
Tr 112639 131611 17839
Tr 87746 128509 28442
Tr 66076 42355 42357
Tr 106280 123948 104747
Tr 136753 135850 136754
Tr 79147 57763 76449
Tr 136312 139965 136311
Tr 120864 120862 61202
Tr 24055 72938 6515
Tr 140628 121853 51255
Tr 57891 48391 140383
Tr 70275 75111 45599
Tr 111457 136745 136746
Tr 117784 91928 35386
Tr 62743 134028 55828
Tr 134139 91709 125090
Tr 141201 99231 110736
Tr 28442 128509 107642
Tr 23897 58772 130911
Tr 146605 144796 126715
Tr 6341 83645 143269
Tr 115461 135583 115464
Tr 10176 10174 9614
Tr 29329 84345 29330
Tr 77886 70507 24984
Tr 70561 70558 71049
Tr 110106 143793 142668
Tr 136730 74834 136731
Tr 91524 3299 112033
Tr 117597 140375 136792
Tr 118810 15875 15877
Tr 136725 5842 136726
Tr 143696 135059 134354
Tr 100875 16830 140348
Tr 99972 116393 102286
Tr 95769 85327 125619
Tr 104580 6463 61598
Tr 96094 135997 14636
Tr 79261 46160 136711
Tr 120554 108487 97522
Tr 54916 4028 54917
Tr 57593 35278 35276
Tr 127996 134001 116702
Tr 136418 133568 133214
Tr 137029 121282 137030
Tr 20534 103905 82630
Tr 31232 30594 30595
Tr 134357 42199 97743
Tr 143395 42057 84257
Tr 54740 86840 112688
Tr 134025 78583 105812
Tr 114478 51081 51082
Tr 127148 143144 139600
Tr 138382 12993 12991
Tr 70666 57087 57085
Tr 120851 43103 57192
Tr 26217 46941 43308
Tr 136700 94830 94829
Tr 131228 28510 136697
Tr 93683 134421 116507
Tr 89338 142523 145947
Tr 103946 69142 104534
Tr 24569 136693 24570
Tr 44343 105828 111971
Tr 12952 35477 35480
Tr 81335 43851 131918
Tr 73858 115587 90828
Tr 71325 112032 52947
Tr 45210 98835 94989
Tr 137492 106263 106264
Tr 70771 3603 3601
Tr 67033 54502 98046
Tr 71866 26442 122884
Tr 51270 128339 51269
Tr 116702 81373 127760
Tr 8263 123081 32768
Tr 26950 26952 85172
Tr 136844 123441 123442
Tr 127102 92661 101996
Tr 116253 132757 134675
Tr 115820 107893 115819
Tr 133888 133887 38603
Tr 133471 93327 134930
Tr 114269 83882 96530
Tr 29428 91619 91618
Tr 136672 136671 53290
Tr 100374 111815 141551
Tr 54782 95828 90627
Tr 26426 85815 91031
Tr 130270 69821 68733
Tr 24579 100887 38698
Tr 38920 59892 129857
Tr 42584 95385 42587
Tr 32490 32489 74244
Tr 99492 72050 84323
Tr 133393 23485 14075
Tr 113111 22365 94845
Tr 113004 137205 113190
Tr 90846 141783 88203
Tr 66271 125590 66272
Tr 137843 37487 37489
Tr 77119 130869 129294
Tr 115124 115259 74736
Tr 67307 63542 44872
Tr 58440 58441 93826
Tr 94060 126655 100873
Tr 102183 114717 114718
Tr 119028 119027 41253
Tr 91860 94343 71119
Tr 105553 22061 138370
Tr 140578 140579 64773
Tr 77919 18837 18836
Tr 67 66 15638
Tr 64187 69695 137426
Tr 142214 141511 59747
Tr 110464 81470 137573
Tr 10528 34153 81827
Tr 17138 70223 70224
Tr 93327 93329 92769
Tr 70919 64513 85946
Tr 109716 110042 81636
Tr 76769 98421 28874
Tr 83961 102359 132327
Tr 56407 135229 111783
Tr 133404 314 125708
Tr 145996 144718 146916
Tr 129645 14679 14678
Tr 79835 134315 104337
Tr 88094 57888 136634
Tr 126904 41221 41223
Tr 101354 101356 68871
Tr 139238 119981 118085
Tr 40323 40320 124325
Tr 49744 102584 53701
Tr 99517 52000 136628
Tr 81879 113754 141574
Tr 41704 61127 41703
Tr 112571 114257 112572
Tr 136619 125185 136620
Tr 90330 132643 96663
Tr 24726 107555 115478
Tr 41627 137781 65650
Tr 3918 147466 145992
Tr 8511 136611 8509
Tr 146528 132775 145097
Tr 91429 129202 131305
Tr 69584 37461 69583
Tr 97898 69476 115984
Tr 92179 99671 122115
Tr 139916 139915 137961
Tr 120031 60296 144654
Tr 146986 92896 124879
Tr 102326 138404 133037
Tr 91418 9365 57455
Tr 139995 21196 21195
Tr 10176 10175 10174
Tr 126860 138068 135972
Tr 97058 111438 57717
Tr 97058 57717 97059
Tr 120189 27864 120190
Tr 94343 136588 71119
Tr 39073 49397 5290
Tr 114541 25303 25301
Tr 71535 61852 71536
Tr 131335 10074 5377
Tr 116962 104060 53572
Tr 136585 136586 130106
Tr 109584 109585 136670
Tr 137706 7294 51279
Tr 63933 21000 8120
Tr 108757 136744 118858
Tr 137759 139538 62573
Tr 140578 64775 140579
Tr 7109 7108 60317
Tr 65931 23825 89501
Tr 137649 119245 15101
Tr 121439 121440 131389
Tr 136577 66037 4202
Tr 84609 127270 100591
Tr 38595 38594 100344
Tr 139077 20360 20359
Tr 59989 27222 24992
Tr 47072 51961 65328
Tr 133800 128843 136572
Tr 129666 132872 129667
Tr 89814 74612 121425
Tr 136569 78685 6475
Tr 136568 18580 27593
Tr 27711 27709 60845
Tr 125443 7857 16904
Tr 85104 136556 42384
Tr 119931 136555 53143
Tr 125880 121195 108196
Tr 144552 143372 136007
Tr 115655 72479 95299
Tr 116442 122800 127945
Tr 66133 138261 138262
Tr 36986 112843 63533
Tr 121592 130143 108791
Tr 6735 78522 6733
Tr 119997 141298 136751
Tr 136548 136549 68883
Tr 95989 57579 63734
Tr 33208 132797 33209
Tr 117186 52618 52435
Tr 41422 58718 136533
Tr 30787 76499 100089
Tr 140109 137147 110857
Tr 34783 8196 88502
Tr 129235 74437 87985
Tr 137457 134148 137458
Tr 69979 87365 128127
Tr 107953 84186 84187
Tr 109995 109998 26435
Tr 63105 59873 81795
Tr 124471 134482 56146
Tr 21990 137109 21987
Tr 90480 93999 109331
Tr 29038 118832 8319
Tr 109754 130061 109752
Tr 86009 147266 12135
Tr 3335 132495 3334
Tr 60649 79899 2272
Tr 22262 64062 67652
Tr 23992 46648 104890
Tr 100965 64474 64475
Tr 17700 125622 101888
Tr 97230 75922 99775
Tr 128437 134326 63543
Tr 124695 51054 91948
Tr 137829 107691 119571
Tr 98024 83152 113509
Tr 134296 134297 99336
Tr 24249 141664 109861
Tr 7255 93778 7256
Tr 80071 92873 68725
Tr 20410 22649 127722
Tr 144269 59514 145917
Tr 10856 112995 10859
Tr 117847 112995 10856
Tr 53120 14068 99556
Tr 134937 106417 131617
Tr 95385 64916 42587
Tr 114008 52812 10926
Tr 8291 24258 138079
Tr 130201 130728 100592
Tr 41106 87553 131923
Tr 101040 46270 19120
Tr 13608 13607 13170
Tr 140480 5871 135685
Tr 133925 10934 133463
Tr 48307 91512 48306
Tr 19811 118302 22369
Tr 62472 142246 59590
Tr 124665 140947 140948
Tr 146510 129957 129958
Tr 10206 16564 36116
Tr 26567 100861 111444
Tr 75754 111942 19965
Tr 84287 104749 103590
Tr 122829 72478 122830
Tr 26950 26953 128933
Tr 95218 106772 87073
Tr 67947 7573 10927
Tr 101068 53977 86083
Tr 112156 108417 82230
Tr 23440 144659 32728
Tr 116727 17939 136466
Tr 144615 59964 124963
Tr 127 136461 113536
Tr 29328 127594 127596
Tr 96202 75717 75716
Tr 109754 133107 130061
Tr 67307 31045 133553
Tr 113172 132320 128487
Tr 136452 18105 101617
Tr 1341 118383 1339
Tr 98100 10447 10449
Tr 146379 147005 47611
Tr 62790 138775 105091
Tr 14736 14734 14737
Tr 25176 118530 87876
Tr 126831 19969 136447
Tr 43222 43223 45840
Tr 141898 130002 96813
Tr 134836 9778 86017
Tr 122144 6440 125022
Tr 118358 136433 105741
Tr 22980 22979 20628
Tr 128515 128514 95889
Tr 89711 89714 64388
Tr 129234 67956 138658
Tr 134165 121809 89740
Tr 136428 125418 127696
Tr 83526 68211 7691
Tr 143569 144995 144996
Tr 146355 135021 72870
Tr 37884 80508 37886
Tr 69422 56790 112023
Tr 140004 100415 100414
Tr 60008 9922 9921
Tr 145391 144645 10956
Tr 79274 21923 53320
Tr 103317 57482 138069
Tr 73031 127547 73032
Tr 102748 146508 139217
Tr 57231 40675 86783
Tr 132274 134237 133383
Tr 144290 142730 103529
Tr 86165 136278 137592
Tr 132799 54926 109083
Tr 8254 100915 8252
Tr 147173 130293 97097
Tr 133344 133343 132484
Tr 132706 124980 99250
Tr 136412 126461 6501
Tr 30280 93429 93430
Tr 114926 146577 118252
Tr 73968 85824 73967
Tr 110165 31376 131088
Tr 107104 74714 81493
Tr 136400 130322 114382
Tr 127859 61093 75591
Tr 132997 123348 119326
Tr 77576 64513 70919
Tr 119566 92123 106887
Tr 140600 141592 125100
Tr 143593 137063 130918
Tr 93121 82812 75938
Tr 132102 118924 133732
Tr 134181 94021 140647
Tr 101055 66094 51745
Tr 98169 35417 45695
Tr 140827 138386 109899
Tr 140374 120386 140375
Tr 128266 142772 30193
Tr 55873 101651 55874
Tr 94465 103597 129962
Tr 147579 106427 106428
Tr 78030 2557 66689
Tr 21426 118649 102439
Tr 79000 125287 78999
Tr 43688 107130 25556
Tr 99635 99637 44709
Tr 37033 52885 116900
Tr 133458 22944 136378
Tr 134474 114412 114411
Tr 19701 136373 72784
Tr 60854 118161 14743
Tr 29202 125017 144009
Tr 133465 132655 128734
Tr 109093 72220 72221
Tr 72262 130999 92709
Tr 129926 47825 129927
Tr 141540 141541 141542
Tr 24736 55390 105045
Tr 54264 79169 135868
Tr 108587 99937 108588
Tr 131605 121308 51056
Tr 109051 113519 88958
Tr 140475 140476 140477
Tr 66237 113327 136128
Tr 105828 87044 118441
Tr 102699 102701 21990
Tr 75011 114421 7304
Tr 65174 91923 118832
Tr 136341 111815 36709
Tr 126948 108433 116232
Tr 120674 86067 133504
Tr 132547 8320 43735
Tr 6927 46188 32270
Tr 116954 119832 98739
Tr 130373 143095 119123
Tr 34291 27993 106871
Tr 125039 34735 34736
Tr 143046 127112 10791
Tr 124716 86221 86222
Tr 1028 24778 133984
Tr 127422 136503 129008
Tr 88977 62756 144790
Tr 145867 144953 130230
Tr 113190 119159 119090
Tr 123274 108573 108572
Tr 7359 89443 81436
Tr 108762 67959 102989
Tr 113200 113201 102223
Tr 72691 85639 141419
Tr 124326 124325 40320
Tr 19200 111030 94047
Tr 36350 30523 70645
Tr 135335 91492 130086
Tr 46627 19281 28831
Tr 126074 110239 137303
Tr 66368 52587 76047
Tr 146231 40703 40704
Tr 64430 146400 64432
Tr 139756 132977 53473
Tr 144547 57037 71629
Tr 133209 121984 121985
Tr 125695 8608 10163
Tr 125695 10163 24382
Tr 33358 84885 94110
Tr 115191 139846 139847
Tr 126411 100272 106131
Tr 87609 87610 16138
Tr 112868 31288 31290
Tr 87033 80395 4538
Tr 37490 34269 94477
Tr 120795 54634 54636
Tr 89757 142701 143366
Tr 110453 138031 140111
Tr 20698 137524 74174
Tr 128684 58950 58948
Tr 23107 132397 129894
Tr 130325 41432 109580
Tr 61367 7487 138243
Tr 104995 79202 90740
Tr 45366 72827 124657
Tr 45920 93911 66703
Tr 74397 41359 139723
Tr 19904 125515 127161
Tr 14628 46833 46834
Tr 100722 128709 91063
Tr 130701 138634 112089
Tr 128766 92057 131682
Tr 79741 137635 79740
Tr 16732 124322 32010
Tr 146179 131766 88239
Tr 40472 40473 85685
Tr 119204 6953 6954
Tr 134660 129145 134659
Tr 4227 80896 4225
Tr 61849 134020 80935
Tr 50805 120495 132924
Tr 96123 107527 37234
Tr 133064 137254 47603
Tr 35007 130257 143324
Tr 109199 22422 127897
Tr 61832 52598 39007
Tr 95233 60559 105258
Tr 63655 20035 52804
Tr 113220 51258 53139
Tr 33863 97193 79606
Tr 136242 4920 117597
Tr 137759 75266 137760
Tr 135156 129657 99282
Tr 46286 67872 65342
Tr 57781 122097 122098
Tr 123829 96872 125912
Tr 48324 48327 112317
Tr 136237 28879 28876
Tr 32103 79374 52410
Tr 84022 113047 63347
Tr 105336 63749 124067
Tr 50047 129713 67017
Tr 131130 127952 134275
Tr 139713 123029 140574
Tr 125280 144335 13399
Tr 78798 83383 83385
Tr 95028 110106 109877
Tr 117898 70511 117899
Tr 51056 29043 40971
Tr 94716 118433 101058
Tr 133070 28991 123390
Tr 136218 82625 87869
Tr 118481 8360 8358
Tr 138890 117572 63707
Tr 79612 101504 101503
Tr 70835 10658 90243
Tr 25356 25355 42673
Tr 109914 60169 92660
Tr 133072 134024 133867
Tr 71528 71527 131027
Tr 110189 90713 136211
Tr 143121 143120 132945
Tr 143685 143686 118667
Tr 90535 121237 90536
Tr 92671 140516 114498
Tr 66473 80384 39288
Tr 138673 132057 35098
Tr 103903 146031 103904
Tr 125238 2458 133914
Tr 145011 128912 146861
Tr 252 98497 98025
Tr 42598 122520 137297
Tr 136179 136178 136180
Tr 18875 18876 83830
Tr 122116 126831 136447
Tr 75049 100307 108754
Tr 144740 117912 147269
Tr 88286 147425 141625
Tr 42420 58595 134194
Tr 137480 67448 14856
Tr 120561 129696 112207
Tr 113841 133817 113284
Tr 144806 100816 100818
Tr 81454 141434 114932
Tr 29914 137645 89009
Tr 57383 57384 73708
Tr 62290 125264 44641
Tr 29372 42810 43714
Tr 104893 29372 43714
Tr 141369 74295 76024
Tr 37600 125257 125258
Tr 63615 134385 90478
Tr 37969 90025 90149
Tr 128660 10512 45987
Tr 23070 36478 138982
Tr 60220 54689 25545
Tr 15634 15635 140714
Tr 1342 115629 126537
Tr 147557 119916 143955
Tr 32270 46188 128177
Tr 23391 132365 77346
Tr 8683 40511 40509
Tr 73830 142736 73829
Tr 32186 128944 121671
Tr 136146 111885 84981
Tr 129594 77948 83974
Tr 48295 76667 126696
Tr 140232 76752 93482
Tr 80636 137227 37260
Tr 94872 94870 136171
Tr 23696 122772 23697
Tr 7729 123746 44056
Tr 53328 71761 71760
Tr 128452 115228 75810
Tr 131035 111639 136138
Tr 12703 60026 12701
Tr 89822 114685 26413
Tr 140175 104885 119697
Tr 135277 141906 68532
Tr 48166 4239 138422
Tr 44754 10910 141959
Tr 107579 5657 107578
Tr 108005 59743 17160
Tr 102763 106543 111007
Tr 133073 107080 124702
Tr 135270 106785 121554
Tr 86441 72165 16822
Tr 90352 31668 95192
Tr 19354 38049 100848
Tr 118428 27781 15555
Tr 134900 109704 3528
Tr 73738 143541 101743
Tr 136125 34775 114257
Tr 99715 101501 124350
Tr 73766 103752 73765
Tr 85475 42470 43606
Tr 83156 83157 142203
Tr 143639 15439 15440
Tr 72206 122693 111056
Tr 10973 140418 115085
Tr 1340 132445 131861
Tr 111000 108661 110999
Tr 531 63110 61165
Tr 141866 140751 124882
Tr 147541 126206 11322
Tr 72373 9119 63327
Tr 90565 90566 110477
Tr 136113 136112 117483
Tr 73525 11740 11737
Tr 124803 108078 60309
Tr 2503 98592 129762
Tr 136107 15557 6017
Tr 8248 131117 131118
Tr 147534 142006 147511
Tr 14678 89018 129645
Tr 129576 94203 4515
Tr 138049 126094 126096
Tr 104759 42057 129905
Tr 98675 77425 59552
Tr 92063 95421 113877
Tr 58331 4879 62620
Tr 133430 2910 114946
Tr 18338 33305 18336
Tr 80596 35495 104038
Tr 108538 12093 9516
Tr 123059 123058 79630
Tr 132294 122608 58546
Tr 124428 114942 124429
Tr 90591 90592 79639
Tr 1458 132984 120042
Tr 136083 96525 81760
Tr 135373 23525 135864
Tr 67410 142649 103253
Tr 136081 116504 50588
Tr 135231 117873 128332
Tr 132720 127356 127357
Tr 19517 19189 19516
Tr 62299 134974 137668
Tr 120555 120554 97522
Tr 64132 54221 71043
Tr 97855 114382 130322
Tr 39359 39360 51673
Tr 51674 39360 39359
Tr 6467 145915 121518
Tr 24215 147275 131197
Tr 125201 119988 138096
Tr 136076 115904 115572
Tr 115897 134371 143090
Tr 142748 142749 142750
Tr 28874 28875 14350
Tr 132294 54133 94153
Tr 113004 136069 113003
Tr 46956 46955 137295
Tr 140076 35767 140077
Tr 99777 136061 99778
Tr 97045 127206 121290
Tr 119158 99970 102286
Tr 130665 20387 88096
Tr 119650 83061 83060
Tr 37212 37211 56219
Tr 89416 117736 89415
Tr 87933 136048 131956
Tr 72716 116860 137474
Tr 129294 142649 67410
Tr 143131 143437 135709
Tr 138055 116312 138056
Tr 125936 121903 138092
Tr 10129 44681 17294
Tr 13243 13241 135458
Tr 4420 116868 93700
Tr 131437 135920 135570
Tr 88016 88199 88201
Tr 142739 126397 92371
Tr 111433 131955 15599
Tr 35998 30261 118303
Tr 52908 96345 124962
Tr 131828 132313 131829
Tr 78419 137873 78417
Tr 14634 26888 26459
Tr 41828 62976 81330
Tr 128060 92111 65410
Tr 111041 68893 42358
Tr 104097 98822 84822
Tr 31260 125716 31261
Tr 117343 71245 93213
Tr 112246 76433 102881
Tr 70861 99805 70860
Tr 15788 15786 145314
Tr 114976 133362 125542
Tr 36234 84812 136997
Tr 89213 52410 89211
Tr 16243 113067 138978
Tr 42172 100164 59099
Tr 55475 139912 102311
Tr 42172 93093 100164
Tr 35741 98870 35742
Tr 136589 84737 113855
Tr 137628 64442 122444
Tr 94267 80710 84089
Tr 64576 64575 71797
Tr 142965 139704 94833
Tr 15807 111130 15809
Tr 126182 114794 142685
Tr 50171 109697 92045
Tr 88163 37850 118510
Tr 91712 87483 111217
Tr 11148 58052 26026
Tr 96630 100485 110261
Tr 133303 80299 130801
Tr 111606 136017 111607
Tr 81686 117926 128888
Tr 37330 64573 100515
Tr 125188 22549 22546
Tr 133554 95403 136013
Tr 59746 5686 21197
Tr 136009 73600 95089
Tr 64663 24145 2498
Tr 128345 118801 122835
Tr 73920 67397 19962
Tr 135998 121964 55082
Tr 111524 130815 76082
Tr 130353 130354 68787
Tr 110941 13283 108384
Tr 145340 145341 147221
Tr 64659 13413 139039
Tr 37839 77574 7483
Tr 145706 143003 130883
Tr 134022 129932 136465
Tr 105530 46930 71169
Tr 53174 120238 53175
Tr 25307 112875 25306
Tr 87742 16937 116198
Tr 105112 14408 135983
Tr 59853 138162 52244
Tr 55089 11937 11934
Tr 147051 136991 142376
Tr 139917 40756 40757
Tr 114535 11785 11784
Tr 79375 112100 111182
Tr 147141 133998 6311
Tr 111176 112490 120354
Tr 74721 35768 74723
Tr 37940 84424 136164
Tr 75682 34091 103001
Tr 137383 139305 139306
Tr 140815 117376 128395
Tr 82681 18879 82914
Tr 25392 45835 45836
Tr 37229 135971 37230
Tr 135970 82151 128183
Tr 39395 128796 122043
Tr 126191 114085 63126
Tr 38212 125715 38214
Tr 132890 68911 129358
Tr 16772 110174 109988
Tr 72370 94453 31274
Tr 95710 128518 47554
Tr 129779 107158 13901
Tr 105428 79860 107889
Tr 56819 58658 16564
Tr 82748 94082 126721
Tr 111225 146395 73936
Tr 66046 6762 55499
Tr 65170 125125 52215
Tr 120999 64977 64978
Tr 84499 84498 48441
Tr 135959 135960 116248
Tr 140329 128735 118547
Tr 73175 48613 42311
Tr 127978 135818 50375
Tr 135952 56072 135953
Tr 142050 42846 136035
Tr 8179 52809 52807
Tr 114096 135899 138450
Tr 129989 33516 129991
Tr 83568 41446 17895
Tr 125508 96431 85637
Tr 71595 31161 31160
Tr 74033 22207 22206
Tr 43606 42470 50831
Tr 19993 79899 19995
Tr 41067 129540 71067
Tr 53760 145545 2515
Tr 135934 38548 58713
Tr 50622 128185 80784
Tr 46848 39363 59037
Tr 128444 114593 140857
Tr 102884 135928 119042
Tr 69379 53471 104148
Tr 134411 147236 142409
Tr 34288 108752 34290
Tr 117783 135921 121815
Tr 80938 95812 95810
Tr 81879 141574 136330
Tr 91010 119075 91009
Tr 129267 138470 76563
Tr 89422 122761 18205
Tr 136330 130235 140866
Tr 72048 47742 127325
Tr 9950 9949 88773
Tr 91928 137544 35386
Tr 678 102459 676
Tr 65900 110227 65899
Tr 100436 100437 111807
Tr 87758 38987 114406
Tr 138629 94288 3452
Tr 115563 132266 135905
Tr 31179 6345 6343
Tr 133774 23277 23274
Tr 75754 19965 75753
Tr 108212 6693 144267
Tr 81682 67293 88429
Tr 39100 17020 39101
Tr 98653 137399 60474
Tr 110103 32184 44748
Tr 50526 134794 50527
Tr 76567 128068 57710
Tr 102019 123116 54225
Tr 44050 56250 44049
Tr 121465 121464 116428
Tr 135888 126251 135889
Tr 128160 114212 145054
Tr 94886 95099 130932
Tr 138643 110099 134132
Tr 77208 147125 145555
Tr 139542 137580 115907
Tr 125808 134677 138177
Tr 23223 129065 54381
Tr 18104 18106 17494
Tr 87406 87407 133059
Tr 140330 80135 80136
Tr 108153 35203 77456
Tr 91617 136408 134227
Tr 14410 62079 62080
Tr 135877 118748 115082
Tr 103203 48688 48689
Tr 1797 52979 117412
Tr 87214 87211 138307
Tr 23525 135865 135864
Tr 106457 72740 132114
Tr 137061 43382 43383
Tr 53929 77482 98281
Tr 96166 32428 96165
Tr 11232 56935 22918
Tr 24827 34280 140226
Tr 91512 118962 48306
Tr 38891 80693 73418
Tr 108291 99927 101609
Tr 107720 134869 107719
Tr 136879 72629 122250
Tr 141360 81656 101852
Tr 134223 74039 67097
Tr 119398 131158 103663
Tr 144963 140767 38411
Tr 58791 130413 143309
Tr 5416 59708 92717
Tr 11446 29043 12386
Tr 49308 8786 8787
Tr 128446 141678 128447
Tr 135061 135062 135063
Tr 132737 132736 137388
Tr 73587 16348 142627
Tr 52204 133737 142356
Tr 58721 96173 89325
Tr 116866 129818 86614
Tr 72523 134020 126649
Tr 104371 135844 82235
Tr 86407 45729 31321
Tr 48936 141995 134733
Tr 112385 12480 70752
Tr 41087 4405 113381
Tr 59302 79623 59301
Tr 38584 135831 135832
Tr 19993 2274 5391
Tr 74895 20804 83904
Tr 138138 132876 8250
Tr 94670 20804 74895
Tr 3922 3921 134550
Tr 71893 49430 143392
Tr 135827 119191 135828
Tr 107362 68362 69890
Tr 133208 125562 119371
Tr 104053 74615 137010
Tr 42905 72878 95373
Tr 132681 138967 125368
Tr 12658 30523 36350
Tr 52481 129933 145517
Tr 81822 111433 125535
Tr 141705 144202 130611
Tr 84373 84372 122164
Tr 115565 71762 71761
Tr 107158 69629 13901
Tr 19724 61831 61915
Tr 108558 29804 63882
Tr 109606 13413 120351
Tr 20332 65657 65658
Tr 112231 135800 73515
Tr 104536 127865 147196
Tr 93254 93253 58958
Tr 117970 58958 93253
Tr 99366 7376 140997
Tr 135791 126510 135792
Tr 133451 100055 146798
Tr 16274 41113 129904
Tr 5072 135787 135786
Tr 111148 29620 111146
Tr 133533 60936 51564
Tr 130989 144343 104544
Tr 140606 140607 79969
Tr 113509 83152 33196
Tr 63110 531 112731
Tr 79493 53976 133452
Tr 27987 122423 122752
Tr 101670 117956 101669
Tr 123004 123003 110387
Tr 135775 118834 120826
Tr 133584 66309 144778
Tr 128709 68013 26687
Tr 103492 84888 146505
Tr 145959 113480 43040
Tr 106658 12293 60447
Tr 126987 61313 95164
Tr 91980 22909 91979
Tr 55032 20225 132239
Tr 84115 111502 9576
Tr 138863 14410 143171
Tr 126071 117469 145055
Tr 45449 67092 67094
Tr 31754 82896 31756
Tr 135497 127091 96157
Tr 145925 96354 141024
Tr 79486 79487 135761
Tr 130965 138532 108242
Tr 136509 131898 124946
Tr 24253 62865 71477
Tr 134522 131426 134654
Tr 134355 132739 50029
Tr 19078 12080 26589
Tr 90210 66271 34328
Tr 81843 74482 95983
Tr 12341 117762 91349
Tr 61831 61832 39007
Tr 24977 26206 622
Tr 66082 66081 2194
Tr 100558 133782 47826
Tr 132609 101552 101553
Tr 147112 116661 27827
Tr 106768 32322 53538
Tr 93336 28527 9959
Tr 65066 1922 104649
Tr 132008 138573 86626
Tr 23260 143014 143015
Tr 70782 84156 124600
Tr 41521 124041 56968
Tr 23222 127454 136424
Tr 17050 17052 33934
Tr 116423 58965 71843
Tr 133683 127695 125917
Tr 140658 130056 12094
Tr 16023 143454 55858
Tr 129295 121954 132354
Tr 90043 57602 95929
Tr 88206 106099 141488
Tr 98841 98842 145065
Tr 11853 108080 19952
Tr 131473 121586 39128
Tr 109244 135727 123040
Tr 118599 116018 106462
Tr 133830 133831 133039
Tr 87355 135725 135726
Tr 112965 125903 88848
Tr 14310 66397 48382
Tr 133250 109674 139438
Tr 31531 69019 59075
Tr 143359 104872 142022
Tr 31024 66302 17816
Tr 52026 10649 75229
Tr 126458 126558 122122
Tr 131191 98754 131192
Tr 99753 124861 135079
Tr 86964 79338 115103
Tr 116631 79214 79215
Tr 15536 112083 1245
Tr 116829 91787 59667
Tr 105048 53286 140123
Tr 129987 4611 129986
Tr 142100 147318 67353
Tr 133598 132040 117933
Tr 101734 146189 98479
Tr 32399 46897 46898
Tr 75205 35809 5122
Tr 69645 53379 111734
Tr 135696 135697 72433
Tr 135691 52940 89314
Tr 121117 138522 121118
Tr 105259 119574 105258
Tr 81576 82982 119198
Tr 135690 106057 100891
Tr 132057 7978 19997
Tr 134609 129381 120418
Tr 143029 143028 116339
Tr 57933 89365 120146
Tr 57933 51869 89365
Tr 69878 51268 51269
Tr 5645 5644 27837
Tr 66131 81945 140607
Tr 79502 36407 137574
Tr 129930 87311 139522
Tr 89336 32555 32553
Tr 107829 56562 107830
Tr 102285 86776 78794
Tr 60629 120548 68464
Tr 66642 66640 119759
Tr 36182 11057 3108
Tr 135253 135255 20228
Tr 143636 118120 71528
Tr 55318 55319 112215
Tr 34904 109442 127173
Tr 88227 77763 127030
Tr 79269 137814 96417
Tr 74229 125566 117309
Tr 135145 42285 112736
Tr 89503 57545 97905
Tr 12746 120953 12747
Tr 120318 47225 1159
Tr 83548 28995 104553
Tr 4652 122803 123342
Tr 138095 135738 145346
Tr 51084 51081 83410
Tr 134238 3409 3410
Tr 38780 71594 144304
Tr 116170 21377 58345
Tr 59240 111504 59241
Tr 63959 112110 75743
Tr 134607 138157 110381
Tr 132831 127612 145878
Tr 57315 140159 57314
Tr 75517 57224 57222
Tr 27852 135638 33429
Tr 82378 142362 130389
Tr 108630 111343 41188
Tr 142356 140792 102796
Tr 104699 135637 125193
Tr 23261 23264 43081
Tr 141075 146422 141074
Tr 41882 102762 91597
Tr 133757 75820 135274
Tr 121828 46647 135632
Tr 7671 97155 120003
Tr 94547 135315 135896
Tr 57315 57316 135982
Tr 123638 143905 121592
Tr 32969 33899 135221
Tr 75552 135629 30671
Tr 131355 54324 141690
Tr 92780 61613 72351
Tr 127744 130049 122658
Tr 138357 138006 138007
Tr 134596 41008 136998
Tr 123704 1014 130407
Tr 113452 46763 93239
Tr 56976 143252 34363
Tr 25698 92074 75723
Tr 66080 71468 35445
Tr 74094 132166 140934
Tr 126558 5115 89265
Tr 133338 25878 137151
Tr 143619 133461 119256
Tr 131751 84578 138212
Tr 135026 113750 121944
Tr 104128 120670 118783
Tr 67500 146591 55183
Tr 101433 87574 146770
Tr 141320 141742 127899
Tr 133961 13058 133962
Tr 89009 55049 55050
Tr 138667 140929 3033
Tr 141561 69724 79479
Tr 47649 75654 7712
Tr 143355 77709 77710
Tr 78085 31743 78084
Tr 88834 140139 126393
Tr 63422 63421 433
Tr 134501 23610 138298
Tr 82504 67565 122290
Tr 115590 115846 83697
Tr 32143 129585 32142
Tr 82397 28960 67464
Tr 102796 66239 129780
Tr 112785 134152 36369
Tr 143700 98546 145492
Tr 88606 113569 126616
Tr 146645 45169 104675
Tr 131960 131721 95064
Tr 135161 100867 128821
Tr 139533 113635 139534
Tr 97489 13893 30322
Tr 11427 87181 87180
Tr 142875 59911 59913
Tr 134919 121952 113852
Tr 102246 92159 95426
Tr 63476 131684 113468
Tr 135983 133850 109938
Tr 65291 135569 92745
Tr 124778 125162 128446
Tr 17258 17259 17260
Tr 114197 38238 18252
Tr 1158 86986 24926
Tr 48008 71080 56749
Tr 132737 105686 9320
Tr 80707 71345 146572
Tr 133957 140245 11453
Tr 82374 81232 51847
Tr 97582 129218 97584
Tr 127303 46162 141903
Tr 34259 102485 89181
Tr 28227 85846 85901
Tr 133042 114810 122948
Tr 130779 141039 142406
Tr 83999 131233 122801
Tr 15085 140356 77566
Tr 83697 115846 76353
Tr 130911 53835 53836
Tr 124398 129501 129913
Tr 35935 135554 107918
Tr 48873 143392 48874
Tr 112475 57374 135552
Tr 61459 39109 134449
Tr 19585 15013 97407
Tr 145613 97685 37261
Tr 137400 58122 133065
Tr 113896 113897 138809
Tr 133529 59897 59896
Tr 145167 139813 136786
Tr 10858 139500 87461
Tr 135547 22585 87527
Tr 104524 75681 141308
Tr 96657 13328 81310
Tr 123227 115461 105312
Tr 145694 126437 15959
Tr 53658 35665 35667
Tr 70359 135533 135534
Tr 56702 704 84949
Tr 2661 131788 34982
Tr 52521 94464 86674
Tr 136730 137461 19551
Tr 61005 17173 127310
Tr 61005 127310 115682
Tr 30671 135629 22005
Tr 31384 119426 36394
Tr 126434 57785 8270
Tr 124116 52954 24886
Tr 135523 34824 92319
Tr 63762 43355 99559
Tr 30184 46739 30182
Tr 40474 88352 42407
Tr 94892 93541 9532
Tr 73066 14708 73036
Tr 90015 109775 90018
Tr 7900 91319 45084
Tr 108982 132589 94637
Tr 73318 103083 143628
Tr 16630 36343 45599
Tr 67567 74810 11257
Tr 146841 146271 109010
Tr 59136 116391 75960
Tr 135504 135506 57088
Tr 124675 109849 144101
Tr 72563 135215 26590
Tr 32091 29085 32093
Tr 1492 1495 101775
Tr 115645 60784 60274
Tr 135493 135492 135494
Tr 145417 92146 141257
Tr 139872 47686 47685
Tr 82161 138501 9644
Tr 132417 81776 104039
Tr 88462 135483 80590
Tr 45572 133654 10512
Tr 87983 119848 87984
Tr 88961 22669 63226
Tr 140581 51408 130445
Tr 130734 110120 80364
Tr 45171 61230 42778
Tr 25303 30817 98523
Tr 69520 18893 69519
Tr 89694 41420 14569
Tr 5958 65087 111053
Tr 18769 120922 18770
Tr 126275 129392 92352
Tr 50247 136075 136372
Tr 68762 131724 5991
Tr 26600 88502 26601
Tr 112462 135466 135467
Tr 135464 43203 135465
Tr 137080 97578 105854
Tr 85569 85567 132016
Tr 62091 24754 79423
Tr 2809 3549 125766
Tr 128006 135458 135459
Tr 90411 69461 114195
Tr 40341 121441 137911
Tr 23870 135456 23871
Tr 83085 100310 40198
Tr 125902 94454 121249
Tr 45315 129196 45317
Tr 58345 21377 128490
Tr 24734 56024 49169
Tr 63106 63105 19599
Tr 136588 4641 28197
Tr 54549 54548 130332
Tr 58531 74124 140697
Tr 89111 132892 89113
Tr 130602 139245 130603
Tr 118768 136332 127180
Tr 43580 131767 48949
Tr 10819 10820 2260
Tr 108400 119145 77753
Tr 116016 2262 138395
Tr 137115 94497 94496
Tr 69912 30994 61166
Tr 30765 30767 11372
Tr 90094 100932 128218
Tr 27813 50076 50075
Tr 127626 138102 48115
Tr 38820 69299 67098
Tr 64838 137484 138244
Tr 58172 71254 110641
Tr 46239 32593 135844
Tr 116042 62137 60203
Tr 97526 2936 97528
Tr 131800 87761 74184
Tr 131800 74184 133580
Tr 21444 54249 112105
Tr 123404 123405 122466
Tr 73335 48410 73336
Tr 69019 102645 59075
Tr 132804 100132 89310
Tr 117008 69093 132592
Tr 113729 86429 58273
Tr 31601 8622 124609
Tr 44227 19947 19948
Tr 14481 97456 54019
Tr 101070 77481 119740
Tr 72321 78216 40580
Tr 97440 137445 124749
Tr 128433 146730 62217
Tr 64662 35808 35809
Tr 62343 69314 117985
Tr 135401 135402 135403
Tr 58766 68680 142210
Tr 111190 141346 71199
Tr 67565 82504 137384
Tr 143559 74479 134277
Tr 140534 67218 95601
Tr 81530 81531 46853
Tr 121489 129259 42722
Tr 135975 135976 135977
Tr 135391 129036 88380
Tr 136031 28535 108407
Tr 132700 32763 121623
Tr 21429 103209 137995
Tr 106224 136097 70037
Tr 137835 109531 115385
Tr 145681 146109 144913
Tr 39309 39310 12761
Tr 82321 50167 50166
Tr 77865 54622 54623
Tr 120917 135628 135627
Tr 112684 80847 76821
Tr 135798 24716 111902
Tr 61206 61209 137847
Tr 106790 135373 135374
Tr 99415 124590 124591
Tr 102326 7222 7219
Tr 17572 63105 27004
Tr 143411 143410 89092
Tr 135371 135372 60354
Tr 116388 132470 107026
Tr 147207 131496 109153
Tr 140402 91047 127062
Tr 36724 1865 105745
Tr 92503 107465 33499
Tr 105122 83355 133974
Tr 72649 72647 134354
Tr 30916 141668 142779
Tr 140163 11573 136371
Tr 138395 57589 116015
Tr 465 466 17700
Tr 127685 127684 111046
Tr 96149 51278 43734
Tr 132737 9320 121500
Tr 121276 58304 50994
Tr 122523 86958 122522
Tr 116824 116823 115453
Tr 146988 140870 141164
Tr 90656 90657 21592
Tr 46319 137835 115385
Tr 146224 37806 107058
Tr 128221 77525 33262
Tr 72691 141419 72694
Tr 81661 132074 124663
Tr 135083 139739 11241
Tr 78654 86977 86978
Tr 107042 105958 138287
Tr 126692 68909 5510
Tr 114327 135273 114329
Tr 54402 30505 22054
Tr 75747 83624 110513
Tr 140102 48621 142280
Tr 69731 119658 119657
Tr 92910 96782 96927
Tr 28350 109739 81401
Tr 47881 15023 132016
Tr 38774 88236 26207
Tr 6705 116117 6702
Tr 56558 128032 98285
Tr 145199 145418 144011
Tr 136799 1300 61867
Tr 87982 97157 61451
Tr 123819 61315 131483
Tr 102019 33509 102018
Tr 79470 69080 69077
Tr 40323 137797 40321
Tr 52845 94718 63445
Tr 41438 41439 62407
Tr 62375 26244 40
Tr 140120 63532 146009
Tr 8985 144349 139154
Tr 139501 127055 127056
Tr 121904 121903 80627
Tr 71195 110920 134550
Tr 115575 97543 122665
Tr 47988 12255 47990
Tr 59822 53174 53175
Tr 26198 135277 26200
Tr 124591 124590 129867
Tr 19700 83778 19701
Tr 34795 15950 77760
Tr 35344 35346 35345
Tr 117372 90223 115096
Tr 133259 104316 117346
Tr 131317 130382 75616
Tr 106785 135270 109887
Tr 26218 26217 130792
Tr 59437 93368 63670
Tr 456 142441 19551
Tr 80287 82801 117162
Tr 91234 134262 30309
Tr 29118 28879 52231
Tr 99919 143841 65507
Tr 138915 139765 136745
Tr 132895 131375 57993
Tr 14268 69280 127245
Tr 132609 101553 139380
Tr 124667 62091 24752
Tr 122976 138326 134983
Tr 135246 103411 93403
Tr 123670 135245 87312
Tr 44725 135429 126546
Tr 60008 60007 137340
Tr 140320 104965 84240
Tr 87460 18162 15603
Tr 81226 37682 81227
Tr 35305 111710 97501
Tr 47496 47495 137473
Tr 89771 145265 144440
Tr 113888 113890 19483
Tr 39783 121304 39786
Tr 22237 139252 144174
Tr 129714 50047 99538
Tr 133080 133081 142507
Tr 47378 133534 144095
Tr 112228 130467 128392
Tr 30498 90745 90744
Tr 23247 135091 11627
Tr 112592 104525 120714
Tr 33909 119029 55879
Tr 127645 142440 91077
Tr 51500 51501 140596
Tr 141436 118430 91616
Tr 142042 61349 141818
Tr 93953 93954 97708
Tr 33047 131784 145739
Tr 68482 67752 55796
Tr 72104 98346 91943
Tr 22425 124781 108407
Tr 138571 145896 131322
Tr 144753 126335 142779
Tr 38528 109022 144147
Tr 24148 135416 135415
Tr 146009 147176 88476
Tr 82869 48553 31818
Tr 122946 30914 124777
Tr 117082 103180 79492
Tr 135599 9611 115235
Tr 145934 121186 107346
Tr 67753 82148 8416
Tr 124891 139296 70235
Tr 57503 122995 127777
Tr 115459 135530 47618
Tr 134417 121614 110019
Tr 141866 144135 135002
Tr 121295 39235 30025
Tr 27975 135186 69342
Tr 24017 143589 129867
Tr 98328 147425 88286
Tr 91206 131374 104713
Tr 12020 100535 21333
Tr 88835 121936 132431
Tr 135175 135176 14464
Tr 41089 108583 102408
Tr 112885 82879 116357
Tr 10713 130105 135967
Tr 126428 134746 91112
Tr 139177 99311 99312
Tr 119949 113898 113899
Tr 56674 86604 83043
Tr 50663 17152 139063
Tr 135167 112181 25734
Tr 135161 44245 59431
Tr 132099 2272 2274
Tr 122770 103875 128396
Tr 51639 64453 109514
Tr 13768 140111 137619
Tr 112793 138772 147503
Tr 71527 135157 135156
Tr 23355 79282 25519
Tr 13864 107547 106425
Tr 108724 38750 32682
Tr 135148 51100 67587
Tr 72726 109648 72725
Tr 35927 35926 48262
Tr 92670 135144 66848
Tr 34262 136117 76514
Tr 76522 135554 35935
Tr 140988 140990 140989
Tr 140790 101666 65457
Tr 98044 130168 106501
Tr 80388 96729 23184
Tr 134675 54642 116253
Tr 33670 125308 22393
Tr 45305 135131 135132
Tr 22024 138352 22026
Tr 11711 145040 11709
Tr 94403 83465 61850
Tr 95176 92379 41703
Tr 56246 124854 82176
Tr 135125 121291 34631
Tr 138774 110911 123784
Tr 98443 6584 6586
Tr 39323 77483 77482
Tr 39323 77482 119105
Tr 31586 135124 34155
Tr 31586 34675 135124
Tr 136591 32179 32177
Tr 100628 121273 135122
Tr 135121 100718 26474
Tr 86715 53379 53689
Tr 84576 72015 23144
Tr 109415 19788 109414
Tr 120035 116336 121095
Tr 94322 147557 146440
Tr 146223 116516 4614
Tr 39702 22319 116242
Tr 129560 67566 55845
Tr 7760 942 108355
Tr 128635 115559 83995
Tr 135833 21850 135834
Tr 136156 102090 105726
Tr 130560 37281 133659
Tr 58979 48455 123816
Tr 89382 115249 13350
Tr 106949 84779 47456
Tr 126241 23635 3971
Tr 94115 87189 87187
Tr 136013 14341 40561
Tr 132289 120367 123497
Tr 113909 106630 57784
Tr 13298 42796 13299
Tr 146072 132105 129316
Tr 76743 141988 60587
Tr 101621 13807 140996
Tr 136452 101617 123689
Tr 13227 105219 135094
Tr 104978 17456 67330
Tr 14742 60854 14743
Tr 122453 122452 142184
Tr 46740 105638 105640
Tr 57975 16782 16780
Tr 131982 9169 131983
Tr 97341 62193 18027
Tr 51194 15067 15068
Tr 144038 101445 91935
Tr 43019 43020 42863
Tr 114242 114241 13621
Tr 117668 38454 64967
Tr 118499 137016 27540
Tr 135391 10743 138224
Tr 135719 135717 128314
Tr 32958 23475 50452
Tr 46936 9542 33568
Tr 127091 136603 96157
Tr 36486 145818 82754
Tr 110608 93280 107172
Tr 142676 142675 143464
Tr 110306 110305 70555
Tr 48025 15550 2421
Tr 78710 127299 131172
Tr 135064 104126 108753
Tr 70638 137896 75591
Tr 135060 85646 45595
Tr 107207 86294 143289
Tr 93574 63824 70855
Tr 96689 96688 2813
Tr 141781 143555 64843
Tr 49129 130726 39823
Tr 117820 6773 6772
Tr 83652 80774 135056
Tr 43634 83188 84066
Tr 42078 133026 133025
Tr 140680 85529 92659
Tr 141703 132600 129839
Tr 135049 88293 98693
Tr 125160 107074 126950
Tr 115804 89485 70205
Tr 133371 33123 92383
Tr 98019 120599 60167
Tr 50541 23400 127751
Tr 77280 110326 77283
Tr 17530 135172 17528
Tr 25736 65867 133259
Tr 146315 146940 49313
Tr 105550 112680 61707
Tr 127714 134754 135040
Tr 85134 43043 80443
Tr 92899 118295 11359
Tr 78924 135335 78927
Tr 41704 92379 61127
Tr 24926 24923 122106
Tr 130794 115054 130795
Tr 75023 111382 74588
Tr 101070 97586 77481
Tr 85172 120567 43818
Tr 84022 121957 113047
Tr 46158 106181 46157
Tr 23881 115714 108760
Tr 84969 44914 24837
Tr 11736 29493 29495
Tr 135031 59750 132290
Tr 129599 84225 98939
Tr 133337 133336 133338
Tr 77755 52556 52555
Tr 70997 106286 48008
Tr 142582 111650 107293
Tr 134354 135059 135058
Tr 135017 124888 15170
Tr 141824 140718 141684
Tr 133966 6055 6054
Tr 49377 102562 134588
Tr 118327 85016 94097
Tr 104060 116962 69185
Tr 25575 64233 25576
Tr 93071 141080 140353
Tr 131758 94332 80910
Tr 45535 47826 133782
Tr 57861 22296 135009
Tr 47999 132790 47997
Tr 100468 104767 135008
Tr 107590 87894 87893
Tr 128629 103529 125171
Tr 64643 92463 141104
Tr 125584 130977 86536
Tr 53085 57731 113202
Tr 128187 138603 128186
Tr 135974 30848 22206
Tr 77753 102370 77751
Tr 107801 30676 134954
Tr 121698 80962 118917
Tr 61189 83178 88832
Tr 110119 80366 110120
Tr 78049 67650 80352
Tr 65120 65122 67071
Tr 67614 107423 130834
Tr 64464 113031 130327
Tr 134983 124366 122976
Tr 114308 131455 131456
Tr 9922 137817 135912
Tr 136305 136306 132817
Tr 9376 9378 36784
Tr 45272 45271 70428
Tr 117621 76201 92134
Tr 132314 18836 18835
Tr 32074 109175 71019
Tr 112809 111870 111867
Tr 27049 118648 27050
Tr 114648 114649 143182
Tr 17438 89954 145832
Tr 134385 19097 55523
Tr 120670 40862 118783
Tr 139047 97618 44453
Tr 123316 9784 67947
Tr 43718 95107 124096
Tr 138613 105030 132340
Tr 79872 65094 51778
Tr 132935 95680 132936
Tr 33926 25656 24303
Tr 121199 139138 121198
Tr 23857 23858 44986
Tr 19822 105931 105930
Tr 26603 76176 134965
Tr 40447 93549 40445
Tr 134963 134964 70962
Tr 109095 12705 112477
Tr 114606 108128 108129
Tr 143050 65885 142407
Tr 105219 134674 135094
Tr 141239 134144 141240
Tr 130114 21380 101552
Tr 131167 74522 134957
Tr 146003 123225 63813
Tr 64492 89356 64494
Tr 141211 141212 147500
Tr 141920 98311 19652
Tr 141139 80647 127967
Tr 103754 9741 99536
Tr 114659 114660 141456
Tr 108238 142230 53952
Tr 88198 63992 22793
Tr 10027 60581 13334
Tr 26613 124140 85442
Tr 30816 112600 35597
Tr 107533 13809 143302
Tr 144085 83504 75857
Tr 124995 127959 139943
Tr 84115 9576 9574
Tr 136435 56631 136436
Tr 49038 14926 29266
Tr 4212 49038 29266
Tr 139527 139528 97418
Tr 59241 111504 25772
Tr 129247 129246 139298
Tr 133454 133455 8224
Tr 56429 132345 56431
Tr 100799 131571 29231
Tr 39287 85883 66473
Tr 125332 125331 22195
Tr 84983 26436 26435
Tr 113910 143511 110045
Tr 81137 6090 62598
Tr 104660 21318 141202
Tr 60618 77804 99023
Tr 120987 140700 68834
Tr 55882 55881 127573
Tr 5958 93916 118858
Tr 50381 102840 73949
Tr 5686 60148 21197
Tr 115948 20049 100753
Tr 134912 26288 31864
Tr 134181 68431 128126
Tr 144228 140668 120994
Tr 146132 108051 108052
Tr 18894 69519 18893
Tr 56369 81459 4049
Tr 123274 137543 108573
Tr 101666 22404 65457
Tr 118153 118154 131322
Tr 138376 108654 33775
Tr 120329 4773 25932
Tr 140786 71411 71413
Tr 85307 138739 7405
Tr 137523 84230 40285
Tr 30299 25334 30298
Tr 125031 135713 122337
Tr 117704 54369 54368
Tr 25064 147008 25065
Tr 52763 11735 117564
Tr 5617 51390 5616
Tr 123458 15733 21700
Tr 53286 53287 140123
Tr 95982 128148 121711
Tr 126049 91118 128000
Tr 92044 107403 82371
Tr 55672 134882 4627
Tr 37727 37426 37425
Tr 67939 67940 94286
Tr 30744 98750 30745
Tr 67 136331 64
Tr 50159 140505 147561
Tr 126105 118523 134373
Tr 84930 67522 146981
Tr 71380 117715 129384
Tr 48326 34711 25430
Tr 126596 131895 144497
Tr 137654 130147 27360
Tr 45395 84747 137175
Tr 134862 127520 134863
Tr 113742 76754 113743
Tr 137119 80231 73648
Tr 51547 38192 63136
Tr 118316 81796 45482
Tr 109149 131144 146778
Tr 136311 136310 136312
Tr 81867 133392 137090
Tr 64443 137628 117867
Tr 39884 136991 136992
Tr 29332 132212 134853
Tr 147504 140708 132644
Tr 1026 75482 107063
Tr 21294 100450 79835
Tr 77927 142532 77928
Tr 144282 54209 89669
Tr 73114 73113 2026
Tr 124761 134845 38631
Tr 134367 134368 134369
Tr 93868 127733 89913
Tr 132940 96813 130002
Tr 34943 138297 116731
Tr 131472 95504 95503
Tr 131210 25635 109267
Tr 11786 64010 126483
Tr 47441 123380 47443
Tr 23600 32901 32898
Tr 11359 118295 26376
Tr 136642 107476 115588
Tr 105497 6844 132569
Tr 38114 31221 42953
Tr 73774 66283 130988
Tr 132391 42587 64915
Tr 143031 142747 119703
Tr 123653 126538 101160
Tr 61487 66106 96073
Tr 89663 51112 33600
Tr 71337 63601 63600
Tr 36254 105659 34995
Tr 36416 53040 61518
Tr 136617 100530 100532
Tr 16822 72165 16819
Tr 67727 16819 72165
Tr 134059 116041 137535
Tr 108027 63122 63120
Tr 72768 146579 50407
Tr 126106 39978 39977
Tr 126427 131150 131151
Tr 136469 139678 66027
Tr 104222 137843 37489
Tr 137301 88572 99407
Tr 134931 117681 117680
Tr 134819 120080 58067
Tr 97723 97722 90619
Tr 118769 31643 134818
Tr 115756 99672 87958
Tr 82328 28371 141034
Tr 29100 102212 146480
Tr 131406 122552 125062
Tr 135630 123299 110988
Tr 137194 82914 105760
Tr 111389 39406 85704
Tr 57915 39606 57917
Tr 111690 100535 12018
Tr 134391 39999 115540
Tr 29426 113381 4405
Tr 62272 134263 145030
Tr 147223 145403 33413
Tr 137420 32417 65000
Tr 20678 66240 20675
Tr 61166 30993 15267
Tr 9679 102761 103170
Tr 116248 26220 26221
Tr 4674 108455 103805
Tr 62643 136202 9325
Tr 134794 37781 50527
Tr 134790 134793 134791
Tr 135183 76397 96845
Tr 124295 125137 133788
Tr 145699 107230 115803
Tr 35833 21768 7994
Tr 101854 84719 142977
Tr 3943 100863 80869
Tr 16644 95336 47985
Tr 40716 36555 36554
Tr 89125 132455 84930
Tr 18228 21890 126522
Tr 92262 124650 134949
Tr 69621 135357 135358
Tr 143247 111098 125223
Tr 136374 136376 129834
Tr 26586 134048 47754
Tr 143133 108788 108789
Tr 32828 132445 126537
Tr 125243 127763 98228
Tr 127681 127637 112098
Tr 133970 51660 89613
Tr 74929 7337 97931
Tr 18428 56535 34710
Tr 92321 17457 128530
Tr 133793 135169 111090
Tr 32408 37234 107527
Tr 117673 140673 140674
Tr 131284 87347 13756
Tr 138248 110294 21782
Tr 101016 48900 136453
Tr 129911 129912 112814
Tr 143430 143429 146068
Tr 21718 63996 132412
Tr 133456 121375 121376
Tr 142655 75006 63564
Tr 138543 55937 41786
Tr 142954 37496 135757
Tr 69278 69279 69280
Tr 136353 71792 71790
Tr 8645 97598 88587
Tr 94577 111260 12053
Tr 116144 48253 9881
Tr 132758 97071 29015
Tr 141467 139461 139462
Tr 135225 135224 113840
Tr 49743 104571 102585
Tr 126673 125188 22546
Tr 118423 134061 52557
Tr 69634 75296 75297
Tr 100475 100477 123345
Tr 88869 109651 88866
Tr 18061 112418 20232
Tr 88789 125805 108888
Tr 139456 114589 11734
Tr 97254 132389 29926
Tr 121941 99225 128899
Tr 1797 117412 1795
Tr 111293 134841 140379
Tr 51993 96970 51994
Tr 82566 18920 139957
Tr 123255 129931 77996
Tr 84883 36001 59874
Tr 109528 39481 86641
Tr 87237 35463 110470
Tr 111518 138762 7760
Tr 141168 5947 14015
Tr 52739 55501 55500
Tr 138148 117365 117529
Tr 109864 97002 95583
Tr 103583 131783 16664
Tr 101480 129710 124206
Tr 44595 7907 140622
Tr 130806 54617 142040
Tr 111258 84692 44479
Tr 69519 137842 98682
Tr 125123 85912 82215
Tr 51219 87078 85237
Tr 80879 79359 80461
Tr 135696 116318 62543
Tr 31886 122520 42598
Tr 87746 27429 128509
Tr 80916 80915 52039
Tr 133998 129310 126924
Tr 16038 26204 57751
Tr 131395 75683 103298
Tr 45271 133032 64465
Tr 73064 68211 73065
Tr 135290 135291 146253
Tr 108555 49465 134170
Tr 121736 83059 83061
Tr 59897 133529 79390
Tr 107829 18241 18239
Tr 31812 31809 103997
Tr 122662 23070 92065
Tr 133059 125682 133060
Tr 134836 62777 59051
Tr 62601 50631 50629
Tr 137264 122497 124946
Tr 6572 6575 42
Tr 75259 75258 84651
Tr 115301 7344 7345
Tr 140462 111738 139650
Tr 111603 135477 114932
Tr 49280 49282 5352
Tr 140002 47380 139207
Tr 124428 130665 114942
Tr 125623 101888 113917
Tr 90040 138624 128361
Tr 128161 107775 7441
Tr 84402 108255 124006
Tr 92935 79182 41898
Tr 132313 132314 24432
Tr 86919 88382 52402
Tr 119616 64078 31037
Tr 23060 2894 49442
Tr 84790 11726 145442
Tr 91430 105741 136433
Tr 119113 142105 92989
Tr 72415 8590 110034
Tr 138174 134856 138259
Tr 131073 98282 119741
Tr 109127 115445 111038
Tr 9675 9678 85197
Tr 22944 16698 74012
Tr 59011 129933 16354
Tr 97602 121544 141399
Tr 90828 75639 64174
Tr 76198 131368 137032
Tr 141012 95140 115927
Tr 13394 119599 139610
Tr 66856 9778 6811
Tr 132357 75495 132358
Tr 140181 138922 38896
Tr 64023 120992 99886
Tr 57565 15070 57564
Tr 127868 112053 138383
Tr 138624 120066 128361
Tr 103021 103023 115116
Tr 139918 141878 91396
Tr 11785 107857 11783
Tr 133945 132967 116505
Tr 132649 87164 115047
Tr 82607 117707 129026
Tr 120867 88604 88606
Tr 114072 113982 58237
Tr 95275 112231 137558
Tr 7099 128214 132269
Tr 143470 128810 147121
Tr 99160 145143 24744
Tr 122304 40394 122305
Tr 65776 92941 95605
Tr 99679 71742 83847
Tr 83529 131647 83530
Tr 83304 54469 51832
Tr 30098 126418 138772
Tr 134312 98770 98772
Tr 132251 132252 132253
Tr 18149 30208 116976
Tr 126537 1340 24271
Tr 71544 145177 94603
Tr 26850 50047 130456
Tr 37456 20585 131313
Tr 79236 119271 135197
Tr 12242 92385 102462
Tr 5207 15642 27806
Tr 86897 106888 69938
Tr 81432 138730 24105
Tr 8368 29057 85632
Tr 99530 107397 48903
Tr 92099 124265 112179
Tr 146371 79817 28703
Tr 47813 131751 43798
Tr 76910 138341 103985
Tr 130304 15917 15916
Tr 34711 80905 80906
Tr 128740 77134 85678
Tr 16338 8298 118007
Tr 91338 132709 140536
Tr 140608 133334 89872
Tr 119692 131507 128186
Tr 31554 120655 111021
Tr 128070 125562 133208
Tr 143577 5983 109812
Tr 11582 3299 132941
Tr 130430 92019 92020
Tr 55100 125258 131026
Tr 64426 136331 64427
Tr 110398 130925 57410
Tr 133846 133847 132902
Tr 133397 99353 105674
Tr 134099 30474 145694
Tr 103842 147130 118778
Tr 140462 130135 101132
Tr 97678 21996 36576
Tr 48873 48871 94940
Tr 13339 13340 39888
Tr 6452 41051 6453
Tr 111536 33326 61370
Tr 12377 40577 138091
Tr 98255 137232 133197
Tr 126301 137483 137482
Tr 57917 121684 57918
Tr 103313 140088 141120
Tr 11903 11904 135419
Tr 25258 133145 118631
Tr 143630 146337 18312
Tr 104967 92082 104970
Tr 107622 136104 107621
Tr 60328 114030 141160
Tr 130488 130489 130490
Tr 38791 38788 137979
Tr 116530 137005 61208
Tr 71445 120776 36768
Tr 103895 62346 106793
Tr 80122 142214 59747
Tr 90259 32532 12665
Tr 137212 127589 111167
Tr 32344 117742 32343
Tr 120714 97600 112592
Tr 105709 3073 3071
Tr 31028 108950 31027
Tr 53550 53547 57918
Tr 125123 90910 133198
Tr 130630 130633 130631
Tr 133202 19965 126293
Tr 124823 18891 18888
Tr 46902 125227 59098
Tr 105403 50954 132157
Tr 127569 133043 57165
Tr 3951 45682 142367
Tr 143668 87915 118806
Tr 126826 136863 132173
Tr 123467 32540 138130
Tr 42012 134250 134251
Tr 55514 129678 87096
Tr 98700 95616 95617
Tr 87952 33373 33375
Tr 47340 136654 47339
Tr 144225 46476 82438
Tr 24723 137046 104083
Tr 31476 31477 135240
Tr 6147 136559 67481
Tr 79747 82329 134906
Tr 78931 47721 137621
Tr 34938 133755 147222
Tr 83883 103363 90064
Tr 132133 108527 132134
Tr 115032 119644 138291
Tr 89474 141040 22433
Tr 135833 21849 129885
Tr 87355 124881 135725
Tr 118295 27956 26376
Tr 92872 74616 75742
Tr 82340 54564 54566
Tr 138231 106873 117353
Tr 128050 139569 48536
Tr 74696 131193 131192
Tr 91920 118970 112317
Tr 131342 131502 81895
Tr 140004 33759 119449
Tr 95992 134897 95993
Tr 122266 29815 73284
Tr 114377 114378 83131
Tr 74927 101755 138651
Tr 101889 100691 77022
Tr 64654 40546 93825
Tr 118856 118855 142009
Tr 107921 128562 58728
Tr 18338 43607 33305
Tr 34782 34783 88494
Tr 125689 138324 138323
Tr 112023 124625 71885
Tr 136910 36510 36512
Tr 143392 49430 48874
Tr 107662 108393 59443
Tr 82888 125346 139233
Tr 54594 50060 34025
Tr 7133 7131 133937
Tr 71084 134997 120864
Tr 47827 116354 141713
Tr 8252 100915 100913
Tr 27709 27712 100237
Tr 137592 86164 86165
Tr 132081 12391 41814
Tr 7349 68680 58766
Tr 144274 51117 130100
Tr 137369 77178 127427
Tr 132586 132588 97102
Tr 143648 14567 143649
Tr 57781 16915 129745
Tr 23863 5580 5582
Tr 14162 136098 61646
Tr 88293 137399 98693
Tr 81463 20944 96737
Tr 13497 29640 19510
Tr 132757 134674 134675
Tr 106286 108173 108172
Tr 2423 66535 2424
Tr 30748 19083 71978
Tr 140199 101761 95946
Tr 58173 102145 58174
Tr 40428 133557 36370
Tr 103519 38886 84227
Tr 141039 130779 119342
Tr 144313 147327 13621
Tr 142234 142235 108900
Tr 75233 41280 72914
Tr 108003 71011 114980
Tr 92370 121763 121761
Tr 73173 107116 73174
Tr 94269 133046 21847
Tr 21876 10388 6983
Tr 81345 137644 98610
Tr 122435 75904 67984
Tr 52824 48681 78987
Tr 134930 93327 118369
Tr 66658 33185 85013
Tr 125750 87753 87754
Tr 55324 95723 93472
Tr 134373 118523 134374
Tr 126612 137270 100941
Tr 79346 79348 144822
Tr 20624 139023 137652
Tr 135566 53454 55647
Tr 40909 128530 128529
Tr 133984 24779 72416
Tr 93997 135739 82376
Tr 29373 136885 43715
Tr 2638 70513 117899
Tr 55273 39465 39463
Tr 126358 104446 141799
Tr 125187 67231 67233
Tr 80733 87518 111730
Tr 10239 143461 89409
Tr 131083 78775 78776
Tr 60083 93952 21261
Tr 95569 129718 77774
Tr 132167 132168 83648
Tr 753 754 752
Tr 132019 78669 52127
Tr 138761 138762 126446
Tr 53175 118400 35013
Tr 41668 105679 105677
Tr 14898 100250 124186
Tr 19647 46484 69146
Tr 95186 37052 87515
Tr 71477 116423 71843
Tr 134732 35027 35025
Tr 71671 90282 129822
Tr 18893 69519 18895
Tr 24886 12120 123370
Tr 64947 62529 14390
Tr 110713 135071 135070
Tr 82338 125167 54564
Tr 145442 11725 120299
Tr 111620 111619 133969
Tr 64315 126451 67962
Tr 22448 22446 62709
Tr 122417 89354 136480
Tr 29444 131992 87597
Tr 125729 101318 145941
Tr 131902 19311 12019
Tr 137969 108852 77649
Tr 141789 102439 115966
Tr 1342 126537 1340
Tr 138458 138457 135834
Tr 83055 138072 115358
Tr 112014 98991 86014
Tr 100698 32405 135360
Tr 126588 48137 126587
Tr 131232 7948 115196
Tr 50215 50065 28182
Tr 81637 95680 132935
Tr 134140 69901 125541
Tr 117148 132857 143330
Tr 4971 4972 126062
Tr 117970 90993 42891
Tr 1334 138210 136855
Tr 139963 118020 33745
Tr 112685 135741 127658
Tr 139868 130390 73100
Tr 81900 120070 124108
Tr 105231 44529 134819
Tr 131134 126098 131135
Tr 69835 58173 140940
Tr 16072 16071 9140
Tr 98874 40116 131946
Tr 45583 35139 42515
Tr 21750 21751 9404
Tr 99703 146861 22425
Tr 80048 85266 80047
Tr 107395 145028 129925
Tr 129782 147149 101318
Tr 141117 118364 118365
Tr 94109 23723 143203
Tr 64006 105106 64008
Tr 14384 147244 14386
Tr 12051 119703 119704
Tr 87544 91417 87543
Tr 72859 72861 83385
Tr 47281 124072 74737
Tr 125051 12449 12451
Tr 49608 13342 86528
Tr 39005 68265 61831
Tr 84270 133399 133400
Tr 51410 140466 139230
Tr 125218 53582 53584
Tr 34691 137500 34689
Tr 117221 123302 27301
Tr 7994 35834 35833
Tr 122795 90068 53074
Tr 32559 131906 6764
Tr 33804 129698 87435
Tr 28973 53151 53152
Tr 110260 115116 130727
Tr 26032 132350 30297
Tr 143733 119756 145174
Tr 109754 132128 133107
Tr 112044 24251 51974
Tr 20413 127438 20411
Tr 118607 36417 59917
Tr 89822 56431 21847
Tr 41284 99834 126601
Tr 147465 51744 36486
Tr 21609 70709 67984
Tr 14553 136402 130231
Tr 61774 138025 123158
Tr 140310 145668 66949
Tr 139185 144694 89711
Tr 97527 104312 87529
Tr 141631 96668 42928
Tr 14615 14614 40703
Tr 103152 130479 123315
Tr 139120 93111 115374
Tr 78678 105146 134241
Tr 133611 146427 63867
Tr 134107 97286 106700
Tr 117742 81808 131905
Tr 36506 5076 91068
Tr 57261 57262 16616
Tr 117635 54735 52039
Tr 136872 64387 103338
Tr 34989 144247 1952
Tr 131497 57214 131496
Tr 140133 134379 134476
Tr 129252 45535 129250
Tr 123207 136370 136371
Tr 73927 73930 111218
Tr 131883 128054 120406
Tr 87281 3068 137380
Tr 23883 146782 140509
Tr 15262 7073 7074
Tr 64135 46122 145334
Tr 20213 143444 138734
Tr 135073 71020 94928
Tr 125327 28800 13543
Tr 22466 114405 70552
Tr 141159 109448 100474
Tr 100450 134315 79835
Tr 6916 143419 133306
Tr 128939 132292 32571
Tr 46831 46830 112424
Tr 113905 36468 26580
Tr 80932 131666 79345
Tr 81047 45329 131988
Tr 124217 139943 139156
Tr 108880 142696 142695
Tr 61830 13298 81833
Tr 91444 126616 139694
Tr 84084 55011 112788
Tr 115200 9295 112815
Tr 144557 119272 131527
Tr 7937 7936 110298
Tr 70837 77757 31346
Tr 131448 131449 130112
Tr 106253 74514 100209
Tr 98782 98783 135359
Tr 44253 141429 131204
Tr 142336 135825 125736
Tr 35116 40820 144780
Tr 140238 140080 67436
Tr 19758 137371 137373
Tr 121244 99355 122651
Tr 110846 58855 134688
Tr 129804 68513 102477
Tr 137005 122166 98758
Tr 85875 114990 69435
Tr 114471 96410 43430
Tr 131853 25401 25403
Tr 123961 83247 131156
Tr 120204 136871 135127
Tr 78551 132195 127594
Tr 132233 132234 104261
Tr 98326 141431 141432
Tr 17940 107825 117641
Tr 83688 131698 34164
Tr 130115 142589 70838
Tr 134796 110301 122073
Tr 73099 130390 99784
Tr 110311 109002 83879
Tr 51610 51612 51611
Tr 53686 53684 101574
Tr 135227 34256 37709
Tr 130844 143261 39678
Tr 3084 3085 59945
Tr 136113 136309 1259
Tr 69985 97655 55502
Tr 139931 43202 139932
Tr 136010 138308 135277
Tr 132716 108293 135329
Tr 72564 101774 78481
Tr 61209 137846 137847
Tr 127720 132088 105370
Tr 125716 131828 131829
Tr 139582 143463 34637
Tr 141493 139272 141494
Tr 50913 131561 57761
Tr 115512 7109 11789
Tr 53674 64211 64212
Tr 140184 118054 137579
Tr 130201 105213 2876
Tr 138331 82894 3553
Tr 137381 31292 142205
Tr 78482 20820 20818
Tr 89814 121425 89815
Tr 112469 115078 113657
Tr 16052 2706 132911
Tr 98370 98369 144935
Tr 71825 56577 67818
Tr 69213 88003 88004
Tr 42892 34836 2875
Tr 128218 77236 62452
Tr 141646 43346 135176
Tr 127592 77868 95981
Tr 2350 16624 134895
Tr 87675 5076 36063
Tr 125808 54085 133275
Tr 52605 134245 125093
Tr 113830 135194 135930
Tr 131323 48646 143949
Tr 50059 34022 34025
Tr 28746 114370 23970
Tr 142568 112141 46634
Tr 146460 103023 136164
Tr 99935 57210 73875
Tr 43926 3726 137729
Tr 139653 57950 139654
Tr 98874 131947 40116
Tr 138781 88339 118252
Tr 122144 130924 141690
Tr 34904 127173 80174
Tr 50991 47609 94719
Tr 5376 58051 5375
Tr 90115 17914 17916
Tr 89023 140867 124698
Tr 112057 129792 129793
Tr 797 137688 93778
Tr 139206 32305 91187
Tr 124112 119803 119348
Tr 116527 116525 121126
Tr 42036 146244 52321
Tr 131788 2661 131789
Tr 53140 19011 53139
Tr 130075 124706 119957
Tr 93499 88198 132007
Tr 95176 41703 94273
Tr 121365 147296 141617
Tr 89415 59776 117751
Tr 134581 134583 134582
Tr 8679 142424 8681
Tr 31654 110041 42327
Tr 127278 125009 131777
Tr 102476 110407 115068
Tr 100309 93923 124651
Tr 26390 39502 39501
Tr 49973 69809 3429
Tr 81572 88410 96548
Tr 8035 107462 108359
Tr 20907 131776 2997
Tr 90104 123633 146022
Tr 41632 75346 75116
Tr 12684 62116 12683
Tr 56013 128094 36618
Tr 121323 65152 113229
Tr 138577 133937 142578
Tr 48950 131767 125715
Tr 58727 107921 58728
Tr 33076 141409 141410
Tr 16921 97716 74719
Tr 105765 93130 55585
Tr 102991 126067 71086
Tr 136835 133436 24576
Tr 135359 29745 4285
Tr 4228 4229 8492
Tr 13671 147472 142977
Tr 44059 39432 39431
Tr 89492 116741 89490
Tr 22700 106340 106339
Tr 63300 121498 63302
Tr 63630 126682 138357
Tr 125495 109930 147509
Tr 61451 122911 3096
Tr 138572 90293 135039
Tr 121264 42884 141530
Tr 19444 137941 60159
Tr 92415 115885 21100
Tr 132403 126100 102819
Tr 138634 139697 55869
Tr 21330 39923 21331
Tr 101085 120242 133020
Tr 134751 16339 9347
Tr 40006 40009 72430
Tr 1272 1274 36615
Tr 131736 95451 131737
Tr 143514 11847 11846
Tr 37375 37374 117986
Tr 71322 130625 104953
Tr 66863 75377 44358
Tr 124393 43750 109892
Tr 132891 87331 104535
Tr 99517 144230 63350
Tr 131721 7008 121527
Tr 131142 136858 100165
Tr 46902 59098 46899
Tr 135828 126850 135827
Tr 126168 17670 17668
Tr 140321 122466 122467
Tr 140902 135493 99741
Tr 64575 131720 7152
Tr 144456 24854 144455
Tr 103462 138830 113590
Tr 138520 96407 123234
Tr 72454 72453 113898
Tr 90536 140178 91536
Tr 49572 90722 49573
Tr 58120 81115 58121
Tr 2994 127830 87594
Tr 115033 103804 115032
Tr 125416 132760 125417
Tr 147141 144207 138406
Tr 7518 133497 133545
Tr 96432 119452 111702
Tr 136679 38492 2056
Tr 106334 119194 128508
Tr 59911 137364 7992
Tr 136927 99483 136928
Tr 66856 91602 66855
Tr 59399 145500 127131
Tr 58617 106555 73740
Tr 66736 113571 2716
Tr 69379 20855 53471
Tr 130096 78478 78876
Tr 46371 49406 60090
Tr 22709 86427 22710
Tr 97479 49268 136901
Tr 62303 98047 84281
Tr 137387 117173 9948
Tr 142754 128663 147077
Tr 20481 45419 30612
Tr 35370 35368 44956
Tr 131693 26995 131694
Tr 88450 71784 145593
Tr 126858 131691 82858
Tr 110430 110909 78740
Tr 130304 146453 106108
Tr 84117 15435 141392
Tr 50586 142288 50588
Tr 125555 131628 131629
Tr 121629 123009 46857
Tr 38494 23886 38495
Tr 131682 113466 131683
Tr 136870 133878 34023
Tr 105740 74037 42933
Tr 76119 76121 34438
Tr 98881 141404 32046
Tr 127119 56186 110593
Tr 140299 68568 68569
Tr 68383 68384 140484
Tr 124465 114262 68383
Tr 72285 68680 7350
Tr 120194 18312 99585
Tr 116765 107082 13605
Tr 72991 117267 89241
Tr 49410 13484 123408
Tr 99285 93254 57491
Tr 67334 39335 130557
Tr 107476 107477 115588
Tr 130897 119188 34922
Tr 81423 96183 91724
Tr 111654 111655 74424
Tr 60427 90355 112575
Tr 141834 89020 134371
Tr 51184 131655 85339
Tr 139957 18920 19624
Tr 142245 118584 142246
Tr 145655 71534 75455
Tr 26214 24105 18211
Tr 9417 135736 133279
Tr 35703 133110 124075
Tr 45606 35480 119343
Tr 71619 115499 54604
Tr 93811 72725 93812
Tr 135647 109948 105143
Tr 141335 90799 36548
Tr 121199 76031 123303
Tr 62891 84078 84077
Tr 80093 103357 13022
Tr 67509 57992 57993
Tr 32828 1342 1340
Tr 106791 53755 106790
Tr 25853 25851 129287
Tr 45930 107331 56106
Tr 114359 74 91930
Tr 75660 98501 119752
Tr 111306 40270 99434
Tr 98128 128856 98129
Tr 108336 106528 124791
Tr 88989 125913 96872
Tr 86733 120437 106214
Tr 42891 42890 42889
Tr 46797 131625 46799
Tr 110221 114788 110222
Tr 59825 114197 147507
Tr 51436 29070 51437
Tr 82859 130689 91867
Tr 102182 131728 125930
Tr 84185 50548 84187
Tr 96330 110873 81338
Tr 44515 65879 65880
Tr 1036 65691 24701
Tr 142679 147469 146256
Tr 7560 146675 145071
Tr 96362 123990 87911
Tr 139519 50857 32791
Tr 4783 79012 79539
Tr 131808 45742 144118
Tr 118709 106932 132454
Tr 104083 146173 63883
Tr 134779 107119 56709
Tr 123051 15012 15013
Tr 117895 117896 147557
Tr 39475 97751 140231
Tr 135692 135693 135694
Tr 54131 54132 124750
Tr 19443 17772 119226
Tr 135206 135207 135208
Tr 120328 25930 38259
Tr 28851 28852 133123
Tr 55708 55710 130967
Tr 117970 42891 42890
Tr 97708 1552 93953
Tr 59168 4220 59167
Tr 48722 131093 28119
Tr 1950 1952 73707
Tr 45288 66104 29295
Tr 28865 126840 115807
Tr 18225 112518 46940
Tr 1771 83288 76380
Tr 125099 128931 60895
Tr 131594 47973 96881
Tr 136048 87931 143706
Tr 72297 133159 11454
Tr 9130 101448 9132
Tr 127407 129764 129763
Tr 118650 23185 55714
Tr 2074 131588 95359
Tr 28746 130127 114370
Tr 93558 80094 65467
Tr 28818 94966 4192
Tr 59823 125149 61531
Tr 123406 90910 90909
Tr 62008 133277 133278
Tr 4575 45777 101015
Tr 87457 113984 87458
Tr 126068 101095 130800
Tr 59068 93032 138659
Tr 33125 19668 98573
Tr 82106 11730 146318
Tr 127718 31885 45927
Tr 12017 110683 91787
Tr 81658 84181 144279
Tr 88274 135506 42621
Tr 122595 127769 127933
Tr 130490 130489 141364
Tr 112012 94958 52001
Tr 88424 67149 140011
Tr 97785 139758 95735
Tr 138923 136972 104745
Tr 116329 120269 146197
Tr 94592 101160 120866
Tr 32406 133659 37281
Tr 138203 138204 138205
Tr 118175 116792 102571
Tr 129708 142060 69399
Tr 110239 126074 131564
Tr 91522 91521 39435
Tr 75648 131563 79724
Tr 35852 106353 20051
Tr 143208 2812 2811
Tr 126332 99784 130390
Tr 129914 130469 106777
Tr 103969 133714 133715
Tr 65175 101042 50180
Tr 15288 83384 118267
Tr 100054 100055 133451
Tr 119117 27249 117678
Tr 99230 99232 130824
Tr 93712 49285 106716
Tr 48423 57619 70656
Tr 122006 116653 131803
Tr 66584 65738 116135
Tr 50430 140962 99699
Tr 17016 129676 129675
Tr 126974 126794 121399
Tr 129962 80368 114171
Tr 142972 94934 144469
Tr 25540 102802 146685
Tr 119316 38239 129387
Tr 7870 37990 7869
Tr 51019 100549 50251
Tr 125787 129499 145132
Tr 13551 59431 56794
Tr 15983 27654 27653
Tr 41586 41585 71859
Tr 40063 40062 38605
Tr 76261 86236 108206
Tr 116412 56854 39415
Tr 116964 131528 126267
Tr 94421 44275 49378
Tr 138857 123030 85352
Tr 114613 3581 121698
Tr 67183 99717 110428
Tr 41397 62579 94347
Tr 132226 91771 125182
Tr 28828 62288 131521
Tr 50377 105902 78652
Tr 135584 135583 115461
Tr 120660 82179 120661
Tr 101293 101812 101811
Tr 131516 75931 71870
Tr 121356 3417 3420
Tr 131515 91562 91561
Tr 123170 55669 82892
Tr 134272 41124 141478
Tr 44448 78699 122351
Tr 42408 82985 81791
Tr 111125 131172 47713
Tr 124941 131650 131651
Tr 118607 65069 42313
Tr 10075 111827 41829
Tr 141579 141582 141580
Tr 46830 18500 103880
Tr 57732 101760 65377
Tr 83452 70419 131506
Tr 116652 130950 79906
Tr 129919 128471 113914
Tr 142126 64479 13239
Tr 109188 95473 127392
Tr 91116 144505 144506
Tr 91234 113705 134262
Tr 59959 144179 51087
Tr 68909 76920 76918
Tr 99344 142992 115799
Tr 107888 8252 131490
Tr 138629 3452 124570
Tr 131488 131489 112579
Tr 128468 139879 49405
Tr 127518 73065 68211
Tr 134714 75064 42625
Tr 137240 53579 53580
Tr 124018 136516 134780
Tr 23237 37990 23240
Tr 132357 132358 8690
Tr 131851 101977 19265
Tr 49773 90674 125308
Tr 142275 36239 141620
Tr 146370 81537 69205
Tr 88096 114942 130665
Tr 147580 87878 120977
Tr 116323 137469 121921
Tr 111400 65690 65688
Tr 69017 69015 108073
Tr 34987 6746 147514
Tr 12947 16040 12948
Tr 62020 134645 99440
Tr 87268 22601 125882
Tr 131465 75638 75637
Tr 144097 76670 90902
Tr 73883 127565 73885
Tr 139439 106604 76218
Tr 135281 139845 17646
Tr 83761 19876 58643
Tr 135321 135322 126667
Tr 69213 69211 134564
Tr 103784 63475 103785
Tr 128199 139123 62898
Tr 104110 117952 132217
Tr 140207 146827 15770
Tr 132238 132239 20225
Tr 132880 72104 72105
Tr 70556 75669 129961
Tr 51750 49443 93317
Tr 143632 28910 39745
Tr 142464 138829 56294
Tr 39567 68611 94635
Tr 69038 131460 113920
Tr 67411 67410 67220
Tr 135943 119301 134545
Tr 94182 94180 38935
Tr 106742 23669 55514
Tr 48762 112954 27030
Tr 44618 43503 56757
Tr 91522 39435 39434
Tr 110867 126920 101854
Tr 132066 88649 91248
Tr 131455 131457 131456
Tr 146120 19456 86456
Tr 126026 127575 146552
Tr 136804 136806 136805
Tr 23825 23827 46674
Tr 28427 28425 16819
Tr 133659 133660 130559
Tr 118260 139260 114314
Tr 2191 45177 135930
Tr 113383 48785 19594
Tr 80539 80538 55287
Tr 26414 130693 101498
Tr 131503 131504 128380
Tr 131444 24005 24004
Tr 92022 147041 39802
Tr 106340 54882 132469
Tr 70265 111535 13705
Tr 106168 55761 35963
Tr 80932 83999 122801
Tr 113943 1489 18139
Tr 108776 127383 99825
Tr 11633 104709 122209
Tr 121802 78110 112110
Tr 134842 74242 19526
Tr 64420 136936 116268
Tr 102673 5236 125092
Tr 138583 12461 102670
Tr 147523 24844 86608
Tr 80658 94738 80657
Tr 95773 128400 105464
Tr 135772 136632 3764
Tr 120690 110954 94681
Tr 146973 92107 127225
Tr 125715 114498 140516
Tr 16726 16723 64102
Tr 70151 74875 87749
Tr 68390 92660 68388
Tr 120473 126051 123159
Tr 105881 127191 128227
Tr 133085 46466 131898
Tr 18582 42873 73945
Tr 131410 4006 54064
Tr 138836 138837 31152
Tr 55923 41711 55924
Tr 1471 1469 131847
Tr 107820 84251 11450
Tr 95459 134754 93639
Tr 80065 132245 87618
Tr 80732 143328 53368
Tr 86698 117806 102350
Tr 84541 84540 130398
Tr 25356 22711 42302
Tr 90664 130838 18703
Tr 30816 35597 25302
Tr 12639 12641 22283
Tr 40815 89675 82396
Tr 143787 101977 58288
Tr 60153 138481 129220
Tr 52616 32161 32162
Tr 51092 51094 51093
Tr 111247 107704 89353
Tr 48890 5221 48892
Tr 131196 54571 54573
Tr 72762 140165 137908
Tr 137436 118815 71265
Tr 59399 127131 140085
Tr 136659 136660 89910
Tr 20772 146409 20771
Tr 30738 122694 138871
Tr 107886 24827 24828
Tr 5993 53546 34389
Tr 37138 86007 51554
Tr 119451 131905 140028
Tr 114359 91931 114360
Tr 17908 13374 8814
Tr 135442 80584 33351
Tr 32231 142688 127496
Tr 131245 131246 27796
Tr 129987 129986 34188
Tr 27834 13099 126716
Tr 63069 133626 63070
Tr 122186 1446 116838
Tr 16111 128005 16112
Tr 338 55216 104215
Tr 2344 39431 68109
Tr 108989 132804 120837
Tr 82084 10545 30345
Tr 40419 141760 61647
Tr 123107 122959 78474
Tr 47136 21592 90657
Tr 110571 93130 89828
Tr 9440 118380 84689
Tr 107743 122068 44461
Tr 75751 25191 111164
Tr 15304 58900 89728
Tr 141924 131923 112224
Tr 114850 138071 138241
Tr 141330 145689 85988
Tr 5321 26054 10416
Tr 41584 61974 123318
Tr 113048 113049 114586
Tr 97059 57717 111438
Tr 71884 123374 114162
Tr 87563 118120 27365
Tr 113943 106429 1489
Tr 118584 118583 137743
Tr 139814 145482 139813
Tr 45716 6664 6663
Tr 69588 116736 69590
Tr 123292 81391 113523
Tr 92928 40427 40424
Tr 58275 138477 90351
Tr 57467 60979 12164
Tr 132502 140892 22026
Tr 133477 86362 133478
Tr 135303 135305 135304
Tr 131364 112655 103527
Tr 81928 81927 51653
Tr 70711 87097 66149
Tr 80343 129381 120138
Tr 70102 36035 137806
Tr 138431 113630 101529
Tr 104202 133234 120089
Tr 26539 105327 98791
Tr 11602 95889 62157
Tr 135308 135309 70731
Tr 110047 8095 27149
Tr 91592 59748 117102
Tr 51092 29830 29831
Tr 39308 146248 18410
Tr 115840 34801 98337
Tr 28550 134082 99002
Tr 36506 36063 5076
Tr 74919 47243 142527
Tr 134023 136465 64653
Tr 99520 122288 108309
Tr 144388 143892 143824
Tr 131650 134143 134144
Tr 131345 109135 60880
Tr 77725 126385 111425
Tr 65077 53875 97636
Tr 1529 109370 73649
Tr 68316 5871 5873
Tr 130189 130188 35995
Tr 79250 130416 144523
Tr 120550 139143 38045
Tr 89264 132854 22571
Tr 131334 108507 108504
Tr 94848 130778 31088
Tr 38357 113258 18755
Tr 81283 127346 36433
Tr 20614 20616 83327
Tr 70918 144466 35915
Tr 7800 16596 69100
Tr 141256 118924 98032
Tr 144176 141470 119452
Tr 11084 45266 11083
Tr 128425 24212 24215
Tr 84453 144057 138875
Tr 125692 134810 137111
Tr 122769 15858 77224
Tr 42397 42398 137140
Tr 2056 105551 2054
Tr 6702 42878 34269
Tr 115196 139352 131232
Tr 130746 12527 12525
Tr 92192 75574 114519
Tr 10725 141054 45013
Tr 34025 147573 54595
Tr 125629 71284 71283
Tr 23310 145410 66501
Tr 44301 31788 122673
Tr 72131 130520 95844
Tr 84621 120235 29183
Tr 46212 46213 122530
Tr 109208 87033 4538
Tr 27770 7948 121256
Tr 18940 26681 96473
Tr 95069 20532 20530
Tr 74003 133085 112194
Tr 125810 133372 133373
Tr 88069 134086 74588
Tr 132892 84224 111134
Tr 90211 111901 14407
Tr 48754 70638 75591
Tr 79193 59837 130428
Tr 131009 42331 64895
Tr 49508 114762 13949
Tr 76289 79551 55905
Tr 133861 145995 137742
Tr 79016 129503 129504
Tr 103391 130010 108469
Tr 5834 84656 71022
Tr 59069 80808 131080
Tr 142290 29529 133714
Tr 132048 111368 132049
Tr 31202 31205 132169
Tr 96651 96649 135235
Tr 34453 132675 132674
Tr 130238 130237 44066
Tr 137688 114668 119023
Tr 116999 131288 116998
Tr 96832 109425 116124
Tr 32159 106095 44639
Tr 85168 128047 88525
Tr 10525 27077 52026
Tr 15078 128716 113300
Tr 133688 122862 120351
Tr 25300 25302 102340
Tr 80694 80695 80693
Tr 21454 44332 24164
Tr 142427 125875 61763
Tr 134214 107795 24752
Tr 111033 8547 124112
Tr 90118 24539 24540
Tr 69399 81223 69401
Tr 19003 13387 121439
Tr 108324 108325 14971
Tr 133351 910 133352
Tr 114592 97296 113298
Tr 140746 127353 127354
Tr 99333 72592 7346
Tr 131275 94595 94593
Tr 100884 90315 76078
Tr 143314 92879 92882
Tr 22367 118547 50942
Tr 100387 78360 73008
Tr 40752 118586 112446
Tr 8398 24166 24165
Tr 54871 71042 65416
Tr 40690 29548 51731
Tr 140895 130590 124372
Tr 128179 5866 95509
Tr 108781 30997 12415
Tr 133903 59249 39758
Tr 136607 136830 66109
Tr 131635 131634 77756
Tr 49149 70031 49150
Tr 114740 114739 127943
Tr 130093 130094 93090
Tr 136907 44173 141857
Tr 133629 144043 5537
Tr 13030 94584 94585
Tr 116866 86614 132709
Tr 31374 142070 31372
Tr 43284 93891 12262
Tr 6808 34633 111697
Tr 128705 92011 104847
Tr 117626 117631 99675
Tr 54131 11075 131253
Tr 134002 140175 119697
Tr 122614 15370 15367
Tr 16376 6441 104890
Tr 53711 4961 53712
Tr 96055 96579 52330
Tr 56376 114836 36615
Tr 131248 43858 38056
Tr 103597 64914 25696
Tr 45318 77150 45315
Tr 75927 103246 55113
Tr 77305 115406 115405
Tr 30997 40431 58405
Tr 144278 7686 31174
Tr 130785 93336 92713
Tr 19149 71992 129199
Tr 125869 57707 57708
Tr 87245 18825 87247
Tr 22936 128148 17410
Tr 70711 66149 26666
Tr 143971 81682 136196
Tr 82197 81330 62976
Tr 2655 71740 69078
Tr 6572 6573 6575
Tr 5861 5859 31900
Tr 122910 130085 8583
Tr 129783 3697 125806
Tr 67590 54639 120167
Tr 51054 51053 76907
Tr 80497 57684 41452
Tr 27670 17410 95982
Tr 77107 130076 77108
Tr 126165 136958 93958
Tr 110592 108836 127119
Tr 134814 63000 134815
Tr 140645 106516 107488
Tr 76644 76645 98174
Tr 91656 66902 91293
Tr 129246 142437 91890
Tr 53306 113803 113837
Tr 135609 92848 100143
Tr 136223 42845 42843
Tr 147046 109310 109312
Tr 71867 124551 104289
Tr 109128 108460 109127
Tr 108350 137708 17487
Tr 105312 115464 105315
Tr 131890 139979 76915
Tr 128515 142421 127453
Tr 143103 136102 146610
Tr 131040 35155 51732
Tr 139285 112735 139335
Tr 118890 114476 51082
Tr 127645 127646 84254
Tr 136299 48456 137080
Tr 128932 70174 135811
Tr 52522 132268 8564
Tr 100490 28812 30145
Tr 145540 30544 145766
Tr 60896 109204 94661
Tr 130538 68537 120502
Tr 20225 55032 20226
Tr 143561 87181 20387
Tr 142293 88580 126285
Tr 146168 144463 142173
Tr 61904 90694 90695
Tr 72107 12051 119704
Tr 63263 49764 98866
Tr 44036 102316 102317
Tr 133526 141049 131425
Tr 30748 85553 19083
Tr 12638 124393 77562
Tr 129941 129942 96423
Tr 43181 90280 68068
Tr 36989 104994 126035
Tr 32647 32648 47397
Tr 88538 50039 9852
Tr 22241 32036 37477
Tr 78988 78986 51136
Tr 147389 117563 131119
Tr 131044 62171 8260
Tr 92165 77131 86054
Tr 37703 9307 100840
Tr 132288 130768 124828
Tr 59112 122604 147070
Tr 132887 22156 78646
Tr 140926 137704 77340
Tr 137518 65211 145093
Tr 82991 131215 12166
Tr 104631 136750 27900
Tr 91098 9854 130241
Tr 143743 40062 40064
Tr 3681 63292 3683
Tr 88539 14519 14517
Tr 71200 129545 33285
Tr 144826 139384 99183
Tr 56047 126241 3971
Tr 47547 131109 101194
Tr 146020 19 89851
Tr 48383 70242 130475
Tr 38700 38702 130507
Tr 125216 102371 120834
Tr 21454 99934 44332
Tr 116423 62865 24253
Tr 53254 144424 143152
Tr 83473 30408 113863
Tr 63406 130913 117553
Tr 68674 139403 102184
Tr 74071 93688 134689
Tr 134792 126434 8270
Tr 44044 133724 78478
Tr 143408 108501 100964
Tr 124129 54862 147124
Tr 115285 43129 117578
Tr 22124 146836 135370
Tr 134830 142537 133080
Tr 133973 120874 120875
Tr 23400 130889 23401
Tr 33696 84736 56130
Tr 36354 109207 61097
Tr 98284 145969 134895
Tr 86820 102575 43268
Tr 58689 17310 64727
Tr 67371 85065 67373
Tr 102984 34938 34940
Tr 115620 129889 115619
Tr 118549 118550 128018
Tr 3073 27029 76869
Tr 116806 56278 17498
Tr 21489 12970 137106
Tr 127456 131039 33536
Tr 127127 120036 71584
Tr 86998 137003 131831
Tr 87247 9872 87246
Tr 85771 102211 125724
Tr 143048 17173 141945
Tr 118326 47173 105380
Tr 84820 145986 81456
Tr 53457 96409 147593
Tr 7180 141951 130346
Tr 140593 71225 71226
Tr 26163 23061 116868
Tr 136912 7404 7405
Tr 76847 55808 71712
Tr 116957 88960 76369
Tr 143855 99336 49250
Tr 138020 138019 98781
Tr 147458 69221 138642
Tr 127771 130302 97996
Tr 68783 136080 68782
Tr 35223 50722 41479
Tr 33324 108717 130205
Tr 9766 135525 120160
Tr 105994 22614 99384
Tr 140407 31730 143365
Tr 142026 138868 103505
Tr 17349 140273 125958
Tr 81645 81647 85439
Tr 90494 48442 111901
Tr 100706 120332 130870
Tr 48152 134576 27578
Tr 109434 139904 22496
Tr 28912 57041 28625
Tr 130022 45796 130023
Tr 136498 136497 123032
Tr 35478 35480 35477
Tr 41830 41831 41832
Tr 47195 51084 83410
Tr 50149 133627 133628
Tr 136060 143498 130162
Tr 72406 141364 140591
Tr 90999 93056 90998
Tr 147060 102348 102349
Tr 136588 94343 4641
Tr 127329 98359 56318
Tr 8560 44620 131906
Tr 130733 953 130732
Tr 62171 62172 42865
Tr 122957 62387 109530
Tr 113342 15541 134972
Tr 118394 131394 118395
Tr 130942 118846 118847
Tr 22787 6809 46958
Tr 137848 122922 109804
Tr 95940 5139 109455
Tr 105619 121614 121615
Tr 132889 132888 37296
Tr 8319 29038 29039
Tr 129600 101941 108652
Tr 111437 111438 32763
Tr 142845 69038 69039
Tr 18302 18301 122683
Tr 109749 40580 143139
Tr 52989 46880 46882
Tr 45266 11084 121255
Tr 117641 87974 17941
Tr 20279 16629 127993
Tr 67814 57294 68517
Tr 41046 41045 134829
Tr 142 124214 139
Tr 44301 44303 121827
Tr 129737 18921 129738
Tr 88424 100817 67149
Tr 83989 63734 104912
Tr 105804 91354 91356
Tr 22179 147254 140560
Tr 133572 98569 98570
Tr 122698 68896 132136
Tr 130483 122408 79341
Tr 130402 130403 24838
Tr 15425 94079 15555
Tr 110741 110742 99420
Tr 107004 65155 92375
Tr 98337 9619 115840
Tr 83383 1950 83385
Tr 126867 29930 69484
Tr 119747 92108 134943
Tr 50830 144953 49042
Tr 133202 18543 18542
Tr 139761 57950 26582
Tr 17556 14904 55236
Tr 8254 137653 100915
Tr 54634 141899 78673
Tr 50660 103061 82598
Tr 135115 135117 135116
Tr 118305 17310 17311
Tr 85828 119474 40377
Tr 14550 126337 109058
Tr 66665 31667 31668
Tr 64755 26087 30367
Tr 136670 127646 137553
Tr 21096 106832 6470
Tr 43063 43062 79990
Tr 117970 93253 93254
Tr 49249 140013 137512
Tr 11946 11949 12093
Tr 62972 21070 44561
Tr 121862 121544 97602
Tr 52885 101818 130838
Tr 75616 130382 52122
Tr 76808 49024 122674
Tr 112110 78110 78111
Tr 24381 10166 24383
Tr 79554 79552 82099
Tr 128969 64990 86217
Tr 35785 2865 10837
Tr 125162 124778 125163
Tr 71338 71337 135421
Tr 116 114082 37268
Tr 121697 114618 114619
Tr 43176 22405 68638
Tr 132828 99206 130734
Tr 19259 140647 94021
Tr 122222 748 749
Tr 129208 25263 85765
Tr 100330 107991 48930
Tr 59964 81240 143503
Tr 97531 73419 73418
Tr 116080 132352 66773
Tr 119997 136751 111128
Tr 130076 137329 124860
Tr 130472 115659 130473
Tr 85437 114166 111729
Tr 100453 100456 123112
Tr 142122 43487 43484
Tr 40735 104034 54975
Tr 131234 32530 59749
Tr 131348 91178 36155
Tr 127241 121455 121454
Tr 131086 131087 90654
Tr 118710 21646 84216
Tr 18556 107351 124935
Tr 24361 139948 81929
Tr 31018 122389 147293
Tr 15979 15980 75083
Tr 135182 110638 110635
Tr 117298 6313 50383
Tr 52087 67255 67254
Tr 142599 80125 80127
Tr 147434 103915 143738
Tr 62378 120514 79333
Tr 115938 141742 115936
Tr 94892 9532 115194
Tr 79423 24752 62091
Tr 60108 24752 107795
Tr 47642 122654 5107
Tr 133347 18771 133953
Tr 2344 75214 39431
Tr 114936 41029 79706
Tr 50620 120785 50622
Tr 55640 55641 123715
Tr 44135 44136 135220
Tr 147045 146593 49777
Tr 44427 28599 28602
Tr 128266 9254 144534
Tr 72787 112032 134179
Tr 91171 39017 142198
Tr 99893 101066 16649
Tr 24941 24943 87001
Tr 7300 119774 122835
Tr 119316 136664 38240
Tr 51792 106521 4784
Tr 123242 5414 5416
Tr 111890 117469 112677
Tr 124875 70232 98930
Tr 135731 144110 140085
Tr 47556 87026 47554
Tr 80014 131497 131496
Tr 120999 64978 101560
Tr 127958 65423 90899
Tr 139009 30678 117522
Tr 2708 2707 130340
Tr 99236 103223 74983
Tr 116533 35617 85655
Tr 12792 12790 68645
Tr 98968 134771 136658
Tr 127814 9208 9206
Tr 36277 131036 138275
Tr 112923 33380 131250
Tr 30867 58689 30864
Tr 121219 121218 97337
Tr 118105 143560 144837
Tr 4613 127635 125323
Tr 130374 138622 130373
Tr 9760 37780 9758
Tr 92448 94253 144794
Tr 124324 132392 132393
Tr 142359 119737 119736
Tr 42331 131009 144182
Tr 113239 80415 132612
Tr 130116 130117 124371
Tr 61596 68190 6460
Tr 92339 133396 92340
Tr 54512 112686 126701
Tr 86355 20681 80635
Tr 143153 133375 133378
Tr 136601 110005 128925
Tr 135504 135643 135506
Tr 35545 85732 85734
Tr 105492 142076 111247
Tr 130656 130020 76912
Tr 13593 132469 132470
Tr 47308 131634 131374
Tr 138915 136745 111457
Tr 60774 134232 111012
Tr 116180 80935 134020
Tr 17839 131611 131612
Tr 101015 45777 4576
Tr 76401 79198 8779
Tr 26266 89924 26269
Tr 29803 29805 29804
Tr 145569 136378 111775
Tr 83871 39441 99218
Tr 117216 100052 130480
Tr 117760 2618 76781
Tr 10543 30342 10545
Tr 125416 125417 88469
Tr 119953 119062 119063
Tr 70985 75266 129211
Tr 13993 33085 137409
Tr 139687 111056 122655
Tr 128557 103278 138345
Tr 130660 130661 89797
Tr 134922 87034 81210
Tr 25919 74037 105740
Tr 66483 1603 66482
Tr 35595 87951 136703
Tr 128612 92671 50428
Tr 115843 131168 131169
Tr 55802 55803 20824
Tr 113222 65071 130426
Tr 143719 137560 57766
Tr 35387 71132 35386
Tr 54524 143598 25035
Tr 139707 82439 129751
Tr 38910 82834 132376
Tr 76826 16596 7800
Tr 113292 103594 92933
Tr 106962 121461 137135
Tr 29656 145411 146937
Tr 113267 103581 72218
Tr 132755 18030 132756
Tr 49183 136532 76920
Tr 129329 21037 36956
Tr 55885 124528 124529
Tr 48615 48617 103655
Tr 108929 130889 122191
Tr 42566 1744 68164
Tr 112800 111738 101132
Tr 102850 15012 123051
Tr 134984 121469 124279
Tr 96689 74554 133050
Tr 130351 130350 21309
Tr 115801 42889 21097
Tr 92785 64124 132407
Tr 145510 74736 139588
Tr 64901 90215 141999
Tr 96325 126445 102482
Tr 144829 111960 22217
Tr 130551 94698 94697
Tr 82775 82776 142473
Tr 103752 73766 112689
Tr 12366 12364 83783
Tr 83838 124287 133221
Tr 51148 42870 79912
Tr 61794 26575 32524
Tr 111171 86779 111170
Tr 87596 111742 124053
Tr 59746 17160 59743
Tr 123502 86994 86629
Tr 85022 127713 77940
Tr 7104 7106 138295
Tr 93549 19590 85996
Tr 130728 19409 100593
Tr 19078 134556 12080
Tr 104546 61336 134149
Tr 7483 77574 77572
Tr 130067 130068 116751
Tr 142797 72407 123694
Tr 40532 127368 127369
Tr 55904 52055 70299
Tr 25349 145226 143535
Tr 119393 131214 135024
Tr 121360 95380 134405
Tr 85369 139450 118798
Tr 131829 132313 141986
Tr 107798 107796 140148
Tr 66296 10418 115608
Tr 88041 102058 102059
Tr 54592 78195 54594
Tr 109877 114590 95028
Tr 23309 145410 23310
Tr 82412 4334 4332
Tr 88382 66293 109175
Tr 50559 56721 135527
Tr 124188 37884 17721
Tr 133453 87736 94768
Tr 128763 36039 130140
Tr 135876 133425 136835
Tr 125486 138040 138038
Tr 55451 12183 114174
Tr 26436 138648 104742
Tr 11340 116826 147437
Tr 142314 131212 136622
Tr 12053 972 22156
Tr 52844 33158 33157
Tr 130276 130275 4306
Tr 129962 114171 94465
Tr 39925 120913 53998
Tr 48219 48217 144089
Tr 43423 45478 141287
Tr 118588 112228 24976
Tr 135751 121103 130864
Tr 31113 47435 87482
Tr 25521 82833 42873
Tr 63333 3676 128679
Tr 136665 79614 22492
Tr 93630 136491 27255
Tr 91321 113562 101334
Tr 118457 137240 118456
Tr 130559 130560 133659
Tr 21261 21260 60081
Tr 123315 115283 127968
Tr 112748 31129 29770
Tr 57863 116093 104929
Tr 71570 39479 43620
Tr 77070 144309 77067
Tr 97054 42330 42331
Tr 13848 64915 64916
Tr 6401 106408 6400
Tr 83832 28059 18875
Tr 126049 131807 126050
Tr 40442 134698 112923
Tr 31790 91079 130898
Tr 11428 93543 130371
Tr 43926 121612 47211
Tr 77305 115405 2359
Tr 7992 35833 35834
Tr 84940 2654 69080
Tr 4590 127289 4587
Tr 47443 125281 47444
Tr 75151 75150 140934
Tr 86106 128183 82151
Tr 138130 45910 138131
Tr 14898 124187 132784
Tr 93866 127733 93868
Tr 130705 117485 130707
Tr 72936 78486 81973
Tr 18097 104943 118082
Tr 91399 115425 18879
Tr 56928 120573 120571
Tr 15371 4028 4027
Tr 23695 130052 20323
Tr 107824 101866 101289
Tr 125883 57053 125884
Tr 52436 52438 122302
Tr 141 135171 143256
Tr 143757 141640 92102
Tr 132837 134788 119031
Tr 113951 23689 23686
Tr 51148 131965 16776
Tr 135132 135131 111481
Tr 64762 80896 104560
Tr 46776 18960 119145
Tr 10247 10249 52096
Tr 119873 134269 119872
Tr 2653 128983 109659
Tr 128155 128153 142285
Tr 43021 13756 13758
Tr 79943 78625 56443
Tr 98575 98154 98155
Tr 23062 23063 10332
Tr 143877 101922 59415
Tr 101176 129027 120637
Tr 140577 79374 114213
Tr 135741 112685 112684
Tr 98667 98668 135511
Tr 106888 127417 85467
Tr 45271 119311 133032
Tr 22845 117015 142038
Tr 129770 140156 134054
Tr 64755 8492 4229
Tr 136460 122876 119778
Tr 50734 50735 40739
Tr 115959 63405 69548
Tr 124187 122763 31399
Tr 8114 109914 8112
Tr 119948 130877 124589
Tr 23207 13165 23208
Tr 109472 109629 136035
Tr 56508 31532 70543
Tr 41957 41956 41958
Tr 99487 55885 55884
Tr 121218 101280 93857
Tr 123582 100528 43224
Tr 81322 81323 123686
Tr 39465 19878 19880
Tr 61391 61393 101756
Tr 142548 63816 12994
Tr 7106 316 138295
Tr 36116 16564 19857
Tr 50609 141661 141660
Tr 112173 10047 30769
Tr 53970 141411 13285
Tr 25392 45836 98492
Tr 145775 83546 139718
Tr 136196 81682 81683
Tr 22691 101513 71467
Tr 27698 126353 140481
Tr 121841 110761 107832
Tr 133738 38067 38069
Tr 90638 82468 58039
Tr 105902 35369 23290
Tr 73643 40850 111610
Tr 97421 140938 110851
Tr 132066 111017 129101
Tr 123017 137994 105401
Tr 135567 105952 139582
Tr 30916 30915 130342
Tr 102670 12461 95010
Tr 126595 95231 138422
Tr 138001 78984 58679
Tr 11979 143668 81410
Tr 136102 71561 136103
Tr 95124 90440 28067
Tr 38974 143159 125692
Tr 58026 70634 70635
Tr 9812 101490 58019
Tr 81240 92792 135524
Tr 94943 41335 132886
Tr 25919 42933 74037
Tr 132890 129358 68913
Tr 97654 55502 97655
Tr 52764 109327 53082
Tr 118796 137010 104031
Tr 83395 17913 17914
Tr 132526 65716 72711
Tr 76672 142107 142108
Tr 36523 91601 84234
Tr 131698 33667 17740
Tr 120763 110161 61073
Tr 55399 141521 55401
Tr 46655 123057 46653
Tr 3298 3299 39367
Tr 132480 141619 52006
Tr 87014 34475 137261
Tr 59068 131080 93032
Tr 89790 79222 495
Tr 31526 110771 110769
Tr 42511 824 77743
Tr 126343 120666 68165
Tr 14070 136881 135289
Tr 143486 143487 143488
Tr 55471 44252 29170
Tr 82860 91867 130689
Tr 50647 123199 28167
Tr 141406 139089 76259
Tr 138546 135912 137817
Tr 30846 115666 56963
Tr 116536 17634 109219
Tr 56629 139231 139230
Tr 3419 120310 3420
Tr 105637 99938 105640
Tr 98194 81577 2507
Tr 134319 65547 144488
Tr 78936 137974 78934
Tr 36440 122069 107743
Tr 33413 5407 131095
Tr 139818 136791 100523
Tr 131849 57433 136461
Tr 19984 84227 64306
Tr 145920 77861 9376
Tr 24401 78858 120407
Tr 36941 85861 130924
Tr 53370 118724 97535
Tr 136152 53294 71431
Tr 102525 42327 137048
Tr 130336 130337 98370
Tr 134427 37974 47997
Tr 135270 121554 31836
Tr 145088 118047 67910
Tr 139009 141620 128366
Tr 99071 143324 130257
Tr 117562 131984 126133
Tr 121698 118917 107770
Tr 73829 100553 65211
Tr 107601 23495 110747
Tr 33759 89416 119449
Tr 132593 83274 127026
Tr 112465 102701 99023
Tr 140151 120993 120994
Tr 130571 130572 130573
Tr 129638 32530 32528
Tr 144271 15216 15215
Tr 6515 55164 53458
Tr 132304 97704 114397
Tr 135819 112331 126041
Tr 138612 73844 144319
Tr 83496 91553 59553
Tr 100022 100023 132338
Tr 119109 127454 133323
Tr 129989 129991 129990
Tr 127695 70292 92305
Tr 29305 67769 109892
Tr 120399 91197 91199
Tr 106554 31960 129908
Tr 44303 130898 44302
Tr 42889 115801 71346
Tr 135151 135152 99383
Tr 32489 42517 99811
Tr 77718 39298 72252
Tr 89157 82008 21772
Tr 129175 73196 19680
Tr 132637 120793 132638
Tr 114679 36001 35999
Tr 101076 5017 133473
Tr 104569 92520 65569
Tr 97266 132764 123235
Tr 119923 137497 137498
Tr 23682 89166 135704
Tr 86680 131166 131167
Tr 49254 63826 25424
Tr 14647 123663 96166
Tr 109528 4596 39481
Tr 72877 16325 16323
Tr 95459 100054 135040
Tr 117105 117104 115164
Tr 97392 60253 134070
Tr 136251 51684 117785
Tr 142538 134790 34554
Tr 16295 10779 138073
Tr 102055 144547 71629
Tr 48306 120130 129711
Tr 136246 140223 134304
Tr 134501 147182 23609
Tr 61206 4942 4943
Tr 130747 50836 127796
Tr 117214 145984 143441
Tr 125406 86519 8321
Tr 67208 132186 132187
Tr 56975 38664 128676
Tr 108344 104030 92193
Tr 116505 132968 110990
Tr 62379 85961 81198
Tr 100203 2520 96818
Tr 64210 70656 64209
Tr 124755 120420 116360
Tr 116140 92839 92838
Tr 129294 130869 77093
Tr 145323 38525 126897
Tr 76266 13724 36466
Tr 90321 38360 38358
Tr 108630 97800 42762
Tr 63972 33520 115866
Tr 143785 129703 91538
Tr 66881 23695 23693
Tr 128766 145637 92057
Tr 131656 92716 26590
Tr 141472 25310 146359
Tr 61763 12571 131625
Tr 129164 135480 123417
Tr 128292 128050 93107
Tr 16337 9347 16339
Tr 72262 117662 130999
Tr 8290 131397 8293
Tr 143648 14568 14567
Tr 114206 42321 84086
Tr 73066 14706 14708
Tr 130773 33412 46114
Tr 113650 24754 62091
Tr 121948 118331 31618
Tr 94816 134041 134308
Tr 133321 497 123660
Tr 137911 137912 40096
Tr 117779 141980 119939
Tr 125605 125604 51972
Tr 100647 100644 59147
Tr 132890 63472 114613
Tr 93618 94934 113890
Tr 128104 67446 33707
Tr 122114 91030 10676
Tr 142439 51435 142440
Tr 130723 130188 97072
Tr 119724 137866 121934
Tr 134933 104434 131888
Tr 98756 127407 75209
Tr 20881 5760 79883
Tr 108276 131297 108277
Tr 112635 49911 119382
Tr 90184 38446 47664
Tr 144494 123156 112073
Tr 141466 116674 122125
Tr 109406 6005 118931
Tr 103106 18553 137672
Tr 83543 8706 95009
Tr 92411 8457 137291
Tr 112998 130523 75182
Tr 130913 135438 117553
Tr 117008 73196 104608
Tr 98312 135187 98310
Tr 51078 67252 34655
Tr 77088 140943 82759
Tr 75856 75855 145956
Tr 64317 95193 99886
Tr 134372 134238 3410
Tr 100882 66025 61824
Tr 9140 45770 11643
Tr 128961 128318 132768
Tr 102507 102508 53894
Tr 33306 24070 69680
Tr 130664 123016 34942
Tr 122180 12091 105313
Tr 72478 94583 130026
Tr 50051 84562 67810
Tr 84174 84173 89058
Tr 117418 117419 130192
Tr 43821 23060 12414
Tr 5962 50336 115707
Tr 30990 138435 21501
Tr 106429 138942 1489
Tr 121281 80815 121278
Tr 126863 33099 133463
Tr 112703 118529 131637
Tr 131915 93818 39758
Tr 102023 130041 138152
Tr 108420 12316 82461
Tr 17700 466 19489
Tr 72479 43750 22282
Tr 97645 86234 29285
Tr 123329 28549 99209
Tr 122546 133542 70845
Tr 116926 125265 137832
Tr 141611 144285 109673
Tr 114067 119902 114065
Tr 43812 127605 59437
Tr 134082 28550 28549
Tr 125252 140546 109607
Tr 111957 63004 117331
Tr 111937 111636 89796
Tr 2612 2615 2614
Tr 138186 82231 82232
Tr 136808 136809 136810
Tr 84372 114690 133069
Tr 143982 114925 9365
Tr 69338 145226 69341
Tr 3158 78454 73580
Tr 90257 122991 96196
Tr 138026 102518 138027
Tr 114346 4950 4948
Tr 7890 130528 7889
Tr 126572 126573 138369
Tr 33679 33680 75691
Tr 130844 117982 132814
Tr 108918 116804 615
Tr 129458 47339 131005
Tr 146534 99267 61134
Tr 77221 129804 129805
Tr 34838 34840 89676
Tr 98794 96787 64883
Tr 121497 121759 91129
Tr 132458 35506 52711
Tr 83090 36408 93952
Tr 69990 69991 72748
Tr 94808 25192 104035
Tr 83295 132754 80771
Tr 82400 131923 82401
Tr 31021 130683 136488
Tr 137328 137329 130076
Tr 74733 41421 74734
Tr 15771 145553 119154
Tr 19590 93549 55242
Tr 125069 125068 47806
Tr 113905 127615 27392
Tr 117494 13301 135849
Tr 28294 128698 28296
Tr 16915 122098 125335
Tr 127105 30780 74191
Tr 27029 3073 58826
Tr 68288 91464 75229
Tr 130430 92020 139734
Tr 130568 130567 116623
Tr 116176 98032 98030
Tr 14708 14707 73036
Tr 131325 131323 135292
Tr 84041 127906 35432
Tr 5354 77603 142224
Tr 131319 127649 127648
Tr 85433 118801 128345
Tr 76930 49709 76931
Tr 33707 33705 18717
Tr 75557 132775 75559
Tr 32829 126537 115628
Tr 115577 129606 60133
Tr 53054 143911 87442
Tr 27652 59378 17673
Tr 146209 146477 108189
Tr 45471 70606 45470
Tr 129932 141 129933
Tr 30997 58405 91741
Tr 99398 140777 140778
Tr 83095 109772 103592
Tr 68964 68966 75790
Tr 996 83234 998
Tr 71022 109235 94583
Tr 45644 29625 45645
Tr 133758 145536 37041
Tr 89945 141197 78779
Tr 121620 123833 67521
Tr 116041 80622 134770
Tr 146405 61688 76655
Tr 6149 111793 102394
Tr 12838 12836 29929
Tr 105828 116165 87044
Tr 86077 112714 81799
Tr 40167 75232 40169
Tr 96605 134457 124218
Tr 133775 98693 124197
Tr 127966 135380 25868
Tr 113266 142277 142278
Tr 58680 6767 124553
Tr 147321 55571 55568
Tr 84424 138332 130515
Tr 77070 98757 127743
Tr 94810 94811 106949
Tr 68199 142932 133355
Tr 24560 56368 84413
Tr 33123 88248 92383
Tr 83581 130106 8290
Tr 67210 132186 67208
Tr 85691 39234 39001
Tr 62690 67578 131889
Tr 24624 98891 36944
Tr 145564 83832 83831
Tr 63670 93368 113078
Tr 4435 78570 5705
Tr 114620 114066 30650
Tr 83298 13135 124905
Tr 94129 94130 130474
Tr 87245 87247 87246
Tr 86090 118435 3888
Tr 143437 99265 145156
Tr 123267 67197 67196
Tr 130397 51993 51992
Tr 82492 64104 51417
Tr 95186 95187 37052
Tr 139689 139690 42883
Tr 20121 7709 7712
Tr 120575 63096 96564
Tr 147332 5961 24598
Tr 66147 66148 63256
Tr 27643 52044 27644
Tr 88838 109060 139970
Tr 126265 142568 46634
Tr 33316 33317 70365
Tr 73100 130390 73099
Tr 15079 115419 15081
Tr 98156 132699 88140
Tr 28625 57041 28623
Tr 33285 98311 98310
Tr 121459 97508 104700
Tr 28502 68230 28499
Tr 99235 100975 65041
Tr 137055 45306 45305
Tr 71859 95343 95344
Tr 85005 30713 130987
Tr 11904 11903 31835
Tr 138489 108498 108500
Tr 75464 142338 118216
Tr 129957 89122 129958
Tr 3952 20480 117075
Tr 132966 51992 78706
Tr 44418 117996 140865
Tr 126754 53572 65451
Tr 9477 9479 25766
Tr 56131 93130 56443
Tr 6455 26104 43417
Tr 113761 142533 116323
Tr 25948 108847 59302
Tr 136307 118765 708
Tr 138311 127011 125639
Tr 41454 3902 41452
Tr 140325 140326 123954
Tr 52598 35864 39007
Tr 66282 124492 139178
Tr 133708 145464 55182
Tr 105835 147162 105834
Tr 4849 18221 18220
Tr 138415 18426 18425
Tr 45827 115654 137102
Tr 133044 115303 52349
Tr 53601 125698 125696
Tr 53384 133894 665
Tr 131797 131796 103665
Tr 138317 112727 112726
Tr 16477 129995 63849
Tr 16921 111827 105673
Tr 13341 45060 45061
Tr 109790 93831 93830
Tr 138270 138269 143223
Tr 139391 114925 138249
Tr 4215 22965 97386
Tr 66521 35365 101429
Tr 56653 132567 2557
Tr 84090 56644 56646
Tr 40033 85032 19200
Tr 141 140 16354
Tr 80278 13891 19714
Tr 43196 24046 17470
Tr 41887 130846 130847
Tr 138859 98285 145114
Tr 75508 48097 68475
Tr 130629 130628 100767
Tr 129365 68158 142827
Tr 110398 126098 130925
Tr 122035 133460 50037
Tr 76653 91034 131894
Tr 130274 21300 105696
Tr 21894 131748 122725
Tr 72448 29973 91835
Tr 4450 137707 67150
Tr 129504 134290 60712
Tr 11097 28220 69358
Tr 122503 42357 42358
Tr 64461 82505 102573
Tr 45944 146537 36430
Tr 38645 8810 130105
Tr 40754 116236 116237
Tr 23184 141868 81839
Tr 122699 136611 8511
Tr 131647 83529 92636
Tr 134399 23440 54560
Tr 85737 31064 96894
Tr 108246 69725 26558
Tr 143617 116277 140278
Tr 145819 144923 66790
Tr 84287 103590 72369
Tr 95233 119574 71266
Tr 133012 113718 47196
Tr 96630 62395 122718
Tr 49241 89864 130056
Tr 58634 109525 58636
Tr 116731 114763 114765
Tr 47358 59436 57489
Tr 139733 91867 53300
Tr 106509 90638 109373
Tr 139224 105849 130343
Tr 48426 70656 57619
Tr 10734 42257 146691
Tr 112909 46912 79613
Tr 95095 130733 130732
Tr 72740 35245 132092
Tr 44782 7176 55019
Tr 142325 123847 123848
Tr 132691 132693 125132
Tr 80395 107604 78645
Tr 98539 140535 128797
Tr 2966 35232 80150
Tr 92385 12242 12241
Tr 104347 143525 106792
Tr 55742 4110 47891
Tr 17047 134551 17049
Tr 71023 15537 5832
Tr 70595 88824 132035
Tr 36184 131231 36183
Tr 88065 108583 58590
Tr 139623 109168 82968
Tr 51564 45459 133533
Tr 117742 32344 81808
Tr 83020 83545 12461
Tr 122636 86483 82173
Tr 87435 83249 42947
Tr 75283 53595 53594
Tr 142225 146792 141024
Tr 139074 20257 57943
Tr 104745 44121 78994
Tr 17011 11220 72028
Tr 135292 125112 140397
Tr 58746 2095 2096
Tr 84508 113202 101449
Tr 107750 118282 114573
Tr 121736 121737 83059
Tr 72634 134918 45422
Tr 106891 5935 114451
Tr 118211 126036 80236
Tr 111914 126211 15038
Tr 56318 98359 138447
Tr 124781 43234 43235
Tr 106895 131643 40758
Tr 89575 35475 45140
Tr 130085 350 348
Tr 86661 4701 86659
Tr 116653 81646 131803
Tr 129861 114365 88283
Tr 130088 92313 130089
Tr 34121 131203 131204
Tr 94939 143939 94940
Tr 98037 137367 92730
Tr 126075 130356 130357
Tr 72104 144965 98346
Tr 143492 140038 106317
Tr 79644 6764 79646
Tr 25335 76734 110863
Tr 106945 66219 139034
Tr 735 14886 738
Tr 130215 130216 128783
Tr 62735 50232 50233
Tr 133023 73609 73610
Tr 117826 135630 117825
Tr 18939 26681 18940
Tr 142043 146888 70370
Tr 141666 127443 127445
Tr 101223 39779 95587
Tr 39127 39125 139081
Tr 59831 59832 124088
Tr 62675 85550 134425
Tr 18653 119541 64985
Tr 124833 55887 142403
Tr 111119 64076 127565
Tr 56591 35450 114512
Tr 147231 31978 27834
Tr 137786 129506 112863
Tr 62975 133304 62976
Tr 47842 25165 47841
Tr 127461 104812 135212
Tr 132624 80606 51173
Tr 13302 20329 13303
Tr 110685 121455 71088
Tr 80590 93570 88462
Tr 68297 68295 106812
Tr 116039 111307 109354
Tr 140433 18484 94497
Tr 106778 130469 130470
Tr 33807 33804 17754
Tr 130020 25258 130021
Tr 45688 116395 45686
Tr 113754 113756 141574
Tr 82535 48610 118103
Tr 143274 143275 143276
Tr 82753 22914 139980
Tr 90477 90478 112309
Tr 144708 36260 90187
Tr 84347 120168 141975
Tr 105602 101794 145870
Tr 145686 140922 145642
Tr 123881 121117 121118
Tr 143083 143847 15947
Tr 143378 138180 103015
Tr 130177 117789 130178
Tr 72153 47618 35792
Tr 125999 117510 110781
Tr 2559 56651 2556
Tr 47859 100272 129360
Tr 84254 136670 130276
Tr 12255 59101 132907
Tr 85754 77603 15131
Tr 62332 139216 140136
Tr 45662 134930 118369
Tr 133791 24430 18835
Tr 58961 30477 83026
Tr 12525 102171 131138
Tr 17084 88833 53244
Tr 31885 127718 81395
Tr 147163 45446 45447
Tr 146037 46942 46943
Tr 130924 105203 141690
Tr 156 78876 55425
Tr 63512 63509 81961
Tr 18149 18146 127324
Tr 135486 41774 135487
Tr 70290 134033 92780
Tr 74397 109410 41359
Tr 133654 4346 10512
Tr 98987 129956 1416
Tr 59497 62935 136812
Tr 139036 122915 122916
Tr 1182 1181 130293
Tr 50197 50196 134479
Tr 20078 95451 131736
Tr 87623 87624 44638
Tr 115385 109531 119018
Tr 81922 75724 25236
Tr 123723 127154 86358
Tr 84943 88364 108461
Tr 96730 118737 88106
Tr 98904 26586 47754
Tr 129034 130304 66108
Tr 110540 130493 130494
Tr 55613 109005 38170
Tr 134974 140073 137668
Tr 47727 47729 45544
Tr 3658 63924 3657
Tr 124554 89211 138873
Tr 113365 111599 113364
Tr 132811 27769 111384
Tr 44301 122673 44303
Tr 116866 21840 64244
Tr 27351 73018 53999
Tr 16705 104420 16706
Tr 40698 27953 27954
Tr 52051 6099 18529
Tr 99430 122042 133380
Tr 139450 50221 112788
Tr 139232 99644 41465
Tr 36468 105583 126893
Tr 8176 130089 92313
Tr 144722 130346 121931
Tr 53105 127962 321
Tr 138392 138393 138394
Tr 146528 145097 100582
Tr 115645 60274 60275
Tr 49749 39250 7898
Tr 88015 134410 96738
Tr 143611 10515 10516
Tr 67968 36510 136910
Tr 117669 130925 44143
Tr 142756 23226 59892
Tr 97053 136713 136714
Tr 133011 119476 44461
Tr 143684 106999 20862
Tr 135861 98158 62013
Tr 103981 97588 97587
Tr 76643 60473 128614
Tr 39944 146191 60542
Tr 102939 47936 102938
Tr 118295 64915 27956
Tr 81455 7242 81453
Tr 106502 106501 130168
Tr 137716 26135 26136
Tr 17051 55711 17052
Tr 27482 57821 57820
Tr 71663 97887 71665
Tr 85124 104998 108310
Tr 124350 46029 13369
Tr 49437 49436 98075
Tr 130170 110656 129121
Tr 44861 41481 41480
Tr 100893 120681 136971
Tr 142704 113321 98414
Tr 114836 9088 36615
Tr 143330 123031 117148
Tr 132479 132481 132480
Tr 83319 61369 132700
Tr 120514 109371 79333
Tr 135350 114552 135349
Tr 141757 8282 8285
Tr 137430 65034 137431
Tr 141518 141519 141520
Tr 107974 97036 57573
Tr 138840 127919 22043
Tr 12897 37830 116314
Tr 58301 130384 74179
Tr 42823 36772 3845
Tr 41277 41276 14993
Tr 131191 131192 131193
Tr 137603 78691 100987
Tr 130247 92478 115051
Tr 39477 39475 140231
Tr 1392 1391 6622
Tr 105536 53883 90379
Tr 130911 53836 53834
Tr 92248 102483 102482
Tr 71475 71473 10528
Tr 28056 28059 27011
Tr 140146 111268 121471
Tr 136627 96310 131334
Tr 76935 126698 126697
Tr 132902 95101 108308
Tr 66483 66045 1603
Tr 33572 81908 14533
Tr 96967 94616 144084
Tr 83711 76186 30663
Tr 3682 128382 71421
Tr 125811 25192 94808
Tr 1346 24562 138814
Tr 71619 54604 71621
Tr 71640 107354 90298
Tr 130075 24032 138478
Tr 99546 99547 122504
Tr 79069 139668 97733
Tr 6367 10669 102009
Tr 116683 143004 119881
Tr 134880 131056 118705
Tr 132724 128573 37551
Tr 42890 34836 42892
Tr 94672 86896 29543
Tr 144349 100965 121436
Tr 9656 67395 77471
Tr 49241 108252 49240
Tr 140255 19229 140480
Tr 128944 112014 147432
Tr 47537 32111 47535
Tr 59873 50215 19600
Tr 117186 134055 52618
Tr 98353 114572 132990
Tr 110395 98682 142018
Tr 124129 37301 37302
Tr 84508 8799 2191
Tr 133675 36629 133703
Tr 102905 137848 109804
Tr 121449 31780 31782
Tr 124126 134480 134481
Tr 135988 135989 135990
Tr 37829 37828 136690
Tr 99070 140699 99071
Tr 60603 60601 131198
Tr 139587 121074 142344
Tr 36369 36370 133557
Tr 107461 135589 107314
Tr 116144 145376 48253
Tr 45337 113304 133320
Tr 38823 120277 119392
Tr 60409 442 111018
Tr 136576 64907 105188
Tr 66545 66543 110033
Tr 147448 142326 14045
Tr 60971 83135 135301
Tr 14917 117481 12194
Tr 120861 10630 10628
Tr 9079 126192 9077
Tr 116008 135412 68871
Tr 89718 142339 23934
Tr 134738 112131 134739
Tr 123664 146236 139836
Tr 37103 133284 111797
Tr 123300 68673 110988
Tr 130493 110540 71083
Tr 77347 77346 104059
Tr 57061 19479 136872
Tr 31618 118331 131791
Tr 32364 16286 16287
Tr 132094 132095 90807
Tr 44725 6928 62139
Tr 40305 124622 40304
Tr 114706 104358 30420
Tr 43170 15261 123719
Tr 145447 44080 83181
Tr 64376 132289 92770
Tr 133284 110781 122771
Tr 11740 51945 127462
Tr 105831 66336 66337
Tr 142521 137331 136311
Tr 23164 2557 78030
Tr 8990 111616 75742
Tr 130702 115537 114786
Tr 28296 48712 4197
Tr 136481 136482 73724
Tr 131941 88207 88982
Tr 135498 135497 96157
Tr 61609 126427 126429
Tr 17416 31836 127787
Tr 32858 6881 123824
Tr 130325 140402 13805
Tr 102139 110450 59817
Tr 61508 75819 81219
Tr 101889 39017 100691
Tr 4442 14734 14735
Tr 133383 108627 128475
Tr 129597 87442 143911
Tr 131627 141401 90912
Tr 91713 47434 80219
Tr 91847 63655 52804
Tr 10473 10470 139792
Tr 112136 89084 76386
Tr 85427 145265 103743
Tr 143830 76541 27609
Tr 122492 140610 80261
Tr 131607 142562 142563
Tr 24071 131156 83247
Tr 136932 105831 66337
Tr 91040 69869 130574
Tr 53579 126303 53581
Tr 125663 137595 24858
Tr 75495 132357 65357
Tr 30420 101063 30418
Tr 27944 27943 120928
Tr 17182 131690 17181
Tr 105195 39131 38380
Tr 120421 134480 124126
Tr 98571 46794 110803
Tr 98869 58634 58635
Tr 9516 9515 135670
Tr 140502 77226 53625
Tr 71351 132373 78968
Tr 111550 22999 22997
Tr 130004 50180 50183
Tr 101727 141366 132013
Tr 103593 84410 69590
Tr 101974 101972 100679
Tr 59825 31526 110769
Tr 90571 6054 6055
Tr 36458 121232 67869
Tr 43819 103479 120842
Tr 102466 91456 60796
Tr 88406 88405 142847
Tr 18218 143865 114671
Tr 143155 31357 112439
Tr 59822 59823 53174
Tr 94348 97556 91780
Tr 49590 53174 59823
Tr 55082 75150 75151
Tr 133649 116616 43039
Tr 125527 140824 99
Tr 77482 77483 77481
Tr 121134 107294 38200
Tr 116526 121722 74191
Tr 120204 135127 145513
Tr 138134 135138 104934
Tr 107816 122815 20986
Tr 136469 136470 51581
Tr 34937 34938 147222
Tr 105881 142771 127191
Tr 22311 27766 39749
Tr 23809 94115 101419
Tr 137905 28898 109343
Tr 126411 106131 126410
Tr 25213 84480 63433
Tr 67446 18717 33705
Tr 147572 83556 83555
Tr 119948 33600 130877
Tr 135574 62976 41828
Tr 116447 10240 113729
Tr 113491 91844 73146
Tr 91691 117792 20908
Tr 87870 82626 11709
Tr 130706 130705 130707
Tr 87783 147049 127654
Tr 33975 33974 88237
Tr 21918 130608 16610
Tr 142759 121036 99938
Tr 76733 25333 123753
Tr 34592 111088 34591
Tr 81937 83176 23637
Tr 110402 105252 58924
Tr 19347 136694 129214
Tr 38165 7850 113648
Tr 3310 89748 3311
Tr 45790 25443 95268
Tr 115590 76353 115846
Tr 96920 114713 114710
Tr 55523 55522 138584
Tr 125998 128734 132655
Tr 117148 132856 132857
Tr 136426 133629 70750
Tr 94190 84781 94811
Tr 12674 111759 74032
Tr 67252 143537 140862
Tr 70595 132035 88825
Tr 119091 119159 100060
Tr 93937 125588 146225
Tr 130342 57133 30916
Tr 31735 116242 31733
Tr 85427 85428 138046
Tr 82616 83609 35391
Tr 2823 2825 10670
Tr 23733 146018 84969
Tr 124258 67255 120375
Tr 120775 91708 13307
Tr 24252 107262 141664
Tr 147451 139734 92020
Tr 135889 126251 138604
Tr 34587 34589 19983
Tr 106010 13281 1955
Tr 130306 36089 130307
Tr 40321 132477 40320
Tr 132158 23472 23473
Tr 123292 117298 81391
Tr 93347 132929 98735
Tr 138966 36494 118106
Tr 23630 121798 84214
Tr 38089 114291 136668
Tr 27754 9086 9084
Tr 26579 18512 21365
Tr 124290 56563 114458
Tr 38327 143128 38329
Tr 49652 134870 103281
Tr 128111 28587 92737
Tr 122198 24066 24065
Tr 133151 39261 145483
Tr 65363 93320 22973
Tr 127909 134776 134775
Tr 121745 4914 145478
Tr 77602 48794 136182
Tr 123625 121135 121134
Tr 126069 133742 80915
Tr 66483 66482 66045
Tr 2075 123303 2074
Tr 131335 5377 81831
Tr 135021 88727 77394
Tr 33769 33768 108502
Tr 20688 13686 13685
Tr 130052 23695 66881
Tr 118228 10738 96194
Tr 127299 78710 77081
Tr 38023 16555 137849
Tr 113003 140577 114213
Tr 141497 107510 67025
Tr 138934 69703 146957
Tr 95187 39514 37052
Tr 127564 97836 57236
Tr 8176 92313 130088
Tr 133275 134676 134677
Tr 118583 131740 137743
Tr 114843 51115 117803
Tr 13928 85967 87092
Tr 71084 120864 106565
Tr 36541 145075 72972
Tr 123493 144848 147019
Tr 140106 16606 84610
Tr 50381 73949 121420
Tr 38214 131767 90068
Tr 125503 94199 101054
Tr 59697 102811 112483
Tr 33616 74905 74902
Tr 145639 80827 80828
Tr 90586 88405 119121
Tr 123144 88461 63545
Tr 132154 24982 132155
Tr 123540 109032 38282
Tr 87520 85096 50093
Tr 30630 130719 30631
Tr 96142 96143 105724
Tr 123283 66355 66356
Tr 63697 140199 63698
Tr 88976 88974 117512
Tr 134098 114052 86293
Tr 122028 122027 129045
Tr 53434 18341 81435
Tr 140085 120087 59400
Tr 17966 44751 8639
Tr 122961 97516 101596
Tr 116404 116403 131700
Tr 141201 94974 51530
Tr 76911 130656 76912
Tr 120779 57965 108262
Tr 139707 123859 129808
Tr 138186 82232 140371
Tr 111045 131836 74
Tr 119017 58547 101037
Tr 93744 39001 39234
Tr 103529 128629 144290
Tr 87040 82333 147212
Tr 130814 107247 91113
Tr 75964 75966 19785
Tr 124304 144870 113018
Tr 76733 323 68983
Tr 17114 128041 126154
Tr 119835 66898 119836
Tr 130693 53364 53365
Tr 17862 90480 128011
Tr 104039 30085 67873
Tr 47747 19024 19023
Tr 73407 138820 138819
Tr 130647 75984 143409
Tr 44245 59430 59431
Tr 93531 105677 105679
Tr 38023 91594 30226
Tr 63881 115252 119770
Tr 94332 138075 115940
Tr 20219 52372 52373
Tr 26442 71867 125279
Tr 53119 133393 53118
Tr 131143 131145 131144
Tr 108644 146930 118716
Tr 119226 17772 17774
Tr 134484 56146 134482
Tr 130701 14962 49579
Tr 88473 7008 28149
Tr 115458 98012 133745
Tr 140189 19186 104088
Tr 31421 33522 118093
Tr 88852 109058 144753
Tr 133342 113734 113733
Tr 130140 90685 117869
Tr 108446 130501 108447
Tr 31752 31753 63277
Tr 129063 89921 129062
Tr 132361 11629 121754
Tr 142190 124814 130313
Tr 100677 84341 53131
Tr 135032 72125 133740
Tr 51199 129871 93332
Tr 81594 91531 120940
Tr 117741 119451 114534
Tr 21099 34836 42890
Tr 50796 97426 106217
Tr 40095 40341 40096
Tr 10260 98673 45998
Tr 75987 86393 13255
Tr 132936 107808 104927
Tr 22192 101748 51650
Tr 30588 55783 96194
Tr 126345 70711 70710
Tr 26277 5954 26276
Tr 105271 43662 69977
Tr 128390 78623 55696
Tr 111754 136203 110167
Tr 27754 47665 85171
Tr 65328 51961 65326
Tr 85719 113593 4950
Tr 56936 21476 126873
Tr 114895 100265 80926
Tr 126260 130735 86136
Tr 138670 120424 127473
Tr 5544 5545 42674
Tr 55498 138700 55500
Tr 124028 123603 104637
Tr 133440 50671 133441
Tr 121083 86698 102350
Tr 119906 37314 120284
Tr 23508 38825 81612
Tr 117809 122865 132637
Tr 100843 144672 35235
Tr 95095 95093 130733
Tr 139497 126764 17743
Tr 90618 90620 135673
Tr 112418 629 20232
Tr 134433 36039 17558
Tr 47495 126263 143996
Tr 130091 56405 80521
Tr 27397 27398 112242
Tr 42477 108216 16260
Tr 124884 111004 142154
Tr 119741 98282 98283
Tr 120599 120597 51080
Tr 57792 143796 63283
Tr 129340 86177 58285
Tr 58513 133609 133608
Tr 135167 95166 112181
Tr 81283 133990 137816
Tr 120899 19555 19556
Tr 46791 46794 143638
Tr 26558 24219 24220
Tr 75883 130760 5187
Tr 43644 38138 138040
Tr 142149 82671 140317
Tr 76192 125542 61472
Tr 42514 61472 42512
Tr 40797 47780 32328
Tr 94226 63028 140859
Tr 141906 143136 84081
Tr 20454 20456 52519
Tr 100022 132505 100024
Tr 133347 99180 99182
Tr 62989 3083 144408
Tr 92840 138679 107298
Tr 129042 70198 130859
Tr 113205 131621 99586
Tr 142877 127246 110628
Tr 132884 125676 38991
Tr 107871 132838 10613
Tr 132342 48514 22918
Tr 110907 75856 142580
Tr 126635 130784 130785
Tr 125413 131227 101869
Tr 142217 142218 139069
Tr 76234 145579 139694
Tr 131214 132905 131215
Tr 132726 130261 89091
Tr 20048 106353 50496
Tr 134024 133072 24199
Tr 64863 66782 12545
Tr 54862 102882 14299
Tr 96807 22462 3293
Tr 44757 122305 131059
Tr 17148 130714 54063
Tr 27769 100364 44693
Tr 30356 19396 19395
Tr 146141 116553 4877
Tr 131957 146099 138748
Tr 81883 143303 140820
Tr 100576 100575 134396
Tr 52831 134604 124136
Tr 134872 95255 102522
Tr 9417 141329 135736
Tr 138388 101938 125519
Tr 6914 98505 6916
Tr 129323 142337 141333
Tr 130454 130455 104231
Tr 42903 95373 51410
Tr 7898 39250 7896
Tr 21802 30147 30146
Tr 106344 119617 124227
Tr 130881 128990 95216
Tr 93682 106445 118560
Tr 37694 105926 84349
Tr 140955 129021 62993
Tr 67704 71916 122590
Tr 83275 56717 56716
Tr 87761 27485 59914
Tr 127316 143281 137303
Tr 103252 124720 130582
Tr 126003 104664 25929
Tr 87585 139845 87584
Tr 31532 98930 70543
Tr 25307 99849 112875
Tr 140620 131051 21731
Tr 72539 102934 116268
Tr 41700 91192 113816
Tr 130436 42014 131212
Tr 146389 8198 119830
Tr 42008 108917 106599
Tr 65178 108291 108292
Tr 114952 110532 132215
Tr 132719 44147 132720
Tr 19169 19170 82199
Tr 108888 125805 129365
Tr 2520 129349 96818
Tr 131439 131440 58950
Tr 41667 77748 41670
Tr 132214 70892 35619
Tr 113928 15915 144281
Tr 100778 66277 66278
Tr 140365 135231 128332
Tr 147183 8020 58442
Tr 141806 141808 141807
Tr 120808 3070 134376
Tr 85066 107667 76146
Tr 110920 143752 134550
Tr 136925 136926 58386
Tr 140240 128887 23075
Tr 96876 116119 96877
Tr 50910 50911 86111
Tr 92228 14735 14734
Tr 114850 42290 138071
Tr 135951 70541 1272
Tr 22669 22670 75183
Tr 23006 14976 14975
Tr 104748 104747 123948
Tr 70177 70178 70362
Tr 129742 131572 131573
Tr 16605 99514 16606
Tr 51808 51809 64311
Tr 116766 27053 94197
Tr 97328 61444 145830
Tr 66383 145324 86401
Tr 32107 32105 133256
Tr 51643 47552 31996
Tr 28941 28943 138630
Tr 98317 65254 59707
Tr 122245 953 58739
Tr 83453 102345 131961
Tr 130771 129447 142463
Tr 56841 90186 56840
Tr 25357 81672 83189
Tr 118743 132598 118744
Tr 114403 57719 22893
Tr 144529 46416 105792
Tr 123951 1642 1641
Tr 139161 58326 127306
Tr 104749 90432 103590
Tr 131439 138173 141015
Tr 124286 2193 130866
Tr 125984 125982 124853
Tr 53233 53232 64762
Tr 130867 49503 8406
Tr 51084 47195 113718
Tr 124359 123040 71282
Tr 72590 60797 132185
Tr 128958 7099 132269
Tr 70429 49291 71818
Tr 27795 142186 58324
Tr 140460 130767 129033
Tr 115466 123840 146157
Tr 109010 68347 47342
Tr 106378 57872 95253
Tr 109938 99326 39046
Tr 116984 34060 121096
Tr 19320 7796 97869
Tr 99206 132828 132827
Tr 115788 145140 107716
Tr 80811 68453 80810
Tr 36632 138356 21840
Tr 97360 120885 56110
Tr 106858 124862 8070
Tr 64754 29963 45409
Tr 54896 28820 46913
Tr 46804 93411 25539
Tr 138645 97555 101950
Tr 132225 105908 132226
Tr 54325 143701 111275
Tr 28058 18875 28059
Tr 114082 86443 114083
Tr 110318 8680 80618
Tr 104653 120726 120725
Tr 46773 37594 46776
Tr 138414 236 93149
Tr 77983 102261 31130
Tr 75736 42861 143627
Tr 76098 132369 75911
Tr 117245 56953 108263
Tr 98032 118924 40678
Tr 78930 91980 93148
Tr 31393 98003 69786
Tr 140763 137614 68414
Tr 58904 4000 52034
Tr 30841 131227 83820
Tr 50415 95891 21320
Tr 145201 147095 147488
Tr 99783 90240 17537
Tr 139271 68556 129525
Tr 13090 13091 22379
Tr 81898 85733 71053
Tr 42521 134644 101987
Tr 110999 130904 111001
Tr 12480 133484 122970
Tr 141797 141798 129851
Tr 44819 44816 31598
Tr 46776 83618 18960
Tr 137113 82105 91384
Tr 131684 131682 20944
Tr 130479 133814 123315
Tr 107410 107409 14199
Tr 98902 94003 122052
Tr 124541 116657 137131
Tr 42887 71985 123768
Tr 78084 64977 115370
Tr 118590 23647 80680
Tr 57917 111619 121684
Tr 75577 146517 128180
Tr 118479 34942 123459
Tr 12661 12659 24353
Tr 92411 92412 93977
Tr 115334 88201 140345
Tr 131682 20946 128766
Tr 118533 134731 126943
Tr 139402 121760 31014
Tr 132047 109948 46911
Tr 128916 59910 55354
Tr 128180 137931 71708
Tr 44781 44780 122615
Tr 119570 119569 117427
Tr 64720 16338 118007
Tr 87416 136226 87417
Tr 52081 132389 110840
Tr 112275 35956 23753
Tr 130239 112275 130112
Tr 119441 142719 96177
Tr 121889 2076 95359
Tr 87472 116660 52179
Tr 90956 86256 14011
Tr 130960 88943 88942
Tr 106182 128027 123874
Tr 122746 58757 131614
Tr 38166 88686 114004
Tr 95547 71331 126770
Tr 89183 89181 87718
Tr 130970 103426 130971
Tr 62115 39712 39966
Tr 25178 21436 42100
Tr 126765 107122 133473
Tr 136728 123311 101275
Tr 64889 117677 131421
Tr 123057 46656 120285
Tr 144322 91215 140745
Tr 100019 130033 130032
Tr 16760 65685 129336
Tr 135185 102263 9634
Tr 119299 119298 128482
Tr 126296 71916 61058
Tr 38133 94392 66963
Tr 11786 11788 133631
Tr 140133 110364 103558
Tr 34956 34955 65174
Tr 143458 86092 87237
Tr 122699 8509 136611
Tr 125051 110636 12449
Tr 131849 92600 57433
Tr 83835 84330 65079
Tr 47101 102706 47099
Tr 21261 93952 133784
Tr 77223 133071 56858
Tr 108010 82705 127240
Tr 91444 134593 57393
Tr 16477 129996 129995
Tr 132961 132963 132962
Tr 74967 107995 122508
Tr 51258 11399 53139
Tr 104404 143657 43730
Tr 17335 30786 13367
Tr 104034 46641 113202
Tr 134368 128111 134369
Tr 44894 94793 133318
Tr 98414 140 145822
Tr 126090 138500 5852
Tr 99334 99333 125177
Tr 78760 23633 136777
Tr 109253 125369 90455
Tr 142686 73368 73367
Tr 84377 121236 100038
Tr 21160 90243 104393
Tr 133683 125917 127043
Tr 132492 50629 50632
Tr 100554 142528 106874
Tr 2272 100228 111894
Tr 105146 134240 134241
Tr 138391 67348 130816
Tr 65957 65958 117402
Tr 131031 103760 131032
Tr 77591 60120 122392
Tr 107477 118809 11097
Tr 5207 103098 80040
Tr 81432 81433 67418
Tr 31745 131019 77869
Tr 101175 146513 101174
Tr 32311 136595 124605
Tr 50381 67846 102840
Tr 138405 137978 131846
Tr 131056 131057 118534
Tr 89119 91859 52239
Tr 83052 23681 23679
Tr 129409 119033 16298
Tr 142753 107430 134943
Tr 127426 140673 114518
Tr 59964 129433 107401
Tr 48419 93210 48418
Tr 1003 118168 133804
Tr 144329 141067 8207
Tr 131513 101529 113630
Tr 146981 89125 84930
Tr 55099 6605 108653
Tr 3845 107532 53032
Tr 38239 18252 38238
Tr 128005 101913 127637
Tr 62982 84880 136482
Tr 76499 66385 127356
Tr 134476 100913 100915
Tr 79143 147534 147511
Tr 50788 76442 128134
Tr 132393 134655 124324
Tr 28533 101910 3196
Tr 113033 61311 10796
Tr 5036 5034 5037
Tr 77456 35203 99435
Tr 134821 134822 134823
Tr 50379 34989 67845
Tr 33989 85105 63534
Tr 120137 61971 8706
Tr 123602 131091 66094
Tr 78391 125491 135234
Tr 133553 133554 67307
Tr 134177 4943 4945
Tr 100111 58273 135197
Tr 135717 135719 135718
Tr 118617 132507 17204
Tr 138530 32452 105425
Tr 21524 77022 13863
Tr 75214 134112 21282
Tr 77164 136775 139839
Tr 135523 137962 34824
Tr 143010 136405 17916
Tr 107613 146037 123454
Tr 112520 137660 145918
Tr 107547 19488 19489
Tr 52712 56623 42751
Tr 142474 140807 128994
Tr 3644 115371 145958
Tr 90006 28504 22780
Tr 134550 56762 128595
Tr 126454 143307 143535
Tr 93685 96233 144455
Tr 146897 146790 14373
Tr 12682 123374 27744
Tr 100522 32186 32184
Tr 86251 22849 86250
Tr 16206 120989 41438
Tr 100647 59147 132551
Tr 59086 141208 94223
Tr 102850 123051 102848
Tr 47212 3726 43926
Tr 29905 138494 34815
Tr 71202 61230 71203
Tr 131504 93938 136346
Tr 119087 20903 32085
Tr 79673 63521 63520
Tr 110176 55390 141152
Tr 74453 29393 133605
Tr 18246 6654 106938
Tr 15979 88493 15980
Tr 117329 142015 122052
Tr 128938 142731 130673
Tr 116570 8094 8092
Tr 46635 131119 126265
Tr 130068 130067 137773
Tr 146973 127225 8450
Tr 45747 56666 81007
Tr 31411 131729 122715
Tr 84753 138857 85352
Tr 39853 131122 131123
Tr 117382 70809 44501
Tr 894 893 130094
Tr 135184 135185 9634
Tr 14695 47195 113815
Tr 90090 34406 90091
Tr 106940 31953 131820
Tr 135665 135924 97850
Tr 5962 79957 129928
Tr 11373 11372 107204
Tr 82434 75673 75674
Tr 23827 51325 46674
Tr 1245 56998 1246
Tr 19950 74184 74185
Tr 51351 117179 67770
Tr 122967 128983 84940
Tr 112378 134890 113557
Tr 16075 71422 44108
Tr 92371 92370 133558
Tr 44903 89900 36177
Tr 8319 146567 29038
Tr 90297 90299 134903
Tr 120841 130035 43817
Tr 132599 88239 131766
Tr 110170 41214 23073
Tr 31130 102261 102259
Tr 14925 13317 13315
Tr 13302 13303 32450
Tr 117039 126985 147473
Tr 142559 144195 74662
Tr 127040 80124 121485
Tr 129854 134074 134075
Tr 26169 105865 67281
Tr 7109 84298 11789
Tr 138530 125714 32452
Tr 86716 107064 7869
Tr 91338 132708 132709
Tr 73830 72715 72716
Tr 71252 20891 131367
Tr 22848 47662 22845
Tr 127299 131171 131172
Tr 132756 18030 18028
Tr 109268 111793 6152
Tr 35833 21767 21768
Tr 131080 127506 93032
Tr 120622 67040 67042
Tr 110305 84482 125590
Tr 40285 40284 127266
Tr 126095 51863 110870
Tr 134041 83597 134042
Tr 134033 124447 93477
Tr 26742 117386 90025
Tr 144399 114483 47208
Tr 140350 89423 67826
Tr 7404 88153 138738
Tr 142020 48071 32773
Tr 32828 32829 115628
Tr 108757 132975 136744
Tr 90297 134731 90298
Tr 137335 137337 137338
Tr 99741 135493 135494
Tr 122514 122513 136556
Tr 84676 131184 131185
Tr 46323 10587 76906
Tr 130160 130161 56994
Tr 95889 128514 62157
Tr 137418 136503 127422
Tr 129346 136098 14162
Tr 39514 39515 55696
Tr 58026 85961 70634
Tr 87650 18946 59545
Tr 3218 17123 103292
Tr 125614 141921 68273
Tr 142159 39774 84080
Tr 44965 44967 121883
Tr 66301 7049 97810
Tr 5901 83337 131217
Tr 35852 135471 106353
Tr 116999 137314 137315
Tr 144768 143385 141106
Tr 38018 66791 117290
Tr 74262 37935 97516
Tr 136627 107991 90269
Tr 126233 115243 142533
Tr 134356 134357 123525
Tr 81644 83413 63400
Tr 98930 56508 3554
Tr 22317 48192 22318
Tr 130911 53834 130912
Tr 133545 4843 7517
Tr 112436 112437 142155
Tr 36462 50976 1692
Tr 62387 108670 62388
Tr 126419 50355 129540
Tr 91941 135609 100143
Tr 42456 60142 125497
Tr 138478 71140 77658
Tr 17873 17871 129680
Tr 132263 132264 90177
Tr 144683 144682 147332
Tr 132442 82231 121438
Tr 81249 50180 81250
Tr 12052 72106 131998
Tr 130373 119123 130374
Tr 49708 204 20709
Tr 88587 97598 77236
Tr 121068 64889 64892
Tr 103725 84093 73330
Tr 26563 26562 71646
Tr 132875 25328 141615
Tr 127014 127012 80857
Tr 132890 104606 129357
Tr 106375 106373 132477
Tr 63678 132623 14159
Tr 129779 132483 105831
Tr 82389 98601 77761
Tr 122530 50648 19380
Tr 53887 126296 131960
Tr 118327 134496 110678
Tr 125890 103177 126413
Tr 7571 68345 98028
Tr 130438 133185 67291
Tr 61098 93929 112246
Tr 142001 21448 21447
Tr 129595 135158 135159
Tr 28410 131406 30471
Tr 55038 124711 74731
Tr 136504 28454 136505
Tr 108780 114396 87238
Tr 121847 62541 123208
Tr 124813 131788 131789
Tr 140277 65301 139935
Tr 132508 132507 118617
Tr 82197 133304 81330
Tr 65974 37268 114082
Tr 125998 134299 125997
Tr 144140 53718 53719
Tr 98469 139364 96915
Tr 19106 29319 84516
Tr 64932 104318 29725
Tr 31013 129600 108652
Tr 72626 120084 82433
Tr 67889 63348 136407
Tr 133580 74184 19950
Tr 121714 127381 143607
Tr 69279 70656 69280
Tr 122301 89314 52436
Tr 78689 132560 32369
Tr 47999 122834 135463
Tr 139157 77944 146866
Tr 118312 118311 133486
Tr 146710 126270 15493
Tr 107548 137099 19258
Tr 66076 66075 72259
Tr 2863 35785 35784
Tr 131397 138931 8293
Tr 141061 140521 121644
Tr 108726 23139 137851
Tr 122554 48866 43216
Tr 36499 39433 19864
Tr 105314 132544 105312
Tr 4754 41459 25064
Tr 43082 7998 43083
Tr 92917 87987 92916
Tr 92704 130432 92107
Tr 110819 57722 129817
Tr 59001 72491 39249
Tr 127357 104288 70298
Tr 134626 12065 112686
Tr 28326 48803 127271
Tr 64574 88844 118839
Tr 10088 10087 101610
Tr 18495 18496 30837
Tr 145888 72992 61982
Tr 39517 35520 11552
Tr 51869 89365 14544
Tr 108731 126220 108732
Tr 82254 65531 22380
Tr 6172 84156 70782
Tr 132561 61087 132562
Tr 16399 78918 16400
Tr 127208 68789 68787
Tr 123945 98445 136743
Tr 141343 143437 143131
Tr 30322 108567 85919
Tr 116461 120439 123014
Tr 64639 46716 64642
Tr 121074 139587 137286
Tr 81992 81994 115236
Tr 68027 64198 105210
Tr 129416 129417 140772
Tr 131755 64475 131331
Tr 97379 117265 58230
Tr 464 9101 9100
Tr 133761 88944 88943
Tr 132573 132574 81949
Tr 124509 137369 110493
Tr 95023 109967 109966
Tr 128693 8456 109985
Tr 96277 96276 145583
Tr 132580 129245 109710
Tr 125691 51197 51198
Tr 90846 88203 88202
Tr 37244 37242 70576
Tr 61005 16596 16597
Tr 115904 136076 142896
Tr 56853 132589 108982
Tr 61209 98757 141862
Tr 116324 132596 132597
Tr 97189 137733 137732
Tr 108662 137779 137780
Tr 130896 120386 113618
Tr 105530 40575 39083
Tr 136291 9194 101921
Tr 47763 63327 79538
Tr 121980 130519 141464
Tr 137795 125216 144476
Tr 36925 22407 17499
Tr 122606 101552 132609
Tr 652 653 74927
Tr 100439 50858 50859
Tr 6808 6805 34633
Tr 87563 13102 74728
Tr 92303 132613 117212
Tr 56378 97154 130365
Tr 141995 48936 87552
Tr 11847 46794 46791
Tr 98645 105317 70853
Tr 55460 55462 66998
Tr 118831 37941 84423
Tr 137411 137413 137412
Tr 92126 118199 110569
Tr 128220 109683 8793
Tr 135286 135285 81884
Tr 111723 114590 142377
Tr 125894 122418 76446
Tr 71530 140862 46522
Tr 136881 146084 135288
Tr 141516 73141 143882
Tr 140981 141176 82329
Tr 130353 74437 129235
Tr 130215 128783 75755
Tr 124036 113120 119369
Tr 106420 79058 58547
Tr 131776 117792 114430
Tr 29343 10164 8608
Tr 52918 146421 96500
Tr 138017 126703 12064
Tr 4106 37144 68513
Tr 132448 133616 133615
Tr 30499 134574 127709
Tr 89999 122412 112339
Tr 49808 122488 97303
Tr 69493 109327 109324
Tr 121299 122103 120668
Tr 129777 124285 91674
Tr 46387 80810 320
Tr 115156 38398 105509
Tr 110851 110290 97421
Tr 41651 24232 20280
Tr 53436 117928 85517
Tr 2028 97905 141954
Tr 43702 126948 132647
Tr 125 101504 79612
Tr 39601 39602 127385
Tr 71445 89367 120776
Tr 114190 75227 85426
Tr 13668 34168 59052
Tr 62411 37799 37798
Tr 119806 108453 36927
Tr 134059 134060 6803
Tr 143405 94853 94855
Tr 57688 57689 144896
Tr 138652 96306 59301
Tr 137445 143197 140838
Tr 16116 98442 83486
Tr 60447 12293 37639
Tr 9479 8706 61971
Tr 135982 136394 115800
Tr 111648 111647 128611
Tr 140600 52459 24943
Tr 26952 26951 85173
Tr 140968 136877 44123
Tr 121977 119541 125762
Tr 34453 94324 132675
Tr 66943 44341 134953
Tr 53254 63705 60936
Tr 107821 139694 145579
Tr 133913 133914 140735
Tr 142992 118458 138957
Tr 141627 36483 97698
Tr 112518 132671 127063
Tr 40490 121854 35489
Tr 97949 140723 133124
Tr 81463 81612 20944
Tr 30108 114513 35450
Tr 119374 132116 119375
Tr 101694 57965 122408
Tr 59911 132054 146404
Tr 143038 65693 134212
Tr 147178 146079 147177
Tr 110269 90535 90536
Tr 67564 4834 4837
Tr 847 79393 848
Tr 25845 32682 132682
Tr 94138 56746 76210
Tr 115819 93967 113240
Tr 11149 11148 11147
Tr 83010 22365 22366
Tr 126359 110547 142416
Tr 31020 122389 31018
Tr 128622 59044 130513
Tr 76072 89994 76073
Tr 140436 138120 134035
Tr 69039 123128 88683
Tr 112938 121424 36997
Tr 115176 15115 127226
Tr 5170 5171 43508
Tr 69402 22029 69403
Tr 135066 61633 115086
Tr 142230 7779 125766
Tr 39406 98241 31298
Tr 125604 84027 14683
Tr 97977 134976 87033
Tr 135211 129857 133000
Tr 96611 108514 108515
Tr 115068 131577 131855
Tr 67346 67348 126981
Tr 139372 139373 126002
Tr 136456 136457 5968
Tr 114241 140716 33037
Tr 99194 125870 40031
Tr 23838 106057 132717
Tr 130152 145375 45458
Tr 120761 64451 10767
Tr 51945 129960 50558
Tr 141967 115732 115733
Tr 142271 140331 100159
Tr 144258 31386 141538
Tr 126249 125473 117543
Tr 36776 4445 36775
Tr 31845 82391 79943
Tr 90351 95191 108550
Tr 134927 136632 106416
Tr 133816 126934 133817
Tr 41897 47930 41329
Tr 120634 120632 109683
Tr 4260 133741 4261
Tr 82671 33775 108654
Tr 105763 137190 86850
Tr 123139 146776 135880
Tr 81106 134251 146330
Tr 111977 99430 56645
Tr 5552 134506 115644
Tr 114385 132850 132849
Tr 25346 132736 132737
Tr 82917 118552 81433
Tr 26026 24352 12661
Tr 106679 134380 104154
Tr 48322 99936 48323
Tr 6575 6573 54359
Tr 25320 15430 38910
Tr 132744 90676 47703
Tr 132749 116719 85477
Tr 63140 20400 40669
Tr 135695 105589 104541
Tr 63926 49868 132753
Tr 145142 138157 134607
Tr 76004 58884 96046
Tr 111258 44479 70196
Tr 40303 28501 138847
Tr 33493 126421 121489
Tr 72921 118622 72922
Tr 79322 7062 141754
Tr 142448 142447 111316
Tr 45934 92994 24163
Tr 133474 31709 12122
Tr 51531 122124 106172
Tr 114637 124674 106922
Tr 132808 4526 4527
Tr 93084 134202 130362
Tr 135716 137639 61085
Tr 136888 136887 136889
Tr 43725 44129 27609
Tr 21093 8624 127325
Tr 141968 12020 76207
Tr 117460 136069 135168
Tr 64102 16723 127360
Tr 75684 74798 110606
Tr 116713 135302 141668
Tr 124069 2215 6339
Tr 14696 50857 14695
Tr 124640 137482 16475
Tr 144347 141387 72406
Tr 133133 62780 119433
Tr 131025 72817 20727
Tr 77557 86967 142188
Tr 66665 31668 39749
Tr 7744 7745 7747
Tr 23562 66006 13929
Tr 49816 46093 17437
Tr 132790 122664 128457
Tr 115327 143987 115328
Tr 25306 35532 32324
Tr 138102 138028 84666
Tr 136790 128826 35418
Tr 107823 91537 138308
Tr 21099 42890 21097
Tr 144546 146252 97944
Tr 71101 10779 16295
Tr 133417 36230 127478
Tr 41479 117602 35223
Tr 102372 137795 139466
Tr 1469 70626 136027
Tr 132135 68871 135412
Tr 71255 131045 131046
Tr 23506 38825 23508
Tr 51705 29451 110515
Tr 13807 13804 140996
Tr 132809 109309 132810
Tr 138079 23277 118569
Tr 126180 65317 67432
Tr 65855 46897 111717
Tr 96070 84066 83188
Tr 111313 93532 18527
Tr 22869 37949 116023
Tr 70030 87077 31766
Tr 132830 13456 63815
Tr 98767 132819 98768
Tr 129031 40122 55853
Tr 140826 125463 49240
Tr 108105 43304 141174
Tr 144860 110197 28062
Tr 69809 49973 49972
Tr 132820 113078 7209
Tr 144749 16643 19478
Tr 119453 71552 103691
Tr 145001 97040 120648
Tr 46519 61183 76780
Tr 132831 132832 104702
Tr 113717 29560 69893
Tr 122257 122258 54054
Tr 119821 126656 146114
Tr 139904 139905 130776
Tr 86958 35374 30216
Tr 132987 134667 134668
Tr 86264 71122 114568
Tr 115909 77758 13077
Tr 130758 143876 143877
Tr 111702 25684 25686
Tr 120189 120190 75748
Tr 125066 23062 117504
Tr 98421 94168 28873
Tr 146163 101770 145121
Tr 123419 104302 58304
Tr 139603 102390 143687
Tr 141856 33360 5642
Tr 37193 127946 34007
Tr 14757 109121 124677
Tr 109087 142488 147220
Tr 121320 102986 121321
Tr 140789 140790 65458
Tr 99586 131621 100820
Tr 47399 133136 32617
Tr 118731 100460 139293
Tr 47308 47310 131634
Tr 25632 13556 64558
Tr 41824 141091 113725
Tr 102298 129667 98950
Tr 63081 52704 107976
Tr 2877 2876 105213
Tr 108206 63891 116792
Tr 130120 130122 130123
Tr 101240 135899 135898
Tr 67 64427 136331
Tr 7292 140811 84071
Tr 47279 86606 86603
Tr 102106 70551 57503
Tr 121836 3071 3072
Tr 126171 99931 119107
Tr 133229 49997 82402
Tr 12715 141347 88866
Tr 14125 33868 33867
Tr 56124 93429 1585
Tr 74882 19637 105520
Tr 117662 63623 20437
Tr 116162 19802 19803
Tr 109182 109181 108027
Tr 133328 133329 133330
Tr 34989 73707 144247
Tr 124604 124606 132886
Tr 140645 140644 106516
Tr 1783 140560 140562
Tr 62117 131512 123968
Tr 44781 118151 44780
Tr 108533 147440 7891
Tr 78620 129303 84066
Tr 11853 9634 102263
Tr 144341 131700 119128
Tr 103680 144370 124523
Tr 139767 139768 135173
Tr 86839 122541 118726
Tr 107314 118589 118588
Tr 45288 24996 24994
Tr 119362 68551 56565
Tr 101818 41369 18703
Tr 140774 39410 104153
Tr 88490 62272 13366
Tr 38030 128022 138080
Tr 105568 145686 137956
Tr 82440 82439 137943
Tr 66570 21569 39949
Tr 114583 114584 132912
Tr 132914 110746 89461
Tr 66120 25167 56491
Tr 58926 58927 90700
Tr 76325 17030 7897
Tr 4212 122063 4214
Tr 133801 127369 133802
Tr 102915 109977 48220
Tr 57553 57552 116718
Tr 47655 68295 68296
Tr 21440 145160 77528
Tr 135750 68243 68240
Tr 96706 88637 31232
Tr 132212 54096 122321
Tr 121611 58126 58127
Tr 146992 125585 145665
Tr 132925 4877 4875
Tr 31667 122935 31668
Tr 131147 131148 119599
Tr 120843 140779 120844
Tr 5382 143226 70594
Tr 113830 59501 59502
Tr 119898 114403 126195
Tr 141257 92146 141598
Tr 129298 137270 70496
Tr 132939 72265 32670
Tr 144331 133935 138246
Tr 92121 67415 132940
Tr 123787 11730 136708
Tr 17705 17706 97540
Tr 121697 122486 122487
Tr 57490 77125 57492
Tr 118569 23277 132950
Tr 134026 136662 134509
Tr 45062 45061 45060
Tr 90815 85084 133551
Tr 68199 133355 68200
Tr 126716 13098 132960
Tr 64619 13609 1380
Tr 138242 97696 50279
Tr 64405 63462 137259
Tr 103611 30150 132957
Tr 16304 57404 132557
Tr 48623 62254 80383
Tr 126681 126840 88683
Tr 127329 56318 139378
Tr 11060 11057 36182
Tr 85477 116719 65099
Tr 140982 26200 68532
Tr 113351 133171 46082
Tr 78707 141084 132587
Tr 111797 121443 37104
Tr 132281 119298 120504
Tr 91827 91828 145050
Tr 100782 33186 100780
Tr 68014 100722 106474
Tr 66237 138436 113327
Tr 99597 91742 134459
Tr 42293 1456 27673
Tr 11443 27391 27393
Tr 101321 144681 33786
Tr 119023 135146 36758
Tr 76213 64443 10110
Tr 140899 140901 140900
Tr 135658 29319 135659
Tr 12920 132994 12918
Tr 80395 88305 59458
Tr 24804 83952 97485
Tr 114382 121425 114383
Tr 107255 86301 129859
Tr 134411 87135 147236
Tr 22379 68693 25602
Tr 114843 117803 117804
Tr 136136 136135 136137
Tr 41587 95343 71859
Tr 132709 36632 116866
Tr 82358 108841 82357
Tr 27988 79499 128870
Tr 15481 73018 87044
Tr 111599 31152 113364
Tr 9328 134275 145786
Tr 146865 14883 129879
Tr 126405 34855 140342
Tr 2014 13949 25583
Tr 137520 137624 110828
Tr 136437 136439 136438
Tr 141322 1783 140562
Tr 108980 135575 82188
Tr 51706 29451 51705
Tr 8444 64397 122368
Tr 30780 106066 106067
Tr 75128 134526 101257
Tr 93415 3031 140243
Tr 87624 131013 127837
Tr 113852 110403 78392
Tr 96729 44490 41958
Tr 84674 80893 84675
Tr 109991 111281 114128
Tr 68329 142094 68330
Tr 41357 40387 61371
Tr 133041 115082 118748
Tr 92637 92636 83529
Tr 135197 58273 24575
Tr 84756 56110 120885
Tr 8708 30640 53688
Tr 108653 108652 127069
Tr 55880 126072 133047
Tr 112876 143438 113034
Tr 13768 110453 140111
Tr 45385 4451 126742
Tr 92562 112266 119576
Tr 127816 77126 107624
Tr 143229 135604 135603
Tr 131239 82438 66956
Tr 103592 117256 83095
Tr 137241 106422 109407
Tr 102710 130524 102709
Tr 92525 12586 114154
Tr 51892 24206 24207
Tr 27029 58826 99803
Tr 11628 91821 11631
Tr 52768 119454 133055
Tr 89366 89365 62347
Tr 83666 112232 73515
Tr 93830 92644 135263
Tr 135998 55082 75151
Tr 96127 23723 94109
Tr 54594 78195 144451
Tr 81977 85976 42672
Tr 144146 130303 62163
Tr 24986 24984 70507
Tr 62900 97598 74877
Tr 2737 2738 86304
Tr 130514 130513 59044
Tr 47209 133070 100893
Tr 142860 92015 94810
Tr 106214 120437 120439
Tr 107653 66382 110621
Tr 136026 75353 81468
Tr 40169 133363 133364
Tr 19624 86812 121063
Tr 48724 38623 9663
Tr 118631 134362 118632
Tr 13709 118158 13708
Tr 11285 11286 45409
Tr 58637 33093 33094
Tr 136599 136600 136601
Tr 134035 134034 17262
Tr 57557 135883 126627
Tr 136652 112433 1022
Tr 109673 73905 20771
Tr 51674 39359 51673
Tr 54589 95957 11752
Tr 131684 20944 110707
Tr 20818 142053 111947
Tr 77263 136563 50308
Tr 117267 128177 89241
Tr 91285 91286 100414
Tr 129057 131035 136138
Tr 136261 86303 134217
Tr 112686 123478 134626
Tr 138795 133241 136894
Tr 132813 44833 14962
Tr 21309 130350 21307
Tr 118269 112807 136277
Tr 74262 73285 37935
Tr 3248 102073 3247
Tr 54861 23309 6474
Tr 129956 98987 113531
Tr 75311 126373 121318
Tr 29361 42067 42070
Tr 98101 64481 10447
Tr 71139 128052 77659
Tr 17689 122018 113435
Tr 136587 127320 140914
Tr 58718 62556 65329
Tr 145745 33662 144023
Tr 140106 84610 108356
Tr 47813 43798 47812
Tr 21308 61353 61354
Tr 53784 6091 37921
Tr 132671 112518 19043
Tr 120725 143921 104653
Tr 21099 2878 34836
Tr 96035 138180 136797
Tr 36758 17370 17371
Tr 115102 86965 86966
Tr 135993 133770 141987
Tr 126604 107301 2265
Tr 94681 117966 147426
Tr 133114 112859 76253
Tr 110477 90566 129931
Tr 141584 141585 84535
Tr 86236 63891 108206
Tr 114721 96969 114723
Tr 72442 9990 54788
Tr 11286 64754 45409
Tr 76869 139827 14000
Tr 21642 102477 21644
Tr 134054 140156 140330
Tr 131323 45759 125112
Tr 130177 3417 125394
Tr 116716 33538 131039
Tr 31152 52265 138836
Tr 120586 140734 74735
Tr 146488 145264 8117
Tr 45690 107135 77805
Tr 133136 133137 32617
Tr 44939 14976 54838
Tr 68557 62058 101880
Tr 133141 39292 133142
Tr 131695 131696 107474
Tr 94418 123437 123438
Tr 2418 137792 76539
Tr 63211 66642 121111
Tr 143076 29058 50771
Tr 69758 122808 122809
Tr 146112 120027 5411
Tr 73203 27724 27726
Tr 40119 47759 131947
Tr 54463 37944 133146
Tr 77588 20861 71974
Tr 95915 65196 124855
Tr 132814 117982 117981
Tr 62058 139742 101880
Tr 39436 112489 40024
Tr 109464 63698 140199
Tr 62855 36555 62854
Tr 91401 140537 1281
Tr 40131 129899 40130
Tr 464 463 465
Tr 91819 125723 91817
Tr 61205 4436 4433
Tr 71453 71455 96668
Tr 99056 48343 48342
Tr 135555 129052 108371
Tr 130263 135498 130262
Tr 43361 43362 34635
Tr 60570 139391 140661
Tr 96165 14647 96166
Tr 26705 106672 126033
Tr 140666 70928 83510
Tr 88859 130082 119726
Tr 27268 82059 82171
Tr 123723 86358 96316
Tr 98430 6727 113279
Tr 6233 50018 6234
Tr 73031 139381 106585
Tr 98456 50613 33359
Tr 133179 39283 114594
Tr 127693 35612 10087
Tr 123594 111720 133184
Tr 45702 31765 88819
Tr 40798 72922 121892
Tr 108039 20819 105609
Tr 131253 54132 54131
Tr 131996 129030 95591
Tr 28158 29615 28159
Tr 107991 111068 90270
Tr 44301 121827 31788
Tr 115575 64735 97600
Tr 111218 119433 62780
Tr 8028 133197 133198
Tr 88353 8359 49811
Tr 109452 79170 102963
Tr 141736 143690 143691
Tr 129403 134987 129404
Tr 132274 133383 128475
Tr 59518 12667 127766
Tr 123954 33746 116558
Tr 38248 117600 132235
Tr 132988 131416 6560
Tr 106079 19351 58914
Tr 4710 83372 103666
Tr 82235 48430 82234
Tr 104199 133213 133212
Tr 142485 129252 142486
Tr 14917 14916 117481
Tr 147531 144291 140328
Tr 57055 99877 136926
Tr 94283 12826 12823
Tr 40305 77472 124622
Tr 92243 106780 88435
Tr 87419 30651 87418
Tr 90906 129452 107688
Tr 114869 68245 50761
Tr 95336 58780 134079
Tr 128160 103746 64742
Tr 31290 133228 112870
Tr 145579 5240 107819
Tr 100495 122674 35040
Tr 550 133960 100811
Tr 35621 127196 123782
Tr 147377 81196 81195
Tr 125792 39232 98698
Tr 98103 100576 134396
Tr 58768 45608 45607
Tr 126102 108291 106127
Tr 52580 31393 31390
Tr 9996 142765 45691
Tr 104202 104250 133234
Tr 123349 10528 81827
Tr 106528 48289 137623
Tr 11358 26324 26322
Tr 126672 61213 126673
Tr 14557 13133 99841
Tr 106679 104154 15003
Tr 126746 100070 126747
Tr 139838 41667 41668
Tr 17409 25236 25233
Tr 53292 74418 49690
Tr 57545 57546 141954
Tr 92949 82544 110019
Tr 133995 8195 7849
Tr 72112 3107 72110
Tr 100427 140538 54846
Tr 28549 124033 95541
Tr 1530 1529 133831
Tr 118523 140522 134374
Tr 21923 21924 133024
Tr 129127 132228 73457
Tr 50838 134361 129829
Tr 117645 133260 133261
Tr 133264 133265 7343
Tr 101619 83716 133267
Tr 84755 84754 23870
Tr 106663 15103 109037
Tr 146018 98252 100816
Tr 107991 90270 90269
Tr 21988 137539 21987
Tr 140189 115983 140190
Tr 54548 146385 147026
Tr 65745 65743 133279
Tr 106010 106008 92829
Tr 111974 118298 129008
Tr 5534 5536 81230
Tr 55086 82387 55087
Tr 125419 137799 103021
Tr 125335 87262 50449
Tr 104311 91822 104310
Tr 26420 124939 73856
Tr 139588 74736 139589
Tr 85861 85862 130924
Tr 80384 51436 18735
Tr 41446 17897 17895
Tr 129074 28539 49428
Tr 31144 74479 74480
Tr 121556 86991 78538
Tr 133740 64108 75930
Tr 27398 130099 140197
Tr 130967 55710 9376
Tr 72112 137523 127266
Tr 26559 109828 26557
Tr 131711 131712 131713
Tr 67727 67729 67728
Tr 140931 136580 136581
Tr 131637 118529 139082
Tr 22459 22462 17122
Tr 134383 69800 69799
Tr 115540 86905 134391
Tr 141913 115570 48561
Tr 142473 138055 82775
Tr 128922 139199 139200
Tr 87539 138575 63331
Tr 52766 134133 78970
Tr 141866 135002 140751
Tr 135389 126628 29690
Tr 2761 69409 17610
Tr 129538 80797 92678
Tr 131264 37503 18891
Tr 85143 28215 96396
Tr 6243 55983 6241
Tr 67186 67183 126528
Tr 92649 127247 14100
Tr 98869 115489 35742
Tr 63396 78175 42788
Tr 75182 130523 75183
Tr 86574 132841 45446
Tr 88089 101742 120520
Tr 46777 88228 34916
Tr 90729 90728 113037
Tr 31260 142580 145956
Tr 132069 132070 23871
Tr 80251 138790 63448
Tr 102327 102328 33834
Tr 122642 116358 52792
Tr 117207 137712 5884
Tr 132998 85772 44302
Tr 46789 112388 103608
Tr 44741 44742 51290
Tr 51301 92009 125489
Tr 141954 120174 2028
Tr 40671 40669 20400
Tr 138604 112469 135889
Tr 7614 7612 138879
Tr 128451 126046 126045
Tr 104745 69172 44121
Tr 139777 140798 125973
Tr 44037 33276 35389
Tr 146549 105834 146546
Tr 8788 104148 8785
Tr 133375 133377 133378
Tr 18164 18162 84742
Tr 87221 108659 133379
Tr 103784 63476 63475
Tr 44549 23541 44551
Tr 113951 23686 86328
Tr 103981 40092 97588
Tr 117008 104608 69093
Tr 68871 132135 101354
Tr 85104 42384 85105
Tr 127923 66194 66195
Tr 39878 11266 55359
Tr 44637 41063 41062
Tr 34631 44007 57508
Tr 80625 92126 55120
Tr 80905 68620 80906
Tr 134885 111829 11734
Tr 124678 3985 5015
Tr 126326 129957 133660
Tr 88445 141109 13661
Tr 56153 51904 46112
Tr 139537 139536 59316
Tr 94678 133424 124063
Tr 132880 72105 46849
Tr 144199 16139 16138
Tr 85602 25755 25753
Tr 139233 125346 64696
Tr 137586 105709 107715
Tr 102928 89354 27434
Tr 129921 137007 68068
Tr 12070 75430 75431
Tr 134959 9108 9106
Tr 144279 70370 146888
Tr 106797 106799 142192
Tr 107090 137655 16493
Tr 110478 34407 34406
Tr 55154 137712 117207
Tr 130015 130367 81214
Tr 123522 130207 130410
Tr 15540 133419 77414
Tr 130120 130123 130121
Tr 142716 38604 127833
Tr 133426 110325 101490
Tr 132992 65839 90004
Tr 108318 129926 129927
Tr 123986 62590 62589
Tr 43718 29956 34508
Tr 39793 127424 146107
Tr 133437 44544 133438
Tr 137173 143141 112045
Tr 36118 99888 120957
Tr 123404 77133 123405
Tr 104571 117913 123411
Tr 7499 6471 7496
Tr 130559 24044 130560
Tr 31567 86261 31566
Tr 83038 142596 117529
Tr 16490 16493 136284
Tr 102645 69019 69020
Tr 96084 75578 109493
Tr 115634 147313 30229
Tr 137287 141090 92329
Tr 35624 35621 43640
Tr 122026 87816 100118
Tr 43502 99408 142400
Tr 134296 91097 134297
Tr 135455 135977 90284
Tr 136477 113006 136639
Tr 88853 67337 115105
Tr 82218 120180 65382
Tr 133461 39105 119256
Tr 89590 16075 133464
Tr 144657 109211 40873
Tr 80854 84537 133470
Tr 80368 29524 80369
Tr 5207 100124 103098
Tr 146893 60424 128842
Tr 1927 98866 45302
Tr 90799 134635 77656
Tr 28541 63865 125141
Tr 139627 10765 64451
Tr 16159 123617 114476
Tr 111004 124884 114895
Tr 91054 133482 91055
Tr 95506 75455 122061
Tr 30334 108546 51017
Tr 135258 27044 79763
Tr 5112 131416 96492
Tr 133486 113026 113027
Tr 142023 29713 141878
Tr 131557 122336 136888
Tr 11826 103601 139162
Tr 26969 39734 12421
Tr 137467 136204 146405
Tr 134176 134175 44938
Tr 140029 61404 61403
Tr 10754 132263 130763
Tr 110706 132917 79194
Tr 1488 1491 1490
Tr 25521 42873 36886
Tr 23486 23487 87905
Tr 120665 28350 81401
Tr 63860 133504 24915
Tr 58566 58568 130399
Tr 147054 13370 46029
Tr 132946 109483 126741
Tr 147422 147426 117966
Tr 132245 132244 121678
Tr 133510 44595 44593
Tr 40074 104642 102128
Tr 129822 90284 31970
Tr 136452 126124 18106
Tr 59001 39249 20819
Tr 19396 59829 19394
Tr 56403 70028 101037
Tr 8991 29136 33840
Tr 107118 147341 3266
Tr 26524 43138 139602
Tr 4546 40888 4547
Tr 32034 32036 22241
Tr 34617 34616 3792
Tr 7580 27266 27820
Tr 99482 2929 133525
Tr 32706 58235 78107
Tr 133527 133526 131425
Tr 141931 130405 147084
Tr 135447 135448 59869
Tr 15618 69695 85077
Tr 52127 48852 37244
Tr 30444 60908 30446
Tr 17311 30867 30866
Tr 24616 15870 109661
Tr 67392 112033 78112
Tr 133627 120038 118656
Tr 6145 6144 133548
Tr 73372 82659 139437
Tr 85652 116170 132724
Tr 12480 122970 70752
Tr 67040 147334 47660
Tr 89827 141344 25937
Tr 141432 141431 141433
Tr 125212 74933 62981
Tr 87221 87222 63944
Tr 39001 93744 48083
Tr 68752 84653 98623
Tr 14916 73630 123917
Tr 133817 139173 113284
Tr 76261 63891 86236
Tr 144806 130163 143498
Tr 39897 116049 117104
Tr 58305 49003 50994
Tr 34982 133574 133575
Tr 94838 140155 94837
Tr 133874 101119 101118
Tr 109314 127406 9134
Tr 34964 94476 128688
Tr 146720 96604 146945
Tr 35667 57122 92092
Tr 70750 136427 136426
Tr 78934 137974 135293
Tr 129414 132388 80607
Tr 120503 119988 125201
Tr 48913 78508 83031
Tr 119228 100003 125897
Tr 25553 133581 133582
Tr 133584 62239 89463
Tr 123057 43043 85134
Tr 112436 104000 37174
Tr 15921 136902 120655
Tr 132802 32778 32775
Tr 98078 101318 101320
Tr 104885 77632 131777
Tr 133716 133717 133718
Tr 13333 13334 60497
Tr 18875 83830 83832
Tr 133596 105518 127382
Tr 97645 125302 141934
Tr 144358 143265 136107
Tr 128394 96177 142719
Tr 144280 107091 85231
Tr 44782 102152 5997
Tr 63255 63253 2423
Tr 80521 56405 80520
Tr 50383 63408 133604
Tr 116023 129996 16477
Tr 39280 67560 146740
Tr 9676 51334 9677
Tr 135008 104767 70358
Tr 64105 64104 133645
Tr 38762 138780 101692
Tr 10280 40745 40743
Tr 112170 6954 14182
Tr 55496 29068 70251
Tr 74496 74497 132883
Tr 53730 143991 126798
Tr 59939 105166 105164
Tr 113771 129300 139130
Tr 16875 16874 3011
Tr 115201 137339 122474
Tr 130725 130726 118538
Tr 75718 131402 75716
Tr 108420 139610 100072
Tr 91943 130746 26184
Tr 11786 126483 11788
Tr 137348 127646 91078
Tr 24746 24748 81345
Tr 106790 53755 135373
Tr 45111 45109 65277
Tr 70840 70839 50860
Tr 11106 133637 87548
Tr 66220 63120 53638
Tr 28856 36233 36231
Tr 97653 6172 37050
Tr 132124 133851 134026
Tr 64105 133645 19639
Tr 76711 143002 129742
Tr 47714 128987 146261
Tr 81206 9574 86274
Tr 38212 38214 2827
Tr 136838 136837 94263
Tr 43862 57538 57539
Tr 118753 24057 130793
Tr 24480 129488 120499
Tr 69835 126605 102146
Tr 135023 63301 107210
Tr 123766 70886 142232
Tr 132048 132049 63553
Tr 72559 68015 72560
Tr 82734 89080 80636
Tr 29266 14926 19692
Tr 94801 94803 93472
Tr 63605 138953 99048
Tr 25686 25684 101418
Tr 43824 114318 60726
Tr 79818 101337 79820
Tr 25891 44251 25892
Tr 111258 4735 97805
Tr 102181 59396 132446
Tr 20411 127438 128603
Tr 128185 124479 80784
Tr 81250 50180 130004
Tr 98573 19668 128626
Tr 133686 133685 133687
Tr 43294 145942 143010
Tr 93434 24272 24271
Tr 123374 27742 27744
Tr 75394 146579 138994
Tr 1341 24271 24272
Tr 75495 143222 132358
Tr 72858 106923 83567
Tr 140502 75505 113911
Tr 136521 27260 114876
Tr 137942 26438 61278
Tr 92562 63950 112266
Tr 95193 64317 99375
Tr 127081 27627 118640
Tr 116 86443 114082
Tr 122188 115006 130839
Tr 17556 54542 14904
Tr 138205 86210 57103
Tr 133490 133492 133491
Tr 116433 56514 59765
Tr 64447 140213 117511
Tr 137858 116124 100980
Tr 2367 102705 102706
Tr 114314 135878 118260
Tr 89291 86576 147567
Tr 104650 1922 42397
Tr 93733 139790 115090
Tr 77617 77616 143673
Tr 83319 61369 112489
Tr 120176 76866 139281
Tr 93686 22776 82887
Tr 3108 11057 72110
Tr 61832 35866 66375
Tr 126413 73860 126414
Tr 98749 140445 87095
Tr 143463 34640 34637
Tr 139658 111809 114521
Tr 44742 139307 143308
Tr 33565 73388 73389
Tr 94561 107667 51732
Tr 141092 130039 130040
Tr 84653 22621 134164
Tr 39635 119584 99753
Tr 140323 113250 140322
Tr 17359 111156 17360
Tr 138340 86536 136861
Tr 45740 52295 144219
Tr 132102 133732 25484
Tr 133734 133733 133735
Tr 117265 127702 118990
Tr 62191 88733 115149
Tr 141115 118846 130942
Tr 57438 57439 91555
Tr 96856 83304 51832
Tr 133132 127988 136366
Tr 120350 120349 143372
Tr 128625 39598 128627
Tr 118187 118188 107380
Tr 120117 113063 137192
Tr 39 5407 5408
Tr 28862 91738 107204
Tr 133748 133747 38289
Tr 113641 136197 111276
Tr 78767 106412 103487
Tr 133750 133752 129958
Tr 144283 125473 126249
Tr 16845 70809 95814
Tr 19840 79666 79668
Tr 74625 107707 123459
Tr 91834 137145 63644
Tr 104419 131078 56675
Tr 32552 32555 38866
Tr 115870 106233 112523
Tr 75723 92074 35376
Tr 134164 90989 98623
Tr 132033 114725 132034
Tr 134058 38760 38762
Tr 109240 106599 134358
Tr 52104 2908 95128
Tr 65862 98178 14440
Tr 133774 87083 83591
Tr 108777 121733 108776
Tr 96734 133776 96733
Tr 98447 139628 63491
Tr 124402 20280 48041
Tr 61504 4420 43822
Tr 75910 147195 75911
Tr 117415 10453 10452
Tr 138177 52905 146262
Tr 134771 98968 125360
Tr 45449 67094 121591
Tr 68572 74730 74731
Tr 107798 108841 82358
Tr 48443 92625 616
Tr 104262 125592 55192
Tr 134351 134350 104676
Tr 127720 105370 105369
Tr 10602 6504 6506
Tr 42398 30662 30663
Tr 74835 74836 41087
Tr 110385 81845 118594
Tr 94143 88426 28903
Tr 136425 76147 144438
Tr 34782 88494 113648
Tr 144552 99441 120350
Tr 104524 44037 75681
Tr 111217 106750 91712
Tr 146922 128512 119699
Tr 982 107221 107222
Tr 7428 89086 7430
Tr 126926 135344 94989
Tr 64720 118007 52441
Tr 96759 133805 133804
Tr 144556 120142 111158
Tr 101859 20459 20460
Tr 89267 80520 101129
Tr 132570 141305 16190
Tr 122435 132774 75904
Tr 142144 97554 97555
Tr 97754 28818 19844
Tr 100964 135244 123749
Tr 47604 117655 35336
Tr 109240 134358 129617
Tr 139909 92094 122974
Tr 54836 86350 14977
Tr 87640 105463 97732
Tr 111660 141198 143651
Tr 127151 101713 127152
Tr 61097 61095 36354
Tr 28403 28404 17179
Tr 76652 131894 91034
Tr 44287 44917 44285
Tr 9765 107801 134954
Tr 78453 133855 133856
Tr 67118 92024 67117
Tr 131981 131982 131983
Tr 37984 138970 37986
Tr 106413 129321 103487
Tr 55646 133867 119604
Tr 132902 120928 27943
Tr 84093 16821 73330
Tr 10353 48580 112313
Tr 93591 138953 63603
Tr 131209 130978 12061
Tr 139903 67152 67153
Tr 130842 107921 130843
Tr 147213 34325 143085
Tr 146159 112767 112766
Tr 121443 121444 137482
Tr 24057 86705 24059
Tr 1600 1603 66045
Tr 69802 147424 65552
Tr 132736 141748 137388
Tr 130235 130238 133880
Tr 118897 58782 110196
Tr 28822 28823 46915
Tr 67718 147300 50042
Tr 121165 135649 135650
Tr 116155 55316 55317
Tr 127165 126866 116603
Tr 127368 40532 133890
Tr 142177 34825 34823
Tr 133892 133893 110667
Tr 114795 75081 133896
Tr 12876 12403 12877
Tr 68194 15734 15732
Tr 142892 8258 97257
Tr 102344 142766 102343
Tr 85535 52303 81468
Tr 134337 106937 129609
Tr 70107 140307 129043
Tr 40828 117951 134340
Tr 28491 135564 48773
Tr 63350 14601 130476
Tr 75505 75503 113911
Tr 52828 84888 115214
Tr 70132 135730 3146
Tr 127131 89530 121567
Tr 114893 92531 78595
Tr 116371 84753 132913
Tr 64415 10628 46671
Tr 7048 7049 47033
Tr 135308 128704 135309
Tr 114482 113800 98034
Tr 121669 108663 44748
Tr 24040 24039 128327
Tr 132058 96525 136083
Tr 133935 116480 133936
Tr 63217 59755 26382
Tr 128559 111906 128558
Tr 4221 22105 22106
Tr 129734 144541 145395
Tr 63573 63574 134083
Tr 56758 56756 138576
Tr 6803 128124 80622
Tr 128958 55181 55182
Tr 142666 123576 72226
Tr 116963 129677 143175
Tr 31709 104955 107593
Tr 121548 275 45791
Tr 73371 82659 73372
Tr 102118 52270 102246
Tr 133633 60903 60904
Tr 77679 141938 74790
Tr 73302 497 79222
Tr 144104 129752 124296
Tr 7139 7140 7141
Tr 72799 83109 72798
Tr 53311 67757 125889
Tr 127424 63201 114185
Tr 119997 119017 101037
Tr 53970 13285 12400
Tr 31391 69786 98003
Tr 46958 59051 62777
Tr 51786 130071 130070
Tr 93411 131884 3754
Tr 59062 78589 13366
Tr 40031 131665 40032
Tr 43489 43488 128208
Tr 9558 117369 117368
Tr 67092 118904 95217
Tr 125396 124389 135551
Tr 16525 67244 86239
Tr 53037 71406 60227
Tr 138699 138698 138700
Tr 107189 102285 78794
Tr 39763 39764 85890
Tr 137033 113251 104296
Tr 136500 146235 134912
Tr 132010 144069 26553
Tr 56197 67280 133108
Tr 71416 120949 130241
Tr 147524 130604 125459
Tr 53712 74539 53711
Tr 134002 45933 134003
Tr 44783 64198 73822
Tr 141370 110607 75684
Tr 106279 129913 129501
Tr 33413 52312 33412
Tr 79213 128718 124374
Tr 60421 60423 127718
Tr 85722 133815 91791
Tr 64311 132377 99806
Tr 27263 116397 36669
Tr 134021 134022 134023
Tr 140715 26129 26130
Tr 899 39105 902
Tr 138201 125445 87955
Tr 34363 140955 100676
Tr 35222 59870 46937
Tr 129727 96352 109381
Tr 38283 48319 38284
Tr 69800 129640 15393
Tr 97948 97949 133124
Tr 122405 108668 108667
Tr 21842 58322 145147
Tr 3931 131822 98076
Tr 60909 81524 60908
Tr 27876 136360 140306
Tr 122650 121984 76142
Tr 134217 86303 86304
Tr 112281 131865 41405
Tr 138679 92840 90227
Tr 127697 101743 40438
Tr 112317 60238 91920
Tr 134058 19861 38760
Tr 138583 102670 139909
Tr 84547 96443 114711
Tr 26681 26683 48858
Tr 142697 140769 143313
Tr 105821 4493 4494
Tr 130331 54548 147026
Tr 122040 129954 129953
Tr 91845 91844 113491
Tr 131552 95560 97975
Tr 106210 47629 110373
Tr 110644 58232 133163
Tr 106142 80213 74980
Tr 32406 89122 126326
Tr 82377 82378 130389
Tr 141305 130373 138622
Tr 135673 90620 135674
Tr 106932 132347 132454
Tr 71411 140786 140787
Tr 25318 42519 72845
Tr 70507 111503 111504
Tr 79551 76289 17823
Tr 32305 134088 91187
Tr 98347 147471 12527
Tr 114761 122295 122924
Tr 53535 95242 95240
Tr 45906 43904 45075
Tr 138783 138189 80736
Tr 126434 64079 57785
Tr 131845 131846 137978
Tr 41668 139837 139838
Tr 108896 136230 111635
Tr 58405 40431 42686
Tr 134705 134707 71974
Tr 139220 67072 112028
Tr 142992 138957 57315
Tr 18664 18662 130360
Tr 5732 23274 51364
Tr 55114 132795 69261
Tr 40578 82892 33810
Tr 107769 142555 120754
Tr 28061 86996 15345
Tr 92134 112024 117621
Tr 134121 83486 109707
Tr 6153 99812 6155
Tr 57069 4215 4212
Tr 140782 145417 12064
Tr 134123 121027 85456
Tr 313 23767 23242
Tr 142662 64343 141341
Tr 35360 46485 32703
Tr 88017 88201 115334
Tr 49526 108620 71672
Tr 89728 58900 15305
Tr 135511 5723 72350
Tr 92111 128060 27987
Tr 144304 1628 1629
Tr 115376 61030 73488
Tr 99233 50956 98175
Tr 133256 141761 133485
Tr 27921 67393 67395
Tr 133544 107358 103957
Tr 97378 104397 89735
Tr 111602 35259 48986
Tr 123488 134158 111632
Tr 135508 17701 137742
Tr 134166 105451 25138
Tr 50647 43749 48641
Tr 144942 122198 144166
Tr 41670 132914 41668
Tr 69181 77227 145621
Tr 101982 77204 65688
Tr 37526 37525 76536
Tr 124802 67233 67231
Tr 134352 10132 101558
Tr 100720 39436 40024
Tr 141653 144150 57749
Tr 131616 94978 30641
Tr 104224 98627 104199
Tr 16038 57751 57752
Tr 134188 106794 118374
Tr 122997 141111 140356
Tr 80808 134197 131080
Tr 31534 131930 31535
Tr 101950 134199 101951
Tr 10600 10601 96244
Tr 123269 88868 123271
Tr 115684 138100 138101
Tr 125748 141367 90820
Tr 137569 106247 106246
Tr 112839 129175 132592
Tr 84461 138342 108263
Tr 121185 145934 35841
Tr 137326 11233 39999
Tr 77573 123010 88490
Tr 100513 109707 93436
Tr 74593 110029 110031
Tr 2010 134210 130628
Tr 82759 132775 75557
Tr 110870 51863 51862
Tr 53032 39855 3845
Tr 50205 72962 125745
Tr 63329 79240 63328
Tr 58490 121183 58491
Tr 11792 114129 130516
Tr 140235 140237 129523
Tr 60231 28118 28119
Tr 77710 85357 85358
Tr 86841 80590 12836
Tr 132767 15253 15256
Tr 30678 128366 123065
Tr 134392 132621 98608
Tr 133391 106170 70535
Tr 111301 48162 137428
Tr 18513 139098 126893
Tr 46168 94169 46167
Tr 103619 104446 135126
Tr 142992 57315 115799
Tr 18527 93532 93531
Tr 125322 114990 119203
Tr 134236 134237 121344
Tr 123884 95088 102059
Tr 109991 109992 71610
Tr 138897 132096 99083
Tr 6093 80340 75544
Tr 138707 122758 122759
Tr 142953 97114 121399
Tr 26416 144072 103358
Tr 145211 142335 124764
Tr 134537 56653 66141
Tr 115940 115939 12848
Tr 140835 78400 13241
Tr 18246 11552 35520
Tr 114359 114360 127991
Tr 86328 37042 113952
Tr 142668 29970 46790
Tr 90442 5290 90363
Tr 120883 103899 103897
Tr 130231 114230 110465
Tr 9605 99688 133927
Tr 134177 4945 125815
Tr 125035 47619 118191
Tr 93419 45827 45828
Tr 66088 75582 83369
Tr 136498 138338 17680
Tr 101246 139107 82701
Tr 46833 30854 46834
Tr 77163 139313 77164
Tr 73632 115239 67018
Tr 69048 140073 127790
Tr 107839 107840 46593
Tr 140669 140434 108432
Tr 21827 83670 21825
Tr 34154 135124 29803
Tr 134823 138774 134821
Tr 134647 134649 134648
Tr 119109 133323 128855
Tr 132034 114725 118323
Tr 52668 135925 52666
Tr 90582 59687 90581
Tr 130933 130934 106350
Tr 22522 41148 23075
Tr 58501 13153 13154
Tr 75810 116080 128452
Tr 118228 55733 10738
Tr 82271 130182 127302
Tr 106755 111753 134325
Tr 113355 95555 89441
Tr 28118 125863 98552
Tr 74741 119832 116954
Tr 57110 126304 134330
Tr 94408 8467 144276
Tr 125007 5080 125005
Tr 79513 93262 39635
Tr 135929 106044 74228
Tr 145609 24992 116142
Tr 58455 91349 77675
Tr 131513 107247 130814
Tr 21894 57348 85230
Tr 87082 73071 87083
Tr 55575 24764 143939
Tr 91482 38134 66962
Tr 4783 85169 79012
Tr 108699 39647 77264
Tr 7948 143012 121256
Tr 92331 44106 44107
Tr 117429 134355 68739
Tr 17772 60159 47295
Tr 40720 59909 74874
Tr 72478 94584 43752
Tr 64181 66822 64182
Tr 106918 104703 141348
Tr 140519 76237 140520
Tr 147517 103422 138687
Tr 117214 31234 141279
Tr 53867 38330 35808
Tr 134875 134876 44178
Tr 133457 132998 82455
Tr 141003 74913 136637
Tr 135761 69518 125255
Tr 10439 147538 64187
Tr 88237 88239 139555
Tr 138243 136420 42302
Tr 18801 118855 8547
Tr 99380 134387 134388
Tr 90018 131319 127648
Tr 116831 86230 86231
Tr 18249 12658 36350
Tr 134393 4878 134394
Tr 56263 69699 18949
Tr 124282 76574 99319
Tr 74506 139232 41465
Tr 90086 86576 60615
Tr 133847 123614 142099
Tr 34533 79551 71362
Tr 75758 45777 4575
Tr 120965 135101 39122
Tr 135504 135505 135643
Tr 48317 101054 125504
Tr 47990 132907 127165
Tr 15509 117765 130456
Tr 84125 134413 134414
Tr 5208 5209 22774
Tr 127795 62177 95636
Tr 97072 130188 130189
Tr 104128 118783 32113
Tr 100947 100946 117781
Tr 85214 68659 139032
Tr 143394 70773 70774
Tr 27825 31022 136488
Tr 104953 30529 71322
Tr 44253 126192 134693
Tr 61362 131571 141188
Tr 98893 143052 32778
Tr 142994 118505 66262
Tr 5527 50771 29058
Tr 34299 14734 16723
Tr 111595 33598 33601
Tr 88525 137581 67698
Tr 116740 70507 77886
Tr 113493 100157 104101
Tr 25684 111702 119452
Tr 121436 100965 134559
Tr 119109 128855 120920
Tr 5289 49396 97164
Tr 137640 104703 119724
Tr 140486 111660 140487
Tr 144245 54716 49778
Tr 85192 134600 38511
Tr 17094 38974 17096
Tr 132155 119748 125257
Tr 121107 102401 102400
Tr 48794 77602 134447
Tr 61263 127751 23400
Tr 110944 144737 138420
Tr 121640 69707 69708
Tr 13294 141694 13296
Tr 130869 104311 146870
Tr 81800 92403 146146
Tr 106881 134465 134463
Tr 99457 136065 118972
Tr 90439 116011 47235
Tr 40201 4015 16731
Tr 138598 138597 76213
Tr 130541 141095 84834
Tr 59365 142195 146115
Tr 126835 86166 112319
Tr 132585 114412 134474
Tr 10073 18582 50681
Tr 34302 56206 77660
Tr 34302 16726 56206
Tr 50742 144179 54377
Tr 94840 19805 119369
Tr 90804 87406 131219
Tr 5659 11786 123684
Tr 85082 32055 56491
Tr 69928 46716 64639
Tr 22391 57719 114403
Tr 37296 125604 14683
Tr 49300 81823 128256
Tr 26382 59755 26381
Tr 48319 1135 124726
Tr 131370 140403 53622
Tr 83825 88885 25584
Tr 42393 81497 135696
Tr 66356 144306 25400
Tr 129919 129920 113980
Tr 89461 86404 132914
Tr 118326 9165 134505
Tr 139498 69789 18955
Tr 29667 46763 46764
Tr 62400 84781 132106
Tr 56704 110014 99630
Tr 81129 67173 67176
Tr 44702 134512 117986
Tr 39565 80022 99820
Tr 140842 133491 140843
Tr 69396 6054 6055
Tr 67263 94239 28080
Tr 118934 118935 26741
Tr 104017 58236 104018
Tr 102428 85443 102430
Tr 134497 142214 127469
Tr 10649 129827 75229
Tr 42539 113634 42540
Tr 118858 65086 108757
Tr 19489 19487 17700
Tr 3971 109204 3970
Tr 109269 35358 56743
Tr 105472 123888 141591
Tr 137702 118841 136295
Tr 70293 88214 92779
Tr 147081 106985 35260
Tr 122830 134536 134535
Tr 129224 37669 129225
Tr 139844 52087 9599
Tr 63882 63881 119770
Tr 136363 144248 144249
Tr 141650 144218 141651
Tr 147140 112940 43303
Tr 104486 132795 103246
Tr 22711 25356 110498
Tr 146873 134399 133126
Tr 110498 25356 15850
Tr 130030 81734 77642
Tr 86839 118726 122620
Tr 146574 145107 145105
Tr 127422 119643 137418
Tr 121018 134567 134568
Tr 133026 42078 42076
Tr 138699 22590 89757
Tr 67881 67883 29604
Tr 46029 124350 138774
Tr 142029 70419 70418
Tr 747 95782 750
Tr 45383 1464 71784
Tr 123733 126954 138535
Tr 57503 70551 122995
Tr 128897 28294 130800
Tr 70525 146606 19188
Tr 114435 135927 69990
Tr 34023 133878 127998
Tr 134592 134591 86951
Tr 101812 101293 123289
Tr 134450 77753 39349
Tr 90745 78538 78539
Tr 64813 137636 124983
Tr 32261 62140 32258
Tr 99868 137541 118253
Tr 16368 12012 16366
Tr 20365 121951 122035
Tr 16243 92331 38902
Tr 146733 103980 141554
Tr 19049 61315 142585
Tr 4837 136168 37834
Tr 121871 106239 121241
Tr 142841 70910 117765
Tr 62775 77456 99435
Tr 83597 95345 83595
Tr 88946 134610 62999
Tr 108688 139629 102925
Tr 103445 103447 140768
Tr 107809 129005 139586
Tr 138511 140759 64017
Tr 131012 135605 94477
Tr 113951 113952 132278
Tr 141432 141433 31526
Tr 147221 67096 114965
Tr 100148 36078 147303
Tr 1488 1490 52040
Tr 107533 143302 143303
Tr 81734 68389 78843
Tr 143027 27050 118647
Tr 130004 50183 134620
Tr 41029 107596 135361
Tr 91599 145261 141607
Tr 51159 5720 5721
Tr 66645 71544 66644
Tr 122114 38607 110225
Tr 116054 134629 38216
Tr 126354 92040 82565
Tr 48319 123620 85659
Tr 107232 107231 134634
Tr 139980 76916 139979
Tr 28912 40698 57041
Tr 90620 139954 110895
Tr 94947 72127 63965
Tr 74995 133829 133828
Tr 122030 121232 122029
Tr 111195 134657 101202
Tr 78798 83385 1950
Tr 69023 134660 104152
Tr 66294 70298 97602
Tr 141988 101800 77524
Tr 7747 7745 7746
Tr 14585 124295 133073
Tr 8768 57049 98868
Tr 135486 133933 26428
Tr 75684 26955 74798
Tr 77779 122471 68753
Tr 3575 6434 43598
Tr 29578 110699 123982
Tr 103530 144290 128629
Tr 140586 87533 136675
Tr 105441 133065 58122
Tr 118590 136963 130467
Tr 99682 26556 136552
Tr 49431 113497 112890
Tr 127619 1423 124839
Tr 134699 104151 66958
Tr 39003 85691 48084
Tr 105402 35605 97220
Tr 108064 124799 108063
Tr 126330 139488 116592
Tr 147284 134339 77186
Tr 36986 144866 144020
Tr 97819 142292 50234
Tr 117082 104610 108446
Tr 49656 40510 112070
Tr 63861 56605 134709
Tr 96651 86924 86923
Tr 57491 95696 99285
Tr 113251 113070 113068
Tr 30320 107713 130740
Tr 81017 116217 102359
Tr 34552 17133 34554
Tr 61522 89374 61524
Tr 20703 96664 20704
Tr 135040 133451 137958
Tr 140368 110809 19062
Tr 101761 140199 63697
Tr 140120 144459 144866
Tr 74342 124687 82457
Tr 35259 86519 125406
Tr 35259 125406 8321
Tr 121335 140315 121336
Tr 122595 91474 50355
Tr 116317 135696 72433
Tr 117957 71430 135499
Tr 138475 123329 17403
Tr 117865 134007 41735
Tr 18946 87652 140518
Tr 87023 63908 107939
Tr 51381 127514 47842
Tr 100636 146117 92427
Tr 112388 70051 103608
Tr 119196 118744 124913
Tr 125368 83096 132681
Tr 52445 31189 31190
Tr 118900 96324 61309
Tr 34533 71362 34534
Tr 89113 132891 133600
Tr 128126 134770 128124
Tr 5070 135786 125262
Tr 100305 29365 53620
Tr 2250 129792 112057
Tr 30507 122365 109069
Tr 107687 107688 71049
Tr 143109 140988 117155
Tr 21312 43842 137757
Tr 120779 79341 122408
Tr 145926 34629 141066
Tr 138696 127021 138697
Tr 95790 126015 142372
Tr 12420 130003 12422
Tr 95185 129989 139865
Tr 109176 76087 71019
Tr 138645 101950 101951
Tr 136937 74111 76624
Tr 103209 142202 118053
Tr 39269 31653 31652
Tr 136209 117252 42491
Tr 138648 26436 109998
Tr 38540 34091 34089
Tr 138649 81150 138650
Tr 74697 131193 74696
Tr 50452 23475 23472
Tr 109857 124640 115419
Tr 53998 7760 53904
Tr 21318 104660 21319
Tr 116316 122588 116318
Tr 24252 141664 24249
Tr 70753 70751 91615
Tr 145738 144248 136363
Tr 71211 53281 73101
Tr 45451 120851 57192
Tr 121306 142019 142020
Tr 96723 21832 134225
Tr 103160 112483 102811
Tr 112060 83355 113035
Tr 59068 138659 138658
Tr 115480 147523 47236
Tr 73820 87073 10115
Tr 87073 106772 10115
Tr 130604 130605 125459
Tr 105567 108089 133523
Tr 92844 138663 49113
Tr 39567 94816 39570
Tr 139231 42903 139230
Tr 68913 114008 63472
Tr 114008 36769 63472
Tr 128717 45024 35387
Tr 107882 27861 27862
Tr 138665 91004 91005
Tr 100108 138511 127186
Tr 70232 70197 91221
Tr 110409 138667 93502
Tr 2636 52041 131249
Tr 56429 37401 132345
Tr 138676 132708 91339
Tr 138680 138495 107222
Tr 120975 51054 124695
Tr 122610 123844 122231
Tr 114396 108780 25479
Tr 126484 84763 59224
Tr 84763 59225 59224
Tr 129408 129407 137455
Tr 133430 133431 133432
Tr 84500 72246 110230
Tr 140248 133084 140249
Tr 102642 120190 138647
Tr 105679 86404 131054
Tr 139131 19801 106424
Tr 100364 52321 44693
Tr 127735 33405 119420
Tr 122161 101634 85699
Tr 138690 133851 132124
Tr 105375 127346 5929
Tr 90793 90792 137746
Tr 108166 133628 109415
Tr 81208 84499 131503
Tr 92421 138666 29291
Tr 142147 143440 136533
Tr 40989 58246 145222
Tr 82892 82893 138331
Tr 128491 23406 58345
Tr 93950 10882 136900
Tr 112590 68058 10559
Tr 130127 133430 114370
Tr 138710 102993 138711
Tr 1463 3310 27090
Tr 138712 111883 107413
Tr 123371 99810 99811
Tr 99030 59833 64015
Tr 95452 124050 95454
Tr 136484 119824 77659
Tr 138720 99782 111562
Tr 57054 50126 23163
Tr 109355 110800 106480
Tr 57508 126047 95379
Tr 109270 142857 50671
Tr 122067 19719 142462
Tr 46184 7138 46185
Tr 141676 7642 124939
Tr 57466 74375 57465
Tr 129943 143012 140515
Tr 10953 49085 83187
Tr 66838 79015 66836
Tr 2557 2558 51125
Tr 121157 40671 20400
Tr 133492 140843 133491
Tr 133978 138722 118303
Tr 45109 65276 65277
Tr 124654 110269 90536
Tr 128598 103654 91934
Tr 115372 14337 138084
Tr 90244 112275 23753
Tr 86608 24844 24845
Tr 89365 129741 14544
Tr 89365 138728 129741
Tr 14544 129741 138728
Tr 14426 14425 14427
Tr 14426 14427 70291
Tr 14427 14425 70291
Tr 100435 65010 90704
Tr 116815 116816 139507
Tr 32106 32107 138001
Tr 20213 138734 138735
Tr 35596 112600 5956
Tr 117995 44418 131728
Tr 55316 116155 138737
Tr 103317 137345 57482
Tr 119479 100205 119480
Tr 47358 54611 39196
Tr 117282 143665 127714
Tr 96897 83717 4959
Tr 101441 26323 134116
Tr 118452 80261 125960
Tr 42128 42126 118692
Tr 120367 132289 64376
Tr 139883 123592 130348
Tr 38218 63331 38217
Tr 19822 19825 105931
Tr 94061 142287 28542
Tr 113541 78843 68389
Tr 117896 46760 119916
Tr 98057 132025 103879
Tr 121449 137869 121448
Tr 106007 92421 92422
Tr 10082 79954 142518
Tr 118028 134252 110124
Tr 135244 96933 96936
Tr 121625 41082 84519
Tr 117000 56217 133942
Tr 138764 65919 90889
Tr 138767 138766 103000
Tr 146935 77766 139131
Tr 102100 102099 107088
Tr 142603 52904 140308
Tr 57992 67509 146914
Tr 24409 141232 141233
Tr 132154 132155 125257
Tr 137007 68067 68068
Tr 111456 34749 141590
Tr 100122 61472 125542
Tr 135206 73418 73419
Tr 13702 36510 67968
Tr 127136 69687 43850
Tr 105091 138775 62801
Tr 3228 91977 84420
Tr 95274 95273 137558
Tr 137558 95273 95275
Tr 144056 146828 144499
Tr 137660 112748 29769
Tr 94964 27856 130115
Tr 19670 70086 19673
Tr 128951 131089 138777
Tr 113750 130947 143285
Tr 124337 107000 106999
Tr 124906 142015 117329
Tr 118038 138786 138787
Tr 129367 49579 141011
Tr 126147 139564 60360
Tr 33757 33760 11419
Tr 8467 94408 94407
Tr 35055 115448 118290
Tr 37712 43662 105271
Tr 136905 117140 121551
Tr 124957 138792 89684
Tr 25820 13630 25819
Tr 111367 92079 127338
Tr 103619 141799 64192
Tr 34257 27577 121370
Tr 141752 70065 141753
Tr 68175 2803 2805
Tr 28973 53152 53150
Tr 106428 52080 54209
Tr 139317 123418 100756
Tr 122171 27605 27602
Tr 75395 137096 133661
Tr 143666 143165 36677
Tr 22304 116988 38505
Tr 139600 145210 116382
Tr 29184 29185 84622
Tr 145956 84906 125716
Tr 82399 16905 10637
Tr 3116 133520 58496
Tr 134575 12299 12301
Tr 127270 137631 134313
Tr 34794 85474 143143
Tr 110490 145387 144609
Tr 128468 49405 137930
Tr 77125 49519 122643
Tr 135115 135116 125684
Tr 138805 87865 91541
Tr 133005 140856 126302
Tr 138807 138808 90240
Tr 70579 142267 70581
Tr 93919 138812 138811
Tr 145147 58322 142186
Tr 81226 96991 96990
Tr 75059 75057 83883
Tr 138815 138814 131637
Tr 64730 64732 112452
Tr 128749 5206 124116
Tr 71070 127510 105310
Tr 138819 138820 88482
Tr 120466 74023 64033
Tr 10127 10129 17293
Tr 111466 26164 83079
Tr 91418 39269 31652
Tr 41587 41585 41586
Tr 68753 68752 98623
Tr 128326 128327 45945
Tr 59823 61531 2865
Tr 118796 95368 37356
Tr 110478 34406 108310
Tr 103579 28568 138829
Tr 23697 122772 38973
Tr 64426 146020 136331
Tr 51551 146231 63385
Tr 129926 129927 47823
Tr 43224 43222 13059
Tr 15100 11373 15099
Tr 18008 94837 121097
Tr 127707 54136 9359
Tr 17557 128763 131519
Tr 86770 86771 72619
Tr 143752 138598 56762
Tr 122924 137184 107814
Tr 74703 74704 142174
Tr 108870 22353 115560
Tr 7661 121929 89915
Tr 147485 136137 136135
Tr 30519 86271 30518
Tr 83254 106898 83255
Tr 62500 109177 58577
Tr 137873 21694 25994
Tr 73475 47635 47632
Tr 80625 10247 52096
Tr 78383 13306 98866
Tr 100633 101922 50267
Tr 34360 92267 70534
Tr 113501 107493 46332
Tr 65125 1248 86687
Tr 55122 142099 114225
Tr 44229 44230 44231
Tr 32734 83314 7745
Tr 121027 138858 85456
Tr 79726 37204 86868
Tr 124172 3125 69415
Tr 77560 87834 140077
Tr 36000 75920 75921
Tr 26737 70133 103054
Tr 134308 103398 138860
Tr 143143 101256 16896
Tr 40840 565 40839
Tr 103640 146132 108052
Tr 41060 41063 92597
Tr 53661 112703 138866
Tr 3166 93520 93521
Tr 145931 6311 38952
Tr 133941 138877 117958
Tr 134712 92955 134713
Tr 93431 79125 129617
Tr 44904 44903 36177
Tr 135433 135434 135435
Tr 138879 138880 94739
Tr 120386 113617 113618
Tr 136146 84981 104296
Tr 34503 22096 34502
Tr 87366 96194 85003
Tr 25335 80708 25334
Tr 120795 138884 129427
Tr 91618 64573 29427
Tr 131184 84676 34832
Tr 95785 132330 9176
Tr 71179 71178 106917
Tr 63421 126038 126577
Tr 138889 138890 63707
Tr 129135 138891 134060
Tr 7133 114165 7131
Tr 100694 132597 100695
Tr 36297 9024 36294
Tr 122024 91718 24392
Tr 103247 138899 138900
Tr 61166 134937 137094
Tr 55502 97654 11400
Tr 138189 138783 39840
Tr 64590 138905 138904
Tr 125022 6440 6441
Tr 11107 133637 11106
Tr 81106 42012 134251
Tr 9658 67395 9656
Tr 48898 136453 139855
Tr 15551 63255 2423
Tr 108823 109359 138907
Tr 15409 40541 59047
Tr 23373 91670 119433
Tr 130976 108808 137741
Tr 114289 93204 93205
Tr 44886 22374 78315
Tr 116516 147343 116515
Tr 117371 103194 88515
Tr 26694 110610 26695
Tr 126033 94211 116483
Tr 122401 4563 23189
Tr 138910 138911 89209
Tr 136282 91756 139814
Tr 115103 79339 12092
Tr 110165 131088 105251
Tr 36260 36263 90187
Tr 103038 61958 65183
Tr 92255 127828 114055
Tr 143972 90271 90272
Tr 119014 145109 50987
Tr 7207 138917 138916
Tr 137986 121225 26634
Tr 118043 132978 48437
Tr 82347 40304 82346
Tr 84946 83827 83829
Tr 109207 12947 3491
Tr 42621 127950 49984
Tr 1741 133409 100705
Tr 20856 20857 32364
Tr 20857 32363 20858
Tr 61163 63110 112731
Tr 120003 121952 135706
Tr 90906 107688 107687
Tr 103707 119731 119732
Tr 96670 93230 96671
Tr 23239 69672 69675
Tr 7141 7138 7139
Tr 25994 21694 21695
Tr 64035 51960 120466
Tr 10260 112614 98673
Tr 46329 46327 94723
Tr 105429 137511 34716
Tr 64575 7152 7153
Tr 131061 108504 136283
Tr 142956 120094 103223
Tr 46332 7356 37926
Tr 74704 74703 147527
Tr 122857 30278 8738
Tr 56339 135572 138937
Tr 83185 93347 30331
Tr 136322 142009 142010
Tr 103194 88514 88515
Tr 126128 2744 2745
Tr 85306 53080 122382
Tr 48677 129813 14068
Tr 142327 67379 40671
Tr 24019 26912 140966
Tr 102711 106492 99958
Tr 35432 12364 35431
Tr 120366 114717 110853
Tr 114920 83113 14553
Tr 107318 98791 37456
Tr 138957 66173 57315
Tr 81986 19406 81985
Tr 37169 91828 68058
Tr 77370 99314 30496
Tr 132816 32780 19170
Tr 132816 108884 32780
Tr 108884 19170 32780
Tr 138152 130041 131032
Tr 141462 93636 79757
Tr 140769 131113 52504
Tr 88895 109547 138964
Tr 133575 2661 34982
Tr 27655 27654 39556
Tr 104089 104088 19183
Tr 91701 107485 137928
Tr 138971 115327 115328
Tr 138971 115328 95549
Tr 142753 20575 17144
Tr 37477 32036 30704
Tr 68542 92143 68357
Tr 107450 108450 102506
Tr 41481 41483 107713
Tr 81949 132602 132573
Tr 111150 126641 95072
Tr 93712 31287 49285
Tr 112418 22203 97403
Tr 118841 38828 136295
Tr 18971 127470 140887
Tr 38734 18476 18475
Tr 84796 125541 69901
Tr 52808 52807 117149
Tr 139021 79314 6452
Tr 124705 114636 29101
Tr 132680 78150 78148
Tr 21196 61755 98471
Tr 114244 10238 29454
Tr 133807 138990 134310
Tr 39430 44061 21283
Tr 99207 141764 138553
Tr 36118 127924 36116
Tr 70851 116983 138993
Tr 75258 240 2572
Tr 113990 136878 124882
Tr 141937 99262 123853
Tr 106727 93411 46805
Tr 117635 117634 112181
Tr 135785 135784 133442
Tr 41189 117582 82396
Tr 30882 2624 125723
Tr 74967 113978 74968
Tr 74123 140109 74124
Tr 6055 6054 2126
Tr 133073 124702 14585
Tr 35281 81923 83714
Tr 67869 139010 36461
Tr 32463 31663 82050
Tr 32315 70428 32314
Tr 45307 145902 57818
Tr 38575 108128 114606
Tr 82041 85867 84752
Tr 141256 40677 25486
Tr 85020 51920 143256
Tr 35344 59136 75960
Tr 50029 139013 139014
Tr 140758 146031 32033
Tr 29980 113029 113028
Tr 102885 54625 135928
Tr 8795 125477 144413
Tr 65870 92200 6178
Tr 72351 76873 76874
Tr 138988 101503 46432
Tr 75361 91366 136103
Tr 44847 84157 109441
Tr 13611 95107 43718
Tr 12850 115940 12848
Tr 134604 52833 83358
Tr 32123 32122 136385
Tr 8364 31880 68088
Tr 25455 121884 108988
Tr 64751 52485 32556
Tr 68542 38329 143128
Tr 139023 15384 137652
Tr 49665 140224 132910
Tr 9608 96638 108273
Tr 139025 120840 106208
Tr 133627 118656 133628
Tr 116317 116318 135696
Tr 125479 125480 50665
Tr 39562 105257 146617
Tr 127339 127783 51900
Tr 123750 127282 138694
Tr 86570 138555 143572
Tr 118029 109537 70481
Tr 11794 126334 11796
Tr 45706 18484 140433
Tr 85828 40377 40380
Tr 122566 126662 85952
Tr 142020 142019 48071
Tr 26989 47863 112608
Tr 77040 33076 77041
Tr 99381 141327 112750
Tr 42199 134357 145983
Tr 45230 131375 131376
Tr 97130 89498 132552
Tr 10664 11326 132280
Tr 90571 133966 6054
Tr 103022 50701 767
Tr 103022 112050 50701
Tr 147572 146775 146540
Tr 767 50701 112050
Tr 138978 139043 100946
Tr 48392 140472 44907
Tr 147352 119318 74780
Tr 111895 13030 113683
Tr 25918 105741 25919
Tr 63217 26382 99101
Tr 138792 97419 139639
Tr 127649 110762 133779
Tr 28331 118771 121722
Tr 115834 130003 114721
Tr 115479 115478 63521
Tr 139141 89223 58126
Tr 136336 135649 83134
Tr 8785 104148 8787
Tr 105881 128227 142771
Tr 129219 18370 139048
Tr 139050 24129 52905
Tr 99593 115200 115199
Tr 74376 57465 74375
Tr 29266 19694 29265
Tr 41107 87553 41106
Tr 135190 146273 83261
Tr 123782 40379 40377
Tr 85385 141737 30365
Tr 117577 13318 125958
Tr 138213 138214 6755
Tr 139057 138990 113563
Tr 139058 139059 133435
Tr 130793 136209 42491
Tr 60108 24753 33867
Tr 60108 86312 24753
Tr 143153 133378 18569
Tr 139063 31857 42495
Tr 119147 138891 129135
Tr 140384 68131 104675
Tr 121368 89813 122028
Tr 76364 139066 139067
Tr 105826 80435 1237
Tr 124019 50247 136372
Tr 133529 59896 91055
Tr 81232 11867 17156
Tr 135184 135401 130633
Tr 7976 20257 139074
Tr 38891 73418 81980
Tr 97387 7564 97385
Tr 111008 145233 84436
Tr 114649 114648 114651
Tr 139075 5312 132681
Tr 137193 37471 139685
Tr 125084 139077 139076
Tr 130718 105962 132699
Tr 16819 67728 28427
Tr 101337 79818 139078
Tr 41546 41547 102152
Tr 76780 101499 122926
Tr 59603 143031 28336
Tr 81339 81338 110873
Tr 69043 112846 54468
Tr 82022 24577 111512
Tr 29263 122416 116667
Tr 84278 6034 19585
Tr 25301 141132 87624
Tr 135572 122932 126236
Tr 130862 104374 138674
Tr 35966 137004 139779
Tr 80051 81331 26737
Tr 37363 137071 63433
Tr 139091 63433 137071
Tr 124718 66686 66683
Tr 66349 25848 139092
Tr 137351 129762 67660
Tr 41884 102266 139795
Tr 142236 121712 115102
Tr 57164 143286 49016
Tr 132675 94324 132983
Tr 134075 134074 56483
Tr 10094 10096 124020
Tr 49336 97679 10637
Tr 140151 120995 120993
Tr 27143 107963 123956
Tr 139107 121165 106979
Tr 121320 68222 68223
Tr 23510 69058 83777
Tr 139110 118142 118144
Tr 65359 139115 139116
Tr 116674 122124 122125
Tr 31338 46716 31339
Tr 107596 134630 59569
Tr 140526 139067 140527
Tr 100088 51290 51291
Tr 134574 21732 127709
Tr 97479 136901 35250
Tr 109828 95311 89457
Tr 106543 102763 91596
Tr 21180 135007 84302
Tr 109991 143821 109992
Tr 12586 72627 72628
Tr 123395 95146 95147
Tr 19212 116818 117456
Tr 139131 77766 19801
Tr 136562 99679 83847
Tr 20858 32363 60424
Tr 60424 20856 32364
Tr 79101 108838 126349
Tr 136255 94409 94408
Tr 18336 33305 33306
Tr 44711 147551 140972
Tr 140153 117607 921
Tr 132040 119375 133930
Tr 135497 130179 130180
Tr 134614 100563 136543
Tr 63123 130574 146439
Tr 126062 34057 53377
Tr 29689 89668 7675
Tr 106430 51652 92043
Tr 118860 137725 133419
Tr 138214 138213 120516
Tr 139139 97933 110609
Tr 116983 70851 70853
Tr 3933 58306 85504
Tr 140523 134591 135169
Tr 91819 139153 139152
Tr 68314 108309 51653
Tr 106286 108172 55279
Tr 108670 135822 116472
Tr 84892 129359 84893
Tr 32886 54975 57733
Tr 42493 106170 133391
Tr 27603 37586 27602
Tr 121957 140670 121958
Tr 31719 31718 109661
Tr 96810 136239 143566
Tr 104639 130071 127255
Tr 123772 110652 11815
Tr 139733 53300 82859
Tr 39098 143546 59135
Tr 142928 109980 41331
Tr 5669 101420 125658
Tr 118741 124491 103421
Tr 13172 71253 147276
Tr 129462 127969 52171
Tr 111697 89604 34635
Tr 138608 138610 143681
Tr 110463 36498 42318
Tr 18939 26654 94468
Tr 52746 7239 52748
Tr 139178 139179 66132
Tr 20365 20363 117555
Tr 94286 38590 12052
Tr 89076 108746 89075
Tr 105375 138869 130116
Tr 23355 25519 132376
Tr 20585 37455 89018
Tr 113629 91116 107247
Tr 133719 60472 139188
Tr 97732 9530 122410
Tr 115540 39999 11233
Tr 86733 86735 4180
Tr 96649 27000 135235
Tr 139797 142895 140854
Tr 19811 98973 19808
Tr 81521 19238 46274
Tr 139191 98848 123178
Tr 130669 118505 142994
Tr 140094 34137 129758
Tr 29839 138200 136649
Tr 35595 136703 76429
Tr 88468 100385 144865
Tr 139210 105057 94225
Tr 71728 102707 112449
Tr 73477 136909 73478
Tr 71330 95545 93118
Tr 137191 80629 139211
Tr 139040 126772 135028
Tr 140611 140613 140612
Tr 16937 104304 87743
Tr 18723 105106 64006
Tr 2994 2993 78338
Tr 107805 117886 17450
Tr 35387 57385 128717
Tr 10100 139214 10101
Tr 8283 64548 8285
Tr 112635 106599 109240
Tr 26663 41331 109980
Tr 133306 133305 6916
Tr 102158 46115 51903
Tr 22914 353 136738
Tr 63216 129337 51912
Tr 134277 97855 130322
Tr 135213 66126 66125
Tr 63006 137794 57594
Tr 57794 141649 25645
Tr 101740 101739 108692
Tr 98874 131946 37709
Tr 120843 90789 140779
Tr 104153 86848 29186
Tr 31230 31232 30595
Tr 136748 97642 73248
Tr 43534 112319 86164
Tr 52984 15244 143869
Tr 147074 49440 109022
Tr 139224 135659 19104
Tr 23914 99306 25606
Tr 139228 113734 87636
Tr 112663 275 276
Tr 112667 112666 137422
Tr 126975 126974 115393
Tr 131713 5311 131711
Tr 118366 54053 68652
Tr 44891 44892 58491
Tr 4495 44084 4494
Tr 76120 101511 101512
Tr 91415 72846 91416
Tr 67755 67754 117075
Tr 94224 94225 140499
Tr 74340 124687 74342
Tr 114291 58073 136668
Tr 141261 68648 102114
Tr 125937 138329 137468
Tr 128930 124680 144441
Tr 122706 136668 137062
Tr 82823 108135 128027
Tr 130078 313 314
Tr 145784 117751 145563
Tr 81004 136522 136521
Tr 46090 2787 19660
Tr 84208 63261 18003
Tr 26970 117517 108356
Tr 130602 60815 139245
Tr 139738 106845 106846
Tr 60815 100250 139245
Tr 73153 119563 119564
Tr 139945 122066 58906
Tr 83524 133843 132939
Tr 131300 129991 126649
Tr 139256 39966 79766
Tr 139372 126002 87693
Tr 20703 92181 125691
Tr 103496 144715 40615
Tr 89468 18385 90005
Tr 96361 43042 25935
Tr 140415 101909 138742
Tr 10761 133439 92178
Tr 139259 139260 118810
Tr 652 74927 112784
Tr 83298 124905 115614
Tr 126501 109767 121854
Tr 81523 11699 1797
Tr 9768 25981 14698
Tr 141814 41733 51291
Tr 73100 52535 123674
Tr 143229 141530 101806
Tr 139266 115875 117257
Tr 13593 100922 132469
Tr 87916 131408 42788
Tr 123009 141311 123010
Tr 107848 91417 107849
Tr 34471 113046 535
Tr 64574 48635 88844
Tr 146399 28899 112529
Tr 119322 20701 20704
Tr 62986 84465 40708
Tr 66663 125511 132169
Tr 21328 45453 21331
Tr 123881 142034 120755
Tr 130608 26670 84214
Tr 136150 87583 87584
Tr 22447 113084 113083
Tr 99849 49542 112875
Tr 103514 103515 139646
Tr 139279 139280 127917
Tr 115939 67441 80911
Tr 72095 56768 125374
Tr 102769 71831 71830
Tr 133819 130003 142713
Tr 140829 108853 95596
Tr 112826 142583 82388
Tr 140155 94838 116984
Tr 67096 48437 6622
Tr 128676 38664 129120
Tr 84153 44549 44550
Tr 44550 44549 44551
Tr 81341 123969 123970
Tr 48582 48585 39561
Tr 127721 105369 71241
Tr 47380 140002 47381
Tr 31746 129432 108963
Tr 138108 92746 73097
Tr 139287 139286 40838
Tr 117562 139288 54286
Tr 131083 131085 131084
Tr 61503 74654 74655
Tr 95692 138464 139289
Tr 24701 1035 1036
Tr 117076 126684 104552
Tr 97809 44793 44794
Tr 144793 96903 115686
Tr 80855 84537 80854
Tr 127839 120581 90467
Tr 78761 145093 100553
Tr 123743 124320 131203
Tr 70370 96709 83102
Tr 73077 73078 60776
Tr 98130 140403 16624
Tr 54546 8657 8654
Tr 89374 61522 125777
Tr 119900 10761 122115
Tr 140608 142624 133334
Tr 129267 141479 104913
Tr 131646 60980 138808
Tr 64639 134800 140326
Tr 68053 68052 131389
Tr 44861 102249 41481
Tr 90947 126153 144239
Tr 143144 143145 122733
Tr 5806 5807 37527
Tr 131109 147559 101194
Tr 83295 83297 132754
Tr 66175 130784 126635
Tr 119680 116508 142212
Tr 115301 115302 19672
Tr 98183 132684 50559
Tr 12365 48378 11825
Tr 12365 122021 48378
Tr 119204 119205 6953
Tr 101293 101811 116189
Tr 22319 31733 116242
Tr 119933 88997 139525
Tr 139320 138725 74360
Tr 99521 116236 125579
Tr 135758 85152 85153
Tr 121231 56568 121234
Tr 4356 139047 44453
Tr 112403 40481 86682
Tr 79338 12092 122180
Tr 45690 95514 142765
Tr 94554 14003 108225
Tr 35119 140509 132174
Tr 105130 105131 134416
Tr 140096 71831 84298
Tr 142734 129451 96762
Tr 91091 92096 98580
Tr 23866 83208 137898
Tr 103826 107608 103825
Tr 119474 123783 40377
Tr 122446 78699 44448
Tr 143721 146628 21648
Tr 52286 139338 139337
Tr 54133 132294 143439
Tr 137671 77395 37073
Tr 20634 139341 20635
Tr 84608 70750 5537
Tr 63888 124833 142403
Tr 123317 67948 125587
Tr 125587 67948 10927
Tr 70030 6400 87077
Tr 42506 42504 73125
Tr 34362 34360 138446
Tr 135290 125113 135291
Tr 127787 31836 31837
Tr 111648 146313 144259
Tr 63865 55923 125141
Tr 57280 72600 94525
Tr 104900 54063 130714
Tr 67652 23578 2893
Tr 2507 98195 98194
Tr 127136 127135 138294
Tr 109606 132728 132729
Tr 120117 137192 66912
Tr 17867 111436 138972
Tr 142269 145379 129200
Tr 130162 77929 77972
Tr 20030 2829 20027
Tr 99407 35390 137301
Tr 59873 19599 50215
Tr 146095 118733 61839
Tr 139359 139360 139361
Tr 13859 13858 87355
Tr 3094 3096 6190
Tr 134184 59845 17952
Tr 135648 131335 81831
Tr 124502 135375 96316
Tr 139364 34851 134960
Tr 137766 91470 138495
Tr 39759 39760 134487
Tr 18252 129386 96142
Tr 138710 47421 33137
Tr 133719 139368 132351
Tr 98697 139453 82315
Tr 136225 29015 130189
Tr 39637 111551 119584
Tr 51675 104102 76501
Tr 144246 80411 55684
Tr 51501 139529 89578
Tr 87058 96594 98437
Tr 139371 131651 134144
Tr 138224 135503 129038
Tr 141832 131943 125334
Tr 105792 72344 18845
Tr 129300 147368 147207
Tr 66165 63333 53490
Tr 48651 143150 55117
Tr 109354 111307 1664
Tr 92713 9959 23105
Tr 113609 125491 27045
Tr 120605 137458 131223
Tr 17161 61755 36090
Tr 114162 12685 88337
Tr 64317 8562 99375
Tr 47254 47252 34827
Tr 133107 72727 130061
Tr 139383 83597 134041
Tr 39749 32023 22311
Tr 133799 72620 102246
Tr 109002 132445 131861
Tr 136753 82517 124306
Tr 36354 61095 61094
Tr 91794 132915 139390
Tr 46246 40801 54814
Tr 135149 83496 131237
Tr 123797 139695 139696
Tr 103783 134209 102178
Tr 55638 122871 139398
Tr 129742 131573 99765
Tr 136863 8444 122368
Tr 115910 115909 13077
Tr 145318 1159 47225
Tr 15358 115751 48779
Tr 139406 109852 139407
Tr 22396 31357 35482
Tr 114257 128493 112572
Tr 138997 138998 87796
Tr 52355 28774 99974
Tr 131035 84515 131036
Tr 58027 58026 70635
Tr 16781 141275 134019
Tr 28704 14881 146865
Tr 139413 96801 28876
Tr 20817 78481 101774
Tr 18894 18893 18895
Tr 90394 109932 104459
Tr 6765 124342 124553
Tr 138864 48898 35149
Tr 138334 36618 128093
Tr 127589 140737 111167
Tr 141169 79480 142796
Tr 82871 31818 35916
Tr 139421 139423 139422
Tr 136377 137788 138453
Tr 39297 144470 144431
Tr 117836 119033 11831
Tr 134416 117000 117001
Tr 43382 137061 145582
Tr 73026 74022 139428
Tr 133103 132785 139436
Tr 70102 137806 142166
Tr 18760 18761 84039
Tr 7244 73599 7243
Tr 50599 2345 68109
Tr 145552 89825 95988
Tr 131305 129202 136723
Tr 105925 140300 137578
Tr 41742 41744 17259
Tr 38035 28899 146399
Tr 77108 139448 77107
Tr 55437 75349 75350
Tr 64465 133032 64464
Tr 61609 91112 147251
Tr 131733 39977 59991
Tr 6003 30887 6004
Tr 46246 63046 80789
Tr 73073 73076 91333
Tr 11844 141268 50503
Tr 112972 76259 66644
Tr 101086 77604 5354
Tr 23164 48089 2557
Tr 86406 41164 77739
Tr 18689 138673 112251
Tr 130507 145200 101175
Tr 29339 18147 18148
Tr 144206 57524 123733
Tr 71212 71211 73101
Tr 139458 119919 28310
Tr 134217 86304 2738
Tr 16535 61691 2127
Tr 137732 126084 84716
Tr 72579 83266 146059
Tr 50541 76479 137720
Tr 3466 3468 53711
Tr 66772 66773 139465
Tr 123348 110516 29451
Tr 7038 55457 7036
Tr 13724 76266 92791
Tr 31231 30595 63107
Tr 86441 42204 107919
Tr 105470 71073 13115
Tr 84453 138875 90121
Tr 139472 139473 93090
Tr 104313 62135 130989
Tr 118654 36407 79502
Tr 139475 13902 117086
Tr 131187 97880 135949
Tr 134976 97977 42955
Tr 19579 66309 133584
Tr 42068 42067 29361
Tr 123587 138309 138137
Tr 127381 73652 73653
Tr 53233 37416 53231
Tr 100647 138626 122921
Tr 89965 95231 126595
Tr 94391 105933 117985
Tr 125890 126413 118597
Tr 122973 68599 137545
Tr 122973 118383 68599
Tr 83690 94678 124063
Tr 88305 69104 59458
Tr 34250 21509 139485
Tr 83376 136563 77263
Tr 139486 137923 134013
Tr 24164 86599 82279
Tr 75746 82396 75747
Tr 84888 90795 115214
Tr 136576 130300 142547
Tr 116790 128000 91118
Tr 142094 68329 66244
Tr 129104 44750 116083
Tr 127565 103824 73885
Tr 61313 83660 125515
Tr 146645 107232 134634
Tr 116016 10819 2262
Tr 140354 60559 108213
Tr 140693 140692 140694
Tr 20046 118793 116027
Tr 32556 136903 69375
Tr 31376 138981 77342
Tr 49342 51112 49343
Tr 34087 65329 62556
Tr 748 60620 58981
Tr 139503 113511 113512
Tr 132385 5732 140479
Tr 14027 49589 94668
Tr 41761 91033 84093
Tr 132650 12328 95832
Tr 46252 86344 31437
Tr 2274 19993 88673
Tr 46269 41414 98755
Tr 140993 140995 140994
Tr 93542 54586 89788
Tr 54573 139508 131196
Tr 147554 147555 106556
Tr 136888 122336 109054
Tr 102200 139515 131984
Tr 67354 109734 86559
Tr 28949 63004 75498
Tr 35013 59822 35014
Tr 137013 5140 84436
Tr 10577 94413 96223
Tr 36811 87096 77011
Tr 97075 80095 137343
Tr 77381 116124 13120
Tr 146022 93630 90103
Tr 138138 139526 36312
Tr 63399 63400 107332
Tr 38370 118472 75117
Tr 27923 74250 101463
Tr 6005 6004 118931
Tr 137037 94871 18330
Tr 122910 139530 122911
Tr 36845 108487 97865
Tr 134936 139532 107103
Tr 147582 147073 141886
Tr 139535 56567 68551
Tr 137927 86103 26287
Tr 76093 9802 9801
Tr 121566 89530 37332
Tr 41135 128863 111004
Tr 132277 122774 7350
Tr 99859 73495 143937
Tr 18636 67635 53631
Tr 136460 14968 147319
Tr 141464 127152 121980
Tr 31844 13792 31845
Tr 137962 135523 143857
Tr 102080 118597 133280
Tr 145074 29546 111486
Tr 139653 139654 138393
Tr 43820 13165 23207
Tr 61904 90695 90696
Tr 16630 45599 36344
Tr 16630 36344 36343
Tr 126132 105418 75265
Tr 25300 25303 25302
Tr 136898 115297 144241
Tr 138811 115200 141552
Tr 139058 133435 133434
Tr 52615 52613 71716
Tr 50214 143317 133949
Tr 84289 140633 129264
Tr 134654 137513 139547
Tr 29785 40862 40860
Tr 100380 11792 73927
Tr 10179 2076 121889
Tr 62490 37829 62491
Tr 132753 1848 126147
Tr 125771 23781 36204
Tr 72244 134056 72245
Tr 138295 315 101851
Tr 69208 69205 121680
Tr 110515 69826 89846
Tr 28200 3033 3031
Tr 128157 137712 139560
Tr 131278 139561 41799
Tr 30519 49169 56025
Tr 53552 24041 37916
Tr 98675 59552 109737
Tr 128959 50503 142545
Tr 17350 125958 13318
Tr 111882 95295 111883
Tr 127316 71984 71985
Tr 128433 34240 134468
Tr 31270 116306 103149
Tr 26880 89009 26881
Tr 19509 19508 32860
Tr 49428 49431 14842
Tr 77223 141834 114865
Tr 139576 100510 139577
Tr 141853 95464 138685
Tr 141133 140343 120598
Tr 139580 139581 86232
Tr 140258 99192 83052
Tr 112072 131943 112073
Tr 134199 139583 38712
Tr 106214 120439 106213
Tr 146283 142667 121610
Tr 134659 69023 104152
Tr 20892 36799 35722
Tr 18800 124060 20980
Tr 140712 113351 83820
Tr 102642 138647 70643
Tr 135893 124496 113834
Tr 5208 85672 15642
Tr 13631 25956 79493
Tr 57316 123837 10439
Tr 136607 66109 3213
Tr 27605 54064 104900
Tr 122336 139747 127977
Tr 54466 54467 54469
Tr 1452 82451 39001
Tr 125336 51912 58929
Tr 10859 112995 55344
Tr 114541 28830 46627
Tr 28075 51765 28076
Tr 13469 140668 90159
Tr 116804 134817 615
Tr 85550 77788 134425
Tr 139594 19901 95710
Tr 81260 77228 136320
Tr 80817 111470 132707
Tr 38820 67098 111395
Tr 35099 66497 49544
Tr 81284 119555 139595
Tr 139285 24592 66240
Tr 79900 65503 5394
Tr 44121 136877 78994
Tr 142159 28822 122938
Tr 137527 141111 122997
Tr 136237 57559 28879
Tr 113253 138085 89083
Tr 24764 55070 130988
Tr 20866 36585 133233
Tr 83595 139434 134042
Tr 17415 139615 31083
Tr 118062 89124 139618
Tr 92630 318 25245
Tr 8707 12460 98357
Tr 83838 13972 39501
Tr 48205 48207 6122
Tr 114482 104543 84008
Tr 139624 7159 7160
Tr 124392 35994 35995
Tr 139625 85290 126864
Tr 23507 120449 83738
Tr 85290 48312 126864
Tr 102925 139629 139630
Tr 69204 114764 114763
Tr 139763 139765 139764
Tr 55400 129670 55399
Tr 124067 121744 142407
Tr 140050 8083 85466
Tr 86459 141140 37014
Tr 75602 110638 37943
Tr 141546 81770 44726
Tr 108140 105884 108141
Tr 96094 96095 83232
Tr 23681 99191 104601
Tr 138327 142098 3591
Tr 138573 20631 57716
Tr 133750 89122 32405
Tr 139645 139646 103515
Tr 22908 62845 22909
Tr 2575 122936 31667
Tr 19458 6590 6591
Tr 96362 87911 127547
Tr 109683 145039 8793
Tr 101563 64891 141194
Tr 2968 145703 2969
Tr 43261 43263 138372
Tr 110944 115807 144737
Tr 83524 141853 133843
Tr 131142 100165 130288
Tr 19987 144703 19990
Tr 24215 131197 128425
Tr 89483 59632 42180
Tr 61594 61592 135896
Tr 127408 50757 50758
Tr 111358 111359 99878
Tr 140974 96104 68791
Tr 1027 41839 27736
Tr 127606 46211 46212
Tr 130818 119445 115720
Tr 68575 109804 143961
Tr 87520 50093 50090
Tr 78176 78174 78086
Tr 52349 18004 18006
Tr 139664 48654 49278
Tr 14065 42948 120028
Tr 105564 136942 105563
Tr 98930 98931 116800
Tr 89371 34211 103170
Tr 114466 100305 100306
Tr 101202 104764 111195
Tr 138627 132116 119374
Tr 125898 23834 55459
Tr 113221 80799 80800
Tr 120601 11183 104538
Tr 31276 128985 139674
Tr 49386 136909 73477
Tr 113916 99203 59395
Tr 134626 123478 117135
Tr 135685 135613 135612
Tr 132167 114053 103181
Tr 144090 131842 118544
Tr 47157 120581 25302
Tr 139688 64788 47211
Tr 30848 47211 64788
Tr 139689 136629 139690
Tr 115443 139691 98801
Tr 132448 83016 133616
Tr 140131 138006 18844
Tr 19880 19879 19380
Tr 137463 137464 132883
Tr 119540 100490 44963
Tr 107076 134232 81298
Tr 134607 36088 137437
Tr 18736 130275 146109
Tr 124175 134221 138790
Tr 39 5408 122058
Tr 23463 23461 48536
Tr 136432 1114 140962
Tr 127325 46425 124771
Tr 101484 101485 90114
Tr 97360 40162 120885
Tr 11984 93758 132366
Tr 92587 107241 139700
Tr 17495 17494 54025
Tr 108076 35376 92074
Tr 16440 16439 93042
Tr 13756 43021 13757
Tr 56241 56244 78549
Tr 95992 96191 143878
Tr 48148 71740 71741
Tr 119733 129005 119732
Tr 142065 129247 139298
Tr 1623 144782 81161
Tr 108135 139710 113408
Tr 122745 131614 113749
Tr 86683 65127 92596
Tr 277 78695 278
Tr 147434 106940 103915
Tr 72991 72989 128626
Tr 128608 73009 73007
Tr 74009 112864 139715
Tr 25846 10230 133455
Tr 95344 85799 132141
Tr 37192 98999 15539
Tr 88707 45543 45544
Tr 137581 37276 67698
Tr 139723 86141 31882
Tr 147282 140934 75150
Tr 20143 39614 66909
Tr 73990 44276 106704
Tr 107651 107653 138331
Tr 116296 122948 116295
Tr 86561 125160 126950
Tr 16368 16367 12012
Tr 58016 141704 5987
Tr 23769 133404 133403
Tr 24351 53635 30522
Tr 130824 99232 127830
Tr 25236 75724 25233
Tr 97087 19480 100936
Tr 97087 19481 19480
Tr 10129 17294 38731
Tr 22522 23075 22521
Tr 54929 92173 122781
Tr 74722 26576 65461
Tr 96357 8557 42018
Tr 55696 55695 39514
Tr 108725 23137 23139
Tr 33145 57261 87380
Tr 87993 87991 33486
Tr 56217 37212 56219
Tr 139747 124429 127977
Tr 129898 82026 109314
Tr 86574 140662 86573
Tr 128459 61202 130141
Tr 140981 138719 140791
Tr 336 125883 22601
Tr 108374 139756 53473
Tr 84479 70579 84524
Tr 53538 145347 147339
Tr 90912 51159 103657
Tr 111638 88906 139762
Tr 55463 66998 136920
Tr 71182 129069 129070
Tr 138683 5661 96852
Tr 124348 124347 112263
Tr 127601 139777 125975
Tr 2661 133575 2662
Tr 98998 66163 146474
Tr 36291 45485 59791
Tr 105689 88927 129807
Tr 124982 64813 124983
Tr 107349 107350 118552
Tr 144015 138170 138171
Tr 48474 91653 102015
Tr 94615 56153 115141
Tr 117752 130864 121103
Tr 139787 53612 139788
Tr 140260 141767 134882
Tr 62958 77869 141880
Tr 56949 126836 77447
Tr 81603 134594 81605
Tr 121861 119406 44200
Tr 114135 116391 96105
Tr 103969 54978 29529
Tr 10712 38644 10713
Tr 99794 134736 79630
Tr 15943 139794 77026
Tr 127697 102907 101743
Tr 129599 12573 84224
Tr 4228 137575 73160
Tr 27259 82690 82688
Tr 100131 139760 86661
Tr 15762 15763 130655
Tr 23253 127757 94201
Tr 11397 53140 11399
Tr 74612 114383 121425
Tr 129196 144953 121424
Tr 143539 119748 132155
Tr 64342 133398 64343
Tr 70525 59424 70524
Tr 83225 83226 136264
Tr 55692 62775 99435
Tr 40019 143540 73300
Tr 139812 122437 28919
Tr 111844 147044 28409
Tr 24754 63425 24752
Tr 87970 96001 87971
Tr 127441 114209 49052
Tr 75277 84210 132225
Tr 140681 82701 143389
Tr 78187 139016 78188
Tr 2809 2808 3549
Tr 8282 108577 8284
Tr 47919 114867 59992
Tr 45974 80072 117562
Tr 4701 38369 4699
Tr 797 93778 48348
Tr 138246 131113 135377
Tr 39073 5290 106897
Tr 108630 126659 124888
Tr 137877 72744 126004
Tr 44061 44060 32910
Tr 64130 132764 99585
Tr 120977 65809 120978
Tr 48773 48772 28490
Tr 138227 16917 16914
Tr 88136 132940 88135
Tr 135406 71211 71212
Tr 49162 101757 49163
Tr 108762 52696 45942
Tr 112385 133484 12480
Tr 132523 121806 139840
Tr 45534 116354 45535
Tr 44427 17333 28600
Tr 75577 128180 137519
Tr 136142 27267 143139
Tr 135729 56651 132566
Tr 99829 88040 73313
Tr 68909 102525 76920
Tr 65086 120042 108757
Tr 140705 109991 114128
Tr 112087 146962 95302
Tr 112388 251 70053
Tr 110196 54689 120183
Tr 82556 145885 17755
Tr 81335 19824 139114
Tr 756 122908 38125
Tr 140633 72281 140634
Tr 20614 79957 20613
Tr 129686 122341 122342
Tr 39915 134359 47025
Tr 84085 85878 56795
Tr 84085 138477 85878
Tr 55164 6518 91316
Tr 129836 75601 75600
Tr 142548 132830 63816
Tr 125313 126577 126038
Tr 101858 135310 71962
Tr 114810 107065 116295
Tr 132601 37686 93414
Tr 73401 42823 39855
Tr 64652 132405 93825
Tr 114648 85193 131775
Tr 50017 88164 88166
Tr 86362 136610 146555
Tr 99050 139873 30664
Tr 141774 117168 146233
Tr 61488 61489 70154
Tr 146243 60571 60572
Tr 119139 91941 63827
Tr 59361 59363 139877
Tr 93113 99645 93114
Tr 61609 131150 126427
Tr 86637 86636 51863
Tr 138972 133947 133567
Tr 124108 81898 81900
Tr 139880 82166 105116
Tr 86591 70458 73599
Tr 24976 112228 112789
Tr 81936 73312 88040
Tr 136883 116438 79969
Tr 124828 28577 75563
Tr 122976 124366 142323
Tr 65321 65323 9128
Tr 9083 85459 9081
Tr 70358 66520 70359
Tr 59400 59399 140085
Tr 97809 25808 25809
Tr 135690 46016 118432
Tr 129112 103667 115558
Tr 140009 6507 6509
Tr 136299 137080 105854
Tr 123888 136369 123889
Tr 40191 124600 77178
Tr 120700 41336 94943
Tr 68883 87368 136548
Tr 32538 98615 141165
Tr 88402 36639 77935
Tr 5591 69548 38285
Tr 69891 107362 69890
Tr 140538 95830 116162
Tr 41706 41707 83710
Tr 132464 132465 64503
Tr 44078 130281 44076
Tr 33856 84648 137686
Tr 139906 63708 139907
Tr 138713 98569 79099
Tr 88145 88146 143857
Tr 13893 76612 89517
Tr 32076 32075 91824
Tr 61951 61949 130356
Tr 2458 125238 44989
Tr 39193 39196 116855
Tr 139742 138080 127526
Tr 114265 86264 114568
Tr 140219 107276 69605
Tr 139992 130088 130089
Tr 146496 57375 132534
Tr 130833 139918 91396
Tr 117573 139919 131178
Tr 143772 146086 147109
Tr 116328 120269 116329
Tr 111649 111650 130445
Tr 89748 125506 132750
Tr 652 118504 651
Tr 652 651 653
Tr 143168 49462 141275
Tr 107816 107815 146023
Tr 143540 128798 73300
Tr 133151 62828 39261
Tr 20996 123064 111695
Tr 20996 119018 123064
Tr 57761 131561 87890
Tr 49465 108556 137990
Tr 81152 24027 89278
Tr 53621 136423 127787
Tr 24167 143490 147330
Tr 76261 130030 88763
Tr 128087 60857 129654
Tr 119045 129771 129772
Tr 768 65593 133720
Tr 133192 130810 28539
Tr 138405 131846 10113
Tr 32886 32889 48623
Tr 120003 7669 7671
Tr 1389 5178 5180
Tr 117149 52807 52809
Tr 127620 7633 127622
Tr 140445 78662 87095
Tr 118583 118584 142245
Tr 46754 146132 103640
Tr 137096 119585 139943
Tr 141684 140718 28075
Tr 109310 117033 143581
Tr 122568 98248 98250
Tr 9968 144326 119804
Tr 53122 126920 110867
Tr 139948 53050 139949
Tr 23812 103164 76275
Tr 115851 116539 88224
Tr 19902 56614 128518
Tr 87742 61896 16937
Tr 81409 134977 54078
Tr 82588 130664 82590
Tr 60461 6044 60462
Tr 134595 21900 134722
Tr 52578 31012 31011
Tr 105463 115193 9530
Tr 125696 125697 129671
Tr 130608 21918 26670
Tr 145289 141260 99038
Tr 81636 81637 109716
Tr 136888 109055 136887
Tr 95693 120124 139975
Tr 8161 51680 50762
Tr 143155 112439 83898
Tr 131109 80637 144689
Tr 142649 77093 135941
Tr 146472 51325 51354
Tr 26483 26482 98740
Tr 119927 52026 97807
Tr 131308 128898 97273
Tr 108123 100635 101866
Tr 53343 21341 25076
Tr 135349 108844 135350
Tr 126401 123777 143413
Tr 95253 142401 84103
Tr 139992 8177 130088
Tr 75158 102073 51705
Tr 89855 35298 61356
Tr 113719 9790 38314
Tr 146734 70964 70961
Tr 37455 64505 129645
Tr 18498 135576 65087
Tr 141279 141278 139364
Tr 133535 143234 141260
Tr 26288 139994 31865
Tr 87957 140185 137740
Tr 61856 37415 75349
Tr 17645 17646 74362
Tr 65064 1922 65066
Tr 64547 81477 64548
Tr 75111 70275 91859
Tr 642 19876 93938
Tr 99877 139997 136926
Tr 54867 62327 131417
Tr 124175 138790 140389
Tr 139531 97527 87529
Tr 135896 61592 94547
Tr 145693 137661 58618
Tr 13767 128019 137443
Tr 32748 143982 32750
Tr 35667 95010 12460
Tr 47633 47635 46936
Tr 77506 57975 16780
Tr 108670 116472 98921
Tr 44043 83093 85860
Tr 143302 121231 143303
Tr 82451 82452 107662
Tr 57304 82524 109183
Tr 96202 75716 96973
Tr 75328 82125 17335
Tr 49249 97495 140013
Tr 105994 92879 72968
Tr 141905 86156 141904
Tr 48913 83031 140017
Tr 140018 140019 105930
Tr 24537 1248 46119
Tr 54287 119971 109483
Tr 133581 127925 138092
Tr 79158 18149 116976
Tr 99812 35609 6155
Tr 46681 51031 46684
Tr 4959 83717 126584
Tr 137102 18153 69034
Tr 101854 101855 110867
Tr 101810 65181 113220
Tr 117225 65085 118858
Tr 140030 140032 140031
Tr 4304 80384 84256
Tr 76494 73736 40886
Tr 87366 30588 96194
Tr 19674 19676 57513
Tr 129409 16298 16297
Tr 117847 10856 127418
Tr 126630 69952 101346
Tr 2026 73113 2028
Tr 139604 95686 87974
Tr 87208 87209 124626
Tr 140037 126880 88418
Tr 117593 123163 123164
Tr 124397 101414 48087
Tr 140038 140039 106317
Tr 38539 13883 13882
Tr 137977 107716 48764
Tr 77684 32955 66530
Tr 76922 120181 113352
Tr 140052 103461 658
Tr 97856 125398 89815
Tr 64783 7747 59350
Tr 109617 110917 117889
Tr 137871 37867 82170
Tr 109932 30145 28812
Tr 40576 40575 99057
Tr 6213 134966 115013
Tr 141505 144327 103722
Tr 103210 143301 143300
Tr 8280 49442 49443
Tr 116715 134323 134324
Tr 86613 30185 30182
Tr 127618 142711 127619
Tr 140050 120766 105754
Tr 832 108961 833
Tr 447 80383 62254
Tr 74341 74342 124599
Tr 140052 80430 125360
Tr 108050 106375 108048
Tr 30521 30519 51643
Tr 126560 18205 122758
Tr 134659 104152 134660
Tr 30138 55224 140055
Tr 127626 48115 114983
Tr 117981 98822 104097
Tr 140057 22136 89583
Tr 125837 115124 1598
Tr 136227 108304 50227
Tr 139308 87190 87189
Tr 143938 133679 133680
Tr 104324 122800 6965
Tr 117019 117020 121079
Tr 53513 31189 33897
Tr 140067 133718 140068
Tr 12680 7496 120540
Tr 15955 50662 50186
Tr 3933 85504 3934
Tr 10232 10234 53701
Tr 125898 30331 23834
Tr 124665 123389 140074
Tr 136877 9124 95632
Tr 133438 44544 16413
Tr 126038 63421 123271
Tr 91502 137071 58844
Tr 136654 129346 14162
Tr 136024 15450 15451
Tr 127478 50028 132739
Tr 113165 138843 60787
Tr 113743 135918 61516
Tr 139092 106572 66336
Tr 88947 88946 13243
Tr 105732 79234 83231
Tr 140082 68794 40301
Tr 81157 125219 87419
Tr 68725 92873 125727
Tr 7992 35835 35833
Tr 132330 73055 129874
Tr 884 129874 73055
Tr 79740 137635 56655
Tr 56742 124571 69991
Tr 128186 138603 119692
Tr 121396 132962 80249
Tr 132248 88163 118510
Tr 39816 39814 72623
Tr 107204 107203 2905
Tr 33137 47421 413
Tr 65930 25845 23825
Tr 30888 6003 119998
Tr 132248 6144 87907
Tr 140095 126620 29550
Tr 139337 110431 110430
Tr 119592 117156 140098
Tr 122042 127226 133380
Tr 121093 113798 115249
Tr 134736 99794 142293
Tr 26298 142795 124782
Tr 123939 138341 76910
Tr 16327 98839 82720
Tr 140100 5393 140101
Tr 125418 42457 127696
Tr 134100 20010 27505
Tr 139681 19426 56320
Tr 140429 133826 140430
Tr 131728 102182 137903
Tr 134494 46913 28820
Tr 96783 140820 94376
Tr 53079 127224 87898
Tr 53598 129671 129674
Tr 138608 138609 138610
Tr 93902 76540 23161
Tr 120573 68165 56929
Tr 135646 141103 5830
Tr 69853 69854 63297
Tr 66482 1603 35369
Tr 95183 125844 33514
Tr 144621 89872 89873
Tr 5582 91108 23863
Tr 110088 133233 36585
Tr 146728 86447 121356
Tr 138193 111158 111156
Tr 49342 33599 51112
Tr 102439 123146 115966
Tr 16189 105076 125312
Tr 114636 114634 29101
Tr 43640 110953 130487
Tr 126241 117310 23635
Tr 97974 136875 129449
Tr 100694 130971 139081
Tr 92455 123492 123493
Tr 85731 65987 80798
Tr 97054 91282 97055
Tr 132240 11356 11358
Tr 115912 108627 109359
Tr 52906 135619 52908
Tr 76826 69100 16596
Tr 25309 141526 10209
Tr 113047 121957 68057
Tr 140122 140121 51032
Tr 71351 78968 27746
Tr 129071 62627 128679
Tr 35300 63721 98400
Tr 92572 92571 38788
Tr 75597 124023 94271
Tr 99018 52949 3670
Tr 65179 80680 80682
Tr 74559 26376 26378
Tr 130054 127536 72367
Tr 17944 145385 17945
Tr 118534 58926 90699
Tr 142621 140554 110443
Tr 90455 125369 96606
Tr 16274 16276 41113
Tr 139577 100510 145039
Tr 113568 103867 93647
Tr 67336 23006 14975
Tr 140466 56629 139230
Tr 5403 17134 91906
Tr 106428 64671 52080
Tr 125218 139124 125217
Tr 121061 131740 121062
Tr 65009 65010 100435
Tr 65009 100435 90704
[truncated: 3,531,007 more chars]
